# Supplementary material for: The 20S as a stand-alone proteasome in cells can degrade the ubiquitin tag
Source: Nat Commun. 2021 Oct 26;12:6173. doi: 10.1038/s41467-021-26427-0 (PMC8548400; doi:10.1038/s41467-021-26427-0)
Supplement: Supplementary file 4 — Dataset 1 [file 41467_2021_26427_MOESM4_ESM.xlsx]

## Sheet: proteinGroups
Protein IDs	Majority protein IDs	Peptide counts (all)	Peptide counts (razor+unique)	Peptide counts (unique)	Protein names	Gene names	Fasta headers	Number of proteins	Peptides	Razor + unique peptides	Unique peptides	Peptides h20S	Peptides h26S	Peptides O26	Peptides P20	Peptides P26	Peptides P30	Peptides U20	Peptides U26	Peptides U30	Peptides VE1	Peptides VE2	Razor + unique peptides h20S	Razor + unique peptides h26S	Razor + unique peptides O26	Razor + unique peptides P20	Razor + unique peptides P26	Razor + unique peptides P30	Razor + unique peptides U20	Razor + unique peptides U26	Razor + unique peptides U30	Razor + unique peptides VE1	Razor + unique peptides VE2	Unique peptides h20S	Unique peptides h26S	Unique peptides O26	Unique peptides P20	Unique peptides P26	Unique peptides P30	Unique peptides U20	Unique peptides U26	Unique peptides U30	Unique peptides VE1	Unique peptides VE2	Sequence coverage [%]	Unique + razor sequence coverage [%]	Unique sequence coverage [%]	Mol. weight [kDa]	Sequence length
O14818;H0Y586;F5GY34	O14818;H0Y586	28;15;2	28;15;2	23;13;0	Proteasome subunit alpha type-7	PSMA7	;	3	28	28	23	24	17	15	23	15	11	22	20	10	1	3	24	17	15	23	15	11	22	20	10	1	3	19	12	10	18	11	6	17	15	6	1	2	74.6	74.6	63.3	27.887	248
P25786;F5GX11;B4DEV8;F5H112	P25786;F5GX11	30;27;14;1	30;27;14;1	30;27;14;1	Proteasome subunit alpha type-1	PSMA1	;	4	30	30	30	26	22	16	24	15	13	27	21	14	2	0	26	22	16	24	15	13	27	21	14	2	0	26	22	16	24	15	13	27	21	14	2	0	87.1	87.1	87.1	29.555	263
P28074;H0YJM8	P28074;H0YJM8	23;12	23;12	23;12	Proteasome subunit beta type-5	PSMB5	;	2	23	23	23	20	16	15	20	11	9	17	16	11	1	1	20	16	15	20	11	9	17	16	11	1	1	20	16	15	20	11	9	17	16	11	1	1	68.8	68.8	68.8	28.48	263
P60900;G3V5Z7;G3V295;G3V3I1;G3V3U4;H0YJC4;G3V4S5;G3V2S7	P60900;G3V5Z7;G3V295;G3V3I1	31;28;27;20;11;4;2;2	31;28;27;20;11;4;2;2	31;28;27;20;11;4;2;2	Proteasome subunit alpha type-6;Proteasome subunit alpha type	PSMA6	;;;	8	31	31	31	27	16	13	24	11	9	21	17	11	0	4	27	16	13	24	11	9	21	17	11	0	4	27	16	13	24	11	9	21	17	11	0	4	95.1	95.1	95.1	27.399	246
P28066	P28066	21	21	21	Proteasome subunit alpha type-5	PSMA5		1	21	21	21	19	15	13	19	10	7	17	14	11	0	1	19	15	13	19	10	7	17	14	11	0	1	19	15	13	19	10	7	17	14	11	0	1	73.9	73.9	73.9	26.411	241
P25789;H0YMZ1;H0YN18;H0YL69;H0YMA1;H0YMI6;H0YKS0;H0YLC2;H0YLS6	P25789;H0YMZ1;H0YN18;H0YL69;H0YMA1;H0YMI6;H0YKS0	27;23;23;23;20;17;14;13;7	27;23;23;23;20;17;14;13;7	11;7;7;7;4;4;1;4;4	Proteasome subunit alpha type-4;Proteasome subunit alpha type	PSMA4	;;;;;;	9	27	27	11	23	16	11	18	10	6	20	15	8	2	1	23	16	11	18	10	6	20	15	8	2	1	10	6	3	8	4	3	7	5	3	2	0	80.8	80.8	27.2	29.483	261
P20618	P20618	25	25	25	Proteasome subunit beta type-1	PSMB1		1	25	25	25	20	14	12	20	12	9	17	14	10	2	1	20	14	12	20	12	9	17	14	10	2	1	20	14	12	20	12	9	17	14	10	2	1	75.5	75.5	75.5	26.489	241
A0A024RA52;P25787;C9JCK5;H3BT36;H7C402	A0A024RA52;P25787;C9JCK5	26;26;16;4;1	26;26;16;4;1	26;26;16;4;1	Proteasome subunit alpha type;Proteasome subunit alpha type-2	PSMA2	;;	5	26	26	26	20	16	13	16	10	8	20	15	10	0	1	20	16	13	16	10	8	20	15	10	0	1	20	16	13	16	10	8	20	15	10	0	1	93.2	93.2	93.2	25.898	234
P49721;A0A087WVV1	P49721;A0A087WVV1	24;12	24;12	24;12	Proteasome subunit beta type-2	PSMB2	;	2	24	24	24	20	19	12	20	10	6	16	14	6	1	0	20	19	12	20	10	6	16	14	6	1	0	20	19	12	20	10	6	16	14	6	1	0	95.5	95.5	95.5	22.836	201
P49720;A0A087WXQ8;A0A087WY10	P49720;A0A087WXQ8;A0A087WY10	26;21;21	26;21;21	6;3;3	Proteasome subunit beta type-3	PSMB3	;;	3	26	26	6	21	15	12	23	10	7	20	17	8	1	1	21	15	12	23	10	7	20	17	8	1	1	6	3	3	4	3	1	4	4	2	0	0	64.9	64.9	22.4	22.949	205
P25788;G3V3W4;G3V5N4	P25788	24;2;2	24;2;2	12;2;2	Proteasome subunit alpha type-3	PSMA3		3	24	24	12	19	13	8	18	7	5	16	11	6	3	2	19	13	8	18	7	5	16	11	6	3	2	9	7	6	8	4	3	8	7	4	2	1	76.1	76.1	36.1	28.433	255
P28070	P28070	11	11	11	Proteasome subunit beta type-4	PSMB4		1	11	11	11	10	8	8	10	7	6	9	9	6	0	0	10	8	8	10	7	6	9	9	6	0	0	10	8	8	10	7	6	9	9	6	0	0	51.9	51.9	51.9	29.204	264
P28072;A0A087X2I4;I3L3X7	P28072;A0A087X2I4	14;7;3	14;7;3	14;7;3	Proteasome subunit beta type-6;Proteasome subunit beta type	PSMB6	;	3	14	14	14	13	9	5	10	6	4	13	9	4	1	2	13	9	5	10	6	4	13	9	4	1	2	13	9	5	10	6	4	13	9	4	1	2	73.6	73.6	73.6	25.357	239
Q99436;Q5TBG5	Q99436	16;6	16;6	16;6	Proteasome subunit beta type-7	PSMB7		2	16	16	16	13	12	8	15	9	5	15	11	6	1	0	13	12	8	15	9	5	15	11	6	1	0	13	12	8	15	9	5	15	11	6	1	0	74	74	74	29.965	277
CON__P00761	CON__P00761	6	6	6				1	6	6	6	4	4	3	4	3	4	4	4	4	4	4	4	4	3	4	3	4	4	4	4	4	4	4	4	3	4	3	4	4	4	4	4	4	39	39	39	24.409	231
P04264;CON__P04264	P04264;CON__P04264	47;45	47;45	33;31	Keratin, type II cytoskeletal 1	KRT1	;	2	47	47	33	20	11	25	31	32	32	33	30	29	22	32	20	11	25	31	32	32	33	30	29	22	32	15	9	17	22	21	21	24	20	19	14	23	57.1	57.1	47.5	66.038	644
CON__P13645;P13645;CON__Q7Z3Y7;Q7Z3Y7;CON__Q148H6;CON__Q7Z3Z0;CON__Q7Z3Y8;CON__Q99456;CON__Q2M2I5;Q7Z3Z0;Q7Z3Y8;Q99456;Q2M2I5;CON__Q14525;CON__Q9UE12;CON__Q15323;CON__A2A5Y0;CON__Q92764;C4AM86;CON__Q14532;CON__A2AB72;CON__O76015;CON__O76013;CON__Q7Z3Y9;CON__O76014;CON__REFSEQ:XP_986630;Q14525;Q15323;Q14532;O76014;Q92764;O76015;O76013;Q7Z3Y9	CON__P13645;P13645	36;36;4;4;3;2;2;2;2;2;2;2;2;1;1;1;1;1;1;1;1;1;1;1;1;1;1;1;1;1;1;1;1;1	36;36;4;4;3;2;2;2;2;2;2;2;2;1;1;1;1;1;1;1;1;1;1;1;1;1;1;1;1;1;1;1;1;1	24;24;2;2;1;1;1;0;0;1;1;0;0;0;0;0;0;0;0;0;0;0;0;0;0;0;0;0;0;0;0;0;0;0	Keratin, type I cytoskeletal 10	KRT10	;	34	36	36	24	18	10	26	29	26	29	29	23	25	18	21	18	10	26	29	26	29	29	23	25	18	21	10	5	15	19	16	19	19	13	16	12	13	58.3	58.3	45.7	59.51	593
CON__P35527;P35527;K7EQQ3	CON__P35527;P35527;K7EQQ3	32;32;18	31;31;18	31;31;18	Keratin, type I cytoskeletal 9	KRT9	;;	3	32	31	31	17	9	20	23	18	26	23	14	21	14	18	16	8	19	22	17	25	22	13	20	13	17	16	8	19	22	17	25	22	13	20	13	17	60	60	60	62.129	623
P35908;CON__P35908;Q01546;CON__Q01546;H0YID6	P35908;CON__P35908	42;41;9;8;4	39;38;8;7;4	27;26;0;0;0	Keratin, type II cytoskeletal 2 epidermal	KRT2	;	5	42	39	27	13	7	23	23	36	30	26	24	26	18	25	11	6	21	21	34	27	24	22	24	16	23	6	3	14	15	24	19	18	15	16	7	14	72.5	70.6	56	65.432	639
Q06323;H0YLU2;H0YKK6	Q06323	16;5;4	16;5;4	16;5;4	Proteasome activator complex subunit 1	PSME1		3	16	16	16	15	8	2	10	0	0	13	0	0	0	0	15	8	2	10	0	0	13	0	0	0	0	15	8	2	10	0	0	13	0	0	0	0	60.6	60.6	60.6	28.723	249
X5D2R7;P28062;Q5JNW7;A0A140T998	X5D2R7;P28062;Q5JNW7;A0A140T998	9;9;8;8	9;9;8;8	9;9;8;8	Proteasome subunit beta type;Proteasome subunit beta type-8	PSM8;PSMB8	;;;	4	9	9	9	8	5	2	6	1	2	8	2	2	0	0	8	5	2	6	1	2	8	2	2	0	0	8	5	2	6	1	2	8	2	2	0	0	46	46	46	30.354	276
P07900;G3V2J8;Q58FG0;Q14568	P07900	48;11;7;7	48;11;7;7	33;6;4;2	Heat shock protein HSP 90-alpha	HSP90AA1		4	48	48	33	48	26	10	14	1	5	12	16	17	1	7	48	26	10	14	1	5	12	16	17	1	7	33	17	5	9	0	2	7	9	10	0	3	61.3	61.3	44.3	84.659	732
A0A087X1Z3;Q9UL46;H0YM70;H0YKU2;H0YLG1;H0YLD2	A0A087X1Z3;Q9UL46;H0YM70	15;15;13;4;1;1	15;15;13;4;1;1	15;15;13;4;1;1	Proteasome activator complex subunit 2	PSME2	;;	6	15	15	15	14	3	1	9	0	0	13	1	0	0	0	14	3	1	9	0	0	13	1	0	0	0	14	3	1	9	0	0	13	1	0	0	0	69.7	69.7	69.7	29.126	254
Q9BT78;D6RFN0;D6RAX7;D6RD63;D6REK7	Q9BT78;D6RFN0;D6RAX7;D6RD63	27;26;23;18;1	27;26;23;18;1	27;26;23;18;1	COP9 signalosome complex subunit 4	COPS4	;;;	5	27	27	27	27	16	4	11	0	1	12	13	5	1	3	27	16	4	11	0	1	12	13	5	1	3	27	16	4	11	0	1	12	13	5	1	3	84.5	84.5	84.5	46.268	406
J3QS39;P11111;J3QTR3;F5H6Q2;F5GYU3;F5H2Z3;F5H265;B4DV12;F5H388;F5H747;F5GXK7;J3QKN0;Q5PY61;Q96C32;P62987;P62979;P0CG47;P0CG48;M0R1V7;M0R1M6;M0R2S1;J3QSA3;F5GZ39	J3QS39;P11111;J3QTR3;F5H6Q2;F5GYU3;F5H2Z3;F5H265;B4DV12;F5H388;F5H747;F5GXK7;J3QKN0;Q5PY61;Q96C32;P62987;P62979;P0CG47;P0CG48;M0R1V7;M0R1M6;M0R2S1;J3QSA3;F5GZ39	4;4;4;4;4;4;4;4;4;4;4;4;4;4;4;4;4;4;3;3;3;2;2	4;4;4;4;4;4;4;4;4;4;4;4;4;4;4;4;4;4;3;3;3;2;2	4;4;4;4;4;4;4;4;4;4;4;4;4;4;4;4;4;4;3;3;3;2;2	Ubiquitin-60S ribosomal protein L40;Ubiquitin;60S ribosomal protein L40;Ubiquitin-40S ribosomal protein S27a;Ubiquitin;40S ribosomal protein S27a;Polyubiquitin-B;Ubiquitin;Polyubiquitin-C;Ubiquitin	UBB;RPS27A;UBC;UBA52	;;;;;;;;;;;;;;;;;;;;;;	23	4	4	4	2	3	3	3	2	2	2	3	2	0	1	2	3	3	3	2	2	2	3	2	0	1	2	3	3	3	2	2	2	3	2	0	1	50.5	50.5	50.5	10.469	93
Q16401;Q4VXH0;F2Z3J2	Q16401	26;5;4	26;5;4	26;5;4	26S proteasome non-ATPase regulatory subunit 5	PSMD5		3	26	26	26	21	26	21	8	11	6	15	14	7	0	14	21	26	21	8	11	6	15	14	7	0	14	21	26	21	8	11	6	15	14	7	0	14	67.9	67.9	67.9	56.195	504
P61201;B4DIH5;H0YKU5;H0YM03;H0YMC2	P61201;B4DIH5;H0YKU5	24;21;12;8;3	24;21;12;8;3	24;21;12;8;3	COP9 signalosome complex subunit 2	COPS2	;;	5	24	24	24	23	11	1	9	0	0	12	13	7	0	2	23	11	1	9	0	0	12	13	7	0	2	23	11	1	9	0	0	12	13	7	0	2	57.8	57.8	57.8	51.596	443
Q13200;C9JPC0;H7C2Q3;H7C1H2;F8WBS8	Q13200	67;22;14;11;2	67;22;14;11;2	67;22;14;11;2	26S proteasome non-ATPase regulatory subunit 2	PSMD2		5	67	67	67	44	60	50	8	41	31	31	49	32	1	14	44	60	50	8	41	31	31	49	32	1	14	44	60	50	8	41	31	31	49	32	1	14	78.2	78.2	78.2	100.2	908
Q9UNS2;H7C3P9;C9JLV5;J3QKR0;K7ES36;J3KTQ1;J3QL22;J3QS85;K7ELN6	Q9UNS2;H7C3P9	17;13;7;3;3;2;1;1;1	17;13;7;3;3;2;1;1;1	17;13;7;3;3;2;1;1;1	COP9 signalosome complex subunit 3	COPS3	;	9	17	17	17	16	9	1	5	0	1	7	4	1	0	1	16	9	1	5	0	1	7	4	1	0	1	16	9	1	5	0	1	7	4	1	0	1	59.3	59.3	59.3	47.873	423
P35998;C9JLS9	P35998	42;14	42;14	42;14	26S protease regulatory subunit 7	PSMC2		2	42	42	42	28	37	32	8	28	24	17	38	25	1	14	28	37	32	8	28	24	17	38	25	1	14	28	37	32	8	28	24	17	38	25	1	14	78.5	78.5	78.5	48.633	433
P68871;F8W6P5;P02042;E9PFT6;E9PEW8;A0A0J9YWK4;C9JRG0;A8MUF7;E9PBW4;CON__P02070;P69892;P69891;P02100	P68871;F8W6P5;P02042	13;7;7;5;4;2;1;1;1;1;1;1;1	13;7;7;5;4;2;1;1;1;1;1;1;1	11;6;5;3;3;2;1;0;0;0;0;0;0	Hemoglobin subunit beta;LVV-hemorphin-7;Spinorphin;Hemoglobin subunit delta	HBB;HBD	;;	13	13	13	11	10	12	11	6	3	5	7	8	3	1	7	10	12	11	6	3	5	7	8	3	1	7	8	10	9	5	2	4	5	7	2	1	6	95.2	95.2	82.3	15.998	147
CON__P02533;P02533;CON__Q6IFX2;CON__A2A4G1;CON__P08727;CON__P19001;CON__Q9Z2K1;CON__Q3ZAW8;P08727;C9JM50;CON__Q61782;K7ENV3;CON__P35900;CON__Q9D312;P35900;K7EMS3;C9JTG5;CON__Q8N1A0;Q8N1A0	CON__P02533;P02533	22;22;10;7;5;5;5;5;5;4;3;2;2;2;2;1;1;1;1	18;18;9;3;2;2;3;3;2;1;3;2;2;2;2;1;1;1;1	7;7;4;0;0;0;0;0;0;0;1;0;0;0;0;0;0;0;0	Keratin, type I cytoskeletal 14	KRT14	;	19	22	18	7	3	2	11	11	14	20	10	7	11	9	15	0	0	8	7	11	16	6	4	7	6	12	0	0	2	2	4	7	1	1	4	2	4	46.8	41.5	20.3	51.621	472
A0A096LP07;A0A096LPJ3;A8K070;J3QLT0;J3KSA5;J3KRJ4;J3QS88;J3KTB0;J3QS84;J3QLE8;J3QL53;J3KRE8;J3QQX0	A0A096LP07;A0A096LPJ3;A8K070	16;16;16;7;7;7;5;5;4;4;4;4;2	16;16;16;7;7;7;5;5;4;4;4;4;2	1;1;1;0;0;0;0;0;0;0;0;0;0		GPS1	;;	13	16	16	1	13	6	3	7	0	0	5	4	5	0	2	13	6	3	7	0	0	5	4	5	0	2	1	0	0	0	0	0	0	0	0	0	0	36.8	36.8	2.1	54.964	486
Q14997;F8WBH5	Q14997	33;10	33;10	33;10	Proteasome activator complex subunit 4	PSME4		2	33	33	33	22	12	1	12	0	0	19	3	0	0	0	22	12	1	12	0	0	19	3	0	0	0	22	12	1	12	0	0	19	3	0	0	0	22.8	22.8	22.8	211.33	1843
E7EM64;Q7L5N1;H7C3T0	E7EM64;Q7L5N1	14;14;3	14;14;3	14;14;3	COP9 signalosome complex subunit 6	COPS6	;	3	14	14	14	11	11	1	4	0	0	4	3	2	0	1	11	11	1	4	0	0	4	3	2	0	1	11	11	1	4	0	0	4	3	2	0	1	58.3	58.3	58.3	36.064	326
P62191;G3V4X1	P62191	33;2	33;2	33;2	26S protease regulatory subunit 4	PSMC1		2	33	33	33	21	30	24	5	19	17	17	25	17	0	9	21	30	24	5	19	17	17	25	17	0	9	21	30	24	5	19	17	17	25	17	0	9	71.1	71.1	71.1	49.184	440
CON__P13647;P13647;F8W0C6;H0YIN9;H0YI76;F8VV57;F8VU69	CON__P13647;P13647	29;29;13;9;9;5;2	15;15;3;6;5;5;2	5;5;0;1;2;2;0	Keratin, type II cytoskeletal 5	KRT5	;	7	29	15	5	3	1	13	11	14	21	12	11	15	12	19	1	0	5	4	7	11	6	3	8	6	10	0	0	1	2	1	3	2	1	1	2	4	43.6	26.4	10.5	62.378	590
Q92905;E5RHH5;E5RHF2;E5RFS1;E5RG35;E5RK55	Q92905;E5RHH5	17;9;5;2;2;2	17;9;5;2;2;2	17;9;5;2;2;2	COP9 signalosome complex subunit 5	COPS5	;	6	17	17	17	17	10	1	4	0	0	7	7	4	0	2	17	10	1	4	0	0	7	7	4	0	2	17	10	1	4	0	0	7	7	4	0	2	59	59	59	37.578	334
P06702	P06702	6	6	6	Protein S100-A9	S100A9		1	6	6	6	0	0	0	2	2	2	4	1	2	1	4	0	0	0	2	2	2	4	1	2	1	4	0	0	0	2	2	2	4	1	2	1	4	63.2	63.2	63.2	13.242	114
CON__P02538;P02538;CON__O95678;O95678;CON__Q8VED5;CON__P07744;CON__H-INV:HIT000016045;H0YHD9;CON__REFSEQ:XP_932229;CON__Q9DCV7;CON__Q9NSB2;CON__Q6ISB0;Q9NSB2;P12036	CON__P02538;P02538	29;29;10;10;7;4;3;1;1;1;1;1;1;1	20;20;4;4;2;0;0;0;0;0;0;0;0;0	2;2;0;0;0;0;0;0;0;0;0;0;0;0	Keratin, type II cytoskeletal 6A	KRT6A	;	14	29	20	2	3	2	14	9	13	18	14	13	9	8	19	0	0	9	5	7	11	10	8	4	4	12	0	0	1	0	0	1	1	0	0	0	2	45.4	35.1	3.5	60.044	564
P40306;J3QQN1;J3QL48	P40306	5;2;1	5;2;1	5;2;1	Proteasome subunit beta type-10	PSMB10		3	5	5	5	5	3	0	2	0	0	3	2	0	0	0	5	3	0	2	0	0	3	2	0	0	0	5	3	0	2	0	0	3	2	0	0	0	29.7	29.7	29.7	28.936	273
Q9H9Q2;J3KQ34;A0A087X1P5;J3KQ41;J3QT73;J3QT95;J3KQV6;J3QT67;J3QT66;J3QT69;J3QT50;J3QT43	Q9H9Q2;J3KQ34;A0A087X1P5;J3KQ41;J3QT73	9;8;6;6;5;3;1;1;1;1;1;1	9;8;6;6;5;3;1;1;1;1;1;1	9;8;6;6;5;3;1;1;1;1;1;1	COP9 signalosome complex subunit 7b	COPS7B	;;;;	12	9	9	9	9	4	1	3	0	0	0	2	1	0	0	9	4	1	3	0	0	0	2	1	0	0	9	4	1	3	0	0	0	2	1	0	0	43.9	43.9	43.9	29.622	264
P08238;Q58FF7;Q58FF8;F8W026;Q96GW1;P14625	P08238	38;15;8;2;2;2	23;6;2;2;2;2	23;6;2;2;2;2	Heat shock protein HSP 90-beta	HSP90AB1		6	38	23	23	37	15	8	8	1	3	9	16	16	1	5	22	6	3	3	0	0	4	9	9	0	1	22	6	3	3	0	0	4	9	9	0	1	51.1	35.5	35.5	83.263	724
Q8TAA3;A0A087WYS6	Q8TAA3;A0A087WYS6	9;7	4;4	4;4	Proteasome subunit alpha type-7-like	PSMA8	;	2	9	4	4	6	5	5	8	4	5	8	5	4	0	1	1	0	0	3	0	0	3	0	0	0	0	1	0	0	3	0	0	3	0	0	0	0	44.9	20.7	20.7	28.529	256
CON__P02662	CON__P02662	2	2	2				1	2	2	2	0	0	0	2	0	2	0	0	2	0	0	0	0	0	2	0	2	0	0	2	0	0	0	0	0	2	0	2	0	0	2	0	0	11.1	11.1	11.1	22.975	199
Q9UBW8;F5GYF7;F5H248;F5H7C6;F5H4U8;F5H4Z0;F5H3M6;G3XAP1;F5GXT7	Q9UBW8;F5GYF7;F5H248;F5H7C6;F5H4U8	10;9;9;8;5;1;1;1;1	10;9;9;8;5;1;1;1;1	10;9;9;8;5;1;1;1;1	COP9 signalosome complex subunit 7a	COPS7A	;;;;	9	10	10	10	10	1	0	3	0	0	4	2	1	0	0	10	1	0	3	0	0	4	2	1	0	0	10	1	0	3	0	0	4	2	1	0	0	49.1	49.1	49.1	30.276	275
P81605	P81605	4	4	4	Dermcidin;Survival-promoting peptide;DCD-1	DCD		1	4	4	4	1	1	1	3	1	0	0	0	0	1	1	1	1	1	3	1	0	0	0	0	1	1	1	1	1	3	1	0	0	0	0	1	1	35.5	35.5	35.5	11.284	110
CON__P02769	CON__P02769	20	20	16				1	20	20	16	0	0	13	4	14	12	1	3	13	3	12	0	0	13	4	14	12	1	3	13	3	12	0	0	10	3	11	10	1	0	10	2	10	32.1	32.1	27.3	69.293	607
Q93008	Q93008	86	86	49	Probable ubiquitin carboxyl-terminal hydrolase FAF-X	USP9X		1	86	86	49	80	12	50	4	0	0	17	0	0	0	14	80	12	50	4	0	0	17	0	0	0	14	44	6	27	3	0	0	10	0	0	0	8	44.4	44.4	27.5	292.28	2570
P29144	P29144	83	83	2	Tripeptidyl-peptidase 2	TPP2		1	83	83	2	56	81	32	4	1	44	21	9	54	3	25	56	81	32	4	1	44	21	9	54	3	25	2	2	1	0	0	2	0	1	2	0	1	72.2	72.2	1.4	138.35	1249
P69905;G3V1N2;P02008	P69905;G3V1N2	9;8;1	9;8;1	5;4;0	Hemoglobin subunit alpha	HBA1;HBA2	;	3	9	9	5	6	9	6	2	1	1	2	3	2	0	2	6	9	6	2	1	1	2	3	2	0	2	3	5	3	1	0	0	1	1	1	0	1	83.8	83.8	59.9	15.257	142
Q5VTE0;P68104;A0A087WV01;A0A087WVQ9;Q05639;A6PW80;Q5JR01	Q5VTE0;P68104;A0A087WV01;A0A087WVQ9;Q05639	4;4;3;3;3;1;1	4;4;3;3;3;1;1	4;4;3;3;3;1;1	Putative elongation factor 1-alpha-like 3;Elongation factor 1-alpha 1;Elongation factor 1-alpha;Elongation factor 1-alpha 2	EEF1A1P5;EEF1A1;EEF1A2	;;;;	7	4	4	4	0	0	3	2	1	2	0	0	2	0	2	0	0	3	2	1	2	0	0	2	0	2	0	0	3	2	1	2	0	0	2	0	2	9.3	9.3	9.3	50.184	462
A2ACR1;A0A0G2JJA7;P28065;A2ACR0;A0A0G2JJQ0	A2ACR1;A0A0G2JJA7;P28065;A2ACR0;A0A0G2JJQ0	2;2;2;1;1	2;2;2;1;1	2;2;2;1;1	Proteasome subunit beta type;Proteasome subunit beta type-9	PSMB9	;;;;	5	2	2	2	0	0	0	2	0	0	2	0	0	0	0	0	0	0	2	0	0	2	0	0	0	0	0	0	0	2	0	0	2	0	0	0	0	15.8	15.8	15.8	20.96	196
Q99460;C9J9M4;F8WCE3	Q99460	56;13;3	56;13;3	2;2;2	26S proteasome non-ATPase regulatory subunit 1	PSMD1		3	56	56	2	36	51	42	2	30	28	21	41	27	0	8	36	51	42	2	30	28	21	41	27	0	8	1	2	1	0	2	1	1	2	1	0	0	72.7	72.7	2.7	105.84	953
P04406;E7EUT5	P04406;E7EUT5	6;3	6;3	6;3	Glyceraldehyde-3-phosphate dehydrogenase	GAPDH	;	2	6	6	6	0	0	1	3	1	4	1	2	2	0	0	0	0	1	3	1	4	1	2	2	0	0	0	0	1	3	1	4	1	2	2	0	0	20.6	20.6	20.6	36.053	335
A0A0U1RR32;A0A0U1RRH7;Q99878;Q96KK5;Q9BTM1;Q16777;Q93077;Q7L7L0;Q6FI13;P20671;P0C0S8;P04908;H0YFX9;C9J0D1;Q71UI9;P0C0S5;Q8IUE6;Q96QV6;P16104	A0A0U1RR32;A0A0U1RRH7;Q99878;Q96KK5;Q9BTM1;Q16777;Q93077;Q7L7L0;Q6FI13;P20671;P0C0S8;P04908;H0YFX9;C9J0D1;Q71UI9;P0C0S5;Q8IUE6;Q96QV6;P16104	2;2;2;2;2;2;2;2;2;2;2;2;1;1;1;1;1;1;1	2;2;2;2;2;2;2;2;2;2;2;2;1;1;1;1;1;1;1	2;2;2;2;2;2;2;2;2;2;2;2;1;1;1;1;1;1;1	Histone H2A type 1-J;Histone H2A type 1-H;Histone H2A.J;Histone H2A type 2-C;Histone H2A type 1-C;Histone H2A type 3;Histone H2A type 2-A;Histone H2A type 1-D;Histone H2A type 1;Histone H2A type 1-B/E;Histone H2A;Histone H2A.V;Histone H2A.Z;Histone H2A type 2-B;Histone H2A type 1-A;Histone H2AX	HIST1H2AJ;HIST1H2AH;H2AFJ;HIST2H2AC;HIST1H2AC;HIST3H2A;HIST2H2AA3;HIST1H2AD;HIST1H2AG;HIST1H2AB;H2AFV;H2AFZ;HIST2H2AB;HIST1H2AA;H2AFX	;;;;;;;;;;;;;;;;;;	19	2	2	2	0	0	1	2	1	1	1	1	1	0	1	0	0	1	2	1	1	1	1	1	0	1	0	0	1	2	1	1	1	1	1	0	1	16.6	16.6	16.6	18.481	169
A0A087WUL2	A0A087WUL2	21	1	1		PSMB3		1	21	1	1	16	12	9	19	7	6	17	13	6	1	1	1	0	0	0	0	0	1	0	0	0	0	1	0	0	0	0	0	1	0	0	0	0	75.2	7.6	7.6	16.161	145
A0A087WVQ6;Q00610;J3KS13;K7EJJ5;J3KSQ2;J3KRF5;J3QL20;A0A087WV74;A0A087WXH4;F5H5N6	A0A087WVQ6;Q00610	122;122;42;17;10;10;8;3;3;1	122;122;42;17;10;10;8;3;3;1	99;99;38;17;9;10;8;0;0;0	Clathrin heavy chain;Clathrin heavy chain 1	CLTC	;	10	122	122	99	0	122	0	0	0	0	2	0	0	0	0	0	122	0	0	0	0	2	0	0	0	0	0	99	0	0	0	0	2	0	0	0	0	76.4	76.4	64.3	192.06	1679
H0Y8D1;A6XMV8;Q5NV56;CON__P07477;A0A0J9YYC8;A0A087WW55;A0A0J9YW57;E7EQ64;A6XMV9;A0A0J9YXX4;Q8NHM4;P07478;P07477	H0Y8D1;A6XMV8;Q5NV56;CON__P07477;A0A0J9YYC8;A0A087WW55;A0A0J9YW57;E7EQ64;A6XMV9;A0A0J9YXX4;Q8NHM4;P07478;P07477	1;1;1;1;1;1;1;1;1;1;1;1;1	1;1;1;1;1;1;1;1;1;1;1;1;1	1;1;1;1;1;1;1;1;1;1;1;1;1	Putative trypsin-6;Trypsin-2;Trypsin-1;Alpha-trypsin chain 1;Alpha-trypsin chain 2	PRSS1;TRY8;PRSS3P2;PRSS2	;;;;;;;;;;;;	13	1	1	1	1	1	1	1	1	0	1	1	1	1	1	1	1	1	1	1	0	1	1	1	1	1	1	1	1	1	1	0	1	1	1	1	1	14.1	14.1	14.1	15.421	142
A0A087WW66;H7C378;H7BZR6	A0A087WW66	55;11;10	1;0;0	1;0;0		PSMD1		3	55	1	1	35	50	41	2	28	27	20	39	26	0	8	0	1	0	0	0	0	0	0	0	0	0	0	1	0	0	0	0	0	0	0	0	0	71.6	1.6	1.6	105.85	953
A0A087WX19;A0A087WX45;Q6IPM2;H7C427;C9J5R6	A0A087WX19;A0A087WX45;Q6IPM2;H7C427;C9J5R6	2;2;2;1;1	2;2;2;1;1	2;2;2;1;1	IQ domain-containing protein E	IQCE	;;;;	5	2	2	2	1	0	0	0	0	0	1	0	0	0	0	1	0	0	0	0	0	1	0	0	0	0	1	0	0	0	0	0	1	0	0	0	0	3.4	3.4	3.4	76.531	686
A0A087WXS7;O43681;K7ERW9	A0A087WXS7;O43681;K7ERW9	2;2;1	2;2;1	2;2;1	ATPase ASNA1	ASNA1	;;	3	2	2	2	0	0	2	0	0	0	0	0	1	0	0	0	0	2	0	0	0	0	0	1	0	0	0	0	2	0	0	0	0	0	1	0	0	5.7	5.7	5.7	37.119	331
A0A087WY71;E9PFW3;Q96CW1;C9JJ47;C9JTK4;C9JGT8;C9JJD3;C9JPV8;H7C4C3	A0A087WY71;E9PFW3;Q96CW1;C9JJ47;C9JTK4;C9JGT8	16;16;16;11;8;8;7;7;3	16;16;16;11;8;8;7;7;3	16;16;16;11;8;8;7;7;3	AP-2 complex subunit mu	AP2M1	;;;;;	9	16	16	16	0	16	0	0	0	0	0	0	0	0	0	0	16	0	0	0	0	0	0	0	0	0	0	16	0	0	0	0	0	0	0	0	0	41.2	41.2	41.2	49.526	434
A0A087WZR3;H9KVA9;A0A0D9SF50;P46736;X6RJS7	A0A087WZR3;H9KVA9;A0A0D9SF50;P46736;X6RJS7	4;4;4;4;2	4;4;4;4;2	4;4;4;4;2	Lys-63-specific deubiquitinase BRCC36	BRCC3	;;;;	5	4	4	4	4	1	0	0	0	0	0	0	0	0	0	4	1	0	0	0	0	0	0	0	0	0	4	1	0	0	0	0	0	0	0	0	0	20.5	20.5	20.5	33.404	293
A0A087X1S3	A0A087X1S3	5	1	1		HUWE1		1	5	1	1	0	0	5	0	0	0	0	0	0	0	2	0	0	1	0	0	0	0	0	0	0	1	0	0	1	0	0	0	0	0	0	0	1	23.5	3.9	3.9	23.944	230
A0A087X2I1;P62333;H0YJC0;H0YJS8;H0YJX2;H0YJE9;H0YJT1;H0YJD2;H0YJY8	A0A087X2I1;P62333;H0YJC0	27;27;15;12;5;4;4;2;2	27;27;15;12;5;4;4;2;2	27;27;15;12;5;4;4;2;2	26S protease regulatory subunit 10B	PSMC6	;;	9	27	27	27	7	21	19	0	20	14	0	24	16	0	0	7	21	19	0	20	14	0	24	16	0	0	7	21	19	0	20	14	0	24	16	0	0	71	71	71	45.796	403
A0A0A0MQS1;Q53H96;B5MD87;F8WEI0	A0A0A0MQS1;Q53H96;B5MD87	4;4;2;1	4;4;2;1	4;4;2;1	Pyrroline-5-carboxylate reductase;Pyrroline-5-carboxylate reductase 3	PYCRL	;;	4	4	4	4	0	4	0	0	0	0	0	0	0	0	0	0	4	0	0	0	0	0	0	0	0	0	0	4	0	0	0	0	0	0	0	0	0	17.1	17.1	17.1	29.892	286
A0A0A0MS98;P02730	A0A0A0MS98;P02730	1;1	1;1	1;1	Band 3 anion transport protein	SLC4A1	;	2	1	1	1	0	1	0	0	0	0	0	0	0	0	0	0	1	0	0	0	0	0	0	0	0	0	0	1	0	0	0	0	0	0	0	0	0	2.4	2.4	2.4	60.763	545
A0A0C4DGB6;CON__P02768-1;P02768;H0YA55;D6RHD5;B7WNR0;C9JKR2;A0A087WWT3;H7C013	A0A0C4DGB6;CON__P02768-1;P02768;H0YA55;D6RHD5;B7WNR0;C9JKR2;A0A087WWT3	20;20;20;16;15;15;14;13;6	16;16;16;12;12;12;11;11;5	16;16;16;12;12;12;11;11;5	Serum albumin	ALB	;;;;;;;	9	20	16	16	0	0	3	1	3	4	0	3	19	1	2	0	0	0	0	0	2	0	0	16	0	0	0	0	0	0	0	2	0	0	16	0	0	32.3	27.5	27.5	69.226	604
A0A0C4DGX4;Q13616	A0A0C4DGX4;Q13616	10;10	10;10	10;10	Cullin-1	CUL1	;	2	10	10	10	0	0	10	0	0	0	0	0	0	0	0	0	0	10	0	0	0	0	0	0	0	0	0	0	10	0	0	0	0	0	0	0	0	16.1	16.1	16.1	87.387	752
A0A0G2JIW1;P0DMV9;P0DMV8;V9GZ37	A0A0G2JIW1;P0DMV9;P0DMV8	5;5;5;1	4;4;4;1	1;1;1;1	Heat shock 70 kDa protein 1B;Heat shock 70 kDa protein 1A	HSPA1B;HSPA1A	;;	4	5	4	1	0	3	0	0	0	2	0	3	2	0	0	0	2	0	0	0	1	0	2	1	0	0	0	1	0	0	0	0	0	0	0	0	0	10	7.9	1.4	70.108	642
F5GXS0;A0A140TA49;A0A140TA44;A0A140TA32;A0A140TA29;A0A0G2JL54;A0A0G2JPR0;P0C0L5;P0C0L4;CON__P01030;CON__ENSEMBL:ENSBTAP00000007350	F5GXS0;A0A140TA49;A0A140TA44;A0A140TA32;A0A140TA29;A0A0G2JL54;A0A0G2JPR0;P0C0L5;P0C0L4	11;11;11;11;11;11;11;11;11;2;2	11;11;11;11;11;11;11;11;11;2;2	11;11;11;11;11;11;11;11;11;2;2	Complement C4-B;Complement C4 beta chain;Complement C4-B alpha chain;C4a anaphylatoxin;C4b-B;C4d-B;Complement C4 gamma chain;Complement C4-A;Complement C4 beta chain;Complement C4-A alpha chain;C4a anaphylatoxin;C4b-A;C4d-A;Complement C4 gamma chain	C4B;C4A	;;;;;;;;	11	11	11	11	0	0	0	0	0	0	0	10	1	0	0	0	0	0	0	0	0	0	10	1	0	0	0	0	0	0	0	0	0	10	1	0	0	7.9	7.9	7.9	187.67	1698
C9J1X0;A4D1P6	C9J1X0;A4D1P6	4;4	4;4	4;4	WD repeat-containing protein 91	WDR91	;	2	4	4	4	0	4	1	0	0	0	0	1	0	0	0	0	4	1	0	0	0	0	1	0	0	0	0	4	1	0	0	0	0	1	0	0	0	6.7	6.7	6.7	79.239	712
A5LHX3	A5LHX3	1	1	1	Proteasome subunit beta type-11	PSMB11		1	1	1	1	1	1	0	1	0	0	1	1	0	0	0	1	1	0	1	0	0	1	1	0	0	0	1	1	0	1	0	0	1	1	0	0	0	4.7	4.7	4.7	32.53	300
A6NJA2;P54578;J3QQT6;J3KS55	A6NJA2;P54578	9;9;1;1	9;9;1;1	9;9;1;1	Ubiquitin carboxyl-terminal hydrolase;Ubiquitin carboxyl-terminal hydrolase 14	USP14	;	4	9	9	9	0	0	9	0	0	0	0	1	0	0	1	0	0	9	0	0	0	0	1	0	0	1	0	0	9	0	0	0	0	1	0	0	1	24.6	24.6	24.6	51.086	448
B1AJY7;O75832;B1AJY5;B1AJY6	B1AJY7;O75832;B1AJY5	14;14;13;5	14;14;13;5	14;14;13;5	26S proteasome non-ATPase regulatory subunit 10	PSMD10	;;	4	14	14	14	12	13	9	0	0	0	3	2	0	0	0	12	13	9	0	0	0	3	2	0	0	0	12	13	9	0	0	0	3	2	0	0	0	77.2	77.2	77.2	20.808	193
B1AK87;B1AK88;P47756;B1AK85	B1AK87;B1AK88;P47756;B1AK85	3;3;3;2	3;3;3;2	3;3;3;2	F-actin-capping protein subunit beta	CAPZB	;;;	4	3	3	3	0	0	3	0	0	0	0	1	0	0	0	0	0	3	0	0	0	0	1	0	0	0	0	0	3	0	0	0	0	1	0	0	0	12.3	12.3	12.3	29.295	260
B2R4S9;U3KQK0;Q99880;Q99879;Q99877;Q93079;Q5QNW6;Q16778;P62807;P58876;P57053;P33778;P23527;P06899;O60814;Q8N257;Q96A08	B2R4S9;U3KQK0;Q99880;Q99879;Q99877;Q93079;Q5QNW6;Q16778;P62807;P58876;P57053;P33778;P23527;P06899;O60814;Q8N257;Q96A08	2;2;2;2;2;2;2;2;2;2;2;2;2;2;2;1;1	2;2;2;2;2;2;2;2;2;2;2;2;2;2;2;1;1	2;2;2;2;2;2;2;2;2;2;2;2;2;2;2;1;1	Histone H2B;Histone H2B type 1-L;Histone H2B type 1-M;Histone H2B type 1-N;Histone H2B type 1-H;Histone H2B type 2-F;Histone H2B type 2-E;Histone H2B type 1-C/E/F/G/I;Histone H2B type 1-D;Histone H2B type F-S;Histone H2B type 1-B;Histone H2B type 1-O;Histone H2B type 1-J;Histone H2B type 1-K;Histone H2B type 3-B;Histone H2B type 1-A	HIST1H2BI;HIST1H2BN;HIST1H2BL;HIST1H2BM;HIST1H2BH;HIST2H2BF;HIST2H2BE;HIST1H2BC;HIST1H2BD;H2BFS;HIST1H2BB;HIST1H2BO;HIST1H2BJ;HIST1H2BK;HIST3H2BB;HIST1H2BA	;;;;;;;;;;;;;;;;	17	2	2	2	0	1	2	1	1	1	1	1	1	0	0	0	1	2	1	1	1	1	1	1	0	0	0	1	2	1	1	1	1	1	1	0	0	17.5	17.5	17.5	13.906	126
E9PH38;B3KQV6;P30153	E9PH38;B3KQV6;P30153	2;2;2	2;2;2	2;2;2	Serine/threonine-protein phosphatase 2A 65 kDa regulatory subunit A alpha isoform	PPP2R1A	;;	3	2	2	2	0	0	0	0	0	0	2	0	0	0	0	0	0	0	0	0	0	2	0	0	0	0	0	0	0	0	0	0	2	0	0	0	0	22.7	22.7	22.7	14.509	132
B4DNK4;P14618;H3BQ34;H3BTN5	B4DNK4;P14618;H3BQ34;H3BTN5	2;2;1;1	2;2;1;1	2;2;1;1	Pyruvate kinase;Pyruvate kinase PKM	PKM	;;;	4	2	2	2	0	0	1	0	0	2	0	0	0	0	0	0	0	1	0	0	2	0	0	0	0	0	0	0	1	0	0	2	0	0	0	0	0	6.3	6.3	6.3	49.897	457
B4DSN5;P18031	B4DSN5;P18031	1;1	1;1	1;1	Tyrosine-protein phosphatase non-receptor type;Tyrosine-protein phosphatase non-receptor type 1	PTPN1	;	2	1	1	1	0	1	0	0	0	0	0	0	0	0	0	0	1	0	0	0	0	0	0	0	0	0	0	1	0	0	0	0	0	0	0	0	0	3	3	3	41.26	362
B4DUR8;P49368;Q5SZX6;Q5SZX9;E9PRC8;E9PQ35;E9PM09;Q5SZW8	B4DUR8;P49368	12;12;3;2;2;1;1;1	12;12;3;2;2;1;1;1	12;12;3;2;2;1;1;1	T-complex protein 1 subunit gamma	CCT3	;	8	12	12	12	2	6	8	0	0	0	0	0	0	0	0	2	6	8	0	0	0	0	0	0	0	0	2	6	8	0	0	0	0	0	0	0	0	29.2	29.2	29.2	55.674	500
B5MDF5;P62826;J3KQE5;F5H018;H0YFC6;B4DV51;A0A087X0W0	B5MDF5;P62826;J3KQE5;F5H018	5;5;4;3;2;2;1	5;5;4;3;2;2;1	5;5;4;3;2;2;1	GTP-binding nuclear protein Ran	RAN	;;;	7	5	5	5	0	0	5	0	0	0	0	0	0	0	0	0	0	5	0	0	0	0	0	0	0	0	0	0	5	0	0	0	0	0	0	0	0	24.5	24.5	24.5	26.224	233
B7Z637;Q8IUR7;C9J8P8;C9JAA7;C9JBY2;G5E9V7;G5E9V6	B7Z637;Q8IUR7;C9J8P8;C9JAA7;C9JBY2;G5E9V7;G5E9V6	2;2;1;1;1;1;1	2;2;1;1;1;1;1	2;2;1;1;1;1;1	Armadillo repeat-containing protein 8	ARMC8	;;;;;;	7	2	2	2	0	0	0	0	0	0	0	0	2	0	0	0	0	0	0	0	0	0	0	2	0	0	0	0	0	0	0	0	0	0	2	0	0	3.3	3.3	3.3	67.185	600
F8WE65;C9J5S7;P62937;P0DN26;A0A0H2UH34;A0A0B4J2A2;A0A075B767;A0A075B759;Q9Y536;F5H284	F8WE65;C9J5S7;P62937;P0DN26;A0A0H2UH34;A0A0B4J2A2;A0A075B767;A0A075B759;Q9Y536;F5H284	2;2;2;1;1;1;1;1;1;1	2;2;2;1;1;1;1;1;1;1	2;2;2;1;1;1;1;1;1;1	Peptidyl-prolyl cis-trans isomerase;Peptidyl-prolyl cis-trans isomerase A;Peptidyl-prolyl cis-trans isomerase A, N-terminally processed;Peptidyl-prolyl cis-trans isomerase A-like 4A/B/C;Peptidyl-prolyl cis-trans isomerase A-like 4D	PPIA;PPIAL4C;PPIAL4E;PPIAL4A;PPIAL4D	;;;;;;;;;	10	2	2	2	0	0	0	0	1	1	0	1	1	0	1	0	0	0	0	1	1	0	1	1	0	1	0	0	0	0	1	1	0	1	1	0	1	19.2	19.2	19.2	13.022	120
C9JEU5;C9JC84;P02679;C9JPQ9;C9JU00	C9JEU5;C9JC84;P02679;C9JPQ9;C9JU00	2;2;2;1;1	2;2;2;1;1	2;2;2;1;1	Fibrinogen gamma chain	FGG	;;;;	5	2	2	2	2	0	0	0	0	0	0	0	0	0	0	2	0	0	0	0	0	0	0	0	0	0	2	0	0	0	0	0	0	0	0	0	0	6.1	6.1	6.1	50.322	445
C9JFE4;Q13098	C9JFE4;Q13098	16;16	1;1	1;1	COP9 signalosome complex subunit 1	GPS1	;	2	16	1	1	13	7	4	7	0	0	6	4	6	0	2	1	1	1	0	0	0	1	0	1	0	0	1	1	1	0	0	0	1	0	1	0	0	38.2	2.3	2.3	53.371	471
C9JS59;Q5XPI4;F8WB91;C9JN91;C9J266	C9JS59;Q5XPI4;F8WB91;C9JN91;C9J266	2;2;1;1;1	2;2;1;1;1	2;2;1;1;1	E3 ubiquitin-protein ligase RNF123	RNF123	;;;;	5	2	2	2	0	0	2	0	0	0	0	0	0	0	0	0	0	2	0	0	0	0	0	0	0	0	0	0	2	0	0	0	0	0	0	0	0	2.2	2.2	2.2	81.531	721
CON__P01966	CON__P01966	5	1	1				1	5	1	1	3	4	3	1	2	2	1	2	1	1	1	0	0	0	0	1	1	0	0	0	1	0	0	0	0	0	1	1	0	0	0	1	0	34.5	10.6	10.6	15.184	142
CON__P05787;P05787;F8VUG2;F8W1U3;F8VP67;CON__H-INV:HIT000292931;CON__Q9H552;CON__REFSEQ:XP_092267	CON__P05787;P05787;F8VUG2;F8W1U3;F8VP67;CON__H-INV:HIT000292931;CON__Q9H552	6;6;5;5;4;3;3;1	2;2;1;1;1;2;1;1	2;2;1;1;1;2;1;1	Keratin, type II cytoskeletal 8	KRT8	;;;;;;	8	6	2	2	1	1	2	2	2	6	2	2	2	2	2	0	0	0	0	0	2	0	0	0	1	0	0	0	0	0	0	2	0	0	0	1	0	8.1	4.6	4.6	53.704	483
CON__P08779;P08779;K7ENW6	CON__P08779;P08779	18;18;4	7;7;3	7;7;3	Keratin, type I cytoskeletal 16	KRT16	;	3	18	7	7	3	2	11	8	10	14	8	8	6	7	14	0	0	4	0	3	3	1	3	0	1	6	0	0	4	0	3	3	1	3	0	1	6	37.6	17.8	17.8	51.267	473
CON__P19013;P19013;F8VX05;F8VZR6	CON__P19013;P19013	7;7;1;1	4;4;1;1	3;3;1;1	Keratin, type II cytoskeletal 4	KRT4	;	4	7	4	3	1	2	2	1	2	3	2	2	2	5	2	0	0	0	0	0	2	0	0	0	2	0	0	0	0	0	0	1	0	0	0	2	0	12	7.9	5.9	63.91	594
CON__P48668;P48668;CON__P04259	CON__P48668;P48668;CON__P04259	29;29;28	2;2;2	0;0;0	Keratin, type II cytoskeletal 6C	KRT6C	;;	3	29	2	0	3	2	14	9	14	18	14	13	9	8	18	0	0	1	0	1	1	1	0	0	0	1	0	0	0	0	0	0	0	0	0	0	0	45.4	3.5	0	60.024	564
CON__Q04695;Q04695;CON__Q9QWL7;F5GWP8;K7EPJ9;K7ESE1;J3QR55;CON__Q9C075;CON__Q99PS0;Q9C075	CON__Q04695;Q04695;CON__Q9QWL7;F5GWP8	17;17;15;13;8;3;1;1;1;1	7;7;5;5;3;1;1;1;1;1	7;7;5;5;3;1;1;1;1;1	Keratin, type I cytoskeletal 17	KRT17	;;;	10	17	7	7	2	2	7	6	7	8	6	4	5	5	15	0	0	1	0	0	0	0	0	0	0	7	0	0	1	0	0	0	0	0	0	0	7	30.6	15	15	48.105	432
CON__Q8N1N4-2;CON__Q7RTT2;Q8N1N4	CON__Q8N1N4-2;CON__Q7RTT2;Q8N1N4	5;5;5	3;3;3	3;3;3	Keratin, type II cytoskeletal 78	KRT78	;;	3	5	3	3	1	0	0	1	1	5	1	0	1	1	1	0	0	0	0	1	3	1	0	0	0	0	0	0	0	0	1	3	1	0	0	0	0	10	6.3	6.3	56.964	521
CON__Q7Z794;Q7Z794;F8VS61	CON__Q7Z794;Q7Z794	12;12;2	9;9;1	7;7;1	Keratin, type II cytoskeletal 1b	KRT77	;	3	12	9	7	1	2	3	2	3	12	2	2	2	2	2	0	0	1	0	1	9	0	0	0	0	0	0	0	0	0	0	7	0	0	0	0	0	20.8	16.1	12.1	61.802	578
D4Q8H0;Q9NYL2	D4Q8H0;Q9NYL2	2;1	2;1	2;1	Mitogen-activated protein kinase kinase kinase MLT	pk;ZAK	;	2	2	2	2	0	0	0	0	0	0	0	0	2	0	0	0	0	0	0	0	0	0	0	2	0	0	0	0	0	0	0	0	0	0	2	0	0	5.9	5.9	5.9	51.582	455
E5RJR5;P63208;E7ERH2;F8W8N3;E5RGM3	E5RJR5;P63208;E7ERH2;F8W8N3;E5RGM3	4;4;3;3;2	4;4;3;3;2	4;4;3;3;2	S-phase kinase-associated protein 1	SKP1	;;;;	5	4	4	4	1	4	3	0	0	0	0	0	0	0	1	1	4	3	0	0	0	0	0	0	0	1	1	4	3	0	0	0	0	0	0	0	1	20.9	20.9	20.9	18.72	163
K7ENA7;K7EJL1;E7ENJ6;Q9BXS5	K7ENA7;K7EJL1;E7ENJ6;Q9BXS5	1;1;1;1	1;1;1;1	1;1;1;1	AP-1 complex subunit mu-1	AP1M1	;;;	4	1	1	1	0	1	0	0	0	0	0	0	0	0	0	0	1	0	0	0	0	0	0	0	0	0	0	1	0	0	0	0	0	0	0	0	0	8.1	8.1	8.1	15.838	136
E7ENZ3;P48643;B7ZAR1;E9PCA1;D6RIZ7	E7ENZ3;P48643;B7ZAR1;E9PCA1	6;6;5;5;1	6;6;5;5;1	6;6;5;5;1	T-complex protein 1 subunit epsilon	CCT5	;;;	5	6	6	6	0	4	4	0	0	0	0	0	0	0	0	0	4	4	0	0	0	0	0	0	0	0	0	4	4	0	0	0	0	0	0	0	0	14.4	14.4	14.4	53.848	486
E7EPV7;P37840;H6UYS7;D6RA31;Q16143	E7EPV7;P37840;H6UYS7	6;6;4;2;1	6;6;4;2;1	6;6;4;2;1	Alpha-synuclein	SNCA	;;	5	6	6	6	2	2	0	0	0	0	1	6	4	0	0	2	2	0	0	0	0	1	6	4	0	0	2	2	0	0	0	0	1	6	4	0	0	54.8	54.8	54.8	11.777	115
E7EU96;Q5U5J2;P68400;Q8NEV1;V9GYA2;V9GY80;A0A087WY74	E7EU96;Q5U5J2;P68400;Q8NEV1	8;8;8;7;2;2;1	8;8;8;7;2;2;1	8;8;8;7;2;2;1	Casein kinase II subunit alpha;Casein kinase II subunit alpha 3	CSNK2A1;CSNK2A3	;;;	7	8	8	8	0	0	7	0	0	0	0	0	0	0	4	0	0	7	0	0	0	0	0	0	0	4	0	0	7	0	0	0	0	0	0	0	4	27	27	27	45.31	385
E7EWC2;F5H7S7;Q13576;D6R939;E9PDT6;D6RDK8	E7EWC2;F5H7S7;Q13576;D6R939	10;10;10;8;3;1	10;10;10;8;3;1	10;10;10;8;3;1	Ras GTPase-activating-like protein IQGAP2	IQGAP2	;;;	6	10	10	10	0	0	10	0	0	0	0	0	0	0	0	0	0	10	0	0	0	0	0	0	0	0	0	0	10	0	0	0	0	0	0	0	0	8.1	8.1	8.1	160.33	1402
E7EX90;Q14203;Q6AWB1;E7EWF7	E7EX90;Q14203;Q6AWB1	11;11;6;4	11;11;6;4	11;11;6;4	Dynactin subunit 1	DCTN1;DKFZp686E0752	;;	4	11	11	11	0	0	11	0	0	0	0	0	0	0	1	0	0	11	0	0	0	0	0	0	0	1	0	0	11	0	0	0	0	0	0	0	1	11.7	11.7	11.7	139.09	1256
E9PGT6;Q99627;H7C3S9;F8WEF2	E9PGT6;Q99627;H7C3S9	7;7;4;1	7;7;4;1	7;7;4;1	COP9 signalosome complex subunit 8	COPS8	;;	4	7	7	7	6	5	1	0	0	0	1	2	0	0	0	6	5	1	0	0	0	1	2	0	0	0	6	5	1	0	0	0	1	2	0	0	0	64.7	64.7	64.7	19.344	173
E9PHT9;P08758	E9PHT9;P08758	1;1	1;1	1;1	Annexin;Annexin A5	ANXA5	;	2	1	1	1	0	0	0	0	0	1	0	0	0	0	0	0	0	0	0	0	1	0	0	0	0	0	0	0	0	0	0	1	0	0	0	0	0	9.8	9.8	9.8	18.224	163
E9PMI6;E9PJF4;J3KN38;P54105	E9PMI6;E9PJF4;J3KN38;P54105	1;1;1;1	1;1;1;1	1;1;1;1	Methylosome subunit pICln	CLNS1A	;;;	4	1	1	1	0	0	1	0	0	0	0	0	0	0	1	0	0	1	0	0	0	0	0	0	0	1	0	0	1	0	0	0	0	0	0	0	1	7.8	7.8	7.8	18.259	167
H7BXH2;E9PKF6;Q5H9R7;E9PK08;E9PNN8;E9PQP7	H7BXH2;E9PKF6;Q5H9R7;E9PK08;E9PNN8;E9PQP7	2;2;2;1;1;1	2;2;2;1;1;1	2;2;2;1;1;1	Serine/threonine-protein phosphatase 6 regulatory subunit 3	PPP6R3	;;;;;	6	2	2	2	0	0	2	0	0	0	0	0	0	0	0	0	0	2	0	0	0	0	0	0	0	0	0	0	2	0	0	0	0	0	0	0	0	2.7	2.7	2.7	92.407	827
E9PS23;E9PP50;P23528	E9PS23;E9PP50;P23528	1;1;1	1;1;1	1;1;1	Cofilin-1	CFL1	;;	3	1	1	1	0	0	0	0	0	1	1	0	0	0	0	0	0	0	0	0	1	1	0	0	0	0	0	0	0	0	0	1	1	0	0	0	0	13.2	13.2	13.2	10.181	91
E9PPM8;Q9Y315;G3V158;E9PJ44;E9PJB9;E9PML7	E9PPM8;Q9Y315;G3V158	3;3;2;1;1;1	3;3;2;1;1;1	3;3;2;1;1;1	Deoxyribose-phosphate aldolase	DERA	;;	6	3	3	3	0	2	1	0	0	0	0	0	0	0	0	0	2	1	0	0	0	0	0	0	0	0	0	2	1	0	0	0	0	0	0	0	0	11.6	11.6	11.6	30.517	275
F5H5V4;F5GX23;J3KN29;O00233;F5H7X1;F5H169	F5H5V4;F5GX23;J3KN29;O00233;F5H7X1;F5H169	6;6;6;6;4;3	6;6;6;6;4;3	6;6;6;6;4;3	26S proteasome non-ATPase regulatory subunit 9	PSMD9	;;;;;	6	6	6	6	0	6	2	0	0	0	0	0	0	0	0	0	6	2	0	0	0	0	0	0	0	0	0	6	2	0	0	0	0	0	0	0	0	44.4	44.4	44.4	16.913	153
F8VVB9;F5H5D3;Q9BQE3;P68363;Q71U36;C9JDS9;F8VQQ4;P68366;F8VRZ4;F8VS66;C9J2C0;Q9NY65;Q6PEY2;Q13748;F8VRK0;F8VX09;F8VWV9;Q9H853	F8VVB9;F5H5D3;Q9BQE3;P68363;Q71U36;C9JDS9;F8VQQ4;P68366	5;5;5;5;4;3;3;3;2;2;2;2;2;2;1;1;1;1	5;5;5;5;4;3;3;3;2;2;2;2;2;2;1;1;1;1	5;5;5;5;4;3;3;3;2;2;2;2;2;2;1;1;1;1	Tubulin alpha-1C chain;Tubulin alpha-1B chain;Tubulin alpha-1A chain;Tubulin alpha-4A chain	TUBA1B;TUBA1C;TUBA1A;TUBA4A	;;;;;;;	18	5	5	5	0	2	2	1	1	2	1	2	0	1	0	0	2	2	1	1	2	1	2	0	1	0	0	2	2	1	1	2	1	2	0	1	0	27.5	27.5	27.5	27.552	247
G3V2Q5;G3V5Y4;F6S9Y6;Q9NZ32;G3V4K6;G3V524;V9GYX7	G3V2Q5;G3V5Y4;F6S9Y6;Q9NZ32;G3V4K6;G3V524;V9GYX7	2;2;2;2;1;1;1	2;2;2;2;1;1;1	2;2;2;2;1;1;1	Actin-related protein 10	ACTR10	;;;;;;	7	2	2	2	0	0	2	0	0	0	0	0	0	0	0	0	0	2	0	0	0	0	0	0	0	0	0	0	2	0	0	0	0	0	0	0	0	16.7	16.7	16.7	14.334	126
F8VZY9;P05783	F8VZY9;P05783	3;3	2;2	1;1	Keratin, type I cytoskeletal 18	KRT18	;	2	3	2	1	1	1	1	1	1	3	1	1	1	1	1	0	0	0	0	0	2	0	0	0	0	0	0	0	0	0	0	1	0	0	0	0	0	9.5	7.7	4.9	43.774	391
F8W733;Q9NXR7;C9J2G0;A0A075B7D2	F8W733;Q9NXR7;C9J2G0	3;3;2;1	3;3;2;1	3;3;2;1	BRCA1-A complex subunit BRE	BRE	;;	4	3	3	3	3	1	0	0	0	0	0	0	0	0	1	3	1	0	0	0	0	0	0	0	0	1	3	1	0	0	0	0	0	0	0	0	1	13	13	13	31.972	284
F8W9S7;Q14C86;B0QZ65;B4DGD8;C9IZ08;A0A0A0MQV8;H0Y7I9;H0Y4E7;C9IZX9	F8W9S7;Q14C86;B0QZ65;B4DGD8;C9IZ08	21;21;11;11;11;8;8;7;3	21;21;11;11;11;8;8;7;3	21;21;11;11;11;8;8;7;3	GTPase-activating protein and VPS9 domain-containing protein 1	GAPVD1	;;;;	9	21	21	21	0	1	19	1	0	0	1	0	0	0	7	0	1	19	1	0	0	1	0	0	0	7	0	1	19	1	0	0	1	0	0	0	7	15.5	15.5	15.5	157.46	1412
G3V126;Q9UI12	G3V126;Q9UI12	2;2	2;2	2;2	V-type proton ATPase subunit H	ATP6V1H	;	2	2	2	2	0	0	2	0	0	0	0	0	0	0	0	0	0	2	0	0	0	0	0	0	0	0	0	0	2	0	0	0	0	0	0	0	0	3.6	3.6	3.6	51.57	443
G3V4X5;H0YJ03	G3V4X5	13;5	1;0	1;0		PSMA3		2	13	1	1	11	6	2	11	3	2	9	4	2	1	1	1	0	0	1	0	0	1	0	0	0	0	1	0	0	1	0	0	1	0	0	0	0	66.1	5.6	5.6	20.288	180
H0Y711;Q9BQA1	H0Y711;Q9BQA1	3;3	3;3	3;3	Methylosome protein 50	WDR77	;	2	3	3	3	0	0	2	0	0	0	0	0	0	0	2	0	0	2	0	0	0	0	0	0	0	2	0	0	2	0	0	0	0	0	0	0	2	15.5	15.5	15.5	30.987	291
H0Y7A7;P62158;E7ETZ0;E7EMB3;M0QZ52;Q96HY3;F8WBR5;G3V479;G3V361;G3V226;P27482;C9J7T9;P02585	H0Y7A7;P62158;E7ETZ0;E7EMB3;M0QZ52;Q96HY3	9;9;8;8;5;5;4;4;4;2;2;1;1	9;9;8;8;5;5;4;4;4;2;2;1;1	9;9;8;8;5;5;4;4;4;2;2;1;1	Calmodulin	CALM2;CALM1;CALM3	;;;;;	13	9	9	9	0	9	0	0	0	0	0	0	0	0	0	0	9	0	0	0	0	0	0	0	0	0	0	9	0	0	0	0	0	0	0	0	0	48.1	48.1	48.1	20.762	187
H0Y9R3;Q9H7D7	H0Y9R3;Q9H7D7	2;2	2;2	2;2	WD repeat-containing protein 26	WDR26	;	2	2	2	2	0	1	0	0	0	0	0	0	1	0	0	0	1	0	0	0	0	0	0	1	0	0	0	1	0	0	0	0	0	0	1	0	0	9.8	9.8	9.8	33.135	295
H0YC04;P21281	H0YC04;P21281	2;2	2;2	2;2	V-type proton ATPase subunit B, brain isoform	ATP6V1B2	;	2	2	2	2	0	0	2	0	0	0	0	0	0	0	0	0	0	2	0	0	0	0	0	0	0	0	0	0	2	0	0	0	0	0	0	0	0	12.6	12.6	12.6	21.003	199
H0YKT8;H0YMV3	H0YKT8	17;6	1;0	1;0	Proteasome subunit beta type	PSMA4		2	17	1	1	14	10	8	10	6	3	13	10	5	0	1	1	0	0	0	0	0	0	0	0	0	0	1	0	0	0	0	0	0	0	0	0	0	94	13.7	13.7	20.075	182
H0YMD0;H0YMU9;H0YN42;P07355;H0YMM1;H0YKS4;H0YM50;H0YKZ7;H0YLV6;H0YMT9;H0YKX9;H0YMW4;H0YNP5;A6NMY6;H0YNA0;H0YKV8;H0YKL9;H0YN28;H0YL33;H0YLE2;H0YN52;H0YMD9;H0YNB8;H0YKN4	H0YMD0;H0YMU9;H0YN42;P07355;H0YMM1;H0YKS4;H0YM50;H0YKZ7;H0YLV6;H0YMT9;H0YKX9;H0YMW4;H0YNP5;A6NMY6	7;7;7;7;6;6;5;4;4;4;4;4;4;4;3;3;3;3;3;2;2;2;1;1	7;7;7;7;6;6;5;4;4;4;4;4;4;4;3;3;3;3;3;2;2;2;1;1	7;7;7;7;6;6;5;4;4;4;4;4;4;4;3;3;3;3;3;2;2;2;1;1	Annexin;Annexin A2;Putative annexin A2-like protein	ANXA2;ANXA2P2	;;;;;;;;;;;;;	24	7	7	7	0	0	0	0	0	7	0	0	0	1	3	0	0	0	0	0	7	0	0	0	1	3	0	0	0	0	0	7	0	0	0	1	3	38.8	38.8	38.8	25.341	227
I3L397;I3L504;P63241;Q6IS14;F8WCJ1;C9J7B5;C9J4W5;Q9GZV4	I3L397;I3L504;P63241;Q6IS14	4;4;4;2;1;1;1;1	4;4;4;2;1;1;1;1	4;4;4;2;1;1;1;1	Eukaryotic translation initiation factor 5A;Eukaryotic translation initiation factor 5A-1;Eukaryotic translation initiation factor 5A-1-like	EIF5A;EIF5AL1	;;;	8	4	4	4	1	4	0	0	0	0	1	3	2	0	0	1	4	0	0	0	0	1	3	2	0	0	1	4	0	0	0	0	1	3	2	0	0	32.7	32.7	32.7	16.118	147
J3KQS6;Q9NWV8;M0QXG9;M0R3F4;M0R2A4;M0R2K3;M0R193;M0R0I0;M0R2I2	J3KQS6;Q9NWV8;M0QXG9;M0R3F4;M0R2A4;M0R2K3;M0R193;M0R0I0;M0R2I2	4;4;2;2;2;2;2;2;2	4;4;2;2;2;2;2;2;2	4;4;2;2;2;2;2;2;2	BRISC and BRCA1-A complex member 1	BABAM1	;;;;;;;;	9	4	4	4	4	1	0	0	0	0	0	0	0	0	0	4	1	0	0	0	0	0	0	0	0	0	4	1	0	0	0	0	0	0	0	0	0	25.2	25.2	25.2	28.164	254
J3KRV4;P46734	J3KRV4;P46734	1;1	1;1	1;1	Dual specificity mitogen-activated protein kinase kinase 3	MAP2K3	;	2	1	1	1	0	1	0	0	0	0	0	0	0	0	0	0	1	0	0	0	0	0	0	0	0	0	0	1	0	0	0	0	0	0	0	0	0	10.3	10.3	10.3	15.005	136
J3KTM9;Q14974	J3KTM9;Q14974	1;1	1;1	1;1	Importin subunit beta-1	KPNB1	;	2	1	1	1	0	0	1	0	0	0	0	0	0	0	0	0	0	1	0	0	0	0	0	0	0	0	0	0	1	0	0	0	0	0	0	0	0	2.2	2.2	2.2	76.45	690
K7EM02;K7EIJ8;Q8IYT4	K7EM02;K7EIJ8;Q8IYT4	1;1;1	1;1;1	1;1;1	Katanin p60 ATPase-containing subunit A-like 2	KATNAL2	;;	3	1	1	1	0	1	1	0	0	0	0	0	0	1	1	0	1	1	0	0	0	0	0	0	1	1	0	1	1	0	0	0	0	0	0	1	1	9.4	9.4	9.4	13.999	128
V9GZ55;K7ENR6;Q969U7;K7ER45	V9GZ55;K7ENR6;Q969U7	4;4;4;1	4;4;4;1	4;4;4;1	Proteasome assembly chaperone 2	PSMG2	;;	4	4	4	4	4	0	1	0	0	0	0	0	0	0	0	4	0	1	0	0	0	0	0	0	0	0	4	0	1	0	0	0	0	0	0	0	0	18.2	18.2	18.2	23.506	209
K7ERE3;P13646;CON__ENSEMBL:ENSP00000377550;K7EMD9	K7ERE3;P13646;CON__ENSEMBL:ENSP00000377550;K7EMD9	10;10;9;6	4;4;3;2	0;0;0;0	Keratin, type I cytoskeletal 13	KRT13	;;;	4	10	4	0	2	1	5	5	6	7	4	3	3	9	6	0	0	0	0	1	1	0	0	0	4	0	0	0	0	0	0	0	0	0	0	0	0	19	8.9	0	45.26	415
M0R0N4;M0QYZ2;P53680;X6R390;M0QZ21;M0R1S0	M0R0N4;M0QYZ2;P53680;X6R390;M0QZ21	7;7;7;6;4;2	7;7;7;6;4;2	7;7;7;6;4;2	AP-2 complex subunit sigma	AP2S1	;;;;	6	7	7	7	0	7	0	0	0	0	0	0	0	0	0	0	7	0	0	0	0	0	0	0	0	0	0	7	0	0	0	0	0	0	0	0	0	43.8	43.8	43.8	17.303	144
M0R165;Q9UBC2;M0R2S2;M0QX30;M0R1V5;M0R3I1;K7EJR2;M0R330	M0R165;Q9UBC2;M0R2S2	14;14;9;2;2;2;1;1	14;14;9;2;2;2;1;1	14;14;9;2;2;2;1;1	Epidermal growth factor receptor substrate 15-like 1	EPS15L1	;;	8	14	14	14	0	14	0	0	0	0	0	0	0	0	0	0	14	0	0	0	0	0	0	0	0	0	0	14	0	0	0	0	0	0	0	0	0	25.1	25.1	25.1	83.474	756
O00231;J3QRY4;J3QS13;J3KSW3	O00231	42;15;5;2	42;15;5;2	42;15;5;2	26S proteasome non-ATPase regulatory subunit 11	PSMD11		4	42	42	42	24	39	31	0	27	19	1	35	24	1	1	24	39	31	0	27	19	1	35	24	1	1	24	39	31	0	27	19	1	35	24	1	1	72.3	72.3	72.3	47.463	422
O00232;J3KTJ5;J3KSK1	O00232	35;2;2	35;2;2	35;2;2	26S proteasome non-ATPase regulatory subunit 12	PSMD12		3	35	35	35	20	29	25	0	18	17	1	31	18	0	0	20	29	25	0	18	17	1	31	18	0	0	20	29	25	0	18	17	1	31	18	0	0	71.1	71.1	71.1	52.904	456
O00487;C9JW37	O00487	18;2	18;2	18;2	26S proteasome non-ATPase regulatory subunit 14	PSMD14		2	18	18	18	10	16	12	0	8	7	0	14	7	0	0	10	16	12	0	8	7	0	14	7	0	0	10	16	12	0	8	7	0	14	7	0	0	76.1	76.1	76.1	34.577	310
O00743;Q5T1S7	O00743	6;1	6;1	6;1	Serine/threonine-protein phosphatase 6 catalytic subunit;Serine/threonine-protein phosphatase 6 catalytic subunit, N-terminally processed	PPP6C		2	6	6	6	0	6	0	0	0	0	0	0	0	0	1	0	6	0	0	0	0	0	0	0	0	1	0	6	0	0	0	0	0	0	0	0	1	23.3	23.3	23.3	35.144	305
O14744;H0YJX6;G3V580;H0YJ77;G3V5L5;G3V2L6;G3V2X6;C9JSX3;G3V507;G3V2F5;G3V5T6	O14744;H0YJX6	7;5;3;2;2;2;2;2;1;1;1	7;5;3;2;2;2;2;2;1;1;1	7;5;3;2;2;2;2;2;1;1;1	Protein arginine N-methyltransferase 5;Protein arginine N-methyltransferase 5, N-terminally processed	PRMT5	;	11	7	7	7	1	0	3	0	0	0	0	0	0	0	5	1	0	3	0	0	0	0	0	0	0	5	1	0	3	0	0	0	0	0	0	0	5	10	10	10	72.683	637
O14976;A0A087X1U9;D6RAW3;H0Y8H5;D6RC24;D6RAQ7;D6RE78;D6RF16	O14976	23;5;4;4;3;2;2;1	23;5;4;4;3;2;2;1	23;5;4;4;3;2;2;1	Cyclin-G-associated kinase	GAK		8	23	23	23	0	23	0	0	0	0	0	0	0	0	0	0	23	0	0	0	0	0	0	0	0	0	0	23	0	0	0	0	0	0	0	0	0	24.3	24.3	24.3	143.19	1311
O15084;B4DIW9;H7C4A0;H7C209;Q8N8A2;Q8NB46	O15084	5;2;1;1;1;1	5;2;1;1;1;1	5;2;1;1;1;1	Serine/threonine-protein phosphatase 6 regulatory ankyrin repeat subunit A	ANKRD28		6	5	5	5	0	5	0	0	0	0	0	0	0	0	0	0	5	0	0	0	0	0	0	0	0	0	0	5	0	0	0	0	0	0	0	0	0	7.8	7.8	7.8	112.96	1053
O43149;I3L141;I3L3Q3;I3L1Q8	O43149	82;17;7;4	82;17;7;4	82;17;7;4	Zinc finger ZZ-type and EF-hand domain-containing protein 1	ZZEF1		4	82	82	82	0	74	62	0	5	6	0	30	10	0	0	0	74	62	0	5	6	0	30	10	0	0	0	74	62	0	5	6	0	30	10	0	0	34.7	34.7	34.7	331.07	2961
O43242;H0YGV8;F5H8K4	O43242	43;6;1	43;6;1	43;6;1	26S proteasome non-ATPase regulatory subunit 3	PSMD3		3	43	43	43	29	38	32	0	26	26	1	37	24	0	0	29	38	32	0	26	26	1	37	24	0	0	29	38	32	0	26	26	1	37	24	0	0	70	70	70	60.977	534
O43396;K7ER96;K7EML9;K7EPB7;K7EKG2	O43396;K7ER96;K7EML9	10;9;5;2;1	10;9;5;2;1	10;9;5;2;1	Thioredoxin-like protein 1	TXNL1	;;	5	10	10	10	0	6	4	0	0	0	1	6	2	0	0	0	6	4	0	0	0	1	6	2	0	0	0	6	4	0	0	0	1	6	2	0	0	44.3	44.3	44.3	32.251	289
O43765;K7ERW5;K7EMD6	O43765	3;1;1	3;1;1	3;1;1	Small glutamine-rich tetratricopeptide repeat-containing protein alpha	SGTA		3	3	3	3	0	0	0	0	0	0	0	3	2	0	0	0	0	0	0	0	0	0	3	2	0	0	0	0	0	0	0	0	0	3	2	0	0	11.5	11.5	11.5	34.063	313
O60763;REV__R4GMN2;REV__Q5VZ89;REV__R4GNB2;REV__R4GN35	O60763	7;1;1;1;1	7;1;1;1;1	7;1;1;1;1	General vesicular transport factor p115	USO1		5	7	7	7	0	0	0	0	0	0	0	0	0	0	7	0	0	0	0	0	0	0	0	0	0	7	0	0	0	0	0	0	0	0	0	0	7	7.5	7.5	7.5	107.89	962
O75116;E9PF63;Q14DU5;C9JFJ0;D6REE7;A0A0U1RQV4;Q13464	O75116;E9PF63;Q14DU5	5;4;3;1;1;1;1	5;4;3;1;1;1;1	5;4;3;1;1;1;1	Rho-associated protein kinase 2	ROCK2	;;	7	5	5	5	0	0	5	0	0	0	0	0	0	0	0	0	0	5	0	0	0	0	0	0	0	0	0	0	5	0	0	0	0	0	0	0	0	4	4	4	160.9	1388
O75935;X6RA56;X6RCK5;A0A0A0MRV8;X6RLR1	O75935;X6RA56;X6RCK5;A0A0A0MRV8;X6RLR1	6;5;5;5;5	6;5;5;5;5	6;5;5;5;5	Dynactin subunit 3	DCTN3	;;;;	5	6	6	6	0	0	6	0	0	0	0	0	0	0	0	0	0	6	0	0	0	0	0	0	0	0	0	0	6	0	0	0	0	0	0	0	0	28	28	28	21.119	186
O94973;A0A0G2JQM1;A0A0G2JS82;E9PR62;A0A0G2JRF9;A0A0G2JQA4;A0A0G2JQT9;H0YEG0;E9PNC4;A0A0G2JRS3;A0A0G2JS17;H0YDE9;E9PQP4;E9PPY8	O94973;A0A0G2JQM1;A0A0G2JS82	20;19;19;6;5;5;4;4;3;3;3;3;2;2	10;10;10;3;3;3;2;2;2;2;1;1;1;1	10;10;10;3;3;3;2;2;2;2;1;1;1;1	AP-2 complex subunit alpha-2	AP2A2	;;	14	20	10	10	0	20	0	0	0	0	0	0	0	0	0	0	10	0	0	0	0	0	0	0	0	0	0	10	0	0	0	0	0	0	0	0	0	27.7	15.2	15.2	103.96	939
O95373;E9PLB2;E9PLJ0	O95373	10;2;1	10;2;1	10;2;1	Importin-7	IPO7		3	10	10	10	0	0	10	0	0	0	0	0	0	0	1	0	0	10	0	0	0	0	0	0	0	1	0	0	10	0	0	0	0	0	0	0	1	13.1	13.1	13.1	119.52	1038
O95376	O95376	3	3	3	E3 ubiquitin-protein ligase ARIH2	ARIH2		1	3	3	3	0	0	3	0	0	0	0	0	0	0	0	0	0	3	0	0	0	0	0	0	0	0	0	0	3	0	0	0	0	0	0	0	0	7.1	7.1	7.1	57.818	493
O95456;F8WBH7	O95456	7;1	7;1	7;1	Proteasome assembly chaperone 1	PSMG1		2	7	7	7	7	3	1	1	0	0	3	0	0	0	0	7	3	1	1	0	0	3	0	0	0	0	7	3	1	1	0	0	3	0	0	0	0	28.5	28.5	28.5	32.854	288
O95782;M0R2D9;E9PPZ3;E9PS94	O95782	42;1;1;1	42;1;1;1	32;0;0;0	AP-2 complex subunit alpha-1	AP2A1		4	42	42	32	0	42	0	0	0	0	0	0	0	0	0	0	42	0	0	0	0	0	0	0	0	0	0	32	0	0	0	0	0	0	0	0	0	56	56	44	107.54	977
P02549;A0A087WZE4;V9GY79	P02549;A0A087WZE4	144;143;6	144;143;6	144;143;6	Spectrin alpha chain, erythrocytic 1	SPTA1	;	3	144	144	144	17	138	102	0	35	6	0	67	10	0	21	17	138	102	0	35	6	0	67	10	0	21	17	138	102	0	35	6	0	67	10	0	21	66	66	66	280.01	2419
P04083;Q5T3N1	P04083;Q5T3N1	3;2	3;2	3;2	Annexin A1;Annexin	ANXA1	;	2	3	3	3	0	0	0	0	0	2	0	0	0	1	0	0	0	0	0	0	2	0	0	0	1	0	0	0	0	0	0	2	0	0	0	1	0	11.8	11.8	11.8	38.714	346
Q5ST81;Q5JP53;P07437;P04350;P68371;Q9BVA1;Q13885;M0R2D3;K7ESM5;A0A075B736;Q5SQY0;CON__ENSEMBL:ENSBTAP00000025008;A0A0B4J269;Q3ZCM7;A6NNZ2;Q9BUF5;Q13509;Q9H4B7	Q5ST81;Q5JP53;P07437;P04350;P68371;Q9BVA1;Q13885	3;3;3;3;3;2;2;1;1;1;1;1;1;1;1;1;1;1	3;3;3;3;3;2;2;1;1;1;1;1;1;1;1;1;1;1	3;3;3;3;3;2;2;1;1;1;1;1;1;1;1;1;1;1	Tubulin beta chain;Tubulin beta-4A chain;Tubulin beta-4B chain;Tubulin beta-2B chain;Tubulin beta-2A chain	TUBB;TUBB4A;TUBB4B;TUBB2B;TUBB2A	;;;;;;	18	3	3	3	0	0	1	1	1	2	0	1	1	0	2	0	0	1	1	1	2	0	1	1	0	2	0	0	1	1	1	2	0	1	1	0	2	11.8	11.8	11.8	41.742	372
P04792;C9J3N8;F8WE04	P04792;C9J3N8;F8WE04	2;1;1	2;1;1	2;1;1	Heat shock protein beta-1	HSPB1	;;	3	2	2	2	0	0	0	0	0	0	1	0	0	0	1	0	0	0	0	0	0	1	0	0	0	1	0	0	0	0	0	0	1	0	0	0	1	13.2	13.2	13.2	22.782	205
P05089	P05089	3	3	3	Arginase-1	ARG1		1	3	3	3	0	1	0	0	1	2	0	0	1	0	0	0	1	0	0	1	2	0	0	1	0	0	0	1	0	0	1	2	0	0	1	0	0	8.1	8.1	8.1	34.735	322
P05109	P05109	6	6	6	Protein S100-A8;Protein S100-A8, N-terminally processed	S100A8		1	6	6	6	0	0	0	1	1	3	5	0	1	0	4	0	0	0	1	1	3	5	0	1	0	4	0	0	0	1	1	3	5	0	1	0	4	52.7	52.7	52.7	10.834	93
P05386	P05386	1	1	1	60S acidic ribosomal protein P1	RPLP1		1	1	1	1	0	1	1	0	0	0	0	0	0	0	0	0	1	1	0	0	0	0	0	0	0	0	0	1	1	0	0	0	0	0	0	0	0	14	14	14	11.514	114
P05387;H0YDD8	P05387;H0YDD8	4;2	4;2	4;2	60S acidic ribosomal protein P2	RPLP2	;	2	4	4	4	0	4	0	0	0	1	0	0	0	0	0	0	4	0	0	0	1	0	0	0	0	0	0	4	0	0	0	1	0	0	0	0	0	69.6	69.6	69.6	11.665	115
P06733;K7EM90	P06733;K7EM90	4;2	4;2	4;2	Alpha-enolase;Enolase	ENO1	;	2	4	4	4	0	0	1	1	1	2	0	0	0	0	0	0	0	1	1	1	2	0	0	0	0	0	0	0	1	1	1	2	0	0	0	0	0	14.7	14.7	14.7	47.168	434
P07384;E9PLX0;E9PJJ3;E9PLC9;E9PMC6;E9PJA6;E9PSA6;E9PQB3;E9PRM1	P07384;E9PLX0;E9PJJ3;E9PLC9;E9PMC6;E9PJA6;E9PSA6;E9PQB3;E9PRM1	2;1;1;1;1;1;1;1;1	2;1;1;1;1;1;1;1;1	2;1;1;1;1;1;1;1;1	Calpain-1 catalytic subunit	CAPN1	;;;;;;;;	9	2	2	2	0	0	0	0	0	0	0	0	0	0	2	0	0	0	0	0	0	0	0	0	0	2	0	0	0	0	0	0	0	0	0	0	2	3.6	3.6	3.6	81.889	714
P09496;F8WF69;C9J8P9	P09496;F8WF69;C9J8P9	8;6;4	8;6;4	8;6;4	Clathrin light chain A	CLTA	;;	3	8	8	8	1	7	0	0	0	0	0	0	0	1	0	1	7	0	0	0	0	0	0	0	1	0	1	7	0	0	0	0	0	0	0	1	0	21.8	21.8	21.8	27.076	248
P09497;D6RJD1;H0Y9Q6	P09497	9;3;2	9;3;2	9;3;2	Clathrin light chain B	CLTB		3	9	9	9	0	9	0	0	0	0	0	0	0	0	0	0	9	0	0	0	0	0	0	0	0	0	0	9	0	0	0	0	0	0	0	0	0	28.4	28.4	28.4	25.19	229
P10809;E7EXB4;E7ESH4	P10809;E7EXB4;E7ESH4	2;1;1	2;1;1	2;1;1	60 kDa heat shock protein, mitochondrial	HSPD1	;;	3	2	2	2	0	0	0	0	0	2	0	0	0	0	0	0	0	0	0	0	2	0	0	0	0	0	0	0	0	0	0	2	0	0	0	0	0	5.4	5.4	5.4	61.054	573
P11142;E9PKE3;E9PN89;E9PNE6;E9PLF4;E9PQQ4;E9PQK7;E9PK54;A8K7Q2;E9PPY6;E9PI65;E9PN25;P54652;E9PS65;E9PM13;P11021	P11142;E9PKE3;E9PN89;E9PNE6;E9PLF4	22;21;16;14;11;10;10;10;9;8;8;7;7;2;1;1	22;21;16;14;11;10;10;10;9;8;8;7;7;2;1;1	19;18;14;12;9;9;9;9;8;7;6;6;4;2;1;0	Heat shock cognate 71 kDa protein	HSPA8	;;;;	16	22	22	19	5	21	0	0	1	4	12	12	8	0	1	5	21	0	0	1	4	12	12	8	0	1	4	18	0	0	1	2	12	9	5	0	1	42.3	42.3	38.9	70.897	646
P11277;H0YJE6;F8W6C1;A0A087WUZ3;Q01082;A4QPE4;O15020;M0QZQ3;C9JY79;Q9H254;E9PJZ2	P11277	132;43;6;6;6;5;5;2;2;2;1	132;43;6;6;6;5;5;2;2;2;1	132;43;6;6;6;5;5;2;2;2;1	Spectrin beta chain, erythrocytic	SPTB		11	132	132	132	1	128	85	0	36	6	0	70	7	0	0	1	128	85	0	36	6	0	70	7	0	0	1	128	85	0	36	6	0	70	7	0	0	71.9	71.9	71.9	246.47	2137
P12035;CON__P12035	P12035;CON__P12035	10;9	1;0	0;0	Keratin, type II cytoskeletal 3	KRT3	;	2	10	1	0	1	1	4	3	8	6	4	4	5	4	4	0	0	0	0	0	0	0	0	0	1	0	0	0	0	0	0	0	0	0	0	0	0	9.6	1.3	0	64.416	628
P13489;E9PMA9;E9PMN0;E9PIK5;E9PMJ3;E9PLZ3;E9PIM9;H0YCR7	P13489;E9PMA9;E9PMN0;E9PIK5;E9PMJ3;E9PLZ3;E9PIM9	3;2;2;2;2;2;2;1	3;2;2;2;2;2;2;1	3;2;2;2;2;2;2;1	Ribonuclease inhibitor	RNH1	;;;;;;	8	3	3	3	0	0	0	0	0	0	1	0	2	0	0	0	0	0	0	0	0	1	0	2	0	0	0	0	0	0	0	0	1	0	2	0	0	7.8	7.8	7.8	49.973	461
P13639	P13639	2	2	2	Elongation factor 2	EEF2		1	2	2	2	0	0	1	0	0	1	0	0	0	0	0	0	0	1	0	0	1	0	0	0	0	0	0	0	1	0	0	1	0	0	0	0	0	3.1	3.1	3.1	95.337	858
P13716;B7ZBK6	P13716	5;2	5;2	5;2	Delta-aminolevulinic acid dehydratase	ALAD		2	5	5	5	5	0	0	0	0	0	1	0	0	0	2	5	0	0	0	0	0	1	0	0	0	2	5	0	0	0	0	0	1	0	0	0	2	21.8	21.8	21.8	36.294	330
P13807	P13807	2	2	2	Glycogen [starch] synthase, muscle	GYS1		1	2	2	2	0	0	2	0	0	0	0	0	0	0	0	0	0	2	0	0	0	0	0	0	0	0	0	0	2	0	0	0	0	0	0	0	0	3.3	3.3	3.3	83.785	737
P14923	P14923	5	5	5	Junction plakoglobin	JUP		1	5	5	5	0	0	0	0	0	2	0	0	0	3	3	0	0	0	0	0	2	0	0	0	3	3	0	0	0	0	0	2	0	0	0	3	3	8.1	8.1	8.1	81.744	745
P15924	P15924	6	6	6	Desmoplakin	DSP		1	6	6	6	0	0	0	0	0	6	0	0	0	0	2	0	0	0	0	0	6	0	0	0	0	2	0	0	0	0	0	6	0	0	0	0	2	2.2	2.2	2.2	331.77	2871
P16157;H0YBS0;H0YAY8	P16157;H0YBS0	25;23;5	25;23;5	25;23;5	Ankyrin-1	ANK1	;	3	25	25	25	1	25	6	0	0	0	0	0	0	0	0	1	25	6	0	0	0	0	0	0	0	0	1	25	6	0	0	0	0	0	0	0	0	18.7	18.7	18.7	206.26	1881
P17066;P48741	P17066;P48741	4;2	1;1	1;1	Heat shock 70 kDa protein 6;Putative heat shock 70 kDa protein 7	HSPA6;HSPA7	;	2	4	1	1	1	3	0	0	0	2	1	4	3	0	0	0	1	0	0	0	1	1	1	1	0	0	0	1	0	0	0	1	1	1	1	0	0	7.6	1.7	1.7	71.027	643
P17812;Q9NRF8	P17812;Q9NRF8	2;1	2;1	2;1	CTP synthase 1;CTP synthase 2	CTPS1;CTPS2	;	2	2	2	2	0	0	2	0	0	0	0	0	0	0	0	0	0	2	0	0	0	0	0	0	0	0	0	0	2	0	0	0	0	0	0	0	0	4.1	4.1	4.1	66.69	591
P17858;Q5VSR5;Q01813	P17858	16;1;1	16;1;1	14;0;0	ATP-dependent 6-phosphofructokinase, liver type	PFKL		3	16	16	14	0	14	5	0	0	0	0	1	1	0	0	0	14	5	0	0	0	0	1	1	0	0	0	12	3	0	0	0	0	0	0	0	0	28.1	28.1	25.8	85.018	780
P17987;E7EQR6;F5H282;E7ERF2;F5GZ03;F5H136;F5H676;F5H726;F5GZI8;F5H7Y1;F5GYL4	P17987;E7EQR6;F5H282;E7ERF2	16;11;10;10;5;4;3;2;2;1;1	16;11;10;10;5;4;3;2;2;1;1	16;11;10;10;5;4;3;2;2;1;1	T-complex protein 1 subunit alpha	TCP1	;;;	11	16	16	16	0	14	9	0	0	0	0	0	0	0	0	0	14	9	0	0	0	0	0	0	0	0	0	14	9	0	0	0	0	0	0	0	0	39.6	39.6	39.6	60.343	556
P21980;A2A299;A2A2A0;A0A087WZC4;A0A087WVW4;A0A087WVS3;O43548	P21980	24;7;4;1;1;1;1	24;7;4;1;1;1;1	24;7;4;1;1;1;1	Protein-glutamine gamma-glutamyltransferase 2	TGM2		7	24	24	24	0	0	23	0	0	0	10	4	5	0	12	0	0	23	0	0	0	10	4	5	0	12	0	0	23	0	0	0	10	4	5	0	12	40.6	40.6	40.6	77.328	687
P27105;F8VSL7	P27105	6;2	6;2	6;2	Erythrocyte band 7 integral membrane protein	STOM		2	6	6	6	0	6	0	0	0	0	0	0	0	0	0	0	6	0	0	0	0	0	0	0	0	0	0	6	0	0	0	0	0	0	0	0	0	23.6	23.6	23.6	31.73	288
P27348;E9PG15;Q04917;P61981;A2IDB2	P27348;E9PG15;Q04917;P61981	3;2;2;2;1	1;1;0;0;0	1;1;0;0;0	14-3-3 protein theta;14-3-3 protein eta;14-3-3 protein gamma;14-3-3 protein gamma, N-terminally processed	YWHAQ;YWHAH;YWHAG	;;;	5	3	1	1	1	2	2	1	0	0	3	2	2	0	0	0	0	0	0	0	0	1	0	0	0	0	0	0	0	0	0	0	1	0	0	0	0	13.1	5.7	5.7	27.764	245
P29508;H0Y5H9;Q5K684;P48594	P29508;H0Y5H9;Q5K684;P48594	2;1;1;1	2;1;1;1	2;1;1;1	Serpin B3;Serpin B4	SERPINB3;SERPINB4	;;;	4	2	2	2	0	0	0	0	0	1	0	0	1	1	1	0	0	0	0	0	1	0	0	1	1	1	0	0	0	0	0	1	0	0	1	1	1	4.9	4.9	4.9	44.564	390
P31151;Q86SG5	P31151;Q86SG5	2;1	2;1	2;1	Protein S100-A7;Protein S100-A7A	S100A7;S100A7A	;	2	2	2	2	0	0	0	1	0	1	1	0	1	1	1	0	0	0	1	0	1	1	0	1	1	1	0	0	0	1	0	1	1	0	1	1	1	21.8	21.8	21.8	11.471	101
P31327	P31327	2	2	2	Carbamoyl-phosphate synthase [ammonia], mitochondrial	CPS1		1	2	2	2	0	0	0	0	0	1	0	0	0	1	0	0	0	0	0	0	1	0	0	0	1	0	0	0	0	0	0	1	0	0	0	1	0	1.4	1.4	1.4	164.94	1500
P31944	P31944	3	3	3	Caspase-14;Caspase-14 subunit p17, mature form;Caspase-14 subunit p10, mature form;Caspase-14 subunit p20, intermediate form;Caspase-14 subunit p8, intermediate form	CASP14		1	3	3	3	0	0	0	0	0	2	0	0	1	0	0	0	0	0	0	0	2	0	0	1	0	0	0	0	0	0	0	2	0	0	1	0	0	12.4	12.4	12.4	27.679	242
P31946;Q4VY20;A0A0J9YWZ2;Q4VY19;A0A0J9YWE8	P31946;Q4VY20;A0A0J9YWZ2;Q4VY19;A0A0J9YWE8	4;2;2;2;2	2;1;1;1;1	2;1;1;1;1	14-3-3 protein beta/alpha;14-3-3 protein beta/alpha, N-terminally processed	YWHAB	;;;;	5	4	2	2	1	2	3	1	0	0	4	2	2	0	0	0	0	1	0	0	0	2	0	0	0	0	0	0	1	0	0	0	2	0	0	0	0	17.5	10.2	10.2	28.082	246
P31947	P31947	3	1	1	14-3-3 protein sigma	SFN		1	3	1	1	1	2	3	1	0	0	3	2	2	0	0	0	0	1	0	0	0	1	0	0	0	0	0	0	1	0	0	0	1	0	0	0	0	10.5	3.2	3.2	27.774	248
P31948;H0YGI8;F5GXD8;F5H783	P31948	4;1;1;1	4;1;1;1	4;1;1;1	Stress-induced-phosphoprotein 1	STIP1		4	4	4	4	4	0	0	0	0	0	0	0	0	0	0	4	0	0	0	0	0	0	0	0	0	0	4	0	0	0	0	0	0	0	0	0	0	7.9	7.9	7.9	62.639	543
P32119;A6NIW5	P32119;A6NIW5	6;3	6;3	5;3	Peroxiredoxin-2	PRDX2	;	2	6	6	5	2	3	1	1	1	1	3	4	4	0	0	2	3	1	1	1	1	3	4	4	0	0	1	3	1	0	0	1	2	3	3	0	0	27.8	27.8	22.2	21.892	198
P35579;B1PS43;P35749;A0A0C4DFM8;P35580;A1L2Z2;REV__S4R3H4;REV__E7EQT4;REV__Q9UKV3	P35579	16;3;3;2;2;1;1;1;1	16;3;3;2;2;1;1;1;1	13;0;0;0;1;0;1;1;1	Myosin-9	MYH9		9	16	16	13	0	0	16	0	0	0	0	0	0	0	0	0	0	16	0	0	0	0	0	0	0	0	0	0	13	0	0	0	0	0	0	0	0	10.4	10.4	8.5	226.53	1960
P36543;C9J8H1	P36543;C9J8H1	2;1	2;1	2;1	V-type proton ATPase subunit E 1	ATP6V1E1	;	2	2	2	2	0	0	2	0	0	0	0	0	0	0	0	0	0	2	0	0	0	0	0	0	0	0	0	0	2	0	0	0	0	0	0	0	0	10.2	10.2	10.2	26.145	226
P38606;C9JA17;C9JVW8	P38606	5;2;2	5;2;2	5;2;2	V-type proton ATPase catalytic subunit A	ATP6V1A		3	5	5	5	0	0	5	0	0	0	0	0	0	0	0	0	0	5	0	0	0	0	0	0	0	0	0	0	5	0	0	0	0	0	0	0	0	9.4	9.4	9.4	68.303	617
P40227;Q92526;J3KRI6	P40227	17;5;1	17;5;1	17;5;1	T-complex protein 1 subunit zeta	CCT6A		3	17	17	17	1	7	14	0	0	0	0	1	0	0	0	1	7	14	0	0	0	0	1	0	0	0	1	7	14	0	0	0	0	1	0	0	0	37.3	37.3	37.3	58.024	531
P42025	P42025	5	2	2	Beta-centractin	ACTR1B		1	5	2	2	0	1	5	0	0	0	0	0	0	0	0	0	0	2	0	0	0	0	0	0	0	0	0	0	2	0	0	0	0	0	0	0	0	16	10.1	10.1	42.293	376
P42566;B1AUU8;S4R3U1	P42566;B1AUU8	16;14;2	16;14;2	16;14;2	Epidermal growth factor receptor substrate 15	EPS15	;	3	16	16	16	0	16	0	0	0	0	0	0	0	0	0	0	16	0	0	0	0	0	0	0	0	0	0	16	0	0	0	0	0	0	0	0	0	25.6	25.6	25.6	98.655	896
P43686	P43686	41	41	41	26S protease regulatory subunit 6B	PSMC4		1	41	41	41	21	39	31	1	20	20	11	33	25	0	2	21	39	31	1	20	20	11	33	25	0	2	21	39	31	1	20	20	11	33	25	0	2	86.6	86.6	86.6	47.366	418
P45974	P45974	9	9	9	Ubiquitin carboxyl-terminal hydrolase 5	USP5		1	9	9	9	0	0	9	0	0	0	0	0	0	0	3	0	0	9	0	0	0	0	0	0	0	3	0	0	9	0	0	0	0	0	0	0	3	11.2	11.2	11.2	95.785	858
P46019	P46019	2	2	2	Phosphorylase b kinase regulatory subunit alpha, liver isoform	PHKA2		1	2	2	2	0	0	2	0	0	0	0	0	0	0	0	0	0	2	0	0	0	0	0	0	0	0	0	0	2	0	0	0	0	0	0	0	0	2.3	2.3	2.3	138.41	1235
P47929	P47929	2	2	2	Galectin-7	LGALS7		1	2	2	2	0	0	0	0	0	0	0	0	0	0	2	0	0	0	0	0	0	0	0	0	0	2	0	0	0	0	0	0	0	0	0	0	2	16.9	16.9	16.9	15.075	136
P48426;H7BXS3;S4R320	P48426;H7BXS3	6;4;2	6;4;2	4;2;1	Phosphatidylinositol 5-phosphate 4-kinase type-2 alpha	PIP4K2A	;	3	6	6	4	4	3	1	0	0	0	2	2	2	0	0	4	3	1	0	0	0	2	2	2	0	0	3	3	1	0	0	0	1	1	1	0	0	19.5	19.5	13.1	46.224	406
R4GMR5;P48556;K7EJR3;K7EJC1;K7ERW6;K7ENY6	R4GMR5;P48556;K7EJR3	17;17;14;8;5;3	17;17;14;8;5;3	17;17;14;8;5;3	26S proteasome non-ATPase regulatory subunit 8	PSMD8	;;	6	17	17	17	12	16	10	0	9	9	0	13	9	0	0	12	16	10	0	9	9	0	13	9	0	0	12	16	10	0	9	9	0	13	9	0	0	59.6	59.6	59.6	32.551	287
P48729;D6REM4;E7ETM0;Q8N752;H0Y9X2;U3KQK7;U3KPX3;E5RG27;D6RGE5;U3KQ83	P48729;D6REM4;E7ETM0;Q8N752	7;6;5;4;3;3;2;1;1;1	7;6;5;4;3;3;2;1;1;1	7;6;5;4;3;3;2;1;1;1	Casein kinase I isoform alpha;Casein kinase I isoform alpha-like	CSNK1A1;CSNK1A1L	;;;	10	7	7	7	0	0	7	0	0	0	0	0	0	0	0	0	0	7	0	0	0	0	0	0	0	0	0	0	7	0	0	0	0	0	0	0	0	23.1	23.1	23.1	38.914	337
P49321;E9PPR5;E9PPQ8;E9PI86	P49321;E9PPR5	3;2;1;1	3;2;1;1	3;2;1;1	Nuclear autoantigenic sperm protein	NASP	;	4	3	3	3	3	0	0	0	0	0	0	0	0	0	0	3	0	0	0	0	0	0	0	0	0	0	3	0	0	0	0	0	0	0	0	0	0	6.1	6.1	6.1	85.237	788
P50570;K7EMQ3;E5RIK2;E5RHK8;A0A0D9SFB1;A0A0U1RQP1;A0A0D9SFE4;Q05193;Q9UQ16;K7EPK9;H7C5U0	P50570	13;3;3;3;3;3;3;3;3;1;1	13;3;3;3;3;3;3;3;3;1;1	13;3;3;3;3;3;3;3;3;1;1	Dynamin-2	DNM2		11	13	13	13	0	13	0	0	0	0	0	0	0	0	0	0	13	0	0	0	0	0	0	0	0	0	0	13	0	0	0	0	0	0	0	0	0	19.3	19.3	19.3	98.063	870
P50990;H7C4C8;H7C2U0	P50990	7;3;2	7;3;2	7;3;2	T-complex protein 1 subunit theta	CCT8		3	7	7	7	0	7	6	0	0	0	0	2	0	0	0	0	7	6	0	0	0	0	2	0	0	0	0	7	6	0	0	0	0	2	0	0	0	15.7	15.7	15.7	59.62	548
P50991	P50991	7	7	7	T-complex protein 1 subunit delta	CCT4		1	7	7	7	2	3	6	0	0	0	0	0	0	0	0	2	3	6	0	0	0	0	0	0	0	0	2	3	6	0	0	0	0	0	0	0	0	19.3	19.3	19.3	57.924	539
P51665;H3BNT7;H3BTM8;H3BQV2	P51665;H3BNT7;H3BTM8	19;14;14;2	19;14;14;2	19;14;14;2	26S proteasome non-ATPase regulatory subunit 7	PSMD7	;;	4	19	19	19	12	18	14	0	12	12	0	17	13	0	0	12	18	14	0	12	12	0	17	13	0	0	12	18	14	0	12	12	0	17	13	0	0	64.8	64.8	64.8	37.025	324
P52907;C9JUG7;F8W9N7;A0A0D9SET8;P47755	P52907	3;1;1;1;1	3;1;1;1;1	3;1;1;1;1	F-actin-capping protein subunit alpha-1	CAPZA1		5	3	3	3	0	0	3	0	0	0	0	0	0	0	0	0	0	3	0	0	0	0	0	0	0	0	0	0	3	0	0	0	0	0	0	0	0	16.1	16.1	16.1	32.922	286
P53396;K7ESG8;K7EIE7	P53396	21;1;1	21;1;1	21;1;1	ATP-citrate synthase	ACLY		3	21	21	21	0	0	21	0	0	0	0	0	0	0	0	0	0	21	0	0	0	0	0	0	0	0	0	0	21	0	0	0	0	0	0	0	0	24.5	24.5	24.5	120.84	1101
P53675;A0A087WX41	P53675;A0A087WX41	25;22	2;2	2;2	Clathrin heavy chain 2	CLTCL1	;	2	25	2	2	0	25	0	0	0	0	0	0	0	0	0	0	2	0	0	0	0	0	0	0	0	0	0	2	0	0	0	0	0	0	0	0	0	14.1	1.7	1.7	187.03	1640
P55036;A6PVX3;H0Y3Y9;H0Y561;A2A3N6	P55036;A6PVX3	17;10;6;3;3	17;10;6;3;3	2;0;2;0;0	26S proteasome non-ATPase regulatory subunit 4	PSMD4	;	5	17	17	2	4	16	10	0	12	9	0	16	12	0	0	4	16	10	0	12	9	0	16	12	0	0	0	2	1	0	1	0	0	2	1	0	0	48.3	48.3	6.9	40.736	377
P55072;C9JUP7;C9IZA5	P55072	38;4;4	38;4;4	38;4;4	Transitional endoplasmic reticulum ATPase	VCP		3	38	38	38	2	20	27	0	0	0	1	0	1	0	29	2	20	27	0	0	0	1	0	1	0	29	2	20	27	0	0	0	1	0	1	0	29	59.6	59.6	59.6	89.321	806
P60709;G5E9R0;E7EVS6;C9JTX5;C9JZR7;Q6S8J3;C9JUM1;A5A3E0;Q562R1;P0CG38;F8WCH0;Q9BYX7;P0CG39	P60709	17;7;7;6;6;6;5;5;4;4;3;2;2	17;7;7;6;6;6;5;5;4;4;3;2;2	1;1;1;1;1;0;0;0;0;0;0;0;0	Actin, cytoplasmic 1;Actin, cytoplasmic 1, N-terminally processed	ACTB		13	17	17	1	0	16	11	0	2	6	4	5	3	1	5	0	16	11	0	2	6	4	5	3	1	5	0	1	0	0	0	0	0	0	0	0	0	65.3	65.3	4.5	41.736	375
P60891;B1ALA9;A0A0B4J207;P11908;P21108;B7ZB02;B1ALA7;H7C540;A6NMS2;D3YTJ7	P60891;B1ALA9;A0A0B4J207;P11908;P21108	8;6;4;4;4;3;3;2;1;1	8;6;4;4;4;3;3;2;1;1	8;6;4;4;4;3;3;2;1;1	Ribose-phosphate pyrophosphokinase 1;Ribose-phosphate pyrophosphokinase 2;Ribose-phosphate pyrophosphokinase 3	PRPS1;PRPS1L1;PRPS2	;;;;	10	8	8	8	0	1	4	0	0	0	1	1	0	0	7	0	1	4	0	0	0	1	1	0	0	7	0	1	4	0	0	0	1	1	0	0	7	31.1	31.1	31.1	34.834	318
P61163;R4GMT0	P61163;R4GMT0	8;7	8;7	5;5	Alpha-centractin	ACTR1A	;	2	8	8	5	0	2	8	0	0	0	0	0	0	0	0	0	2	8	0	0	0	0	0	0	0	0	0	1	5	0	0	0	0	0	0	0	0	26.9	26.9	21	42.613	376
Q5T6W2;P61978	Q5T6W2;P61978	2;2	2;2	2;2	Heterogeneous nuclear ribonucleoprotein K	HNRNPK	;	2	2	2	2	0	0	0	0	0	2	0	0	0	0	0	0	0	0	0	0	2	0	0	0	0	0	0	0	0	0	0	2	0	0	0	0	0	7.1	7.1	7.1	41.807	379
P62195;J3QSA9;J3QQM1;J3KRP2;J3QLH6;J3QSE0;J3QRW1;J3QRR3;J3KTQ9;Q8NB90	P62195;J3QSA9;J3QQM1;J3KRP2;J3QLH6	33;20;20;19;17;13;12;7;2;1	33;20;20;19;17;13;12;7;2;1	33;20;20;19;17;13;12;7;2;1	26S protease regulatory subunit 8	PSMC5	;;;;	10	33	33	33	22	31	28	1	20	23	12	29	19	0	3	22	31	28	1	20	23	12	29	19	0	3	22	31	28	1	20	23	12	29	19	0	3	72.4	72.4	72.4	45.626	406
P62258;B4DJF2;I3L3T1;K7EIT4;K7EM20;I3L0W5	P62258	11;5;5;4;4;1	11;5;5;4;4;1	9;4;4;3;3;1	14-3-3 protein epsilon	YWHAE		6	11	11	9	1	4	5	1	0	1	6	5	4	0	0	1	4	5	1	0	1	6	5	4	0	0	0	2	3	0	0	1	4	3	2	0	0	42	42	34.9	29.174	255
P63267;P68133;P68032;P62736;A6NL76;F8WB63;B8ZZJ2;C9JFL5;F6UVQ4;F6QUT6	P63267;P68133;P68032;P62736;A6NL76;F8WB63;B8ZZJ2;C9JFL5;F6UVQ4;F6QUT6	10;10;10;10;8;6;6;6;6;6	1;1;1;1;1;1;1;1;1;1	1;1;1;1;1;1;1;1;1;1	Actin, gamma-enteric smooth muscle;Actin, alpha skeletal muscle;Actin, alpha cardiac muscle 1;Actin, aortic smooth muscle	ACTG2;ACTA1;ACTC1;ACTA2	;;;;;;;;;	10	10	1	1	0	9	6	0	2	5	2	3	2	1	3	0	1	0	0	0	1	0	0	0	0	0	0	1	0	0	0	1	0	0	0	0	0	26.9	4.3	4.3	41.876	376
P62805	P62805	4	4	4	Histone H4	HIST1H4A		1	4	4	4	0	0	1	3	1	2	0	2	1	2	0	0	0	1	3	1	2	0	2	1	2	0	0	0	1	3	1	2	0	2	1	2	0	36.9	36.9	36.9	11.367	103
P63010;A0A087X253;A0A087WU93;A0A087WZQ6;A0A087WYD1;K7ERB2;K7EN71;K7EJX1;K7EJ01;A0A087WXS3;K7EKZ5	P63010;A0A087X253;A0A087WU93;A0A087WZQ6;A0A087WYD1	33;32;22;22;21;8;7;6;4;2;2	33;32;22;22;21;8;7;6;4;2;2	23;23;14;14;14;4;4;3;2;1;1	AP-2 complex subunit beta	AP2B1	;;;;	11	33	33	23	0	33	0	0	0	0	0	0	0	0	0	0	33	0	0	0	0	0	0	0	0	0	0	23	0	0	0	0	0	0	0	0	0	47.6	47.6	36.1	104.55	937
P63104;E7EX29;B0AZS6;B7Z2E6;H0YB80;E7ESK7;E5RGE1;E5RIR4;E9PD24;E7EVZ2	P63104;E7EX29;B0AZS6;B7Z2E6;H0YB80;E7ESK7	8;7;6;4;4;4;2;2;2;2	6;5;5;3;3;3;1;1;1;1	6;5;5;3;3;3;1;1;1;1	14-3-3 protein zeta/delta	YWHAZ	;;;;;	10	8	6	6	1	3	6	1	0	0	8	4	3	0	0	0	1	4	0	0	0	6	2	1	0	0	0	1	4	0	0	0	6	2	1	0	0	42.9	35.5	35.5	27.745	245
P63261;I3L3I0;I3L1U9;I3L4N8;K7EM38;I3L3R2;J3KT65	P63261;I3L3I0;I3L1U9;I3L4N8	17;10;10;9;7;7;7	1;1;1;1;1;1;1	1;1;1;1;1;1;1	Actin, cytoplasmic 2;Actin, cytoplasmic 2, N-terminally processed	ACTG1	;;;	7	17	1	1	0	16	11	1	2	7	4	6	3	1	5	0	1	0	1	0	1	0	1	0	0	0	0	1	0	1	0	1	0	1	0	0	0	65.3	4.5	4.5	41.792	375
P78356	P78356	3	1	1	Phosphatidylinositol 5-phosphate 4-kinase type-2 beta	PIP4K2B		1	3	1	1	2	1	0	0	0	0	2	2	2	0	0	1	1	0	0	0	0	1	1	1	0	0	1	1	0	0	0	0	1	1	1	0	0	8.7	2.4	2.4	47.377	416
P78371;F5GWF6;F8VQ14	P78371;F5GWF6;F8VQ14	7;6;4	7;6;4	7;6;4	T-complex protein 1 subunit beta	CCT2	;;	3	7	7	7	1	5	4	0	0	0	0	0	0	0	0	1	5	4	0	0	0	0	0	0	0	0	1	5	4	0	0	0	0	0	0	0	0	19.3	19.3	19.3	57.488	535
Q00577	Q00577	3	3	3	Transcriptional activator protein Pur-alpha	PURA		1	3	3	3	0	0	3	0	0	0	0	0	0	0	0	0	0	3	0	0	0	0	0	0	0	0	0	0	3	0	0	0	0	0	0	0	0	13.4	13.4	13.4	34.91	322
Q01469	Q01469	2	2	2	Fatty acid-binding protein, epidermal	FABP5		1	2	2	2	0	0	0	0	2	1	1	0	0	1	0	0	0	0	0	2	1	1	0	0	1	0	0	0	0	0	2	1	1	0	0	1	0	13.3	13.3	13.3	15.164	135
Q02413	Q02413	4	4	4	Desmoglein-1	DSG1		1	4	4	4	0	0	0	0	1	3	0	0	2	1	0	0	0	0	0	1	3	0	0	2	1	0	0	0	0	0	1	3	0	0	2	1	0	5.4	5.4	5.4	113.75	1049
Q08211	Q08211	4	4	4	ATP-dependent RNA helicase A	DHX9		1	4	4	4	0	0	4	0	0	0	0	0	0	0	0	0	0	4	0	0	0	0	0	0	0	0	0	0	4	0	0	0	0	0	0	0	0	4.2	4.2	4.2	140.96	1270
Q08554	Q08554	2	2	2	Desmocollin-1	DSC1		1	2	2	2	0	0	0	0	1	1	0	0	0	1	0	0	0	0	0	1	1	0	0	0	1	0	0	0	0	0	1	1	0	0	0	1	0	3.2	3.2	3.2	99.986	894
Q10567;C9J1E7;H7C034	Q10567;C9J1E7	24;15;4	14;7;2	14;7;2	AP-1 complex subunit beta-1	AP1B1	;	3	24	14	14	0	24	0	0	0	0	0	0	0	0	0	0	14	0	0	0	0	0	0	0	0	0	0	14	0	0	0	0	0	0	0	0	0	33.8	22.4	22.4	104.64	949
Q13492;E5RFU0;E5RHK9;E9PKP6;E9PI56;E5RFC6;E5RK51;E5RIJ5;E9PLJ8;E5RGY9;E9PDG8;O60641	Q13492	3;1;1;1;1;1;1;1;1;1;1;1	3;1;1;1;1;1;1;1;1;1;1;1	3;1;1;1;1;1;1;1;1;1;1;1	Phosphatidylinositol-binding clathrin assembly protein	PICALM		12	3	3	3	0	3	0	0	0	0	0	0	0	0	0	0	3	0	0	0	0	0	0	0	0	0	0	3	0	0	0	0	0	0	0	0	0	7.4	7.4	7.4	70.754	652
Q13561;H0YI98;F8VW18;F8W1I6;F8VRV7;F8VX93;H0YHL1;F8W0U6	Q13561;H0YI98;F8VW18;F8W1I6	14;10;10;10;6;4;3;1	14;10;10;10;6;4;3;1	14;10;10;10;6;4;3;1	Dynactin subunit 2	DCTN2	;;;	8	14	14	14	0	0	14	0	0	0	0	0	0	0	0	0	0	14	0	0	0	0	0	0	0	0	0	0	14	0	0	0	0	0	0	0	0	43.4	43.4	43.4	44.23	401
Q14677	Q14677	13	13	13	Clathrin interactor 1	CLINT1		1	13	13	13	0	13	0	0	0	0	0	0	0	0	0	0	13	0	0	0	0	0	0	0	0	0	0	13	0	0	0	0	0	0	0	0	0	24	24	24	68.259	625
Q15008;C9J0E9;C9J7B7;H7C531	Q15008	38;17;12;7	38;17;12;7	38;17;12;7	26S proteasome non-ATPase regulatory subunit 6	PSMD6		4	38	38	38	24	33	30	0	24	21	0	33	20	0	0	24	33	30	0	24	21	0	33	20	0	0	24	33	30	0	24	21	0	33	20	0	0	76.9	76.9	76.9	45.531	389
Q15018	Q15018	8	8	8	BRISC complex subunit Abro1	FAM175B		1	8	8	8	7	1	0	0	0	0	0	0	0	0	2	7	1	0	0	0	0	0	0	0	0	2	7	1	0	0	0	0	0	0	0	0	2	21.2	21.2	21.2	46.9	415
Q15691	Q15691	4	4	4	Microtubule-associated protein RP/EB family member 1	MAPRE1		1	4	4	4	0	0	4	0	0	0	0	0	0	0	0	0	0	4	0	0	0	0	0	0	0	0	0	0	4	0	0	0	0	0	0	0	0	15.3	15.3	15.3	29.999	268
Q15751;H0YNB1	Q15751;H0YNB1	2;1	2;1	2;1	Probable E3 ubiquitin-protein ligase HERC1	HERC1	;	2	2	2	2	0	0	0	1	0	0	1	0	0	0	0	0	0	0	1	0	0	1	0	0	0	0	0	0	0	1	0	0	1	0	0	0	0	0.4	0.4	0.4	532.22	4861
Q16186;A0A087WUX6;A0A087WX59	Q16186	5;2;2	5;2;2	5;2;2	Proteasomal ubiquitin receptor ADRM1	ADRM1		3	5	5	5	0	5	2	0	0	0	0	0	0	0	0	0	5	2	0	0	0	0	0	0	0	0	0	5	2	0	0	0	0	0	0	0	0	15.2	15.2	15.2	42.153	407
Q16531;F5GY55;F5GYG8;F5GWI0;F5GZY8;F5H2L3;F5H198	Q16531;F5GY55	19;16;3;3;3;3;2	19;16;3;3;3;3;2	19;16;3;3;3;3;2	DNA damage-binding protein 1	DDB1	;	7	19	19	19	11	0	13	0	0	0	0	0	0	0	3	11	0	13	0	0	0	0	0	0	0	3	11	0	13	0	0	0	0	0	0	0	3	20.4	20.4	20.4	126.97	1140
Q58FF6	Q58FF6	8	2	2	Putative heat shock protein HSP 90-beta 4	HSP90AB4P		1	8	2	2	8	3	2	2	0	1	2	3	4	0	1	2	0	0	0	0	0	0	0	0	0	0	2	0	0	0	0	0	0	0	0	0	0	10.3	2.4	2.4	58.264	505
Q58FG1	Q58FG1	2	1	1	Putative heat shock protein HSP 90-alpha A4	HSP90AA4P		1	2	1	1	2	1	0	0	0	0	0	1	1	0	1	1	0	0	0	0	0	0	0	0	0	0	1	0	0	0	0	0	0	0	0	0	0	5.3	2.6	2.6	47.711	418
Q58WW2;F2Z305	Q58WW2;F2Z305	2;1	2;1	2;1	DDB1- and CUL4-associated factor 6	DCAF6	;	2	2	2	2	1	0	1	0	0	0	0	0	0	0	0	1	0	1	0	0	0	0	0	0	0	0	1	0	1	0	0	0	0	0	0	0	0	2.6	2.6	2.6	96.291	860
Q5LJA5;Q5LJA9;Q9Y5K5;Q5LJB0;H0Y6Y4;H0Y4E0;H0Y636;H0Y4K0	Q5LJA5;Q5LJA9;Q9Y5K5;Q5LJB0;H0Y6Y4;H0Y4E0	6;6;6;5;4;3;2;1	6;6;6;5;4;3;2;1	6;6;6;5;4;3;2;1	Ubiquitin carboxyl-terminal hydrolase;Ubiquitin carboxyl-terminal hydrolase isozyme L5	UCHL5	;;;;;	8	6	6	6	0	6	0	0	0	0	0	0	0	0	0	0	6	0	0	0	0	0	0	0	0	0	0	6	0	0	0	0	0	0	0	0	0	19.2	19.2	19.2	40.423	355
Q5QPM7;Q92530;Q5QPM9;H0Y555;F5H4Z3	Q5QPM7;Q92530;Q5QPM9	3;3;2;1;1	3;3;2;1;1	3;3;2;1;1	Proteasome inhibitor PI31 subunit	PSMF1	;;	5	3	3	3	1	3	2	0	0	0	0	1	0	0	0	1	3	2	0	0	0	0	1	0	0	0	1	3	2	0	0	0	0	1	0	0	0	14.4	14.4	14.4	28.956	263
Q5T447	Q5T447	40	40	40	E3 ubiquitin-protein ligase HECTD3	HECTD3		1	40	40	40	0	36	27	0	2	0	0	17	3	0	0	0	36	27	0	2	0	0	17	3	0	0	0	36	27	0	2	0	0	17	3	0	0	57.7	57.7	57.7	97.112	861
Q5T4S7;A0A0A0MSW0;X6R960;X6RE05;Q5TBN9	Q5T4S7	227;74;45;30;5	227;74;45;30;5	227;74;45;30;5	E3 ubiquitin-protein ligase UBR4	UBR4		5	227	227	227	2	210	79	0	1	93	0	18	140	0	2	2	210	79	0	1	93	0	18	140	0	2	2	210	79	0	1	93	0	18	140	0	2	58.3	58.3	58.3	573.83	5183
Q5VWC4;H7C2J9	Q5VWC4	16;1	1;1	1;1		PSMD4		2	16	1	1	4	15	9	0	11	10	0	14	11	0	0	0	1	0	0	0	1	0	0	0	0	0	0	1	0	0	0	1	0	0	0	0	0	46.3	5.3	5.3	41.079	380
Q5VZU9	Q5VZU9	82	1	1		TPP2		1	82	1	1	55	80	32	4	1	42	21	8	53	3	25	1	1	1	0	0	0	0	0	1	0	1	1	1	1	0	0	0	0	0	1	0	1	71.3	1.2	1.2	139.76	1262
Q6B0K9	Q6B0K9	1	1	1	Hemoglobin subunit mu	HBM		1	1	1	1	0	1	1	0	0	0	0	0	0	0	0	0	1	1	0	0	0	0	0	0	0	0	0	1	1	0	0	0	0	0	0	0	0	10.6	10.6	10.6	15.618	141
Q7Z6Z7;H0Y659;Q5H963;A0A087X146;A5YM72	Q7Z6Z7	42;8;1;1;1	42;8;1;1;1	38;8;1;1;1	E3 ubiquitin-protein ligase HUWE1	HUWE1		5	42	42	38	0	0	41	0	0	0	0	0	0	0	3	0	0	41	0	0	0	0	0	0	0	3	0	0	37	0	0	0	0	0	0	0	2	11.7	11.7	10.7	481.89	4374
Q86VP6;A0A0C4DGH5;H0YH27;O75155;F5H6I6;F8WBB8	Q86VP6;A0A0C4DGH5	35;25;5;2;1;1	35;25;5;2;1;1	35;25;5;2;1;1	Cullin-associated NEDD8-dissociated protein 1	CAND1	;	6	35	35	35	0	2	0	0	0	0	33	8	2	0	0	0	2	0	0	0	0	33	8	2	0	0	0	2	0	0	0	0	33	8	2	0	0	34.8	34.8	34.8	136.37	1230
Q8IZ83;F5H4B6;M0QY06	Q8IZ83;F5H4B6	5;4;1	5;4;1	5;4;1	Aldehyde dehydrogenase family 16 member A1	ALDH16A1	;	3	5	5	5	0	5	1	0	0	0	0	0	0	0	0	0	5	1	0	0	0	0	0	0	0	0	0	5	1	0	0	0	0	0	0	0	0	7.7	7.7	7.7	85.126	802
Q8NCU8	Q8NCU8	1	1	1	Uncharacterized protein encoded by LINC00116	LINC00116		1	1	1	1	1	1	0	0	0	0	0	0	0	0	0	1	1	0	0	0	0	0	0	0	0	0	1	1	0	0	0	0	0	0	0	0	0	5.1	5.1	5.1	15.608	138
Q8TEB1;H0YM86;H0YN92;H0YL98;H0YLH4;H0YMN6;H0YKR8;H0YNS2;H0YL77	Q8TEB1;H0YM86;H0YN92	6;3;3;2;1;1;1;1;1	6;3;3;2;1;1;1;1;1	6;3;3;2;1;1;1;1;1	DDB1- and CUL4-associated factor 11	DCAF11	;;	9	6	6	6	0	0	5	0	0	0	0	0	0	0	3	0	0	5	0	0	0	0	0	0	0	3	0	0	5	0	0	0	0	0	0	0	3	14.5	14.5	14.5	61.669	546
Q8TEH3;A0A0A0MS48;A0A0A0MS49	Q8TEH3;A0A0A0MS48;A0A0A0MS49	2;1;1	2;1;1	2;1;1	DENN domain-containing protein 1A	DENND1A	;;	3	2	2	2	0	2	0	0	0	0	0	0	0	0	0	0	2	0	0	0	0	0	0	0	0	0	0	2	0	0	0	0	0	0	0	0	0	2.2	2.2	2.2	110.58	1009
Q92539;Q14693	Q92539	5;1	5;1	5;1	Phosphatidate phosphatase LPIN2	LPIN2		2	5	5	5	0	0	5	0	0	0	0	0	0	0	0	0	0	5	0	0	0	0	0	0	0	0	0	0	5	0	0	0	0	0	0	0	0	6.1	6.1	6.1	99.398	896
Q93009;H3BND8;F5H2X1;H3BMF6;H3BUV0;H3BTM1;H3BRA2;H3BQD1	Q93009;H3BND8	6;4;2;1;1;1;1;1	6;4;2;1;1;1;1;1	6;4;2;1;1;1;1;1	Ubiquitin carboxyl-terminal hydrolase 7;Ubiquitin carboxyl-terminal hydrolase	USP7	;	8	6	6	6	0	0	5	0	0	0	0	0	0	0	1	0	0	5	0	0	0	0	0	0	0	1	0	0	5	0	0	0	0	0	0	0	1	5.4	5.4	5.4	128.3	1102
Q93100	Q93100	2	2	2	Phosphorylase b kinase regulatory subunit beta	PHKB		1	2	2	2	0	0	2	0	0	0	0	0	0	0	0	0	0	2	0	0	0	0	0	0	0	0	0	0	2	0	0	0	0	0	0	0	0	2.7	2.7	2.7	124.88	1093
Q96K76	Q96K76	6	6	6	Ubiquitin carboxyl-terminal hydrolase 47	USP47		1	6	6	6	0	0	6	0	0	0	0	0	0	0	0	0	0	6	0	0	0	0	0	0	0	0	0	0	6	0	0	0	0	0	0	0	0	4.1	4.1	4.1	157.31	1375
Q96P70	Q96P70	8	8	8	Importin-9	IPO9		1	8	8	8	0	0	8	0	0	0	0	0	0	0	0	0	0	8	0	0	0	0	0	0	0	0	0	0	8	0	0	0	0	0	0	0	0	9	9	9	115.96	1041
Q99832;F8WAM2	Q99832	4;1	4;1	4;1	T-complex protein 1 subunit eta	CCT7		2	4	4	4	1	2	4	0	0	0	0	0	0	0	0	1	2	4	0	0	0	0	0	0	0	0	1	2	4	0	0	0	0	0	0	0	0	8.3	8.3	8.3	59.366	543
Q9BRP4;F5H0C4;F5H103;F5H3I1;F5H5D4;F5H3E9;F5H0F7;H0YGB1	Q9BRP4;F5H0C4;F5H103;F5H3I1	12;11;7;7;5;4;3;1	12;11;7;7;5;4;3;1	12;11;7;7;5;4;3;1	Proteasomal ATPase-associated factor 1	PAAF1	;;;	8	12	12	12	4	11	5	0	1	0	0	4	0	0	1	4	11	5	0	1	0	0	4	0	0	1	4	11	5	0	1	0	0	4	0	0	1	34.4	34.4	34.4	42.19	392
Q9BVM4	Q9BVM4	1	1	1	Gamma-glutamylaminecyclotransferase	GGACT		1	1	1	1	0	1	1	0	1	1	0	1	0	0	0	0	1	1	0	1	1	0	1	0	0	0	0	1	1	0	1	1	0	1	0	0	0	4.6	4.6	4.6	17.328	153
Q9C0C9;K7ES11;K7EQ12	Q9C0C9;K7ES11	30;22;3	30;22;3	30;22;3	E2/E3 hybrid ubiquitin-protein ligase UBE2O	UBE2O	;	3	30	30	30	0	24	7	0	0	0	0	10	11	0	4	0	24	7	0	0	0	0	10	11	0	4	0	24	7	0	0	0	0	10	11	0	4	29.6	29.6	29.6	141.29	1292
Q9GZP4;X6RHB9;X6R8S9	Q9GZP4	7;2;2	7;2;2	7;2;2	PITH domain-containing protein 1	PITHD1		3	7	7	7	0	5	3	0	1	0	1	2	1	0	0	0	5	3	0	1	0	1	2	1	0	0	0	5	3	0	1	0	1	2	1	0	0	45	45	45	24.178	211
Q9NSY1;H0Y9P1;K4DI97;E9PG46;Q2M2I8	Q9NSY1;H0Y9P1	18;11;7;1;1	18;11;7;1;1	18;11;7;1;1	BMP-2-inducible protein kinase	BMP2K	;	5	18	18	18	0	18	0	0	0	0	0	0	0	0	0	0	18	0	0	0	0	0	0	0	0	0	0	18	0	0	0	0	0	0	0	0	0	22.4	22.4	22.4	129.17	1161
Q9NT62;F8WDI0	Q9NT62	5;1	5;1	5;1	Ubiquitin-like-conjugating enzyme ATG3	ATG3		2	5	5	5	0	0	4	0	0	0	0	1	0	0	3	0	0	4	0	0	0	0	1	0	0	3	0	0	4	0	0	0	0	1	0	0	3	18.5	18.5	18.5	35.864	314
Q9NTJ4;H3BQH9;B4DH23;H3BMJ3;H3BRI3;H3BUW3;A0A0C4DGU9;H3BRV3;H3BQJ2;H3BSE5	Q9NTJ4	10;4;4;3;3;3;3;2;2;2	10;4;4;3;3;3;3;2;2;2	10;4;4;3;3;3;3;2;2;2	Alpha-mannosidase 2C1	MAN2C1		10	10	10	10	10	0	0	0	0	0	3	0	0	0	0	10	0	0	0	0	0	3	0	0	0	0	10	0	0	0	0	0	3	0	0	0	0	10.3	10.3	10.3	115.83	1040
Q9NZT1	Q9NZT1	3	3	3	Calmodulin-like protein 5	CALML5		1	3	3	3	0	0	0	0	0	0	2	0	0	1	0	0	0	0	0	0	0	2	0	0	1	0	0	0	0	0	0	0	2	0	0	1	0	22.6	22.6	22.6	15.892	146
Q9P0J7;C9J3I2	Q9P0J7	11;2	11;2	11;2	E3 ubiquitin-protein ligase KCMF1	KCMF1		2	11	11	11	0	10	1	0	0	3	0	0	4	0	0	0	10	1	0	0	3	0	0	4	0	0	0	10	1	0	0	3	0	0	4	0	0	49.6	49.6	49.6	41.945	381
Q9UJU6;F8WBG8;B4DDD6;F2Z2V3;F8WB73;F8WCK3;F2Z3E3;F8WC20;F8WBB2;F8WFE1;H0Y5J4	Q9UJU6;F8WBG8;B4DDD6	3;2;2;1;1;1;1;1;1;1;1	3;2;2;1;1;1;1;1;1;1;1	3;2;2;1;1;1;1;1;1;1;1	Drebrin-like protein	DBNL	;;	11	3	3	3	0	0	3	0	0	0	0	0	0	0	0	0	0	3	0	0	0	0	0	0	0	0	0	0	3	0	0	0	0	0	0	0	0	9.1	9.1	9.1	48.207	430
Q9UJW0;E5RI97;E5RGG1;H9KVE0	Q9UJW0;E5RI97	4;2;1;1	4;2;1;1	4;2;1;1	Dynactin subunit 4	DCTN4	;	4	4	4	4	0	0	4	0	0	0	0	0	0	0	0	0	0	4	0	0	0	0	0	0	0	0	0	0	4	0	0	0	0	0	0	0	0	9.6	9.6	9.6	52.337	460
Q9UNM6;A0A087WUL9;J3KNQ3;E9PL38;H0YD73;E9PQG3;E9PPD2;F8W8J6	Q9UNM6;A0A087WUL9;J3KNQ3;E9PL38	33;30;27;22;15;8;6;5	33;30;27;22;15;8;6;5	33;30;27;22;15;8;6;5	26S proteasome non-ATPase regulatory subunit 13	PSMD13	;;;	8	33	33	33	22	28	21	0	17	11	0	23	18	0	0	22	28	21	0	17	11	0	23	18	0	0	22	28	21	0	17	11	0	23	18	0	0	84	84	84	42.945	376
Q9UNZ2;F2Z2K0	Q9UNZ2	9;4	9;4	9;4	NSFL1 cofactor p47	NSFL1C		2	9	9	9	0	0	9	0	0	0	0	0	0	0	4	0	0	9	0	0	0	0	0	0	0	4	0	0	9	0	0	0	0	0	0	0	4	30.8	30.8	30.8	40.572	370
Q9UPN7;K7EM28	Q9UPN7;K7EM28	3;2	3;2	3;2	Serine/threonine-protein phosphatase 6 regulatory subunit 1	PPP6R1	;	2	3	3	3	0	0	3	0	0	0	0	0	0	0	0	0	0	3	0	0	0	0	0	0	0	0	0	0	3	0	0	0	0	0	0	0	0	3.2	3.2	3.2	96.723	881
Q9Y230;M0R0Y3;X6R2L4;M0QXI6;M0R0Z0	Q9Y230;M0R0Y3	13;8;5;2;1	13;8;5;2;1	13;8;5;2;1	RuvB-like 2	RUVBL2	;	5	13	13	13	3	7	8	0	0	0	0	3	2	0	1	3	7	8	0	0	0	0	3	2	0	1	3	7	8	0	0	0	0	3	2	0	1	35	35	35	51.156	463
Q9Y265;E7ETR0;H7C4G5;J3QLR1;H7C4I3	Q9Y265;E7ETR0	8;4;3;2;1	8;4;3;2;1	8;4;3;2;1	RuvB-like 1	RUVBL1	;	5	8	8	8	5	7	4	0	0	0	0	1	1	0	0	5	7	4	0	0	0	0	1	1	0	0	5	7	4	0	0	0	0	1	1	0	0	23.5	23.5	23.5	50.227	456
Q9Y3I1	Q9Y3I1	10	10	10	F-box only protein 7	FBXO7		1	10	10	10	4	5	9	1	0	0	3	1	0	0	0	4	5	9	1	0	0	3	1	0	0	0	4	5	9	1	0	0	3	1	0	0	0	22.4	22.4	22.4	58.502	522
Q9Y4E8;H0YI31;F8VZG8;F8W0H4;F8VVY7;H0YHM4;H0YI26;G5E9A6;Q13107;P51784	Q9Y4E8	35;11;8;8;5;3;1;1;1;1	35;11;8;8;5;3;1;1;1;1	35;11;8;8;5;3;1;1;1;1	Ubiquitin carboxyl-terminal hydrolase 15	USP15		10	35	35	35	0	5	34	0	0	0	0	0	0	0	11	0	5	34	0	0	0	0	0	0	0	11	0	5	34	0	0	0	0	0	0	0	11	35.8	35.8	35.8	112.42	981
R4GNH3;P17980;E9PM69;E9PKD5;E9PMD8;E9PN50;E9PLG2	R4GNH3;P17980;E9PM69;E9PKD5;E9PMD8	36;35;32;21;20;17;10	36;35;32;21;20;17;10	36;35;32;21;20;17;10	26S protease regulatory subunit 6A	PSMC3	;;;;	7	36	36	36	8	33	26	0	22	18	0	32	21	0	2	8	33	26	0	22	18	0	32	21	0	2	8	33	26	0	22	18	0	32	21	0	2	80.6	80.6	80.6	47.352	423
REV__A0A0A0MRA3;REV__Q8WZ42;REV__A0A0A0MTS7	REV__A0A0A0MRA3;REV__Q8WZ42;REV__A0A0A0MTS7	1;1;1	1;1;1	1;1;1			;;	3	1	1	1	1	0	0	0	0	0	0	0	0	0	0	1	0	0	0	0	0	0	0	0	0	0	1	0	0	0	0	0	0	0	0	0	0	0	0	0	3014	27118
REV__Q14315	REV__Q14315	2	2	2				1	2	2	2	0	0	0	1	1	0	1	0	0	0	0	0	0	0	1	1	0	1	0	0	0	0	0	0	0	1	1	0	1	0	0	0	0	0	0	0	291.02	2725
REV__Q5TBG2;REV__Q5TBG4;REV__Q5TBG1;REV__Q5TBG7;REV__Q5TBH2;REV__Q5TBH1;REV__Q9HC98	REV__Q5TBG2;REV__Q5TBG4;REV__Q5TBG1;REV__Q5TBG7;REV__Q5TBH2;REV__Q5TBH1;REV__Q9HC98	1;1;1;1;1;1;1	1;1;1;1;1;1;1	1;1;1;1;1;1;1			;;;;;;	7	1	1	1	0	0	0	1	1	0	1	0	0	0	0	0	0	0	1	1	0	1	0	0	0	0	0	0	0	1	1	0	1	0	0	0	0	0	0	0	19.681	171
REV__Q9BXS6	REV__Q9BXS6	1	1	1				1	1	1	1	1	0	0	0	0	0	0	0	0	0	0	1	0	0	0	0	0	0	0	0	0	0	1	0	0	0	0	0	0	0	0	0	0	0	0	0	49.451	441
[truncated: 61 more columns]

## Sheet: Analysis
Protein IDs		Majority protein IDs	Protein names	Gene names	Number of proteins	Peptides	Razor + unique peptides	Unique peptides	Peptides h20S	Peptides h26S	Peptides O26	Peptides P20	Peptides P26	Peptides P30	Peptides U20	Peptides U26	Peptides U30	Peptides VE1	Peptides VE2	Razor + unique peptides h20S	Razor + unique peptides h26S	Razor + unique peptides O26	Razor + unique peptides P20	Razor + unique peptides P26	Razor + unique peptides P30	Razor + unique peptides U20	Razor + unique peptides U26	Razor + unique peptides U30	Razor + unique peptides VE1	Razor + unique peptides VE2	Unique peptides h20S	Unique peptides h26S	Unique peptides O26	Unique peptides P20	Unique peptides P26	Unique peptides P30	Unique peptides U20	Unique peptides U26	Unique peptides U30	Unique peptides VE1	Unique peptides VE2	Sequence coverage [%]	Unique + razor sequence coverage [%]	Unique sequence coverage [%]	Mol. weight [kDa]	Sequence length	Sequence lengths	Q-value	Score
A0A087WVQ6;Q00610;J3KS13;K7EJJ5;J3KSQ2;J3KRF5;J3QL20;A0A087WV74;A0A087WXH4;F5H5N6		A0A087WVQ6;Q00610	Clathrin heavy chain;Clathrin heavy chain 1	CLTC	10	122	122	99	0	122	0	0	0	0	2	0	0	0	0	0	122	0	0	0	0	2	0	0	0	0	0	99	0	0	0	0	2	0	0	0	0	76.4	76.4	64.3	192.06	1679	1679;1675;612;222;122;131;97;369;463;169	0	323.31
P29144		P29144	Tripeptidyl-peptidase 2	TPP2	1	83	83	2	56	81	32	4	1	44	21	9	54	3	25	56	81	32	4	1	44	21	9	54	3	25	2	2	1	0	0	2	0	1	2	0	1	72.2	72.2	1.4	138.35	1249	1249	0	323.31
Q13200;C9JPC0;H7C2Q3;H7C1H2;F8WBS8		Q13200	26S proteasome non-ATPase regulatory subunit 2	PSMD2	5	67	67	67	44	60	50	8	41	31	31	49	32	1	14	44	60	50	8	41	31	31	49	32	1	14	44	60	50	8	41	31	31	49	32	1	14	78.2	78.2	78.2	100.2	908	908;217;143;203;59	0	323.31
Q5T4S7;A0A0A0MSW0;X6R960;X6RE05;Q5TBN9		Q5T4S7	E3 ubiquitin-protein ligase UBR4	UBR4	5	227	227	227	2	210	79	0	1	93	0	18	140	0	2	2	210	79	0	1	93	0	18	140	0	2	2	210	79	0	1	93	0	18	140	0	2	58.3	58.3	58.3	573.83	5183	5183;2058;890;984;258	0	323.31
Q99460;C9J9M4;F8WCE3		Q99460	26S proteasome non-ATPase regulatory subunit 1	PSMD1	3	56	56	2	36	51	42	2	30	28	21	41	27	0	8	36	51	42	2	30	28	21	41	27	0	8	1	2	1	0	2	1	1	2	1	0	0	72.7	72.7	2.7	105.84	953	953;203;48	0	323.31
P60900;G3V5Z7;G3V295;G3V3I1;G3V3U4;H0YJC4;G3V4S5;G3V2S7		P60900;G3V5Z7;G3V295;G3V3I1	Proteasome subunit alpha type-6;Proteasome subunit alpha type	PSMA6	8	31	31	31	27	16	13	24	11	9	21	17	11	0	4	27	16	13	24	11	9	21	17	11	0	4	27	16	13	24	11	9	21	17	11	0	4	95.1	95.1	95.1	27.399	246	246;252;203;148;107;85;41;67	0	323.31
P62191;G3V4X1		P62191	26S protease regulatory subunit 4	PSMC1	2	33	33	33	21	30	24	5	19	17	17	25	17	0	9	21	30	24	5	19	17	17	25	17	0	9	21	30	24	5	19	17	17	25	17	0	9	71.1	71.1	71.1	49.184	440	440;84	0	323.31
P35998;C9JLS9		P35998	26S protease regulatory subunit 7	PSMC2	2	42	42	42	28	37	32	8	28	24	17	38	25	1	14	28	37	32	8	28	24	17	38	25	1	14	28	37	32	8	28	24	17	38	25	1	14	78.5	78.5	78.5	48.633	433	433;130	0	323.31
P28066		P28066	Proteasome subunit alpha type-5	PSMA5	1	21	21	21	19	15	13	19	10	7	17	14	11	0	1	19	15	13	19	10	7	17	14	11	0	1	19	15	13	19	10	7	17	14	11	0	1	73.9	73.9	73.9	26.411	241	241	0	323.31
P02549;A0A087WZE4;V9GY79		P02549;A0A087WZE4	Spectrin alpha chain, erythrocytic 1	SPTA1	3	144	144	144	17	138	102	0	35	6	0	67	10	0	21	17	138	102	0	35	6	0	67	10	0	21	17	138	102	0	35	6	0	67	10	0	21	66	66	66	280.01	2419	2419;2430;124	0	323.31
P43686		P43686	26S protease regulatory subunit 6B	PSMC4	1	41	41	41	21	39	31	1	20	20	11	33	25	0	2	21	39	31	1	20	20	11	33	25	0	2	21	39	31	1	20	20	11	33	25	0	2	86.6	86.6	86.6	47.366	418	418	0	323.31
O14818;H0Y586;F5GY34		O14818;H0Y586	Proteasome subunit alpha type-7	PSMA7	3	28	28	23	24	17	15	23	15	11	22	20	10	1	3	24	17	15	23	15	11	22	20	10	1	3	19	12	10	18	11	6	17	15	6	1	2	74.6	74.6	63.3	27.887	248	248;187;63	0	323.31
P62195;J3QSA9;J3QQM1;J3KRP2;J3QLH6;J3QSE0;J3QRW1;J3QRR3;J3KTQ9;Q8NB90		P62195;J3QSA9;J3QQM1;J3KRP2;J3QLH6	26S protease regulatory subunit 8	PSMC5	10	33	33	33	22	31	28	1	20	23	12	29	19	0	3	22	31	28	1	20	23	12	29	19	0	3	22	31	28	1	20	23	12	29	19	0	3	72.4	72.4	72.4	45.626	406	406;257;263;241;215;169;143;127;52;893	0	323.31
P11277;H0YJE6;F8W6C1;A0A087WUZ3;Q01082;A4QPE4;O15020;M0QZQ3;C9JY79;Q9H254;E9PJZ2		P11277	Spectrin beta chain, erythrocytic	SPTB	11	132	132	132	1	128	85	0	36	6	0	70	7	0	0	1	128	85	0	36	6	0	70	7	0	0	1	128	85	0	36	6	0	70	7	0	0	71.9	71.9	71.9	246.47	2137	2137;1028;690;2366;2364;934;2390;2002;2564;2564;117	0	323.31
O00231;J3QRY4;J3QS13;J3KSW3		O00231	26S proteasome non-ATPase regulatory subunit 11	PSMD11	4	42	42	42	24	39	31	0	27	19	1	35	24	1	1	24	39	31	0	27	19	1	35	24	1	1	24	39	31	0	27	19	1	35	24	1	1	72.3	72.3	72.3	47.463	422	422;188;90;45	0	323.31
A0A024RA52;P25787;C9JCK5;H3BT36;H7C402		A0A024RA52;P25787;C9JCK5	Proteasome subunit alpha type;Proteasome subunit alpha type-2	PSMA2	5	26	26	26	20	16	13	16	10	8	20	15	10	0	1	20	16	13	16	10	8	20	15	10	0	1	20	16	13	16	10	8	20	15	10	0	1	93.2	93.2	93.2	25.898	234	234;234;164;48;36	0	323.31
P20618		P20618	Proteasome subunit beta type-1	PSMB1	1	25	25	25	20	14	12	20	12	9	17	14	10	2	1	20	14	12	20	12	9	17	14	10	2	1	20	14	12	20	12	9	17	14	10	2	1	75.5	75.5	75.5	26.489	241	241	0	323.31
P25786;F5GX11;B4DEV8;F5H112		P25786;F5GX11	Proteasome subunit alpha type-1	PSMA1	4	30	30	30	26	22	16	24	15	13	27	21	14	2	0	26	22	16	24	15	13	27	21	14	2	0	26	22	16	24	15	13	27	21	14	2	0	87.1	87.1	87.1	29.555	263	263;238;164;14	0	323.31
Q9UNM6;A0A087WUL9;J3KNQ3;E9PL38;H0YD73;E9PQG3;E9PPD2;F8W8J6		Q9UNM6;A0A087WUL9;J3KNQ3;E9PL38	26S proteasome non-ATPase regulatory subunit 13	PSMD13	8	33	33	33	22	28	21	0	17	11	0	23	18	0	0	22	28	21	0	17	11	0	23	18	0	0	22	28	21	0	17	11	0	23	18	0	0	84	84	84	42.945	376	376;377;349;263;221;113;70;72	0	323.31
R4GNH3;P17980;E9PM69;E9PKD5;E9PMD8;E9PN50;E9PLG2		R4GNH3;P17980;E9PM69;E9PKD5;E9PMD8	26S protease regulatory subunit 6A	PSMC3	7	36	36	36	8	33	26	0	22	18	0	32	21	0	2	8	33	26	0	22	18	0	32	21	0	2	8	33	26	0	22	18	0	32	21	0	2	80.6	80.6	80.6	47.352	423	423;439;397;311;302;258;184	0	323.31
P28074;H0YJM8		P28074;H0YJM8	Proteasome subunit beta type-5	PSMB5	2	23	23	23	20	16	15	20	11	9	17	16	11	1	1	20	16	15	20	11	9	17	16	11	1	1	20	16	15	20	11	9	17	16	11	1	1	68.8	68.8	68.8	28.48	263	263;118	0	323.31
O43242;H0YGV8;F5H8K4		O43242	26S proteasome non-ATPase regulatory subunit 3	PSMD3	3	43	43	43	29	38	32	0	26	26	1	37	24	0	0	29	38	32	0	26	26	1	37	24	0	0	29	38	32	0	26	26	1	37	24	0	0	70	70	70	60.977	534	534;117;86	0	323.31
A0A087X2I1;P62333;H0YJC0;H0YJS8;H0YJX2;H0YJE9;H0YJT1;H0YJD2;H0YJY8		A0A087X2I1;P62333;H0YJC0	26S protease regulatory subunit 10B	PSMC6	9	27	27	27	7	21	19	0	20	14	0	24	16	0	0	7	21	19	0	20	14	0	24	16	0	0	7	21	19	0	20	14	0	24	16	0	0	71	71	71	45.796	403	403;389;262;194;67;70;97;33;36	0	323.31
P25789;H0YMZ1;H0YN18;H0YL69;H0YMA1;H0YMI6;H0YKS0;H0YLC2;H0YLS6		P25789;H0YMZ1;H0YN18;H0YL69;H0YMA1;H0YMI6;H0YKS0	Proteasome subunit alpha type-4;Proteasome subunit alpha type	PSMA4	9	27	27	11	23	16	11	18	10	6	20	15	8	2	1	23	16	11	18	10	6	20	15	8	2	1	10	6	3	8	4	3	7	5	3	2	0	80.8	80.8	27.2	29.483	261	261;221;230;236;209;183;122;174;125	0	323.31
P28070		P28070	Proteasome subunit beta type-4	PSMB4	1	11	11	11	10	8	8	10	7	6	9	9	6	0	0	10	8	8	10	7	6	9	9	6	0	0	10	8	8	10	7	6	9	9	6	0	0	51.9	51.9	51.9	29.204	264	264	0	323.31
O00232;J3KTJ5;J3KSK1		O00232	26S proteasome non-ATPase regulatory subunit 12	PSMD12	3	35	35	35	20	29	25	0	18	17	1	31	18	0	0	20	29	25	0	18	17	1	31	18	0	0	20	29	25	0	18	17	1	31	18	0	0	71.1	71.1	71.1	52.904	456	456;38;42	0	323.31
P49721;A0A087WVV1		P49721;A0A087WVV1	Proteasome subunit beta type-2	PSMB2	2	24	24	24	20	19	12	20	10	6	16	14	6	1	0	20	19	12	20	10	6	16	14	6	1	0	20	19	12	20	10	6	16	14	6	1	0	95.5	95.5	95.5	22.836	201	201;84	0	323.31
P49720;A0A087WXQ8;A0A087WY10		P49720;A0A087WXQ8;A0A087WY10	Proteasome subunit beta type-3	PSMB3	3	26	26	6	21	15	12	23	10	7	20	17	8	1	1	21	15	12	23	10	7	20	17	8	1	1	6	3	3	4	3	1	4	4	2	0	0	64.9	64.9	22.4	22.949	205	205;107;112	0	323.31
P28072;A0A087X2I4;I3L3X7		P28072;A0A087X2I4	Proteasome subunit beta type-6;Proteasome subunit beta type	PSMB6	3	14	14	14	13	9	5	10	6	4	13	9	4	1	2	13	9	5	10	6	4	13	9	4	1	2	13	9	5	10	6	4	13	9	4	1	2	73.6	73.6	73.6	25.357	239	239;213;102	0	323.31
Q15008;C9J0E9;C9J7B7;H7C531		Q15008	26S proteasome non-ATPase regulatory subunit 6	PSMD6	4	38	38	38	24	33	30	0	24	21	0	33	20	0	0	24	33	30	0	24	21	0	33	20	0	0	24	33	30	0	24	21	0	33	20	0	0	76.9	76.9	76.9	45.531	389	389;226;144;138	0	323.31
P51665;H3BNT7;H3BTM8;H3BQV2		P51665;H3BNT7;H3BTM8	26S proteasome non-ATPase regulatory subunit 7	PSMD7	4	19	19	19	12	18	14	0	12	12	0	17	13	0	0	12	18	14	0	12	12	0	17	13	0	0	12	18	14	0	12	12	0	17	13	0	0	64.8	64.8	64.8	37.025	324	324;177;198;43	0	323.31
P25788;G3V3W4;G3V5N4		P25788	Proteasome subunit alpha type-3	PSMA3	3	24	24	12	19	13	8	18	7	5	16	11	6	3	2	19	13	8	18	7	5	16	11	6	3	2	9	7	6	8	4	3	8	7	4	2	1	76.1	76.1	36.1	28.433	255	255;36;54	0	323.31
Q99436;Q5TBG5		Q99436	Proteasome subunit beta type-7	PSMB7	2	16	16	16	13	12	8	15	9	5	15	11	6	1	0	13	12	8	15	9	5	15	11	6	1	0	13	12	8	15	9	5	15	11	6	1	0	74	74	74	29.965	277	277;210	0	323.31
Q16401;Q4VXH0;F2Z3J2		Q16401	26S proteasome non-ATPase regulatory subunit 5	PSMD5	3	26	26	26	21	26	21	8	11	6	15	14	7	0	14	21	26	21	8	11	6	15	14	7	0	14	21	26	21	8	11	6	15	14	7	0	14	67.9	67.9	67.9	56.195	504	504;113;72	0	323.31
O00487;C9JW37		O00487	26S proteasome non-ATPase regulatory subunit 14	PSMD14	2	18	18	18	10	16	12	0	8	7	0	14	7	0	0	10	16	12	0	8	7	0	14	7	0	0	10	16	12	0	8	7	0	14	7	0	0	76.1	76.1	76.1	34.577	310	310;84	0	249.76
P55036;A6PVX3;H0Y3Y9;H0Y561;A2A3N6		P55036;A6PVX3	26S proteasome non-ATPase regulatory subunit 4	PSMD4	5	17	17	2	4	16	10	0	12	9	0	16	12	0	0	4	16	10	0	12	9	0	16	12	0	0	0	2	1	0	1	0	0	2	1	0	0	48.3	48.3	6.9	40.736	377	377;203;193;84;862	0	323.31
R4GMR5;P48556;K7EJR3;K7EJC1;K7ERW6;K7ENY6		R4GMR5;P48556;K7EJR3	26S proteasome non-ATPase regulatory subunit 8	PSMD8	6	17	17	17	12	16	10	0	9	9	0	13	9	0	0	12	16	10	0	9	9	0	13	9	0	0	12	16	10	0	9	9	0	13	9	0	0	59.6	59.6	59.6	32.551	287	287;350;251;172;67;129	0	213.99
P09496;F8WF69;C9J8P9		P09496;F8WF69;C9J8P9	Clathrin light chain A	CLTA	3	8	8	8	1	7	0	0	0	0	0	0	0	1	0	1	7	0	0	0	0	0	0	0	1	0	1	7	0	0	0	0	0	0	0	1	0	21.8	21.8	21.8	27.076	248	248;260;196	0	58.443
P68871;F8W6P5;P02042;E9PFT6;E9PEW8;A0A0J9YWK4;C9JRG0;A8MUF7;E9PBW4;CON__P02070;P69892;P69891;P02100		P68871;F8W6P5;P02042	Hemoglobin subunit beta;LVV-hemorphin-7;Spinorphin;Hemoglobin subunit delta	HBB;HBD	13	13	13	11	10	12	11	6	3	5	7	8	3	1	7	10	12	11	6	3	5	7	8	3	1	7	8	10	9	5	2	4	5	7	2	1	6	95.2	95.2	82.3	15.998	147	147;90;147;141;104;55;85;87;137;145;147;147;147	0	209.26
O95782;M0R2D9;E9PPZ3;E9PS94		O95782	AP-2 complex subunit alpha-1	AP2A1	4	42	42	32	0	42	0	0	0	0	0	0	0	0	0	0	42	0	0	0	0	0	0	0	0	0	0	32	0	0	0	0	0	0	0	0	0	56	56	44	107.54	977	977;57;60;62	0	323.31
P69905;G3V1N2;P02008		P69905;G3V1N2	Hemoglobin subunit alpha	HBA1;HBA2	3	9	9	5	6	9	6	2	1	1	2	3	2	0	2	6	9	6	2	1	1	2	3	2	0	2	3	5	3	1	0	0	1	1	1	0	1	83.8	83.8	59.9	15.257	142	142;110;142	0	120.02
P63010;A0A087X253;A0A087WU93;A0A087WZQ6;A0A087WYD1;K7ERB2;K7EN71;K7EJX1;K7EJ01;A0A087WXS3;K7EKZ5		P63010;A0A087X253;A0A087WU93;A0A087WZQ6;A0A087WYD1	AP-2 complex subunit beta	AP2B1	11	33	33	23	0	33	0	0	0	0	0	0	0	0	0	0	33	0	0	0	0	0	0	0	0	0	0	23	0	0	0	0	0	0	0	0	0	47.6	47.6	36.1	104.55	937	937;913;663;677;639;151;132;80;164;49;63	0	323.31
O43149;I3L141;I3L3Q3;I3L1Q8		O43149	Zinc finger ZZ-type and EF-hand domain-containing protein 1	ZZEF1	4	82	82	82	0	74	62	0	5	6	0	30	10	0	0	0	74	62	0	5	6	0	30	10	0	0	0	74	62	0	5	6	0	30	10	0	0	34.7	34.7	34.7	331.07	2961	2961;812;148;219	0	323.31
P11142;E9PKE3;E9PN89;E9PNE6;E9PLF4;E9PQQ4;E9PQK7;E9PK54;A8K7Q2;E9PPY6;E9PI65;E9PN25;P54652;E9PS65;E9PM13;P11021		P11142;E9PKE3;E9PN89;E9PNE6;E9PLF4	Heat shock cognate 71 kDa protein	HSPA8	16	22	22	19	5	21	0	0	1	4	12	12	8	0	1	5	21	0	0	1	4	12	12	8	0	1	4	18	0	0	1	2	12	9	5	0	1	42.3	42.3	38.9	70.897	646	646;627;312;500;187;171;178;184;410;137;168;132;639;223;151;654	0	246.38
H0Y7A7;P62158;E7ETZ0;E7EMB3;M0QZ52;Q96HY3;F8WBR5;G3V479;G3V361;G3V226;P27482;C9J7T9;P02585		H0Y7A7;P62158;E7ETZ0;E7EMB3;M0QZ52;Q96HY3	Calmodulin	CALM2;CALM1;CALM3	13	9	9	9	0	9	0	0	0	0	0	0	0	0	0	0	9	0	0	0	0	0	0	0	0	0	0	9	0	0	0	0	0	0	0	0	0	48.1	48.1	48.1	20.762	187	187;149;150;196;83;113;65;83;98;76;149;145;160	0	113.6
B1AJY7;O75832;B1AJY5;B1AJY6		B1AJY7;O75832;B1AJY5	26S proteasome non-ATPase regulatory subunit 10	PSMD10	4	14	14	14	12	13	9	0	0	0	3	2	0	0	0	12	13	9	0	0	0	3	2	0	0	0	12	13	9	0	0	0	3	2	0	0	0	77.2	77.2	77.2	20.808	193	193;226;185;110	0	189.51
P09497;D6RJD1;H0Y9Q6		P09497	Clathrin light chain B	CLTB	3	9	9	9	0	9	0	0	0	0	0	0	0	0	0	0	9	0	0	0	0	0	0	0	0	0	0	9	0	0	0	0	0	0	0	0	0	28.4	28.4	28.4	25.19	229	229;125;81	0	64.18
Q9P0J7;C9J3I2		Q9P0J7	E3 ubiquitin-protein ligase KCMF1	KCMF1	2	11	11	11	0	10	1	0	0	3	0	0	4	0	0	0	10	1	0	0	3	0	0	4	0	0	0	10	1	0	0	3	0	0	4	0	0	49.6	49.6	49.6	41.945	381	381;149	0	165.23
A0A087WY71;E9PFW3;Q96CW1;C9JJ47;C9JTK4;C9JGT8;C9JJD3;C9JPV8;H7C4C3		A0A087WY71;E9PFW3;Q96CW1;C9JJ47;C9JTK4;C9JGT8	AP-2 complex subunit mu	AP2M1	9	16	16	16	0	16	0	0	0	0	0	0	0	0	0	0	16	0	0	0	0	0	0	0	0	0	0	16	0	0	0	0	0	0	0	0	0	41.2	41.2	41.2	49.526	434	434;460;435;252;160;195;113;136;122	0	160.07
P07900;G3V2J8;Q58FG0;Q14568		P07900	Heat shock protein HSP 90-alpha	HSP90AA1	4	48	48	33	48	26	10	14	1	5	12	16	17	1	7	48	26	10	14	1	5	12	16	17	1	7	33	17	5	9	0	2	7	9	10	0	3	61.3	61.3	44.3	84.659	732	732;174;334;343	0	323.31
P16157;H0YBS0;H0YAY8		P16157;H0YBS0	Ankyrin-1	ANK1	3	25	25	25	1	25	6	0	0	0	0	0	0	0	0	1	25	6	0	0	0	0	0	0	0	0	1	25	6	0	0	0	0	0	0	0	0	18.7	18.7	18.7	206.26	1881	1881;1040;177	0	221.08
Q5T447		Q5T447	E3 ubiquitin-protein ligase HECTD3	HECTD3	1	40	40	40	0	36	27	0	2	0	0	17	3	0	0	0	36	27	0	2	0	0	17	3	0	0	0	36	27	0	2	0	0	17	3	0	0	57.7	57.7	57.7	97.112	861	861	0	295.27
P60709;G5E9R0;E7EVS6;C9JTX5;C9JZR7;Q6S8J3;C9JUM1;A5A3E0;Q562R1;P0CG38;F8WCH0;Q9BYX7;P0CG39		P60709	Actin, cytoplasmic 1;Actin, cytoplasmic 1, N-terminally processed	ACTB	13	17	17	1	0	16	11	0	2	6	4	5	3	1	5	0	16	11	0	2	6	4	5	3	1	5	0	1	0	0	0	0	0	0	0	0	0	65.3	65.3	4.5	41.736	375	375;125;164;80;103;1075;99;1075;376;1075;52;375;1038	0	150.57
P53675;A0A087WX41		P53675;A0A087WX41	Clathrin heavy chain 2	CLTCL1	2	25	2	2	0	25	0	0	0	0	0	0	0	0	0	0	2	0	0	0	0	0	0	0	0	0	0	2	0	0	0	0	0	0	0	0	0	14.1	1.7	1.7	187.03	1640	1640;1260	0	17.704
P55072;C9JUP7;C9IZA5		P55072	Transitional endoplasmic reticulum ATPase	VCP	3	38	38	38	2	20	27	0	0	0	1	0	1	0	29	2	20	27	0	0	0	1	0	1	0	29	2	20	27	0	0	0	1	0	1	0	29	59.6	59.6	59.6	89.321	806	806;115;160	0	323.31
O14976;A0A087X1U9;D6RAW3;H0Y8H5;D6RC24;D6RAQ7;D6RE78;D6RF16		O14976	Cyclin-G-associated kinase	GAK	8	23	23	23	0	23	0	0	0	0	0	0	0	0	0	0	23	0	0	0	0	0	0	0	0	0	0	23	0	0	0	0	0	0	0	0	0	24.3	24.3	24.3	143.19	1311	1311;416;138;467;70;75;118;49	0	218.33
Q9NSY1;H0Y9P1;K4DI97;E9PG46;Q2M2I8		Q9NSY1;H0Y9P1	BMP-2-inducible protein kinase	BMP2K	5	18	18	18	0	18	0	0	0	0	0	0	0	0	0	0	18	0	0	0	0	0	0	0	0	0	0	18	0	0	0	0	0	0	0	0	0	22.4	22.4	22.4	129.17	1161	1161;854;355;674;961	0	208.67
Q5VZU9		Q5VZU9		TPP2	1	82	1	1	55	80	32	4	1	42	21	8	53	3	25	1	1	1	0	0	0	0	0	1	0	1	1	1	1	0	0	0	0	0	1	0	1	71.3	1.2	1.2	139.76	1262	1262	0.003876	7.8215
Q14677		Q14677	Clathrin interactor 1	CLINT1	1	13	13	13	0	13	0	0	0	0	0	0	0	0	0	0	13	0	0	0	0	0	0	0	0	0	0	13	0	0	0	0	0	0	0	0	0	24	24	24	68.259	625	625	0	127.04
P42566;B1AUU8;S4R3U1		P42566;B1AUU8	Epidermal growth factor receptor substrate 15	EPS15	3	16	16	16	0	16	0	0	0	0	0	0	0	0	0	0	16	0	0	0	0	0	0	0	0	0	0	16	0	0	0	0	0	0	0	0	0	25.6	25.6	25.6	98.655	896	896;762;90	0	154.9
Q9BT78;D6RFN0;D6RAX7;D6RD63;D6REK7		Q9BT78;D6RFN0;D6RAX7;D6RD63	COP9 signalosome complex subunit 4	COPS4	5	27	27	27	27	16	4	11	0	1	12	13	5	1	3	27	16	4	11	0	1	12	13	5	1	3	27	16	4	11	0	1	12	13	5	1	3	84.5	84.5	84.5	46.268	406	406;438;420;275;51	0	323.31
Q10567;C9J1E7;H7C034		Q10567;C9J1E7	AP-1 complex subunit beta-1	AP1B1	3	24	14	14	0	24	0	0	0	0	0	0	0	0	0	0	14	0	0	0	0	0	0	0	0	0	0	14	0	0	0	0	0	0	0	0	0	33.8	22.4	22.4	104.64	949	949;578;173	0	130.24
Q9C0C9;K7ES11;K7EQ12		Q9C0C9;K7ES11	E2/E3 hybrid ubiquitin-protein ligase UBE2O	UBE2O	3	30	30	30	0	24	7	0	0	0	0	10	11	0	4	0	24	7	0	0	0	0	10	11	0	4	0	24	7	0	0	0	0	10	11	0	4	29.6	29.6	29.6	141.29	1292	1292;807;189	0	213.01
M0R0N4;M0QYZ2;P53680;X6R390;M0QZ21;M0R1S0		M0R0N4;M0QYZ2;P53680;X6R390;M0QZ21	AP-2 complex subunit sigma	AP2S1	6	7	7	7	0	7	0	0	0	0	0	0	0	0	0	0	7	0	0	0	0	0	0	0	0	0	0	7	0	0	0	0	0	0	0	0	0	43.8	43.8	43.8	17.303	144	144;158;142;156;122;92	0	58.582
Q9UNS2;H7C3P9;C9JLV5;J3QKR0;K7ES36;J3KTQ1;J3QL22;J3QS85;K7ELN6		Q9UNS2;H7C3P9	COP9 signalosome complex subunit 3	COPS3	9	17	17	17	16	9	1	5	0	1	7	4	1	0	1	16	9	1	5	0	1	7	4	1	0	1	16	9	1	5	0	1	7	4	1	0	1	59.3	59.3	59.3	47.873	423	423;345;319;116;122;107;20;31;51	0	276.54
Q9BRP4;F5H0C4;F5H103;F5H3I1;F5H5D4;F5H3E9;F5H0F7;H0YGB1		Q9BRP4;F5H0C4;F5H103;F5H3I1	Proteasomal ATPase-associated factor 1	PAAF1	8	12	12	12	4	11	5	0	1	0	0	4	0	0	1	4	11	5	0	1	0	0	4	0	0	1	4	11	5	0	1	0	0	4	0	0	1	34.4	34.4	34.4	42.19	392	392;393;237;247;150;100;161;117	0	80.936
J3QS39;P11111;J3QTR3;F5H6Q2;F5GYU3;F5H2Z3;F5H265;B4DV12;F5H388;F5H747;F5GXK7;J3QKN0;Q5PY61;Q96C32;P62987;P62979;P0CG47;P0CG48;M0R1V7;M0R1M6;M0R2S1;J3QSA3;F5GZ39		J3QS39;P11111;J3QTR3;F5H6Q2;F5GYU3;F5H2Z3;F5H265;B4DV12;F5H388;F5H747;F5GXK7;J3QKN0;Q5PY61;Q96C32;P62987;P62979;P0CG47;P0CG48;M0R1V7;M0R1M6;M0R2S1;J3QSA3;F5GZ39	Ubiquitin-60S ribosomal protein L40;Ubiquitin;60S ribosomal protein L40;Ubiquitin-40S ribosomal protein S27a;Ubiquitin;40S ribosomal protein S27a;Polyubiquitin-B;Ubiquitin;Polyubiquitin-C;Ubiquitin	UBB;RPS27A;UBC;UBA52	23	4	4	4	2	3	3	3	2	2	2	3	2	0	1	2	3	3	3	2	2	2	3	2	0	1	2	3	3	3	2	2	2	3	2	0	1	50.5	50.5	50.5	10.469	93	93;96;106;123;134;136;149;153;155;161;169;206;229;305;128;156;229;685;63;114;138;43;61	0	48.967
P61201;B4DIH5;H0YKU5;H0YM03;H0YMC2		P61201;B4DIH5;H0YKU5	COP9 signalosome complex subunit 2	COPS2	5	24	24	24	23	11	1	9	0	0	12	13	7	0	2	23	11	1	9	0	0	12	13	7	0	2	23	11	1	9	0	0	12	13	7	0	2	57.8	57.8	57.8	51.596	443	443;379;263;183;55	0	323.31
P17858;Q5VSR5;Q01813		P17858	ATP-dependent 6-phosphofructokinase, liver type	PFKL	3	16	16	14	0	14	5	0	0	0	0	1	1	0	0	0	14	5	0	0	0	0	1	1	0	0	0	12	3	0	0	0	0	0	0	0	0	28.1	28.1	25.8	85.018	780	780;210;784	0	148.91
M0R165;Q9UBC2;M0R2S2;M0QX30;M0R1V5;M0R3I1;K7EJR2;M0R330		M0R165;Q9UBC2;M0R2S2	Epidermal growth factor receptor substrate 15-like 1	EPS15L1	8	14	14	14	0	14	0	0	0	0	0	0	0	0	0	0	14	0	0	0	0	0	0	0	0	0	0	14	0	0	0	0	0	0	0	0	0	25.1	25.1	25.1	83.474	756	756;864;447;90;110;213;79;83	0	127.48
E7EM64;Q7L5N1;H7C3T0		E7EM64;Q7L5N1	COP9 signalosome complex subunit 6	COPS6	3	14	14	14	11	11	1	4	0	0	4	3	2	0	1	11	11	1	4	0	0	4	3	2	0	1	11	11	1	4	0	0	4	3	2	0	1	58.3	58.3	58.3	36.064	326	326;327;123	0	229.57
Q92905;E5RHH5;E5RHF2;E5RFS1;E5RG35;E5RK55		Q92905;E5RHH5	COP9 signalosome complex subunit 5	COPS5	6	17	17	17	17	10	1	4	0	0	7	7	4	0	2	17	10	1	4	0	0	7	7	4	0	2	17	10	1	4	0	0	7	7	4	0	2	59	59	59	37.578	334	334;197;151;57;68;78	0	189.69
P05387;H0YDD8		P05387;H0YDD8	60S acidic ribosomal protein P2	RPLP2	2	4	4	4	0	4	0	0	0	1	0	0	0	0	0	0	4	0	0	0	1	0	0	0	0	0	0	4	0	0	0	1	0	0	0	0	0	69.6	69.6	69.6	11.665	115	115;92	0	42.055
A0A096LP07;A0A096LPJ3;A8K070;J3QLT0;J3KSA5;J3KRJ4;J3QS88;J3KTB0;J3QS84;J3QLE8;J3QL53;J3KRE8;J3QQX0		A0A096LP07;A0A096LPJ3;A8K070		GPS1	13	16	16	1	13	6	3	7	0	0	5	4	5	0	2	13	6	3	7	0	0	5	4	5	0	2	1	0	0	0	0	0	0	0	0	0	0	36.8	36.8	2.1	54.964	486	486;490;526;168;210;253;134;139;101;166;168;186;79	0	207.73
Q9Y3I1		Q9Y3I1	F-box only protein 7	FBXO7	1	10	10	10	4	5	9	1	0	0	3	1	0	0	0	4	5	9	1	0	0	3	1	0	0	0	4	5	9	1	0	0	3	1	0	0	0	22.4	22.4	22.4	58.502	522	522	0	86.078
Q14997;F8WBH5		Q14997	Proteasome activator complex subunit 4	PSME4	2	33	33	33	22	12	1	12	0	0	19	3	0	0	0	22	12	1	12	0	0	19	3	0	0	0	22	12	1	12	0	0	19	3	0	0	0	22.8	22.8	22.8	211.33	1843	1843;571	0	310.16
E9PGT6;Q99627;H7C3S9;F8WEF2		E9PGT6;Q99627;H7C3S9	COP9 signalosome complex subunit 8	COPS8	4	7	7	7	6	5	1	0	0	0	1	2	0	0	0	6	5	1	0	0	0	1	2	0	0	0	6	5	1	0	0	0	1	2	0	0	0	64.7	64.7	64.7	19.344	173	173;209;83;64	0	146.57
X5D2R7;P28062;Q5JNW7;A0A140T998		X5D2R7;P28062;Q5JNW7;A0A140T998	Proteasome subunit beta type;Proteasome subunit beta type-8	PSM8;PSMB8	4	9	9	9	8	5	2	6	1	2	8	2	2	0	0	8	5	2	6	1	2	8	2	2	0	0	8	5	2	6	1	2	8	2	2	0	0	46	46	46	30.354	276	276;276;252;252	0	145.64
O94973;A0A0G2JQM1;A0A0G2JS82;E9PR62;A0A0G2JRF9;A0A0G2JQA4;A0A0G2JQT9;H0YEG0;E9PNC4;A0A0G2JRS3;A0A0G2JS17;H0YDE9;E9PQP4;E9PPY8		O94973;A0A0G2JQM1;A0A0G2JS82	AP-2 complex subunit alpha-2	AP2A2	14	20	10	10	0	20	0	0	0	0	0	0	0	0	0	0	10	0	0	0	0	0	0	0	0	0	0	10	0	0	0	0	0	0	0	0	0	27.7	15.2	15.2	103.96	939	939;634;917;378;356;356;173;185;125;140;157;185;90;138	0	68.709
P17987;E7EQR6;F5H282;E7ERF2;F5GZ03;F5H136;F5H676;F5H726;F5GZI8;F5H7Y1;F5GYL4		P17987;E7EQR6;F5H282;E7ERF2	T-complex protein 1 subunit alpha	TCP1	11	16	16	16	0	14	9	0	0	0	0	0	0	0	0	0	14	9	0	0	0	0	0	0	0	0	0	14	9	0	0	0	0	0	0	0	0	39.6	39.6	39.6	60.343	556	556;401;332;433;221;136;111;91;100;59;65	0	113.5
P50570;K7EMQ3;E5RIK2;E5RHK8;A0A0D9SFB1;A0A0U1RQP1;A0A0D9SFE4;Q05193;Q9UQ16;K7EPK9;H7C5U0		P50570	Dynamin-2	DNM2	11	13	13	13	0	13	0	0	0	0	0	0	0	0	0	0	13	0	0	0	0	0	0	0	0	0	0	13	0	0	0	0	0	0	0	0	0	19.3	19.3	19.3	98.063	870	870;289;445;639;835;856;864;864;869;51;131	0	90.176
Q9H9Q2;J3KQ34;A0A087X1P5;J3KQ41;J3QT73;J3QT95;J3KQV6;J3QT67;J3QT66;J3QT69;J3QT50;J3QT43		Q9H9Q2;J3KQ34;A0A087X1P5;J3KQ41;J3QT73	COP9 signalosome complex subunit 7b	COPS7B	12	9	9	9	9	4	1	3	0	0	0	2	1	0	0	9	4	1	3	0	0	0	2	1	0	0	9	4	1	3	0	0	0	2	1	0	0	43.9	43.9	43.9	29.622	264	264;230;209;278;172;150;54;62;62;68;78;103	0	189.61
Q93008		Q93008	Probable ubiquitin carboxyl-terminal hydrolase FAF-X	USP9X	1	86	86	49	80	12	50	4	0	0	17	0	0	0	14	80	12	50	4	0	0	17	0	0	0	14	44	6	27	3	0	0	10	0	0	0	8	44.4	44.4	27.5	292.28	2570	2570	0	323.31
E7EPV7;P37840;H6UYS7;D6RA31;Q16143		E7EPV7;P37840;H6UYS7	Alpha-synuclein	SNCA	5	6	6	6	2	2	0	0	0	0	1	6	4	0	0	2	2	0	0	0	0	1	6	4	0	0	2	2	0	0	0	0	1	6	4	0	0	54.8	54.8	54.8	11.777	115	115;140;98;67;134	0	48.81
Q5QPM7;Q92530;Q5QPM9;H0Y555;F5H4Z3		Q5QPM7;Q92530;Q5QPM9	Proteasome inhibitor PI31 subunit	PSMF1	5	3	3	3	1	3	2	0	0	0	0	1	0	0	0	1	3	2	0	0	0	0	1	0	0	0	1	3	2	0	0	0	0	1	0	0	0	14.4	14.4	14.4	28.956	263	263;271;183;107;127	0	42.497
Q06323;H0YLU2;H0YKK6		Q06323	Proteasome activator complex subunit 1	PSME1	3	16	16	16	15	8	2	10	0	0	13	0	0	0	0	15	8	2	10	0	0	13	0	0	0	0	15	8	2	10	0	0	13	0	0	0	0	60.6	60.6	60.6	28.723	249	249;114;90	0	286.46
Q5LJA5;Q5LJA9;Q9Y5K5;Q5LJB0;H0Y6Y4;H0Y4E0;H0Y636;H0Y4K0		Q5LJA5;Q5LJA9;Q9Y5K5;Q5LJB0;H0Y6Y4;H0Y4E0	Ubiquitin carboxyl-terminal hydrolase;Ubiquitin carboxyl-terminal hydrolase isozyme L5	UCHL5	8	6	6	6	0	6	0	0	0	0	0	0	0	0	0	0	6	0	0	0	0	0	0	0	0	0	0	6	0	0	0	0	0	0	0	0	0	19.2	19.2	19.2	40.423	355	355;368;329;258;218;183;115;99	0	45.138
P40227;Q92526;J3KRI6		P40227	T-complex protein 1 subunit zeta	CCT6A	3	17	17	17	1	7	14	0	0	0	0	1	0	0	0	1	7	14	0	0	0	0	1	0	0	0	1	7	14	0	0	0	0	1	0	0	0	37.3	37.3	37.3	58.024	531	531;530;128	0	113.13
P63267;P68133;P68032;P62736;A6NL76;F8WB63;B8ZZJ2;C9JFL5;F6UVQ4;F6QUT6		P63267;P68133;P68032;P62736;A6NL76;F8WB63;B8ZZJ2;C9JFL5;F6UVQ4;F6QUT6	Actin, gamma-enteric smooth muscle;Actin, alpha skeletal muscle;Actin, alpha cardiac muscle 1;Actin, aortic smooth muscle	ACTG2;ACTA1;ACTC1;ACTA2	10	10	1	1	0	9	6	0	2	5	2	3	2	1	3	0	1	0	0	0	1	0	0	0	0	0	0	1	0	0	0	1	0	0	0	0	0	26.9	4.3	4.3	41.876	376	376;377;377;377;254;105;119;145;151;151	0.0037453	7.3688
E5RJR5;P63208;E7ERH2;F8W8N3;E5RGM3		E5RJR5;P63208;E7ERH2;F8W8N3;E5RGM3	S-phase kinase-associated protein 1	SKP1	5	4	4	4	1	4	3	0	0	0	0	0	0	0	1	1	4	3	0	0	0	0	0	0	0	1	1	4	3	0	0	0	0	0	0	0	1	20.9	20.9	20.9	18.72	163	163;163;142;158;102	0	44.506
Q9Y265;E7ETR0;H7C4G5;J3QLR1;H7C4I3		Q9Y265;E7ETR0	RuvB-like 1	RUVBL1	5	8	8	8	5	7	4	0	0	0	0	1	1	0	0	5	7	4	0	0	0	0	1	1	0	0	5	7	4	0	0	0	0	1	1	0	0	23.5	23.5	23.5	50.227	456	456;315;267;131;222	0	64.187
P62258;B4DJF2;I3L3T1;K7EIT4;K7EM20;I3L0W5		P62258	14-3-3 protein epsilon	YWHAE	6	11	11	9	1	4	5	1	0	1	6	5	4	0	0	1	4	5	1	0	1	6	5	4	0	0	0	2	3	0	0	1	4	3	2	0	0	42	42	34.9	29.174	255	255;94;107;109;115;38	0	74.332
O43396;K7ER96;K7EML9;K7EPB7;K7EKG2		O43396;K7ER96;K7EML9	Thioredoxin-like protein 1	TXNL1	5	10	10	10	0	6	4	0	0	0	1	6	2	0	0	0	6	4	0	0	0	1	6	2	0	0	0	6	4	0	0	0	1	6	2	0	0	44.3	44.3	44.3	32.251	289	289;281;138;69;27	0	78.787
P08238;Q58FF7;Q58FF8;F8W026;Q96GW1;P14625		P08238	Heat shock protein HSP 90-beta	HSP90AB1	6	38	23	23	37	15	8	8	1	3	9	16	16	1	5	22	6	3	3	0	0	4	9	9	0	1	22	6	3	3	0	0	4	9	9	0	1	51.1	35.5	35.5	83.263	724	724;597;381;49;315;803	0	323.31
A0A087X1Z3;Q9UL46;H0YM70;H0YKU2;H0YLG1;H0YLD2		A0A087X1Z3;Q9UL46;H0YM70	Proteasome activator complex subunit 2	PSME2	6	15	15	15	14	3	1	9	0	0	13	1	0	0	0	14	3	1	9	0	0	13	1	0	0	0	14	3	1	9	0	0	13	1	0	0	0	69.7	69.7	69.7	29.126	254	254;239;228;85;39;48	0	216.18
F5H5V4;F5GX23;J3KN29;O00233;F5H7X1;F5H169		F5H5V4;F5GX23;J3KN29;O00233;F5H7X1;F5H169	26S proteasome non-ATPase regulatory subunit 9	PSMD9	6	6	6	6	0	6	2	0	0	0	0	0	0	0	0	0	6	2	0	0	0	0	0	0	0	0	0	6	2	0	0	0	0	0	0	0	0	44.4	44.4	44.4	16.913	153	153;179;222;223;85;128	0	38.964
P78371;F5GWF6;F8VQ14		P78371;F5GWF6;F8VQ14	T-complex protein 1 subunit beta	CCT2	3	7	7	7	1	5	4	0	0	0	0	0	0	0	0	1	5	4	0	0	0	0	0	0	0	0	1	5	4	0	0	0	0	0	0	0	0	19.3	19.3	19.3	57.488	535	535;530;416	0	44.35
P50990;H7C4C8;H7C2U0		P50990	T-complex protein 1 subunit theta	CCT8	3	7	7	7	0	7	6	0	0	0	0	2	0	0	0	0	7	6	0	0	0	0	2	0	0	0	0	7	6	0	0	0	0	2	0	0	0	15.7	15.7	15.7	59.62	548	548;323;107	0	50.197
B4DUR8;P49368;Q5SZX6;Q5SZX9;E9PRC8;E9PQ35;E9PM09;Q5SZW8		B4DUR8;P49368	T-complex protein 1 subunit gamma	CCT3	8	12	12	12	2	6	8	0	0	0	0	0	0	0	0	2	6	8	0	0	0	0	0	0	0	0	2	6	8	0	0	0	0	0	0	0	0	29.2	29.2	29.2	55.674	500	500;545;276;161;234;144;154;188	0	82.27
Q16186;A0A087WUX6;A0A087WX59		Q16186	Proteasomal ubiquitin receptor ADRM1	ADRM1	3	5	5	5	0	5	2	0	0	0	0	0	0	0	0	0	5	2	0	0	0	0	0	0	0	0	0	5	2	0	0	0	0	0	0	0	0	15.2	15.2	15.2	42.153	407	407;141;368	0	34.795
P27105;F8VSL7		P27105	Erythrocyte band 7 integral membrane protein	STOM	2	6	6	6	0	6	0	0	0	0	0	0	0	0	0	0	6	0	0	0	0	0	0	0	0	0	0	6	0	0	0	0	0	0	0	0	0	23.6	23.6	23.6	31.73	288	288;168	0	42.372
O00743;Q5T1S7		O00743	Serine/threonine-protein phosphatase 6 catalytic subunit;Serine/threonine-protein phosphatase 6 catalytic subunit, N-terminally processed	PPP6C	2	6	6	6	0	6	0	0	0	0	0	0	0	0	1	0	6	0	0	0	0	0	0	0	0	1	0	6	0	0	0	0	0	0	0	0	1	23.3	23.3	23.3	35.144	305	305;125	0	37.118
I3L397;I3L504;P63241;Q6IS14;F8WCJ1;C9J7B5;C9J4W5;Q9GZV4		I3L397;I3L504;P63241;Q6IS14	Eukaryotic translation initiation factor 5A;Eukaryotic translation initiation factor 5A-1;Eukaryotic translation initiation factor 5A-1-like	EIF5A;EIF5AL1	8	4	4	4	1	4	0	0	0	0	1	3	2	0	0	1	4	0	0	0	0	1	3	2	0	0	1	4	0	0	0	0	1	3	2	0	0	32.7	32.7	32.7	16.118	147	147;186;154;154;105;109;115;153	0	30.969
O15084;B4DIW9;H7C4A0;H7C209;Q8N8A2;Q8NB46		O15084	Serine/threonine-protein phosphatase 6 regulatory ankyrin repeat subunit A	ANKRD28	6	5	5	5	0	5	0	0	0	0	0	0	0	0	0	0	5	0	0	0	0	0	0	0	0	0	0	5	0	0	0	0	0	0	0	0	0	7.8	7.8	7.8	112.96	1053	1053;722;316;791;993;1076	0	43.187
E7ENZ3;P48643;B7ZAR1;E9PCA1;D6RIZ7		E7ENZ3;P48643;B7ZAR1;E9PCA1	T-complex protein 1 subunit epsilon	CCT5	5	6	6	6	0	4	4	0	0	0	0	0	0	0	0	0	4	4	0	0	0	0	0	0	0	0	0	4	4	0	0	0	0	0	0	0	0	14.4	14.4	14.4	53.848	486	486;541;503;520;44	0	41.502
Q8IZ83;F5H4B6;M0QY06		Q8IZ83;F5H4B6	Aldehyde dehydrogenase family 16 member A1	ALDH16A1	3	5	5	5	0	5	1	0	0	0	0	0	0	0	0	0	5	1	0	0	0	0	0	0	0	0	0	5	1	0	0	0	0	0	0	0	0	7.7	7.7	7.7	85.126	802	802;639;163	0	41.477
P50991		P50991	T-complex protein 1 subunit delta	CCT4	1	7	7	7	2	3	6	0	0	0	0	0	0	0	0	2	3	6	0	0	0	0	0	0	0	0	2	3	6	0	0	0	0	0	0	0	0	19.3	19.3	19.3	57.924	539	539	0	44.09
O95456;F8WBH7		O95456	Proteasome assembly chaperone 1	PSMG1	2	7	7	7	7	3	1	1	0	0	3	0	0	0	0	7	3	1	1	0	0	3	0	0	0	0	7	3	1	1	0	0	3	0	0	0	0	28.5	28.5	28.5	32.854	288	288;63	0	55.793
Q9Y4E8;H0YI31;F8VZG8;F8W0H4;F8VVY7;H0YHM4;H0YI26;G5E9A6;Q13107;P51784		Q9Y4E8	Ubiquitin carboxyl-terminal hydrolase 15	USP15	10	35	35	35	0	5	34	0	0	0	0	0	0	0	11	0	5	34	0	0	0	0	0	0	0	11	0	5	34	0	0	0	0	0	0	0	11	35.8	35.8	35.8	112.42	981	981;240;140;175;106;87;157;920;963;963	0	232.41
Q9Y230;M0R0Y3;X6R2L4;M0QXI6;M0R0Z0		Q9Y230;M0R0Y3	RuvB-like 2	RUVBL2	5	13	13	13	3	7	8	0	0	0	0	3	2	0	1	3	7	8	0	0	0	0	3	2	0	1	3	7	8	0	0	0	0	3	2	0	1	35	35	35	51.156	463	463;354;259;109;50	0	89.611
P40306;J3QQN1;J3QL48		P40306	Proteasome subunit beta type-10	PSMB10	3	5	5	5	5	3	0	2	0	0	3	2	0	0	0	5	3	0	2	0	0	3	2	0	0	0	5	3	0	2	0	0	3	2	0	0	0	29.7	29.7	29.7	28.936	273	273;138;77	0	69.671
Q99832;F8WAM2		Q99832	T-complex protein 1 subunit eta	CCT7	2	4	4	4	1	2	4	0	0	0	0	0	0	0	0	1	2	4	0	0	0	0	0	0	0	0	1	2	4	0	0	0	0	0	0	0	0	8.3	8.3	8.3	59.366	543	543;98	0	27.197
C9J1X0;A4D1P6		C9J1X0;A4D1P6	WD repeat-containing protein 91	WDR91	2	4	4	4	0	4	1	0	0	0	0	1	0	0	0	0	4	1	0	0	0	0	1	0	0	0	0	4	1	0	0	0	0	1	0	0	0	6.7	6.7	6.7	79.239	712	712;747	0	25.075
P48426;H7BXS3;S4R320		P48426;H7BXS3	Phosphatidylinositol 5-phosphate 4-kinase type-2 alpha	PIP4K2A	3	6	6	4	4	3	1	0	0	0	2	2	2	0	0	4	3	1	0	0	0	2	2	2	0	0	3	3	1	0	0	0	1	1	1	0	0	19.5	19.5	13.1	46.224	406	406;266;142	0	49.402
P32119;A6NIW5		P32119;A6NIW5	Peroxiredoxin-2	PRDX2	2	6	6	5	2	3	1	1	1	1	3	4	4	0	0	2	3	1	1	1	1	3	4	4	0	0	1	3	1	0	0	1	2	3	3	0	0	27.8	27.8	22.2	21.892	198	198;136	0	40.776
F8VVB9;F5H5D3;Q9BQE3;P68363;Q71U36;C9JDS9;F8VQQ4;P68366;F8VRZ4;F8VS66;C9J2C0;Q9NY65;Q6PEY2;Q13748;F8VRK0;F8VX09;F8VWV9;Q9H853		F8VVB9;F5H5D3;Q9BQE3;P68363;Q71U36;C9JDS9;F8VQQ4;P68366	Tubulin alpha-1C chain;Tubulin alpha-1B chain;Tubulin alpha-1A chain;Tubulin alpha-4A chain	TUBA1B;TUBA1C;TUBA1A;TUBA4A	18	5	5	5	0	2	2	1	1	2	1	2	0	1	0	0	2	2	1	1	2	1	2	0	1	0	0	2	2	1	1	2	1	2	0	1	0	27.5	27.5	27.5	27.552	247	247;519;449;451;451;156;219;448;112;130;467;449;450;450;49;75;81;241	0	31.56
A0A0A0MQS1;Q53H96;B5MD87;F8WEI0		A0A0A0MQS1;Q53H96;B5MD87	Pyrroline-5-carboxylate reductase;Pyrroline-5-carboxylate reductase 3	PYCRL	4	4	4	4	0	4	0	0	0	0	0	0	0	0	0	0	4	0	0	0	0	0	0	0	0	0	0	4	0	0	0	0	0	0	0	0	0	17.1	17.1	17.1	29.892	286	286;274;137;44	0	27.077
Q13492;E5RFU0;E5RHK9;E9PKP6;E9PI56;E5RFC6;E5RK51;E5RIJ5;E9PLJ8;E5RGY9;E9PDG8;O60641		Q13492	Phosphatidylinositol-binding clathrin assembly protein	PICALM	12	3	3	3	0	3	0	0	0	0	0	0	0	0	0	0	3	0	0	0	0	0	0	0	0	0	0	3	0	0	0	0	0	0	0	0	0	7.4	7.4	7.4	70.754	652	652;116;120;148;148;149;151;152;185;582;902;907	0	17.713
Q5VWC4;H7C2J9		Q5VWC4		PSMD4	2	16	1	1	4	15	9	0	11	10	0	14	11	0	0	0	1	0	0	0	1	0	0	0	0	0	0	1	0	0	0	1	0	0	0	0	0	46.3	5.3	5.3	41.079	380	380;39	0	14.879
A0A0G2JIW1;P0DMV9;P0DMV8;V9GZ37		A0A0G2JIW1;P0DMV9;P0DMV8	Heat shock 70 kDa protein 1B;Heat shock 70 kDa protein 1A	HSPA1B;HSPA1A	4	5	4	1	0	3	0	0	0	2	0	3	2	0	0	0	2	0	0	0	1	0	2	1	0	0	0	1	0	0	0	0	0	0	0	0	0	10	7.9	1.4	70.108	642	642;641;641;476	0	25.242
E9PPM8;Q9Y315;G3V158;E9PJ44;E9PJB9;E9PML7		E9PPM8;Q9Y315;G3V158	Deoxyribose-phosphate aldolase	DERA	6	3	3	3	0	2	1	0	0	0	0	0	0	0	0	0	2	1	0	0	0	0	0	0	0	0	0	2	1	0	0	0	0	0	0	0	0	11.6	11.6	11.6	30.517	275	275;318;230;60;66;236	0	18.522
P61163;R4GMT0		P61163;R4GMT0	Alpha-centractin	ACTR1A	2	8	8	5	0	2	8	0	0	0	0	0	0	0	0	0	2	8	0	0	0	0	0	0	0	0	0	1	5	0	0	0	0	0	0	0	0	26.9	26.9	21	42.613	376	376;332	0	70.88
H0Y9R3;Q9H7D7		H0Y9R3;Q9H7D7	WD repeat-containing protein 26	WDR26	2	2	2	2	0	1	0	0	0	0	0	0	1	0	0	0	1	0	0	0	0	0	0	1	0	0	0	1	0	0	0	0	0	0	1	0	0	9.8	9.8	9.8	33.135	295	295;661	0	16.007
A0A087WW66;H7C378;H7BZR6		A0A087WW66		PSMD1	3	55	1	1	35	50	41	2	28	27	20	39	26	0	8	0	1	0	0	0	0	0	0	0	0	0	0	1	0	0	0	0	0	0	0	0	0	71.6	1.6	1.6	105.85	953	953;192;164	0.0038911	8.3486
J3KRV4;P46734		J3KRV4;P46734	Dual specificity mitogen-activated protein kinase kinase 3	MAP2K3	2	1	1	1	0	1	0	0	0	0	0	0	0	0	0	0	1	0	0	0	0	0	0	0	0	0	0	1	0	0	0	0	0	0	0	0	0	10.3	10.3	10.3	15.005	136	136;347	0.0072993	6.8236
A0A0A0MS98;P02730		A0A0A0MS98;P02730	Band 3 anion transport protein	SLC4A1	2	1	1	1	0	1	0	0	0	0	0	0	0	0	0	0	1	0	0	0	0	0	0	0	0	0	0	1	0	0	0	0	0	0	0	0	0	2.4	2.4	2.4	60.763	545	545;911	0.003861	7.7469
Q8TEH3;A0A0A0MS48;A0A0A0MS49		Q8TEH3;A0A0A0MS48;A0A0A0MS49	DENN domain-containing protein 1A	DENND1A	3	2	2	2	0	2	0	0	0	0	0	0	0	0	0	0	2	0	0	0	0	0	0	0	0	0	0	2	0	0	0	0	0	0	0	0	0	2.2	2.2	2.2	110.58	1009	1009;459;909	0.0040323	10.627
K7ENA7;K7EJL1;E7ENJ6;Q9BXS5		K7ENA7;K7EJL1;E7ENJ6;Q9BXS5	AP-1 complex subunit mu-1	AP1M1	4	1	1	1	0	1	0	0	0	0	0	0	0	0	0	0	1	0	0	0	0	0	0	0	0	0	0	1	0	0	0	0	0	0	0	0	0	8.1	8.1	8.1	15.838	136	136;351;370;423	0.0037175	7.1968
F5GXS0;A0A140TA49;A0A140TA44;A0A140TA32;A0A140TA29;A0A0G2JL54;A0A0G2JPR0;P0C0L5;P0C0L4;CON__P01030;CON__ENSEMBL:ENSBTAP00000007350		F5GXS0;A0A140TA49;A0A140TA44;A0A140TA32;A0A140TA29;A0A0G2JL54;A0A0G2JPR0;P0C0L5;P0C0L4	Complement C4-B;Complement C4 beta chain;Complement C4-B alpha chain;C4a anaphylatoxin;C4b-B;C4d-B;Complement C4 gamma chain;Complement C4-A;Complement C4 beta chain;Complement C4-A alpha chain;C4a anaphylatoxin;C4b-A;C4d-A;Complement C4 gamma chain	C4B;C4A	11	11	11	11	0	0	0	0	0	0	0	10	1	0	0	0	0	0	0	0	0	0	10	1	0	0	0	0	0	0	0	0	0	10	1	0	0	7.9	7.9	7.9	187.67	1698	1698;1698;1698;1698;1698;1698;1744;1744;1744;1741;1742	0	66.156
Q86VP6;A0A0C4DGH5;H0YH27;O75155;F5H6I6;F8WBB8		Q86VP6;A0A0C4DGH5	Cullin-associated NEDD8-dissociated protein 1	CAND1	6	35	35	35	0	2	0	0	0	0	33	8	2	0	0	0	2	0	0	0	0	33	8	2	0	0	0	2	0	0	0	0	33	8	2	0	0	34.8	34.8	34.8	136.37	1230	1230;770;442;1236;54;110	0	323.31
P21980;A2A299;A2A2A0;A0A087WZC4;A0A087WVW4;A0A087WVS3;O43548		P21980	Protein-glutamine gamma-glutamyltransferase 2	TGM2	7	24	24	24	0	0	23	0	0	0	10	4	5	0	12	0	0	23	0	0	0	10	4	5	0	12	0	0	23	0	0	0	10	4	5	0	12	40.6	40.6	40.6	77.328	687	687;281;160;637;719;721;720	0	196.38
B2R4S9;U3KQK0;Q99880;Q99879;Q99877;Q93079;Q5QNW6;Q16778;P62807;P58876;P57053;P33778;P23527;P06899;O60814;Q8N257;Q96A08		B2R4S9;U3KQK0;Q99880;Q99879;Q99877;Q93079;Q5QNW6;Q16778;P62807;P58876;P57053;P33778;P23527;P06899;O60814;Q8N257;Q96A08	Histone H2B;Histone H2B type 1-L;Histone H2B type 1-M;Histone H2B type 1-N;Histone H2B type 1-H;Histone H2B type 2-F;Histone H2B type 2-E;Histone H2B type 1-C/E/F/G/I;Histone H2B type 1-D;Histone H2B type F-S;Histone H2B type 1-B;Histone H2B type 1-O;Histone H2B type 1-J;Histone H2B type 1-K;Histone H2B type 3-B;Histone H2B type 1-A	HIST1H2BI;HIST1H2BN;HIST1H2BL;HIST1H2BM;HIST1H2BH;HIST2H2BF;HIST2H2BE;HIST1H2BC;HIST1H2BD;H2BFS;HIST1H2BB;HIST1H2BO;HIST1H2BJ;HIST1H2BK;HIST3H2BB;HIST1H2BA	17	2	2	2	0	1	2	1	1	1	1	1	1	0	0	0	1	2	1	1	1	1	1	1	0	0	0	1	2	1	1	1	1	1	1	0	0	17.5	17.5	17.5	13.906	126	126;166;126;126;126;126;126;126;126;126;126;126;126;126;126;126;127	0	17.658
A5LHX3		A5LHX3	Proteasome subunit beta type-11	PSMB11	1	1	1	1	1	1	0	1	0	0	1	1	0	0	0	1	1	0	1	0	0	1	1	0	0	0	1	1	0	1	0	0	1	1	0	0	0	4.7	4.7	4.7	32.53	300	300	0.0039062	9.6111
Q9GZP4;X6RHB9;X6R8S9		Q9GZP4	PITH domain-containing protein 1	PITHD1	3	7	7	7	0	5	3	0	1	0	1	2	1	0	0	0	5	3	0	1	0	1	2	1	0	0	0	5	3	0	1	0	1	2	1	0	0	45	45	45	24.178	211	211;70;98	0	57.372
Q9BVM4		Q9BVM4	Gamma-glutamylaminecyclotransferase	GGACT	1	1	1	1	0	1	1	0	1	1	0	1	0	0	0	0	1	1	0	1	1	0	1	0	0	0	0	1	1	0	1	1	0	1	0	0	0	4.6	4.6	4.6	17.328	153	153	0.0039216	9.6853
O43765;K7ERW5;K7EMD6		O43765	Small glutamine-rich tetratricopeptide repeat-containing protein alpha	SGTA	3	3	3	3	0	0	0	0	0	0	0	3	2	0	0	0	0	0	0	0	0	0	3	2	0	0	0	0	0	0	0	0	0	3	2	0	0	11.5	11.5	11.5	34.063	313	313;68;162	0	17.128
Q9UBW8;F5GYF7;F5H248;F5H7C6;F5H4U8;F5H4Z0;F5H3M6;G3XAP1;F5GXT7		Q9UBW8;F5GYF7;F5H248;F5H7C6;F5H4U8	COP9 signalosome complex subunit 7a	COPS7A	9	10	10	10	10	1	0	3	0	0	4	2	1	0	0	10	1	0	3	0	0	4	2	1	0	0	10	1	0	3	0	0	4	2	1	0	0	49.1	49.1	49.1	30.276	275	275;213;262;192;125;56;60;62;71	0	131.11
P17066;P48741		P17066;P48741	Heat shock 70 kDa protein 6;Putative heat shock 70 kDa protein 7	HSPA6;HSPA7	2	4	1	1	1	3	0	0	0	2	1	4	3	0	0	0	1	0	0	0	1	1	1	1	0	0	0	1	0	0	0	1	1	1	1	0	0	7.6	1.7	1.7	71.027	643	643;367	0	14.319
P62805		P62805	Histone H4	HIST1H4A	1	4	4	4	0	0	1	3	1	2	0	2	1	2	0	0	0	1	3	1	2	0	2	1	2	0	0	0	1	3	1	2	0	2	1	2	0	36.9	36.9	36.9	11.367	103	103	0	26.641
P04406;E7EUT5		P04406;E7EUT5	Glyceraldehyde-3-phosphate dehydrogenase	GAPDH	2	6	6	6	0	0	1	3	1	4	1	2	2	0	0	0	0	1	3	1	4	1	2	2	0	0	0	0	1	3	1	4	1	2	2	0	0	20.6	20.6	20.6	36.053	335	335;260	0	36.995
P63104;E7EX29;B0AZS6;B7Z2E6;H0YB80;E7ESK7;E5RGE1;E5RIR4;E9PD24;E7EVZ2		P63104;E7EX29;B0AZS6;B7Z2E6;H0YB80;E7ESK7	14-3-3 protein zeta/delta	YWHAZ	10	8	6	6	1	3	6	1	0	0	8	4	3	0	0	0	1	4	0	0	0	6	2	1	0	0	0	1	4	0	0	0	6	2	1	0	0	42.9	35.5	35.5	27.745	245	245;246;168;125;130;137;52;75;92;98	0	48.315
F8WE65;C9J5S7;P62937;P0DN26;A0A0H2UH34;A0A0B4J2A2;A0A075B767;A0A075B759;Q9Y536;F5H284		F8WE65;C9J5S7;P62937;P0DN26;A0A0H2UH34;A0A0B4J2A2;A0A075B767;A0A075B759;Q9Y536;F5H284	Peptidyl-prolyl cis-trans isomerase;Peptidyl-prolyl cis-trans isomerase A;Peptidyl-prolyl cis-trans isomerase A, N-terminally processed;Peptidyl-prolyl cis-trans isomerase A-like 4A/B/C;Peptidyl-prolyl cis-trans isomerase A-like 4D	PPIA;PPIAL4C;PPIAL4E;PPIAL4A;PPIAL4D	10	2	2	2	0	0	0	0	1	1	0	1	1	0	1	0	0	0	0	1	1	0	1	1	0	1	0	0	0	0	1	1	0	1	1	0	1	19.2	19.2	19.2	13.022	120	120;121;165;164;164;164;164;164;164;164	0.0040816	10.909
Q5ST81;Q5JP53;P07437;P04350;P68371;Q9BVA1;Q13885;M0R2D3;K7ESM5;A0A075B736;Q5SQY0;CON__ENSEMBL:ENSBTAP00000025008;A0A0B4J269;Q3ZCM7;A6NNZ2;Q9BUF5;Q13509;Q9H4B7		Q5ST81;Q5JP53;P07437;P04350;P68371;Q9BVA1;Q13885	Tubulin beta chain;Tubulin beta-4A chain;Tubulin beta-4B chain;Tubulin beta-2B chain;Tubulin beta-2A chain	TUBB;TUBB4A;TUBB4B;TUBB2B;TUBB2A	18	3	3	3	0	0	1	1	1	2	0	1	1	0	2	0	0	1	1	1	2	0	1	1	0	2	0	0	1	1	1	2	0	1	1	0	2	11.8	11.8	11.8	41.742	372	372;426;444;444;445;445;445;155;338;407;410;536;797;444;444;446;450;451	0	16.651
Q9NT62;F8WDI0		Q9NT62	Ubiquitin-like-conjugating enzyme ATG3	ATG3	2	5	5	5	0	0	4	0	0	0	0	1	0	0	3	0	0	4	0	0	0	0	1	0	0	3	0	0	4	0	0	0	0	1	0	0	3	18.5	18.5	18.5	35.864	314	314;74	0	32.785
A0A0U1RR32;A0A0U1RRH7;Q99878;Q96KK5;Q9BTM1;Q16777;Q93077;Q7L7L0;Q6FI13;P20671;P0C0S8;P04908;H0YFX9;C9J0D1;Q71UI9;P0C0S5;Q8IUE6;Q96QV6;P16104		A0A0U1RR32;A0A0U1RRH7;Q99878;Q96KK5;Q9BTM1;Q16777;Q93077;Q7L7L0;Q6FI13;P20671;P0C0S8;P04908;H0YFX9;C9J0D1;Q71UI9;P0C0S5;Q8IUE6;Q96QV6;P16104	Histone H2A type 1-J;Histone H2A type 1-H;Histone H2A.J;Histone H2A type 2-C;Histone H2A type 1-C;Histone H2A type 3;Histone H2A type 2-A;Histone H2A type 1-D;Histone H2A type 1;Histone H2A type 1-B/E;Histone H2A;Histone H2A.V;Histone H2A.Z;Histone H2A type 2-B;Histone H2A type 1-A;Histone H2AX	HIST1H2AJ;HIST1H2AH;H2AFJ;HIST2H2AC;HIST1H2AC;HIST3H2A;HIST2H2AA3;HIST1H2AD;HIST1H2AG;HIST1H2AB;H2AFV;H2AFZ;HIST2H2AB;HIST1H2AA;H2AFX	19	2	2	2	0	0	1	2	1	1	1	1	1	0	1	0	0	1	2	1	1	1	1	1	0	1	0	0	1	2	1	1	1	1	1	0	1	16.6	16.6	16.6	18.481	169	169;170;128;128;129;129;130;130;130;130;130;130;92;122;128;128;130;131;143	0	12.175
A6NJA2;P54578;J3QQT6;J3KS55		A6NJA2;P54578	Ubiquitin carboxyl-terminal hydrolase;Ubiquitin carboxyl-terminal hydrolase 14	USP14	4	9	9	9	0	0	9	0	0	0	0	1	0	0	1	0	0	9	0	0	0	0	1	0	0	1	0	0	9	0	0	0	0	1	0	0	1	24.6	24.6	24.6	51.086	448	448;494;20;28	0	53.232
B1AK87;B1AK88;P47756;B1AK85		B1AK87;B1AK88;P47756;B1AK85	F-actin-capping protein subunit beta	CAPZB	4	3	3	3	0	0	3	0	0	0	0	1	0	0	0	0	0	3	0	0	0	0	1	0	0	0	0	0	3	0	0	0	0	1	0	0	0	12.3	12.3	12.3	29.295	260	260;301;277;260	0	17.166
P06702		P06702	Protein S100-A9	S100A9	1	6	6	6	0	0	0	2	2	2	4	1	2	1	4	0	0	0	2	2	2	4	1	2	1	4	0	0	0	2	2	2	4	1	2	1	4	63.2	63.2	63.2	13.242	114	114	0	84.555
P63261;I3L3I0;I3L1U9;I3L4N8;K7EM38;I3L3R2;J3KT65		P63261;I3L3I0;I3L1U9;I3L4N8	Actin, cytoplasmic 2;Actin, cytoplasmic 2, N-terminally processed	ACTG1	7	17	1	1	0	16	11	1	2	7	4	6	3	1	5	0	1	0	1	0	1	0	1	0	0	0	0	1	0	1	0	1	0	1	0	0	0	65.3	4.5	4.5	41.792	375	375;214;214;242;133;164;198	0.0039683	10.568
P78356		P78356	Phosphatidylinositol 5-phosphate 4-kinase type-2 beta	PIP4K2B	1	3	1	1	2	1	0	0	0	0	2	2	2	0	0	1	1	0	0	0	0	1	1	1	0	0	1	1	0	0	0	0	1	1	1	0	0	8.7	2.4	2.4	47.377	416	416	0.0038168	7.5307
P60891;B1ALA9;A0A0B4J207;P11908;P21108;B7ZB02;B1ALA7;H7C540;A6NMS2;D3YTJ7		P60891;B1ALA9;A0A0B4J207;P11908;P21108	Ribose-phosphate pyrophosphokinase 1;Ribose-phosphate pyrophosphokinase 2;Ribose-phosphate pyrophosphokinase 3	PRPS1;PRPS1L1;PRPS2	10	8	8	8	0	1	4	0	0	0	1	1	0	0	7	0	1	4	0	0	0	1	1	0	0	7	0	1	4	0	0	0	1	1	0	0	7	31.1	31.1	31.1	34.834	318	318;218;318;318;318;114;168;173;147;200	0	50.372
P13489;E9PMA9;E9PMN0;E9PIK5;E9PMJ3;E9PLZ3;E9PIM9;H0YCR7		P13489;E9PMA9;E9PMN0;E9PIK5;E9PMJ3;E9PLZ3;E9PIM9	Ribonuclease inhibitor	RNH1	8	3	3	3	0	0	0	0	0	0	1	0	2	0	0	0	0	0	0	0	0	1	0	2	0	0	0	0	0	0	0	0	1	0	2	0	0	7.8	7.8	7.8	49.973	461	461;77;168;181;189;194;199;285	0	18.258
P05109		P05109	Protein S100-A8;Protein S100-A8, N-terminally processed	S100A8	1	6	6	6	0	0	0	1	1	3	5	0	1	0	4	0	0	0	1	1	3	5	0	1	0	4	0	0	0	1	1	3	5	0	1	0	4	52.7	52.7	52.7	10.834	93	93	0	35.29
P31151;Q86SG5		P31151;Q86SG5	Protein S100-A7;Protein S100-A7A	S100A7;S100A7A	2	2	2	2	0	0	0	1	0	1	1	0	1	1	1	0	0	0	1	0	1	1	0	1	1	1	0	0	0	1	0	1	1	0	1	1	1	21.8	21.8	21.8	11.471	101	101;101	0	12.561
D4Q8H0;Q9NYL2		D4Q8H0;Q9NYL2	Mitogen-activated protein kinase kinase kinase MLT	pk;ZAK	2	2	2	2	0	0	0	0	0	0	0	0	2	0	0	0	0	0	0	0	0	0	0	2	0	0	0	0	0	0	0	0	0	0	2	0	0	5.9	5.9	5.9	51.582	455	455;800	0.004065	10.79
Q5VTE0;P68104;A0A087WV01;A0A087WVQ9;Q05639;A6PW80;Q5JR01		Q5VTE0;P68104;A0A087WV01;A0A087WVQ9;Q05639	Putative elongation factor 1-alpha-like 3;Elongation factor 1-alpha 1;Elongation factor 1-alpha;Elongation factor 1-alpha 2	EEF1A1P5;EEF1A1;EEF1A2	7	4	4	4	0	0	3	2	1	2	0	0	2	0	2	0	0	3	2	1	2	0	0	2	0	2	0	0	3	2	1	2	0	0	2	0	2	9.3	9.3	9.3	50.184	462	462;462;426;441;463;107;145	0	24.508
C9JFE4;Q13098		C9JFE4;Q13098	COP9 signalosome complex subunit 1	GPS1	2	16	1	1	13	7	4	7	0	0	6	4	6	0	2	1	1	1	0	0	0	1	0	1	0	0	1	1	1	0	0	0	1	0	1	0	0	38.2	2.3	2.3	53.371	471	471;491	0.0072464	6.5763
Q02413		Q02413	Desmoglein-1	DSG1	1	4	4	4	0	0	0	0	1	3	0	0	2	1	0	0	0	0	0	1	3	0	0	2	1	0	0	0	0	0	1	3	0	0	2	1	0	5.4	5.4	5.4	113.75	1049	1049	0	24.037
B7Z637;Q8IUR7;C9J8P8;C9JAA7;C9JBY2;G5E9V7;G5E9V6		B7Z637;Q8IUR7;C9J8P8;C9JAA7;C9JBY2;G5E9V7;G5E9V6	Armadillo repeat-containing protein 8	ARMC8	7	2	2	2	0	0	0	0	0	0	0	0	2	0	0	0	0	0	0	0	0	0	0	2	0	0	0	0	0	0	0	0	0	0	2	0	0	3.3	3.3	3.3	67.185	600	600;673;130;198;227;357;399	0	11.256
A0A087WXS7;O43681;K7ERW9		A0A087WXS7;O43681;K7ERW9	ATPase ASNA1	ASNA1	3	2	2	2	0	0	2	0	0	0	0	0	1	0	0	0	0	2	0	0	0	0	0	1	0	0	0	0	2	0	0	0	0	0	1	0	0	5.7	5.7	5.7	37.119	331	331;348;200	0	11.834
P29508;H0Y5H9;Q5K684;P48594		P29508;H0Y5H9;Q5K684;P48594	Serpin B3;Serpin B4	SERPINB3;SERPINB4	4	2	2	2	0	0	0	0	0	1	0	0	1	1	1	0	0	0	0	0	1	0	0	1	1	1	0	0	0	0	0	1	0	0	1	1	1	4.9	4.9	4.9	44.564	390	390;371;390;390	0.0041494	11.002
P31944		P31944	Caspase-14;Caspase-14 subunit p17, mature form;Caspase-14 subunit p10, mature form;Caspase-14 subunit p20, intermediate form;Caspase-14 subunit p8, intermediate form	CASP14	1	3	3	3	0	0	0	0	0	2	0	0	1	0	0	0	0	0	0	0	2	0	0	1	0	0	0	0	0	0	0	2	0	0	1	0	0	12.4	12.4	12.4	27.679	242	242	0	17.642
P05089		P05089	Arginase-1	ARG1	1	3	3	3	0	1	0	0	1	2	0	0	1	0	0	0	1	0	0	1	2	0	0	1	0	0	0	1	0	0	1	2	0	0	1	0	0	8.1	8.1	8.1	34.735	322	322	0	16.505
P53396;K7ESG8;K7EIE7		P53396	ATP-citrate synthase	ACLY	3	21	21	21	0	0	21	0	0	0	0	0	0	0	0	0	0	21	0	0	0	0	0	0	0	0	0	0	21	0	0	0	0	0	0	0	0	24.5	24.5	24.5	120.84	1101	1101;109;133	0	139.1
G3V2Q5;G3V5Y4;F6S9Y6;Q9NZ32;G3V4K6;G3V524;V9GYX7		G3V2Q5;G3V5Y4;F6S9Y6;Q9NZ32;G3V4K6;G3V524;V9GYX7	Actin-related protein 10	ACTR10	7	2	2	2	0	0	2	0	0	0	0	0	0	0	0	0	0	2	0	0	0	0	0	0	0	0	0	0	2	0	0	0	0	0	0	0	0	16.7	16.7	16.7	14.334	126	126;179;185;417;43;90;302	0	12.259
P42025		P42025	Beta-centractin	ACTR1B	1	5	2	2	0	1	5	0	0	0	0	0	0	0	0	0	0	2	0	0	0	0	0	0	0	0	0	0	2	0	0	0	0	0	0	0	0	16	10.1	10.1	42.293	376	376	0	12.48
P13716;B7ZBK6		P13716	Delta-aminolevulinic acid dehydratase	ALAD	2	5	5	5	5	0	0	0	0	0	1	0	0	0	2	5	0	0	0	0	0	1	0	0	0	2	5	0	0	0	0	0	1	0	0	0	2	21.8	21.8	21.8	36.294	330	330;120	0	40.976
P04083;Q5T3N1		P04083;Q5T3N1	Annexin A1;Annexin	ANXA1	2	3	3	3	0	0	0	0	0	2	0	0	0	1	0	0	0	0	0	0	2	0	0	0	1	0	0	0	0	0	0	2	0	0	0	1	0	11.8	11.8	11.8	38.714	346	346;204	0	19.905
H0YMD0;H0YMU9;H0YN42;P07355;H0YMM1;H0YKS4;H0YM50;H0YKZ7;H0YLV6;H0YMT9;H0YKX9;H0YMW4;H0YNP5;A6NMY6;H0YNA0;H0YKV8;H0YKL9;H0YN28;H0YL33;H0YLE2;H0YN52;H0YMD9;H0YNB8;H0YKN4		H0YMD0;H0YMU9;H0YN42;P07355;H0YMM1;H0YKS4;H0YM50;H0YKZ7;H0YLV6;H0YMT9;H0YKX9;H0YMW4;H0YNP5;A6NMY6	Annexin;Annexin A2;Putative annexin A2-like protein	ANXA2;ANXA2P2	24	7	7	7	0	0	0	0	0	7	0	0	0	1	3	0	0	0	0	0	7	0	0	0	1	3	0	0	0	0	0	7	0	0	0	1	3	38.8	38.8	38.8	25.341	227	227;230;256;339;149;176;248;119;132;133;134;146;175;339;79;81;110;139;142;45;59;65;47;69	0	41.632
E9PHT9;P08758		E9PHT9;P08758	Annexin;Annexin A5	ANXA5	2	1	1	1	0	0	0	0	0	1	0	0	0	0	0	0	0	0	0	0	1	0	0	0	0	0	0	0	0	0	0	1	0	0	0	0	0	9.8	9.8	9.8	18.224	163	163;320	0.0072727	6.7757
O95376		O95376	E3 ubiquitin-protein ligase ARIH2	ARIH2	1	3	3	3	0	0	3	0	0	0	0	0	0	0	0	0	0	3	0	0	0	0	0	0	0	0	0	0	3	0	0	0	0	0	0	0	0	7.1	7.1	7.1	57.818	493	493	0	17.447
P38606;C9JA17;C9JVW8		P38606	V-type proton ATPase catalytic subunit A	ATP6V1A	3	5	5	5	0	0	5	0	0	0	0	0	0	0	0	0	0	5	0	0	0	0	0	0	0	0	0	0	5	0	0	0	0	0	0	0	0	9.4	9.4	9.4	68.303	617	617;185;221	0	29.663
H0YC04;P21281		H0YC04;P21281	V-type proton ATPase subunit B, brain isoform	ATP6V1B2	2	2	2	2	0	0	2	0	0	0	0	0	0	0	0	0	0	2	0	0	0	0	0	0	0	0	0	0	2	0	0	0	0	0	0	0	0	12.6	12.6	12.6	21.003	199	199;511	0	11.429
P36543;C9J8H1		P36543;C9J8H1	V-type proton ATPase subunit E 1	ATP6V1E1	2	2	2	2	0	0	2	0	0	0	0	0	0	0	0	0	0	2	0	0	0	0	0	0	0	0	0	0	2	0	0	0	0	0	0	0	0	10.2	10.2	10.2	26.145	226	226;203	0	12.268
G3V126;Q9UI12		G3V126;Q9UI12	V-type proton ATPase subunit H	ATP6V1H	2	2	2	2	0	0	2	0	0	0	0	0	0	0	0	0	0	2	0	0	0	0	0	0	0	0	0	0	2	0	0	0	0	0	0	0	0	3.6	3.6	3.6	51.57	443	443;483	0.0039841	10.6
J3KQS6;Q9NWV8;M0QXG9;M0R3F4;M0R2A4;M0R2K3;M0R193;M0R0I0;M0R2I2		J3KQS6;Q9NWV8;M0QXG9;M0R3F4;M0R2A4;M0R2K3;M0R193;M0R0I0;M0R2I2	BRISC and BRCA1-A complex member 1	BABAM1	9	4	4	4	4	1	0	0	0	0	0	0	0	0	0	4	1	0	0	0	0	0	0	0	0	0	4	1	0	0	0	0	0	0	0	0	0	25.2	25.2	25.2	28.164	254	254;329;108;181;193;200;218;225;237	0	36.706
A0A087WZR3;H9KVA9;A0A0D9SF50;P46736;X6RJS7		A0A087WZR3;H9KVA9;A0A0D9SF50;P46736;X6RJS7	Lys-63-specific deubiquitinase BRCC36	BRCC3	5	4	4	4	4	1	0	0	0	0	0	0	0	0	0	4	1	0	0	0	0	0	0	0	0	0	4	1	0	0	0	0	0	0	0	0	0	20.5	20.5	20.5	33.404	293	293;317;317;316;226	0	46.846
F8W733;Q9NXR7;C9J2G0;A0A075B7D2		F8W733;Q9NXR7;C9J2G0	BRCA1-A complex subunit BRE	BRE	4	3	3	3	3	1	0	0	0	0	0	0	0	0	1	3	1	0	0	0	0	0	0	0	0	1	3	1	0	0	0	0	0	0	0	0	1	13	13	13	31.972	284	284;383;153;166	0	21.094
Q9NZT1		Q9NZT1	Calmodulin-like protein 5	CALML5	1	3	3	3	0	0	0	0	0	0	2	0	0	1	0	0	0	0	0	0	0	2	0	0	1	0	0	0	0	0	0	0	2	0	0	1	0	22.6	22.6	22.6	15.892	146	146	0	18.096
P07384;E9PLX0;E9PJJ3;E9PLC9;E9PMC6;E9PJA6;E9PSA6;E9PQB3;E9PRM1		P07384;E9PLX0;E9PJJ3;E9PLC9;E9PMC6;E9PJA6;E9PSA6;E9PQB3;E9PRM1	Calpain-1 catalytic subunit	CAPN1	9	2	2	2	0	0	0	0	0	0	0	0	0	0	2	0	0	0	0	0	0	0	0	0	0	2	0	0	0	0	0	0	0	0	0	0	2	3.6	3.6	3.6	81.889	714	714;122;136;148;152;162;163;191;201	0.0041322	10.926
P52907;C9JUG7;F8W9N7;A0A0D9SET8;P47755		P52907	F-actin-capping protein subunit alpha-1	CAPZA1	5	3	3	3	0	0	3	0	0	0	0	0	0	0	0	0	0	3	0	0	0	0	0	0	0	0	0	0	3	0	0	0	0	0	0	0	0	16.1	16.1	16.1	32.922	286	286;146;174;174;286	0	19.776
E9PS23;E9PP50;P23528		E9PS23;E9PP50;P23528	Cofilin-1	CFL1	3	1	1	1	0	0	0	0	0	1	1	0	0	0	0	0	0	0	0	0	1	1	0	0	0	0	0	0	0	0	0	1	1	0	0	0	0	13.2	13.2	13.2	10.181	91	91;160;166	0.0038023	7.5177
E9PMI6;E9PJF4;J3KN38;P54105		E9PMI6;E9PJF4;J3KN38;P54105	Methylosome subunit pICln	CLNS1A	4	1	1	1	0	0	1	0	0	0	0	0	0	0	1	0	0	1	0	0	0	0	0	0	0	1	0	0	1	0	0	0	0	0	0	0	1	7.8	7.8	7.8	18.259	167	167;179;203;237	0.0037313	7.3132
P31327		P31327	Carbamoyl-phosphate synthase [ammonia], mitochondrial	CPS1	1	2	2	2	0	0	0	0	0	1	0	0	0	1	0	0	0	0	0	0	1	0	0	0	1	0	0	0	0	0	0	1	0	0	0	1	0	1.4	1.4	1.4	164.94	1500	1500	0.0039526	10.503
P48729;D6REM4;E7ETM0;Q8N752;H0Y9X2;U3KQK7;U3KPX3;E5RG27;D6RGE5;U3KQ83		P48729;D6REM4;E7ETM0;Q8N752	Casein kinase I isoform alpha;Casein kinase I isoform alpha-like	CSNK1A1;CSNK1A1L	10	7	7	7	0	0	7	0	0	0	0	0	0	0	0	0	0	7	0	0	0	0	0	0	0	0	0	0	7	0	0	0	0	0	0	0	0	23.1	23.1	23.1	38.914	337	337;236;264;337;167;184;134;78;89;96	0	41.294
E7EU96;Q5U5J2;P68400;Q8NEV1;V9GYA2;V9GY80;A0A087WY74		E7EU96;Q5U5J2;P68400;Q8NEV1	Casein kinase II subunit alpha;Casein kinase II subunit alpha 3	CSNK2A1;CSNK2A3	7	8	8	8	0	0	7	0	0	0	0	0	0	0	4	0	0	7	0	0	0	0	0	0	0	4	0	0	7	0	0	0	0	0	0	0	4	27	27	27	45.31	385	385;397;391;391;74;80;118	0	49.858
P17812;Q9NRF8		P17812;Q9NRF8	CTP synthase 1;CTP synthase 2	CTPS1;CTPS2	2	2	2	2	0	0	2	0	0	0	0	0	0	0	0	0	0	2	0	0	0	0	0	0	0	0	0	0	2	0	0	0	0	0	0	0	0	4.1	4.1	4.1	66.69	591	591;586	0	11.894
A0A0C4DGX4;Q13616		A0A0C4DGX4;Q13616	Cullin-1	CUL1	2	10	10	10	0	0	10	0	0	0	0	0	0	0	0	0	0	10	0	0	0	0	0	0	0	0	0	0	10	0	0	0	0	0	0	0	0	16.1	16.1	16.1	87.387	752	752;776	0	58.843
Q9UJU6;F8WBG8;B4DDD6;F2Z2V3;F8WB73;F8WCK3;F2Z3E3;F8WC20;F8WBB2;F8WFE1;H0Y5J4		Q9UJU6;F8WBG8;B4DDD6	Drebrin-like protein	DBNL	11	3	3	3	0	0	3	0	0	0	0	0	0	0	0	0	0	3	0	0	0	0	0	0	0	0	0	0	3	0	0	0	0	0	0	0	0	9.1	9.1	9.1	48.207	430	430;128;406;27;31;40;48;50;62;87;359	0	16.942
Q8TEB1;H0YM86;H0YN92;H0YL98;H0YLH4;H0YMN6;H0YKR8;H0YNS2;H0YL77		Q8TEB1;H0YM86;H0YN92	DDB1- and CUL4-associated factor 11	DCAF11	9	6	6	6	0	0	5	0	0	0	0	0	0	0	3	0	0	5	0	0	0	0	0	0	0	3	0	0	5	0	0	0	0	0	0	0	3	14.5	14.5	14.5	61.669	546	546;149;182;265;116;128;142;154;283	0	35.295
Q58WW2;F2Z305		Q58WW2;F2Z305	DDB1- and CUL4-associated factor 6	DCAF6	2	2	2	2	1	0	1	0	0	0	0	0	0	0	0	1	0	1	0	0	0	0	0	0	0	0	1	0	1	0	0	0	0	0	0	0	0	2.6	2.6	2.6	96.291	860	860;472	0	11.185
P81605		P81605	Dermcidin;Survival-promoting peptide;DCD-1	DCD	1	4	4	4	1	1	1	3	1	0	0	0	0	1	1	1	1	1	3	1	0	0	0	0	1	1	1	1	1	3	1	0	0	0	0	1	1	35.5	35.5	35.5	11.284	110	110	0	26.183
E7EX90;Q14203;Q6AWB1;E7EWF7		E7EX90;Q14203;Q6AWB1	Dynactin subunit 1	DCTN1;DKFZp686E0752	4	11	11	11	0	0	11	0	0	0	0	0	0	0	1	0	0	11	0	0	0	0	0	0	0	1	0	0	11	0	0	0	0	0	0	0	1	11.7	11.7	11.7	139.09	1256	1256;1278;890;191	0	68.013
Q13561;H0YI98;F8VW18;F8W1I6;F8VRV7;F8VX93;H0YHL1;F8W0U6		Q13561;H0YI98;F8VW18;F8W1I6	Dynactin subunit 2	DCTN2	8	14	14	14	0	0	14	0	0	0	0	0	0	0	0	0	0	14	0	0	0	0	0	0	0	0	0	0	14	0	0	0	0	0	0	0	0	43.4	43.4	43.4	44.23	401	401;268;278;315;153;135;128;45	0	102.75
O75935;X6RA56;X6RCK5;A0A0A0MRV8;X6RLR1		O75935;X6RA56;X6RCK5;A0A0A0MRV8;X6RLR1	Dynactin subunit 3	DCTN3	5	6	6	6	0	0	6	0	0	0	0	0	0	0	0	0	0	6	0	0	0	0	0	0	0	0	0	0	6	0	0	0	0	0	0	0	0	28	28	28	21.119	186	186;142;151;161;176	0	35.059
Q9UJW0;E5RI97;E5RGG1;H9KVE0		Q9UJW0;E5RI97	Dynactin subunit 4	DCTN4	4	4	4	4	0	0	4	0	0	0	0	0	0	0	0	0	0	4	0	0	0	0	0	0	0	0	0	0	4	0	0	0	0	0	0	0	0	9.6	9.6	9.6	52.337	460	460;86;114;134	0	24.829
Q16531;F5GY55;F5GYG8;F5GWI0;F5GZY8;F5H2L3;F5H198		Q16531;F5GY55	DNA damage-binding protein 1	DDB1	7	19	19	19	11	0	13	0	0	0	0	0	0	0	3	11	0	13	0	0	0	0	0	0	0	3	11	0	13	0	0	0	0	0	0	0	3	20.4	20.4	20.4	126.97	1140	1140;1092;109;139;146;165;162	0	130.7
Q08211		Q08211	ATP-dependent RNA helicase A	DHX9	1	4	4	4	0	0	4	0	0	0	0	0	0	0	0	0	0	4	0	0	0	0	0	0	0	0	0	0	4	0	0	0	0	0	0	0	0	4.2	4.2	4.2	140.96	1270	1270	0	25.166
Q08554		Q08554	Desmocollin-1	DSC1	1	2	2	2	0	0	0	0	1	1	0	0	0	1	0	0	0	0	0	1	1	0	0	0	1	0	0	0	0	0	1	1	0	0	0	1	0	3.2	3.2	3.2	99.986	894	894	0.0040984	10.913
P15924		P15924	Desmoplakin	DSP	1	6	6	6	0	0	0	0	0	6	0	0	0	0	2	0	0	0	0	0	6	0	0	0	0	2	0	0	0	0	0	6	0	0	0	0	2	2.2	2.2	2.2	331.77	2871	2871	0	34.339
P13639		P13639	Elongation factor 2	EEF2	1	2	2	2	0	0	1	0	0	1	0	0	0	0	0	0	0	1	0	0	1	0	0	0	0	0	0	0	1	0	0	1	0	0	0	0	0	3.1	3.1	3.1	95.337	858	858	0	11.036
P06733;K7EM90		P06733;K7EM90	Alpha-enolase;Enolase	ENO1	2	4	4	4	0	0	1	1	1	2	0	0	0	0	0	0	0	1	1	1	2	0	0	0	0	0	0	0	1	1	1	2	0	0	0	0	0	14.7	14.7	14.7	47.168	434	434;195	0	22.808
Q01469		Q01469	Fatty acid-binding protein, epidermal	FABP5	1	2	2	2	0	0	0	0	2	1	1	0	0	1	0	0	0	0	0	2	1	1	0	0	1	0	0	0	0	0	2	1	1	0	0	1	0	13.3	13.3	13.3	15.164	135	135	0	11.569
Q15018		Q15018	BRISC complex subunit Abro1	FAM175B	1	8	8	8	7	1	0	0	0	0	0	0	0	0	2	7	1	0	0	0	0	0	0	0	0	2	7	1	0	0	0	0	0	0	0	0	2	21.2	21.2	21.2	46.9	415	415	0	52.978
C9JEU5;C9JC84;P02679;C9JPQ9;C9JU00		C9JEU5;C9JC84;P02679;C9JPQ9;C9JU00	Fibrinogen gamma chain	FGG	5	2	2	2	2	0	0	0	0	0	0	0	0	0	0	2	0	0	0	0	0	0	0	0	0	0	2	0	0	0	0	0	0	0	0	0	0	6.1	6.1	6.1	50.322	445	445;461;453;119;123	0	14.189
F8W9S7;Q14C86;B0QZ65;B4DGD8;C9IZ08;A0A0A0MQV8;H0Y7I9;H0Y4E7;C9IZX9		F8W9S7;Q14C86;B0QZ65;B4DGD8;C9IZ08	GTPase-activating protein and VPS9 domain-containing protein 1	GAPVD1	9	21	21	21	0	1	19	1	0	0	1	0	0	0	7	0	1	19	1	0	0	1	0	0	0	7	0	1	19	1	0	0	1	0	0	0	7	15.5	15.5	15.5	157.46	1412	1412;1478;497;756;988;629;837;830;117	0	126.09
P13807		P13807	Glycogen [starch] synthase, muscle	GYS1	1	2	2	2	0	0	2	0	0	0	0	0	0	0	0	0	0	2	0	0	0	0	0	0	0	0	0	0	2	0	0	0	0	0	0	0	0	3.3	3.3	3.3	83.785	737	737	0	11.46
Q6B0K9		Q6B0K9	Hemoglobin subunit mu	HBM	1	1	1	1	0	1	1	0	0	0	0	0	0	0	0	0	1	1	0	0	0	0	0	0	0	0	0	1	1	0	0	0	0	0	0	0	0	10.6	10.6	10.6	15.618	141	141	0.0038462	7.7098
Q15751;H0YNB1		Q15751;H0YNB1	Probable E3 ubiquitin-protein ligase HERC1	HERC1	2	2	2	2	0	0	0	1	0	0	1	0	0	0	0	0	0	0	1	0	0	1	0	0	0	0	0	0	0	1	0	0	1	0	0	0	0	0.4	0.4	0.4	532.22	4861	4861;691	0	11.612
Q5T6W2;P61978		Q5T6W2;P61978	Heterogeneous nuclear ribonucleoprotein K	HNRNPK	2	2	2	2	0	0	0	0	0	2	0	0	0	0	0	0	0	0	0	0	2	0	0	0	0	0	0	0	0	0	0	2	0	0	0	0	0	7.1	7.1	7.1	41.807	379	379;463	0	11.266
Q58FG1		Q58FG1	Putative heat shock protein HSP 90-alpha A4	HSP90AA4P	1	2	1	1	2	1	0	0	0	0	0	1	1	0	1	1	0	0	0	0	0	0	0	0	0	0	1	0	0	0	0	0	0	0	0	0	0	5.3	2.6	2.6	47.711	418	418	0.003937	10.009
Q58FF6		Q58FF6	Putative heat shock protein HSP 90-beta 4	HSP90AB4P	1	8	2	2	8	3	2	2	0	1	2	3	4	0	1	2	0	0	0	0	0	0	0	0	0	0	2	0	0	0	0	0	0	0	0	0	0	10.3	2.4	2.4	58.264	505	505	0	28.618
P04792;C9J3N8;F8WE04		P04792;C9J3N8;F8WE04	Heat shock protein beta-1	HSPB1	3	2	2	2	0	0	0	0	0	0	1	0	0	0	1	0	0	0	0	0	0	1	0	0	0	1	0	0	0	0	0	0	1	0	0	0	1	13.2	13.2	13.2	22.782	205	205;37;186	0	13.285
P10809;E7EXB4;E7ESH4		P10809;E7EXB4;E7ESH4	60 kDa heat shock protein, mitochondrial	HSPD1	3	2	2	2	0	0	0	0	0	2	0	0	0	0	0	0	0	0	0	0	2	0	0	0	0	0	0	0	0	0	0	2	0	0	0	0	0	5.4	5.4	5.4	61.054	573	573;221;234	0.004	10.604
A0A087X1S3		A0A087X1S3		HUWE1	1	5	1	1	0	0	5	0	0	0	0	0	0	0	2	0	0	1	0	0	0	0	0	0	0	1	0	0	1	0	0	0	0	0	0	0	1	23.5	3.9	3.9	23.944	230	230	0.0038314	7.6725
Q7Z6Z7;H0Y659;Q5H963;A0A087X146;A5YM72		Q7Z6Z7	E3 ubiquitin-protein ligase HUWE1	HUWE1	5	42	42	38	0	0	41	0	0	0	0	0	0	0	3	0	0	41	0	0	0	0	0	0	0	3	0	0	37	0	0	0	0	0	0	0	2	11.7	11.7	10.7	481.89	4374	4374;1197;93;191;827	0	260.85
O95373;E9PLB2;E9PLJ0		O95373	Importin-7	IPO7	3	10	10	10	0	0	10	0	0	0	0	0	0	0	1	0	0	10	0	0	0	0	0	0	0	1	0	0	10	0	0	0	0	0	0	0	1	13.1	13.1	13.1	119.52	1038	1038;131;64	0	62.014
Q96P70		Q96P70	Importin-9	IPO9	1	8	8	8	0	0	8	0	0	0	0	0	0	0	0	0	0	8	0	0	0	0	0	0	0	0	0	0	8	0	0	0	0	0	0	0	0	9	9	9	115.96	1041	1041	0	49.964
A0A087WX19;A0A087WX45;Q6IPM2;H7C427;C9J5R6		A0A087WX19;A0A087WX45;Q6IPM2;H7C427;C9J5R6	IQ domain-containing protein E	IQCE	5	2	2	2	1	0	0	0	0	0	1	0	0	0	0	1	0	0	0	0	0	1	0	0	0	0	1	0	0	0	0	0	1	0	0	0	0	3.4	3.4	3.4	76.531	686	686;702;695;193;269	0.0041152	10.917
E7EWC2;F5H7S7;Q13576;D6R939;E9PDT6;D6RDK8		E7EWC2;F5H7S7;Q13576;D6R939	Ras GTPase-activating-like protein IQGAP2	IQGAP2	6	10	10	10	0	0	10	0	0	0	0	0	0	0	0	0	0	10	0	0	0	0	0	0	0	0	0	0	10	0	0	0	0	0	0	0	0	8.1	8.1	8.1	160.33	1402	1402;1525;1575;825;509;167	0	58.85
P14923		P14923	Junction plakoglobin	JUP	1	5	5	5	0	0	0	0	0	2	0	0	0	3	3	0	0	0	0	0	2	0	0	0	3	3	0	0	0	0	0	2	0	0	0	3	3	8.1	8.1	8.1	81.744	745	745	0	27.832
K7EM02;K7EIJ8;Q8IYT4		K7EM02;K7EIJ8;Q8IYT4	Katanin p60 ATPase-containing subunit A-like 2	KATNAL2	3	1	1	1	0	1	1	0	0	0	0	0	0	1	1	0	1	1	0	0	0	0	0	0	1	1	0	1	1	0	0	0	0	0	0	1	1	9.4	9.4	9.4	13.999	128	128;341;538	0.0037594	7.4708
J3KTM9;Q14974		J3KTM9;Q14974	Importin subunit beta-1	KPNB1	2	1	1	1	0	0	1	0	0	0	0	0	0	0	0	0	0	1	0	0	0	0	0	0	0	0	0	0	1	0	0	0	0	0	0	0	0	2.2	2.2	2.2	76.45	690	690;876	0.0037037	7.1236
F8VZY9;P05783		F8VZY9;P05783	Keratin, type I cytoskeletal 18	KRT18	2	3	2	1	1	1	1	1	1	3	1	1	1	1	1	0	0	0	0	0	2	0	0	0	0	0	0	0	0	0	0	1	0	0	0	0	0	9.5	7.7	4.9	43.774	391	391;430	0.0037879	7.4919
P47929		P47929	Galectin-7	LGALS7	1	2	2	2	0	0	0	0	0	0	0	0	0	0	2	0	0	0	0	0	0	0	0	0	0	2	0	0	0	0	0	0	0	0	0	0	2	16.9	16.9	16.9	15.075	136	136	0	11.101
Q92539;Q14693		Q92539	Phosphatidate phosphatase LPIN2	LPIN2	2	5	5	5	0	0	5	0	0	0	0	0	0	0	0	0	0	5	0	0	0	0	0	0	0	0	0	0	5	0	0	0	0	0	0	0	0	6.1	6.1	6.1	99.398	896	896;890	0	30.42
Q9NTJ4;H3BQH9;B4DH23;H3BMJ3;H3BRI3;H3BUW3;A0A0C4DGU9;H3BRV3;H3BQJ2;H3BSE5		Q9NTJ4	Alpha-mannosidase 2C1	MAN2C1	10	10	10	10	10	0	0	0	0	0	3	0	0	0	0	10	0	0	0	0	0	3	0	0	0	0	10	0	0	0	0	0	3	0	0	0	0	10.3	10.3	10.3	115.83	1040	1040;184;209;180;182;183;425;77;89;172	0	77.266
Q15691		Q15691	Microtubule-associated protein RP/EB family member 1	MAPRE1	1	4	4	4	0	0	4	0	0	0	0	0	0	0	0	0	0	4	0	0	0	0	0	0	0	0	0	0	4	0	0	0	0	0	0	0	0	15.3	15.3	15.3	29.999	268	268	0	22.345
P35579;B1PS43;P35749;A0A0C4DFM8;P35580;A1L2Z2;REV__S4R3H4;REV__E7EQT4;REV__Q9UKV3		P35579	Myosin-9	MYH9	9	16	16	13	0	0	16	0	0	0	0	0	0	0	0	0	0	16	0	0	0	0	0	0	0	0	0	0	13	0	0	0	0	0	0	0	0	10.4	10.4	8.5	226.53	1960	1960;2029;1972;508;1976;638;1283;1301;1341	0	94.706
P49321;E9PPR5;E9PPQ8;E9PI86		P49321;E9PPR5	Nuclear autoantigenic sperm protein	NASP	4	3	3	3	3	0	0	0	0	0	0	0	0	0	0	3	0	0	0	0	0	0	0	0	0	0	3	0	0	0	0	0	0	0	0	0	0	6.1	6.1	6.1	85.237	788	788;317;154;256	0	31.052
Q9UNZ2;F2Z2K0		Q9UNZ2	NSFL1 cofactor p47	NSFL1C	2	9	9	9	0	0	9	0	0	0	0	0	0	0	4	0	0	9	0	0	0	0	0	0	0	4	0	0	9	0	0	0	0	0	0	0	4	30.8	30.8	30.8	40.572	370	370;274	0	68.601
P46019		P46019	Phosphorylase b kinase regulatory subunit alpha, liver isoform	PHKA2	1	2	2	2	0	0	2	0	0	0	0	0	0	0	0	0	0	2	0	0	0	0	0	0	0	0	0	0	2	0	0	0	0	0	0	0	0	2.3	2.3	2.3	138.41	1235	1235	0.0040161	10.618
Q93100		Q93100	Phosphorylase b kinase regulatory subunit beta	PHKB	1	2	2	2	0	0	2	0	0	0	0	0	0	0	0	0	0	2	0	0	0	0	0	0	0	0	0	0	2	0	0	0	0	0	0	0	0	2.7	2.7	2.7	124.88	1093	1093	0.0041667	11.014
B4DNK4;P14618;H3BQ34;H3BTN5		B4DNK4;P14618;H3BQ34;H3BTN5	Pyruvate kinase;Pyruvate kinase PKM	PKM	4	2	2	2	0	0	1	0	0	2	0	0	0	0	0	0	0	1	0	0	2	0	0	0	0	0	0	0	1	0	0	2	0	0	0	0	0	6.3	6.3	6.3	49.897	457	457;531;281;485	0	11.843
E9PH38;B3KQV6;P30153		E9PH38;B3KQV6;P30153	Serine/threonine-protein phosphatase 2A 65 kDa regulatory subunit A alpha isoform	PPP2R1A	3	2	2	2	0	0	0	0	0	0	2	0	0	0	0	0	0	0	0	0	0	2	0	0	0	0	0	0	0	0	0	0	2	0	0	0	0	22.7	22.7	22.7	14.509	132	132;410;589	0	15.777
Q9UPN7;K7EM28		Q9UPN7;K7EM28	Serine/threonine-protein phosphatase 6 regulatory subunit 1	PPP6R1	2	3	3	3	0	0	3	0	0	0	0	0	0	0	0	0	0	3	0	0	0	0	0	0	0	0	0	0	3	0	0	0	0	0	0	0	0	3.2	3.2	3.2	96.723	881	881;158	0	18.535
H7BXH2;E9PKF6;Q5H9R7;E9PK08;E9PNN8;E9PQP7		H7BXH2;E9PKF6;Q5H9R7;E9PK08;E9PNN8;E9PQP7	Serine/threonine-protein phosphatase 6 regulatory subunit 3	PPP6R3	6	2	2	2	0	0	2	0	0	0	0	0	0	0	0	0	0	2	0	0	0	0	0	0	0	0	0	0	2	0	0	0	0	0	0	0	0	2.7	2.7	2.7	92.407	827	827;838;873;140;186;641	0.0040486	10.762
O14744;H0YJX6;G3V580;H0YJ77;G3V5L5;G3V2L6;G3V2X6;C9JSX3;G3V507;G3V2F5;G3V5T6		O14744;H0YJX6	Protein arginine N-methyltransferase 5;Protein arginine N-methyltransferase 5, N-terminally processed	PRMT5	11	7	7	7	1	0	3	0	0	0	0	0	0	0	5	1	0	3	0	0	0	0	0	0	0	5	1	0	3	0	0	0	0	0	0	0	5	10	10	10	72.683	637	637;279;180;138;170;183;185;186;42;86;104	0	43.084
G3V4X5;H0YJ03		G3V4X5		PSMA3	2	13	1	1	11	6	2	11	3	2	9	4	2	1	1	1	0	0	1	0	0	1	0	0	0	0	1	0	0	1	0	0	1	0	0	0	0	66.1	5.6	5.6	20.288	180	180;83	0.0037736	7.4806
H0YKT8;H0YMV3		H0YKT8	Proteasome subunit beta type	PSMA4	2	17	1	1	14	10	8	10	6	3	13	10	5	0	1	1	0	0	0	0	0	0	0	0	0	0	1	0	0	0	0	0	0	0	0	0	0	94	13.7	13.7	20.075	182	182;86	0	23.692
Q8TAA3;A0A087WYS6		Q8TAA3;A0A087WYS6	Proteasome subunit alpha type-7-like	PSMA8	2	9	4	4	6	5	5	8	4	5	8	5	4	0	1	1	0	0	3	0	0	3	0	0	0	0	1	0	0	3	0	0	3	0	0	0	0	44.9	20.7	20.7	28.529	256	256;224	0	29.033
A2ACR1;A0A0G2JJA7;P28065;A2ACR0;A0A0G2JJQ0		A2ACR1;A0A0G2JJA7;P28065;A2ACR0;A0A0G2JJQ0	Proteasome subunit beta type;Proteasome subunit beta type-9	PSMB9	5	2	2	2	0	0	0	2	0	0	2	0	0	0	0	0	0	0	2	0	0	2	0	0	0	0	0	0	0	2	0	0	2	0	0	0	0	15.8	15.8	15.8	20.96	196	196;196;219;131;131	0	17.74
V9GZ55;K7ENR6;Q969U7;K7ER45		V9GZ55;K7ENR6;Q969U7	Proteasome assembly chaperone 2	PSMG2	4	4	4	4	4	0	1	0	0	0	0	0	0	0	0	4	0	1	0	0	0	0	0	0	0	0	4	0	1	0	0	0	0	0	0	0	0	18.2	18.2	18.2	23.506	209	209;240;264;98	0	30.32
Q00577		Q00577	Transcriptional activator protein Pur-alpha	PURA	1	3	3	3	0	0	3	0	0	0	0	0	0	0	0	0	0	3	0	0	0	0	0	0	0	0	0	0	3	0	0	0	0	0	0	0	0	13.4	13.4	13.4	34.91	322	322	0	17.806
B5MDF5;P62826;J3KQE5;F5H018;H0YFC6;B4DV51;A0A087X0W0		B5MDF5;P62826;J3KQE5;F5H018	GTP-binding nuclear protein Ran	RAN	7	5	5	5	0	0	5	0	0	0	0	0	0	0	0	0	0	5	0	0	0	0	0	0	0	0	0	0	5	0	0	0	0	0	0	0	0	24.5	24.5	24.5	26.224	233	233;216;234;199;103;128;53	0	31.022
C9JS59;Q5XPI4;F8WB91;C9JN91;C9J266		C9JS59;Q5XPI4;F8WB91;C9JN91;C9J266	E3 ubiquitin-protein ligase RNF123	RNF123	5	2	2	2	0	0	2	0	0	0	0	0	0	0	0	0	0	2	0	0	0	0	0	0	0	0	0	0	2	0	0	0	0	0	0	0	0	2.2	2.2	2.2	81.531	721	721;1314;68;76;762	0	11.458
O75116;E9PF63;Q14DU5;C9JFJ0;D6REE7;A0A0U1RQV4;Q13464		O75116;E9PF63;Q14DU5	Rho-associated protein kinase 2	ROCK2	7	5	5	5	0	0	5	0	0	0	0	0	0	0	0	0	0	5	0	0	0	0	0	0	0	0	0	0	5	0	0	0	0	0	0	0	0	4	4	4	160.9	1388	1388;1145;703;203;446;1137;1354	0	27.774
P05386		P05386	60S acidic ribosomal protein P1	RPLP1	1	1	1	1	0	1	1	0	0	0	0	0	0	0	0	0	1	1	0	0	0	0	0	0	0	0	0	1	1	0	0	0	0	0	0	0	0	14	14	14	11.514	114	114	0.0073801	7.0216
P31948;H0YGI8;F5GXD8;F5H783		P31948	Stress-induced-phosphoprotein 1	STIP1	4	4	4	4	4	0	0	0	0	0	0	0	0	0	0	4	0	0	0	0	0	0	0	0	0	0	4	0	0	0	0	0	0	0	0	0	0	7.9	7.9	7.9	62.639	543	543;137;138;236	0	25.706
O60763;REV__R4GMN2;REV__Q5VZ89;REV__R4GNB2;REV__R4GN35		O60763	General vesicular transport factor p115	USO1	5	7	7	7	0	0	0	0	0	0	0	0	0	0	7	0	0	0	0	0	0	0	0	0	0	7	0	0	0	0	0	0	0	0	0	0	7	7.5	7.5	7.5	107.89	962	962;378;1673;1909;1958	0	39.382
Q96K76		Q96K76	Ubiquitin carboxyl-terminal hydrolase 47	USP47	1	6	6	6	0	0	6	0	0	0	0	0	0	0	0	0	0	6	0	0	0	0	0	0	0	0	0	0	6	0	0	0	0	0	0	0	0	4.1	4.1	4.1	157.31	1375	1375	0	34.08
P45974		P45974	Ubiquitin carboxyl-terminal hydrolase 5	USP5	1	9	9	9	0	0	9	0	0	0	0	0	0	0	3	0	0	9	0	0	0	0	0	0	0	3	0	0	9	0	0	0	0	0	0	0	3	11.2	11.2	11.2	95.785	858	858	0	54.787
Q93009;H3BND8;F5H2X1;H3BMF6;H3BUV0;H3BTM1;H3BRA2;H3BQD1		Q93009;H3BND8	Ubiquitin carboxyl-terminal hydrolase 7;Ubiquitin carboxyl-terminal hydrolase	USP7	8	6	6	6	0	0	5	0	0	0	0	0	0	0	1	0	0	5	0	0	0	0	0	0	0	1	0	0	5	0	0	0	0	0	0	0	1	5.4	5.4	5.4	128.3	1102	1102;909;509;91;109;118;130;159	0	34.646
H0Y711;Q9BQA1		H0Y711;Q9BQA1	Methylosome protein 50	WDR77	2	3	3	3	0	0	2	0	0	0	0	0	0	0	2	0	0	2	0	0	0	0	0	0	0	2	0	0	2	0	0	0	0	0	0	0	2	15.5	15.5	15.5	30.987	291	291;342	0	18.031
P31946;Q4VY20;A0A0J9YWZ2;Q4VY19;A0A0J9YWE8		P31946;Q4VY20;A0A0J9YWZ2;Q4VY19;A0A0J9YWE8	14-3-3 protein beta/alpha;14-3-3 protein beta/alpha, N-terminally processed	YWHAB	5	4	2	2	1	2	3	1	0	0	4	2	2	0	0	0	0	1	0	0	0	2	0	0	0	0	0	0	1	0	0	0	2	0	0	0	0	17.5	10.2	10.2	28.082	246	246;74;81;100;149	0	11.888
P27348;E9PG15;Q04917;P61981;A2IDB2		P27348;E9PG15;Q04917;P61981	14-3-3 protein theta;14-3-3 protein eta;14-3-3 protein gamma;14-3-3 protein gamma, N-terminally processed	YWHAQ;YWHAH;YWHAG	5	3	1	1	1	2	2	1	0	0	3	2	2	0	0	0	0	0	0	0	0	1	0	0	0	0	0	0	0	0	0	0	1	0	0	0	0	13.1	5.7	5.7	27.764	245	245;149;246;247;162	0.0073529	6.9643
[truncated: 49 more columns]

## Sheet: UPS-related
Protein IDs	Majority protein IDs	Protein names	Gene names	Number of proteins	Peptides	Razor + unique peptides	Unique peptides	Peptides P20	Peptides P26	Unique peptides P20	Unique peptides P26	Sequence coverage [%]	Unique + razor sequence coverage [%]	Unique sequence coverage [%]	Mol. weight [kDa]	Sequence length	Sequence lengths	Q-value	Score	Sequence coverage P20 [%]	Sequence coverage P26 [%]	Intensity P20	Intensity P26	LFQ intensity P20	LFQ intensity P26	MS/MS count P20	MS/MS count P26	MS/MS count
X5D2R7;P28062;Q5JNW7;A0A140T998	X5D2R7;P28062;Q5JNW7;A0A140T998	Proteasome subunit beta type;Proteasome subunit beta type-8	PSM8;PSMB8	4	9	9	9	6	1	6	1	46	46	46	30.354	276	276;276;252;252	0	145.64	23.2	5.1	378150000	2475300	742630000	0	12	1	55
P25786;F5GX11;B4DEV8;F5H112	P25786;F5GX11	Proteasome subunit alpha type-1	PSMA1	4	30	30	30	24	15	24	15	87.1	87.1	87.1	29.555	263	263;238;164;14	0	323.31	83.3	54	39658000000	911980000	77355000000	11820000000	134	27	656
A0A024RA52;P25787;C9JCK5;H3BT36;H7C402	A0A024RA52;P25787;C9JCK5	Proteasome subunit alpha type;Proteasome subunit alpha type-2	PSMA2	5	26	26	26	16	10	16	10	93.2	93.2	93.2	25.898	234	234;234;164;48;36	0	323.31	74.4	53	29604000000	855290000	54888000000	10168000000	96	25	483
G3V4X5;H0YJ03	G3V4X5		PSMA3	2	13	1	1	11	3	1	0	66.1	5.6	5.6	20.288	180	180;83	0.0037736	7.4806	63.3	12.2	8446700	0	0	0	1	0	3
P25788;G3V3W4;G3V5N4	P25788	Proteasome subunit alpha type-3	PSMA3	3	24	24	12	18	7	8	4	76.1	76.1	36.1	28.433	255	255;36;54	0	323.31	69	29.8	27516000000	706340000	47768000000	7692700000	107	25	469
H0YKT8;H0YMV3	H0YKT8	Proteasome subunit beta type	PSMA4	2	17	1	1	10	6	0	0	94	13.7	13.7	20.075	182	182;86	0	23.692	63.2	50	0	0	0	0	0	0	2
P25789;H0YMZ1;H0YN18;H0YL69;H0YMA1;H0YMI6;H0YKS0;H0YLC2;H0YLS6	P25789;H0YMZ1;H0YN18;H0YL69;H0YMA1;H0YMI6;H0YKS0	Proteasome subunit alpha type-4;Proteasome subunit alpha type	PSMA4	9	27	27	11	18	10	8	4	80.8	80.8	27.2	29.483	261	261;221;230;236;209;183;122;174;125	0	323.31	68.6	46	32078000000	642090000	59884000000	7473600000	113	18	488
P28066	P28066	Proteasome subunit alpha type-5	PSMA5	1	21	21	21	19	10	19	10	73.9	73.9	73.9	26.411	241	241	0	323.31	73.9	51	34329000000	569250000	64163000000	8285100000	111	15	582
P60900;G3V5Z7;G3V295;G3V3I1;G3V3U4;H0YJC4;G3V4S5;G3V2S7	P60900;G3V5Z7;G3V295;G3V3I1	Proteasome subunit alpha type-6;Proteasome subunit alpha type	PSMA6	8	31	31	31	24	11	24	11	95.1	95.1	95.1	27.399	246	246;252;203;148;107;85;41;67	0	323.31	78.9	48.4	35112000000	958920000	69012000000	12250000000	141	27	674
O14818;H0Y586;F5GY34	O14818;H0Y586	Proteasome subunit alpha type-7	PSMA7	3	28	28	23	23	15	18	11	74.6	74.6	63.3	27.887	248	248;187;63	0	323.31	66.9	50.4	45957000000	1362000000	98043000000	17851000000	116	30	562
Q8TAA3;A0A087WYS6	Q8TAA3;A0A087WYS6	Proteasome subunit alpha type-7-like	PSMA8	2	9	4	4	8	4	3	0	44.9	20.7	20.7	28.529	256	256;224	0	29.033	40.6	18.8	31016000	0	60668000	0	3	0	7
P20618	P20618	Proteasome subunit beta type-1	PSMB1	1	25	25	25	20	12	20	12	75.5	75.5	75.5	26.489	241	241	0	323.31	64.3	58.9	34985000000	1019300000	59514000000	12269000000	96	25	472
P40306;J3QQN1;J3QL48	P40306	Proteasome subunit beta type-10	PSMB10	3	5	5	5	2	0	2	0	29.7	29.7	29.7	28.936	273	273;138;77	0	69.671	11.4	0	34269000	0	66261000	0	2	0	20
A5LHX3	A5LHX3	Proteasome subunit beta type-11	PSMB11	1	1	1	1	1	0	1	0	4.7	4.7	4.7	32.53	300	300	0.0039062	9.6111	4.7	0	48604000	0	0	0	1	0	9
P49721;A0A087WVV1	P49721;A0A087WVV1	Proteasome subunit beta type-2	PSMB2	2	24	24	24	20	10	20	10	95.5	95.5	95.5	22.836	201	201;84	0	323.31	92.5	46.8	28402000000	543290000	54376000000	7623800000	125	15	491
P49720;A0A087WXQ8;A0A087WY10	P49720;A0A087WXQ8;A0A087WY10	Proteasome subunit beta type-3	PSMB3	3	26	26	6	23	10	4	3	64.9	64.9	22.4	22.949	205	205;107;112	0	323.31	64.9	55.6	28210000000	689040000	53710000000	7231200000	135	24	577
P28070	P28070	Proteasome subunit beta type-4	PSMB4	1	11	11	11	10	7	10	7	51.9	51.9	51.9	29.204	264	264	0	323.31	51.9	39.4	26947000000	703770000	40200000000	6847500000	73	23	372
P28074;H0YJM8	P28074;H0YJM8	Proteasome subunit beta type-5	PSMB5	2	23	23	23	20	11	20	11	68.8	68.8	68.8	28.48	263	263;118	0	323.31	66.5	45.2	40145000000	846490000	75400000000	11988000000	118	26	567
P28072;A0A087X2I4;I3L3X7	P28072;A0A087X2I4	Proteasome subunit beta type-6;Proteasome subunit beta type	PSMB6	3	14	14	14	10	6	10	6	73.6	73.6	73.6	25.357	239	239;213;102	0	323.31	59.8	30.5	18318000000	391480000	31917000000	5006600000	57	10	313
Q99436;Q5TBG5	Q99436	Proteasome subunit beta type-7	PSMB7	2	16	16	16	15	9	15	9	74	74	74	29.965	277	277;210	0	323.31	74	41.5	11679000000	356810000	27484000000	5334200000	66	15	390
A2ACR1;A0A0G2JJA7;P28065;A2ACR0;A0A0G2JJQ0	A2ACR1;A0A0G2JJA7;P28065;A2ACR0;A0A0G2JJQ0	Proteasome subunit beta type;Proteasome subunit beta type-9	PSMB9	5	2	2	2	2	0	2	0	15.8	15.8	15.8	20.96	196	196;196;219;131;131	0	17.74	15.8	0	11871000	0	23856000	0	2	0	4
P62191;G3V4X1	P62191	26S protease regulatory subunit 4	PSMC1	2	33	33	33	5	19	5	19	71.1	71.1	71.1	49.184	440	440;84	0	323.31	15.5	50.7	40344000	951100000	86143000	9840800000	6	40	444
P35998;C9JLS9	P35998	26S protease regulatory subunit 7	PSMC2	2	42	42	42	8	28	8	28	78.5	78.5	78.5	48.633	433	433;130	0	323.31	22.9	65.1	50923000	1041500000	146420000	12067000000	8	52	544
R4GNH3;P17980;E9PM69;E9PKD5;E9PMD8;E9PN50;E9PLG2	R4GNH3;P17980;E9PM69;E9PKD5;E9PMD8	26S protease regulatory subunit 6A	PSMC3	7	36	36	36	0	22	0	22	80.6	80.6	80.6	47.352	423	423;439;397;311;302;258;184	0	323.31	0	55.8	0	722810000	0	7613400000	0	43	393
P43686	P43686	26S protease regulatory subunit 6B	PSMC4	1	41	41	41	1	20	1	20	86.6	86.6	86.6	47.366	418	418	0	323.31	2.2	58.9	4888500	837630000	0	10679000000	1	36	418
P62195;J3QSA9;J3QQM1;J3KRP2;J3QLH6;J3QSE0;J3QRW1;J3QRR3;J3KTQ9;Q8NB90	P62195;J3QSA9;J3QQM1;J3KRP2;J3QLH6	26S protease regulatory subunit 8	PSMC5	10	33	33	33	1	20	1	20	72.4	72.4	72.4	45.626	406	406;257;263;241;215;169;143;127;52;893	0	323.31	3	53.4	12398000	585860000	0	6025100000	2	39	479
A0A087X2I1;P62333;H0YJC0;H0YJS8;H0YJX2;H0YJE9;H0YJT1;H0YJD2;H0YJY8	A0A087X2I1;P62333;H0YJC0	26S protease regulatory subunit 10B	PSMC6	9	27	27	27	0	20	0	20	71	71	71	45.796	403	403;389;262;194;67;70;97;33;36	0	323.31	0	60.3	0	632890000	0	6253900000	0	43	298
A0A087WW66;H7C378;H7BZR6	A0A087WW66		PSMD1	3	55	1	1	2	28	0	0	71.6	1.6	1.6	105.85	953	953;192;164	0.0038911	8.3486	2.1	37.1	0	0	0	0	0	0	1
Q99460;C9J9M4;F8WCE3	Q99460	26S proteasome non-ATPase regulatory subunit 1	PSMD1	3	56	56	2	2	30	0	2	72.7	72.7	2.7	105.84	953	953;203;48	0	323.31	2.1	39.9	12872000	1019600000	22862000	12316000000	2	53	580
B1AJY7;O75832;B1AJY5;B1AJY6	B1AJY7;O75832;B1AJY5	26S proteasome non-ATPase regulatory subunit 10	PSMD10	4	14	14	14	0	0	0	0	77.2	77.2	77.2	20.808	193	193;226;185;110	0	189.51	0	0	0	0	0	0	0	0	62
O00231;J3QRY4;J3QS13;J3KSW3	O00231	26S proteasome non-ATPase regulatory subunit 11	PSMD11	4	42	42	42	0	27	0	27	72.3	72.3	72.3	47.463	422	422;188;90;45	0	323.31	0	67.3	0	862900000	0	10632000000	0	38	377
O00232;J3KTJ5;J3KSK1	O00232	26S proteasome non-ATPase regulatory subunit 12	PSMD12	3	35	35	35	0	18	0	18	71.1	71.1	71.1	52.904	456	456;38;42	0	323.31	0	31.8	0	404440000	0	5665900000	0	27	300
Q9UNM6;A0A087WUL9;J3KNQ3;E9PL38;H0YD73;E9PQG3;E9PPD2;F8W8J6	Q9UNM6;A0A087WUL9;J3KNQ3;E9PL38	26S proteasome non-ATPase regulatory subunit 13	PSMD13	8	33	33	33	0	17	0	17	84	84	84	42.945	376	376;377;349;263;221;113;70;72	0	323.31	0	47.9	0	363410000	0	4544700000	0	24	280
O00487;C9JW37	O00487	26S proteasome non-ATPase regulatory subunit 14	PSMD14	2	18	18	18	0	8	0	8	76.1	76.1	76.1	34.577	310	310;84	0	249.76	0	34.2	0	213150000	0	2633000000	0	17	172
Q13200;C9JPC0;H7C2Q3;H7C1H2;F8WBS8	Q13200	26S proteasome non-ATPase regulatory subunit 2	PSMD2	5	67	67	67	8	41	8	41	78.2	78.2	78.2	100.2	908	908;217;143;203;59	0	323.31	10.6	55.7	71640000	1430300000	159720000	16541000000	10	74	752
O43242;H0YGV8;F5H8K4	O43242	26S proteasome non-ATPase regulatory subunit 3	PSMD3	3	43	43	43	0	26	0	26	70	70	70	60.977	534	534;117;86	0	323.31	0	44	0	1155400000	0	13459000000	0	54	437
P55036;A6PVX3;H0Y3Y9;H0Y561;A2A3N6	P55036;A6PVX3	26S proteasome non-ATPase regulatory subunit 4	PSMD4	5	17	17	2	0	12	0	1	48.3	48.3	6.9	40.736	377	377;203;193;84;862	0	323.31	0	35.3	0	228250000	0	2656300000	0	15	125
Q5VWC4;H7C2J9	Q5VWC4		PSMD4	2	16	1	1	0	11	0	0	46.3	5.3	5.3	41.079	380	380;39	0	14.879	0	28.4	0	0	0	0	0	0	3
Q16401;Q4VXH0;F2Z3J2	Q16401	26S proteasome non-ATPase regulatory subunit 5	PSMD5	3	26	26	26	8	11	8	11	67.9	67.9	67.9	56.195	504	504;113;72	0	323.31	18.7	24.6	92884000	59493000	255880000	796920000	10	11	220
Q15008;C9J0E9;C9J7B7;H7C531	Q15008	26S proteasome non-ATPase regulatory subunit 6	PSMD6	4	38	38	38	0	24	0	24	76.9	76.9	76.9	45.531	389	389;226;144;138	0	323.31	0	54	0	507180000	0	5350000000	0	38	332
P51665;H3BNT7;H3BTM8;H3BQV2	P51665;H3BNT7;H3BTM8	26S proteasome non-ATPase regulatory subunit 7	PSMD7	4	19	19	19	0	12	0	12	64.8	64.8	64.8	37.025	324	324;177;198;43	0	323.31	0	42.3	0	399100000	0	4652400000	0	23	235
R4GMR5;P48556;K7EJR3;K7EJC1;K7ERW6;K7ENY6	R4GMR5;P48556;K7EJR3	26S proteasome non-ATPase regulatory subunit 8	PSMD8	6	17	17	17	0	9	0	9	59.6	59.6	59.6	32.551	287	287;350;251;172;67;129	0	213.99	0	32.4	0	250480000	0	3273200000	0	12	125
F5H5V4;F5GX23;J3KN29;O00233;F5H7X1;F5H169	F5H5V4;F5GX23;J3KN29;O00233;F5H7X1;F5H169	26S proteasome non-ATPase regulatory subunit 9	PSMD9	6	6	6	6	0	0	0	0	44.4	44.4	44.4	16.913	153	153;179;222;223;85;128	0	38.964	0	0	0	0	0	0	0	0	9
Q06323;H0YLU2;H0YKK6	Q06323	Proteasome activator complex subunit 1	PSME1	3	16	16	16	10	0	10	0	60.6	60.6	60.6	28.723	249	249;114;90	0	286.46	47.8	0	339920000	0	806260000	0	14	0	69
A0A087X1Z3;Q9UL46;H0YM70;H0YKU2;H0YLG1;H0YLD2	A0A087X1Z3;Q9UL46;H0YM70	Proteasome activator complex subunit 2	PSME2	6	15	15	15	9	0	9	0	69.7	69.7	69.7	29.126	254	254;239;228;85;39;48	0	216.18	46.1	0	197620000	0	333260000	0	12	0	56
Q14997;F8WBH5	Q14997	Proteasome activator complex subunit 4	PSME4	2	33	33	33	12	0	12	0	22.8	22.8	22.8	211.33	1843	1843;571	0	310.16	8.2	0	62855000	0	122270000	0	13	0	72
Q5QPM7;Q92530;Q5QPM9;H0Y555;F5H4Z3	Q5QPM7;Q92530;Q5QPM9	Proteasome inhibitor PI31 subunit	PSMF1	5	3	3	3	0	0	0	0	14.4	14.4	14.4	28.956	263	263;271;183;107;127	0	42.497	0	0	0	0	0	0	0	0	9
O95456;F8WBH7	O95456	Proteasome assembly chaperone 1	PSMG1	2	7	7	7	1	0	1	0	28.5	28.5	28.5	32.854	288	288;63	0	55.793	4.9	0	6169800	0	0	0	1	0	16
V9GZ55;K7ENR6;Q969U7;K7ER45	V9GZ55;K7ENR6;Q969U7	Proteasome assembly chaperone 2	PSMG2	4	4	4	4	0	0	0	0	18.2	18.2	18.2	23.506	209	209;240;264;98	0	30.32	0	0	0	0	0	0	0	0	5
A6NJA2;P54578;J3QQT6;J3KS55	A6NJA2;P54578	Ubiquitin carboxyl-terminal hydrolase;Ubiquitin carboxyl-terminal hydrolase 14	USP14	4	9	9	9	0	0	0	0	24.6	24.6	24.6	51.086	448	448;494;20;28	0	53.232	0	0	0	0	0	0	0	0	11
Q9Y4E8;H0YI31;F8VZG8;F8W0H4;F8VVY7;H0YHM4;H0YI26;G5E9A6;Q13107;P51784	Q9Y4E8	Ubiquitin carboxyl-terminal hydrolase 15	USP15	10	35	35	35	0	0	0	0	35.8	35.8	35.8	112.42	981	981;240;140;175;106;87;157;920;963;963	0	232.41	0	0	0	0	0	0	0	0	68
Q96K76	Q96K76	Ubiquitin carboxyl-terminal hydrolase 47	USP47	1	6	6	6	0	0	0	0	4.1	4.1	4.1	157.31	1375	1375	0	34.08	0	0	0	0	0	0	0	0	6
P45974	P45974	Ubiquitin carboxyl-terminal hydrolase 5	USP5	1	9	9	9	0	0	0	0	11.2	11.2	11.2	95.785	858	858	0	54.787	0	0	0	0	0	0	0	0	14
Q93009;H3BND8;F5H2X1;H3BMF6;H3BUV0;H3BTM1;H3BRA2;H3BQD1	Q93009;H3BND8	Ubiquitin carboxyl-terminal hydrolase 7;Ubiquitin carboxyl-terminal hydrolase	USP7	8	6	6	6	0	0	0	0	5.4	5.4	5.4	128.3	1102	1102;909;509;91;109;118;130;159	0	34.646	0	0	0	0	0	0	0	0	6
Q93008	Q93008	Probable ubiquitin carboxyl-terminal hydrolase FAF-X	USP9X	1	86	86	49	4	0	3	0	44.4	44.4	27.5	292.28	2570	2570	0	323.31	1.3	0	12239000	0	38019000	0	4	0	202
P55072;C9JUP7;C9IZA5	P55072	Transitional endoplasmic reticulum ATPase	VCP	3	38	38	38	0	0	0	0	59.6	59.6	59.6	89.321	806	806;115;160	0	323.31	0	0	0	0	0	0	0	0	104
J3QS39;P11111;J3QTR3;F5H6Q2;F5GYU3;F5H2Z3;F5H265;B4DV12;F5H388;F5H747;F5GXK7;J3QKN0;Q5PY61;Q96C32;P62987;P62979;P0CG47;P0CG48;M0R1V7;M0R1M6;M0R2S1;J3QSA3;F5GZ39	J3QS39;P11111;J3QTR3;F5H6Q2;F5GYU3;F5H2Z3;F5H265;B4DV12;F5H388;F5H747;F5GXK7;J3QKN0;Q5PY61;Q96C32;P62987;P62979;P0CG47;P0CG48;M0R1V7;M0R1M6;M0R2S1;J3QSA3;F5GZ39	Ubiquitin-60S ribosomal protein L40;Ubiquitin;60S ribosomal protein L40;Ubiquitin-40S ribosomal protein S27a;Ubiquitin;40S ribosomal protein S27a;Polyubiquitin-B;Ubiquitin;Polyubiquitin-C;Ubiquitin	UBB;RPS27A;UBC;UBA52	23	4	4	4	3	2	3	2	50.5	50.5	50.5	10.469	93	93;96;106;123;134;136;149;153;155;161;169;206;229;305;128;156;229;685;63;114;138;43;61	0	48.967	40.9	19.4	110300000	15865000	266620000	226100000	4	2	27
Q9C0C9;K7ES11;K7EQ12	Q9C0C9;K7ES11	E2/E3 hybrid ubiquitin-protein ligase UBE2O	UBE2O	3	30	30	30	0	0	0	0	29.6	29.6	29.6	141.29	1292	1292;807;189	0	213.01	0	0	0	0	0	0	0	0	58
Q5T4S7;A0A0A0MSW0;X6R960;X6RE05;Q5TBN9	Q5T4S7	E3 ubiquitin-protein ligase UBR4	UBR4	5	227	227	227	0	1	0	1	58.3	58.3	58.3	573.83	5183	5183;2058;890;984;258	0	323.31	0	0.2	0	1323800	0	0	0	1	774
Q5LJA5;Q5LJA9;Q9Y5K5;Q5LJB0;H0Y6Y4;H0Y4E0;H0Y636;H0Y4K0	Q5LJA5;Q5LJA9;Q9Y5K5;Q5LJB0;H0Y6Y4;H0Y4E0	Ubiquitin carboxyl-terminal hydrolase;Ubiquitin carboxyl-terminal hydrolase isozyme L5	UCHL5	8	6	6	6	0	0	0	0	19.2	19.2	19.2	40.423	355	355;368;329;258;218;183;115;99	0	45.138	0	0	0	0	0	0	0	0	6
Q9P0J7;C9J3I2	Q9P0J7	E3 ubiquitin-protein ligase KCMF1	KCMF1	2	11	11	11	0	0	0	0	49.6	49.6	49.6	41.945	381	381;149	0	165.23	0	0	0	0	0	0	0	0	27
A0A087X1S3	A0A087X1S3		HUWE1	1	5	1	1	0	0	0	0	23.5	3.9	3.9	23.944	230	230	0.0038314	7.6725	0	0	0	0	0	0	0	0	2
Q7Z6Z7;H0Y659;Q5H963;A0A087X146;A5YM72	Q7Z6Z7	E3 ubiquitin-protein ligase HUWE1	HUWE1	5	42	42	38	0	0	0	0	11.7	11.7	10.7	481.89	4374	4374;1197;93;191;827	0	260.85	0	0	0	0	0	0	0	0	48
Q5T447	Q5T447	E3 ubiquitin-protein ligase HECTD3	HECTD3	1	40	40	40	0	2	0	2	57.7	57.7	57.7	97.112	861	861	0	295.27	0	3.5	0	2364200	0	104170000	0	2	96
Q15751;H0YNB1	Q15751;H0YNB1	Probable E3 ubiquitin-protein ligase HERC1	HERC1	2	2	2	2	1	0	1	0	0.4	0.4	0.4	532.22	4861	4861;691	0	11.612	0.1	0	4176500	0	0	0	1	0	2
P61201;B4DIH5;H0YKU5;H0YM03;H0YMC2	P61201;B4DIH5;H0YKU5	COP9 signalosome complex subunit 2	COPS2	5	24	24	24	9	0	9	0	57.8	57.8	57.8	51.596	443	443;379;263;183;55	0	323.31	23.9	0	101690000	0	224470000	0	11	0	98
Q9UNS2;H7C3P9;C9JLV5;J3QKR0;K7ES36;J3KTQ1;J3QL22;J3QS85;K7ELN6	Q9UNS2;H7C3P9	COP9 signalosome complex subunit 3	COPS3	9	17	17	17	5	0	5	0	59.3	59.3	59.3	47.873	423	423;345;319;116;122;107;20;31;51	0	276.54	13.9	0	69613000	0	152900000	0	5	0	57
Q9BT78;D6RFN0;D6RAX7;D6RD63;D6REK7	Q9BT78;D6RFN0;D6RAX7;D6RD63	COP9 signalosome complex subunit 4	COPS4	5	27	27	27	11	0	11	0	84.5	84.5	84.5	46.268	406	406;438;420;275;51	0	323.31	34.7	0	119130000	0	313190000	0	13	0	111
Q92905;E5RHH5;E5RHF2;E5RFS1;E5RG35;E5RK55	Q92905;E5RHH5	COP9 signalosome complex subunit 5	COPS5	6	17	17	17	4	0	4	0	59	59	59	37.578	334	334;197;151;57;68;78	0	189.69	10.2	0	25502000	0	78912000	0	4	0	56
E7EM64;Q7L5N1;H7C3T0	E7EM64;Q7L5N1	COP9 signalosome complex subunit 6	COPS6	3	14	14	14	4	0	4	0	58.3	58.3	58.3	36.064	326	326;327;123	0	229.57	14.4	0	36470000	0	88848000	0	4	0	43
Q9UBW8;F5GYF7;F5H248;F5H7C6;F5H4U8;F5H4Z0;F5H3M6;G3XAP1;F5GXT7	Q9UBW8;F5GYF7;F5H248;F5H7C6;F5H4U8	COP9 signalosome complex subunit 7a	COPS7A	9	10	10	10	3	0	3	0	49.1	49.1	49.1	30.276	275	275;213;262;192;125;56;60;62;71	0	131.11	12.4	0	19977000	0	56374000	0	3	0	21
Q9H9Q2;J3KQ34;A0A087X1P5;J3KQ41;J3QT73;J3QT95;J3KQV6;J3QT67;J3QT66;J3QT69;J3QT50;J3QT43	Q9H9Q2;J3KQ34;A0A087X1P5;J3KQ41;J3QT73	COP9 signalosome complex subunit 7b	COPS7B	12	9	9	9	3	0	3	0	43.9	43.9	43.9	29.622	264	264;230;209;278;172;150;54;62;62;68;78;103	0	189.61	15.9	0	15108000	0	62390000	0	3	0	22
E9PGT6;Q99627;H7C3S9;F8WEF2	E9PGT6;Q99627;H7C3S9	COP9 signalosome complex subunit 8	COPS8	4	7	7	7	0	0	0	0	64.7	64.7	64.7	19.344	173	173;209;83;64	0	146.57	0	0	0	0	0	0	0	0	16
O95376	O95376	E3 ubiquitin-protein ligase ARIH2	ARIH2	1	3	3	3	0	0	0	0	7.1	7.1	7.1	57.818	493	493	0	17.447	0	0	0	0	0	0	0	0	3
Q9NT62;F8WDI0	Q9NT62	Ubiquitin-like-conjugating enzyme ATG3	ATG3	2	5	5	5	0	0	0	0	18.5	18.5	18.5	35.864	314	314;74	0	32.785	0	0	0	0	0	0	0	0	9
Q16186;A0A087WUX6;A0A087WX59	Q16186	Proteasomal ubiquitin receptor ADRM1	ADRM1	3	5	5	5	0	0	0	0	15.2	15.2	15.2	42.153	407	407;141;368	0	34.795	0	0	0	0	0	0	0	0	7
A0A0C4DGX4;Q13616	A0A0C4DGX4;Q13616	Cullin-1	CUL1	2	10	10	10	0	0	0	0	16.1	16.1	16.1	87.387	752	752;776	0	58.843	0	0	0	0	0	0	0	0	10
E5RJR5;P63208;E7ERH2;F8W8N3;E5RGM3	E5RJR5;P63208;E7ERH2;F8W8N3;E5RGM3	S-phase kinase-associated protein 1	SKP1	5	4	4	4	0	0	0	0	20.9	20.9	20.9	18.72	163	163;163;142;158;102	0	44.506	0	0	0	0	0	0	0	0	9
A0A087WZR3;H9KVA9;A0A0D9SF50;P46736;X6RJS7	A0A087WZR3;H9KVA9;A0A0D9SF50;P46736;X6RJS7	Lys-63-specific deubiquitinase BRCC36	BRCC3	5	4	4	4	0	0	0	0	20.5	20.5	20.5	33.404	293	293;317;317;316;226	0	46.846	0	0	0	0	0	0	0	0	5
Q16531;F5GY55;F5GYG8;F5GWI0;F5GZY8;F5H2L3;F5H198	Q16531;F5GY55	DNA damage-binding protein 1	DDB1	7	19	19	19	0	0	0	0	20.4	20.4	20.4	126.97	1140	1140;1092;109;139;146;165;162	0	130.7	0	0	0	0	0	0	0	0	27
Q9UNZ2;F2Z2K0	Q9UNZ2	NSFL1 cofactor p47	NSFL1C	2	9	9	9	0	0	0	0	30.8	30.8	30.8	40.572	370	370;274	0	68.601	0	0	0	0	0	0	0	0	13
Q9BRP4;F5H0C4;F5H103;F5H3I1;F5H5D4;F5H3E9;F5H0F7;H0YGB1	Q9BRP4;F5H0C4;F5H103;F5H3I1	Proteasomal ATPase-associated factor 1	PAAF1	8	12	12	12	0	1	0	1	34.4	34.4	34.4	42.19	392	392;393;237;247;150;100;161;117	0	80.936	0	2	0	347500	0	0	0	1	28
P29144	P29144	Tripeptidyl-peptidase 2	TPP2	1	83	83	2	4	1	0	0	72.2	72.2	1.4	138.35	1249	1249	0	323.31	3.2	0.8	20424000	1992400	33275000	0	4	1	595
Q5VZU9	Q5VZU9		TPP2	1	82	1	1	4	1	0	0	71.3	1.2	1.2	139.76	1262	1262	0.003876	7.8215	3.2	0.8	0	0	0	0	0	0	10

## Sheet: 20S Activators
Protein IDs	Majority protein IDs	Protein names	Gene names	Unique peptides P20	Unique peptides P26	Mol. weight [kDa]	Sequence length	Sequence lengths	Q-value	Score	Sequence coverage P20 [%]	Sequence coverage P26 [%]	Intensity P20	Intensity P26	LFQ intensity P20	LFQ intensity P26	MS/MS count h20S	MS/MS count h26S
P25786;F5GX11;B4DEV8;F5H112	P25786;F5GX11	Proteasome subunit alpha type-1	PSMA1	24	15	29.555	263	263;238;164;14	0	323.31	83.3	54	39658000000	911980000	77355000000	11820000000	143	78
A0A024RA52;P25787;C9JCK5;H3BT36;H7C402	A0A024RA52;P25787;C9JCK5	Proteasome subunit alpha type;Proteasome subunit alpha type-2	PSMA2	16	10	25.898	234	234;234;164;48;36	0	323.31	74.4	53	29604000000	855290000	54888000000	10168000000	103	49
P25788;G3V3W4;G3V5N4	P25788	Proteasome subunit alpha type-3	PSMA3	8	4	28.433	255	255;36;54	0	323.31	69	29.8	27516000000	706340000	47768000000	7692700000	94	42
P25789;H0YMZ1;H0YN18;H0YL69;H0YMA1;H0YMI6;H0YKS0;H0YLC2;H0YLS6	P25789;H0YMZ1;H0YN18;H0YL69;H0YMA1;H0YMI6;H0YKS0	Proteasome subunit alpha type-4;Proteasome subunit alpha type	PSMA4	8	4	29.483	261	261;221;230;236;209;183;122;174;125	0	323.31	68.6	46	32078000000	642090000	59884000000	7473600000	116	51
P28066	P28066	Proteasome subunit alpha type-5	PSMA5	19	10	26.411	241	241	0	323.31	73.9	51	34329000000	569250000	64163000000	8285100000	179	66
P60900;G3V5Z7;G3V295;G3V3I1;G3V3U4;H0YJC4;G3V4S5;G3V2S7	P60900;G3V5Z7;G3V295;G3V3I1	Proteasome subunit alpha type-6;Proteasome subunit alpha type	PSMA6	24	11	27.399	246	246;252;203;148;107;85;41;67	0	323.31	78.9	48.4	35112000000	958920000	69012000000	12250000000	182	59
O14818;H0Y586;F5GY34	O14818;H0Y586	Proteasome subunit alpha type-7	PSMA7	18	11	27.887	248	248;187;63	0	323.31	66.9	50.4	45957000000	1362000000	98043000000	17851000000	117	64
P20618	P20618	Proteasome subunit beta type-1	PSMB1	20	12	26.489	241	241	0	323.31	64.3	58.9	34985000000	1019300000	59514000000	12269000000	88	50
P49721;A0A087WVV1	P49721;A0A087WVV1	Proteasome subunit beta type-2	PSMB2	20	10	22.836	201	201;84	0	323.31	92.5	46.8	28402000000	543290000	54376000000	7623800000	127	49
P49720;A0A087WXQ8;A0A087WY10	P49720;A0A087WXQ8;A0A087WY10	Proteasome subunit beta type-3	PSMB3	4	3	22.949	205	205;107;112	0	323.31	64.9	55.6	28210000000	689040000	53710000000	7231200000	110	55
P28070	P28070	Proteasome subunit beta type-4	PSMB4	10	7	29.204	264	264	0	323.31	51.9	39.4	26947000000	703770000	40200000000	6847500000	72	41
P28074;H0YJM8	P28074;H0YJM8	Proteasome subunit beta type-5	PSMB5	20	11	28.48	263	263;118	0	323.31	66.5	45.2	40145000000	846490000	75400000000	11988000000	128	53
P28072;A0A087X2I4;I3L3X7	P28072;A0A087X2I4	Proteasome subunit beta type-6;Proteasome subunit beta type	PSMB6	10	6	25.357	239	239;213;102	0	323.31	59.8	30.5	18318000000	391480000	31917000000	5006600000	89	41
Q99436;Q5TBG5	Q99436	Proteasome subunit beta type-7	PSMB7	15	9	29.965	277	277;210	0	323.31	74	41.5	11679000000	356810000	27484000000	5334200000	102	49
P62191;G3V4X1	P62191	26S protease regulatory subunit 4	PSMC1	5	19	49.184	440	440;84	0	323.31	15.5	50.7	40344000	951100000	86143000	9840800000	37	104
P35998;C9JLS9	P35998	26S protease regulatory subunit 7	PSMC2	8	28	48.633	433	433;130	0	323.31	22.9	65.1	50923000	1041500000	146420000	12067000000	44	126
R4GNH3;P17980;E9PM69;E9PKD5;E9PMD8;E9PN50;E9PLG2	R4GNH3;P17980;E9PM69;E9PKD5;E9PMD8	26S protease regulatory subunit 6A	PSMC3	0	22	47.352	423	423;439;397;311;302;258;184	0	323.31	0	55.8	0	722810000	0	7613400000	8	104
P43686	P43686	26S protease regulatory subunit 6B	PSMC4	1	20	47.366	418	418	0	323.31	2.2	58.9	4888500	837630000	0	10679000000	28	122
P62195;J3QSA9;J3QQM1;J3KRP2;J3QLH6;J3QSE0;J3QRW1;J3QRR3;J3KTQ9;Q8NB90	P62195;J3QSA9;J3QQM1;J3KRP2;J3QLH6	26S protease regulatory subunit 8	PSMC5	1	20	45.626	406	406;257;263;241;215;169;143;127;52;893	0	323.31	3	53.4	12398000	585860000	0	6025100000	29	125
A0A087X2I1;P62333;H0YJC0;H0YJS8;H0YJX2;H0YJE9;H0YJT1;H0YJD2;H0YJY8	A0A087X2I1;P62333;H0YJC0	26S protease regulatory subunit 10B	PSMC6	0	20	45.796	403	403;389;262;194;67;70;97;33;36	0	323.31	0	60.3	0	632890000	0	6253900000	7	73
Q99460;C9J9M4;F8WCE3	Q99460	26S proteasome non-ATPase regulatory subunit 1	PSMD1	0	2	105.84	953	953;203;48	0	323.31	2.1	39.9	12872000	1019600000	22862000	12316000000	50	147
O00231;J3QRY4;J3QS13;J3KSW3	O00231	26S proteasome non-ATPase regulatory subunit 11	PSMD11	0	27	47.463	422	422;188;90;45	0	323.31	0	67.3	0	862900000	0	10632000000	31	97
O00232;J3KTJ5;J3KSK1	O00232	26S proteasome non-ATPase regulatory subunit 12	PSMD12	0	18	52.904	456	456;38;42	0	323.31	0	31.8	0	404440000	0	5665900000	28	83
Q9UNM6;A0A087WUL9;J3KNQ3;E9PL38;H0YD73;E9PQG3;E9PPD2;F8W8J6	Q9UNM6;A0A087WUL9;J3KNQ3;E9PL38	26S proteasome non-ATPase regulatory subunit 13	PSMD13	0	17	42.945	376	376;377;349;263;221;113;70;72	0	323.31	0	47.9	0	363410000	0	4544700000	28	77
O00487;C9JW37	O00487	26S proteasome non-ATPase regulatory subunit 14	PSMD14	0	8	34.577	310	310;84	0	249.76	0	34.2	0	213150000	0	2633000000	14	49
Q13200;C9JPC0;H7C2Q3;H7C1H2;F8WBS8	Q13200	26S proteasome non-ATPase regulatory subunit 2	PSMD2	8	41	100.2	908	908;217;143;203;59	0	323.31	10.6	55.7	71640000	1430300000	159720000	16541000000	72	184
O43242;H0YGV8;F5H8K4	O43242	26S proteasome non-ATPase regulatory subunit 3	PSMD3	0	26	60.977	534	534;117;86	0	323.31	0	44	0	1155400000	0	13459000000	39	86
P55036;A6PVX3;H0Y3Y9;H0Y561;A2A3N6	P55036;A6PVX3	26S proteasome non-ATPase regulatory subunit 4	PSMD4	0	1	40.736	377	377;203;193;84;862	0	323.31	0	35.3	0	228250000	0	2656300000	4	38
Q16401;Q4VXH0;F2Z3J2	Q16401	26S proteasome non-ATPase regulatory subunit 5	PSMD5	8	11	56.195	504	504;113;72	0	323.31	18.7	24.6	92884000	59493000	255880000	796920000	30	57
Q15008;C9J0E9;C9J7B7;H7C531	Q15008	26S proteasome non-ATPase regulatory subunit 6	PSMD6	0	24	45.531	389	389;226;144;138	0	323.31	0	54	0	507180000	0	5350000000	29	79
P51665;H3BNT7;H3BTM8;H3BQV2	P51665;H3BNT7;H3BTM8	26S proteasome non-ATPase regulatory subunit 7	PSMD7	0	12	37.025	324	324;177;198;43	0	323.31	0	42.3	0	399100000	0	4652400000	20	57
R4GMR5;P48556;K7EJR3;K7EJC1;K7ERW6;K7ENY6	R4GMR5;P48556;K7EJR3	26S proteasome non-ATPase regulatory subunit 8	PSMD8	0	9	32.551	287	287;350;251;172;67;129	0	213.99	0	32.4	0	250480000	0	3273200000	14	36
Q06323;H0YLU2;H0YKK6	Q06323	Proteasome activator complex subunit 1	PSME1	10	0	28.723	249	249;114;90	0	286.46	47.8	0	339920000	0	806260000	0	25	9
A0A087X1Z3;Q9UL46;H0YM70;H0YKU2;H0YLG1;H0YLD2	A0A087X1Z3;Q9UL46;H0YM70	Proteasome activator complex subunit 2	PSME2	9	0	29.126	254	254;239;228;85;39;48	0	216.18	46.1	0	197620000	0	333260000	0	20	3
Q14997;F8WBH5	Q14997	Proteasome activator complex subunit 4	PSME4	12	0	211.33	1843	1843;571	0	310.16	8.2	0	62855000	0	122270000	0	23	12
