# Supplementary material for: The 20S as a stand-alone proteasome in cells can degrade the ubiquitin tag
Source: Nat Commun. 2021 Oct 26;12:6173. doi: 10.1038/s41467-021-26427-0 (PMC8548400; doi:10.1038/s41467-021-26427-0)
Supplement: Supplementary file 5 — Dataset 2 [file 41467_2021_26427_MOESM5_ESM.xlsx]

## Sheet: 20S_1
probability	spectrum	expect	ions	peptide	protein	calc_neutral_pep_mass
1	F1CH20171219_20C1.02920.02920.3	0.000286	16/40	T.RNSRINAENRA.R	sp|P22222|CCNB1m_HUMAN	1299.68
1	F1CH20171219_20C1.02927.02927.3	0.00142	13/44	V.TRNSRINAENRA.R	sp|P22222|CCNB1m_HUMAN	1400.72
1	F1CH20171219_20C1.02936.02936.3	0.0255	10/48	L.PLRKEARPSATGR.V	sp|P22222|CCNB1m_HUMAN	1437.82
1	F1CH20171219_20C1.02952.02952.3	0.00305	12/40	T.RNSRINAENRA.R	sp|P22222|CCNB1m_HUMAN	1299.68
0.9994	F1CH20171219_20C1.02959.02959.2	0.0288	7/16	N.SRINAENRA.R	sp|P22222|CCNB1m_HUMAN	1029.53
1	F1CH20171219_20C1.02976.02976.4	0.0107	13/78	L.RVTRNSRINAENRA.R	sp|P22222|CCNB1m_HUMAN	1655.89
1	F1CH20171219_20C1.03047.03047.3	0.00735	8/64	E.RPQRKAQPAQPADEPAE.K	sp|P25786|PSA1_HUMAN	1887.96
1	F1CH20171219_20C1.03089.03089.3	6.29e-05	17/44	A.RRVPTAPAATSR.P	sp|P22222|CCNB1m_HUMAN	1281.73
1	F1CH20171219_20C1.03128.03128.3	7.03e-08	26/44	A.RRVPTAPAATSR.P	sp|P22222|CCNB1m_HUMAN	1281.73
1	F1CH20171219_20C1.03170.03170.3	0.00161	15/40	A.RPSATGRVIDR.R	sp|P22222|CCNB1m_HUMAN	1226.68
1	F1CH20171219_20C1.03180.03180.3	0.00285	12/48	G.ARRVPTAPAATSR.P	sp|P22222|CCNB1m_HUMAN	1352.76
1	F1CH20171219_20C1.03204.03204.3	0.000516	11/52	A.GARRVPTAPAATSR.P	sp|P22222|CCNB1m_HUMAN	1409.79
1	F1CH20171219_20C1.03213.03213.3	0.0013	18/40	A.RPSATGRVIDR.R	sp|P22222|CCNB1m_HUMAN	1226.68
1	F1CH20171219_20C1.03233.03233.3	0.0182	10/56	L.AGARRVPTAPAATSR.P	sp|P22222|CCNB1m_HUMAN	1480.82
1	F1CH20171219_20C1.03242.03242.3	0.0151	12/44	E.ARPSATGRVIDR.R	sp|P22222|CCNB1m_HUMAN	1297.72
1	F1CH20171219_20C1.03274.03274.3	0.00128	14/56	L.AGARRVPTAPAATSR.P	sp|P22222|CCNB1m_HUMAN	1480.82
1	F1CH20171219_20C1.03286.03286.3	0.00124	16/44	E.ARPSATGRVIDR.R	sp|P22222|CCNB1m_HUMAN	1297.72
1	F1CH20171219_20C1.03319.03319.4	0.00198	16/84	A.RLPLRKEARPSATGR.V	sp|P22222|CCNB1m_HUMAN	1707
1	F1CH20171219_20C1.03321.03321.2	0.00299	8/20	V.PTAPAATSRPG.L	sp|P22222|CCNB1m_HUMAN	1024.53
0.9764	F1CH20171219_20C1.03350.03350.2	0.109	9/18	A.RRVPTAPAAT.S	sp|P22222|CCNB1m_HUMAN	1038.59
1	F1CH20171219_20C1.03364.03364.3	0.00279	8/44	D.EPAEKADEPMEH.-	sp|P25786|PSA1_HUMAN	1381.58
0.9992	F1CH20171219_20C1.03382.03382.2	0.0308	6/18	D.LHEKYSGSTP.-	sp|P28074|PSB5_HUMAN	1117.54
1	F1CH20171219_20C1.03399.03399.2	6.79e-05	7/22	D.EPAEKADEPMEH.-	sp|P25786|PSA1_HUMAN	1381.58
0.9998	F1CH20171219_20C1.03402.03402.3	0.0476	12/48	K.EARPSATGRVIDR.R	sp|P22222|CCNB1m_HUMAN	1426.76
0.9925	F1CH20171219_20C1.03418.03418.3	0.121	6/48	A.RLPLRKEARPSAT.G	sp|P22222|CCNB1m_HUMAN	1493.88
0.9569	F1CH20171219_20C1.03426.03426.3	0.212	7/44	A.RLPLRKEARPSA.T	sp|P22222|CCNB1m_HUMAN	1392.83
1	F1CH20171219_20C1.03469.03469.4	0.0517	13/96	L.PLRKEARPSATGRVIDR.R	sp|P22222|CCNB1m_HUMAN	1921.1
0.9803	F1CH20171219_20C1.03530.03530.3	0.161	8/40	N.SRINAENRARI.N	sp|P22222|CCNB1m_HUMAN	1298.72
1	F1CH20171219_20C1.03554.03554.4	0.0251	14/90	L.ALRVTRNSRINAENRA.R	sp|P22222|CCNB1m_HUMAN	1840.01
0.9987	F1CH20171219_20C1.03558.03558.3	0.0695	6/44	R.NSRINAENRARI.N	sp|P22222|CCNB1m_HUMAN	1412.76
1	F1CH20171219_20C1.03571.03571.3	0.007	11/40	E.ARPSATGRVID.R	sp|P22222|CCNB1m_HUMAN	1141.62
1	F1CH20171219_20C1.03583.03583.3	0.00853	8/32	Y.RDARSYNRF.Q	sp|P28070|PSB4_HUMAN	1183.58
1	F1CH20171219_20C1.03606.03606.3	0.00113	11/36	L.QARLPLRKEA.R	sp|P22222|CCNB1m_HUMAN	1180.7
1	F1CH20171219_20C1.03616.03616.2	0.00325	10/16	L.GDIGNRVSE.Q	sp|P22222|CCNB1m_HUMAN	945.452
0.9933	F1CH20171219_20C1.03619.03619.3	0.117	9/40	E.ARPSATGRVID.R	sp|P22222|CCNB1m_HUMAN	1141.62
1	F1CH20171219_20C1.03640.03640.2	0.00153	10/18	R.VPTAPAATSR.P	sp|P22222|CCNB1m_HUMAN	969.524
1	F1CH20171219_20C1.03656.03656.3	0.00185	17/36	L.QARLPLRKEA.R	sp|P22222|CCNB1m_HUMAN	1180.7
1	F1CH20171219_20C1.03664.03664.2	0.00321	9/18	L.QARLPLRKEA.R	sp|P22222|CCNB1m_HUMAN	1180.7
1	F1CH20171219_20C1.03667.03667.2	0.000344	12/16	L.GDIGNRVSE.Q	sp|P22222|CCNB1m_HUMAN	945.452
0.9997	F1CH20171219_20C1.03679.03679.2	0.0238	12/16	A.RPSATGRVI.D	sp|P22222|CCNB1m_HUMAN	955.556
1	F1CH20171219_20C1.03717.03717.4	0.053	15/96	V.PTAPAATSRPGLRPRTA.L	sp|P22222|CCNB1m_HUMAN	1718.95
0.9992	F1CH20171219_20C1.03721.03721.2	0.0311	6/14	Q.SARTYLER.H	sp|P25786|PSA1_HUMAN	994.52
1	F1CH20171219_20C1.03735.03735.2	0.0011	11/18	E.ARPSATGRVI.D	sp|P22222|CCNB1m_HUMAN	1026.59
1	F1CH20171219_20C1.03747.03747.3	0.0172	15/64	V.PTAPAATSRPGLRPRTA.L	sp|P22222|CCNB1m_HUMAN	1718.95
1	F1CH20171219_20C1.03771.03771.4	4.45e-05	27/114	A.RRVPTAPAATSRPGLRPRTA.L	sp|P22222|CCNB1m_HUMAN	2130.22
1	F1CH20171219_20C1.03776.03776.4	0.00614	18/96	V.PTAPAATSRPGLRPRTA.L	sp|P22222|CCNB1m_HUMAN	1718.95
1	F1CH20171219_20C1.03785.03785.4	0.00908	15/84	L.PLRKEARPSATGRVI.D	sp|P22222|CCNB1m_HUMAN	1649.97
0.9961	F1CH20171219_20C1.03788.03788.4	0.1	11/84	V.PSPIVPNKM[147.04]RKQLAH.E	sp|P35734|ASK1_YEAST	1730.96
1	F1CH20171219_20C1.03796.03796.2	0.00185	11/18	E.ARPSATGRVI.D	sp|P22222|CCNB1m_HUMAN	1026.59
1	F1CH20171219_20C1.03809.03809.3	0.00521	14/64	V.PTAPAATSRPGLRPRTA.L	sp|P22222|CCNB1m_HUMAN	1718.95
0.9993	F1CH20171219_20C1.03812.03812.3	0.0501	13/44	K.EARPSATGRVID.R	sp|P22222|CCNB1m_HUMAN	1270.66
0.9877	F1CH20171219_20C1.03825.03825.4	0.301	9/120	G.ARRVPTAPAATSRPGLRPRTA.L	sp|P22222|CCNB1m_HUMAN	2201.26
0.9995	F1CH20171219_20C1.03838.03838.4	0.15	13/114	A.RRVPTAPAATSRPGLRPRTA.L	sp|P22222|CCNB1m_HUMAN	2130.22
1	F1CH20171219_20C1.03841.03841.4	0.00507	16/96	V.PTAPAATSRPGLRPRTA.L	sp|P22222|CCNB1m_HUMAN	1718.95
0.9975	F1CH20171219_20C1.03843.03843.2	0.0393	3/20	L.KESFEGQM[147.04]TED.N	sp|P25787|PSA2_HUMAN	1315.52
1	F1CH20171219_20C1.03860.03860.4	0.00316	14/132	L.AGARRVPTAPAATSRPGLRPRTA.L	sp|P22222|CCNB1m_HUMAN	2329.32
0.9994	F1CH20171219_20C1.03864.03864.2	0.028	6/16	H.IQKEDVPSE.R	sp|CAS1_BOVIN|	1043.51
1	F1CH20171219_20C1.03868.03868.3	0.0224	11/64	V.PTAPAATSRPGLRPRTA.L	sp|P22222|CCNB1m_HUMAN	1718.95
0.9982	F1CH20171219_20C1.03880.03880.2	0.0396	11/14	G.DIGNRVSE.Q	sp|P22222|CCNB1m_HUMAN	888.43
0.9963	F1CH20171219_20C1.03886.03886.4	0.193	14/72	A.RPSATGRVIDRRL.P	sp|P22222|CCNB1m_HUMAN	1495.87
1	F1CH20171219_20C1.03910.03910.2	0.000224	7/26	C.DARAIGSASEGAQS.S	sp|P28066|PSA5_HUMAN	1318.61
0.9783	F1CH20171219_20C1.03925.03925.2	0.105	10/14	R.RLPRPLER.V	sp|P22222|CCNB1m_HUMAN	1035.63
1	F1CH20171219_20C1.03941.03941.3	0.00212	13/36	L.DRRLPRPLER.V	sp|P22222|CCNB1m_HUMAN	1306.76
1	F1CH20171219_20C1.03991.03991.3	0.00156	15/40	K.EARPSATGRVI.D	sp|P22222|CCNB1m_HUMAN	1155.64
1	F1CH20171219_20C1.04013.04013.2	3.99e-05	10/18	A.AKTEIEKLQM[147.04].K	sp|P25788|PSA3_HUMAN	1205.63
0.9985	F1CH20171219_20C1.04042.04042.2	0.0383	7/14	N.RVSEQLQA.R	sp|P22222|CCNB1m_HUMAN	929.493
0.9734	F1CH20171219_20C1.04055.04055.2	0.115	8/16	R.PSATGRVID.R	sp|P22222|CCNB1m_HUMAN	914.482
0.9919	F1CH20171219_20C1.04069.04069.2	0.0542	5/14	E.QDLTTKNV.S	sp|P25786|PSA1_HUMAN	917.482
0.9749	F1CH20171219_20C1.04118.04118.2	0.112	6/12	C.RIYELRN.K	sp|P28074|PSB5_HUMAN	962.53
1	F1CH20171219_20C1.04165.04165.4	0.0049	10/102	A.RLPLRKEARPSATGRVID.R	sp|P22222|CCNB1m_HUMAN	2034.18
1	F1CH20171219_20C1.04196.04196.3	0.0289	4/68	A.RLPLRKEARPSATGRVID.R	sp|P22222|CCNB1m_HUMAN	2034.18
1	F1CH20171219_20C1.04197.04197.2	0.0011	8/14	L.NELVKHGL.R	sp|P25786|PSA1_HUMAN	908.508
0.9519	F1CH20171219_20C1.04212.04212.3	0.131	11/36	N.AENRARINLA.G	sp|P22222|CCNB1m_HUMAN	1126.62
1	F1CH20171219_20C1.04222.04222.4	0.0251	13/102	R.VPTAPAATSRPGLRPRTA.L	sp|P22222|CCNB1m_HUMAN	1818.02
0.9765	F1CH20171219_20C1.04226.04226.3	0.172	11/40	R.ARINLAGARRV.P	sp|P22222|CCNB1m_HUMAN	1195.73
1	F1CH20171219_20C1.04255.04255.3	0.0258	4/64	A.RLPLRKEARPSATGRVI.D	sp|P22222|CCNB1m_HUMAN	1919.15
1	F1CH20171219_20C1.04268.04268.2	0.00285	9/20	L.KEGRQIKPYTL.M	sp|P49720|PSB3_HUMAN	1331.76
0.9998	F1CH20171219_20C1.04269.04269.3	0.0505	5/72	Q.ARLPLRKEARPSATGRVID.R	sp|P22222|CCNB1m_HUMAN	2105.22
0.9846	F1CH20171219_20C1.04277.04277.3	0.15	12/40	L.KEGRQIKPYTL.M	sp|P49720|PSB3_HUMAN	1331.76
0.962	F1CH20171219_20C1.04283.04283.4	0.384	13/90	V.TRNSRINAENRARINL.A	sp|P22222|CCNB1m_HUMAN	1897.04
0.9933	F1CH20171219_20C1.04321.04321.2	0.0654	6/16	G.NRVSEQLQA.R	sp|P22222|CCNB1m_HUMAN	1043.54
1	F1CH20171219_20C1.04347.04347.3	0.026	8/40	L.NAENRARINLA.G	sp|P22222|CCNB1m_HUMAN	1240.66
1	F1CH20171219_20C1.04358.04358.4	0.0139	10/114	L.QARLPLRKEARPSATGRVID.R	sp|P22222|CCNB1m_HUMAN	2233.28
0.9998	F1CH20171219_20C1.04385.04385.2	0.0213	5/18	L.GNRVSEQLQA.R	sp|P22222|CCNB1m_HUMAN	1100.56
1	F1CH20171219_20C1.04399.04399.4	0.0145	13/102	T.RNSRINAENRARINLAGA.R	sp|P22222|CCNB1m_HUMAN	1995.08
1	F1CH20171219_20C1.04430.04430.2	0.0022	6/22	L.IGSKTQIPTQRY.G	sp|P25786|PSA1_HUMAN	1390.76
1	F1CH20171219_20C1.04441.04441.2	0.00509	7/18	L.AKAPFAAHGY.G	sp|P49721|PSB2_HUMAN	1031.52
1	F1CH20171219_20C1.04454.04454.3	0.00113	11/80	L.SRSGGGGGGGLGSGGSIRSSY.S	sp|K1C9_HUMAN|	1811.85
1	F1CH20171219_20C1.04471.04471.2	0.00581	10/16	L.DRRLPRPLE.R	sp|P22222|CCNB1m_HUMAN	1150.66
0.996	F1CH20171219_20C1.04480.04480.4	0.229	8/108	L.QARLPLRKEARPSATGRVI.D	sp|P22222|CCNB1m_HUMAN	2118.25
0.9646	F1CH20171219_20C1.04493.04493.2	0.131	6/20	L.EKQPVLSQTEA.R	sp|P28070|PSB4_HUMAN	1228.63
1	F1CH20171219_20C1.04504.04504.3	0.00414	5/72	A.RINLAGARRVPTAPAATSR.P	sp|P22222|CCNB1m_HUMAN	1977.13
1	F1CH20171219_20C1.04505.04505.4	0.0371	11/66	R.VIDRRLPRPLER.V	sp|P22222|CCNB1m_HUMAN	1518.91
0.9981	F1CH20171219_20C1.04515.04515.3	0.083	16/32	L.DRRLPRPLE.R	sp|P22222|CCNB1m_HUMAN	1150.66
1	F1CH20171219_20C1.04527.04527.4	0.000112	19/108	A.RINLAGARRVPTAPAATSR.P	sp|P22222|CCNB1m_HUMAN	1977.13
1	F1CH20171219_20C1.04528.04528.4	0.00701	14/78	N.SRINAENRARINLA.G	sp|P22222|CCNB1m_HUMAN	1596.88
0.9996	F1CH20171219_20C1.04565.04565.2	0.0246	6/16	F.PTALVPRGS.S	sp|P08640|FLO11_YEAST	896.508
0.9959	F1CH20171219_20C1.04601.04601.3	0.102	11/44	N.AENRARINLAGA.R	sp|P22222|CCNB1m_HUMAN	1254.68
0.9826	F1CH20171219_20C1.04617.04617.3	0.156	12/40	A.ENRARINLAGA.R	sp|P22222|CCNB1m_HUMAN	1183.64
0.9999	F1CH20171219_20C1.04645.04645.3	0.0372	8/72	V.PTAPAATSRPGLRPRTALG.D	sp|P22222|CCNB1m_HUMAN	1889.06
0.9979	F1CH20171219_20C1.04691.04691.4	0.199	10/72	N.SRINAENRARINL.A	sp|P22222|CCNB1m_HUMAN	1525.84
0.9995	F1CH20171219_20C1.04701.04701.3	0.0597	11/52	R.NSRINAENRARINL.A	sp|P22222|CCNB1m_HUMAN	1639.89
0.9999	F1CH20171219_20C1.04702.04702.3	0.0432	12/32	R.RLPRPLERV.P	sp|P22222|CCNB1m_HUMAN	1134.7
1	F1CH20171219_20C1.04704.04704.3	0.00255	12/40	E.QLQARLPLRKE.A	sp|P22222|CCNB1m_HUMAN	1350.81
1	F1CH20171219_20C1.04705.04705.2	8.57e-07	12/22	V.SSDNVADLHEKY.S	sp|P28074|PSB5_HUMAN	1376.62
1	F1CH20171219_20C1.04706.04706.2	1.07e-05	8/20	S.SDNVADLHEKY.S	sp|P28074|PSB5_HUMAN	1289.59
1	F1CH20171219_20C1.04711.04711.2	0.0116	8/18	L.SQTEARDLVE.R	sp|P28070|PSB4_HUMAN	1146.55
1	F1CH20171219_20C1.04714.04714.3	0.00551	11/40	L.STGRLPRVVTA.N	sp|Q99436|PSB7_HUMAN	1155.67
0.998	F1CH20171219_20C1.04715.04715.2	0.042	8/20	L.TADARIVINRA.R	sp|O14818|PSA7_HUMAN	1198.68
1	F1CH20171219_20C1.04716.04716.3	0.0275	10/44	E.QLQARLPLRKEA.R	sp|P22222|CCNB1m_HUMAN	1421.85
1	F1CH20171219_20C1.04721.04721.3	0.0153	15/48	L.NAENRARINLAGA.R	sp|P22222|CCNB1m_HUMAN	1368.72
1	F1CH20171219_20C1.04724.04724.3	0.00632	16/56	S.RINAENRARINLAGA.R	sp|P22222|CCNB1m_HUMAN	1637.91
1	F1CH20171219_20C1.04726.04726.3	0.000157	15/44	V.SSDNVADLHEKY.S	sp|P28074|PSB5_HUMAN	1376.62
1	F1CH20171219_20C1.04732.04732.2	3.69e-09	15/20	L.PAEQDLTTKNV.S	sp|P25786|PSA1_HUMAN	1214.61
1	F1CH20171219_20C1.04749.04749.2	0.0107	8/20	L.STGRLPRVVTA.N	sp|Q99436|PSB7_HUMAN	1155.67
1	F1CH20171219_20C1.04755.04755.3	0.000859	9/68	A.ADSRATAGAYIASQTVKK.V	sp|P28074|PSB5_HUMAN	1836.97
0.9986	F1CH20171219_20C1.04773.04773.3	0.0766	16/32	R.RLPRPLERV.P	sp|P22222|CCNB1m_HUMAN	1134.7
1	F1CH20171219_20C1.04783.04783.3	0.00439	11/40	L.STGRLPRVVTA.N	sp|Q99436|PSB7_HUMAN	1155.67
1	F1CH20171219_20C1.04794.04794.4	0.0486	15/90	N.SRINAENRARINLAGA.R	sp|P22222|CCNB1m_HUMAN	1724.94
1	F1CH20171219_20C1.04814.04814.2	0.00457	7/20	L.STGRLPRVVTA.N	sp|Q99436|PSB7_HUMAN	1155.67
0.9623	F1CH20171219_20C1.04830.04830.3	0.202	21/60	N.SRINAENRARINLAGA.R	sp|P22222|CCNB1m_HUMAN	1724.94
1	F1CH20171219_20C1.04832.04832.2	0.00713	7/16	L.NEPPLVHTA.A	sp|P28072|PSB6_HUMAN	976.498
1	F1CH20171219_20C1.04838.04838.2	3.27e-05	9/20	W.SPQGRIHQIEY.A	sp|P25786|PSA1_HUMAN	1326.67
0.9998	F1CH20171219_20C1.04841.04841.3	0.0394	14/32	R.RLPRPLERV.P	sp|P22222|CCNB1m_HUMAN	1134.7
0.9568	F1CH20171219_20C1.04847.04847.2	0.144	5/30	N.SRINAENRARINLAGA.R	sp|P22222|CCNB1m_HUMAN	1724.94
0.9966	F1CH20171219_20C1.04856.04856.2	0.0476	6/16	F.PTALVPRGS.S	sp|P08640|FLO11_YEAST	896.508
0.9999	F1CH20171219_20C1.04873.04873.3	0.0415	13/64	R.NSRINAENRARINLAGA.R	sp|P22222|CCNB1m_HUMAN	1838.98
1	F1CH20171219_20C1.04874.04874.2	4.02e-05	11/22	V.PTAPAATSRPGL.R	sp|P22222|CCNB1m_HUMAN	1137.61
1	F1CH20171219_20C1.04875.04875.2	0.000311	9/22	V.AGGAPSVGIKAA.N	sp|P25787|PSA2_HUMAN	997.556
1	F1CH20171219_20C1.04878.04878.2	0.00239	10/18	D.AHLVALAERD.-	sp|P60900|PSA6_HUMAN	1093.59
1	F1CH20171219_20C1.04881.04881.4	0.00225	12/102	A.RPSATGRVIDRRLPRPLE.R	sp|P22222|CCNB1m_HUMAN	2088.2
1	F1CH20171219_20C1.04904.04904.2	0.000201	10/20	V.AGGAPSVGIKA.A	sp|P25787|PSA2_HUMAN	926.519
0.9998	F1CH20171219_20C1.04906.04906.2	0.019	9/18	A.LGDIGNRVSE.Q	sp|P22222|CCNB1m_HUMAN	1058.54
1	F1CH20171219_20C1.04919.04919.2	0.000167	11/20	A.LGDIGNRVSEQ.L	sp|P22222|CCNB1m_HUMAN	1186.59
0.9994	F1CH20171219_20C1.04920.04920.2	0.0275	5/16	L.NEPPLVHTA.A	sp|P28072|PSB6_HUMAN	976.498
0.9977	F1CH20171219_20C1.04932.04932.2	0.0402	4/20	L.VQRVASVM[147.04]QEY.T	sp|P25787|PSA2_HUMAN	1324.64
1	F1CH20171219_20C1.04936.04936.2	6.34e-05	9/22	V.PTAPAATSRPGL.R	sp|P22222|CCNB1m_HUMAN	1137.61
1	F1CH20171219_20C1.04944.04944.3	0.0342	7/44	V.SEQLQARLPLRK.E	sp|P22222|CCNB1m_HUMAN	1437.84
1	F1CH20171219_20C1.04959.04959.2	0.000617	9/20	V.AGGAPSVGIKA.A	sp|P25787|PSA2_HUMAN	926.519
1	F1CH20171219_20C1.04971.04971.2	0.00324	11/18	A.LGDIGNRVSE.Q	sp|P22222|CCNB1m_HUMAN	1058.54
1	F1CH20171219_20C1.04983.04983.2	0.0104	6/14	L.NEPPLVHT.A	sp|P28072|PSB6_HUMAN	905.461
0.9981	F1CH20171219_20C1.04990.04990.2	0.0414	8/18	L.NEPPLVHTAA.S	sp|P28072|PSB6_HUMAN	1047.53
1	F1CH20171219_20C1.04991.04991.2	0.000158	6/20	L.VQRVASVM[147.04]QEY.T	sp|P25787|PSA2_HUMAN	1324.64
0.9836	F1CH20171219_20C1.05000.05000.2	0.0904	8/18	L.KESFEGQMTE.D	sp|P25787|PSA2_HUMAN	1184.5
1	F1CH20171219_20C1.05036.05036.2	0.00297	14/18	A.LGDIGNRVSE.Q	sp|P22222|CCNB1m_HUMAN	1058.54
1	F1CH20171219_20C1.05053.05053.2	0.000401	10/22	A.SDRVAASNIVQM[147.04].K	sp|P49721|PSB2_HUMAN	1305.63
0.9998	F1CH20171219_20C1.05069.05069.2	0.0214	6/14	L.NEPPLVHT.A	sp|P28072|PSB6_HUMAN	905.461
1	F1CH20171219_20C1.05072.05072.3	0.000574	10/48	V.SEQLQARLPLRKE.A	sp|P22222|CCNB1m_HUMAN	1566.88
1	F1CH20171219_20C1.05090.05090.3	0.00514	8/52	V.SEQLQARLPLRKEA.R	sp|P22222|CCNB1m_HUMAN	1637.92
0.9723	F1CH20171219_20C1.05098.05098.2	0.117	6/24	A.ADSRATAGAYIAS.Q	sp|P28074|PSB5_HUMAN	1252.6
1	F1CH20171219_20C1.05104.05104.2	0.00513	13/18	A.LGDIGNRVSE.Q	sp|P22222|CCNB1m_HUMAN	1058.54
1	F1CH20171219_20C1.05105.05105.3	0.00624	9/52	L.HSLSTGRLPRVVTA.N	sp|Q99436|PSB7_HUMAN	1492.85
1	F1CH20171219_20C1.05119.05119.4	0.00914	11/78	V.SEQLQARLPLRKEA.R	sp|P22222|CCNB1m_HUMAN	1637.92
1	F1CH20171219_20C1.05123.05123.2	0.00634	8/24	V.ASDRVAASNIVQM[147.04].K	sp|P49721|PSB2_HUMAN	1376.67
1	F1CH20171219_20C1.05125.05125.2	0.000679	8/22	A.SDRVAASNIVQM[147.04].K	sp|P49721|PSB2_HUMAN	1305.63
0.9831	F1CH20171219_20C1.05146.05146.2	0.0945	8/14	F.RYQGYIGA.A	sp|Q99436|PSB7_HUMAN	926.461
1	F1CH20171219_20C1.05152.05152.2	0.0115	7/20	D.IGNRVSEQLQA.R	sp|P22222|CCNB1m_HUMAN	1213.64
1	F1CH20171219_20C1.05167.05167.3	0.0043	9/52	V.SEQLQARLPLRKEA.R	sp|P22222|CCNB1m_HUMAN	1637.92
1	F1CH20171219_20C1.05172.05172.3	0.00141	8/52	Y.SGM[147.04]GPDYRVLVHRA.R	sp|P25787|PSA2_HUMAN	1572.78
1	F1CH20171219_20C1.05178.05178.2	0.0043	11/18	A.LGDIGNRVSE.Q	sp|P22222|CCNB1m_HUMAN	1058.54
1	F1CH20171219_20C1.05179.05179.2	3.03e-06	11/32	V.SSDNVADLHEKYSGSTP.-	sp|P28074|PSB5_HUMAN	1805.81
1	F1CH20171219_20C1.05184.05184.3	0.00347	14/64	V.SSDNVADLHEKYSGSTP.-	sp|P28074|PSB5_HUMAN	1805.81
1	F1CH20171219_20C1.05186.05186.2	0.000109	11/22	L.AAIAESGVERQV.L	sp|P28072|PSB6_HUMAN	1228.64
1	F1CH20171219_20C1.05192.05192.2	7.5e-06	9/30	S.SDNVADLHEKYSGSTP.-	sp|P28074|PSB5_HUMAN	1718.77
1	F1CH20171219_20C1.05223.05223.3	1.2e-08	11/56	L.AM[147.04]ERDGSSGGVIRLA.A	sp|P28072|PSB6_HUMAN	1533.76
0.9951	F1CH20171219_20C1.05247.05247.2	0.0582	6/18	L.REVLEKQPVL.S	sp|P28070|PSB4_HUMAN	1209.71
1	F1CH20171219_20C1.05251.05251.2	0.00873	9/18	A.LGDIGNRVSE.Q	sp|P22222|CCNB1m_HUMAN	1058.54
0.9503	F1CH20171219_20C1.05253.05253.2	0.112	6/20	T.KEGIREETVSL.R	sp|P20618|PSB1_HUMAN	1259.67
1	F1CH20171219_20C1.05280.05280.2	1e-05	14/22	A.VAGGAPSVGIKA.A	sp|P25787|PSA2_HUMAN	1025.59
0.9973	F1CH20171219_20C1.05285.05285.2	0.0377	7/18	L.AESGVERQVL.L	sp|P28072|PSB6_HUMAN	1086.57
1	F1CH20171219_20C1.05290.05290.2	0.000101	9/24	M.ERDGSSGGVIRLA.A	sp|P28072|PSB6_HUMAN	1315.68
1	F1CH20171219_20C1.05320.05320.2	0.00991	9/18	A.LGDIGNRVSE.Q	sp|P22222|CCNB1m_HUMAN	1058.54
1	F1CH20171219_20C1.05371.05371.3	5.45e-08	14/52	L.AM[147.04]ERDGSSGGVIRL.A	sp|P28072|PSB6_HUMAN	1462.72
1	F1CH20171219_20C1.05387.05387.2	0.00419	9/28	C.RSGSAADTQAVADAV.T	sp|P28072|PSB6_HUMAN	1417.68
0.9926	F1CH20171219_20C1.05394.05394.2	0.0648	2/18	L.KRQIRRLKHK.L	sp|P32605|RU1A_YEAST	1361.88
1	F1CH20171219_20C1.05397.05397.2	0.006	9/18	A.AKTEIEKLQM.K	sp|P25788|PSA3_HUMAN	1189.64
0.9986	F1CH20171219_20C1.05399.05399.2	0.0263	8/18	A.LGDIGNRVSE.Q	sp|P22222|CCNB1m_HUMAN	1058.54
1	F1CH20171219_20C1.05448.05448.2	0.000122	11/22	M.ERDGSSGGVIRL.A	sp|P28072|PSB6_HUMAN	1244.65
1	F1CH20171219_20C1.05458.05458.3	0.00213	14/44	M.ERDGSSGGVIRL.A	sp|P28072|PSB6_HUMAN	1244.65
1	F1CH20171219_20C1.05474.05474.3	6.42e-05	10/84	Y.AQEAVKKGSTAVGVRGRDIVVL.G	sp|O14818|PSA7_HUMAN	2252.3
1	F1CH20171219_20C1.05488.05488.4	0.000392	15/126	Y.AQEAVKKGSTAVGVRGRDIVVL.G	sp|O14818|PSA7_HUMAN	2252.3
1	F1CH20171219_20C1.05490.05490.2	0.00379	7/20	M.RNGYELSPTAA.A	sp|P49721|PSB2_HUMAN	1177.57
0.9997	F1CH20171219_20C1.05492.05492.2	0.0236	9/18	L.EETVQTMDTS.-	sp|Q99436|PSB7_HUMAN	1139.47
1	F1CH20171219_20C1.05497.05497.2	0.00112	5/26	Y.AM[147.04]EAVKQGSATVGL.K	sp|P25786|PSA1_HUMAN	1376.7
1	F1CH20171219_20C1.05539.05539.2	0.00269	10/24	A.AVAGGAPSVGIKA.A	sp|P25787|PSA2_HUMAN	1096.62
1	F1CH20171219_20C1.05560.05560.2	0.00108	6/20	R.TQNPM[147.04]VTGTSV.L	sp|P28070|PSB4_HUMAN	1149.53
0.9941	F1CH20171219_20C1.05614.05614.2	0.0416	7/18	A.LGDIGNRVSE.Q	sp|P22222|CCNB1m_HUMAN	1058.54
0.9969	F1CH20171219_20C1.05648.05648.2	0.0492	9/14	V.SEQLQARL.P	sp|P22222|CCNB1m_HUMAN	943.509
0.9696	F1CH20171219_20C1.05653.05653.2	0.122	5/22	G.ADTRATEGMVVA.D	sp|Q99436|PSB7_HUMAN	1219.59
1	F1CH20171219_20C1.05656.05656.2	0.00391	7/14	T.AASLFKEM[147.04].C	sp|P28072|PSB6_HUMAN	911.442
0.9974	F1CH20171219_20C1.05672.05672.2	0.046	7/12	V.AMYVHAY.T	sp|P25788|PSA3_HUMAN	853.379
0.9993	F1CH20171219_20C1.05695.05695.2	0.0197	9/22	L.GDIGNRVSEQLQ.A	sp|P22222|CCNB1m_HUMAN	1314.65
0.9576	F1CH20171219_20C1.05699.05699.3	0.116	6/60	M.ILGAVTISLVIIVFFL.Y	sp|Q07986|YL036_YEAST	1717.08
0.9941	F1CH20171219_20C1.05721.05721.2	0.0622	7/14	V.SEQLQARL.P	sp|P22222|CCNB1m_HUMAN	943.509
1	F1CH20171219_20C1.05723.05723.2	3.95e-05	10/28	L.AAVAGGAPSVGIKAA.N	sp|P25787|PSA2_HUMAN	1238.7
1	F1CH20171219_20C1.05727.05727.4	0.0258	9/144	V.PTAPAATSRPGLRPRTALGDIGNRV.S	sp|P22222|CCNB1m_HUMAN	2543.4
0.9974	F1CH20171219_20C1.05732.05732.2	0.0463	6/24	L.GADTRATEGMVVA.D	sp|Q99436|PSB7_HUMAN	1276.61
0.9875	F1CH20171219_20C1.05741.05741.4	0.302	17/156	V.PTAPAATSRPGLRPRTALGDIGNRVSE.Q	sp|P22222|CCNB1m_HUMAN	2759.48
1	F1CH20171219_20C1.05742.05742.2	3.31e-05	16/26	L.AAVAGGAPSVGIKA.A	sp|P25787|PSA2_HUMAN	1167.66
0.9995	F1CH20171219_20C1.05771.05771.3	0.0474	6/60	M.ILGAVTISLVIIVFFL.Y	sp|Q07986|YL036_YEAST	1717.08
0.9998	F1CH20171219_20C1.05788.05788.2	0.0212	8/16	F.AIVASDTRL.S	sp|P20618|PSB1_HUMAN	944.529
1	F1CH20171219_20C1.05798.05798.2	0.000961	8/28	A.ADSRATAGAYIASQT.V	sp|P28074|PSB5_HUMAN	1481.71
1	F1CH20171219_20C1.05804.05804.4	0.0142	16/144	V.PTAPAATSRPGLRPRTALGDIGNRV.S	sp|P22222|CCNB1m_HUMAN	2543.4
1	F1CH20171219_20C1.05851.05851.2	6.39e-05	8/24	L.AALAKAPFAAHGY.G	sp|P49721|PSB2_HUMAN	1286.68
1	F1CH20171219_20C1.05856.05856.3	0.00292	11/68	R.PGLRPRTALGDIGNRVSE.Q	sp|P22222|CCNB1m_HUMAN	1907.03
0.9998	F1CH20171219_20C1.05857.05857.3	0.0461	6/60	M.ILGAVTISLVIIVFFL.Y	sp|Q07986|YL036_YEAST	1717.08
1	F1CH20171219_20C1.05862.05862.2	7.82e-05	16/20	T.ALGDIGNRVSE.Q	sp|P22222|CCNB1m_HUMAN	1129.57
1	F1CH20171219_20C1.05880.05880.2	0.00329	6/28	F.DGGVVLGADSRTTTG.S	sp|P28072|PSB6_HUMAN	1404.68
0.9613	F1CH20171219_20C1.05885.05885.3	0.142	8/44	Y.SGM[147.04]GPDYRVLVH.R	sp|P25787|PSA2_HUMAN	1345.64
1	F1CH20171219_20C1.05898.05898.3	3.53e-07	16/72	A.ADSRATAGAYIASQTVKKV.L	sp|P28074|PSB5_HUMAN	1936.04
1	F1CH20171219_20C1.05906.05906.2	0.0015	10/16	F.SPEGRLYQV.E	sp|P25789|PSA4_HUMAN	1047.53
1	F1CH20171219_20C1.05914.05914.3	1.47e-05	12/56	L.RETLPAEQDLTTKNV.S	sp|P25786|PSA1_HUMAN	1713.89
0.9977	F1CH20171219_20C1.05921.05921.4	0.16	5/138	E.PLPPITVPVSSAPCKTHILSEEKI.H	sp|Q03034|FDC1_YEAST	2555.4
1	F1CH20171219_20C1.05934.05934.2	0.000832	15/20	T.ALGDIGNRVSE.Q	sp|P22222|CCNB1m_HUMAN	1129.57
1	F1CH20171219_20C1.05948.05948.3	0.000116	17/60	R.PGLRPRTALGDIGNRV.S	sp|P22222|CCNB1m_HUMAN	1690.96
0.9578	F1CH20171219_20C1.05955.05955.4	0.424	9/78	A.KIKDVRKKHGLSKV.K	sp|P25654|YCY0_YEAST	1635.03
1	F1CH20171219_20C1.05958.05958.2	1.12e-05	15/20	T.ALGDIGNRVSE.Q	sp|P22222|CCNB1m_HUMAN	1129.57
1	F1CH20171219_20C1.06054.06054.2	0.000191	14/20	L.GDIGNRVSEQL.Q	sp|P22222|CCNB1m_HUMAN	1186.59
0.9942	F1CH20171219_20C1.06074.06074.2	0.062	12/16	T.ALGDIGNRV.S	sp|P22222|CCNB1m_HUMAN	913.498
0.9999	F1CH20171219_20C1.06105.06105.2	0.0179	8/16	G.TTIAGVVYK.D	sp|Q99436|PSB7_HUMAN	950.544
1	F1CH20171219_20C1.06115.06115.2	0.000328	9/30	C.DARAIGSASEGAQSSL.Q	sp|P28066|PSA5_HUMAN	1518.73
1	F1CH20171219_20C1.06122.06122.2	8.15e-05	12/20	L.GDIGNRVSEQL.Q	sp|P22222|CCNB1m_HUMAN	1186.59
1	F1CH20171219_20C1.06123.06123.3	0.000464	13/64	L.ALAM[147.04]ERDGSSGGVIRLA.A	sp|P28072|PSB6_HUMAN	1717.88
0.9674	F1CH20171219_20C1.06129.06129.2	0.0951	9/16	F.SPSGKLVQI.E	sp|P25787|PSA2_HUMAN	927.539
1	F1CH20171219_20C1.06154.06154.2	0.00185	8/16	Y.GVMDRGYSY.D	sp|P28074|PSB5_HUMAN	1046.45
0.9995	F1CH20171219_20C1.06181.06181.2	0.0266	9/16	A.SDTRLSEGF.S	sp|P20618|PSB1_HUMAN	1010.47
1	F1CH20171219_20C1.06183.06183.2	0.000214	10/18	R.SEYDRGVNTF.S	sp|P28066|PSA5_HUMAN	1186.53
0.9591	F1CH20171219_20C1.06212.06212.4	0.42	8/78	A.KIKDVRKKHGLSKV.K	sp|P25654|YCY0_YEAST	1635.03
0.9951	F1CH20171219_20C1.06213.06213.3	0.0977	9/60	L.ELHSLSTGRLPRVVTA.N	sp|Q99436|PSB7_HUMAN	1734.97
0.9998	F1CH20171219_20C1.06222.06222.2	0.0187	4/22	T.LPAEQDLTTKNV.S	sp|P25786|PSA1_HUMAN	1327.7
0.9734	F1CH20171219_20C1.06247.06247.2	0.115	5/20	Y.RDAYSGGAVNL.Y	sp|P28074|PSB5_HUMAN	1121.55
1	F1CH20171219_20C1.06256.06256.3	1.52e-05	12/60	L.ALAM[147.04]ERDGSSGGVIRL.A	sp|P28072|PSB6_HUMAN	1646.84
1	F1CH20171219_20C1.06262.06262.2	0.000155	10/24	L.GDIGNRVSEQLQA.R	sp|P22222|CCNB1m_HUMAN	1385.69
0.9996	F1CH20171219_20C1.06290.06290.2	0.0227	8/20	A.AERDVYTGDAL.R	sp|P20618|PSB1_HUMAN	1208.57
0.9725	F1CH20171219_20C1.06300.06300.2	0.0776	6/20	L.ADIAREEASNF.R	sp|P25788|PSA3_HUMAN	1221.56
0.9987	F1CH20171219_20C1.06306.06306.2	0.0359	6/20	L.KLGSTAIGIQT.S	sp|P28066|PSA5_HUMAN	1087.62
1	F1CH20171219_20C1.06308.06308.2	0.00219	7/18	A.ERDVYTGDAL.R	sp|P20618|PSB1_HUMAN	1137.53
1	F1CH20171219_20C1.06325.06325.2	0.00281	10/24	L.GDIGNRVSEQLQA.R	sp|P22222|CCNB1m_HUMAN	1385.69
1	F1CH20171219_20C1.06346.06346.3	1.95e-08	15/88	C.DARAIGSASEGAQSSLQEVYHKS.M	sp|P28066|PSA5_HUMAN	2390.15
1	F1CH20171219_20C1.06350.06350.2	0.00352	9/18	Y.AFKAINQGGL.T	sp|P60900|PSA6_HUMAN	1017.56
0.9997	F1CH20171219_20C1.06356.06356.2	0.0218	5/18	V.ENPKFRILTE.A	sp|P60900|PSA6_HUMAN	1245.67
0.9858	F1CH20171219_20C1.06366.06366.2	0.0878	4/18	A.KIIYIVHDEV.K	sp|P25788|PSA3_HUMAN	1227.69
1	F1CH20171219_20C1.06369.06369.2	0.000923	11/24	Y.VDSEGNRISGATF.S	sp|P28074|PSB5_HUMAN	1351.64
1	F1CH20171219_20C1.06370.06370.4	3.54e-08	22/132	C.DARAIGSASEGAQSSLQEVYHKS.M	sp|P28066|PSA5_HUMAN	2390.15
1	F1CH20171219_20C1.06383.06383.3	0.00046	10/56	A.LGDIGNRVSEQLQAR.L	sp|P22222|CCNB1m_HUMAN	1654.88
0.9999	F1CH20171219_20C1.06398.06398.2	0.0158	7/18	L.RETLPAEQDL.T	sp|P25786|PSA1_HUMAN	1170.59
0.9999	F1CH20171219_20C1.06403.06403.2	0.018	5/12	L.ANM[147.04]VYQY.K	sp|P28074|PSB5_HUMAN	903.38
0.9996	F1CH20171219_20C1.06412.06412.2	0.0254	7/18	D.PGAINRAQEL.R	sp|P32660|ATC5_YEAST	1067.57
1	F1CH20171219_20C1.06451.06451.3	0.00054	13/56	L.VSLIGSKTQIPTQRY.G	sp|P25786|PSA1_HUMAN	1689.94
1	F1CH20171219_20C1.06461.06461.2	0.00183	5/18	Y.SGM[147.04]GPDYRVL.V	sp|P25787|PSA2_HUMAN	1109.52
1	F1CH20171219_20C1.06463.06463.2	0.000577	4/28	L.VSLIGSKTQIPTQRY.G	sp|P25786|PSA1_HUMAN	1689.94
1	F1CH20171219_20C1.06466.06466.2	0.000663	7/22	R.TALGDIGNRVSE.Q	sp|P22222|CCNB1m_HUMAN	1230.62
0.9994	F1CH20171219_20C1.06554.06554.2	0.0286	7/22	A.AIAESGVERQVL.L	sp|P28072|PSB6_HUMAN	1270.69
1	F1CH20171219_20C1.06560.06560.2	0.00288	8/20	L.VQRVASVMQEY.T	sp|P25787|PSA2_HUMAN	1308.65
1	F1CH20171219_20C1.06566.06566.2	0.00162	6/26	Y.AMEAVKQGSATVGL.K	sp|P25786|PSA1_HUMAN	1360.7
0.9999	F1CH20171219_20C1.06571.06571.2	0.0165	8/18	A.LGDIGNRVSE.Q	sp|P22222|CCNB1m_HUMAN	1058.54
0.9985	F1CH20171219_20C1.06583.06583.2	0.038	5/18	K.RYNEDLELED.A	sp|P25787|PSA2_HUMAN	1294.57
1	F1CH20171219_20C1.06585.06585.2	7.19e-05	11/22	D.VNVEINVAPGKD.L	sp|K1C9_HUMAN|	1253.66
1	F1CH20171219_20C1.06593.06593.3	6.97e-05	11/80	F.DGGVVLGADSRTTTGSYIANR.V	sp|P28072|PSB6_HUMAN	2109.05
0.9939	F1CH20171219_20C1.06597.06597.2	0.0631	8/16	V.KFEGGVVIA.A	sp|P28070|PSB4_HUMAN	918.518
1	F1CH20171219_20C1.06605.06605.2	0.012	10/18	G.DIGNRVSEQL.Q	sp|P22222|CCNB1m_HUMAN	1129.57
1	F1CH20171219_20C1.06618.06618.2	0.000934	10/22	V.DSEGNRISGATF.S	sp|P28074|PSB5_HUMAN	1252.57
0.9876	F1CH20171219_20C1.06619.06619.2	0.0832	5/24	F.KAINQGGLTSVAV.R	sp|P60900|PSA6_HUMAN	1256.71
0.9958	F1CH20171219_20C1.06625.06625.2	0.0547	8/18	R.TALGDIGNRV.S	sp|P22222|CCNB1m_HUMAN	1014.55
1	F1CH20171219_20C1.06631.06631.2	0.0097	8/20	Y.TQSGGVRPFGV.S	sp|P25787|PSA2_HUMAN	1103.57
1	F1CH20171219_20C1.06633.06633.2	0.000442	7/16	G.TTTLAFKFR.H	sp|P28074|PSB5_HUMAN	1083.61
1	F1CH20171219_20C1.06637.06637.2	0.00234	12/18	A.LGDIGNRVSE.Q	sp|P22222|CCNB1m_HUMAN	1058.54
0.9571	F1CH20171219_20C1.06641.06641.2	0.112	6/24	E.TLPAEQDLTTKNV.S	sp|P25786|PSA1_HUMAN	1428.75
0.9995	F1CH20171219_20C1.06642.06642.2	0.0263	8/18	D.EELLGDGHSY.S	sp|P28070|PSB4_HUMAN	1118.49
1	F1CH20171219_20C1.06645.06645.3	0.0148	9/40	R.RLPRPLERVPL.-	sp|P22222|CCNB1m_HUMAN	1344.84
1	F1CH20171219_20C1.06649.06649.2	0.00155	8/18	L.GGVDVTGPHL.Y	sp|Q99436|PSB7_HUMAN	950.482
0.9888	F1CH20171219_20C1.06657.06657.3	0.136	7/68	E.DKFRPDM[147.04]EEEEAKNLVSE.A	sp|Q99436|PSB7_HUMAN	2180.99
0.9985	F1CH20171219_20C1.06662.06662.2	0.0383	7/18	G.DIGNRVSEQL.Q	sp|P22222|CCNB1m_HUMAN	1129.57
1	F1CH20171219_20C1.06686.06686.2	0.00584	7/20	Y.TQSGGVRPFGV.S	sp|P25787|PSA2_HUMAN	1103.57
0.9993	F1CH20171219_20C1.06687.06687.2	0.0293	6/16	S.TDKLPYVTM[147.04].G	sp|Q99436|PSB7_HUMAN	1082.53
1	F1CH20171219_20C1.06688.06688.2	4.02e-07	9/32	C.RSGSAADTQAVADAVTY.Q	sp|P28072|PSB6_HUMAN	1681.79
1	F1CH20171219_20C1.06696.06696.2	0.00156	7/20	L.ELNEPPLVHTA.A	sp|P28072|PSB6_HUMAN	1218.62
0.9823	F1CH20171219_20C1.06699.06699.2	0.0962	6/16	L.SSNLELHSL.S	sp|Q99436|PSB7_HUMAN	998.503
1	F1CH20171219_20C1.06706.06706.3	2.66e-05	12/52	F.HSIELNEPPLVHTA.A	sp|P28072|PSB6_HUMAN	1555.8
1	F1CH20171219_20C1.06707.06707.2	1.6e-09	11/26	F.HSIELNEPPLVHTA.A	sp|P28072|PSB6_HUMAN	1555.8
0.9992	F1CH20171219_20C1.06722.06722.2	0.0309	7/18	D.PGAINRAQEL.R	sp|P32660|ATC5_YEAST	1067.57
1	F1CH20171219_20C1.06733.06733.2	0.00509	7/22	G.DIGNRVSEQLQA.R	sp|P22222|CCNB1m_HUMAN	1328.67
1	F1CH20171219_20C1.06739.06739.2	0.0103	5/30	L.ALQFGEEDADPGAM[147.04]SR.P	sp|P28066|PSA5_HUMAN	1708.74
1	F1CH20171219_20C1.06741.06741.2	9.99e-08	13/32	C.RSGSAADTQAVADAVTY.Q	sp|P28072|PSB6_HUMAN	1681.79
1	F1CH20171219_20C1.06749.06749.2	0.000747	8/18	C.NLNELVKHGL.R	sp|P25786|PSA1_HUMAN	1135.63
1	F1CH20171219_20C1.06751.06751.2	0.000733	8/20	L.ELNEPPLVHTA.A	sp|P28072|PSB6_HUMAN	1218.62
0.9935	F1CH20171219_20C1.06759.06759.2	0.0556	7/16	L.GFHSIELNE.P	sp|P28072|PSB6_HUMAN	1044.49
1	F1CH20171219_20C1.06762.06762.3	2.9e-05	12/56	F.HSIELNEPPLVHTAA.S	sp|P28072|PSB6_HUMAN	1626.84
0.9997	F1CH20171219_20C1.06768.06768.3	0.0543	6/36	C.NLNELVKHGL.R	sp|P25786|PSA1_HUMAN	1135.63
1	F1CH20171219_20C1.06769.06769.2	8.67e-06	7/28	F.HSIELNEPPLVHTAA.S	sp|P28072|PSB6_HUMAN	1626.84
0.9998	F1CH20171219_20C1.06780.06780.2	0.0201	5/22	L.ELNEPPLVHTAA.S	sp|P28072|PSB6_HUMAN	1289.66
0.9991	F1CH20171219_20C1.06784.06784.2	0.0327	7/18	D.PGAINRAQEL.R	sp|P32660|ATC5_YEAST	1067.57
1	F1CH20171219_20C1.06803.06803.2	4.4e-05	11/20	L.ATDVQTVAQRL.K	sp|P49720|PSB3_HUMAN	1200.65
0.9997	F1CH20171219_20C1.06805.06805.2	0.0239	9/18	Y.NRFQIATVTE.K	sp|P28070|PSB4_HUMAN	1177.61
1	F1CH20171219_20C1.06813.06813.2	2.96e-05	12/24	L.AAIAESGVERQVL.L	sp|P28072|PSB6_HUMAN	1341.73
0.9948	F1CH20171219_20C1.06821.06821.2	0.0208	5/16	V.AM[147.04]YVHAYTL.Y	sp|P25788|PSA3_HUMAN	1083.51
1	F1CH20171219_20C1.06838.06838.2	2.86e-07	12/24	F.HSIELNEPPLVHT.A	sp|P28072|PSB6_HUMAN	1484.76
1	F1CH20171219_20C1.06840.06840.3	0.00261	9/52	F.AGLTADARIVINRA.R	sp|O14818|PSA7_HUMAN	1439.82
1	F1CH20171219_20C1.06842.06842.2	0.00478	10/24	A.LGDIGNRVSEQLQ.A	sp|P22222|CCNB1m_HUMAN	1427.74
1	F1CH20171219_20C1.06843.06843.3	6.77e-05	14/48	F.HSIELNEPPLVHT.A	sp|P28072|PSB6_HUMAN	1484.76
1	F1CH20171219_20C1.06846.06846.2	6.94e-05	11/18	L.TPTEVKDYLA.A	sp|P25787|PSA2_HUMAN	1135.58
0.9932	F1CH20171219_20C1.06862.06862.2	0.0656	4/32	V.AADSRATAGAYIASQTV.K	sp|P28074|PSB5_HUMAN	1651.82
1	F1CH20171219_20C1.06879.06879.2	0.00965	7/30	A.ADSRATAGAYIASQTV.K	sp|P28074|PSB5_HUMAN	1580.78
1	F1CH20171219_20C1.06893.06893.2	0.00994	8/18	L.ELNEPPLVHT.A	sp|P28072|PSB6_HUMAN	1147.59
1	F1CH20171219_20C1.06899.06899.2	0.00157	8/22	A.SDRVAASNIVQM.K	sp|P49721|PSB2_HUMAN	1289.64
1	F1CH20171219_20C1.06905.06905.3	0.00148	10/60	A.ADSRATAGAYIASQTV.K	sp|P28074|PSB5_HUMAN	1580.78
1	F1CH20171219_20C1.06906.06906.2	0.00037	7/24	V.ASDRVAASNIVQM.K	sp|P49721|PSB2_HUMAN	1360.68
1	F1CH20171219_20C1.06908.06908.2	3.63e-08	10/24	F.HSIELNEPPLVHT.A	sp|P28072|PSB6_HUMAN	1484.76
1	F1CH20171219_20C1.06937.06937.2	7.91e-05	6/22	Y.QEPIPTAQLVQR.V	sp|P25787|PSA2_HUMAN	1378.76
1	F1CH20171219_20C1.06946.06946.2	4.17e-05	11/30	A.ADSRATAGAYIASQTV.K	sp|P28074|PSB5_HUMAN	1580.78
1	F1CH20171219_20C1.06960.06960.2	0.00262	9/18	L.ELNEPPLVHT.A	sp|P28072|PSB6_HUMAN	1147.59
0.9628	F1CH20171219_20C1.06968.06968.2	0.134	4/24	A.TYRDAYSGGAVNL.Y	sp|P28074|PSB5_HUMAN	1385.66
0.9957	F1CH20171219_20C1.06972.06972.2	0.0554	6/30	Y.SIYPHGSTDKLPYVTM[147.04].G	sp|Q99436|PSB7_HUMAN	1823.88
0.9999	F1CH20171219_20C1.06988.06988.4	0.0853	7/168	V.PTAPAATSRPGLRPRTALGDIGNRVSEQL.Q	sp|P22222|CCNB1m_HUMAN	3000.62
1	F1CH20171219_20C1.06995.06995.2	0.00522	8/20	L.AESGVERQVLL.G	sp|P28072|PSB6_HUMAN	1199.65
0.9586	F1CH20171219_20C1.07006.07006.2	0.141	7/18	L.SAEKVEIATL.T	sp|P25789|PSA4_HUMAN	1059.58
1	F1CH20171219_20C1.07059.07059.2	0.000776	6/22	L.VQRVASVMQEYT.Q	sp|P25787|PSA2_HUMAN	1409.7
1	F1CH20171219_20C1.07060.07060.2	5.08e-05	8/16	L.GSYGSLARF.R	sp|P28070|PSB4_HUMAN	956.472
1	F1CH20171219_20C1.07091.07091.2	0.0122	5/22	A.LGDIGNRVSEQL.Q	sp|P22222|CCNB1m_HUMAN	1299.68
1	F1CH20171219_20C1.07107.07107.2	1.86e-05	13/20	C.KDGVVFGVEKL.V	sp|P25788|PSA3_HUMAN	1189.67
1	F1CH20171219_20C1.07109.07109.2	0.00372	6/16	L.TPTEVKDYL.A	sp|P25787|PSA2_HUMAN	1064.54
1	F1CH20171219_20C1.07114.07114.3	0.0122	11/40	C.KDGVVFGVEKL.V	sp|P25788|PSA3_HUMAN	1189.67
0.9975	F1CH20171219_20C1.07116.07116.2	0.0455	5/20	R.TQNPMVTGTSV.L	sp|P28070|PSB4_HUMAN	1133.54
1	F1CH20171219_20C1.07130.07130.2	0.00419	7/22	F.SPSGKLVQIEYA.L	sp|P25787|PSA2_HUMAN	1290.68
1	F1CH20171219_20C1.07133.07133.3	0.000992	13/40	F.VFDRPLPVSRL.V	sp|P25786|PSA1_HUMAN	1297.75
0.9888	F1CH20171219_20C1.07134.07134.2	0.0509	7/18	L.ADISQVYTQN.A	sp|P60900|PSA6_HUMAN	1137.53
0.9666	F1CH20171219_20C1.07145.07145.2	0.101	4/28	G.TTTLAFKFRHGVIVA.A	sp|P28074|PSB5_HUMAN	1659.95
1	F1CH20171219_20C1.07147.07147.2	0.00015	13/20	F.SPEGRLYQVEY.A	sp|P25789|PSA4_HUMAN	1339.64
1	F1CH20171219_20C1.07149.07149.3	5.12e-05	14/60	L.ALAMERDGSSGGVIRL.A	sp|P28072|PSB6_HUMAN	1630.85
1	F1CH20171219_20C1.07154.07154.2	0.000765	10/22	A.LGDIGNRVSEQL.Q	sp|P22222|CCNB1m_HUMAN	1299.68
1	F1CH20171219_20C1.07161.07161.2	0.00111	8/20	A.LRETLPAEQDL.T	sp|P25786|PSA1_HUMAN	1283.67
1	F1CH20171219_20C1.07163.07163.2	0.000157	9/24	Y.AFKAINQGGLTSV.A	sp|P60900|PSA6_HUMAN	1304.71
1	F1CH20171219_20C1.07197.07197.2	0.000856	8/20	F.SPSGKLVQIEY.A	sp|P25787|PSA2_HUMAN	1219.64
1	F1CH20171219_20C1.07211.07211.2	0.0063	7/16	G.VDVTGPHLY.S	sp|Q99436|PSB7_HUMAN	999.503
1	F1CH20171219_20C1.07213.07213.2	5e-05	17/22	A.LGDIGNRVSEQL.Q	sp|P22222|CCNB1m_HUMAN	1299.68
1	F1CH20171219_20C1.07229.07229.2	3.71e-06	13/30	Y.ALAAVAGGAPSVGIKA.A	sp|P25787|PSA2_HUMAN	1351.78
0.9997	F1CH20171219_20C1.07235.07235.2	0.00318	6/20	T.ALGDIGNRVSE.Q	sp|P22222|CCNB1m_HUMAN	1129.57
1	F1CH20171219_20C1.07240.07240.2	0.000205	10/26	A.LGDIGNRVSEQLQA.R	sp|P22222|CCNB1m_HUMAN	1498.77
1	F1CH20171219_20C1.07249.07249.2	4.61e-05	13/20	F.SPSGKLVQIEY.A	sp|P25787|PSA2_HUMAN	1219.64
1	F1CH20171219_20C1.07266.07266.2	0.00167	9/22	A.LGDIGNRVSEQL.Q	sp|P22222|CCNB1m_HUMAN	1299.68
1	F1CH20171219_20C1.07268.07268.3	0.0013	13/52	A.LGDIGNRVSEQLQA.R	sp|P22222|CCNB1m_HUMAN	1498.77
1	F1CH20171219_20C1.07283.07283.2	0.000416	9/30	Y.ALAAVAGGAPSVGIKA.A	sp|P25787|PSA2_HUMAN	1351.78
0.9997	F1CH20171219_20C1.07290.07290.2	0.0236	8/14	T.AASLFKEM.C	sp|P28072|PSB6_HUMAN	895.447
1	F1CH20171219_20C1.07296.07296.2	3.16e-05	17/26	A.LGDIGNRVSEQLQA.R	sp|P22222|CCNB1m_HUMAN	1498.77
1	F1CH20171219_20C1.07312.07312.2	0.00141	9/18	G.GVDVTGPHLY.S	sp|Q99436|PSB7_HUMAN	1056.52
1	F1CH20171219_20C1.07324.07324.2	0.00133	11/20	L.GGVDVTGPHLY.S	sp|Q99436|PSB7_HUMAN	1113.55
1	F1CH20171219_20C1.07327.07327.2	0.000589	9/28	A.DSRATAGAYIASQTV.K	sp|P28074|PSB5_HUMAN	1509.74
0.9998	F1CH20171219_20C1.07351.07351.2	0.02	4/26	A.LGDIGNRVSEQLQA.R	sp|P22222|CCNB1m_HUMAN	1498.77
0.9986	F1CH20171219_20C1.07355.07355.2	0.00439	7/20	T.ALGDIGNRVSE.Q	sp|P22222|CCNB1m_HUMAN	1129.57
0.9998	F1CH20171219_20C1.07377.07377.2	0.0202	4/18	Y.SGMGPDYRVL.V	sp|P25787|PSA2_HUMAN	1093.52
1	F1CH20171219_20C1.07381.07381.2	0.00115	15/20	L.GGVDVTGPHLY.S	sp|Q99436|PSB7_HUMAN	1113.55
1	F1CH20171219_20C1.07421.07421.2	3.56e-05	9/18	R.DGSSGGVIRL.A	sp|P28072|PSB6_HUMAN	959.504
1	F1CH20171219_20C1.07423.07423.2	0.000164	7/18	R.NGYELSPTAA.A	sp|P49721|PSB2_HUMAN	1021.47
1	F1CH20171219_20C1.07430.07430.3	0.000194	10/84	F.DGGVVLGADSRTTTGSYIANRV.T	sp|P28072|PSB6_HUMAN	2208.11
1	F1CH20171219_20C1.07441.07441.2	0.00775	9/20	T.ALGDIGNRVSE.Q	sp|P22222|CCNB1m_HUMAN	1129.57
1	F1CH20171219_20C1.07445.07445.3	3.64e-05	15/56	M.ERDGSSGGVIRLAAI.A	sp|P28072|PSB6_HUMAN	1499.81
0.9826	F1CH20171219_20C1.07455.07455.2	0.0956	7/18	L.ISSNLELHSL.S	sp|Q99436|PSB7_HUMAN	1111.59
0.9522	F1CH20171219_20C1.07486.07486.2	0.0114	8/20	T.ALGDIGNRVSE.Q	sp|P22222|CCNB1m_HUMAN	1129.57
1	F1CH20171219_20C1.07487.07487.3	4.05e-05	10/56	L.GDIGNRVSEQLQARL.P	sp|P22222|CCNB1m_HUMAN	1654.88
1	F1CH20171219_20C1.07514.07514.2	1.81e-06	8/24	V.YQEPIPTAQLVQR.V	sp|P25787|PSA2_HUMAN	1541.82
1	F1CH20171219_20C1.07572.07572.2	5.03e-08	9/30	L.ALQFGEEDADPGAMSR.P	sp|P28066|PSA5_HUMAN	1692.74
0.9646	F1CH20171219_20C1.07597.07597.2	0.131	5/20	L.PKFAVATLPPA.-	sp|P28072|PSB6_HUMAN	1110.64
1	F1CH20171219_20C1.07652.07652.3	0.00629	8/44	D.VPDYALALRVTR.N	sp|P22222|CCNB1m_HUMAN	1372.78
1	F1CH20171219_20C1.07655.07655.2	0.000206	11/20	L.PKFAVATLPPA.-	sp|P28072|PSB6_HUMAN	1110.64
1	F1CH20171219_20C1.07666.07666.3	0.00472	8/84	W.DKRGPGLYYVDSEGNRISGATF.S	sp|P28074|PSB5_HUMAN	2401.17
0.9943	F1CH20171219_20C1.07676.07676.2	0.038	6/22	L.AGLATDVQTVAQ.R	sp|P49720|PSB3_HUMAN	1172.6
1	F1CH20171219_20C1.07701.07701.2	0.00468	6/26	L.VYQEPIPTAQLVQR.V	sp|P25787|PSA2_HUMAN	1640.89
1	F1CH20171219_20C1.07703.07703.2	0.000296	10/18	Y.DDM[147.04]GPHIFQT.C	sp|P25786|PSA1_HUMAN	1175.49
1	F1CH20171219_20C1.07709.07709.2	0.000216	10/20	L.PKFAVATLPPA.-	sp|P28072|PSB6_HUMAN	1110.64
1	F1CH20171219_20C1.07715.07715.2	0.00102	6/22	R.TQNPM[147.04]VTGTSVL.G	sp|P28070|PSB4_HUMAN	1262.62
0.9889	F1CH20171219_20C1.07738.07738.2	0.00794	12/26	T.ALGDIGNRVSEQLQ.A	sp|P22222|CCNB1m_HUMAN	1498.77
1	F1CH20171219_20C1.07759.07759.2	0.000616	9/20	L.PKFAVATLPPA.-	sp|P28072|PSB6_HUMAN	1110.64
1	F1CH20171219_20C1.07762.07762.3	2.62e-05	11/60	L.GFHSIELNEPPLVHTA.A	sp|P28072|PSB6_HUMAN	1759.89
1	F1CH20171219_20C1.07765.07765.2	2.38e-05	10/22	R.TQNPM[147.04]VTGTSVL.G	sp|P28070|PSB4_HUMAN	1262.62
1	F1CH20171219_20C1.07772.07772.2	0.00898	4/30	L.GFHSIELNEPPLVHTA.A	sp|P28072|PSB6_HUMAN	1759.89
1	F1CH20171219_20C1.07787.07787.3	0.006	9/64	L.GFHSIELNEPPLVHTAA.S	sp|P28072|PSB6_HUMAN	1830.93
0.9949	F1CH20171219_20C1.07793.07793.2	0.0589	6/20	L.GVKFEGGVVIA.A	sp|P28070|PSB4_HUMAN	1074.61
1	F1CH20171219_20C1.07798.07798.2	0.00161	6/16	V.DNHIGISIA.G	sp|P25786|PSA1_HUMAN	938.482
1	F1CH20171219_20C1.07814.07814.2	0.012	8/20	L.AGLATDVQTVA.Q	sp|P49720|PSB3_HUMAN	1044.55
0.9999	F1CH20171219_20C1.07815.07815.2	0.0154	4/38	F.DGGVVLGADSRTTTGSYIAN.R	sp|P28072|PSB6_HUMAN	1952.94
1	F1CH20171219_20C1.07817.07817.3	8.82e-06	15/60	L.GFHSIELNEPPLVHTA.A	sp|P28072|PSB6_HUMAN	1759.89
1	F1CH20171219_20C1.07818.07818.2	0.00196	9/16	L.GDQIPKFAV.A	sp|P28072|PSB6_HUMAN	973.523
0.9764	F1CH20171219_20C1.07826.07826.2	0.109	5/20	L.PKFAVATLPPA.-	sp|P28072|PSB6_HUMAN	1110.64
0.9661	F1CH20171219_20C1.07834.07834.2	0.104	5/24	A.AIAESGVERQVLL.G	sp|P28072|PSB6_HUMAN	1383.77
1	F1CH20171219_20C1.07849.07849.3	0.00727	11/52	E.AEIDAHLVALAERD.-	sp|P60900|PSA6_HUMAN	1521.78
1	F1CH20171219_20C1.07855.07855.2	0.000836	5/26	E.AEIDAHLVALAERD.-	sp|P60900|PSA6_HUMAN	1521.78
1	F1CH20171219_20C1.07863.07863.2	0.00349	8/20	L.AGLATDVQTVA.Q	sp|P49720|PSB3_HUMAN	1044.55
1	F1CH20171219_20C1.07895.07895.3	2.87e-08	13/56	L.GFHSIELNEPPLVHT.A	sp|P28072|PSB6_HUMAN	1688.85
1	F1CH20171219_20C1.07907.07907.2	0.00436	7/20	F.SPDGRVFQVEY.A	sp|P25788|PSA3_HUMAN	1295.61
1	F1CH20171219_20C1.07911.07911.2	2.45e-07	10/28	L.GFHSIELNEPPLVHT.A	sp|P28072|PSB6_HUMAN	1688.85
0.9963	F1CH20171219_20C1.07922.07922.2	0.0526	4/32	V.AGGAPSVGIKAANGVVL.A	sp|P25787|PSA2_HUMAN	1479.84
1	F1CH20171219_20C1.07947.07947.3	1.65e-07	15/56	L.GFHSIELNEPPLVHT.A	sp|P28072|PSB6_HUMAN	1688.85
1	F1CH20171219_20C1.07951.07951.2	0.000477	7/16	D.VPDYALALR.V	sp|P22222|CCNB1m_HUMAN	1016.57
0.9936	F1CH20171219_20C1.07959.07959.2	0.064	9/18	L.GVKFEGGVVI.A	sp|P28070|PSB4_HUMAN	1003.57
1	F1CH20171219_20C1.07966.07966.2	2.16e-05	17/24	T.ALGDIGNRVSEQL.Q	sp|P22222|CCNB1m_HUMAN	1370.72
1	F1CH20171219_20C1.07991.07991.2	0.000373	8/22	G.TTIAGVVYKDGI.V	sp|Q99436|PSB7_HUMAN	1235.68
1	F1CH20171219_20C1.07994.07994.2	0.000141	7/26	L.AAIAESGVERQVLL.G	sp|P28072|PSB6_HUMAN	1454.81
1	F1CH20171219_20C1.08018.08018.2	3.28e-08	11/22	A.SGDYADFQYLKQ.V	sp|P28070|PSB4_HUMAN	1433.65
0.9802	F1CH20171219_20C1.08024.08024.2	0.043	5/16	T.LLALM[147.04]DGMD.N	sp|P40340|TBP7_YEAST	993.451
1	F1CH20171219_20C1.08040.08040.2	1.03e-08	15/26	L.GASGDYADFQYLKQ.V	sp|P28070|PSB4_HUMAN	1561.7
1	F1CH20171219_20C1.08059.08059.3	0.000332	7/76	C.DARAIGSASEGAQSSLQEVY.H	sp|P28066|PSA5_HUMAN	2037.96
1	F1CH20171219_20C1.08084.08084.3	3.41e-05	12/60	A.LGDIGNRVSEQLQARL.P	sp|P22222|CCNB1m_HUMAN	1767.96
1	F1CH20171219_20C1.08108.08108.2	2.86e-06	14/28	T.ALGDIGNRVSEQLQA.R	sp|P22222|CCNB1m_HUMAN	1569.81
0.9858	F1CH20171219_20C1.08137.08137.2	0.0668	5/22	L.LFGGVDEKGPQL.F	sp|P28066|PSA5_HUMAN	1258.66
1	F1CH20171219_20C1.08147.08147.2	0.000473	7/18	V.SEQLQARLPL.R	sp|P22222|CCNB1m_HUMAN	1153.65
1	F1CH20171219_20C1.08156.08156.2	0.00436	6/20	E.PSSIEKIVEID.A	sp|P28066|PSA5_HUMAN	1228.66
0.9622	F1CH20171219_20C1.08162.08162.2	0.135	7/14	V.DNHIGISI.A	sp|P25786|PSA1_HUMAN	867.445
1	F1CH20171219_20C1.08192.08192.2	0.00924	5/36	F.DGGVVLGADSRTTTGSYIA.N	sp|P28072|PSB6_HUMAN	1838.9
1	F1CH20171219_20C1.08214.08214.2	0.00386	5/20	D.PDHLFETISQA.M	sp|P49720|PSB3_HUMAN	1256.6
1	F1CH20171219_20C1.08216.08216.2	0.000826	9/22	L.VLGGVDVTGPHL.Y	sp|Q99436|PSB7_HUMAN	1162.63
1	F1CH20171219_20C1.08223.08223.2	3.98e-05	10/22	V.LGGVDVTGPHLY.S	sp|Q99436|PSB7_HUMAN	1226.63
0.9913	F1CH20171219_20C1.08233.08233.2	0.0722	7/24	Y.TQSGGVRPFGVSL.L	sp|P25787|PSA2_HUMAN	1303.69
0.9999	F1CH20171219_20C1.08236.08236.2	0.0143	7/22	T.QSGGVRPFGVSL.L	sp|P25787|PSA2_HUMAN	1202.64
1	F1CH20171219_20C1.08240.08240.2	0.00668	5/16	L.AQPLLREVL.E	sp|P28070|PSB4_HUMAN	1037.62
1	F1CH20171219_20C1.08273.08273.3	0.0351	6/56	L.DSRFVFDRPLPVSRL.V	sp|P25786|PSA1_HUMAN	1802.98
1	F1CH20171219_20C1.08279.08279.2	0.000496	8/24	Y.TQSGGVRPFGVSL.L	sp|P25787|PSA2_HUMAN	1303.69
1	F1CH20171219_20C1.08281.08281.2	8.52e-05	6/30	R.SGSAADTQAVADAVTY.Q	sp|P28072|PSB6_HUMAN	1525.69
1	F1CH20171219_20C1.08326.08326.2	7.18e-08	10/30	R.SGSAADTQAVADAVTY.Q	sp|P28072|PSB6_HUMAN	1525.69
1	F1CH20171219_20C1.08347.08347.2	0.00487	6/20	F.SPEGRLFQVEY.A	sp|P28066|PSA5_HUMAN	1323.65
1	F1CH20171219_20C1.08349.08349.2	0.0011	9/22	Y.AIEAIKLGSTAI.G	sp|P28066|PSA5_HUMAN	1185.7
0.9994	F1CH20171219_20C1.08395.08395.2	0.0238	6/20	Y.REDLM[147.04]AGIIIA.G	sp|P28072|PSB6_HUMAN	1216.65
0.9936	F1CH20171219_20C1.08396.08396.2	0.0643	4/20	F.SPEGRLFQVEY.A	sp|P28066|PSA5_HUMAN	1323.65
0.9914	F1CH20171219_20C1.08402.08402.2	0.0641	4/26	V.YQEPIPTAQLVQRV.A	sp|P25787|PSA2_HUMAN	1640.89
0.9999	F1CH20171219_20C1.08419.08419.2	0.0178	7/16	Y.QEPIPTAQL.V	sp|P25787|PSA2_HUMAN	995.529
0.9533	F1CH20171219_20C1.08434.08434.2	0.14	6/16	D.AIHTAILTL.K	sp|P25787|PSA2_HUMAN	951.575
0.9728	F1CH20171219_20C1.08436.08436.2	0.116	6/12	L.RFSPYVF.N	sp|P20618|PSB1_HUMAN	914.465
0.9999	F1CH20171219_20C1.08440.08440.2	0.0154	8/18	C.VGEAGDTVQF.A	sp|P49721|PSB2_HUMAN	1021.47
0.9985	F1CH20171219_20C1.08447.08447.2	0.0384	4/20	A.SKLLANMVYQY.K	sp|P28074|PSB5_HUMAN	1328.68
1	F1CH20171219_20C1.08449.08449.2	0.000239	6/36	C.RSGSAADTQAVADAVTYQL.G	sp|P28072|PSB6_HUMAN	1922.93
1	F1CH20171219_20C1.08464.08464.3	3.76e-06	17/72	C.RSGSAADTQAVADAVTYQL.G	sp|P28072|PSB6_HUMAN	1922.93
0.9989	F1CH20171219_20C1.08490.08490.2	0.0343	7/12	L.RFSPYVF.N	sp|P20618|PSB1_HUMAN	914.465
0.9994	F1CH20171219_20C1.08495.08495.2	0.0242	6/26	L.TTFSPSGKLVQIEY.A	sp|P25787|PSA2_HUMAN	1568.81
1	F1CH20171219_20C1.08500.08500.2	2.33e-08	9/36	C.RSGSAADTQAVADAVTYQL.G	sp|P28072|PSB6_HUMAN	1922.93
0.9998	F1CH20171219_20C1.08525.08525.2	0.019	4/20	F.SPDGHLFQVEY.A	sp|O14818|PSA7_HUMAN	1290.59
1	F1CH20171219_20C1.08527.08527.2	0.000316	7/34	F.DGGVVLGADSRTTTGSYI.A	sp|P28072|PSB6_HUMAN	1767.86
1	F1CH20171219_20C1.08533.08533.2	0.000319	8/18	V.PDYALALRVT.R	sp|P22222|CCNB1m_HUMAN	1117.61
1	F1CH20171219_20C1.08546.08546.2	0.000245	9/28	L.VYQEPIPTAQLVQRV.A	sp|P25787|PSA2_HUMAN	1739.96
1	F1CH20171219_20C1.08554.08554.2	0.00618	5/18	Y.DDMGPHIFQT.C	sp|P25786|PSA1_HUMAN	1159.5
1	F1CH20171219_20C1.08568.08568.2	1.6e-05	9/20	A.GWDPQEGGQVY.S	sp|P28072|PSB6_HUMAN	1234.53
0.9769	F1CH20171219_20C1.08572.08572.2	0.108	5/20	F.SPDGHLFQVEY.A	sp|O14818|PSA7_HUMAN	1290.59
0.9999	F1CH20171219_20C1.08595.08595.2	0.0176	7/14	G.TTTLAFKF.R	sp|P28074|PSB5_HUMAN	927.507
1	F1CH20171219_20C1.08634.08634.2	0.00192	7/20	V.AYEAPSLATGY.G	sp|P28070|PSB4_HUMAN	1141.53
1	F1CH20171219_20C1.08637.08637.2	1.4e-05	8/24	L.VLGGVDVTGPHLY.S	sp|Q99436|PSB7_HUMAN	1325.7
1	F1CH20171219_20C1.08652.08652.2	0.00052	7/20	K.RFGPYYTEPVI.A	sp|P49720|PSB3_HUMAN	1340.68
1	F1CH20171219_20C1.08677.08677.2	1.72e-05	9/20	V.AYEAPSLATGY.G	sp|P28070|PSB4_HUMAN	1141.53
0.9874	F1CH20171219_20C1.08678.08678.2	0.0837	6/18	W.DIAHM[147.04]ISGFE.-	sp|P28070|PSB4_HUMAN	1134.5
1	F1CH20171219_20C1.08681.08681.2	1.38e-06	11/24	L.VLGGVDVTGPHLY.S	sp|Q99436|PSB7_HUMAN	1325.7
1	F1CH20171219_20C1.08696.08696.2	1.28e-05	10/30	M.QEYTQSGGVRPFGVSL.L	sp|P25787|PSA2_HUMAN	1723.85
1	F1CH20171219_20C1.08756.08756.2	2.15e-06	10/22	L.FGGVDEKGPQLF.H	sp|P28066|PSA5_HUMAN	1292.64
1	F1CH20171219_20C1.08768.08768.2	3.86e-05	8/32	A.AIAESGVERQVLLGDQI.P	sp|P28072|PSB6_HUMAN	1796.96
1	F1CH20171219_20C1.08773.08773.2	3.08e-05	8/16	V.PDYALALRV.T	sp|P22222|CCNB1m_HUMAN	1016.57
0.9998	F1CH20171219_20C1.08784.08784.2	0.0215	5/24	F.SPSGKLVQIEYAL.A	sp|P25787|PSA2_HUMAN	1403.77
1	F1CH20171219_20C1.08858.08858.2	0.00362	6/18	W.DIAHM[147.04]ISGFE.-	sp|P28070|PSB4_HUMAN	1134.5
1	F1CH20171219_20C1.08899.08899.2	8.11e-07	8/30	R.TQNPM[147.04]VTGTSVLGVKF.E	sp|P28070|PSB4_HUMAN	1693.87
0.9999	F1CH20171219_20C1.08920.08920.3	0.0406	6/60	R.TQNPM[147.04]VTGTSVLGVKF.E	sp|P28070|PSB4_HUMAN	1693.87
1	F1CH20171219_20C1.08927.08927.2	0.00468	6/16	P.DGHLFQVEY.A	sp|O14818|PSA7_HUMAN	1106.5
1	F1CH20171219_20C1.08931.08931.2	8.35e-06	9/20	D.VPDYALALRVT.R	sp|P22222|CCNB1m_HUMAN	1216.68
1	F1CH20171219_20C1.08933.08933.2	0.00468	5/26	R.TQNPM[147.04]VTGTSVLGV.K	sp|P28070|PSB4_HUMAN	1418.71
1	F1CH20171219_20C1.08935.08935.2	8.55e-05	4/32	C.GAGTAADTDMTTQLISS.N	sp|Q99436|PSB7_HUMAN	1638.74
1	F1CH20171219_20C1.08939.08939.2	0.000858	5/22	R.TQNPMVTGTSVL.G	sp|P28070|PSB4_HUMAN	1246.62
1	F1CH20171219_20C1.08950.08950.2	1.11e-06	12/30	R.TQNPM[147.04]VTGTSVLGVKF.E	sp|P28070|PSB4_HUMAN	1693.87
0.9989	F1CH20171219_20C1.08952.08952.2	0.0341	6/14	G.TTIM[147.04]AVQF.D	sp|P28072|PSB6_HUMAN	925.458
0.9998	F1CH20171219_20C1.08955.08955.2	0.0206	6/16	A.SGDYADFQY.L	sp|P28070|PSB4_HUMAN	1064.41
1	F1CH20171219_20C1.08975.08975.2	0.00691	7/18	V.YQEPIPTAQL.V	sp|P25787|PSA2_HUMAN	1158.59
1	F1CH20171219_20C1.08979.08979.2	0.000395	7/18	V.YQEPIPTAQL.V	sp|P25787|PSA2_HUMAN	1158.59
1	F1CH20171219_20C1.08983.08983.2	1.28e-05	11/20	D.VPDYALALRVT.R	sp|P22222|CCNB1m_HUMAN	1216.68
1	F1CH20171219_20C1.08988.08988.2	4.1e-06	10/22	R.TQNPMVTGTSVL.G	sp|P28070|PSB4_HUMAN	1246.62
1	F1CH20171219_20C1.08997.08997.2	6.09e-05	10/18	C.GWNEGRPYLF.Q	sp|P25787|PSA2_HUMAN	1237.59
1	F1CH20171219_20C1.09007.09007.2	2.45e-07	12/26	L.AGEDFAIVASDTRL.S	sp|P20618|PSB1_HUMAN	1463.73
1	F1CH20171219_20C1.09019.09019.2	4.77e-07	10/26	A.STFSPDGRVFQVEY.A	sp|P25788|PSA3_HUMAN	1630.76
1	F1CH20171219_20C1.09024.09024.2	1.68e-05	9/26	A.STFSPDGRVFQVEY.A	sp|P25788|PSA3_HUMAN	1630.76
1	F1CH20171219_20C1.09032.09032.2	7.52e-08	11/26	L.AGLATDVQTVAQRL.K	sp|P49720|PSB3_HUMAN	1441.79
0.9929	F1CH20171219_20C1.09040.09040.2	0.0594	3/42	Y.ALAAVAGGAPSVGIKAANGVVL.A	sp|P25787|PSA2_HUMAN	1905.1
1	F1CH20171219_20C1.09051.09051.2	0.00076	9/18	C.GWNEGRPYLF.Q	sp|P25787|PSA2_HUMAN	1237.59
1	F1CH20171219_20C1.09076.09076.2	0.000128	8/18	Y.DVPDYALALR.V	sp|P22222|CCNB1m_HUMAN	1131.59
0.9902	F1CH20171219_20C1.09109.09109.2	0.0757	5/28	L.GDQIPKFAVATLPPA.-	sp|P28072|PSB6_HUMAN	1523.83
0.9917	F1CH20171219_20C1.09114.09114.2	0.071	6/28	L.GVAYEAPSLATGYGA.Y	sp|P28070|PSB4_HUMAN	1425.68
0.9983	F1CH20171219_20C1.09116.09116.2	0.0403	8/14	-.YPYDVPDY.A	sp|P22222|CCNB1m_HUMAN	1030.43
1	F1CH20171219_20C1.09125.09125.2	2.53e-05	9/18	Y.DVPDYALALR.V	sp|P22222|CCNB1m_HUMAN	1131.59
0.9993	F1CH20171219_20C1.09127.09127.2	0.0296	7/16	L.YQEPVLGPV.R	sp|CASB_BOVIN|	1000.52
0.9867	F1CH20171219_20C1.09137.09137.2	0.0854	5/24	F.AIGGSGSSYIYGY.V	sp|P28072|PSB6_HUMAN	1293.59
1	F1CH20171219_20C1.09139.09139.2	3.55e-05	9/18	D.VPDYALALRV.T	sp|P22222|CCNB1m_HUMAN	1115.63
1	F1CH20171219_20C1.09143.09143.3	0.021	9/64	-.YPYDVPDYALALRVTRN.S	sp|P22222|CCNB1m_HUMAN	2025.03
1	F1CH20171219_20C1.09147.09147.3	0.0107	9/68	Y.DRGVNTFSPEGRLFQVEY.A	sp|P28066|PSA5_HUMAN	2113.02
0.9561	F1CH20171219_20C1.09161.09161.2	0.145	6/28	L.GDQIPKFAVATLPPA.-	sp|P28072|PSB6_HUMAN	1523.83
0.9951	F1CH20171219_20C1.09165.09165.2	0.0581	5/16	-.YPYDVPDYA.L	sp|P22222|CCNB1m_HUMAN	1101.47
1	F1CH20171219_20C1.09166.09166.3	0.000445	10/80	R.SEYDRGVNTFSPEGRLFQVEY.A	sp|P28066|PSA5_HUMAN	2492.16
0.9986	F1CH20171219_20C1.09168.09168.2	0.0374	8/14	-.YPYDVPDY.A	sp|P22222|CCNB1m_HUMAN	1030.43
1	F1CH20171219_20C1.09178.09178.2	0.00951	7/20	L.VYQEPIPTAQL.V	sp|P25787|PSA2_HUMAN	1257.66
1	F1CH20171219_20C1.09186.09186.2	1.4e-05	10/18	D.VPDYALALRV.T	sp|P22222|CCNB1m_HUMAN	1115.63
1	F1CH20171219_20C1.09192.09192.3	0.00023	18/64	-.YPYDVPDYALALRVTRN.S	sp|P22222|CCNB1m_HUMAN	2025.03
1	F1CH20171219_20C1.09215.09215.2	0.00162	9/16	-.YPYDVPDYA.L	sp|P22222|CCNB1m_HUMAN	1101.47
0.9999	F1CH20171219_20C1.09218.09218.2	0.0171	8/14	-.YPYDVPDY.A	sp|P22222|CCNB1m_HUMAN	1030.43
1	F1CH20171219_20C1.09219.09219.3	0.00217	9/68	-.YPYDVPDYALALRVTRNS.R	sp|P22222|CCNB1m_HUMAN	2112.06
1	F1CH20171219_20C1.09224.09224.3	0.00211	7/60	-.YPYDVPDYALALRVTR.N	sp|P22222|CCNB1m_HUMAN	1910.99
1	F1CH20171219_20C1.09227.09227.2	1.94e-05	8/30	Y.AIEAIKLGSTAIGIQT.S	sp|P28066|PSA5_HUMAN	1584.91
1	F1CH20171219_20C1.09232.09232.2	0.0026	10/20	L.VYQEPIPTAQL.V	sp|P25787|PSA2_HUMAN	1257.66
1	F1CH20171219_20C1.09244.09244.3	0.00116	9/64	-.YPYDVPDYALALRVTRN.S	sp|P22222|CCNB1m_HUMAN	2025.03
1	F1CH20171219_20C1.09264.09264.2	0.00987	7/16	-.YPYDVPDYA.L	sp|P22222|CCNB1m_HUMAN	1101.47
1	F1CH20171219_20C1.09267.09267.3	2.01e-05	17/68	-.YPYDVPDYALALRVTRNS.R	sp|P22222|CCNB1m_HUMAN	2112.06
1	F1CH20171219_20C1.09271.09271.3	3.69e-06	12/60	-.YPYDVPDYALALRVTR.N	sp|P22222|CCNB1m_HUMAN	1910.99
1	F1CH20171219_20C1.09275.09275.2	0.00502	7/18	K.DGVVFGVEKL.V	sp|P25788|PSA3_HUMAN	1061.58
0.9764	F1CH20171219_20C1.09340.09340.2	0.109	7/14	C.LQFTANAL.A	sp|P28072|PSB6_HUMAN	876.471
1	F1CH20171219_20C1.09405.09405.2	0.00394	7/20	F.EGGVVIAADM[147.04]L.G	sp|P28070|PSB4_HUMAN	1089.54
1	F1CH20171219_20C1.09425.09425.3	0.000785	8/88	L.AAIAESGVERQVLLGDQIPKFAV.A	sp|P28072|PSB6_HUMAN	2410.32
1	F1CH20171219_20C1.09429.09429.2	8.53e-06	5/26	L.AGWDPQEGGQVYSV.P	sp|P28072|PSB6_HUMAN	1491.66
1	F1CH20171219_20C1.09452.09452.2	1.71e-05	11/20	F.EGGVVIAADM[147.04]L.G	sp|P28070|PSB4_HUMAN	1089.54
1	F1CH20171219_20C1.09489.09489.2	0.00411	7/22	M.TVESVTQAVSNL.A	sp|P28066|PSA5_HUMAN	1246.64
1	F1CH20171219_20C1.09490.09490.2	0.00669	6/24	M.IM[147.04]DYVPKPHWPFI.S	sp|P38273|CCZ1_YEAST	1657.83
1	F1CH20171219_20C1.09491.09491.2	0.000274	9/26	G.TTIAGVVYKDGIVL.G	sp|Q99436|PSB7_HUMAN	1447.83
0.997	F1CH20171219_20C1.09496.09496.2	0.022	4/24	S.WPTLYDM[147.04]PWFFMI.M	sp|Q03957|CTK1_YEAST	1761.79
1	F1CH20171219_20C1.09501.09501.2	0.00509	6/22	E.KITPLEIEVLEE.T	sp|Q99436|PSB7_HUMAN	1411.78
1	F1CH20171219_20C1.09538.09538.2	0.00442	5/28	C.GAGTAADTDMTTQLI.S	sp|Q99436|PSB7_HUMAN	1464.68
1	F1CH20171219_20C1.09554.09554.2	0.00019	6/32	W.NEGRPYLFQSDPSGAYF.A	sp|P25787|PSA2_HUMAN	1946.88
1	F1CH20171219_20C1.09629.09629.2	0.000558	7/14	L.AQQYYLVY.Q	sp|P25787|PSA2_HUMAN	1046.51
1	F1CH20171219_20C1.09639.09639.3	0.00551	7/76	L.AQQYYLVYQEPIPTAQLVQR.V	sp|P25787|PSA2_HUMAN	2407.25
1	F1CH20171219_20C1.09661.09661.2	0.00155	6/28	L.LIAGYDDMGPHIFQT.C	sp|P25786|PSA1_HUMAN	1676.79
1	F1CH20171219_20C1.09674.09674.2	7.89e-08	7/34	F.GEEDADPGAMSRPFGVAL.L	sp|P28066|PSA5_HUMAN	1817.83
1	F1CH20171219_20C1.09684.09684.2	1.34e-06	11/30	R.TQNPMVTGTSVLGVKF.E	sp|P28070|PSB4_HUMAN	1677.88
0.9836	F1CH20171219_20C1.09716.09716.2	0.0933	5/20	A.YLAQPLLREVL.E	sp|P28070|PSB4_HUMAN	1313.77
1	F1CH20171219_20C1.09728.09728.2	2.23e-07	16/30	R.TQNPMVTGTSVLGVKF.E	sp|P28070|PSB4_HUMAN	1677.88
1	F1CH20171219_20C1.09736.09736.2	1.81e-06	8/24	L.RFSPYVFNGGTIL.A	sp|P20618|PSB1_HUMAN	1469.77
1	F1CH20171219_20C1.09790.09790.2	3.12e-07	12/24	-.YPYDVPDYALALR.V	sp|P22222|CCNB1m_HUMAN	1554.77
1	F1CH20171219_20C1.09832.09832.2	6.8e-07	16/24	-.YPYDVPDYALALR.V	sp|P22222|CCNB1m_HUMAN	1554.77
1	F1CH20171219_20C1.09874.09874.2	0.00441	6/24	-.YPYDVPDYALALR.V	sp|P22222|CCNB1m_HUMAN	1554.77
0.9999	F1CH20171219_20C1.09879.09879.2	0.0175	6/20	Y.REDLMAGIIIA.G	sp|P28072|PSB6_HUMAN	1200.65
1	F1CH20171219_20C1.09900.09900.2	0.000136	6/18	Y.PYDVPDYALA.L	sp|P22222|CCNB1m_HUMAN	1122.52
1	F1CH20171219_20C1.09923.09923.2	0.000545	9/20	V.DNHIGISIAGL.T	sp|P25786|PSA1_HUMAN	1108.59
1	F1CH20171219_20C1.09975.09975.2	7.01e-06	10/28	A.ALVLGGVDVTGPHLY.S	sp|Q99436|PSB7_HUMAN	1509.82
1	F1CH20171219_20C1.10002.10002.2	0.000309	6/18	L.QPLLDNQVGF.K	sp|P20618|PSB1_HUMAN	1129.58
1	F1CH20171219_20C1.10015.10015.2	0.000565	7/26	R.TQNPMVTGTSVLGV.K	sp|P28070|PSB4_HUMAN	1402.71
1	F1CH20171219_20C1.10039.10039.2	7.27e-05	8/22	Y.DVPDYALALRVT.R	sp|P22222|CCNB1m_HUMAN	1331.71
1	F1CH20171219_20C1.10059.10059.2	0.00882	4/24	Y.GAYLAQPLLREVL.E	sp|P28070|PSB4_HUMAN	1441.83
0.9955	F1CH20171219_20C1.10069.10069.2	0.0516	4/36	F.GEEDADPGAM[147.04]SRPFGVALL.F	sp|P28066|PSA5_HUMAN	1946.9
1	F1CH20171219_20C1.10082.10082.2	1.44e-05	8/22	Y.DVPDYALALRVT.R	sp|P22222|CCNB1m_HUMAN	1331.71
1	F1CH20171219_20C1.10088.10088.2	4.12e-06	7/24	V.DNHIGISIAGLTA.D	sp|P25786|PSA1_HUMAN	1280.67
1	F1CH20171219_20C1.10111.10111.2	0.00669	6/16	Y.PYDVPDYAL.A	sp|P22222|CCNB1m_HUMAN	1051.49
1	F1CH20171219_20C1.10222.10222.2	0.000532	6/20	Y.DVPDYALALRV.T	sp|P22222|CCNB1m_HUMAN	1230.66
1	F1CH20171219_20C1.10264.10264.2	5.52e-05	8/20	Y.DVPDYALALRV.T	sp|P22222|CCNB1m_HUMAN	1230.66
0.9881	F1CH20171219_20C1.10354.10354.2	0.0818	8/14	G.TTIMAVQF.D	sp|P28072|PSB6_HUMAN	909.463
1	F1CH20171219_20C1.10427.10427.2	1.65e-05	10/28	-.YPYDVPDYALALRVT.R	sp|P22222|CCNB1m_HUMAN	1754.89
1	F1CH20171219_20C1.10466.10466.2	1.46e-07	13/28	-.YPYDVPDYALALRVT.R	sp|P22222|CCNB1m_HUMAN	1754.89
1	F1CH20171219_20C1.10489.10489.2	0.00573	6/20	-.YPYDVPDYALA.L	sp|P22222|CCNB1m_HUMAN	1285.59
1	F1CH20171219_20C1.10505.10505.2	0.011	4/28	-.YPYDVPDYALALRVT.R	sp|P22222|CCNB1m_HUMAN	1754.89
0.9999	F1CH20171219_20C1.10522.10522.2	0.0124	5/30	V.AYEAPSLATGYGAYLA.Q	sp|P28070|PSB4_HUMAN	1616.77
1	F1CH20171219_20C1.10532.10532.2	0.000224	10/20	-.YPYDVPDYALA.L	sp|P22222|CCNB1m_HUMAN	1285.59
0.9999	F1CH20171219_20C1.10552.10552.2	0.0155	6/18	W.DIAHMISGFE.-	sp|P28070|PSB4_HUMAN	1118.51
1	F1CH20171219_20C1.10577.10577.2	0.000215	7/26	-.YPYDVPDYALALRV.T	sp|P22222|CCNB1m_HUMAN	1653.84
1	F1CH20171219_20C1.10580.10580.2	0.000108	10/20	-.YPYDVPDYALA.L	sp|P22222|CCNB1m_HUMAN	1285.59
1	F1CH20171219_20C1.10610.10610.2	0.00063	7/18	A.SGDYADFQYL.K	sp|P28070|PSB4_HUMAN	1177.49
1	F1CH20171219_20C1.10626.10626.2	1.5e-06	14/26	-.YPYDVPDYALALRV.T	sp|P22222|CCNB1m_HUMAN	1653.84
1	F1CH20171219_20C1.10630.10630.2	5.73e-05	10/20	-.YPYDVPDYALA.L	sp|P22222|CCNB1m_HUMAN	1285.59
1	F1CH20171219_20C1.10637.10637.2	0.00076	7/18	-.YPYDVPDYAL.A	sp|P22222|CCNB1m_HUMAN	1214.55
1	F1CH20171219_20C1.10674.10674.2	0.000318	8/20	-.YPYDVPDYALA.L	sp|P22222|CCNB1m_HUMAN	1285.59
1	F1CH20171219_20C1.10748.10748.2	0.000578	11/18	-.YPYDVPDYAL.A	sp|P22222|CCNB1m_HUMAN	1214.55
0.9728	F1CH20171219_20C1.10788.10788.2	0.0802	5/24	Y.TDAPSFSDIPNPI.G	sp|CAS1_BOVIN|	1372.65
1	F1CH20171219_20C1.10796.10796.2	0.000749	11/18	-.YPYDVPDYAL.A	sp|P22222|CCNB1m_HUMAN	1214.55
1	F1CH20171219_20C1.10841.10841.2	0.000782	11/18	-.YPYDVPDYAL.A	sp|P22222|CCNB1m_HUMAN	1214.55
1	F1CH20171219_20C1.10859.10859.2	0.000452	9/20	F.EGGVVIAADML.G	sp|P28070|PSB4_HUMAN	1073.54
1	F1CH20171219_20C1.10880.10880.2	0.000906	8/18	-.YPYDVPDYAL.A	sp|P22222|CCNB1m_HUMAN	1214.55
0.9995	F1CH20171219_20C1.10981.10981.2	0.0263	3/20	L.IGIQGPDYVLV.A	sp|P49721|PSB2_HUMAN	1172.64
0.9998	F1CH20171219_20C1.11073.11073.2	0.0193	4/32	L.AQQYYLVYQEPIPTAQL.V	sp|P25787|PSA2_HUMAN	2024.03
0.9769	F1CH20171219_20C1.11552.11552.2	0.108	4/18	P.YDVPDYALAL.R	sp|P22222|CCNB1m_HUMAN	1138.55
1	F1CH20171219_20C1.11558.11558.2	0.00088	6/20	Y.PYDVPDYALAL.R	sp|P22222|CCNB1m_HUMAN	1235.61
1	F1CH20171219_20C1.11872.11872.2	7.25e-05	8/22	-.YPYDVPDYALAL.R	sp|P22222|CCNB1m_HUMAN	1398.67
1	F1CH20171219_20C1.11875.11875.2	7.05e-05	8/22	-.YPYDVPDYALAL.R	sp|P22222|CCNB1m_HUMAN	1398.67
1	F1CH20171219_20C1.11935.11935.2	3.8e-05	11/22	-.YPYDVPDYALAL.R	sp|P22222|CCNB1m_HUMAN	1398.67
1	F1CH20171219_20C1.11991.11991.2	5.36e-05	11/22	-.YPYDVPDYALAL.R	sp|P22222|CCNB1m_HUMAN	1398.67
0.9992	F1CH20171219_20C1.12057.12057.2	0.0285	4/22	-.YPYDVPDYALAL.R	sp|P22222|CCNB1m_HUMAN	1398.67

## Sheet: 20S_2
probability	spectrum	expect	ions	peptide	protein	calc_neutral_pep_mass
1	F1CH20171219_20C2.02915.02915.3	0.00307	13/40	T.RNSRINAENRA.R	sp|P22222|CCNB1m_HUMAN	1299.68
0.9997	F1CH20171219_20C2.02921.02921.3	0.0431	11/44	V.TRNSRINAENRA.R	sp|P22222|CCNB1m_HUMAN	1400.72
0.9949	F1CH20171219_20C2.02941.02941.2	0.0522	9/16	N.SRINAENRA.R	sp|P22222|CCNB1m_HUMAN	1029.53
0.9951	F1CH20171219_20C2.02942.02942.3	0.0897	9/36	L.RVTRNSRINA.E	sp|P22222|CCNB1m_HUMAN	1185.67
0.9997	F1CH20171219_20C2.02959.02959.3	0.0391	9/36	R.NSRINAENRA.R	sp|P22222|CCNB1m_HUMAN	1143.57
1	F1CH20171219_20C2.02961.02961.2	0.000249	7/22	D.EPAEKADEPM[147.04]EH.-	sp|P25786|PSA1_HUMAN	1397.58
0.9976	F1CH20171219_20C2.02966.02966.3	0.0732	6/44	D.EPAEKADEPM[147.04]EH.-	sp|P25786|PSA1_HUMAN	1397.58
1	F1CH20171219_20C2.02990.02990.2	0.00388	7/16	V.PTAPAATSR.P	sp|P22222|CCNB1m_HUMAN	870.456
0.9763	F1CH20171219_20C2.03010.03010.3	0.149	5/64	E.RPQRKAQPAQPADEPAE.K	sp|P25786|PSA1_HUMAN	1887.96
1	F1CH20171219_20C2.03042.03042.3	8.74e-05	19/44	A.RRVPTAPAATSR.P	sp|P22222|CCNB1m_HUMAN	1281.73
0.9817	F1CH20171219_20C2.03076.03076.2	0.0892	9/22	A.RRVPTAPAATSR.P	sp|P22222|CCNB1m_HUMAN	1281.73
1	F1CH20171219_20C2.03079.03079.3	3.71e-06	25/44	A.RRVPTAPAATSR.P	sp|P22222|CCNB1m_HUMAN	1281.73
1	F1CH20171219_20C2.03087.03087.3	0.00411	12/40	A.RPSATGRVIDR.R	sp|P22222|CCNB1m_HUMAN	1226.68
1	F1CH20171219_20C2.03134.03134.3	0.000485	17/40	A.RPSATGRVIDR.R	sp|P22222|CCNB1m_HUMAN	1226.68
1	F1CH20171219_20C2.03144.03144.3	0.00333	10/52	A.GARRVPTAPAATSR.P	sp|P22222|CCNB1m_HUMAN	1409.79
1	F1CH20171219_20C2.03164.03164.3	0.0136	13/44	E.ARPSATGRVIDR.R	sp|P22222|CCNB1m_HUMAN	1297.72
0.9995	F1CH20171219_20C2.03172.03172.3	0.0439	9/56	L.AGARRVPTAPAATSR.P	sp|P22222|CCNB1m_HUMAN	1480.82
0.9999	F1CH20171219_20C2.03209.03209.3	0.031	14/44	E.ARPSATGRVIDR.R	sp|P22222|CCNB1m_HUMAN	1297.72
1	F1CH20171219_20C2.03217.03217.3	0.015	10/56	L.AGARRVPTAPAATSR.P	sp|P22222|CCNB1m_HUMAN	1480.82
0.9999	F1CH20171219_20C2.03284.03284.2	0.0126	9/18	A.RRVPTAPAAT.S	sp|P22222|CCNB1m_HUMAN	1038.59
1	F1CH20171219_20C2.03295.03295.2	0.00055	7/20	V.PTAPAATSRPG.L	sp|P22222|CCNB1m_HUMAN	1024.53
1	F1CH20171219_20C2.03315.03315.2	0.00463	5/22	D.EPAEKADEPMEH.-	sp|P25786|PSA1_HUMAN	1381.58
0.9546	F1CH20171219_20C2.03319.03319.3	0.154	12/48	K.EARPSATGRVIDR.R	sp|P22222|CCNB1m_HUMAN	1426.76
0.9575	F1CH20171219_20C2.03324.03324.3	0.15	5/44	D.EPAEKADEPMEH.-	sp|P25786|PSA1_HUMAN	1381.58
1	F1CH20171219_20C2.03360.03360.2	0.0018	4/22	D.EPAEKADEPMEH.-	sp|P25786|PSA1_HUMAN	1381.58
0.9913	F1CH20171219_20C2.03445.03445.2	0.0647	6/16	Q.ARLPLRKEA.R	sp|P22222|CCNB1m_HUMAN	1052.65
0.9883	F1CH20171219_20C2.03452.03452.3	0.116	5/44	R.NSRINAENRARI.N	sp|P22222|CCNB1m_HUMAN	1412.76
0.9999	F1CH20171219_20C2.03493.03493.3	0.0285	9/36	L.QARLPLRKEA.R	sp|P22222|CCNB1m_HUMAN	1180.7
1	F1CH20171219_20C2.03495.03495.3	0.00446	14/40	E.ARPSATGRVID.R	sp|P22222|CCNB1m_HUMAN	1141.62
0.9536	F1CH20171219_20C2.03525.03525.3	0.191	7/60	L.PLRKEARPSATGRVID.R	sp|P22222|CCNB1m_HUMAN	1765
1	F1CH20171219_20C2.03534.03534.2	0.0045	9/20	E.ARPSATGRVID.R	sp|P22222|CCNB1m_HUMAN	1141.62
0.9999	F1CH20171219_20C2.03535.03535.3	0.03	7/56	V.PTAPAATSRPGLRPR.T	sp|P22222|CCNB1m_HUMAN	1546.87
1	F1CH20171219_20C2.03540.03540.3	0.00342	15/36	L.QARLPLRKEA.R	sp|P22222|CCNB1m_HUMAN	1180.7
0.9946	F1CH20171219_20C2.03546.03546.2	0.0536	9/18	L.QARLPLRKEA.R	sp|P22222|CCNB1m_HUMAN	1180.7
1	F1CH20171219_20C2.03573.03573.2	0.00117	10/16	L.GDIGNRVSE.Q	sp|P22222|CCNB1m_HUMAN	945.452
0.9971	F1CH20171219_20C2.03575.03575.2	0.0419	12/16	A.RPSATGRVI.D	sp|P22222|CCNB1m_HUMAN	955.556
0.9998	F1CH20171219_20C2.03580.03580.2	0.0158	5/26	Y.AQEAVKKGSTAVGV.R	sp|O14818|PSA7_HUMAN	1343.74
0.9884	F1CH20171219_20C2.03622.03622.3	0.117	9/64	V.PTAPAATSRPGLRPRTA.L	sp|P22222|CCNB1m_HUMAN	1718.95
1	F1CH20171219_20C2.03624.03624.2	0.000233	11/16	L.GDIGNRVSE.Q	sp|P22222|CCNB1m_HUMAN	945.452
0.991	F1CH20171219_20C2.03647.03647.3	0.108	10/60	V.PTAPAATSRPGLRPRT.A	sp|P22222|CCNB1m_HUMAN	1647.92
1	F1CH20171219_20C2.03655.03655.2	0.00283	11/18	R.VPTAPAATSR.P	sp|P22222|CCNB1m_HUMAN	969.524
1	F1CH20171219_20C2.03684.03684.3	0.0104	13/64	V.PTAPAATSRPGLRPRTA.L	sp|P22222|CCNB1m_HUMAN	1718.95
1	F1CH20171219_20C2.03692.03692.2	0.00318	11/18	E.ARPSATGRVI.D	sp|P22222|CCNB1m_HUMAN	1026.59
1	F1CH20171219_20C2.03728.03728.3	0.00548	11/48	V.PTAPAATSRPGLR.P	sp|P22222|CCNB1m_HUMAN	1293.72
0.9968	F1CH20171219_20C2.03734.03734.3	0.0795	11/64	V.PTAPAATSRPGLRPRTA.L	sp|P22222|CCNB1m_HUMAN	1718.95
1	F1CH20171219_20C2.03867.03867.2	0.00961	5/22	Y.VDATYREGMTKE.E	sp|P28072|PSB6_HUMAN	1398.64
0.9999	F1CH20171219_20C2.03873.03873.2	0.0112	4/26	C.DARAIGSASEGAQS.S	sp|P28066|PSA5_HUMAN	1318.61
1	F1CH20171219_20C2.03883.03883.3	0.0017	14/40	K.EARPSATGRVI.D	sp|P22222|CCNB1m_HUMAN	1155.64
0.9997	F1CH20171219_20C2.03916.03916.2	0.0165	4/18	A.AKTEIEKLQM[147.04].K	sp|P25788|PSA3_HUMAN	1205.63
0.9999	F1CH20171219_20C2.03931.03931.2	0.0113	10/14	L.KQVMEEKL.N	sp|P28066|PSA5_HUMAN	1003.54
0.9667	F1CH20171219_20C2.03969.03969.2	0.118	5/14	E.QDLTTKNV.S	sp|P25786|PSA1_HUMAN	917.482
1	F1CH20171219_20C2.04032.04032.2	0.0024	7/14	L.NELVKHGL.R	sp|P25786|PSA1_HUMAN	908.508
0.9511	F1CH20171219_20C2.04082.04082.3	0.0585	7/56	A.RRVPTAPAATSRPGL.R	sp|P22222|CCNB1m_HUMAN	1548.88
0.9999	F1CH20171219_20C2.04144.04144.2	0.0111	5/24	L.GADTRATEGM[147.04]VVA.D	sp|Q99436|PSB7_HUMAN	1292.6
0.9723	F1CH20171219_20C2.04146.04146.2	0.0616	8/14	R.PSATGRVI.D	sp|P22222|CCNB1m_HUMAN	799.455
0.9998	F1CH20171219_20C2.04183.04183.2	0.0174	6/16	G.NRVSEQLQA.R	sp|P22222|CCNB1m_HUMAN	1043.54
1	F1CH20171219_20C2.04190.04190.2	0.00141	6/14	E.PPLVHTAA.S	sp|P28072|PSB6_HUMAN	804.449
0.9995	F1CH20171219_20C2.04257.04257.3	0.0492	14/32	L.DRRLPRPLE.R	sp|P22222|CCNB1m_HUMAN	1150.66
1	F1CH20171219_20C2.04260.04260.2	0.00286	7/18	L.AKAPFAAHGY.G	sp|P49721|PSB2_HUMAN	1031.52
0.9996	F1CH20171219_20C2.04279.04279.2	0.0212	10/16	L.DRRLPRPLE.R	sp|P22222|CCNB1m_HUMAN	1150.66
0.9942	F1CH20171219_20C2.04309.04309.3	0.0946	15/32	L.DRRLPRPLE.R	sp|P22222|CCNB1m_HUMAN	1150.66
1	F1CH20171219_20C2.04364.04364.2	0.00113	8/20	L.EKQPVLSQTEA.R	sp|P28070|PSB4_HUMAN	1228.63
0.9999	F1CH20171219_20C2.04393.04393.2	0.013	8/14	C.NLNELVKH.G	sp|P25786|PSA1_HUMAN	965.529
0.9931	F1CH20171219_20C2.04408.04408.2	0.0588	5/16	F.PTALVPRGS.S	sp|P08640|FLO11_YEAST	896.508
1	F1CH20171219_20C2.04418.04418.3	0.0167	12/32	R.RLPRPLERV.P	sp|P22222|CCNB1m_HUMAN	1134.7
0.9999	F1CH20171219_20C2.04427.04427.3	0.0293	8/68	V.PTAPAATSRPGLRPRTAL.G	sp|P22222|CCNB1m_HUMAN	1832.04
0.9653	F1CH20171219_20C2.04434.04434.3	0.171	12/40	A.ENRARINLAGA.R	sp|P22222|CCNB1m_HUMAN	1183.64
0.9994	F1CH20171219_20C2.04454.04454.2	0.0135	9/16	L.GDIGNRVSE.Q	sp|P22222|CCNB1m_HUMAN	945.452
1	F1CH20171219_20C2.04486.04486.3	0.0237	15/32	R.RLPRPLERV.P	sp|P22222|CCNB1m_HUMAN	1134.7
1	F1CH20171219_20C2.04490.04490.3	0.00403	11/40	E.QLQARLPLRKE.A	sp|P22222|CCNB1m_HUMAN	1350.81
0.9989	F1CH20171219_20C2.04498.04498.3	0.0597	13/56	S.RINAENRARINLAGA.R	sp|P22222|CCNB1m_HUMAN	1637.91
0.999	F1CH20171219_20C2.04504.04504.3	0.0575	7/44	E.QLQARLPLRKEA.R	sp|P22222|CCNB1m_HUMAN	1421.85
1	F1CH20171219_20C2.04508.04508.2	0.000132	6/24	H.SNNKAMTTGAIAA.M	sp|P20618|PSB1_HUMAN	1248.61
1	F1CH20171219_20C2.04515.04515.2	0.00584	8/14	T.ALGDIGNR.V	sp|P22222|CCNB1m_HUMAN	814.43
0.9706	F1CH20171219_20C2.04519.04519.2	0.111	10/12	R.RLPRPLE.R	sp|P22222|CCNB1m_HUMAN	879.529
0.9933	F1CH20171219_20C2.04530.04530.2	0.0559	7/20	L.STGRLPRVVTA.N	sp|Q99436|PSB7_HUMAN	1155.67
1	F1CH20171219_20C2.04537.04537.3	0.0015	13/40	L.STGRLPRVVTA.N	sp|Q99436|PSB7_HUMAN	1155.67
0.9712	F1CH20171219_20C2.04541.04541.2	0.0724	8/16	R.RLPRPLERV.P	sp|P22222|CCNB1m_HUMAN	1134.7
1	F1CH20171219_20C2.04551.04551.2	0.000724	7/22	V.SSDNVADLHEKY.S	sp|P28074|PSB5_HUMAN	1376.62
0.998	F1CH20171219_20C2.04554.04554.3	0.0695	14/32	R.RLPRPLERV.P	sp|P22222|CCNB1m_HUMAN	1134.7
1	F1CH20171219_20C2.04557.04557.3	0.00127	13/44	V.SSDNVADLHEKY.S	sp|P28074|PSB5_HUMAN	1376.62
1	F1CH20171219_20C2.04558.04558.2	0.00158	6/20	S.SDNVADLHEKY.S	sp|P28074|PSB5_HUMAN	1289.59
0.9998	F1CH20171219_20C2.04563.04563.2	0.0175	4/30	N.SRINAENRARINLAGA.R	sp|P22222|CCNB1m_HUMAN	1724.94
0.9656	F1CH20171219_20C2.04572.04572.2	0.0588	6/16	F.PTALVPRGS.S	sp|P08640|FLO11_YEAST	896.508
1	F1CH20171219_20C2.04576.04576.3	0.0014	10/68	A.ADSRATAGAYIASQTVKK.V	sp|P28074|PSB5_HUMAN	1836.97
0.9889	F1CH20171219_20C2.04598.04598.2	0.0716	7/20	L.STGRLPRVVTA.N	sp|Q99436|PSB7_HUMAN	1155.67
1	F1CH20171219_20C2.04601.04601.2	7.71e-07	10/20	L.PAEQDLTTKNV.S	sp|P25786|PSA1_HUMAN	1214.61
1	F1CH20171219_20C2.04605.04605.3	0.000537	13/40	L.STGRLPRVVTA.N	sp|Q99436|PSB7_HUMAN	1155.67
1	F1CH20171219_20C2.04668.04668.2	0.00545	8/18	D.AHLVALAERD.-	sp|P60900|PSA6_HUMAN	1093.59
1	F1CH20171219_20C2.04689.04689.2	0.00214	7/16	L.NEPPLVHTA.A	sp|P28072|PSB6_HUMAN	976.498
1	F1CH20171219_20C2.04718.04718.2	0.00219	8/22	V.PTAPAATSRPGL.R	sp|P22222|CCNB1m_HUMAN	1137.61
1	F1CH20171219_20C2.04721.04721.2	0.000185	9/22	V.AGGAPSVGIKAA.N	sp|P25787|PSA2_HUMAN	997.556
1	F1CH20171219_20C2.04724.04724.3	0.0139	7/44	V.SEQLQARLPLRK.E	sp|P22222|CCNB1m_HUMAN	1437.84
1	F1CH20171219_20C2.04742.04742.2	0.000165	12/20	V.AGGAPSVGIKA.A	sp|P25787|PSA2_HUMAN	926.519
1	F1CH20171219_20C2.04751.04751.2	0.000618	7/16	L.NEPPLVHTA.A	sp|P28072|PSB6_HUMAN	976.498
0.9914	F1CH20171219_20C2.04755.04755.2	0.0643	9/18	A.LGDIGNRVSE.Q	sp|P22222|CCNB1m_HUMAN	1058.54
1	F1CH20171219_20C2.04767.04767.2	5.21e-05	6/20	L.VQRVASVM[147.04]QEY.T	sp|P25787|PSA2_HUMAN	1324.64
1	F1CH20171219_20C2.04772.04772.2	0.000424	10/20	A.LGDIGNRVSEQ.L	sp|P22222|CCNB1m_HUMAN	1186.59
1	F1CH20171219_20C2.04783.04783.2	0.00219	8/22	V.PTAPAATSRPGL.R	sp|P22222|CCNB1m_HUMAN	1137.61
1	F1CH20171219_20C2.04828.04828.2	0.0101	9/18	A.LGDIGNRVSE.Q	sp|P22222|CCNB1m_HUMAN	1058.54
0.9623	F1CH20171219_20C2.04830.04830.2	0.095	6/22	N.STENGRLGDAPN.S	sp|P38266|AIM3_YEAST	1229.56
0.9785	F1CH20171219_20C2.04833.04833.2	0.0959	6/18	L.NEPPLVHTAA.S	sp|P28072|PSB6_HUMAN	1047.53
0.9888	F1CH20171219_20C2.04842.04842.2	0.072	5/14	L.NEPPLVHT.A	sp|P28072|PSB6_HUMAN	905.461
0.9998	F1CH20171219_20C2.04850.04850.2	0.0163	9/18	L.KESFEGQMTE.D	sp|P25787|PSA2_HUMAN	1184.5
1	F1CH20171219_20C2.04860.04860.3	0.00483	9/52	V.SEQLQARLPLRKEA.R	sp|P22222|CCNB1m_HUMAN	1637.92
1	F1CH20171219_20C2.04869.04869.2	0.00711	7/24	V.SEQLQARLPLRKE.A	sp|P22222|CCNB1m_HUMAN	1566.88
1	F1CH20171219_20C2.04875.04875.3	9.72e-06	17/48	V.SEQLQARLPLRKE.A	sp|P22222|CCNB1m_HUMAN	1566.88
0.9661	F1CH20171219_20C2.04883.04883.3	0.098	9/52	L.HSLSTGRLPRVVTA.N	sp|Q99436|PSB7_HUMAN	1492.85
1	F1CH20171219_20C2.04892.04892.2	0.00425	12/18	A.LGDIGNRVSE.Q	sp|P22222|CCNB1m_HUMAN	1058.54
1	F1CH20171219_20C2.04926.04926.2	0.00235	7/22	A.SDRVAASNIVQM[147.04].K	sp|P49721|PSB2_HUMAN	1305.63
1	F1CH20171219_20C2.04928.04928.3	0.000555	13/52	V.SEQLQARLPLRKEA.R	sp|P22222|CCNB1m_HUMAN	1637.92
0.9992	F1CH20171219_20C2.04953.04953.2	0.0262	10/18	A.LGDIGNRVSE.Q	sp|P22222|CCNB1m_HUMAN	1058.54
1	F1CH20171219_20C2.04970.04970.2	0.00146	8/20	L.KESFEGQMTED.N	sp|P25787|PSA2_HUMAN	1299.53
1	F1CH20171219_20C2.05000.05000.2	0.00117	9/24	V.ASDRVAASNIVQM[147.04].K	sp|P49721|PSB2_HUMAN	1376.67
0.993	F1CH20171219_20C2.05021.05021.2	0.0593	7/18	A.LGDIGNRVSE.Q	sp|P22222|CCNB1m_HUMAN	1058.54
1	F1CH20171219_20C2.05023.05023.2	0.000668	9/22	L.AAIAESGVERQV.L	sp|P28072|PSB6_HUMAN	1228.64
1	F1CH20171219_20C2.05034.05034.2	0.00251	5/30	S.SDNVADLHEKYSGSTP.-	sp|P28074|PSB5_HUMAN	1718.77
1	F1CH20171219_20C2.05048.05048.3	2.91e-06	9/56	L.AM[147.04]ERDGSSGGVIRLA.A	sp|P28072|PSB6_HUMAN	1533.76
1	F1CH20171219_20C2.05090.05090.2	0.00309	9/18	A.LGDIGNRVSE.Q	sp|P22222|CCNB1m_HUMAN	1058.54
1	F1CH20171219_20C2.05093.05093.2	0.000119	6/32	V.SSDNVADLHEKYSGSTP.-	sp|P28074|PSB5_HUMAN	1805.81
0.9959	F1CH20171219_20C2.05109.05109.2	0.0478	4/24	M.ERDGSSGGVIRLA.A	sp|P28072|PSB6_HUMAN	1315.68
0.9712	F1CH20171219_20C2.05111.05111.2	0.0894	8/14	R.ARINLAGA.R	sp|P22222|CCNB1m_HUMAN	784.456
0.9998	F1CH20171219_20C2.05117.05117.2	0.00561	7/24	A.VAGGAPSVGIKAA.N	sp|P25787|PSA2_HUMAN	1096.62
1	F1CH20171219_20C2.05128.05128.2	0.000285	12/22	A.VAGGAPSVGIKA.A	sp|P25787|PSA2_HUMAN	1025.59
1	F1CH20171219_20C2.05130.05130.2	0.00169	10/20	F.KAINQGGLTSV.A	sp|P60900|PSA6_HUMAN	1086.6
1	F1CH20171219_20C2.05175.05175.3	6.17e-09	12/52	L.AM[147.04]ERDGSSGGVIRL.A	sp|P28072|PSB6_HUMAN	1462.72
1	F1CH20171219_20C2.05189.05189.2	0.00322	9/18	A.AKTEIEKLQM.K	sp|P25788|PSA3_HUMAN	1189.64
1	F1CH20171219_20C2.05231.05231.3	0.0001	9/84	Y.AQEAVKKGSTAVGVRGRDIVVL.G	sp|O14818|PSA7_HUMAN	2252.3
0.9717	F1CH20171219_20C2.05250.05250.2	0.109	6/22	M.ERDGSSGGVIRL.A	sp|P28072|PSB6_HUMAN	1244.65
0.9608	F1CH20171219_20C2.05255.05255.2	0.128	5/16	W.DKRGPGLYY.V	sp|P28074|PSB5_HUMAN	1067.54
1	F1CH20171219_20C2.05265.05265.3	0.0233	12/44	M.ERDGSSGGVIRL.A	sp|P28072|PSB6_HUMAN	1244.65
1	F1CH20171219_20C2.05316.05316.2	2.06e-05	9/22	M.ERDGSSGGVIRL.A	sp|P28072|PSB6_HUMAN	1244.65
0.9999	F1CH20171219_20C2.05338.05338.2	0.00898	7/22	C.EKGTTAVLTEKI.T	sp|Q99436|PSB7_HUMAN	1288.72
1	F1CH20171219_20C2.05351.05351.2	0.00317	5/26	Y.AM[147.04]EAVKQGSATVGL.K	sp|P25786|PSA1_HUMAN	1376.7
1	F1CH20171219_20C2.05390.05390.2	0.00029	12/24	A.AVAGGAPSVGIKA.A	sp|P25787|PSA2_HUMAN	1096.62
0.9701	F1CH20171219_20C2.05428.05428.2	0.112	4/20	R.TQNPM[147.04]VTGTSV.L	sp|P28070|PSB4_HUMAN	1149.53
0.9926	F1CH20171219_20C2.05460.05460.2	0.0605	8/18	A.LGDIGNRVSE.Q	sp|P22222|CCNB1m_HUMAN	1058.54
1	F1CH20171219_20C2.05501.05501.2	0.00795	8/12	V.AMYVHAY.T	sp|P25788|PSA3_HUMAN	853.379
1	F1CH20171219_20C2.05505.05505.3	0.0193	17/96	V.PTAPAATSRPGLRPRTALGDIGNRV.S	sp|P22222|CCNB1m_HUMAN	2543.4
0.9995	F1CH20171219_20C2.05535.05535.2	0.023	3/28	L.AMERDGSSGGVIRLA.A	sp|P28072|PSB6_HUMAN	1517.76
0.9974	F1CH20171219_20C2.05537.05537.2	0.0405	7/14	V.SEQLQARL.P	sp|P22222|CCNB1m_HUMAN	943.509
1	F1CH20171219_20C2.05538.05538.3	5.42e-07	12/56	L.AMERDGSSGGVIRLA.A	sp|P28072|PSB6_HUMAN	1517.76
0.9667	F1CH20171219_20C2.05540.05540.2	0.118	8/22	L.GDIGNRVSEQLQ.A	sp|P22222|CCNB1m_HUMAN	1314.65
0.9608	F1CH20171219_20C2.05566.05566.3	0.179	6/60	R.PGLRPRTALGDIGNRV.S	sp|P22222|CCNB1m_HUMAN	1690.96
1	F1CH20171219_20C2.05570.05570.2	0.000117	9/28	L.AAVAGGAPSVGIKAA.N	sp|P25787|PSA2_HUMAN	1238.7
0.9935	F1CH20171219_20C2.05575.05575.3	0.0979	11/68	R.PGLRPRTALGDIGNRVSE.Q	sp|P22222|CCNB1m_HUMAN	1907.03
1	F1CH20171219_20C2.05602.05602.2	0.000164	16/26	L.AAVAGGAPSVGIKA.A	sp|P25787|PSA2_HUMAN	1167.66
0.9996	F1CH20171219_20C2.05622.05622.2	0.0204	7/16	F.AIVASDTRL.S	sp|P20618|PSB1_HUMAN	944.529
1	F1CH20171219_20C2.05630.05630.2	0.000446	8/24	L.AALAKAPFAAHGY.G	sp|P49721|PSB2_HUMAN	1286.68
1	F1CH20171219_20C2.05636.05636.3	0.000277	14/60	R.PGLRPRTALGDIGNRV.S	sp|P22222|CCNB1m_HUMAN	1690.96
0.9813	F1CH20171219_20C2.05651.05651.2	0.0515	5/28	A.ADSRATAGAYIASQT.V	sp|P28074|PSB5_HUMAN	1481.71
1	F1CH20171219_20C2.05655.05655.2	6.52e-05	10/24	F.DGGVVLGADSRTT.T	sp|P28072|PSB6_HUMAN	1246.62
1	F1CH20171219_20C2.05661.05661.3	3.33e-07	15/72	A.ADSRATAGAYIASQTVKKV.L	sp|P28074|PSB5_HUMAN	1936.04
1	F1CH20171219_20C2.05666.05666.2	0.000243	8/26	L.AMERDGSSGGVIRL.A	sp|P28072|PSB6_HUMAN	1446.72
0.9932	F1CH20171219_20C2.05706.05706.3	0.0379	7/56	L.RETLPAEQDLTTKNV.S	sp|P25786|PSA1_HUMAN	1713.89
1	F1CH20171219_20C2.05709.05709.2	0.000208	14/20	T.ALGDIGNRVSE.Q	sp|P22222|CCNB1m_HUMAN	1129.57
1	F1CH20171219_20C2.05711.05711.3	3.07e-05	10/56	L.RETLPAEQDLTTKNV.S	sp|P25786|PSA1_HUMAN	1713.89
0.9999	F1CH20171219_20C2.05717.05717.2	0.012	6/16	F.SPEGRLYQV.E	sp|P25789|PSA4_HUMAN	1047.53
1	F1CH20171219_20C2.05747.05747.3	0.000153	11/44	C.NLNELVKHGLRA.L	sp|P25786|PSA1_HUMAN	1362.77
1	F1CH20171219_20C2.05750.05750.2	1.18e-05	8/22	C.NLNELVKHGLRA.L	sp|P25786|PSA1_HUMAN	1362.77
1	F1CH20171219_20C2.05773.05773.2	0.000158	14/20	T.ALGDIGNRVSE.Q	sp|P22222|CCNB1m_HUMAN	1129.57
0.9999	F1CH20171219_20C2.05804.05804.2	0.00353	2/12	V.PPGKYVV.V	sp|Q12408|NPC2_YEAST	758.433
1	F1CH20171219_20C2.05810.05810.2	0.00015	11/20	T.ALGDIGNRVSE.Q	sp|P22222|CCNB1m_HUMAN	1129.57
0.9957	F1CH20171219_20C2.05818.05818.3	0.0651	8/48	H.SLSTGRLPRVVTA.N	sp|Q99436|PSB7_HUMAN	1355.79
1	F1CH20171219_20C2.05831.05831.2	0.00513	4/18	L.DNISFPKQGS.-	sp|P49721|PSB2_HUMAN	1091.52
0.9997	F1CH20171219_20C2.05848.05848.2	0.02	7/18	A.MLNAVDRDAV.S	sp|P49720|PSB3_HUMAN	1102.54
1	F1CH20171219_20C2.05867.05867.2	0.000206	12/20	L.GDIGNRVSEQL.Q	sp|P22222|CCNB1m_HUMAN	1186.59
1	F1CH20171219_20C2.05915.05915.2	0.00149	7/16	G.TTIAGVVYK.D	sp|Q99436|PSB7_HUMAN	950.544
1	F1CH20171219_20C2.05930.05930.2	8.1e-05	12/20	L.GDIGNRVSEQL.Q	sp|P22222|CCNB1m_HUMAN	1186.59
1	F1CH20171219_20C2.05945.05945.3	0.0116	9/60	L.ELHSLSTGRLPRVVTA.N	sp|Q99436|PSB7_HUMAN	1734.97
1	F1CH20171219_20C2.05963.05963.2	0.00109	9/16	Y.GVMDRGYSY.D	sp|P28074|PSB5_HUMAN	1046.45
1	F1CH20171219_20C2.05967.05967.2	0.000166	8/30	C.DARAIGSASEGAQSSL.Q	sp|P28066|PSA5_HUMAN	1518.73
0.9932	F1CH20171219_20C2.05999.05999.2	0.0409	7/14	L.SEGFSIHT.R	sp|P20618|PSB1_HUMAN	876.398
0.9999	F1CH20171219_20C2.06008.06008.2	0.0138	7/18	R.SEYDRGVNTF.S	sp|P28066|PSA5_HUMAN	1186.53
1	F1CH20171219_20C2.06023.06023.3	0.000814	10/60	L.ALAM[147.04]ERDGSSGGVIRL.A	sp|P28072|PSB6_HUMAN	1646.84
1	F1CH20171219_20C2.06027.06027.2	0.00397	10/16	K.ALSDHHIYL.E	sp|ALDOA_RABIT|	1067.54
0.9928	F1CH20171219_20C2.06069.06069.2	0.0599	7/20	Y.RDAYSGGAVNL.Y	sp|P28074|PSB5_HUMAN	1121.55
1	F1CH20171219_20C2.06079.06079.2	0.000627	6/24	L.GDIGNRVSEQLQA.R	sp|P22222|CCNB1m_HUMAN	1385.69
1	F1CH20171219_20C2.06098.06098.2	0.0057	7/18	A.KIIYIVHDEV.K	sp|P25788|PSA3_HUMAN	1227.69
0.9966	F1CH20171219_20C2.06107.06107.2	0.0448	7/20	L.KLGSTAIGIQT.S	sp|P28066|PSA5_HUMAN	1087.62
1	F1CH20171219_20C2.06122.06122.2	0.00544	8/18	Y.AFKAINQGGL.T	sp|P60900|PSA6_HUMAN	1017.56
0.9988	F1CH20171219_20C2.06137.06137.2	0.0307	7/24	L.GDIGNRVSEQLQA.R	sp|P22222|CCNB1m_HUMAN	1385.69
1	F1CH20171219_20C2.06140.06140.2	0.00623	6/18	A.ERDVYTGDAL.R	sp|P20618|PSB1_HUMAN	1137.53
1	F1CH20171219_20C2.06144.06144.3	3.44e-12	22/88	C.DARAIGSASEGAQSSLQEVYHKS.M	sp|P28066|PSA5_HUMAN	2390.15
1	F1CH20171219_20C2.06146.06146.2	0.0108	6/18	V.ENPKFRILTE.A	sp|P60900|PSA6_HUMAN	1245.67
1	F1CH20171219_20C2.06195.06195.2	0.000768	8/24	Y.VDSEGNRISGATF.S	sp|P28074|PSB5_HUMAN	1351.64
0.9961	F1CH20171219_20C2.06200.06200.2	0.0469	6/18	L.RETLPAEQDL.T	sp|P25786|PSA1_HUMAN	1170.59
1	F1CH20171219_20C2.06234.06234.3	9.94e-07	18/56	L.VSLIGSKTQIPTQRY.G	sp|P25786|PSA1_HUMAN	1689.94
1	F1CH20171219_20C2.06239.06239.2	3.78e-05	7/28	L.VSLIGSKTQIPTQRY.G	sp|P25786|PSA1_HUMAN	1689.94
0.9998	F1CH20171219_20C2.06281.06281.2	0.0121	5/20	Y.KGM[147.04]GLSMGTM[147.04]I.C	sp|P28074|PSB5_HUMAN	1156.53
0.9962	F1CH20171219_20C2.06291.06291.2	0.0339	5/22	R.TALGDIGNRVSE.Q	sp|P22222|CCNB1m_HUMAN	1230.62
1	F1CH20171219_20C2.06293.06293.3	0.0021	9/40	R.RLPRPLERVPL.-	sp|P22222|CCNB1m_HUMAN	1344.84
1	F1CH20171219_20C2.06343.06343.2	0.00134	8/20	L.VQRVASVMQEY.T	sp|P25787|PSA2_HUMAN	1308.65
1	F1CH20171219_20C2.06355.06355.3	0.0178	7/40	R.RLPRPLERVPL.-	sp|P22222|CCNB1m_HUMAN	1344.84
1	F1CH20171219_20C2.06363.06363.2	0.000113	9/22	A.AIAESGVERQVL.L	sp|P28072|PSB6_HUMAN	1270.69
0.9999	F1CH20171219_20C2.06371.06371.2	0.0131	5/26	Y.AMEAVKQGSATVGL.K	sp|P25786|PSA1_HUMAN	1360.7
1	F1CH20171219_20C2.06386.06386.2	0.00051	7/16	G.TTTLAFKFR.H	sp|P28074|PSB5_HUMAN	1083.61
0.9988	F1CH20171219_20C2.06387.06387.2	0.0306	5/18	T.QSGGVRPFGV.S	sp|P25787|PSA2_HUMAN	1002.52
0.9915	F1CH20171219_20C2.06404.06404.2	0.0642	5/24	F.KAINQGGLTSVAV.R	sp|P60900|PSA6_HUMAN	1256.71
1	F1CH20171219_20C2.06405.06405.3	3.33e-06	13/80	F.DGGVVLGADSRTTTGSYIANR.V	sp|P28072|PSB6_HUMAN	2109.05
1	F1CH20171219_20C2.06407.06407.2	0.00504	7/18	K.RYNEDLELED.A	sp|P25787|PSA2_HUMAN	1294.57
1	F1CH20171219_20C2.06413.06413.2	0.00231	7/20	Y.TQSGGVRPFGV.S	sp|P25787|PSA2_HUMAN	1103.57
0.9922	F1CH20171219_20C2.06420.06420.2	0.062	6/18	R.TALGDIGNRV.S	sp|P22222|CCNB1m_HUMAN	1014.55
0.9979	F1CH20171219_20C2.06427.06427.2	0.0372	9/18	G.DIGNRVSEQL.Q	sp|P22222|CCNB1m_HUMAN	1129.57
1	F1CH20171219_20C2.06455.06455.2	0.00016	13/22	V.DSEGNRISGATF.S	sp|P28074|PSB5_HUMAN	1252.57
1	F1CH20171219_20C2.06458.06458.2	0.00309	7/18	L.GGVDVTGPHL.Y	sp|Q99436|PSB7_HUMAN	950.482
0.9974	F1CH20171219_20C2.06461.06461.2	0.0406	8/18	D.EELLGDGHSY.S	sp|P28070|PSB4_HUMAN	1118.49
1	F1CH20171219_20C2.06482.06482.2	0.00382	10/18	A.LGDIGNRVSE.Q	sp|P22222|CCNB1m_HUMAN	1058.54
1	F1CH20171219_20C2.06490.06490.2	1.1e-07	10/26	F.HSIELNEPPLVHTA.A	sp|P28072|PSB6_HUMAN	1555.8
0.996	F1CH20171219_20C2.06497.06497.2	0.0237	7/16	L.SSNLELHSL.S	sp|Q99436|PSB7_HUMAN	998.503
1	F1CH20171219_20C2.06505.06505.2	0.00163	8/18	C.NLNELVKHGL.R	sp|P25786|PSA1_HUMAN	1135.63
1	F1CH20171219_20C2.06511.06511.2	1.71e-07	8/32	C.RSGSAADTQAVADAVTY.Q	sp|P28072|PSB6_HUMAN	1681.79
1	F1CH20171219_20C2.06516.06516.3	0.00181	10/36	C.NLNELVKHGL.R	sp|P25786|PSA1_HUMAN	1135.63
0.9997	F1CH20171219_20C2.06517.06517.2	0.00846	8/20	L.ELNEPPLVHTA.A	sp|P28072|PSB6_HUMAN	1218.62
0.9928	F1CH20171219_20C2.06523.06523.2	0.0599	7/22	V.DSEGNRISGATF.S	sp|P28074|PSB5_HUMAN	1252.57
0.9982	F1CH20171219_20C2.06529.06529.2	0.0356	7/18	D.PGAINRAQEL.R	sp|P32660|ATC5_YEAST	1067.57
1	F1CH20171219_20C2.06559.06559.3	2.88e-05	12/56	F.HSIELNEPPLVHTAA.S	sp|P28072|PSB6_HUMAN	1626.84
1	F1CH20171219_20C2.06562.06562.2	2.13e-05	6/28	F.HSIELNEPPLVHTAA.S	sp|P28072|PSB6_HUMAN	1626.84
1	F1CH20171219_20C2.06578.06578.2	5.68e-08	12/32	C.RSGSAADTQAVADAVTY.Q	sp|P28072|PSB6_HUMAN	1681.79
1	F1CH20171219_20C2.06581.06581.2	0.000216	8/20	L.ELNEPPLVHTA.A	sp|P28072|PSB6_HUMAN	1218.62
0.9998	F1CH20171219_20C2.06595.06595.2	0.0163	7/18	D.PGAINRAQEL.R	sp|P32660|ATC5_YEAST	1067.57
1	F1CH20171219_20C2.06596.06596.2	8.97e-05	5/30	L.ALQFGEEDADPGAM[147.04]SR.P	sp|P28066|PSA5_HUMAN	1708.74
1	F1CH20171219_20C2.06600.06600.3	0.0136	10/52	F.AGLTADARIVINRA.R	sp|O14818|PSA7_HUMAN	1439.82
0.9989	F1CH20171219_20C2.06609.06609.2	0.0301	7/18	Y.NRFQIATVTE.K	sp|P28070|PSB4_HUMAN	1177.61
1	F1CH20171219_20C2.06611.06611.2	0.00122	7/22	L.ELNEPPLVHTAA.S	sp|P28072|PSB6_HUMAN	1289.66
1	F1CH20171219_20C2.06612.06612.2	4.12e-05	9/20	L.ATDVQTVAQRL.K	sp|P49720|PSB3_HUMAN	1200.65
1	F1CH20171219_20C2.06616.06616.2	2.21e-05	11/24	L.AAIAESGVERQVL.L	sp|P28072|PSB6_HUMAN	1341.73
1	F1CH20171219_20C2.06630.06630.2	7.75e-05	7/24	F.HSIELNEPPLVHT.A	sp|P28072|PSB6_HUMAN	1484.76
1	F1CH20171219_20C2.06633.06633.3	7.1e-05	13/48	F.HSIELNEPPLVHT.A	sp|P28072|PSB6_HUMAN	1484.76
0.9939	F1CH20171219_20C2.06651.06651.2	0.0561	7/24	A.LGDIGNRVSEQLQ.A	sp|P22222|CCNB1m_HUMAN	1427.74
0.9998	F1CH20171219_20C2.06655.06655.2	0.013	5/18	L.TPTEVKDYLA.A	sp|P25787|PSA2_HUMAN	1135.58
0.9981	F1CH20171219_20C2.06666.06666.4	0.00837	11/168	V.PTAPAATSRPGLRPRTALGDIGNRVSEQL.Q	sp|P22222|CCNB1m_HUMAN	3000.62
0.9858	F1CH20171219_20C2.06670.06670.2	0.0796	4/22	L.ELNEPPLVHTAA.S	sp|P28072|PSB6_HUMAN	1289.66
1	F1CH20171219_20C2.06690.06690.2	8.49e-07	11/24	F.HSIELNEPPLVHT.A	sp|P28072|PSB6_HUMAN	1484.76
1	F1CH20171219_20C2.06694.06694.3	0.000116	12/48	F.HSIELNEPPLVHT.A	sp|P28072|PSB6_HUMAN	1484.76
0.9723	F1CH20171219_20C2.06695.06695.2	0.108	5/32	V.AADSRATAGAYIASQTV.K	sp|P28074|PSB5_HUMAN	1651.82
1	F1CH20171219_20C2.06707.06707.2	0.00042	7/30	A.ADSRATAGAYIASQTV.K	sp|P28074|PSB5_HUMAN	1580.78
0.9986	F1CH20171219_20C2.06709.06709.2	0.0327	6/22	A.SDRVAASNIVQM.K	sp|P49721|PSB2_HUMAN	1289.64
1	F1CH20171219_20C2.06711.06711.2	0.00336	5/24	V.ASDRVAASNIVQM.K	sp|P49721|PSB2_HUMAN	1360.68
0.9783	F1CH20171219_20C2.06717.06717.2	0.0964	7/18	L.EAIKLGSTAI.G	sp|P28066|PSA5_HUMAN	1001.58
1	F1CH20171219_20C2.06724.06724.3	0.00497	9/60	A.ADSRATAGAYIASQTV.K	sp|P28074|PSB5_HUMAN	1580.78
0.9984	F1CH20171219_20C2.06727.06727.4	0.00725	11/168	V.PTAPAATSRPGLRPRTALGDIGNRVSEQL.Q	sp|P22222|CCNB1m_HUMAN	3000.62
1	F1CH20171219_20C2.06759.06759.2	0.0108	5/22	Y.QEPIPTAQLVQR.V	sp|P25787|PSA2_HUMAN	1378.76
1	F1CH20171219_20C2.06765.06765.2	1.59e-05	11/30	A.ADSRATAGAYIASQTV.K	sp|P28074|PSB5_HUMAN	1580.78
1	F1CH20171219_20C2.06780.06780.2	0.00269	9/18	L.ELNEPPLVHT.A	sp|P28072|PSB6_HUMAN	1147.59
1	F1CH20171219_20C2.06799.06799.2	0.000189	11/20	L.AESGVERQVLL.G	sp|P28072|PSB6_HUMAN	1199.65
1	F1CH20171219_20C2.06843.06843.2	6.7e-05	9/16	L.GSYGSLARF.R	sp|P28070|PSB4_HUMAN	956.472
0.9865	F1CH20171219_20C2.06850.06850.2	0.078	7/12	A.ASLFKEM.C	sp|P28072|PSB6_HUMAN	824.41
1	F1CH20171219_20C2.06860.06860.2	0.0065	6/22	F.SPEGRLYQVEYA.M	sp|P25789|PSA4_HUMAN	1410.68
1	F1CH20171219_20C2.06877.06877.2	0.000124	10/20	C.KDGVVFGVEKL.V	sp|P25788|PSA3_HUMAN	1189.67
1	F1CH20171219_20C2.06883.06883.3	0.000279	13/40	F.VFDRPLPVSRL.V	sp|P25786|PSA1_HUMAN	1297.75
0.9965	F1CH20171219_20C2.06890.06890.3	0.0814	7/40	C.KDGVVFGVEKL.V	sp|P25788|PSA3_HUMAN	1189.67
1	F1CH20171219_20C2.06894.06894.2	0.000631	9/20	F.SPEGRLYQVEY.A	sp|P25789|PSA4_HUMAN	1339.64
0.9999	F1CH20171219_20C2.06901.06901.2	0.0138	9/22	A.LGDIGNRVSEQL.Q	sp|P22222|CCNB1m_HUMAN	1299.68
1	F1CH20171219_20C2.06912.06912.3	0.00183	11/60	L.ALAMERDGSSGGVIRL.A	sp|P28072|PSB6_HUMAN	1630.85
1	F1CH20171219_20C2.06914.06914.2	0.00203	6/16	L.TPTEVKDYL.A	sp|P25787|PSA2_HUMAN	1064.54
0.9867	F1CH20171219_20C2.06926.06926.2	0.0775	5/22	F.SPSGKLVQIEYA.L	sp|P25787|PSA2_HUMAN	1290.68
0.9989	F1CH20171219_20C2.06944.06944.2	0.0295	5/24	Y.AFKAINQGGLTSV.A	sp|P60900|PSA6_HUMAN	1304.71
1	F1CH20171219_20C2.06949.06949.2	0.000496	13/20	F.SPEGRLYQVEY.A	sp|P25789|PSA4_HUMAN	1339.64
1	F1CH20171219_20C2.06951.06951.2	0.00182	6/20	R.TQNPMVTGTSV.L	sp|P28070|PSB4_HUMAN	1133.54
1	F1CH20171219_20C2.06954.06954.2	0.000674	6/20	A.LRETLPAEQDL.T	sp|P25786|PSA1_HUMAN	1283.67
1	F1CH20171219_20C2.06957.06957.2	0.000374	13/22	A.LGDIGNRVSEQL.Q	sp|P22222|CCNB1m_HUMAN	1299.68
1	F1CH20171219_20C2.06983.06983.2	0.000891	8/20	F.SPSGKLVQIEY.A	sp|P25787|PSA2_HUMAN	1219.64
1	F1CH20171219_20C2.06990.06990.2	0.00788	3/26	A.LGDIGNRVSEQLQA.R	sp|P22222|CCNB1m_HUMAN	1498.77
1	F1CH20171219_20C2.06995.06995.2	0.00317	7/18	L.ADISQVYTQN.A	sp|P60900|PSA6_HUMAN	1137.53
1	F1CH20171219_20C2.07011.07011.2	0.000712	14/22	A.LGDIGNRVSEQL.Q	sp|P22222|CCNB1m_HUMAN	1299.68
0.9998	F1CH20171219_20C2.07026.07026.2	0.0159	7/16	G.VDVTGPHLY.S	sp|Q99436|PSB7_HUMAN	999.503
1	F1CH20171219_20C2.07027.07027.2	1.58e-06	13/30	Y.ALAAVAGGAPSVGIKA.A	sp|P25787|PSA2_HUMAN	1351.78
1	F1CH20171219_20C2.07038.07038.2	0.000482	11/20	F.SPSGKLVQIEY.A	sp|P25787|PSA2_HUMAN	1219.64
1	F1CH20171219_20C2.07045.07045.2	9.27e-05	10/26	A.LGDIGNRVSEQLQA.R	sp|P22222|CCNB1m_HUMAN	1498.77
0.9998	F1CH20171219_20C2.07050.07050.2	0.0174	8/14	T.AASLFKEM.C	sp|P28072|PSB6_HUMAN	895.447
0.9999	F1CH20171219_20C2.07063.07063.3	0.0281	8/52	A.LGDIGNRVSEQLQA.R	sp|P22222|CCNB1m_HUMAN	1498.77
1	F1CH20171219_20C2.07070.07070.2	5.6e-05	9/22	A.LGDIGNRVSEQL.Q	sp|P22222|CCNB1m_HUMAN	1299.68
0.9973	F1CH20171219_20C2.07076.07076.2	0.00325	7/20	T.ALGDIGNRVSE.Q	sp|P22222|CCNB1m_HUMAN	1129.57
1	F1CH20171219_20C2.07086.07086.2	0.000393	8/30	Y.ALAAVAGGAPSVGIKA.A	sp|P25787|PSA2_HUMAN	1351.78
1	F1CH20171219_20C2.07104.07104.2	6.29e-05	12/26	A.LGDIGNRVSEQLQA.R	sp|P22222|CCNB1m_HUMAN	1498.77
0.9985	F1CH20171219_20C2.07124.07124.2	0.0332	7/18	G.GVDVTGPHLY.S	sp|Q99436|PSB7_HUMAN	1056.52
1	F1CH20171219_20C2.07131.07131.2	0.00461	8/20	L.GGVDVTGPHLY.S	sp|Q99436|PSB7_HUMAN	1113.55
1	F1CH20171219_20C2.07138.07138.2	0.000817	7/28	A.DSRATAGAYIASQTV.K	sp|P28074|PSB5_HUMAN	1509.74
0.9991	F1CH20171219_20C2.07144.07144.2	0.0272	7/16	L.ADISQVYTQ.N	sp|P60900|PSA6_HUMAN	1023.49
1	F1CH20171219_20C2.07171.07171.2	0.0054	6/18	Y.SGMGPDYRVL.V	sp|P25787|PSA2_HUMAN	1093.52
1	F1CH20171219_20C2.07186.07186.2	0.00248	13/20	L.GGVDVTGPHLY.S	sp|Q99436|PSB7_HUMAN	1113.55
1	F1CH20171219_20C2.07207.07207.3	2.49e-06	12/84	F.DGGVVLGADSRTTTGSYIANRV.T	sp|P28072|PSB6_HUMAN	2208.11
1	F1CH20171219_20C2.07209.07209.3	0.000485	12/56	M.ERDGSSGGVIRLAAI.A	sp|P28072|PSB6_HUMAN	1499.81
1	F1CH20171219_20C2.07228.07228.2	0.000111	8/18	R.DGSSGGVIRL.A	sp|P28072|PSB6_HUMAN	959.504
0.9953	F1CH20171219_20C2.07236.07236.2	0.0508	7/18	L.ISSNLELHSL.S	sp|Q99436|PSB7_HUMAN	1111.59
1	F1CH20171219_20C2.07239.07239.2	1.45e-05	8/22	S.ALEEQLQQIRAE.T	sp|K1C10_HUMAN|	1426.74
1	F1CH20171219_20C2.07249.07249.2	0.000558	7/18	R.NGYELSPTAA.A	sp|P49721|PSB2_HUMAN	1021.47
0.9771	F1CH20171219_20C2.07273.07273.2	0.0987	7/20	T.ALGDIGNRVSE.Q	sp|P22222|CCNB1m_HUMAN	1129.57
1	F1CH20171219_20C2.07313.07313.2	0.00197	7/20	V.PMGGMMVRQSF.A	sp|P28072|PSB6_HUMAN	1239.56
1	F1CH20171219_20C2.07322.07322.2	9.7e-06	8/24	V.YQEPIPTAQLVQR.V	sp|P25787|PSA2_HUMAN	1541.82
0.9583	F1CH20171219_20C2.07336.07336.2	0.132	8/14	W.NEGRPYLF.Q	sp|P25787|PSA2_HUMAN	994.487
1	F1CH20171219_20C2.07375.07375.2	0.00214	9/18	L.GDQIPKFAVA.T	sp|P28072|PSB6_HUMAN	1044.56
1	F1CH20171219_20C2.07377.07377.2	0.000246	7/16	V.AMYVHAYTL.Y	sp|P25788|PSA3_HUMAN	1067.51
1	F1CH20171219_20C2.07382.07382.2	3.87e-05	8/30	L.ALQFGEEDADPGAMSR.P	sp|P28066|PSA5_HUMAN	1692.74
1	F1CH20171219_20C2.07437.07437.2	0.00154	9/20	L.PKFAVATLPPA.-	sp|P28072|PSB6_HUMAN	1110.64
1	F1CH20171219_20C2.07451.07451.3	0.000269	8/48	L.ATDVQTVAQRLKF.R	sp|P49720|PSB3_HUMAN	1475.81
1	F1CH20171219_20C2.07481.07481.2	0.00059	7/20	L.PKFAVATLPPA.-	sp|P28072|PSB6_HUMAN	1110.64
0.9943	F1CH20171219_20C2.07486.07486.2	0.0544	5/20	Y.KGM[147.04]GLSMGTMI.C	sp|P28074|PSB5_HUMAN	1140.53
0.9991	F1CH20171219_20C2.07498.07498.2	0.0279	4/26	L.VYQEPIPTAQLVQR.V	sp|P25787|PSA2_HUMAN	1640.89
1	F1CH20171219_20C2.07513.07513.2	0.00757	6/18	Y.DDM[147.04]GPHIFQT.C	sp|P25786|PSA1_HUMAN	1175.49
0.9954	F1CH20171219_20C2.07532.07532.2	0.00394	14/26	T.ALGDIGNRVSEQLQ.A	sp|P22222|CCNB1m_HUMAN	1498.77
1	F1CH20171219_20C2.07539.07539.2	1.19e-07	9/30	L.GFHSIELNEPPLVHTA.A	sp|P28072|PSB6_HUMAN	1759.89
1	F1CH20171219_20C2.07541.07541.3	1.64e-05	15/60	L.GFHSIELNEPPLVHTA.A	sp|P28072|PSB6_HUMAN	1759.89
1	F1CH20171219_20C2.07545.07545.3	4e-05	10/64	L.GFHSIELNEPPLVHTAA.S	sp|P28072|PSB6_HUMAN	1830.93
1	F1CH20171219_20C2.07565.07565.2	9.11e-05	8/22	R.TQNPM[147.04]VTGTSVL.G	sp|P28070|PSB4_HUMAN	1262.62
0.9999	F1CH20171219_20C2.07568.07568.2	0.0115	7/20	L.GVKFEGGVVIA.A	sp|P28070|PSB4_HUMAN	1074.61
1	F1CH20171219_20C2.07571.07571.2	0.00134	7/24	L.AGYDDM[147.04]GPHIFQT.C	sp|P25786|PSA1_HUMAN	1466.61
0.9996	F1CH20171219_20C2.07587.07587.2	0.0171	5/16	V.DNHIGISIA.G	sp|P25786|PSA1_HUMAN	938.482
0.9973	F1CH20171219_20C2.07589.07589.2	0.0224	7/16	L.GDQIPKFAV.A	sp|P28072|PSB6_HUMAN	973.523
0.9583	F1CH20171219_20C2.07596.07596.2	0.132	5/20	L.PKFAVATLPPA.-	sp|P28072|PSB6_HUMAN	1110.64
1	F1CH20171219_20C2.07597.07597.2	0.000205	9/24	A.AIAESGVERQVLL.G	sp|P28072|PSB6_HUMAN	1383.77
0.9979	F1CH20171219_20C2.07602.07602.2	0.0376	10/18	L.AGLTADARLL.C	sp|P25786|PSA1_HUMAN	999.571
1	F1CH20171219_20C2.07611.07611.2	0.00156	8/20	L.AGLATDVQTVA.Q	sp|P49720|PSB3_HUMAN	1044.55
1	F1CH20171219_20C2.07619.07619.3	0.000669	10/52	E.AEIDAHLVALAERD.-	sp|P60900|PSA6_HUMAN	1521.78
0.9513	F1CH20171219_20C2.07621.07621.2	0.0852	5/38	F.DGGVVLGADSRTTTGSYIAN.R	sp|P28072|PSB6_HUMAN	1952.94
1	F1CH20171219_20C2.07631.07631.2	2.61e-05	8/26	E.AEIDAHLVALAERD.-	sp|P60900|PSA6_HUMAN	1521.78
1	F1CH20171219_20C2.07648.07648.3	1.08e-05	10/56	L.GFHSIELNEPPLVHT.A	sp|P28072|PSB6_HUMAN	1688.85
1	F1CH20171219_20C2.07659.07659.2	6.01e-07	9/28	L.GFHSIELNEPPLVHT.A	sp|P28072|PSB6_HUMAN	1688.85
1	F1CH20171219_20C2.07661.07661.2	0.000598	8/20	L.AGLATDVQTVA.Q	sp|P49720|PSB3_HUMAN	1044.55
0.99	F1CH20171219_20C2.07689.07689.2	0.0646	5/20	F.SPDGRVFQVEY.A	sp|P25788|PSA3_HUMAN	1295.61
1	F1CH20171219_20C2.07702.07702.3	1.61e-07	16/56	L.GFHSIELNEPPLVHT.A	sp|P28072|PSB6_HUMAN	1688.85
0.9539	F1CH20171219_20C2.07721.07721.2	0.139	9/18	L.GVKFEGGVVI.A	sp|P28070|PSB4_HUMAN	1003.57
1	F1CH20171219_20C2.07724.07724.2	0.000338	9/24	T.ALGDIGNRVSEQL.Q	sp|P22222|CCNB1m_HUMAN	1370.72
1	F1CH20171219_20C2.07729.07729.2	0.0111	5/28	Y.AFKAINQGGLTSVAV.R	sp|P60900|PSA6_HUMAN	1474.81
1	F1CH20171219_20C2.07732.07732.2	0.000599	8/16	D.VPDYALALR.V	sp|P22222|CCNB1m_HUMAN	1016.57
1	F1CH20171219_20C2.07749.07749.2	0.00284	6/22	G.TTIAGVVYKDGI.V	sp|Q99436|PSB7_HUMAN	1235.68
1	F1CH20171219_20C2.07754.07754.2	0.00121	5/26	L.AAIAESGVERQVLL.G	sp|P28072|PSB6_HUMAN	1454.81
0.9981	F1CH20171219_20C2.07767.07767.2	0.0363	4/24	Y.QEPIPTAQLVQRV.A	sp|P25787|PSA2_HUMAN	1477.83
1	F1CH20171219_20C2.07811.07811.2	9.78e-07	9/22	A.SGDYADFQYLKQ.V	sp|P28070|PSB4_HUMAN	1433.65
1	F1CH20171219_20C2.07814.07814.3	0.0123	9/60	A.LGDIGNRVSEQLQARL.P	sp|P22222|CCNB1m_HUMAN	1767.96
0.9961	F1CH20171219_20C2.07830.07830.2	0.047	4/22	L.FSPEGRLYQVEY.A	sp|P25789|PSA4_HUMAN	1486.71
0.9999	F1CH20171219_20C2.07855.07855.2	0.0152	5/38	C.DARAIGSASEGAQSSLQEVY.H	sp|P28066|PSA5_HUMAN	2037.96
0.998	F1CH20171219_20C2.07859.07859.2	0.0365	6/16	S.TDKLPYVTM.G	sp|Q99436|PSB7_HUMAN	1066.54
1	F1CH20171219_20C2.07866.07866.3	0.000148	9/76	C.DARAIGSASEGAQSSLQEVY.H	sp|P28066|PSA5_HUMAN	2037.96
1	F1CH20171219_20C2.07892.07892.2	3.04e-07	13/28	T.ALGDIGNRVSEQLQA.R	sp|P22222|CCNB1m_HUMAN	1569.81
1	F1CH20171219_20C2.07921.07921.2	0.0028	6/18	V.SEQLQARLPL.R	sp|P22222|CCNB1m_HUMAN	1153.65
0.9922	F1CH20171219_20C2.07971.07971.2	0.0498	4/36	A.AVAGGAPSVGIKAANGVVL.A	sp|P25787|PSA2_HUMAN	1649.95
0.9831	F1CH20171219_20C2.07978.07978.2	0.086	6/14	A.MAVFEDKF.R	sp|Q99436|PSB7_HUMAN	985.458
1	F1CH20171219_20C2.07986.07986.2	0.0103	7/16	F.QSDPSGAYF.A	sp|P25787|PSA2_HUMAN	970.403
1	F1CH20171219_20C2.07991.07991.2	0.000993	6/16	L.AQPLLREVL.E	sp|P28070|PSB4_HUMAN	1037.62
1	F1CH20171219_20C2.07994.07994.2	0.000187	6/20	D.PDHLFETISQA.M	sp|P49720|PSB3_HUMAN	1256.6
1	F1CH20171219_20C2.07999.07999.2	0.00366	6/24	Y.TQSGGVRPFGVSL.L	sp|P25787|PSA2_HUMAN	1303.69
1	F1CH20171219_20C2.08001.08001.2	0.000658	6/36	F.DGGVVLGADSRTTTGSYIA.N	sp|P28072|PSB6_HUMAN	1838.9
1	F1CH20171219_20C2.08003.08003.2	0.000405	7/22	L.VLGGVDVTGPHL.Y	sp|Q99436|PSB7_HUMAN	1162.63
1	F1CH20171219_20C2.08012.08012.2	0.000685	10/22	V.LGGVDVTGPHLY.S	sp|Q99436|PSB7_HUMAN	1226.63
1	F1CH20171219_20C2.08016.08016.2	0.00021	13/28	Y.NIIGGLDEEGKGAVY.S	sp|P20618|PSB1_HUMAN	1533.77
1	F1CH20171219_20C2.08025.08025.3	0.00367	11/56	L.DSRFVFDRPLPVSRL.V	sp|P25786|PSA1_HUMAN	1802.98
0.9529	F1CH20171219_20C2.08044.08044.2	0.118	4/38	L.AAVAGGAPSVGIKAANGVVL.A	sp|P25787|PSA2_HUMAN	1720.98
1	F1CH20171219_20C2.08051.08051.2	5.76e-05	10/24	Y.TQSGGVRPFGVSL.L	sp|P25787|PSA2_HUMAN	1303.69
1	F1CH20171219_20C2.08091.08091.2	0.00392	5/30	R.SGSAADTQAVADAVTY.Q	sp|P28072|PSB6_HUMAN	1525.69
1	F1CH20171219_20C2.08117.08117.2	0.000272	11/22	Y.AIEAIKLGSTAI.G	sp|P28066|PSA5_HUMAN	1185.7
1	F1CH20171219_20C2.08122.08122.2	0.00111	9/20	F.SPEGRLFQVEY.A	sp|P28066|PSA5_HUMAN	1323.65
0.9927	F1CH20171219_20C2.08135.08135.2	0.0527	6/14	D.PDHLFETI.S	sp|P49720|PSB3_HUMAN	970.476
1	F1CH20171219_20C2.08140.08140.2	0.00687	6/30	R.SGSAADTQAVADAVTY.Q	sp|P28072|PSB6_HUMAN	1525.69
1	F1CH20171219_20C2.08141.08141.2	0.00488	9/16	L.NVEIDPEIQ.K	sp|K2C1_HUMAN|	1055.51
1	F1CH20171219_20C2.08152.08152.2	7.12e-06	8/26	G.SAADTQAVADAVTY.Q	sp|P28072|PSB6_HUMAN	1381.64
1	F1CH20171219_20C2.08175.08175.2	0.000334	6/26	V.YQEPIPTAQLVQRV.A	sp|P25787|PSA2_HUMAN	1640.89
0.9684	F1CH20171219_20C2.08193.08193.2	0.115	7/16	D.AIHTAILTL.K	sp|P25787|PSA2_HUMAN	951.575
0.9996	F1CH20171219_20C2.08198.08198.2	0.0213	8/12	L.RFSPYVF.N	sp|P20618|PSB1_HUMAN	914.465
0.9805	F1CH20171219_20C2.08215.08215.2	0.0768	3/24	Y.NEDLELEDAIHTA.L	sp|P25787|PSA2_HUMAN	1468.67
0.9953	F1CH20171219_20C2.08229.08229.2	0.0413	6/16	Y.QEPIPTAQL.V	sp|P25787|PSA2_HUMAN	995.529
1	F1CH20171219_20C2.08235.08235.2	3.84e-05	7/36	C.RSGSAADTQAVADAVTYQL.G	sp|P28072|PSB6_HUMAN	1922.93
0.9899	F1CH20171219_20C2.08253.08253.2	0.0689	7/18	C.VGEAGDTVQF.A	sp|P49721|PSB2_HUMAN	1021.47
1	F1CH20171219_20C2.08286.08286.2	3.13e-07	10/36	C.RSGSAADTQAVADAVTYQL.G	sp|P28072|PSB6_HUMAN	1922.93
0.9897	F1CH20171219_20C2.08303.08303.2	0.0694	4/20	F.SPDGHLFQVEY.A	sp|O14818|PSA7_HUMAN	1290.59
1	F1CH20171219_20C2.08307.08307.2	0.000578	8/20	Y.KGMGLSMGTMI.C	sp|P28074|PSB5_HUMAN	1124.54
1	F1CH20171219_20C2.08323.08323.2	0.00105	8/18	V.PDYALALRVT.R	sp|P22222|CCNB1m_HUMAN	1117.61
1	F1CH20171219_20C2.08327.08327.2	2.6e-05	8/28	L.VYQEPIPTAQLVQRV.A	sp|P25787|PSA2_HUMAN	1739.96
1	F1CH20171219_20C2.08332.08332.2	0.000119	7/34	F.DGGVVLGADSRTTTGSYI.A	sp|P28072|PSB6_HUMAN	1767.86
0.998	F1CH20171219_20C2.08354.08354.2	0.0368	7/20	F.SPDGHLFQVEY.A	sp|O14818|PSA7_HUMAN	1290.59
1	F1CH20171219_20C2.08364.08364.2	6.03e-05	6/18	Y.DDMGPHIFQT.C	sp|P25786|PSA1_HUMAN	1159.5
0.9998	F1CH20171219_20C2.08366.08366.2	0.016	7/14	G.TTTLAFKF.R	sp|P28074|PSB5_HUMAN	927.507
1	F1CH20171219_20C2.08382.08382.2	1.14e-05	10/20	A.GWDPQEGGQVY.S	sp|P28072|PSB6_HUMAN	1234.53
1	F1CH20171219_20C2.08425.08425.2	0.000258	9/24	L.VLGGVDVTGPHLY.S	sp|Q99436|PSB7_HUMAN	1325.7
1	F1CH20171219_20C2.08442.08442.2	0.00292	7/20	V.AYEAPSLATGY.G	sp|P28070|PSB4_HUMAN	1141.53
0.9991	F1CH20171219_20C2.08460.08460.2	0.0278	7/18	L.TVEDPVTVEY.L	sp|O14818|PSA7_HUMAN	1150.54
1	F1CH20171219_20C2.08468.08468.2	2.9e-06	11/24	L.VLGGVDVTGPHLY.S	sp|Q99436|PSB7_HUMAN	1325.7
0.9997	F1CH20171219_20C2.08477.08477.2	0.0186	4/30	M.QEYTQSGGVRPFGVSL.L	sp|P25787|PSA2_HUMAN	1723.85
1	F1CH20171219_20C2.08482.08482.2	0.00172	7/18	W.DIAHM[147.04]ISGFE.-	sp|P28070|PSB4_HUMAN	1134.5
0.9997	F1CH20171219_20C2.08486.08486.3	0.0379	5/64	Y.QLGFHSIELNEPPLVHT.A	sp|P28072|PSB6_HUMAN	1929.99
1	F1CH20171219_20C2.08488.08488.2	4.45e-05	9/20	V.AYEAPSLATGY.G	sp|P28070|PSB4_HUMAN	1141.53
0.9998	F1CH20171219_20C2.08539.08539.2	0.0165	6/22	L.FGGVDEKGPQLF.H	sp|P28066|PSA5_HUMAN	1292.64
0.9765	F1CH20171219_20C2.08547.08547.2	0.1	5/24	F.SPSGKLVQIEYAL.A	sp|P25787|PSA2_HUMAN	1403.77
0.9992	F1CH20171219_20C2.08551.08551.2	0.0262	7/16	V.PDYALALRV.T	sp|P22222|CCNB1m_HUMAN	1016.57
0.9981	F1CH20171219_20C2.08554.08554.2	0.0363	5/32	A.AIAESGVERQVLLGDQI.P	sp|P28072|PSB6_HUMAN	1796.96
1	F1CH20171219_20C2.08573.08573.2	0.00791	5/24	L.AGYDDMGPHIFQT.C	sp|P25786|PSA1_HUMAN	1450.62
0.9999	F1CH20171219_20C2.08599.08599.2	0.00845	3/32	A.SVMQEYTQSGGVRPFGV.S	sp|P25787|PSA2_HUMAN	1840.88
1	F1CH20171219_20C2.08659.08659.2	6.14e-06	13/34	L.AAIAESGVERQVLLGDQI.P	sp|P28072|PSB6_HUMAN	1868
0.9984	F1CH20171219_20C2.08661.08661.2	0.0338	3/34	F.GEEDADPGAM[147.04]SRPFGVAL.L	sp|P28066|PSA5_HUMAN	1833.82
1	F1CH20171219_20C2.08667.08667.3	0.00838	8/68	E.SGVERQVLLGDQIPKFAV.A	sp|P28072|PSB6_HUMAN	1955.08
1	F1CH20171219_20C2.08671.08671.2	0.00624	6/18	W.DIAHM[147.04]ISGFE.-	sp|P28070|PSB4_HUMAN	1134.5
0.9962	F1CH20171219_20C2.08676.08676.3	0.083	6/68	L.AAIAESGVERQVLLGDQI.P	sp|P28072|PSB6_HUMAN	1868
1	F1CH20171219_20C2.08693.08693.2	4.17e-07	14/30	R.TQNPM[147.04]VTGTSVLGVKF.E	sp|P28070|PSB4_HUMAN	1693.87
1	F1CH20171219_20C2.08697.08697.2	0.000303	6/26	R.TQNPM[147.04]VTGTSVLGV.K	sp|P28070|PSB4_HUMAN	1418.71
1	F1CH20171219_20C2.08707.08707.3	7.78e-09	13/60	R.TQNPM[147.04]VTGTSVLGVKF.E	sp|P28070|PSB4_HUMAN	1693.87
1	F1CH20171219_20C2.08718.08718.2	0.00219	7/16	P.DGHLFQVEY.A	sp|O14818|PSA7_HUMAN	1106.5
1	F1CH20171219_20C2.08727.08727.2	1.78e-05	9/20	D.VPDYALALRVT.R	sp|P22222|CCNB1m_HUMAN	1216.68
1	F1CH20171219_20C2.08736.08736.2	0.0076	4/28	L.GASGDYADFQYLKQV.L	sp|P28070|PSB4_HUMAN	1660.77
0.9995	F1CH20171219_20C2.08740.08740.2	0.0228	4/22	R.TQNPMVTGTSVL.G	sp|P28070|PSB4_HUMAN	1246.62
1	F1CH20171219_20C2.08743.08743.2	9.87e-06	12/30	R.TQNPM[147.04]VTGTSVLGVKF.E	sp|P28070|PSB4_HUMAN	1693.87
0.992	F1CH20171219_20C2.08759.08759.2	0.0626	7/14	G.TTIM[147.04]AVQF.D	sp|P28072|PSB6_HUMAN	925.458
1	F1CH20171219_20C2.08769.08769.2	0.00297	7/18	C.GWNEGRPYLF.Q	sp|P25787|PSA2_HUMAN	1237.59
1	F1CH20171219_20C2.08774.08774.2	0.0057	7/16	A.SGDYADFQY.L	sp|P28070|PSB4_HUMAN	1064.41
1	F1CH20171219_20C2.08778.08778.2	6.36e-05	12/20	D.VPDYALALRVT.R	sp|P22222|CCNB1m_HUMAN	1216.68
1	F1CH20171219_20C2.08784.08784.2	0.00366	6/18	V.YQEPIPTAQL.V	sp|P25787|PSA2_HUMAN	1158.59
1	F1CH20171219_20C2.08789.08789.2	1.59e-06	10/26	L.AGLATDVQTVAQRL.K	sp|P49720|PSB3_HUMAN	1441.79
1	F1CH20171219_20C2.08792.08792.2	9.62e-06	12/22	R.TQNPMVTGTSVL.G	sp|P28070|PSB4_HUMAN	1246.62
1	F1CH20171219_20C2.08798.08798.2	0.000177	9/20	D.VPDYALALRVT.R	sp|P22222|CCNB1m_HUMAN	1216.68
1	F1CH20171219_20C2.08800.08800.2	1.21e-06	9/26	L.AGEDFAIVASDTRL.S	sp|P20618|PSB1_HUMAN	1463.73
0.9506	F1CH20171219_20C2.08812.08812.2	0.144	6/14	G.TTIM[147.04]AVQF.D	sp|P28072|PSB6_HUMAN	925.458
1	F1CH20171219_20C2.08816.08816.2	0.0019	5/26	A.STFSPDGRVFQVEY.A	sp|P25788|PSA3_HUMAN	1630.76
1	F1CH20171219_20C2.08818.08818.2	6.93e-06	9/30	L.SASTFSPDGRVFQVEY.A	sp|P25788|PSA3_HUMAN	1788.83
0.9999	F1CH20171219_20C2.08821.08821.2	0.00893	6/42	Y.ALAAVAGGAPSVGIKAANGVVL.A	sp|P25787|PSA2_HUMAN	1905.1
1	F1CH20171219_20C2.08860.08860.2	0.00402	5/30	L.SASTFSPDGRVFQVEY.A	sp|P25788|PSA3_HUMAN	1788.83
1	F1CH20171219_20C2.08870.08870.2	0.00169	5/30	L.SASTFSPDGRVFQVEY.A	sp|P25788|PSA3_HUMAN	1788.83
1	F1CH20171219_20C2.08893.08893.2	3.02e-05	9/18	Y.DVPDYALALR.V	sp|P22222|CCNB1m_HUMAN	1131.59
0.9881	F1CH20171219_20C2.08906.08906.2	0.0739	6/28	L.GDQIPKFAVATLPPA.-	sp|P28072|PSB6_HUMAN	1523.83
1	F1CH20171219_20C2.08914.08914.2	6.25e-06	8/18	D.VPDYALALRV.T	sp|P22222|CCNB1m_HUMAN	1115.63
1	F1CH20171219_20C2.08923.08923.3	0.0101	8/64	-.YPYDVPDYALALRVTRN.S	sp|P22222|CCNB1m_HUMAN	2025.03
1	F1CH20171219_20C2.08924.08924.3	3.6e-05	11/68	Y.DRGVNTFSPEGRLFQVEY.A	sp|P28066|PSA5_HUMAN	2113.02
0.9975	F1CH20171219_20C2.08925.08925.2	0.0398	6/14	-.YPYDVPDY.A	sp|P22222|CCNB1m_HUMAN	1030.43
1	F1CH20171219_20C2.08927.08927.2	0.011	6/28	L.GVAYEAPSLATGYGA.Y	sp|P28070|PSB4_HUMAN	1425.68
1	F1CH20171219_20C2.08944.08944.2	0.000516	8/18	Y.DVPDYALALR.V	sp|P22222|CCNB1m_HUMAN	1131.59
0.9973	F1CH20171219_20C2.08954.08954.2	0.0409	6/28	L.GDQIPKFAVATLPPA.-	sp|P28072|PSB6_HUMAN	1523.83
1	F1CH20171219_20C2.08964.08964.2	3.96e-05	10/18	D.VPDYALALRV.T	sp|P22222|CCNB1m_HUMAN	1115.63
1	F1CH20171219_20C2.08971.08971.3	0.000138	20/64	-.YPYDVPDYALALRVTRN.S	sp|P22222|CCNB1m_HUMAN	2025.03
0.9934	F1CH20171219_20C2.08973.08973.2	0.0579	8/14	-.YPYDVPDY.A	sp|P22222|CCNB1m_HUMAN	1030.43
0.9773	F1CH20171219_20C2.08975.08975.2	0.0797	5/16	-.YPYDVPDYA.L	sp|P22222|CCNB1m_HUMAN	1101.47
0.9998	F1CH20171219_20C2.08979.08979.2	0.0168	7/20	L.VYQEPIPTAQL.V	sp|P25787|PSA2_HUMAN	1257.66
1	F1CH20171219_20C2.08993.08993.3	0.00423	8/68	-.YPYDVPDYALALRVTRNS.R	sp|P22222|CCNB1m_HUMAN	2112.06
1	F1CH20171219_20C2.08996.08996.3	0.000276	11/60	-.YPYDVPDYALALRVTR.N	sp|P22222|CCNB1m_HUMAN	1910.99
1	F1CH20171219_20C2.09008.09008.2	0.00258	6/30	Y.AIEAIKLGSTAIGIQT.S	sp|P28066|PSA5_HUMAN	1584.91
1	F1CH20171219_20C2.09018.09018.2	2.88e-05	7/18	D.VPDYALALRV.T	sp|P22222|CCNB1m_HUMAN	1115.63
1	F1CH20171219_20C2.09027.09027.3	0.0143	8/64	-.YPYDVPDYALALRVTRN.S	sp|P22222|CCNB1m_HUMAN	2025.03
0.9998	F1CH20171219_20C2.09029.09029.2	0.0173	8/14	-.YPYDVPDY.A	sp|P22222|CCNB1m_HUMAN	1030.43
0.9999	F1CH20171219_20C2.09031.09031.2	0.0114	8/16	-.YPYDVPDYA.L	sp|P22222|CCNB1m_HUMAN	1101.47
1	F1CH20171219_20C2.09035.09035.2	0.00478	8/20	L.VYQEPIPTAQL.V	sp|P25787|PSA2_HUMAN	1257.66
1	F1CH20171219_20C2.09046.09046.3	0.000118	14/68	-.YPYDVPDYALALRVTRNS.R	sp|P22222|CCNB1m_HUMAN	2112.06
1	F1CH20171219_20C2.09050.09050.3	1.71e-05	14/60	-.YPYDVPDYALALRVTR.N	sp|P22222|CCNB1m_HUMAN	1910.99
1	F1CH20171219_20C2.09074.09074.2	0.00733	7/16	-.YPYDVPDYA.L	sp|P22222|CCNB1m_HUMAN	1101.47
1	F1CH20171219_20C2.09104.09104.2	0.00109	5/24	A.GWDPQEGGQVYSV.P	sp|P28072|PSB6_HUMAN	1420.63
1	F1CH20171219_20C2.09113.09113.3	2.18e-05	9/92	L.AAIAESGVERQVLLGDQIPKFAVA.T	sp|P28072|PSB6_HUMAN	2481.36
0.9815	F1CH20171219_20C2.09131.09131.2	0.0895	7/14	C.LQFTANAL.A	sp|P28072|PSB6_HUMAN	876.471
1	F1CH20171219_20C2.09206.09206.3	0.000129	12/88	L.AAIAESGVERQVLLGDQIPKFAV.A	sp|P28072|PSB6_HUMAN	2410.32
0.9995	F1CH20171219_20C2.09209.09209.2	0.0222	6/24	L.TPTEVKDYLAAIA.-	sp|P25787|PSA2_HUMAN	1390.73
1	F1CH20171219_20C2.09217.09217.2	0.00487	7/20	F.EGGVVIAADM[147.04]L.G	sp|P28070|PSB4_HUMAN	1089.54
0.9785	F1CH20171219_20C2.09233.09233.2	0.0638	6/20	E.KITPLEIEVLE.E	sp|Q99436|PSB7_HUMAN	1282.74
1	F1CH20171219_20C2.09244.09244.2	0.00117	4/26	L.AGWDPQEGGQVYSV.P	sp|P28072|PSB6_HUMAN	1491.66
1	F1CH20171219_20C2.09264.09264.2	4.55e-05	11/20	F.EGGVVIAADM[147.04]L.G	sp|P28070|PSB4_HUMAN	1089.54
1	F1CH20171219_20C2.09274.09274.2	0.00412	4/24	M.IM[147.04]DYVPKPHWPFI.S	sp|P38273|CCZ1_YEAST	1657.83
1	F1CH20171219_20C2.09279.09279.2	0.00838	8/26	G.TTIAGVVYKDGIVL.G	sp|Q99436|PSB7_HUMAN	1447.83
1	F1CH20171219_20C2.09296.09296.2	0.00194	7/22	E.KITPLEIEVLEE.T	sp|Q99436|PSB7_HUMAN	1411.78
0.9719	F1CH20171219_20C2.09298.09298.3	0.158	3/40	R.RRVRQLRDYVS.V	sp|P43553|ALR2_YEAST	1446.82
1	F1CH20171219_20C2.09310.09310.2	0.000913	7/26	Y.AIEAIKLGSTAIGI.Q	sp|P28066|PSA5_HUMAN	1355.8
0.9983	F1CH20171219_20C2.09336.09336.2	0.0345	5/22	M.TVESVTQAVSNL.A	sp|P28066|PSA5_HUMAN	1246.64
1	F1CH20171219_20C2.09359.09359.2	0.00932	4/28	C.GAGTAADTDMTTQLI.S	sp|Q99436|PSB7_HUMAN	1464.68
1	F1CH20171219_20C2.09453.09453.3	4.23e-06	9/76	L.AQQYYLVYQEPIPTAQLVQR.V	sp|P25787|PSA2_HUMAN	2407.25
1	F1CH20171219_20C2.09456.09456.2	0.00523	7/14	L.AQQYYLVY.Q	sp|P25787|PSA2_HUMAN	1046.51
0.9996	F1CH20171219_20C2.09488.09488.2	0.0183	7/16	F.TANALALAM.E	sp|P28072|PSB6_HUMAN	874.458
1	F1CH20171219_20C2.09493.09493.2	1.06e-05	9/30	R.TQNPMVTGTSVLGVKF.E	sp|P28070|PSB4_HUMAN	1677.88
1	F1CH20171219_20C2.09498.09498.2	2.11e-09	10/34	F.GEEDADPGAMSRPFGVAL.L	sp|P28066|PSA5_HUMAN	1817.83
1	F1CH20171219_20C2.09503.09503.2	0.000805	7/20	A.YLAQPLLREVL.E	sp|P28070|PSB4_HUMAN	1313.77
1	F1CH20171219_20C2.09520.09520.3	1.5e-07	14/60	R.TQNPMVTGTSVLGVKF.E	sp|P28070|PSB4_HUMAN	1677.88
1	F1CH20171219_20C2.09534.09534.2	3.6e-06	8/24	L.RFSPYVFNGGTIL.A	sp|P20618|PSB1_HUMAN	1469.77
1	F1CH20171219_20C2.09540.09540.2	1.82e-08	18/30	R.TQNPMVTGTSVLGVKF.E	sp|P28070|PSB4_HUMAN	1677.88
1	F1CH20171219_20C2.09579.09579.2	0.000789	4/24	L.RFSPYVFNGGTIL.A	sp|P20618|PSB1_HUMAN	1469.77
0.9855	F1CH20171219_20C2.09591.09591.3	0.126	4/76	V.ASVMQEYTQSGGVRPFGVSL.L	sp|P25787|PSA2_HUMAN	2112.03
1	F1CH20171219_20C2.09615.09615.2	0.00754	6/24	-.YPYDVPDYALALR.V	sp|P22222|CCNB1m_HUMAN	1554.77
0.9916	F1CH20171219_20C2.09644.09644.2	0.0639	7/16	P.YDVPDYALA.L	sp|P22222|CCNB1m_HUMAN	1025.47
0.9966	F1CH20171219_20C2.09650.09650.2	0.0449	5/22	L.VYQEPIPTAQLV.Q	sp|P25787|PSA2_HUMAN	1356.73
1	F1CH20171219_20C2.09657.09657.2	1.95e-06	15/24	-.YPYDVPDYALALR.V	sp|P22222|CCNB1m_HUMAN	1554.77
1	F1CH20171219_20C2.09696.09696.2	0.00331	6/24	-.YPYDVPDYALALR.V	sp|P22222|CCNB1m_HUMAN	1554.77
1	F1CH20171219_20C2.09746.09746.2	0.000507	7/20	V.DNHIGISIAGL.T	sp|P25786|PSA1_HUMAN	1108.59
0.9994	F1CH20171219_20C2.09752.09752.2	0.0238	5/24	M.DNNRSLDLDSIIA.E	sp|K2C1_HUMAN|	1444.72
1	F1CH20171219_20C2.09780.09780.2	0.000273	8/28	A.ALVLGGVDVTGPHLY.S	sp|Q99436|PSB7_HUMAN	1509.82
1	F1CH20171219_20C2.09839.09839.2	2.67e-05	9/26	R.TQNPMVTGTSVLGV.K	sp|P28070|PSB4_HUMAN	1402.71
1	F1CH20171219_20C2.09853.09853.2	0.000911	8/24	Y.GAYLAQPLLREVL.E	sp|P28070|PSB4_HUMAN	1441.83
1	F1CH20171219_20C2.09874.09874.2	5.69e-05	8/22	Y.DVPDYALALRVT.R	sp|P22222|CCNB1m_HUMAN	1331.71
1	F1CH20171219_20C2.09922.09922.2	2.19e-05	9/22	Y.DVPDYALALRVT.R	sp|P22222|CCNB1m_HUMAN	1331.71
1	F1CH20171219_20C2.09923.09923.2	9.91e-06	7/24	V.DNHIGISIAGLTA.D	sp|P25786|PSA1_HUMAN	1280.67
1	F1CH20171219_20C2.10041.10041.2	1.36e-06	8/22	P.YDVPDYALALRV.T	sp|P22222|CCNB1m_HUMAN	1393.72
1	F1CH20171219_20C2.10061.10061.2	0.000146	7/20	Y.DVPDYALALRV.T	sp|P22222|CCNB1m_HUMAN	1230.66
1	F1CH20171219_20C2.10087.10087.2	0.00355	7/28	Y.TQSGGVRPFGVSLLI.C	sp|P25787|PSA2_HUMAN	1529.86
1	F1CH20171219_20C2.10099.10099.2	7.86e-05	8/20	Y.DVPDYALALRV.T	sp|P22222|CCNB1m_HUMAN	1230.66
1	F1CH20171219_20C2.10161.10161.2	0.0059	5/32	V.AYEAPSLATGYGAYLAQ.P	sp|P28070|PSB4_HUMAN	1744.83
0.9749	F1CH20171219_20C2.10193.10193.2	0.0447	8/14	G.TTIMAVQF.D	sp|P28072|PSB6_HUMAN	909.463
1	F1CH20171219_20C2.10276.10276.2	8.72e-06	9/28	-.YPYDVPDYALALRVT.R	sp|P22222|CCNB1m_HUMAN	1754.89
1	F1CH20171219_20C2.10303.10303.3	2.42e-06	11/56	-.YPYDVPDYALALRVT.R	sp|P22222|CCNB1m_HUMAN	1754.89
1	F1CH20171219_20C2.10315.10315.2	4.29e-07	13/28	-.YPYDVPDYALALRVT.R	sp|P22222|CCNB1m_HUMAN	1754.89
1	F1CH20171219_20C2.10346.10346.2	0.00291	6/20	-.YPYDVPDYALA.L	sp|P22222|CCNB1m_HUMAN	1285.59
1	F1CH20171219_20C2.10354.10354.2	0.000923	8/28	-.YPYDVPDYALALRVT.R	sp|P22222|CCNB1m_HUMAN	1754.89
0.9979	F1CH20171219_20C2.10374.10374.2	0.0375	5/30	V.AYEAPSLATGYGAYLA.Q	sp|P28070|PSB4_HUMAN	1616.77
1	F1CH20171219_20C2.10395.10395.2	0.000616	10/20	-.YPYDVPDYALA.L	sp|P22222|CCNB1m_HUMAN	1285.59
0.9989	F1CH20171219_20C2.10397.10397.2	0.0296	6/18	W.DIAHMISGFE.-	sp|P28070|PSB4_HUMAN	1118.51
1	F1CH20171219_20C2.10417.10417.2	0.000807	7/26	-.YPYDVPDYALALRV.T	sp|P22222|CCNB1m_HUMAN	1653.84
1	F1CH20171219_20C2.10444.10444.2	0.000237	10/20	-.YPYDVPDYALA.L	sp|P22222|CCNB1m_HUMAN	1285.59
1	F1CH20171219_20C2.10462.10462.2	9.94e-07	16/26	-.YPYDVPDYALALRV.T	sp|P22222|CCNB1m_HUMAN	1653.84
1	F1CH20171219_20C2.10470.10470.2	0.000378	8/18	A.SGDYADFQYL.K	sp|P28070|PSB4_HUMAN	1177.49
1	F1CH20171219_20C2.10485.10485.2	0.000312	9/20	-.YPYDVPDYALA.L	sp|P22222|CCNB1m_HUMAN	1285.59
1	F1CH20171219_20C2.10505.10505.2	0.000405	7/26	-.YPYDVPDYALALRV.T	sp|P22222|CCNB1m_HUMAN	1653.84
1	F1CH20171219_20C2.10512.10512.2	0.00682	6/18	A.SGDYADFQYL.K	sp|P28070|PSB4_HUMAN	1177.49
1	F1CH20171219_20C2.10527.10527.2	0.00294	6/20	-.YPYDVPDYALA.L	sp|P22222|CCNB1m_HUMAN	1285.59
1	F1CH20171219_20C2.10613.10613.2	0.00093	11/18	-.YPYDVPDYAL.A	sp|P22222|CCNB1m_HUMAN	1214.55
1	F1CH20171219_20C2.10657.10657.2	0.000739	11/18	-.YPYDVPDYAL.A	sp|P22222|CCNB1m_HUMAN	1214.55
0.9993	F1CH20171219_20C2.10699.10699.2	0.0259	7/20	F.EGGVVIAADML.G	sp|P28070|PSB4_HUMAN	1073.54
1	F1CH20171219_20C2.10701.10701.2	0.000619	11/18	-.YPYDVPDYAL.A	sp|P22222|CCNB1m_HUMAN	1214.55
1	F1CH20171219_20C2.10907.10907.2	0.000925	4/32	L.AQQYYLVYQEPIPTAQL.V	sp|P25787|PSA2_HUMAN	2024.03
0.9942	F1CH20171219_20C2.11384.11384.2	0.0551	6/18	P.YDVPDYALAL.R	sp|P22222|CCNB1m_HUMAN	1138.55
1	F1CH20171219_20C2.11391.11391.2	0.000921	4/20	Y.PYDVPDYALAL.R	sp|P22222|CCNB1m_HUMAN	1235.61
0.9994	F1CH20171219_20C2.11693.11693.2	0.00398	5/22	S.FWNDSISYALRG.C	sp|Q06385|VPS74_YEAST	1427.68
1	F1CH20171219_20C2.11697.11697.2	0.00013	9/22	-.YPYDVPDYALAL.R	sp|P22222|CCNB1m_HUMAN	1398.67
1	F1CH20171219_20C2.11756.11756.2	5.32e-05	12/22	-.YPYDVPDYALAL.R	sp|P22222|CCNB1m_HUMAN	1398.67
1	F1CH20171219_20C2.11813.11813.2	7.97e-05	10/22	-.YPYDVPDYALAL.R	sp|P22222|CCNB1m_HUMAN	1398.67
0.9844	F1CH20171219_20C2.11869.11869.2	0.027	5/22	-.YPYDVPDYALAL.R	sp|P22222|CCNB1m_HUMAN	1398.67
0.996	F1CH20171219_20C2.12261.12261.2	0.0292	1/26	S.VIEKLGISHVKGLL.L	sp|P18759|SEC18_YEAST	1504.93

## Sheet: 20S_3
probability	spectrum	expect	ions	peptide	protein	calc_neutral_pep_mass
1	F1CH20171219_20C3.02940.02940.3	0.00126	12/40	T.RNSRINAENRA.R	sp|P22222|CCNB1m_HUMAN	1299.68
1	F1CH20171219_20C3.02947.02947.3	0.00197	11/44	V.TRNSRINAENRA.R	sp|P22222|CCNB1m_HUMAN	1400.72
0.9984	F1CH20171219_20C3.02952.02952.3	0.0669	10/48	L.PLRKEARPSATGR.V	sp|P22222|CCNB1m_HUMAN	1437.82
1	F1CH20171219_20C3.02969.02969.2	0.0088	9/16	N.SRINAENRA.R	sp|P22222|CCNB1m_HUMAN	1029.53
0.9998	F1CH20171219_20C3.02971.02971.3	0.00842	13/40	T.RNSRINAENRA.R	sp|P22222|CCNB1m_HUMAN	1299.68
1	F1CH20171219_20C3.02986.02986.2	0.00253	11/18	R.NSRINAENRA.R	sp|P22222|CCNB1m_HUMAN	1143.57
1	F1CH20171219_20C3.02989.02989.2	0.00325	6/22	D.EPAEKADEPM[147.04]EH.-	sp|P25786|PSA1_HUMAN	1397.58
1	F1CH20171219_20C3.02990.02990.3	0.00926	11/36	R.NSRINAENRA.R	sp|P22222|CCNB1m_HUMAN	1143.57
0.9953	F1CH20171219_20C3.02999.02999.3	0.0911	6/44	D.EPAEKADEPM[147.04]EH.-	sp|P25786|PSA1_HUMAN	1397.58
1	F1CH20171219_20C3.03012.03012.2	0.000173	10/16	V.PTAPAATSR.P	sp|P22222|CCNB1m_HUMAN	870.456
1	F1CH20171219_20C3.03036.03036.3	0.0172	7/64	E.RPQRKAQPAQPADEPAE.K	sp|P25786|PSA1_HUMAN	1887.96
1	F1CH20171219_20C3.03063.03063.3	2.9e-05	20/44	A.RRVPTAPAATSR.P	sp|P22222|CCNB1m_HUMAN	1281.73
1	F1CH20171219_20C3.03102.03102.3	1.62e-07	26/44	A.RRVPTAPAATSR.P	sp|P22222|CCNB1m_HUMAN	1281.73
0.9993	F1CH20171219_20C3.03105.03105.2	0.0241	7/22	A.RRVPTAPAATSR.P	sp|P22222|CCNB1m_HUMAN	1281.73
1	F1CH20171219_20C3.03112.03112.3	0.00676	13/40	A.RPSATGRVIDR.R	sp|P22222|CCNB1m_HUMAN	1226.68
1	F1CH20171219_20C3.03159.03159.3	0.00764	16/40	A.RPSATGRVIDR.R	sp|P22222|CCNB1m_HUMAN	1226.68
1	F1CH20171219_20C3.03172.03172.3	0.0188	10/52	A.GARRVPTAPAATSR.P	sp|P22222|CCNB1m_HUMAN	1409.79
1	F1CH20171219_20C3.03194.03194.3	0.00938	14/44	E.ARPSATGRVIDR.R	sp|P22222|CCNB1m_HUMAN	1297.72
1	F1CH20171219_20C3.03209.03209.3	0.01	10/56	L.AGARRVPTAPAATSR.P	sp|P22222|CCNB1m_HUMAN	1480.82
1	F1CH20171219_20C3.03238.03238.3	0.0143	13/44	E.ARPSATGRVIDR.R	sp|P22222|CCNB1m_HUMAN	1297.72
0.9997	F1CH20171219_20C3.03322.03322.2	0.0177	10/18	A.RRVPTAPAAT.S	sp|P22222|CCNB1m_HUMAN	1038.59
0.9738	F1CH20171219_20C3.03329.03329.3	0.158	5/48	A.RLPLRKEARPSAT.G	sp|P22222|CCNB1m_HUMAN	1493.88
1	F1CH20171219_20C3.03332.03332.2	6.6e-05	8/20	V.PTAPAATSRPG.L	sp|P22222|CCNB1m_HUMAN	1024.53
0.9622	F1CH20171219_20C3.03353.03353.2	0.125	3/22	D.EPAEKADEPMEH.-	sp|P25786|PSA1_HUMAN	1381.58
0.9774	F1CH20171219_20C3.03357.03357.3	0.15	10/48	K.EARPSATGRVIDR.R	sp|P22222|CCNB1m_HUMAN	1426.76
1	F1CH20171219_20C3.03364.03364.3	0.00453	9/44	D.EPAEKADEPMEH.-	sp|P25786|PSA1_HUMAN	1381.58
1	F1CH20171219_20C3.03400.03400.2	0.00398	4/22	D.EPAEKADEPMEH.-	sp|P25786|PSA1_HUMAN	1381.58
0.9986	F1CH20171219_20C3.03458.03458.3	0.065	10/40	N.SRINAENRARI.N	sp|P22222|CCNB1m_HUMAN	1298.72
0.9916	F1CH20171219_20C3.03479.03479.2	0.0625	4/16	L.QARLPLRKE.A	sp|P22222|CCNB1m_HUMAN	1109.67
0.9997	F1CH20171219_20C3.03512.03512.3	0.04	7/32	D.RRLPRPLER.V	sp|P22222|CCNB1m_HUMAN	1191.73
1	F1CH20171219_20C3.03537.03537.3	0.0252	9/40	E.ARPSATGRVID.R	sp|P22222|CCNB1m_HUMAN	1141.62
1	F1CH20171219_20C3.03539.03539.3	0.00851	10/36	L.QARLPLRKEA.R	sp|P22222|CCNB1m_HUMAN	1180.7
0.9992	F1CH20171219_20C3.03577.03577.2	0.026	10/20	E.ARPSATGRVID.R	sp|P22222|CCNB1m_HUMAN	1141.62
0.9848	F1CH20171219_20C3.03583.03583.3	0.131	6/40	E.ARPSATGRVID.R	sp|P22222|CCNB1m_HUMAN	1141.62
1	F1CH20171219_20C3.03587.03587.3	0.00685	14/36	L.QARLPLRKEA.R	sp|P22222|CCNB1m_HUMAN	1180.7
0.9998	F1CH20171219_20C3.03591.03591.2	0.0151	9/18	L.QARLPLRKEA.R	sp|P22222|CCNB1m_HUMAN	1180.7
1	F1CH20171219_20C3.03620.03620.2	0.00104	10/16	L.GDIGNRVSE.Q	sp|P22222|CCNB1m_HUMAN	945.452
0.9992	F1CH20171219_20C3.03624.03624.2	0.0253	11/16	A.RPSATGRVI.D	sp|P22222|CCNB1m_HUMAN	955.556
0.9999	F1CH20171219_20C3.03639.03639.3	0.0222	9/56	L.PLRKEARPSATGRVI.D	sp|P22222|CCNB1m_HUMAN	1649.97
1	F1CH20171219_20C3.03671.03671.4	0.000501	23/114	A.RRVPTAPAATSRPGLRPRTA.L	sp|P22222|CCNB1m_HUMAN	2130.22
1	F1CH20171219_20C3.03675.03675.3	0.000583	11/52	T.KEGIREETVSLRKD.-	sp|P20618|PSB1_HUMAN	1658.9
0.9979	F1CH20171219_20C3.03677.03677.3	0.0724	5/76	A.RRVPTAPAATSRPGLRPRTA.L	sp|P22222|CCNB1m_HUMAN	2130.22
1	F1CH20171219_20C3.03678.03678.2	0.000695	10/16	L.GDIGNRVSE.Q	sp|P22222|CCNB1m_HUMAN	945.452
0.9997	F1CH20171219_20C3.03685.03685.2	0.0189	6/18	E.ARPSATGRVI.D	sp|P22222|CCNB1m_HUMAN	1026.59
1	F1CH20171219_20C3.03691.03691.3	0.00913	13/64	V.PTAPAATSRPGLRPRTA.L	sp|P22222|CCNB1m_HUMAN	1718.95
1	F1CH20171219_20C3.03699.03699.2	0.00351	12/18	R.VPTAPAATSR.P	sp|P22222|CCNB1m_HUMAN	969.524
0.996	F1CH20171219_20C3.03749.03749.2	0.0442	10/18	E.ARPSATGRVI.D	sp|P22222|CCNB1m_HUMAN	1026.59
1	F1CH20171219_20C3.03755.03755.3	0.0179	14/64	V.PTAPAATSRPGLRPRTA.L	sp|P22222|CCNB1m_HUMAN	1718.95
0.9918	F1CH20171219_20C3.03771.03771.2	0.0308	6/22	K.EARPSATGRVID.R	sp|P22222|CCNB1m_HUMAN	1270.66
0.9999	F1CH20171219_20C3.03773.03773.2	0.0121	7/16	L.GDIGNRVSE.Q	sp|P22222|CCNB1m_HUMAN	945.452
1	F1CH20171219_20C3.03777.03777.3	0.00307	11/48	V.PTAPAATSRPGLR.P	sp|P22222|CCNB1m_HUMAN	1293.72
0.9774	F1CH20171219_20C3.03848.03848.3	0.15	13/36	L.DRRLPRPLER.V	sp|P22222|CCNB1m_HUMAN	1306.76
0.9879	F1CH20171219_20C3.03886.03886.2	0.0672	12/14	G.DIGNRVSE.Q	sp|P22222|CCNB1m_HUMAN	888.43
0.9992	F1CH20171219_20C3.03895.03895.2	0.0258	4/22	V.ADLHEKYSGSTP.-	sp|P28074|PSB5_HUMAN	1303.6
0.9718	F1CH20171219_20C3.03924.03924.2	0.108	12/14	D.RRLPRPLE.R	sp|P22222|CCNB1m_HUMAN	1035.63
1	F1CH20171219_20C3.03929.03929.2	0.00326	7/26	C.DARAIGSASEGAQS.S	sp|P28066|PSA5_HUMAN	1318.61
1	F1CH20171219_20C3.03946.03946.3	0.0014	15/40	K.EARPSATGRVI.D	sp|P22222|CCNB1m_HUMAN	1155.64
0.9999	F1CH20171219_20C3.03983.03983.2	0.0106	4/22	F.GEEDADPGAMSR.P	sp|P28066|PSA5_HUMAN	1233.49
1	F1CH20171219_20C3.03995.03995.2	9.17e-05	8/18	A.AKTEIEKLQM[147.04].K	sp|P25788|PSA3_HUMAN	1205.63
0.9905	F1CH20171219_20C3.04000.04000.2	0.0661	8/14	A.AKTEIEKL.Q	sp|P25788|PSA3_HUMAN	930.539
0.998	F1CH20171219_20C3.04004.04004.2	0.0344	11/14	L.KQVMEEKL.N	sp|P28066|PSA5_HUMAN	1003.54
0.9998	F1CH20171219_20C3.04047.04047.2	0.0148	7/14	E.QDLTTKNV.S	sp|P25786|PSA1_HUMAN	917.482
0.9998	F1CH20171219_20C3.04076.04076.3	0.0376	10/36	D.RRLPRPLERV.P	sp|P22222|CCNB1m_HUMAN	1290.8
0.9929	F1CH20171219_20C3.04086.04086.2	0.0584	6/14	A.NRMLKQM[147.04]L.F	sp|Q99436|PSB7_HUMAN	1048.55
1	F1CH20171219_20C3.04122.04122.2	0.00313	7/14	L.NELVKHGL.R	sp|P25786|PSA1_HUMAN	908.508
0.9787	F1CH20171219_20C3.04150.04150.3	0.142	4/72	Q.ARLPLRKEARPSATGRVID.R	sp|P22222|CCNB1m_HUMAN	2105.22
1	F1CH20171219_20C3.04169.04169.2	0.00383	10/20	L.KEGRQIKPYTL.M	sp|P49720|PSB3_HUMAN	1331.76
0.9979	F1CH20171219_20C3.04241.04241.3	0.0727	5/68	Q.PAQPADEPAEKADEPMEH.-	sp|P25786|PSA1_HUMAN	1960.85
1	F1CH20171219_20C3.04258.04258.4	0.000639	22/102	T.RNSRINAENRARINLAGA.R	sp|P22222|CCNB1m_HUMAN	1995.08
0.9998	F1CH20171219_20C3.04260.04260.2	0.0167	5/24	L.GADTRATEGM[147.04]VVA.D	sp|Q99436|PSB7_HUMAN	1292.6
1	F1CH20171219_20C3.04267.04267.3	0.00498	9/48	K.EGIREETVSLRKD.-	sp|P20618|PSB1_HUMAN	1530.8
1	F1CH20171219_20C3.04299.04299.2	0.00707	7/16	G.NRVSEQLQA.R	sp|P22222|CCNB1m_HUMAN	1043.54
0.9859	F1CH20171219_20C3.04313.04313.2	0.0487	6/14	E.PPLVHTAA.S	sp|P28072|PSB6_HUMAN	804.449
0.9789	F1CH20171219_20C3.04376.04376.2	0.0845	4/18	L.GNRVSEQLQA.R	sp|P22222|CCNB1m_HUMAN	1100.56
1	F1CH20171219_20C3.04385.04385.2	0.00614	5/22	L.IGSKTQIPTQRY.G	sp|P25786|PSA1_HUMAN	1390.76
1	F1CH20171219_20C3.04392.04392.2	0.000215	7/18	L.AKAPFAAHGY.G	sp|P49721|PSB2_HUMAN	1031.52
1	F1CH20171219_20C3.04398.04398.3	0.00189	9/44	L.IGSKTQIPTQRY.G	sp|P25786|PSA1_HUMAN	1390.76
0.9963	F1CH20171219_20C3.04400.04400.3	0.0849	16/32	L.DRRLPRPLE.R	sp|P22222|CCNB1m_HUMAN	1150.66
1	F1CH20171219_20C3.04402.04402.3	1.02e-05	14/80	L.SRSGGGGGGGLGSGGSIRSSY.S	sp|K1C9_HUMAN|	1811.85
0.9986	F1CH20171219_20C3.04413.04413.2	0.0134	10/16	L.DRRLPRPLE.R	sp|P22222|CCNB1m_HUMAN	1150.66
0.9852	F1CH20171219_20C3.04432.04432.3	0.13	5/72	A.RINLAGARRVPTAPAATSR.P	sp|P22222|CCNB1m_HUMAN	1977.13
0.9774	F1CH20171219_20C3.04459.04459.3	0.15	14/32	L.DRRLPRPLE.R	sp|P22222|CCNB1m_HUMAN	1150.66
0.9574	F1CH20171219_20C3.04472.04472.2	0.133	9/16	L.DRRLPRPLE.R	sp|P22222|CCNB1m_HUMAN	1150.66
0.9674	F1CH20171219_20C3.04518.04518.2	0.116	10/12	R.RLPRPLE.R	sp|P22222|CCNB1m_HUMAN	879.529
1	F1CH20171219_20C3.04538.04538.2	0.00182	8/22	Y.AMEAVKQGSATV.G	sp|P25786|PSA1_HUMAN	1190.6
0.9798	F1CH20171219_20C3.04560.04560.3	0.124	10/44	N.AENRARINLAGA.R	sp|P22222|CCNB1m_HUMAN	1254.68
0.9801	F1CH20171219_20C3.04562.04562.2	0.0294	6/16	F.PTALVPRGS.S	sp|P08640|FLO11_YEAST	896.508
0.9971	F1CH20171219_20C3.04577.04577.3	0.0596	12/40	L.DRRLPRPLERV.P	sp|P22222|CCNB1m_HUMAN	1405.83
0.964	F1CH20171219_20C3.04579.04579.2	0.122	9/12	R.RLPRPLE.R	sp|P22222|CCNB1m_HUMAN	879.529
0.9995	F1CH20171219_20C3.04596.04596.2	0.0213	8/16	A.DARIVINRA.R	sp|O14818|PSA7_HUMAN	1026.59
1	F1CH20171219_20C3.04611.04611.3	0.0184	14/32	R.RLPRPLERV.P	sp|P22222|CCNB1m_HUMAN	1134.7
1	F1CH20171219_20C3.04613.04613.2	0.000745	10/16	L.GDIGNRVSE.Q	sp|P22222|CCNB1m_HUMAN	945.452
1	F1CH20171219_20C3.04622.04622.2	0.00701	9/18	A.ANGVVLATEK.K	sp|P25787|PSA2_HUMAN	1000.56
1	F1CH20171219_20C3.04649.04649.3	0.00346	13/40	E.QLQARLPLRKE.A	sp|P22222|CCNB1m_HUMAN	1350.81
0.9885	F1CH20171219_20C3.04654.04654.2	0.0715	3/24	H.SNNKAMTTGAIAA.M	sp|P20618|PSB1_HUMAN	1248.61
0.9887	F1CH20171219_20C3.04656.04656.3	0.119	20/56	S.RINAENRARINLAGA.R	sp|P22222|CCNB1m_HUMAN	1637.91
0.989	F1CH20171219_20C3.04660.04660.3	0.0895	8/44	E.QLQARLPLRKEA.R	sp|P22222|CCNB1m_HUMAN	1421.85
0.9995	F1CH20171219_20C3.04670.04670.2	0.0221	8/14	T.ALGDIGNR.V	sp|P22222|CCNB1m_HUMAN	814.43
0.9879	F1CH20171219_20C3.04684.04684.3	0.0878	16/32	R.RLPRPLERV.P	sp|P22222|CCNB1m_HUMAN	1134.7
0.9962	F1CH20171219_20C3.04691.04691.2	0.0457	6/20	L.STGRLPRVVTA.N	sp|Q99436|PSB7_HUMAN	1155.67
0.9985	F1CH20171219_20C3.04702.04702.2	0.0207	8/16	N.RRPLPELVR.A	sp|Q92995|UBP13_HUMAN	1134.7
1	F1CH20171219_20C3.04709.04709.3	0.00365	12/40	L.STGRLPRVVTA.N	sp|Q99436|PSB7_HUMAN	1155.67
0.9984	F1CH20171219_20C3.04713.04713.2	0.0303	7/20	L.TADARIVINRA.R	sp|O14818|PSA7_HUMAN	1198.68
1	F1CH20171219_20C3.04718.04718.2	1.64e-07	13/22	V.SSDNVADLHEKY.S	sp|P28074|PSB5_HUMAN	1376.62
1	F1CH20171219_20C3.04719.04719.2	0.000854	7/20	S.SDNVADLHEKY.S	sp|P28074|PSB5_HUMAN	1289.59
1	F1CH20171219_20C3.04726.04726.3	0.000193	13/44	V.SSDNVADLHEKY.S	sp|P28074|PSB5_HUMAN	1376.62
0.9898	F1CH20171219_20C3.04728.04728.2	0.0598	6/16	F.PTALVPRGS.S	sp|P08640|FLO11_YEAST	896.508
0.9973	F1CH20171219_20C3.04759.04759.2	0.0399	8/20	L.STGRLPRVVTA.N	sp|Q99436|PSB7_HUMAN	1155.67
1	F1CH20171219_20C3.04764.04764.2	1.42e-06	10/20	L.PAEQDLTTKNV.S	sp|P25786|PSA1_HUMAN	1214.61
0.9939	F1CH20171219_20C3.04789.04789.3	0.0943	14/60	N.SRINAENRARINLAGA.R	sp|P22222|CCNB1m_HUMAN	1724.94
1	F1CH20171219_20C3.04797.04797.2	0.000458	6/20	W.SPQGRIHQIEY.A	sp|P25786|PSA1_HUMAN	1326.67
1	F1CH20171219_20C3.04836.04836.2	0.00226	8/18	D.AHLVALAERD.-	sp|P60900|PSA6_HUMAN	1093.59
1	F1CH20171219_20C3.04855.04855.2	0.00063	7/16	L.NEPPLVHTA.A	sp|P28072|PSB6_HUMAN	976.498
0.9983	F1CH20171219_20C3.04859.04859.2	0.0254	6/16	F.PTALVPRGS.S	sp|P08640|FLO11_YEAST	896.508
0.9543	F1CH20171219_20C3.04869.04869.2	0.138	5/14	D.RPLPVSRL.V	sp|P25786|PSA1_HUMAN	936.587
1	F1CH20171219_20C3.04890.04890.2	7.99e-05	11/22	V.PTAPAATSRPGL.R	sp|P22222|CCNB1m_HUMAN	1137.61
0.9998	F1CH20171219_20C3.04893.04893.2	0.00743	6/22	V.PDKLLDSSTVTH.L	sp|P60900|PSA6_HUMAN	1311.67
1	F1CH20171219_20C3.04895.04895.3	0.0252	6/44	V.SEQLQARLPLRK.E	sp|P22222|CCNB1m_HUMAN	1437.84
1	F1CH20171219_20C3.04897.04897.2	4.04e-05	10/22	V.AGGAPSVGIKAA.N	sp|P25787|PSA2_HUMAN	997.556
1	F1CH20171219_20C3.04912.04912.2	2.47e-05	11/20	V.AGGAPSVGIKA.A	sp|P25787|PSA2_HUMAN	926.519
1	F1CH20171219_20C3.04917.04917.2	0.000777	7/16	L.NEPPLVHTA.A	sp|P28072|PSB6_HUMAN	976.498
0.9999	F1CH20171219_20C3.04928.04928.2	0.0119	8/18	A.LGDIGNRVSE.Q	sp|P22222|CCNB1m_HUMAN	1058.54
1	F1CH20171219_20C3.04937.04937.2	0.00253	11/20	A.LGDIGNRVSEQ.L	sp|P22222|CCNB1m_HUMAN	1186.59
1	F1CH20171219_20C3.04952.04952.2	0.000581	5/20	L.VQRVASVM[147.04]QEY.T	sp|P25787|PSA2_HUMAN	1324.64
1	F1CH20171219_20C3.04957.04957.2	0.00517	7/22	V.PTAPAATSRPGL.R	sp|P22222|CCNB1m_HUMAN	1137.61
0.9888	F1CH20171219_20C3.04981.04981.2	0.0645	4/16	L.NEPPLVHTA.A	sp|P28072|PSB6_HUMAN	976.498
1	F1CH20171219_20C3.04999.04999.2	0.00222	13/18	A.LGDIGNRVSE.Q	sp|P22222|CCNB1m_HUMAN	1058.54
1	F1CH20171219_20C3.05004.05004.2	0.00651	8/18	L.NEPPLVHTAA.S	sp|P28072|PSB6_HUMAN	1047.53
1	F1CH20171219_20C3.05007.05007.2	0.0035	7/14	L.NEPPLVHT.A	sp|P28072|PSB6_HUMAN	905.461
0.9914	F1CH20171219_20C3.05019.05019.2	0.0632	9/18	L.KESFEGQMTE.D	sp|P25787|PSA2_HUMAN	1184.5
1	F1CH20171219_20C3.05034.05034.3	0.00184	11/52	V.SEQLQARLPLRKEA.R	sp|P22222|CCNB1m_HUMAN	1637.92
1	F1CH20171219_20C3.05050.05050.3	4.68e-05	15/48	V.SEQLQARLPLRKE.A	sp|P22222|CCNB1m_HUMAN	1566.88
1	F1CH20171219_20C3.05069.05069.2	0.00361	12/18	A.LGDIGNRVSE.Q	sp|P22222|CCNB1m_HUMAN	1058.54
1	F1CH20171219_20C3.05089.05089.2	0.00153	8/22	A.SDRVAASNIVQM[147.04].K	sp|P49721|PSB2_HUMAN	1305.63
1	F1CH20171219_20C3.05102.05102.3	0.000266	12/52	V.SEQLQARLPLRKEA.R	sp|P22222|CCNB1m_HUMAN	1637.92
1	F1CH20171219_20C3.05133.05133.2	0.00904	11/18	A.LGDIGNRVSE.Q	sp|P22222|CCNB1m_HUMAN	1058.54
0.9956	F1CH20171219_20C3.05134.05134.2	0.0481	8/14	F.RYQGYIGA.A	sp|Q99436|PSB7_HUMAN	926.461
1	F1CH20171219_20C3.05137.05137.2	0.000203	8/20	L.KESFEGQMTED.N	sp|P25787|PSA2_HUMAN	1299.53
1	F1CH20171219_20C3.05157.05157.2	0.00447	7/22	A.SDRVAASNIVQM[147.04].K	sp|P49721|PSB2_HUMAN	1305.63
0.9997	F1CH20171219_20C3.05171.05171.2	0.0168	8/24	V.ASDRVAASNIVQM[147.04].K	sp|P49721|PSB2_HUMAN	1376.67
1	F1CH20171219_20C3.05184.05184.2	0.00141	9/22	L.AAIAESGVERQV.L	sp|P28072|PSB6_HUMAN	1228.64
1	F1CH20171219_20C3.05185.05185.2	0.000564	6/32	V.SSDNVADLHEKYSGSTP.-	sp|P28074|PSB5_HUMAN	1805.81
1	F1CH20171219_20C3.05202.05202.2	0.0016	10/18	A.LGDIGNRVSE.Q	sp|P22222|CCNB1m_HUMAN	1058.54
0.9592	F1CH20171219_20C3.05268.05268.2	0.13	7/18	A.LGDIGNRVSE.Q	sp|P22222|CCNB1m_HUMAN	1058.54
0.9586	F1CH20171219_20C3.05277.05277.2	0.131	8/14	R.ARINLAGA.R	sp|P22222|CCNB1m_HUMAN	784.456
0.9983	F1CH20171219_20C3.05281.05281.2	0.0144	8/18	L.AESGVERQVL.L	sp|P28072|PSB6_HUMAN	1086.57
1	F1CH20171219_20C3.05289.05289.2	9.4e-06	13/22	A.VAGGAPSVGIKA.A	sp|P25787|PSA2_HUMAN	1025.59
1	F1CH20171219_20C3.05293.05293.2	0.00434	9/20	F.KAINQGGLTSV.A	sp|P60900|PSA6_HUMAN	1086.6
0.9996	F1CH20171219_20C3.05325.05325.2	0.0121	8/18	A.LGDIGNRVSE.Q	sp|P22222|CCNB1m_HUMAN	1058.54
1	F1CH20171219_20C3.05338.05338.3	7.24e-07	11/52	L.AM[147.04]ERDGSSGGVIRL.A	sp|P28072|PSB6_HUMAN	1462.72
0.9914	F1CH20171219_20C3.05353.05353.2	0.0269	8/18	A.AKTEIEKLQM.K	sp|P25788|PSA3_HUMAN	1189.64
0.9517	F1CH20171219_20C3.05386.05386.2	0.142	7/18	A.LGDIGNRVSE.Q	sp|P22222|CCNB1m_HUMAN	1058.54
0.9805	F1CH20171219_20C3.05412.05412.2	0.0908	6/16	V.PMGGMMVRQ.S	sp|P28072|PSB6_HUMAN	1005.46
1	F1CH20171219_20C3.05419.05419.2	0.00105	8/22	M.ERDGSSGGVIRL.A	sp|P28072|PSB6_HUMAN	1244.65
1	F1CH20171219_20C3.05433.05433.3	0.0105	12/44	M.ERDGSSGGVIRL.A	sp|P28072|PSB6_HUMAN	1244.65
0.9592	F1CH20171219_20C3.05457.05457.2	0.13	5/12	A.ASLFKEM[147.04].C	sp|P28072|PSB6_HUMAN	840.405
0.982	F1CH20171219_20C3.05504.05504.2	0.0874	5/20	M.RNGYELSPTAA.A	sp|P49721|PSB2_HUMAN	1177.57
1	F1CH20171219_20C3.05515.05515.2	0.000182	9/14	V.PMGGMMVR.Q	sp|P28072|PSB6_HUMAN	877.397
0.9998	F1CH20171219_20C3.05516.05516.2	0.0122	5/22	C.EKGTTAVLTEKI.T	sp|Q99436|PSB7_HUMAN	1288.72
1	F1CH20171219_20C3.05554.05554.2	7.19e-05	12/24	A.AVAGGAPSVGIKA.A	sp|P25787|PSA2_HUMAN	1096.62
0.995	F1CH20171219_20C3.05571.05571.2	0.0507	6/20	M.RNGYELSPTAA.A	sp|P49721|PSB2_HUMAN	1177.57
0.9991	F1CH20171219_20C3.05600.05600.2	0.0268	5/20	R.TQNPM[147.04]VTGTSV.L	sp|P28070|PSB4_HUMAN	1149.53
0.9999	F1CH20171219_20C3.05626.05626.3	0.0348	8/84	V.PTAPAATSRPGLRPRTALGDIG.N	sp|P22222|CCNB1m_HUMAN	2174.19
0.9755	F1CH20171219_20C3.05637.05637.2	0.101	7/14	V.SEQLQARL.P	sp|P22222|CCNB1m_HUMAN	943.509
0.9588	F1CH20171219_20C3.05639.05639.2	0.122	7/18	A.LGDIGNRVSE.Q	sp|P22222|CCNB1m_HUMAN	1058.54
0.9999	F1CH20171219_20C3.05679.05679.2	0.00862	8/12	V.AMYVHAY.T	sp|P25788|PSA3_HUMAN	853.379
0.9511	F1CH20171219_20C3.05687.05687.2	0.143	5/22	G.ADTRATEGMVVA.D	sp|Q99436|PSB7_HUMAN	1219.59
0.9713	F1CH20171219_20C3.05708.05708.2	0.109	8/14	V.SEQLQARL.P	sp|P22222|CCNB1m_HUMAN	943.509
0.9995	F1CH20171219_20C3.05736.05736.2	0.0203	9/22	L.GDIGNRVSEQLQ.A	sp|P22222|CCNB1m_HUMAN	1314.65
1	F1CH20171219_20C3.05741.05741.2	0.000977	7/28	L.AAVAGGAPSVGIKAA.N	sp|P25787|PSA2_HUMAN	1238.7
1	F1CH20171219_20C3.05775.05775.2	0.000236	17/26	L.AAVAGGAPSVGIKA.A	sp|P25787|PSA2_HUMAN	1167.66
0.9999	F1CH20171219_20C3.05797.05797.2	0.0119	8/16	F.AIVASDTRL.S	sp|P20618|PSB1_HUMAN	944.529
1	F1CH20171219_20C3.05834.05834.2	9.76e-05	10/24	F.DGGVVLGADSRTT.T	sp|P28072|PSB6_HUMAN	1246.62
1	F1CH20171219_20C3.05836.05836.2	0.000402	7/28	A.ADSRATAGAYIASQT.V	sp|P28074|PSB5_HUMAN	1481.71
1	F1CH20171219_20C3.05846.05846.2	5.34e-05	7/26	L.AMERDGSSGGVIRL.A	sp|P28072|PSB6_HUMAN	1446.72
1	F1CH20171219_20C3.05847.05847.3	4.4e-05	13/72	A.ADSRATAGAYIASQTVKKV.L	sp|P28074|PSB5_HUMAN	1936.04
1	F1CH20171219_20C3.05892.05892.2	0.000121	15/20	T.ALGDIGNRVSE.Q	sp|P22222|CCNB1m_HUMAN	1129.57
0.9986	F1CH20171219_20C3.05894.05894.2	0.0158	9/16	F.SPEGRLYQV.E	sp|P25789|PSA4_HUMAN	1047.53
1	F1CH20171219_20C3.05944.05944.2	0.000649	7/22	C.NLNELVKHGLRA.L	sp|P25786|PSA1_HUMAN	1362.77
1	F1CH20171219_20C3.05945.05945.3	0.00012	13/44	C.NLNELVKHGLRA.L	sp|P25786|PSA1_HUMAN	1362.77
1	F1CH20171219_20C3.05953.05953.2	9.67e-05	16/20	T.ALGDIGNRVSE.Q	sp|P22222|CCNB1m_HUMAN	1129.57
1	F1CH20171219_20C3.06010.06010.2	0.000118	11/20	T.ALGDIGNRVSE.Q	sp|P22222|CCNB1m_HUMAN	1129.57
0.9973	F1CH20171219_20C3.06014.06014.3	0.0636	8/48	H.SLSTGRLPRVVTA.N	sp|Q99436|PSB7_HUMAN	1355.79
1	F1CH20171219_20C3.06016.06016.2	9.85e-06	12/20	T.ALGDIGNRVSE.Q	sp|P22222|CCNB1m_HUMAN	1129.57
1	F1CH20171219_20C3.06017.06017.2	0.00155	7/18	L.DNISFPKQGS.-	sp|P49721|PSB2_HUMAN	1091.52
0.9946	F1CH20171219_20C3.06035.06035.2	0.0524	7/18	A.MLNAVDRDAV.S	sp|P49720|PSB3_HUMAN	1102.54
1	F1CH20171219_20C3.06065.06065.2	0.000525	12/20	L.GDIGNRVSEQL.Q	sp|P22222|CCNB1m_HUMAN	1186.59
0.9568	F1CH20171219_20C3.06071.06071.2	0.134	10/16	T.ALGDIGNRV.S	sp|P22222|CCNB1m_HUMAN	913.498
1	F1CH20171219_20C3.06109.06109.2	0.00125	9/16	G.TTIAGVVYK.D	sp|Q99436|PSB7_HUMAN	950.544
1	F1CH20171219_20C3.06132.06132.2	0.00138	10/20	L.GDIGNRVSEQL.Q	sp|P22222|CCNB1m_HUMAN	1186.59
0.9598	F1CH20171219_20C3.06139.06139.2	0.129	9/16	T.ALGDIGNRV.S	sp|P22222|CCNB1m_HUMAN	913.498
1	F1CH20171219_20C3.06163.06163.2	0.00634	8/16	Y.GVMDRGYSY.D	sp|P28074|PSB5_HUMAN	1046.45
0.989	F1CH20171219_20C3.06164.06164.3	0.118	8/60	L.ELHSLSTGRLPRVVTA.N	sp|Q99436|PSB7_HUMAN	1734.97
1	F1CH20171219_20C3.06166.06166.2	3.6e-05	8/30	C.DARAIGSASEGAQSSL.Q	sp|P28066|PSA5_HUMAN	1518.73
0.9651	F1CH20171219_20C3.06194.06194.2	0.12	7/14	L.SEGFSIHT.R	sp|P20618|PSB1_HUMAN	876.398
1	F1CH20171219_20C3.06205.06205.2	0.00277	9/18	R.SEYDRGVNTF.S	sp|P28066|PSA5_HUMAN	1186.53
0.9823	F1CH20171219_20C3.06213.06213.2	0.0391	9/16	A.SDTRLSEGF.S	sp|P20618|PSB1_HUMAN	1010.47
1	F1CH20171219_20C3.06223.06223.3	0.000388	12/60	L.ALAM[147.04]ERDGSSGGVIRL.A	sp|P28072|PSB6_HUMAN	1646.84
0.9534	F1CH20171219_20C3.06229.06229.2	0.0915	10/20	G.DIGNRVSEQLQ.A	sp|P22222|CCNB1m_HUMAN	1257.63
0.9951	F1CH20171219_20C3.06248.06248.2	0.0503	5/20	A.DTRATEGMVVA.D	sp|Q99436|PSB7_HUMAN	1148.55
0.986	F1CH20171219_20C3.06266.06266.2	0.078	7/20	Y.RDAYSGGAVNL.Y	sp|P28074|PSB5_HUMAN	1121.55
1	F1CH20171219_20C3.06275.06275.2	0.000167	9/24	L.GDIGNRVSEQLQA.R	sp|P22222|CCNB1m_HUMAN	1385.69
0.9738	F1CH20171219_20C3.06296.06296.2	0.0292	11/20	A.AERDVYTGDAL.R	sp|P20618|PSB1_HUMAN	1208.57
1	F1CH20171219_20C3.06317.06317.2	0.00595	8/18	Y.AFKAINQGGL.T	sp|P60900|PSA6_HUMAN	1017.56
1	F1CH20171219_20C3.06327.06327.2	0.00609	6/18	V.ENPKFRILTE.A	sp|P60900|PSA6_HUMAN	1245.67
1	F1CH20171219_20C3.06331.06331.2	0.000189	8/18	A.ERDVYTGDAL.R	sp|P20618|PSB1_HUMAN	1137.53
1	F1CH20171219_20C3.06352.06352.3	0.00681	10/56	A.LGDIGNRVSEQLQAR.L	sp|P22222|CCNB1m_HUMAN	1654.88
1	F1CH20171219_20C3.06354.06354.3	1.82e-12	27/88	C.DARAIGSASEGAQSSLQEVYHKS.M	sp|P28066|PSA5_HUMAN	2390.15
1	F1CH20171219_20C3.06377.06377.2	9.76e-05	9/24	Y.VDSEGNRISGATF.S	sp|P28074|PSB5_HUMAN	1351.64
1	F1CH20171219_20C3.06414.06414.3	2.67e-06	19/56	L.VSLIGSKTQIPTQRY.G	sp|P25786|PSA1_HUMAN	1689.94
1	F1CH20171219_20C3.06415.06415.2	0.000418	6/28	L.VSLIGSKTQIPTQRY.G	sp|P25786|PSA1_HUMAN	1689.94
0.9999	F1CH20171219_20C3.06465.06465.2	0.0125	7/22	R.TALGDIGNRVSE.Q	sp|P22222|CCNB1m_HUMAN	1230.62
0.9988	F1CH20171219_20C3.06470.06470.3	0.0607	7/40	R.RLPRPLERVPL.-	sp|P22222|CCNB1m_HUMAN	1344.84
0.9521	F1CH20171219_20C3.06483.06483.2	0.114	6/16	L.ATVQPGQNF.H	sp|P28066|PSA5_HUMAN	960.466
1	F1CH20171219_20C3.06527.06527.2	0.000113	10/20	L.VQRVASVMQEY.T	sp|P25787|PSA2_HUMAN	1308.65
0.9992	F1CH20171219_20C3.06539.06539.2	0.0259	7/22	A.AIAESGVERQVL.L	sp|P28072|PSB6_HUMAN	1270.69
1	F1CH20171219_20C3.06547.06547.2	1.43e-05	8/26	Y.AMEAVKQGSATVGL.K	sp|P25786|PSA1_HUMAN	1360.7
1	F1CH20171219_20C3.06563.06563.2	0.00208	8/16	G.TTTLAFKFR.H	sp|P28074|PSB5_HUMAN	1083.61
0.9867	F1CH20171219_20C3.06573.06573.2	0.0763	6/18	T.QSGGVRPFGV.S	sp|P25787|PSA2_HUMAN	1002.52
1	F1CH20171219_20C3.06584.06584.3	0.000394	11/80	F.DGGVVLGADSRTTTGSYIANR.V	sp|P28072|PSB6_HUMAN	2109.05
0.9598	F1CH20171219_20C3.06587.06587.2	0.129	5/18	K.RYNEDLELED.A	sp|P25787|PSA2_HUMAN	1294.57
1	F1CH20171219_20C3.06592.06592.2	9.14e-05	11/22	D.VNVEINVAPGKD.L	sp|K1C9_HUMAN|	1253.66
1	F1CH20171219_20C3.06596.06596.2	0.0011	8/20	Y.TQSGGVRPFGV.S	sp|P25787|PSA2_HUMAN	1103.57
0.9651	F1CH20171219_20C3.06602.06602.2	0.12	7/18	A.LGDIGNRVSE.Q	sp|P22222|CCNB1m_HUMAN	1058.54
0.9996	F1CH20171219_20C3.06603.06603.2	0.0203	6/18	R.TALGDIGNRV.S	sp|P22222|CCNB1m_HUMAN	1014.55
0.9992	F1CH20171219_20C3.06642.06642.2	0.0239	8/18	D.EELLGDGHSY.S	sp|P28070|PSB4_HUMAN	1118.49
1	F1CH20171219_20C3.06643.06643.2	0.0016	7/18	L.GGVDVTGPHL.Y	sp|Q99436|PSB7_HUMAN	950.482
1	F1CH20171219_20C3.06646.06646.2	0.000823	12/22	V.DSEGNRISGATF.S	sp|P28074|PSB5_HUMAN	1252.57
1	F1CH20171219_20C3.06673.06673.2	0.00108	10/18	A.LGDIGNRVSE.Q	sp|P22222|CCNB1m_HUMAN	1058.54
1	F1CH20171219_20C3.06675.06675.2	1.54e-07	9/26	F.HSIELNEPPLVHTA.A	sp|P28072|PSB6_HUMAN	1555.8
1	F1CH20171219_20C3.06685.06685.2	0.00915	8/16	L.SSNLELHSL.S	sp|Q99436|PSB7_HUMAN	998.503
1	F1CH20171219_20C3.06689.06689.3	1.22e-05	13/52	F.HSIELNEPPLVHTA.A	sp|P28072|PSB6_HUMAN	1555.8
1	F1CH20171219_20C3.06695.06695.2	0.00112	8/18	C.NLNELVKHGL.R	sp|P25786|PSA1_HUMAN	1135.63
1	F1CH20171219_20C3.06699.06699.2	4.17e-09	13/32	C.RSGSAADTQAVADAVTY.Q	sp|P28072|PSB6_HUMAN	1681.79
1	F1CH20171219_20C3.06701.06701.2	0.000456	8/20	L.ELNEPPLVHTA.A	sp|P28072|PSB6_HUMAN	1218.62
0.9996	F1CH20171219_20C3.06712.06712.2	0.0208	7/18	D.PGAINRAQEL.R	sp|P32660|ATC5_YEAST	1067.57
0.9809	F1CH20171219_20C3.06716.06716.2	0.0659	5/16	S.TDKLPYVTM[147.04].G	sp|Q99436|PSB7_HUMAN	1082.53
1	F1CH20171219_20C3.06740.06740.3	2.26e-05	12/56	F.HSIELNEPPLVHTAA.S	sp|P28072|PSB6_HUMAN	1626.84
1	F1CH20171219_20C3.06749.06749.2	0.000104	6/28	F.HSIELNEPPLVHTAA.S	sp|P28072|PSB6_HUMAN	1626.84
1	F1CH20171219_20C3.06766.06766.2	1.52e-07	11/32	C.RSGSAADTQAVADAVTY.Q	sp|P28072|PSB6_HUMAN	1681.79
1	F1CH20171219_20C3.06767.06767.2	0.00654	9/22	G.DIGNRVSEQLQA.R	sp|P22222|CCNB1m_HUMAN	1328.67
1	F1CH20171219_20C3.06769.06769.2	0.000736	9/20	L.ELNEPPLVHTA.A	sp|P28072|PSB6_HUMAN	1218.62
0.9991	F1CH20171219_20C3.06780.06780.2	0.0269	7/18	D.PGAINRAQEL.R	sp|P32660|ATC5_YEAST	1067.57
1	F1CH20171219_20C3.06787.06787.2	0.00669	4/30	L.ALQFGEEDADPGAM[147.04]SR.P	sp|P28066|PSA5_HUMAN	1708.74
1	F1CH20171219_20C3.06788.06788.3	0.00914	8/52	F.AGLTADARIVINRA.R	sp|O14818|PSA7_HUMAN	1439.82
0.9996	F1CH20171219_20C3.06793.06793.2	0.02	6/18	Y.NRFQIATVTE.K	sp|P28070|PSB4_HUMAN	1177.61
0.9993	F1CH20171219_20C3.06796.06796.2	0.0244	6/22	L.ELNEPPLVHTAA.S	sp|P28072|PSB6_HUMAN	1289.66
1	F1CH20171219_20C3.06799.06799.2	0.000118	11/20	L.ATDVQTVAQRL.K	sp|P49720|PSB3_HUMAN	1200.65
1	F1CH20171219_20C3.06801.06801.2	0.000216	8/24	L.AAIAESGVERQVL.L	sp|P28072|PSB6_HUMAN	1341.73
0.9995	F1CH20171219_20C3.06810.06810.2	0.00845	15/28	A.LAAVAGGAPSVGIKA.A	sp|P25787|PSA2_HUMAN	1280.75
1	F1CH20171219_20C3.06816.06816.2	4.9e-06	9/24	F.HSIELNEPPLVHT.A	sp|P28072|PSB6_HUMAN	1484.76
1	F1CH20171219_20C3.06820.06820.3	0.000181	12/48	F.HSIELNEPPLVHT.A	sp|P28072|PSB6_HUMAN	1484.76
1	F1CH20171219_20C3.06839.06839.2	0.00507	8/24	A.LGDIGNRVSEQLQ.A	sp|P22222|CCNB1m_HUMAN	1427.74
1	F1CH20171219_20C3.06846.06846.2	0.00532	7/18	L.TPTEVKDYLA.A	sp|P25787|PSA2_HUMAN	1135.58
1	F1CH20171219_20C3.06863.06863.2	0.00268	6/22	L.ELNEPPLVHTAA.S	sp|P28072|PSB6_HUMAN	1289.66
1	F1CH20171219_20C3.06878.06878.2	7.07e-09	16/24	F.HSIELNEPPLVHT.A	sp|P28072|PSB6_HUMAN	1484.76
0.9997	F1CH20171219_20C3.06884.06884.2	0.0185	6/32	V.AADSRATAGAYIASQTV.K	sp|P28074|PSB5_HUMAN	1651.82
0.9999	F1CH20171219_20C3.06894.06894.2	0.0123	8/18	Y.AIEAIKLGST.A	sp|P28066|PSA5_HUMAN	1001.58
0.961	F1CH20171219_20C3.06898.06898.2	0.127	5/22	A.SDRVAASNIVQM.K	sp|P49721|PSB2_HUMAN	1289.64
1	F1CH20171219_20C3.06899.06899.2	0.00206	7/30	A.ADSRATAGAYIASQTV.K	sp|P28074|PSB5_HUMAN	1580.78
1	F1CH20171219_20C3.06902.06902.2	0.00511	5/24	V.ASDRVAASNIVQM.K	sp|P49721|PSB2_HUMAN	1360.68
0.9997	F1CH20171219_20C3.06910.06910.2	0.0178	8/18	L.ELNEPPLVHT.A	sp|P28072|PSB6_HUMAN	1147.59
1	F1CH20171219_20C3.06918.06918.3	0.0173	9/60	A.ADSRATAGAYIASQTV.K	sp|P28074|PSB5_HUMAN	1580.78
1	F1CH20171219_20C3.06943.06943.2	0.000939	5/22	Y.QEPIPTAQLVQR.V	sp|P25787|PSA2_HUMAN	1378.76
1	F1CH20171219_20C3.06948.06948.3	0.00316	8/60	Y.SIYPHGSTDKLPYVTM[147.04].G	sp|Q99436|PSB7_HUMAN	1823.88
1	F1CH20171219_20C3.06959.06959.2	0.000164	9/30	A.ADSRATAGAYIASQTV.K	sp|P28074|PSB5_HUMAN	1580.78
0.9895	F1CH20171219_20C3.06960.06960.2	0.0689	5/22	A.SDRVAASNIVQM.K	sp|P49721|PSB2_HUMAN	1289.64
1	F1CH20171219_20C3.06964.06964.2	1.39e-05	8/30	Y.SIYPHGSTDKLPYVTM[147.04].G	sp|Q99436|PSB7_HUMAN	1823.88
1	F1CH20171219_20C3.06966.06966.2	0.00311	5/24	A.TYRDAYSGGAVNL.Y	sp|P28074|PSB5_HUMAN	1385.66
1	F1CH20171219_20C3.06973.06973.2	0.0011	10/18	L.ELNEPPLVHT.A	sp|P28072|PSB6_HUMAN	1147.59
1	F1CH20171219_20C3.06990.06990.2	0.00924	9/20	L.AESGVERQVLL.G	sp|P28072|PSB6_HUMAN	1199.65
0.9592	F1CH20171219_20C3.06994.06994.2	0.13	8/18	L.SAEKVEIATL.T	sp|P25789|PSA4_HUMAN	1059.58
1	F1CH20171219_20C3.07033.07033.2	0.00046	8/16	L.GSYGSLARF.R	sp|P28070|PSB4_HUMAN	956.472
0.9858	F1CH20171219_20C3.07043.07043.2	0.0786	7/12	A.ASLFKEM.C	sp|P28072|PSB6_HUMAN	824.41
0.9903	F1CH20171219_20C3.07049.07049.2	0.0665	5/22	F.SPEGRLYQVEYA.M	sp|P25789|PSA4_HUMAN	1410.68
1	F1CH20171219_20C3.07067.07067.2	0.00183	8/20	C.KDGVVFGVEKL.V	sp|P25788|PSA3_HUMAN	1189.67
1	F1CH20171219_20C3.07075.07075.3	0.002	12/40	F.VFDRPLPVSRL.V	sp|P25786|PSA1_HUMAN	1297.75
0.9992	F1CH20171219_20C3.07082.07082.2	0.0256	7/20	F.SPEGRLYQVEY.A	sp|P25789|PSA4_HUMAN	1339.64
0.9973	F1CH20171219_20C3.07089.07089.2	0.0399	7/22	A.LGDIGNRVSEQL.Q	sp|P22222|CCNB1m_HUMAN	1299.68
1	F1CH20171219_20C3.07101.07101.3	0.00035	13/60	L.ALAMERDGSSGGVIRL.A	sp|P28072|PSB6_HUMAN	1630.85
0.9995	F1CH20171219_20C3.07102.07102.2	0.0217	5/16	L.TPTEVKDYL.A	sp|P25787|PSA2_HUMAN	1064.54
1	F1CH20171219_20C3.07105.07105.2	0.00888	6/30	L.ALAMERDGSSGGVIRL.A	sp|P28072|PSB6_HUMAN	1630.85
1	F1CH20171219_20C3.07112.07112.2	0.00635	6/22	F.SPSGKLVQIEYA.L	sp|P25787|PSA2_HUMAN	1290.68
0.9967	F1CH20171219_20C3.07115.07115.2	0.043	5/16	A.NRMLKQMLF.R	sp|Q99436|PSB7_HUMAN	1179.63
1	F1CH20171219_20C3.07130.07130.2	0.000901	12/20	F.SPEGRLYQVEY.A	sp|P25789|PSA4_HUMAN	1339.64
1	F1CH20171219_20C3.07133.07133.2	0.00522	7/24	Y.AFKAINQGGLTSV.A	sp|P60900|PSA6_HUMAN	1304.71
1	F1CH20171219_20C3.07138.07138.2	0.00755	6/20	R.TQNPMVTGTSV.L	sp|P28070|PSB4_HUMAN	1133.54
0.9989	F1CH20171219_20C3.07143.07143.2	0.0177	8/22	A.LGDIGNRVSEQL.Q	sp|P22222|CCNB1m_HUMAN	1299.68
0.9912	F1CH20171219_20C3.07147.07147.2	0.0245	5/20	A.LRETLPAEQDL.T	sp|P25786|PSA1_HUMAN	1283.67
1	F1CH20171219_20C3.07171.07171.2	0.00187	7/20	F.SPSGKLVQIEY.A	sp|P25787|PSA2_HUMAN	1219.64
0.9505	F1CH20171219_20C3.07186.07186.2	0.144	5/18	L.ADISQVYTQN.A	sp|P60900|PSA6_HUMAN	1137.53
1	F1CH20171219_20C3.07193.07193.2	0.000147	16/22	A.LGDIGNRVSEQL.Q	sp|P22222|CCNB1m_HUMAN	1299.68
1	F1CH20171219_20C3.07214.07214.2	0.000109	13/30	Y.ALAAVAGGAPSVGIKA.A	sp|P25787|PSA2_HUMAN	1351.78
0.9994	F1CH20171219_20C3.07216.07216.2	0.0232	6/16	G.VDVTGPHLY.S	sp|Q99436|PSB7_HUMAN	999.503
1	F1CH20171219_20C3.07225.07225.2	0.0001	12/20	F.SPSGKLVQIEY.A	sp|P25787|PSA2_HUMAN	1219.64
1	F1CH20171219_20C3.07233.07233.2	0.00123	6/26	A.LGDIGNRVSEQLQA.R	sp|P22222|CCNB1m_HUMAN	1498.77
0.9999	F1CH20171219_20C3.07235.07235.2	0.0114	8/14	T.AASLFKEM.C	sp|P28072|PSB6_HUMAN	895.447
1	F1CH20171219_20C3.07246.07246.2	0.000884	10/22	A.LGDIGNRVSEQL.Q	sp|P22222|CCNB1m_HUMAN	1299.68
1	F1CH20171219_20C3.07249.07249.3	0.0241	7/52	A.LGDIGNRVSEQLQA.R	sp|P22222|CCNB1m_HUMAN	1498.77
0.9893	F1CH20171219_20C3.07257.07257.2	0.00521	8/20	T.ALGDIGNRVSE.Q	sp|P22222|CCNB1m_HUMAN	1129.57
1	F1CH20171219_20C3.07289.07289.2	1.78e-05	13/26	A.LGDIGNRVSEQLQA.R	sp|P22222|CCNB1m_HUMAN	1498.77
1	F1CH20171219_20C3.07307.07307.2	0.00539	7/18	G.GVDVTGPHLY.S	sp|Q99436|PSB7_HUMAN	1056.52
1	F1CH20171219_20C3.07320.07320.2	0.00541	10/20	L.GGVDVTGPHLY.S	sp|Q99436|PSB7_HUMAN	1113.55
1	F1CH20171219_20C3.07326.07326.2	0.0022	7/28	A.DSRATAGAYIASQTV.K	sp|P28074|PSB5_HUMAN	1509.74
0.99	F1CH20171219_20C3.07336.07336.2	0.0673	7/16	L.ADISQVYTQ.N	sp|P60900|PSA6_HUMAN	1023.49
1	F1CH20171219_20C3.07354.07354.2	1.3e-05	6/18	Y.SGMGPDYRVL.V	sp|P25787|PSA2_HUMAN	1093.52
1	F1CH20171219_20C3.07370.07370.2	0.00266	12/20	L.GGVDVTGPHLY.S	sp|Q99436|PSB7_HUMAN	1113.55
1	F1CH20171219_20C3.07400.07400.3	1.11e-05	15/56	M.ERDGSSGGVIRLAAI.A	sp|P28072|PSB6_HUMAN	1499.81
1	F1CH20171219_20C3.07407.07407.2	0.000138	8/18	R.DGSSGGVIRL.A	sp|P28072|PSB6_HUMAN	959.504
0.9539	F1CH20171219_20C3.07408.07408.2	0.106	6/18	F.SVGSGSVYAY.G	sp|P28074|PSB5_HUMAN	988.45
0.9691	F1CH20171219_20C3.07418.07418.2	0.113	6/18	L.ISSNLELHSL.S	sp|Q99436|PSB7_HUMAN	1111.59
0.9991	F1CH20171219_20C3.07422.07422.2	0.00276	6/26	A.LGDIGNRVSEQLQA.R	sp|P22222|CCNB1m_HUMAN	1498.77
1	F1CH20171219_20C3.07429.07429.2	0.000265	8/18	R.NGYELSPTAA.A	sp|P49721|PSB2_HUMAN	1021.47
1	F1CH20171219_20C3.07495.07495.2	0.00418	6/20	V.PMGGMMVRQSF.A	sp|P28072|PSB6_HUMAN	1239.56
0.997	F1CH20171219_20C3.07497.07497.2	0.00374	8/20	T.ALGDIGNRVSE.Q	sp|P22222|CCNB1m_HUMAN	1129.57
1	F1CH20171219_20C3.07504.07504.2	3.43e-05	8/24	V.YQEPIPTAQLVQR.V	sp|P25787|PSA2_HUMAN	1541.82
1	F1CH20171219_20C3.07552.07552.2	0.00199	7/16	V.AMYVHAYTL.Y	sp|P25788|PSA3_HUMAN	1067.51
0.9945	F1CH20171219_20C3.07562.07562.2	0.0528	7/20	L.PKFAVATLPPA.-	sp|P28072|PSB6_HUMAN	1110.64
1	F1CH20171219_20C3.07565.07565.2	0.00128	6/30	L.ALQFGEEDADPGAMSR.P	sp|P28066|PSA5_HUMAN	1692.74
1	F1CH20171219_20C3.07573.07573.2	0.000381	8/20	L.ADISQVYTQNA.E	sp|P60900|PSA6_HUMAN	1208.57
1	F1CH20171219_20C3.07616.07616.2	0.000144	10/20	L.PKFAVATLPPA.-	sp|P28072|PSB6_HUMAN	1110.64
0.9999	F1CH20171219_20C3.07633.07633.2	0.00173	7/20	T.ALGDIGNRVSE.Q	sp|P22222|CCNB1m_HUMAN	1129.57
1	F1CH20171219_20C3.07661.07661.2	9.73e-05	9/20	L.PKFAVATLPPA.-	sp|P28072|PSB6_HUMAN	1110.64
0.9999	F1CH20171219_20C3.07685.07685.2	0.00514	6/26	L.VYQEPIPTAQLVQR.V	sp|P25787|PSA2_HUMAN	1640.89
1	F1CH20171219_20C3.07698.07698.2	0.00633	7/18	Y.DDM[147.04]GPHIFQT.C	sp|P25786|PSA1_HUMAN	1175.49
1	F1CH20171219_20C3.07707.07707.2	0.000151	7/22	R.TQNPM[147.04]VTGTSVL.G	sp|P28070|PSB4_HUMAN	1262.62
1	F1CH20171219_20C3.07729.07729.3	4.72e-05	13/60	L.GFHSIELNEPPLVHTA.A	sp|P28072|PSB6_HUMAN	1759.89
1	F1CH20171219_20C3.07735.07735.2	3.73e-07	8/30	L.GFHSIELNEPPLVHTA.A	sp|P28072|PSB6_HUMAN	1759.89
1	F1CH20171219_20C3.07739.07739.3	7.03e-05	10/64	L.GFHSIELNEPPLVHTAA.S	sp|P28072|PSB6_HUMAN	1830.93
1	F1CH20171219_20C3.07753.07753.2	0.000248	8/22	R.TQNPM[147.04]VTGTSVL.G	sp|P28070|PSB4_HUMAN	1262.62
0.9651	F1CH20171219_20C3.07755.07755.2	0.12	6/20	L.GVKFEGGVVIA.A	sp|P28070|PSB4_HUMAN	1074.61
0.9992	F1CH20171219_20C3.07768.07768.2	0.0252	6/16	V.DNHIGISIA.G	sp|P25786|PSA1_HUMAN	938.482
1	F1CH20171219_20C3.07777.07777.2	0.00309	9/16	L.GDQIPKFAV.A	sp|P28072|PSB6_HUMAN	973.523
0.9999	F1CH20171219_20C3.07784.07784.2	0.00695	6/24	A.AIAESGVERQVLL.G	sp|P28072|PSB6_HUMAN	1383.77
0.9999	F1CH20171219_20C3.07794.07794.2	0.00368	7/20	L.AGLATDVQTVA.Q	sp|P49720|PSB3_HUMAN	1044.55
1	F1CH20171219_20C3.07809.07809.3	0.000119	12/52	E.AEIDAHLVALAERD.-	sp|P60900|PSA6_HUMAN	1521.78
1	F1CH20171219_20C3.07815.07815.2	6.83e-05	7/26	E.AEIDAHLVALAERD.-	sp|P60900|PSA6_HUMAN	1521.78
1	F1CH20171219_20C3.07840.07840.3	4.59e-05	10/56	L.GFHSIELNEPPLVHT.A	sp|P28072|PSB6_HUMAN	1688.85
1	F1CH20171219_20C3.07842.07842.2	0.000825	8/20	L.AGLATDVQTVA.Q	sp|P49720|PSB3_HUMAN	1044.55
1	F1CH20171219_20C3.07851.07851.2	1.48e-06	7/28	L.GFHSIELNEPPLVHT.A	sp|P28072|PSB6_HUMAN	1688.85
0.9976	F1CH20171219_20C3.07870.07870.2	0.0354	5/32	V.AGGAPSVGIKAANGVVL.A	sp|P25787|PSA2_HUMAN	1479.84
1	F1CH20171219_20C3.07893.07893.3	9.18e-07	12/56	L.GFHSIELNEPPLVHT.A	sp|P28072|PSB6_HUMAN	1688.85
1	F1CH20171219_20C3.07915.07915.2	2.56e-05	12/24	T.ALGDIGNRVSEQL.Q	sp|P22222|CCNB1m_HUMAN	1370.72
1	F1CH20171219_20C3.07917.07917.2	8.14e-05	7/16	D.VPDYALALR.V	sp|P22222|CCNB1m_HUMAN	1016.57
1	F1CH20171219_20C3.07939.07939.2	0.000685	7/22	G.TTIAGVVYKDGI.V	sp|Q99436|PSB7_HUMAN	1235.68
1	F1CH20171219_20C3.07943.07943.2	8.48e-06	10/26	L.AAIAESGVERQVLL.G	sp|P28072|PSB6_HUMAN	1454.81
0.9924	F1CH20171219_20C3.07957.07957.2	0.0446	4/24	Y.QEPIPTAQLVQRV.A	sp|P25787|PSA2_HUMAN	1477.83
1	F1CH20171219_20C3.08000.08000.2	2.43e-05	6/22	A.SGDYADFQYLKQ.V	sp|P28070|PSB4_HUMAN	1433.65
1	F1CH20171219_20C3.08009.08009.3	0.000407	13/60	A.LGDIGNRVSEQLQARL.P	sp|P22222|CCNB1m_HUMAN	1767.96
1	F1CH20171219_20C3.08026.08026.2	0.00117	7/26	L.GASGDYADFQYLKQ.V	sp|P28070|PSB4_HUMAN	1561.7
0.9999	F1CH20171219_20C3.08042.08042.2	0.0114	6/16	S.TDKLPYVTM.G	sp|Q99436|PSB7_HUMAN	1066.54
1	F1CH20171219_20C3.08045.08045.2	6.52e-07	9/38	C.DARAIGSASEGAQSSLQEVY.H	sp|P28066|PSA5_HUMAN	2037.96
1	F1CH20171219_20C3.08050.08050.3	1.64e-05	6/76	C.DARAIGSASEGAQSSLQEVY.H	sp|P28066|PSA5_HUMAN	2037.96
1	F1CH20171219_20C3.08075.08075.2	9.79e-07	12/28	T.ALGDIGNRVSEQLQA.R	sp|P22222|CCNB1m_HUMAN	1569.81
1	F1CH20171219_20C3.08101.08101.2	0.000624	8/18	V.SEQLQARLPL.R	sp|P22222|CCNB1m_HUMAN	1153.65
1	F1CH20171219_20C3.08119.08119.2	0.00175	8/20	E.PSSIEKIVEID.A	sp|P28066|PSA5_HUMAN	1228.66
0.9996	F1CH20171219_20C3.08163.08163.2	0.0209	9/16	F.QSDPSGAYF.A	sp|P25787|PSA2_HUMAN	970.403
1	F1CH20171219_20C3.08170.08170.2	0.0032	7/16	L.AQPLLREVL.E	sp|P28070|PSB4_HUMAN	1037.62
1	F1CH20171219_20C3.08175.08175.2	0.000273	6/20	D.PDHLFETISQA.M	sp|P49720|PSB3_HUMAN	1256.6
1	F1CH20171219_20C3.08179.08179.2	0.0049	9/24	Y.TQSGGVRPFGVSL.L	sp|P25787|PSA2_HUMAN	1303.69
1	F1CH20171219_20C3.08183.08183.2	0.00025	7/36	F.DGGVVLGADSRTTTGSYIA.N	sp|P28072|PSB6_HUMAN	1838.9
1	F1CH20171219_20C3.08190.08190.2	2.84e-05	10/22	V.LGGVDVTGPHLY.S	sp|Q99436|PSB7_HUMAN	1226.63
1	F1CH20171219_20C3.08192.08192.2	0.00867	6/28	L.AESGVERQVLLGDQI.P	sp|P28072|PSB6_HUMAN	1612.84
0.9976	F1CH20171219_20C3.08220.08220.2	0.025	6/38	L.AAVAGGAPSVGIKAANGVVL.A	sp|P25787|PSA2_HUMAN	1720.98
1	F1CH20171219_20C3.08226.08226.2	0.00266	9/24	Y.TQSGGVRPFGVSL.L	sp|P25787|PSA2_HUMAN	1303.69
1	F1CH20171219_20C3.08269.08269.2	6.94e-08	9/30	R.SGSAADTQAVADAVTY.Q	sp|P28072|PSB6_HUMAN	1525.69
1	F1CH20171219_20C3.08290.08290.2	0.00721	8/22	Y.AIEAIKLGSTAI.G	sp|P28066|PSA5_HUMAN	1185.7
0.9988	F1CH20171219_20C3.08297.08297.2	0.0297	6/20	F.SPEGRLFQVEY.A	sp|P28066|PSA5_HUMAN	1323.65
0.9988	F1CH20171219_20C3.08307.08307.2	0.0297	6/14	D.PDHLFETI.S	sp|P49720|PSB3_HUMAN	970.476
1	F1CH20171219_20C3.08314.08314.2	0.0011	6/30	R.SGSAADTQAVADAVTY.Q	sp|P28072|PSB6_HUMAN	1525.69
1	F1CH20171219_20C3.08315.08315.2	0.00627	8/16	L.NVEIDPEIQ.K	sp|K2C1_HUMAN|	1055.51
0.999	F1CH20171219_20C3.08328.08328.2	0.0276	5/26	G.SAADTQAVADAVTY.Q	sp|P28072|PSB6_HUMAN	1381.64
1	F1CH20171219_20C3.08343.08343.2	0.00403	7/20	F.SPEGRLFQVEY.A	sp|P28066|PSA5_HUMAN	1323.65
1	F1CH20171219_20C3.08362.08362.2	0.00621	5/26	V.YQEPIPTAQLVQRV.A	sp|P25787|PSA2_HUMAN	1640.89
0.9616	F1CH20171219_20C3.08370.08370.2	0.126	7/12	L.RFSPYVF.N	sp|P20618|PSB1_HUMAN	914.465
1	F1CH20171219_20C3.08421.08421.2	5.75e-07	10/36	C.RSGSAADTQAVADAVTYQL.G	sp|P28072|PSB6_HUMAN	1922.93
0.9981	F1CH20171219_20C3.08423.08423.2	0.0349	8/18	C.VGEAGDTVQF.A	sp|P49721|PSB2_HUMAN	1021.47
1	F1CH20171219_20C3.08447.08447.2	0.0029	9/24	L.GGVDVTGPHLYSI.Y	sp|Q99436|PSB7_HUMAN	1313.66
1	F1CH20171219_20C3.08457.08457.2	1.47e-05	10/26	L.TTFSPSGKLVQIEY.A	sp|P25787|PSA2_HUMAN	1568.81
1	F1CH20171219_20C3.08460.08460.3	0.00154	12/72	C.RSGSAADTQAVADAVTYQL.G	sp|P28072|PSB6_HUMAN	1922.93
1	F1CH20171219_20C3.08472.08472.2	3.95e-06	7/36	C.RSGSAADTQAVADAVTYQL.G	sp|P28072|PSB6_HUMAN	1922.93
1	F1CH20171219_20C3.08481.08481.2	0.0067	6/20	Y.KGMGLSMGTMI.C	sp|P28074|PSB5_HUMAN	1124.54
0.999	F1CH20171219_20C3.08485.08485.2	0.026	5/20	F.SPDGHLFQVEY.A	sp|O14818|PSA7_HUMAN	1290.59
1	F1CH20171219_20C3.08498.08498.2	0.000103	9/18	V.PDYALALRVT.R	sp|P22222|CCNB1m_HUMAN	1117.61
1	F1CH20171219_20C3.08509.08509.2	0.000144	9/34	F.DGGVVLGADSRTTTGSYI.A	sp|P28072|PSB6_HUMAN	1767.86
0.9979	F1CH20171219_20C3.08533.08533.2	0.0362	7/20	F.SPDGHLFQVEY.A	sp|O14818|PSA7_HUMAN	1290.59
0.9791	F1CH20171219_20C3.08536.08536.3	0.146	7/56	Y.DVPDYALALRVTRNS.R	sp|P22222|CCNB1m_HUMAN	1688.88
1	F1CH20171219_20C3.08539.08539.2	0.000467	9/18	Y.DDMGPHIFQT.C	sp|P25786|PSA1_HUMAN	1159.5
0.9986	F1CH20171219_20C3.08541.08541.2	0.0241	7/14	G.TTTLAFKF.R	sp|P28074|PSB5_HUMAN	927.507
0.9995	F1CH20171219_20C3.08551.08551.2	0.0216	5/24	V.AYEAPSLATGYGA.Y	sp|P28070|PSB4_HUMAN	1269.59
1	F1CH20171219_20C3.08554.08554.2	0.000526	6/20	A.GWDPQEGGQVY.S	sp|P28072|PSB6_HUMAN	1234.53
1	F1CH20171219_20C3.08591.08591.2	5.89e-05	7/24	L.VLGGVDVTGPHLY.S	sp|Q99436|PSB7_HUMAN	1325.7
0.9993	F1CH20171219_20C3.08594.08594.2	0.0241	5/20	K.RFGPYYTEPVI.A	sp|P49720|PSB3_HUMAN	1340.68
1	F1CH20171219_20C3.08613.08613.2	0.000851	8/20	V.AYEAPSLATGY.G	sp|P28070|PSB4_HUMAN	1141.53
1	F1CH20171219_20C3.08632.08632.2	0.00349	6/18	L.TVEDPVTVEY.L	sp|O14818|PSA7_HUMAN	1150.54
1	F1CH20171219_20C3.08634.08634.2	9.62e-07	12/24	L.VLGGVDVTGPHLY.S	sp|Q99436|PSB7_HUMAN	1325.7
1	F1CH20171219_20C3.08656.08656.2	0.00309	6/20	V.AYEAPSLATGY.G	sp|P28070|PSB4_HUMAN	1141.53
1	F1CH20171219_20C3.08701.08701.2	0.000227	9/22	L.FGGVDEKGPQLF.H	sp|P28066|PSA5_HUMAN	1292.64
1	F1CH20171219_20C3.08707.08707.2	0.00602	5/18	D.TDMTTQLISS.N	sp|Q99436|PSB7_HUMAN	1095.51
1	F1CH20171219_20C3.08714.08714.2	9.41e-06	8/16	V.PDYALALRV.T	sp|P22222|CCNB1m_HUMAN	1016.57
0.9962	F1CH20171219_20C3.08729.08729.2	0.0454	4/24	L.AGYDDMGPHIFQT.C	sp|P25786|PSA1_HUMAN	1450.62
1	F1CH20171219_20C3.08841.08841.2	1.22e-06	9/30	R.TQNPM[147.04]VTGTSVLGVKF.E	sp|P28070|PSB4_HUMAN	1693.87
1	F1CH20171219_20C3.08867.08867.3	5.68e-09	13/60	R.TQNPM[147.04]VTGTSVLGVKF.E	sp|P28070|PSB4_HUMAN	1693.87
1	F1CH20171219_20C3.08874.08874.2	1.9e-05	10/20	D.VPDYALALRVT.R	sp|P22222|CCNB1m_HUMAN	1216.68
1	F1CH20171219_20C3.08875.08875.2	0.00429	7/16	P.DGHLFQVEY.A	sp|O14818|PSA7_HUMAN	1106.5
1	F1CH20171219_20C3.08891.08891.2	1.15e-05	11/30	R.TQNPM[147.04]VTGTSVLGVKF.E	sp|P28070|PSB4_HUMAN	1693.87
0.995	F1CH20171219_20C3.08893.08893.2	0.0505	4/22	R.TQNPMVTGTSVL.G	sp|P28070|PSB4_HUMAN	1246.62
0.975	F1CH20171219_20C3.08915.08915.2	0.102	6/14	G.TTIM[147.04]AVQF.D	sp|P28072|PSB6_HUMAN	925.458
1	F1CH20171219_20C3.08920.08920.2	0.00215	8/18	C.GWNEGRPYLF.Q	sp|P25787|PSA2_HUMAN	1237.59
1	F1CH20171219_20C3.08926.08926.2	1.64e-05	11/20	D.VPDYALALRVT.R	sp|P22222|CCNB1m_HUMAN	1216.68
0.9988	F1CH20171219_20C3.08932.08932.2	0.0295	6/16	A.SGDYADFQY.L	sp|P28070|PSB4_HUMAN	1064.41
0.9998	F1CH20171219_20C3.08937.08937.2	0.0173	5/18	V.YQEPIPTAQL.V	sp|P25787|PSA2_HUMAN	1158.59
1	F1CH20171219_20C3.08943.08943.2	4.62e-06	12/22	R.TQNPMVTGTSVL.G	sp|P28070|PSB4_HUMAN	1246.62
1	F1CH20171219_20C3.08946.08946.2	2.13e-06	9/26	L.AGLATDVQTVAQRL.K	sp|P49720|PSB3_HUMAN	1441.79
1	F1CH20171219_20C3.08951.08951.2	6.42e-05	9/20	D.VPDYALALRVT.R	sp|P22222|CCNB1m_HUMAN	1216.68
1	F1CH20171219_20C3.08953.08953.2	3.66e-06	8/26	L.AGEDFAIVASDTRL.S	sp|P20618|PSB1_HUMAN	1463.73
0.9998	F1CH20171219_20C3.08969.08969.2	0.0115	5/30	L.SASTFSPDGRVFQVEY.A	sp|P25788|PSA3_HUMAN	1788.83
1	F1CH20171219_20C3.08971.08971.2	0.00127	7/18	C.GWNEGRPYLF.Q	sp|P25787|PSA2_HUMAN	1237.59
0.9995	F1CH20171219_20C3.08972.08972.2	0.0215	5/26	A.STFSPDGRVFQVEY.A	sp|P25788|PSA3_HUMAN	1630.76
1	F1CH20171219_20C3.09048.09048.2	3.68e-05	9/18	Y.DVPDYALALR.V	sp|P22222|CCNB1m_HUMAN	1131.59
1	F1CH20171219_20C3.09069.09069.2	8.87e-06	9/18	D.VPDYALALRV.T	sp|P22222|CCNB1m_HUMAN	1115.63
0.9999	F1CH20171219_20C3.09079.09079.3	0.0333	8/64	-.YPYDVPDYALALRVTRN.S	sp|P22222|CCNB1m_HUMAN	2025.03
1	F1CH20171219_20C3.09080.09080.2	3.54e-05	8/28	L.GVAYEAPSLATGYGA.Y	sp|P28070|PSB4_HUMAN	1425.68
1	F1CH20171219_20C3.09085.09085.3	0.00431	8/68	Y.DRGVNTFSPEGRLFQVEY.A	sp|P28066|PSA5_HUMAN	2113.02
0.9998	F1CH20171219_20C3.09089.09089.2	0.0171	7/14	-.YPYDVPDY.A	sp|P22222|CCNB1m_HUMAN	1030.43
1	F1CH20171219_20C3.09096.09096.3	0.000211	10/80	R.SEYDRGVNTFSPEGRLFQVEY.A	sp|P28066|PSA5_HUMAN	2492.16
1	F1CH20171219_20C3.09101.09101.2	0.00874	7/18	Y.DVPDYALALR.V	sp|P22222|CCNB1m_HUMAN	1131.59
0.9604	F1CH20171219_20C3.09112.09112.2	0.128	7/28	L.GDQIPKFAVATLPPA.-	sp|P28072|PSB6_HUMAN	1523.83
1	F1CH20171219_20C3.09122.09122.2	3.02e-05	10/18	D.VPDYALALRV.T	sp|P22222|CCNB1m_HUMAN	1115.63
1	F1CH20171219_20C3.09130.09130.3	0.00379	16/64	-.YPYDVPDYALALRVTRN.S	sp|P22222|CCNB1m_HUMAN	2025.03
0.9999	F1CH20171219_20C3.09132.09132.2	0.0139	6/16	-.YPYDVPDYA.L	sp|P22222|CCNB1m_HUMAN	1101.47
0.9975	F1CH20171219_20C3.09135.09135.2	0.0388	6/20	L.VYQEPIPTAQL.V	sp|P25787|PSA2_HUMAN	1257.66
0.9999	F1CH20171219_20C3.09139.09139.2	0.0129	8/14	-.YPYDVPDY.A	sp|P22222|CCNB1m_HUMAN	1030.43
1	F1CH20171219_20C3.09155.09155.3	0.00157	9/68	-.YPYDVPDYALALRVTRNS.R	sp|P22222|CCNB1m_HUMAN	2112.06
1	F1CH20171219_20C3.09160.09160.3	0.00123	9/60	-.YPYDVPDYALALRVTR.N	sp|P22222|CCNB1m_HUMAN	1910.99
1	F1CH20171219_20C3.09170.09170.2	5.76e-06	7/30	Y.AIEAIKLGSTAIGIQT.S	sp|P28066|PSA5_HUMAN	1584.91
1	F1CH20171219_20C3.09174.09174.2	0.000341	6/18	D.VPDYALALRV.T	sp|P22222|CCNB1m_HUMAN	1115.63
1	F1CH20171219_20C3.09182.09182.3	0.00625	8/64	-.YPYDVPDYALALRVTRN.S	sp|P22222|CCNB1m_HUMAN	2025.03
1	F1CH20171219_20C3.09184.09184.2	0.003	8/16	-.YPYDVPDYA.L	sp|P22222|CCNB1m_HUMAN	1101.47
1	F1CH20171219_20C3.09187.09187.2	0.000965	9/20	L.VYQEPIPTAQL.V	sp|P25787|PSA2_HUMAN	1257.66
0.9999	F1CH20171219_20C3.09190.09190.2	0.0131	8/14	-.YPYDVPDY.A	sp|P22222|CCNB1m_HUMAN	1030.43
1	F1CH20171219_20C3.09204.09204.3	0.000482	12/68	-.YPYDVPDYALALRVTRNS.R	sp|P22222|CCNB1m_HUMAN	2112.06
1	F1CH20171219_20C3.09209.09209.3	7.32e-06	13/60	-.YPYDVPDYALALRVTR.N	sp|P22222|CCNB1m_HUMAN	1910.99
1	F1CH20171219_20C3.09227.09227.2	0.0097	7/16	-.YPYDVPDYA.L	sp|P22222|CCNB1m_HUMAN	1101.47
0.9924	F1CH20171219_20C3.09241.09241.2	0.0517	5/30	F.SLTTFSPSGKLVQIEY.A	sp|P25787|PSA2_HUMAN	1768.92
1	F1CH20171219_20C3.09257.09257.2	0.000747	5/24	A.GWDPQEGGQVYSV.P	sp|P28072|PSB6_HUMAN	1420.63
0.9657	F1CH20171219_20C3.09281.09281.2	0.119	7/14	C.LQFTANAL.A	sp|P28072|PSB6_HUMAN	876.471
1	F1CH20171219_20C3.09351.09351.3	0.00286	6/88	L.AAIAESGVERQVLLGDQIPKFAV.A	sp|P28072|PSB6_HUMAN	2410.32
0.9511	F1CH20171219_20C3.09356.09356.2	0.143	5/24	L.TPTEVKDYLAAIA.-	sp|P25787|PSA2_HUMAN	1390.73
0.9971	F1CH20171219_20C3.09365.09365.2	0.0412	6/20	F.EGGVVIAADM[147.04]L.G	sp|P28070|PSB4_HUMAN	1089.54
1	F1CH20171219_20C3.09394.09394.2	6.23e-05	5/26	L.AGWDPQEGGQVYSV.P	sp|P28072|PSB6_HUMAN	1491.66
1	F1CH20171219_20C3.09409.09409.2	1.38e-05	11/20	F.EGGVVIAADM[147.04]L.G	sp|P28070|PSB4_HUMAN	1089.54
0.9836	F1CH20171219_20C3.09423.09423.2	0.0838	6/26	G.TTIAGVVYKDGIVL.G	sp|Q99436|PSB7_HUMAN	1447.83
1	F1CH20171219_20C3.09436.09436.3	0.0172	4/40	R.RRVRQLRDYVS.V	sp|P43553|ALR2_YEAST	1446.82
1	F1CH20171219_20C3.09443.09443.2	0.00457	5/22	E.KITPLEIEVLEE.T	sp|Q99436|PSB7_HUMAN	1411.78
1	F1CH20171219_20C3.09455.09455.2	0.00127	6/26	Y.AIEAIKLGSTAIGI.Q	sp|P28066|PSA5_HUMAN	1355.8
0.9767	F1CH20171219_20C3.09512.09512.2	0.0986	4/36	C.GAGTAADTDM[147.04]TTQLISSNL.E	sp|Q99436|PSB7_HUMAN	1881.86
1	F1CH20171219_20C3.09590.09590.3	0.0122	7/76	L.AQQYYLVYQEPIPTAQLVQR.V	sp|P25787|PSA2_HUMAN	2407.25
1	F1CH20171219_20C3.09597.09597.2	0.00509	7/14	L.AQQYYLVY.Q	sp|P25787|PSA2_HUMAN	1046.51
1	F1CH20171219_20C3.09609.09609.2	0.000462	7/28	L.LIAGYDDMGPHIFQT.C	sp|P25786|PSA1_HUMAN	1676.79
1	F1CH20171219_20C3.09624.09624.2	0.0038	8/30	R.TQNPMVTGTSVLGVKF.E	sp|P28070|PSB4_HUMAN	1677.88
0.9993	F1CH20171219_20C3.09631.09631.2	0.025	5/20	A.YLAQPLLREVL.E	sp|P28070|PSB4_HUMAN	1313.77
1	F1CH20171219_20C3.09632.09632.2	3.31e-07	8/34	F.GEEDADPGAMSRPFGVAL.L	sp|P28066|PSA5_HUMAN	1817.83
1	F1CH20171219_20C3.09664.09664.2	0.00521	5/24	L.RFSPYVFNGGTIL.A	sp|P20618|PSB1_HUMAN	1469.77
1	F1CH20171219_20C3.09670.09670.2	2.06e-06	11/30	R.TQNPMVTGTSVLGVKF.E	sp|P28070|PSB4_HUMAN	1677.88
1	F1CH20171219_20C3.09746.09746.2	0.000201	8/24	-.YPYDVPDYALALR.V	sp|P22222|CCNB1m_HUMAN	1554.77
1	F1CH20171219_20C3.09789.09789.2	1.79e-06	14/24	-.YPYDVPDYALALR.V	sp|P22222|CCNB1m_HUMAN	1554.77
0.9981	F1CH20171219_20C3.09824.09824.2	0.0349	6/20	Y.REDLMAGIIIA.G	sp|P28072|PSB6_HUMAN	1200.65
1	F1CH20171219_20C3.09828.09828.2	1.47e-05	10/24	-.YPYDVPDYALALR.V	sp|P22222|CCNB1m_HUMAN	1554.77
1	F1CH20171219_20C3.09877.09877.2	0.00116	8/20	V.DNHIGISIAGL.T	sp|P25786|PSA1_HUMAN	1108.59
1	F1CH20171219_20C3.09913.09913.2	0.000462	8/28	A.ALVLGGVDVTGPHLY.S	sp|Q99436|PSB7_HUMAN	1509.82
1	F1CH20171219_20C3.09969.09969.2	6.83e-06	11/26	R.TQNPMVTGTSVLGV.K	sp|P28070|PSB4_HUMAN	1402.71
0.9718	F1CH20171219_20C3.09991.09991.2	0.00567	6/18	L.QPLLDNQVGF.K	sp|P20618|PSB1_HUMAN	1129.58
1	F1CH20171219_20C3.09993.09993.2	0.00101	8/24	Y.GAYLAQPLLREVL.E	sp|P28070|PSB4_HUMAN	1441.83
0.979	F1CH20171219_20C3.10002.10002.2	0.0938	6/14	P.YDVPDYAL.A	sp|P22222|CCNB1m_HUMAN	954.433
1	F1CH20171219_20C3.10004.10004.2	1.52e-05	8/22	Y.DVPDYALALRVT.R	sp|P22222|CCNB1m_HUMAN	1331.71
1	F1CH20171219_20C3.10045.10045.2	2.46e-06	11/22	Y.DVPDYALALRVT.R	sp|P22222|CCNB1m_HUMAN	1331.71
1	F1CH20171219_20C3.10054.10054.2	0.00549	6/24	V.DNHIGISIAGLTA.D	sp|P25786|PSA1_HUMAN	1280.67
0.9889	F1CH20171219_20C3.10074.10074.2	0.0704	5/16	Y.PYDVPDYAL.A	sp|P22222|CCNB1m_HUMAN	1051.49
1	F1CH20171219_20C3.10184.10184.2	5.34e-05	8/20	Y.DVPDYALALRV.T	sp|P22222|CCNB1m_HUMAN	1230.66
0.9995	F1CH20171219_20C3.10210.10210.2	0.0219	6/20	L.AIAGEDFAIVA.S	sp|P20618|PSB1_HUMAN	1075.56
1	F1CH20171219_20C3.10222.10222.2	5.19e-05	8/20	Y.DVPDYALALRV.T	sp|P22222|CCNB1m_HUMAN	1230.66
0.9931	F1CH20171219_20C3.10312.10312.2	0.0389	8/14	G.TTIMAVQF.D	sp|P28072|PSB6_HUMAN	909.463
1	F1CH20171219_20C3.10396.10396.2	0.000107	7/28	-.YPYDVPDYALALRVT.R	sp|P22222|CCNB1m_HUMAN	1754.89
1	F1CH20171219_20C3.10436.10436.2	7.84e-08	16/28	-.YPYDVPDYALALRVT.R	sp|P22222|CCNB1m_HUMAN	1754.89
1	F1CH20171219_20C3.10462.10462.2	0.000682	6/20	-.YPYDVPDYALA.L	sp|P22222|CCNB1m_HUMAN	1285.59
0.996	F1CH20171219_20C3.10492.10492.2	0.0463	4/30	V.AYEAPSLATGYGAYLA.Q	sp|P28070|PSB4_HUMAN	1616.77
1	F1CH20171219_20C3.10505.10505.2	8.71e-05	10/20	-.YPYDVPDYALA.L	sp|P22222|CCNB1m_HUMAN	1285.59
0.9992	F1CH20171219_20C3.10510.10510.2	0.0258	6/18	W.DIAHMISGFE.-	sp|P28070|PSB4_HUMAN	1118.51
1	F1CH20171219_20C3.10523.10523.2	6.71e-05	8/26	-.YPYDVPDYALALRV.T	sp|P22222|CCNB1m_HUMAN	1653.84
1	F1CH20171219_20C3.10552.10552.2	0.000301	10/20	-.YPYDVPDYALA.L	sp|P22222|CCNB1m_HUMAN	1285.59
1	F1CH20171219_20C3.10569.10569.2	3.8e-07	12/26	-.YPYDVPDYALALRV.T	sp|P22222|CCNB1m_HUMAN	1653.84
0.9999	F1CH20171219_20C3.10575.10575.2	0.013	6/24	Y.YLVYQEPIPTAQL.V	sp|P25787|PSA2_HUMAN	1533.81
0.9981	F1CH20171219_20C3.10581.10581.2	0.0349	6/18	A.SGDYADFQYL.K	sp|P28070|PSB4_HUMAN	1177.49
1	F1CH20171219_20C3.10598.10598.2	0.00115	9/20	-.YPYDVPDYALA.L	sp|P22222|CCNB1m_HUMAN	1285.59
1	F1CH20171219_20C3.10605.10605.2	0.00499	5/18	-.YPYDVPDYAL.A	sp|P22222|CCNB1m_HUMAN	1214.55
1	F1CH20171219_20C3.10612.10612.2	9.61e-05	7/26	-.YPYDVPDYALALRV.T	sp|P22222|CCNB1m_HUMAN	1653.84
1	F1CH20171219_20C3.10624.10624.2	0.000296	8/18	A.SGDYADFQYL.K	sp|P28070|PSB4_HUMAN	1177.49
1	F1CH20171219_20C3.10641.10641.2	0.00206	6/20	-.YPYDVPDYALA.L	sp|P22222|CCNB1m_HUMAN	1285.59
1	F1CH20171219_20C3.10684.10684.2	0.0021	3/36	F.GEEDADPGAMSRPFGVALL.F	sp|P28066|PSA5_HUMAN	1930.91
1	F1CH20171219_20C3.10738.10738.2	0.000646	11/18	-.YPYDVPDYAL.A	sp|P22222|CCNB1m_HUMAN	1214.55
1	F1CH20171219_20C3.10781.10781.2	0.000936	11/18	-.YPYDVPDYAL.A	sp|P22222|CCNB1m_HUMAN	1214.55
0.9502	F1CH20171219_20C3.10861.10861.2	0.135	4/20	F.QSDPSGAYFAW.K	sp|P25787|PSA2_HUMAN	1227.52
1	F1CH20171219_20C3.11520.11520.2	0.00953	6/18	P.YDVPDYALAL.R	sp|P22222|CCNB1m_HUMAN	1138.55
0.9996	F1CH20171219_20C3.11527.11527.2	0.0203	3/20	Y.PYDVPDYALAL.R	sp|P22222|CCNB1m_HUMAN	1235.61
1	F1CH20171219_20C3.11822.11822.2	8.32e-05	8/22	-.YPYDVPDYALAL.R	sp|P22222|CCNB1m_HUMAN	1398.67
1	F1CH20171219_20C3.11879.11879.2	6.22e-05	12/22	-.YPYDVPDYALAL.R	sp|P22222|CCNB1m_HUMAN	1398.67
1	F1CH20171219_20C3.11926.11926.2	6.98e-05	10/22	-.YPYDVPDYALAL.R	sp|P22222|CCNB1m_HUMAN	1398.67
0.9833	F1CH20171219_20C3.13549.13549.2	0.0844	2/18	Y.KVQLLLHINS.L	sp|P38956|SNF11_YEAST	1163.7
0.9714	F1CH20171219_20C3.13618.13618.2	0.0988	3/38	V.RTEDPISMLGEMNKFTIDEN.D	sp|P25582|SPB1_YEAST	2339.08
0.9769	F1CH20171219_20C3.13808.13808.2	0.0156	2/22	P.VPDAFVPIIKIK.F	sp|P29468|PAP_YEAST	1338.83

## Sheet: 26S_1
probability	spectrum	expect	ions	peptide	protein	calc_neutral_pep_mass
0.9986	F1CH20171219_26C1.02852.02852.2	0.0234	8/16	N.SRINAENRA.R	sp|P22222|CCNB1m_HUMAN	1029.53
1	F1CH20171219_26C1.02929.02929.3	8.97e-06	22/44	A.RRVPTAPAATSR.P	sp|P22222|CCNB1m_HUMAN	1281.73
0.9599	F1CH20171219_26C1.02966.02966.2	0.103	6/22	A.RRVPTAPAATSR.P	sp|P22222|CCNB1m_HUMAN	1281.73
1	F1CH20171219_26C1.02969.02969.3	6.1e-06	25/44	A.RRVPTAPAATSR.P	sp|P22222|CCNB1m_HUMAN	1281.73
1	F1CH20171219_26C1.03010.03010.3	0.0135	9/48	G.ARRVPTAPAATSR.P	sp|P22222|CCNB1m_HUMAN	1352.76
1	F1CH20171219_26C1.03018.03018.3	0.0289	10/40	A.RPSATGRVIDR.R	sp|P22222|CCNB1m_HUMAN	1226.68
0.9997	F1CH20171219_26C1.03059.03059.3	0.0832	8/56	L.AGARRVPTAPAATSR.P	sp|P22222|CCNB1m_HUMAN	1480.82
1	F1CH20171219_26C1.03065.03065.3	0.00671	14/44	E.ARPSATGRVIDR.R	sp|P22222|CCNB1m_HUMAN	1297.72
0.98	F1CH20171219_26C1.03074.03074.2	0.0229	2/14	L.RPVNHVLV.T	sp|Q04838|YM88_YEAST	932.556
1	F1CH20171219_26C1.03107.03107.3	0.00231	13/44	E.ARPSATGRVIDR.R	sp|P22222|CCNB1m_HUMAN	1297.72
1	F1CH20171219_26C1.03349.03349.3	0.0105	9/40	E.ARPSATGRVID.R	sp|P22222|CCNB1m_HUMAN	1141.62
0.9998	F1CH20171219_26C1.03394.03394.2	0.0068	10/20	E.ARPSATGRVID.R	sp|P22222|CCNB1m_HUMAN	1141.62
1	F1CH20171219_26C1.03400.03400.3	0.0272	10/40	E.ARPSATGRVID.R	sp|P22222|CCNB1m_HUMAN	1141.62
0.9926	F1CH20171219_26C1.03409.03409.3	0.188	7/36	L.QARLPLRKEA.R	sp|P22222|CCNB1m_HUMAN	1180.7
1	F1CH20171219_26C1.03439.03439.2	0.000717	10/16	L.GDIGNRVSE.Q	sp|P22222|CCNB1m_HUMAN	945.452
0.9974	F1CH20171219_26C1.03493.03493.3	0.142	11/64	V.PTAPAATSRPGLRPRTA.L	sp|P22222|CCNB1m_HUMAN	1718.95
0.9763	F1CH20171219_26C1.03548.03548.2	0.0789	12/18	E.ARPSATGRVI.D	sp|P22222|CCNB1m_HUMAN	1026.59
1	F1CH20171219_26C1.03552.03552.3	0.000254	13/64	V.PTAPAATSRPGLRPRTA.L	sp|P22222|CCNB1m_HUMAN	1718.95
1	F1CH20171219_26C1.03574.03574.3	0.019	13/44	K.EARPSATGRVID.R	sp|P22222|CCNB1m_HUMAN	1270.66
0.994	F1CH20171219_26C1.03596.03596.2	0.0421	5/18	E.ARPSATGRVI.D	sp|P22222|CCNB1m_HUMAN	1026.59
0.9999	F1CH20171219_26C1.03629.03629.2	0.0105	7/16	R.RVPTAPAAT.S	sp|P22222|CCNB1m_HUMAN	882.492
0.9976	F1CH20171219_26C1.03630.03630.2	0.0288	7/16	H.IQKEDVPSE.R	sp|CAS1_BOVIN|	1043.51
1	F1CH20171219_26C1.03716.03716.3	0.0019	15/40	K.EARPSATGRVI.D	sp|P22222|CCNB1m_HUMAN	1155.64
1	F1CH20171219_26C1.03954.03954.2	0.0014	3/20	P.M[147.04]DDACGYFMSH.D	sp|Q08409|AUS1_YEAST	1291.43
0.9997	F1CH20171219_26C1.03963.03963.2	0.0129	6/16	G.NRVSEQLQA.R	sp|P22222|CCNB1m_HUMAN	1043.54
0.9861	F1CH20171219_26C1.04107.04107.3	0.225	11/32	L.DRRLPRPLE.R	sp|P22222|CCNB1m_HUMAN	1150.66
0.9973	F1CH20171219_26C1.04145.04145.2	0.0303	6/16	L.DRRLPRPLE.R	sp|P22222|CCNB1m_HUMAN	1150.66
1	F1CH20171219_26C1.04153.04153.3	0.0451	14/32	L.DRRLPRPLE.R	sp|P22222|CCNB1m_HUMAN	1150.66
0.9896	F1CH20171219_26C1.04191.04191.3	0.207	7/44	N.AENRARINLAGA.R	sp|P22222|CCNB1m_HUMAN	1254.68
0.999	F1CH20171219_26C1.04196.04196.2	0.021	6/16	F.PTALVPRGS.S	sp|P08640|FLO11_YEAST	896.508
0.9996	F1CH20171219_26C1.04224.04224.3	0.0917	8/40	A.ENRARINLAGA.R	sp|P22222|CCNB1m_HUMAN	1183.64
0.9673	F1CH20171219_26C1.04287.04287.2	0.0419	6/16	F.PTALVPRGS.S	sp|P08640|FLO11_YEAST	896.508
0.9524	F1CH20171219_26C1.04311.04311.2	0.113	9/12	R.RLPRPLE.R	sp|P22222|CCNB1m_HUMAN	879.529
0.9886	F1CH20171219_26C1.04326.04326.2	0.056	7/18	F.PTALVPRGSS.E	sp|P08640|FLO11_YEAST	983.54
0.9992	F1CH20171219_26C1.04390.04390.2	0.0176	6/16	F.PTALVPRGS.S	sp|P08640|FLO11_YEAST	896.508
1	F1CH20171219_26C1.04403.04403.2	0.000144	10/22	V.PTAPAATSRPGL.R	sp|P22222|CCNB1m_HUMAN	1137.61
0.9989	F1CH20171219_26C1.04443.04443.2	0.0213	7/18	A.LGDIGNRVSE.Q	sp|P22222|CCNB1m_HUMAN	1058.54
1	F1CH20171219_26C1.04447.04447.2	0.000566	7/22	V.PTAPAATSRPGL.R	sp|P22222|CCNB1m_HUMAN	1137.61
1	F1CH20171219_26C1.04450.04450.2	0.00225	9/20	A.LGDIGNRVSEQ.L	sp|P22222|CCNB1m_HUMAN	1186.59
0.993	F1CH20171219_26C1.04474.04474.2	0.0121	1/24	E.LLPFKSSSGNDVE.A	sp|Q01477|UBP3_YEAST	1391.69
0.9992	F1CH20171219_26C1.04491.04491.2	0.019	8/18	A.LGDIGNRVSE.Q	sp|P22222|CCNB1m_HUMAN	1058.54
1	F1CH20171219_26C1.04556.04556.2	0.00307	13/18	A.LGDIGNRVSE.Q	sp|P22222|CCNB1m_HUMAN	1058.54
0.9904	F1CH20171219_26C1.04574.04574.2	0.0384	8/16	D.IGNRVSEQL.Q	sp|P22222|CCNB1m_HUMAN	1014.55
0.9999	F1CH20171219_26C1.04601.04601.2	0.00997	11/18	A.LGDIGNRVSE.Q	sp|P22222|CCNB1m_HUMAN	1058.54
0.999	F1CH20171219_26C1.04654.04654.2	0.0204	9/18	A.LGDIGNRVSE.Q	sp|P22222|CCNB1m_HUMAN	1058.54
0.9999	F1CH20171219_26C1.04761.04761.2	0.0101	8/18	A.LGDIGNRVSE.Q	sp|P22222|CCNB1m_HUMAN	1058.54
0.9649	F1CH20171219_26C1.04799.04799.2	0.0961	8/14	R.ARINLAGA.R	sp|P22222|CCNB1m_HUMAN	784.456
0.9699	F1CH20171219_26C1.04805.04805.2	0.0889	6/18	R.PRTALGDIGN.R	sp|P22222|CCNB1m_HUMAN	1012.53
0.9801	F1CH20171219_26C1.04994.04994.2	0.0725	7/14	V.SEQLQARL.P	sp|P22222|CCNB1m_HUMAN	943.509
0.9999	F1CH20171219_26C1.05012.05012.2	0.00859	8/22	L.GDIGNRVSEQLQ.A	sp|P22222|CCNB1m_HUMAN	1314.65
1	F1CH20171219_26C1.05134.05134.2	0.000122	14/20	T.ALGDIGNRVSE.Q	sp|P22222|CCNB1m_HUMAN	1129.57
1	F1CH20171219_26C1.05222.05222.2	0.0001	10/20	L.GDIGNRVSEQL.Q	sp|P22222|CCNB1m_HUMAN	1186.59
0.9844	F1CH20171219_26C1.05255.05255.2	0.0611	8/16	T.ALGDIGNRV.S	sp|P22222|CCNB1m_HUMAN	913.498
1	F1CH20171219_26C1.05264.05264.2	0.0045	6/20	L.GDIGNRVSEQL.Q	sp|P22222|CCNB1m_HUMAN	1186.59
0.9994	F1CH20171219_26C1.05341.05341.2	0.0175	7/24	L.GDIGNRVSEQLQA.R	sp|P22222|CCNB1m_HUMAN	1385.69
0.9794	F1CH20171219_26C1.05453.05453.2	0.0736	7/18	D.PGAINRAQEL.R	sp|P32660|ATC5_YEAST	1067.57
0.9891	F1CH20171219_26C1.05527.05527.2	0.0364	8/18	A.LGDIGNRVSE.Q	sp|P22222|CCNB1m_HUMAN	1058.54
0.9802	F1CH20171219_26C1.05574.05574.2	0.0722	9/18	A.LGDIGNRVSE.Q	sp|P22222|CCNB1m_HUMAN	1058.54
0.9785	F1CH20171219_26C1.05677.05677.2	0.0423	6/22	G.DIGNRVSEQLQA.R	sp|P22222|CCNB1m_HUMAN	1328.67
0.9984	F1CH20171219_26C1.05700.05700.2	0.0247	7/18	D.PGAINRAQEL.R	sp|P32660|ATC5_YEAST	1067.57
0.9997	F1CH20171219_26C1.05739.05739.2	0.0137	7/18	D.PGAINRAQEL.R	sp|P32660|ATC5_YEAST	1067.57
0.9665	F1CH20171219_26C1.05753.05753.2	0.0847	6/24	A.LGDIGNRVSEQLQ.A	sp|P22222|CCNB1m_HUMAN	1427.74
1	F1CH20171219_26C1.06005.06005.2	0.000348	12/22	A.LGDIGNRVSEQL.Q	sp|P22222|CCNB1m_HUMAN	1299.68
1	F1CH20171219_26C1.07401.07401.2	2.37e-05	9/18	Y.DVPDYALALR.V	sp|P22222|CCNB1m_HUMAN	1131.59
1	F1CH20171219_26C1.07436.07436.2	1.03e-05	9/18	Y.DVPDYALALR.V	sp|P22222|CCNB1m_HUMAN	1131.59
0.9954	F1CH20171219_26C1.07437.07437.2	0.0378	7/14	-.YPYDVPDY.A	sp|P22222|CCNB1m_HUMAN	1030.43
1	F1CH20171219_26C1.08246.08246.2	0.0002	7/22	Y.DVPDYALALRVT.R	sp|P22222|CCNB1m_HUMAN	1331.71
1	F1CH20171219_26C1.08439.08439.2	9.13e-05	7/20	Y.DVPDYALALRV.T	sp|P22222|CCNB1m_HUMAN	1230.66
1	F1CH20171219_26C1.08538.08538.2	0.00575	6/18	L.VYPFPGPIPN.S	sp|CASB_BOVIN|	1099.57

## Sheet: 26S_2
probability	spectrum	expect	ions	peptide	protein	calc_neutral_pep_mass
1	F1CH20171219_26C2.02833.02833.3	0.000426	12/40	T.RNSRINAENRA.R	sp|P22222|CCNB1m_HUMAN	1299.68
1	F1CH20171219_26C2.02839.02839.3	0.000542	11/44	V.TRNSRINAENRA.R	sp|P22222|CCNB1m_HUMAN	1400.72
0.9999	F1CH20171219_26C2.02845.02845.3	0.0305	10/48	L.PLRKEARPSATGR.V	sp|P22222|CCNB1m_HUMAN	1437.82
0.9903	F1CH20171219_26C2.02856.02856.2	0.0419	9/16	N.SRINAENRA.R	sp|P22222|CCNB1m_HUMAN	1029.53
0.9935	F1CH20171219_26C2.02862.02862.3	0.119	10/40	L.PLRKEARPSAT.G	sp|P22222|CCNB1m_HUMAN	1224.69
0.9998	F1CH20171219_26C2.02874.02874.3	0.0418	5/36	L.PLRKEARPSA.T	sp|P22222|CCNB1m_HUMAN	1123.65
0.996	F1CH20171219_26C2.02878.02878.2	0.0222	8/18	R.NSRINAENRA.R	sp|P22222|CCNB1m_HUMAN	1143.57
0.9898	F1CH20171219_26C2.02885.02885.3	0.139	8/36	R.NSRINAENRA.R	sp|P22222|CCNB1m_HUMAN	1143.57
1	F1CH20171219_26C2.02954.02954.3	9.79e-06	19/44	A.RRVPTAPAATSR.P	sp|P22222|CCNB1m_HUMAN	1281.73
1	F1CH20171219_26C2.03000.03000.3	1.23e-06	25/44	A.RRVPTAPAATSR.P	sp|P22222|CCNB1m_HUMAN	1281.73
0.9801	F1CH20171219_26C2.03028.03028.3	0.177	8/40	A.RPSATGRVIDR.R	sp|P22222|CCNB1m_HUMAN	1226.68
1	F1CH20171219_26C2.03081.03081.3	0.000294	12/48	G.ARRVPTAPAATSR.P	sp|P22222|CCNB1m_HUMAN	1352.76
1	F1CH20171219_26C2.03110.03110.3	0.0178	11/52	A.GARRVPTAPAATSR.P	sp|P22222|CCNB1m_HUMAN	1409.79
1	F1CH20171219_26C2.03116.03116.3	0.00136	14/44	E.ARPSATGRVIDR.R	sp|P22222|CCNB1m_HUMAN	1297.72
0.9998	F1CH20171219_26C2.03178.03178.3	0.036	13/44	E.ARPSATGRVIDR.R	sp|P22222|CCNB1m_HUMAN	1297.72
1	F1CH20171219_26C2.03250.03250.3	0.00746	11/40	R.RVPTAPAATSR.P	sp|P22222|CCNB1m_HUMAN	1125.63
0.9599	F1CH20171219_26C2.03259.03259.2	0.0815	9/18	A.RRVPTAPAAT.S	sp|P22222|CCNB1m_HUMAN	1038.59
1	F1CH20171219_26C2.03272.03272.2	0.00119	12/20	R.RVPTAPAATSR.P	sp|P22222|CCNB1m_HUMAN	1125.63
1	F1CH20171219_26C2.03281.03281.2	0.00137	7/20	V.PTAPAATSRPG.L	sp|P22222|CCNB1m_HUMAN	1024.53
1	F1CH20171219_26C2.03307.03307.2	0.00372	10/18	A.RRVPTAPAAT.S	sp|P22222|CCNB1m_HUMAN	1038.59
0.9756	F1CH20171219_26C2.03309.03309.3	0.191	12/48	K.EARPSATGRVIDR.R	sp|P22222|CCNB1m_HUMAN	1426.76
0.9992	F1CH20171219_26C2.03350.03350.2	0.0149	8/14	Q.ARLPLRKE.A	sp|P22222|CCNB1m_HUMAN	981.608
0.9999	F1CH20171219_26C2.03406.03406.3	0.0303	8/40	N.SRINAENRARI.N	sp|P22222|CCNB1m_HUMAN	1298.72
1	F1CH20171219_26C2.03477.03477.3	0.00175	10/40	E.ARPSATGRVID.R	sp|P22222|CCNB1m_HUMAN	1141.62
1	F1CH20171219_26C2.03492.03492.3	0.00588	11/36	L.QARLPLRKEA.R	sp|P22222|CCNB1m_HUMAN	1180.7
0.9898	F1CH20171219_26C2.03516.03516.2	0.0428	7/18	L.QARLPLRKEA.R	sp|P22222|CCNB1m_HUMAN	1180.7
1	F1CH20171219_26C2.03536.03536.3	0.0041	11/40	E.ARPSATGRVID.R	sp|P22222|CCNB1m_HUMAN	1141.62
1	F1CH20171219_26C2.03548.03548.3	0.00999	16/36	L.QARLPLRKEA.R	sp|P22222|CCNB1m_HUMAN	1180.7
1	F1CH20171219_26C2.03569.03569.2	0.00111	10/16	L.GDIGNRVSE.Q	sp|P22222|CCNB1m_HUMAN	945.452
1	F1CH20171219_26C2.03621.03621.2	0.00076	10/16	L.GDIGNRVSE.Q	sp|P22222|CCNB1m_HUMAN	945.452
0.9995	F1CH20171219_26C2.03646.03646.3	0.055	12/64	V.PTAPAATSRPGLRPRTA.L	sp|P22222|CCNB1m_HUMAN	1718.95
0.9998	F1CH20171219_26C2.03692.03692.2	0.0103	12/18	E.ARPSATGRVI.D	sp|P22222|CCNB1m_HUMAN	1026.59
0.9999	F1CH20171219_26C2.03715.03715.3	0.0205	13/64	V.PTAPAATSRPGLRPRTA.L	sp|P22222|CCNB1m_HUMAN	1718.95
1	F1CH20171219_26C2.03738.03738.3	0.00089	12/48	V.PTAPAATSRPGLR.P	sp|P22222|CCNB1m_HUMAN	1293.72
1	F1CH20171219_26C2.03761.03761.3	0.00484	11/44	K.EARPSATGRVID.R	sp|P22222|CCNB1m_HUMAN	1270.66
0.9989	F1CH20171219_26C2.03780.03780.2	0.0179	9/16	R.RVPTAPAAT.S	sp|P22222|CCNB1m_HUMAN	882.492
0.9682	F1CH20171219_26C2.03808.03808.2	0.0718	6/16	H.IQKEDVPSE.R	sp|CAS1_BOVIN|	1043.51
1	F1CH20171219_26C2.03823.03823.3	0.00559	13/36	L.DRRLPRPLER.V	sp|P22222|CCNB1m_HUMAN	1306.76
1	F1CH20171219_26C2.03891.03891.3	0.00869	14/40	K.EARPSATGRVI.D	sp|P22222|CCNB1m_HUMAN	1155.64
0.9992	F1CH20171219_26C2.03990.03990.2	0.0156	7/16	A.PAATSRPGL.R	sp|P22222|CCNB1m_HUMAN	868.477
0.9991	F1CH20171219_26C2.04013.04013.2	0.0163	7/12	Q.KAVPYPQ.R	sp|CASB_BOVIN|	801.438
0.9634	F1CH20171219_26C2.04183.04183.2	0.0778	6/16	G.NRVSEQLQA.R	sp|P22222|CCNB1m_HUMAN	1043.54
1	F1CH20171219_26C2.04204.04204.2	0.000125	3/20	P.M[147.04]DDACGYFMSH.D	sp|Q08409|AUS1_YEAST	1291.43
0.9972	F1CH20171219_26C2.04241.04241.3	0.0909	13/32	L.DRRLPRPLE.R	sp|P22222|CCNB1m_HUMAN	1150.66
0.9812	F1CH20171219_26C2.04253.04253.3	0.173	6/36	Q.LQARLPLRKE.A	sp|P22222|CCNB1m_HUMAN	1222.75
0.9988	F1CH20171219_26C2.04304.04304.2	0.0181	9/16	L.DRRLPRPLE.R	sp|P22222|CCNB1m_HUMAN	1150.66
0.9525	F1CH20171219_26C2.04306.04306.3	0.0839	14/32	L.DRRLPRPLE.R	sp|P22222|CCNB1m_HUMAN	1150.66
0.9988	F1CH20171219_26C2.04361.04361.2	0.0142	7/16	L.DRRLPRPLE.R	sp|P22222|CCNB1m_HUMAN	1150.66
0.9998	F1CH20171219_26C2.04363.04363.3	0.0445	15/32	L.DRRLPRPLE.R	sp|P22222|CCNB1m_HUMAN	1150.66
0.9979	F1CH20171219_26C2.04418.04418.3	0.0587	11/44	N.AENRARINLAGA.R	sp|P22222|CCNB1m_HUMAN	1254.68
0.9995	F1CH20171219_26C2.04431.04431.3	0.0536	14/32	L.DRRLPRPLE.R	sp|P22222|CCNB1m_HUMAN	1150.66
0.9821	F1CH20171219_26C2.04459.04459.3	0.17	9/68	V.PTAPAATSRPGLRPRTAL.G	sp|P22222|CCNB1m_HUMAN	1832.04
0.9639	F1CH20171219_26C2.04487.04487.3	0.0884	9/32	R.RLPRPLERV.P	sp|P22222|CCNB1m_HUMAN	1134.7
1	F1CH20171219_26C2.04544.04544.3	0.00314	12/48	L.NAENRARINLAGA.R	sp|P22222|CCNB1m_HUMAN	1368.72
0.9997	F1CH20171219_26C2.04546.04546.3	0.0463	13/32	R.RLPRPLERV.P	sp|P22222|CCNB1m_HUMAN	1134.7
0.9566	F1CH20171219_26C2.04617.04617.2	0.0849	6/18	F.PTALVPRGSS.E	sp|P08640|FLO11_YEAST	983.54
1	F1CH20171219_26C2.04702.04702.2	2.22e-05	10/22	V.PTAPAATSRPGL.R	sp|P22222|CCNB1m_HUMAN	1137.61
0.9909	F1CH20171219_26C2.04734.04734.2	0.0336	8/18	A.LGDIGNRVSE.Q	sp|P22222|CCNB1m_HUMAN	1058.54
1	F1CH20171219_26C2.04741.04741.2	0.000112	12/20	A.LGDIGNRVSEQ.L	sp|P22222|CCNB1m_HUMAN	1186.59
1	F1CH20171219_26C2.04752.04752.2	8.36e-05	10/22	V.PTAPAATSRPGL.R	sp|P22222|CCNB1m_HUMAN	1137.61
1	F1CH20171219_26C2.04796.04796.2	0.00473	11/18	A.LGDIGNRVSE.Q	sp|P22222|CCNB1m_HUMAN	1058.54
1	F1CH20171219_26C2.04834.04834.3	0.0138	7/48	V.SEQLQARLPLRKE.A	sp|P22222|CCNB1m_HUMAN	1566.88
0.9998	F1CH20171219_26C2.04854.04854.2	0.00586	12/18	A.LGDIGNRVSE.Q	sp|P22222|CCNB1m_HUMAN	1058.54
1	F1CH20171219_26C2.04865.04865.3	0.0126	8/52	V.SEQLQARLPLRKEA.R	sp|P22222|CCNB1m_HUMAN	1637.92
1	F1CH20171219_26C2.04909.04909.2	0.00587	12/18	A.LGDIGNRVSE.Q	sp|P22222|CCNB1m_HUMAN	1058.54
1	F1CH20171219_26C2.04969.04969.2	0.00436	10/18	A.LGDIGNRVSE.Q	sp|P22222|CCNB1m_HUMAN	1058.54
1	F1CH20171219_26C2.05022.05022.2	0.00523	10/18	A.LGDIGNRVSE.Q	sp|P22222|CCNB1m_HUMAN	1058.54
0.9782	F1CH20171219_26C2.05028.05028.2	0.0605	9/14	R.ARINLAGA.R	sp|P22222|CCNB1m_HUMAN	784.456
0.9986	F1CH20171219_26C2.05073.05073.2	0.00952	8/18	A.LGDIGNRVSE.Q	sp|P22222|CCNB1m_HUMAN	1058.54
0.9965	F1CH20171219_26C2.05085.05085.2	0.0275	5/18	R.PRTALGDIGN.R	sp|P22222|CCNB1m_HUMAN	1012.53
0.9658	F1CH20171219_26C2.05137.05137.2	0.0699	7/18	A.LGDIGNRVSE.Q	sp|P22222|CCNB1m_HUMAN	1058.54
0.9634	F1CH20171219_26C2.05323.05323.2	0.0778	6/14	V.SEQLQARL.P	sp|P22222|CCNB1m_HUMAN	943.509
0.9784	F1CH20171219_26C2.05371.05371.2	0.0602	8/22	L.GDIGNRVSEQLQ.A	sp|P22222|CCNB1m_HUMAN	1314.65
1	F1CH20171219_26C2.05507.05507.2	0.000134	13/20	T.ALGDIGNRVSE.Q	sp|P22222|CCNB1m_HUMAN	1129.57
1	F1CH20171219_26C2.05624.05624.2	0.00288	9/20	L.GDIGNRVSEQL.Q	sp|P22222|CCNB1m_HUMAN	1186.59
1	F1CH20171219_26C2.05676.05676.2	0.000706	11/20	L.GDIGNRVSEQL.Q	sp|P22222|CCNB1m_HUMAN	1186.59
1	F1CH20171219_26C2.05781.05781.2	0.00168	6/24	L.GDIGNRVSEQLQA.R	sp|P22222|CCNB1m_HUMAN	1385.69
0.9954	F1CH20171219_26C2.05867.05867.2	0.0306	7/18	D.PGAINRAQEL.R	sp|P32660|ATC5_YEAST	1067.57
0.9986	F1CH20171219_26C2.06039.06039.2	0.0195	9/18	A.LGDIGNRVSE.Q	sp|P22222|CCNB1m_HUMAN	1058.54
0.9572	F1CH20171219_26C2.06049.06049.2	0.0523	7/18	G.DIGNRVSEQL.Q	sp|P22222|CCNB1m_HUMAN	1129.57
0.9992	F1CH20171219_26C2.06119.06119.2	0.0135	7/18	D.PGAINRAQEL.R	sp|P32660|ATC5_YEAST	1067.57
0.9975	F1CH20171219_26C2.06169.06169.2	0.024	8/18	D.PGAINRAQEL.R	sp|P32660|ATC5_YEAST	1067.57
0.999	F1CH20171219_26C2.06218.06218.2	0.0171	7/18	D.PGAINRAQEL.R	sp|P32660|ATC5_YEAST	1067.57
1	F1CH20171219_26C2.06449.06449.2	0.000305	10/22	A.LGDIGNRVSEQL.Q	sp|P22222|CCNB1m_HUMAN	1299.68
1	F1CH20171219_26C2.06520.06520.2	0.000826	6/26	A.LGDIGNRVSEQLQA.R	sp|P22222|CCNB1m_HUMAN	1498.77
0.9988	F1CH20171219_26C2.07759.07759.2	0.018	5/14	Y.PFPGPIPN.S	sp|CASB_BOVIN|	837.438
1	F1CH20171219_26C2.07952.07952.2	4.5e-05	9/18	Y.DVPDYALALR.V	sp|P22222|CCNB1m_HUMAN	1131.59
0.9782	F1CH20171219_26C2.07976.07976.2	0.0605	7/16	L.YQEPVLGPV.R	sp|CASB_BOVIN|	1000.52
1	F1CH20171219_26C2.07992.07992.2	0.00132	7/18	Y.DVPDYALALR.V	sp|P22222|CCNB1m_HUMAN	1131.59
1	F1CH20171219_26C2.08796.08796.2	4.44e-05	8/22	Y.DVPDYALALRVT.R	sp|P22222|CCNB1m_HUMAN	1331.71
1	F1CH20171219_26C2.08953.08953.2	9.32e-05	7/20	Y.DVPDYALALRV.T	sp|P22222|CCNB1m_HUMAN	1230.66

## Sheet: 26S_3
probability	spectrum	expect	ions	peptide	protein	calc_neutral_pep_mass
1	F1CH20171219_26C3.02850.02850.3	0.00128	13/40	T.RNSRINAENRA.R	sp|P22222|CCNB1m_HUMAN	1299.68
1	F1CH20171219_26C3.02856.02856.3	0.022	9/44	V.TRNSRINAENRA.R	sp|P22222|CCNB1m_HUMAN	1400.72
1	F1CH20171219_26C3.02859.02859.3	0.0173	11/48	L.PLRKEARPSATGR.V	sp|P22222|CCNB1m_HUMAN	1437.82
0.9955	F1CH20171219_26C3.02871.02871.2	0.0291	10/16	N.SRINAENRA.R	sp|P22222|CCNB1m_HUMAN	1029.53
1	F1CH20171219_26C3.02875.02875.3	0.00116	10/40	L.PLRKEARPSAT.G	sp|P22222|CCNB1m_HUMAN	1224.69
1	F1CH20171219_26C3.02893.02893.2	0.00186	10/18	R.NSRINAENRA.R	sp|P22222|CCNB1m_HUMAN	1143.57
0.9999	F1CH20171219_26C3.02898.02898.3	0.0388	9/36	R.NSRINAENRA.R	sp|P22222|CCNB1m_HUMAN	1143.57
0.9999	F1CH20171219_26C3.02912.02912.2	0.00665	8/16	V.PTAPAATSR.P	sp|P22222|CCNB1m_HUMAN	870.456
1	F1CH20171219_26C3.02963.02963.3	8.62e-06	22/44	A.RRVPTAPAATSR.P	sp|P22222|CCNB1m_HUMAN	1281.73
0.9964	F1CH20171219_26C3.03008.03008.2	0.0263	13/22	A.RRVPTAPAATSR.P	sp|P22222|CCNB1m_HUMAN	1281.73
1	F1CH20171219_26C3.03010.03010.3	3.72e-08	24/44	A.RRVPTAPAATSR.P	sp|P22222|CCNB1m_HUMAN	1281.73
0.9991	F1CH20171219_26C3.03039.03039.3	0.07	10/40	A.RPSATGRVIDR.R	sp|P22222|CCNB1m_HUMAN	1226.68
1	F1CH20171219_26C3.03075.03075.3	8.04e-05	13/48	G.ARRVPTAPAATSR.P	sp|P22222|CCNB1m_HUMAN	1352.76
1	F1CH20171219_26C3.03113.03113.3	5.21e-05	14/52	A.GARRVPTAPAATSR.P	sp|P22222|CCNB1m_HUMAN	1409.79
1	F1CH20171219_26C3.03125.03125.3	0.00199	15/44	E.ARPSATGRVIDR.R	sp|P22222|CCNB1m_HUMAN	1297.72
1	F1CH20171219_26C3.03184.03184.3	0.000971	15/44	E.ARPSATGRVIDR.R	sp|P22222|CCNB1m_HUMAN	1297.72
0.9611	F1CH20171219_26C3.03191.03191.2	0.0846	4/18	V.PTAPAATSRP.G	sp|P22222|CCNB1m_HUMAN	967.509
1	F1CH20171219_26C3.03203.03203.3	0.0193	10/56	L.AGARRVPTAPAATSR.P	sp|P22222|CCNB1m_HUMAN	1480.82
1	F1CH20171219_26C3.03261.03261.3	0.0102	11/40	R.RVPTAPAATSR.P	sp|P22222|CCNB1m_HUMAN	1125.63
0.9981	F1CH20171219_26C3.03269.03269.2	0.0202	10/18	A.RRVPTAPAAT.S	sp|P22222|CCNB1m_HUMAN	1038.59
1	F1CH20171219_26C3.03284.03284.2	7.17e-05	7/20	V.PTAPAATSRPG.L	sp|P22222|CCNB1m_HUMAN	1024.53
0.9965	F1CH20171219_26C3.03287.03287.2	0.0261	9/20	R.RVPTAPAATSR.P	sp|P22222|CCNB1m_HUMAN	1125.63
0.9993	F1CH20171219_26C3.03313.03313.3	0.0633	12/48	K.EARPSATGRVIDR.R	sp|P22222|CCNB1m_HUMAN	1426.76
0.9996	F1CH20171219_26C3.03399.03399.3	0.0525	8/40	N.SRINAENRARI.N	sp|P22222|CCNB1m_HUMAN	1298.72
0.9997	F1CH20171219_26C3.03458.03458.2	0.00995	7/16	L.QARLPLRKE.A	sp|P22222|CCNB1m_HUMAN	1109.67
1	F1CH20171219_26C3.03471.03471.3	0.00112	14/40	E.ARPSATGRVID.R	sp|P22222|CCNB1m_HUMAN	1141.62
1	F1CH20171219_26C3.03489.03489.3	0.00346	12/36	L.QARLPLRKEA.R	sp|P22222|CCNB1m_HUMAN	1180.7
0.9699	F1CH20171219_26C3.03502.03502.3	0.079	6/80	G.KYSVSDEWVGNDIAELYLEAK.K	sp|Q12019|MDN1_YEAST	2428.18
1	F1CH20171219_26C3.03527.03527.3	0.00262	14/40	E.ARPSATGRVID.R	sp|P22222|CCNB1m_HUMAN	1141.62
1	F1CH20171219_26C3.03542.03542.3	0.00295	15/36	L.QARLPLRKEA.R	sp|P22222|CCNB1m_HUMAN	1180.7
1	F1CH20171219_26C3.03568.03568.2	0.00465	9/16	L.GDIGNRVSE.Q	sp|P22222|CCNB1m_HUMAN	945.452
0.9994	F1CH20171219_26C3.03620.03620.3	0.0547	10/64	V.PTAPAATSRPGLRPRTA.L	sp|P22222|CCNB1m_HUMAN	1718.95
1	F1CH20171219_26C3.03625.03625.2	0.00511	9/16	L.GDIGNRVSE.Q	sp|P22222|CCNB1m_HUMAN	945.452
0.9993	F1CH20171219_26C3.03650.03650.2	0.012	9/18	R.VPTAPAATSR.P	sp|P22222|CCNB1m_HUMAN	969.524
0.9998	F1CH20171219_26C3.03686.03686.3	0.0465	13/64	V.PTAPAATSRPGLRPRTA.L	sp|P22222|CCNB1m_HUMAN	1718.95
0.9988	F1CH20171219_26C3.03691.03691.2	0.0124	10/18	E.ARPSATGRVI.D	sp|P22222|CCNB1m_HUMAN	1026.59
0.9996	F1CH20171219_26C3.03726.03726.2	0.0112	7/18	R.RVPTAPAATS.R	sp|P22222|CCNB1m_HUMAN	969.524
1	F1CH20171219_26C3.03730.03730.3	0.000251	12/48	V.PTAPAATSRPGLR.P	sp|P22222|CCNB1m_HUMAN	1293.72
1	F1CH20171219_26C3.03740.03740.3	0.0187	11/64	V.PTAPAATSRPGLRPRTA.L	sp|P22222|CCNB1m_HUMAN	1718.95
1	F1CH20171219_26C3.03741.03741.3	0.0276	12/44	K.EARPSATGRVID.R	sp|P22222|CCNB1m_HUMAN	1270.66
1	F1CH20171219_26C3.03769.03769.2	0.00363	9/16	R.RVPTAPAAT.S	sp|P22222|CCNB1m_HUMAN	882.492
0.9763	F1CH20171219_26C3.03770.03770.3	0.184	8/36	L.DRRLPRPLER.V	sp|P22222|CCNB1m_HUMAN	1306.76
1	F1CH20171219_26C3.03879.03879.3	0.00475	14/40	K.EARPSATGRVI.D	sp|P22222|CCNB1m_HUMAN	1155.64
0.9998	F1CH20171219_26C3.03976.03976.2	0.00625	7/16	A.PAATSRPGL.R	sp|P22222|CCNB1m_HUMAN	868.477
0.9605	F1CH20171219_26C3.04002.04002.2	0.0854	5/12	Q.KAVPYPQ.R	sp|CASB_BOVIN|	801.438
0.9646	F1CH20171219_26C3.04177.04177.2	0.0802	6/16	G.NRVSEQLQA.R	sp|P22222|CCNB1m_HUMAN	1043.54
1	F1CH20171219_26C3.04217.04217.2	0.000611	3/20	P.M[147.04]DDACGYFMSH.D	sp|Q08409|AUS1_YEAST	1291.43
0.9952	F1CH20171219_26C3.04234.04234.3	0.12	13/32	L.DRRLPRPLE.R	sp|P22222|CCNB1m_HUMAN	1150.66
0.9692	F1CH20171219_26C3.04287.04287.3	0.185	14/32	L.DRRLPRPLE.R	sp|P22222|CCNB1m_HUMAN	1150.66
0.9654	F1CH20171219_26C3.04336.04336.2	0.0793	6/18	F.PTALVPRGSS.E	sp|P08640|FLO11_YEAST	983.54
0.9988	F1CH20171219_26C3.04341.04341.3	0.0687	13/32	L.DRRLPRPLE.R	sp|P22222|CCNB1m_HUMAN	1150.66
0.9909	F1CH20171219_26C3.04395.04395.3	0.152	14/32	L.DRRLPRPLE.R	sp|P22222|CCNB1m_HUMAN	1150.66
0.9514	F1CH20171219_26C3.04427.04427.3	0.262	10/40	A.ENRARINLAGA.R	sp|P22222|CCNB1m_HUMAN	1183.64
1	F1CH20171219_26C3.04449.04449.2	0.00378	10/16	L.GDIGNRVSE.Q	sp|P22222|CCNB1m_HUMAN	945.452
0.9987	F1CH20171219_26C3.04455.04455.3	0.0774	13/32	L.DRRLPRPLE.R	sp|P22222|CCNB1m_HUMAN	1150.66
0.9999	F1CH20171219_26C3.04508.04508.3	0.0359	10/48	L.NAENRARINLAGA.R	sp|P22222|CCNB1m_HUMAN	1368.72
0.9663	F1CH20171219_26C3.04510.04510.2	0.0781	9/12	R.RLPRPLE.R	sp|P22222|CCNB1m_HUMAN	879.529
0.9687	F1CH20171219_26C3.04524.04524.2	0.0437	6/16	F.PTALVPRGS.S	sp|P08640|FLO11_YEAST	896.508
0.96	F1CH20171219_26C3.04565.04565.2	0.086	6/18	F.PTALVPRGSS.E	sp|P08640|FLO11_YEAST	983.54
1	F1CH20171219_26C3.04632.04632.2	1.26e-05	11/22	V.PTAPAATSRPGL.R	sp|P22222|CCNB1m_HUMAN	1137.61
0.9988	F1CH20171219_26C3.04660.04660.2	0.0144	8/18	A.LGDIGNRVSE.Q	sp|P22222|CCNB1m_HUMAN	1058.54
1	F1CH20171219_26C3.04666.04666.2	0.0038	7/20	A.LGDIGNRVSEQ.L	sp|P22222|CCNB1m_HUMAN	1186.59
1	F1CH20171219_26C3.04675.04675.2	4.77e-05	11/22	V.PTAPAATSRPGL.R	sp|P22222|CCNB1m_HUMAN	1137.61
0.9992	F1CH20171219_26C3.04712.04712.2	0.0139	7/18	A.LGDIGNRVSE.Q	sp|P22222|CCNB1m_HUMAN	1058.54
1	F1CH20171219_26C3.04772.04772.2	0.0017	12/18	A.LGDIGNRVSE.Q	sp|P22222|CCNB1m_HUMAN	1058.54
0.9998	F1CH20171219_26C3.04814.04814.2	0.00882	10/18	A.LGDIGNRVSE.Q	sp|P22222|CCNB1m_HUMAN	1058.54
0.9978	F1CH20171219_26C3.04874.04874.2	0.0213	7/18	A.LGDIGNRVSE.Q	sp|P22222|CCNB1m_HUMAN	1058.54
0.9982	F1CH20171219_26C3.04973.04973.2	0.00781	8/18	A.LGDIGNRVSE.Q	sp|P22222|CCNB1m_HUMAN	1058.54
0.9828	F1CH20171219_26C3.04996.04996.2	0.0547	7/18	R.PRTALGDIGN.R	sp|P22222|CCNB1m_HUMAN	1012.53
0.9975	F1CH20171219_26C3.05020.05020.2	0.0192	7/18	A.LGDIGNRVSE.Q	sp|P22222|CCNB1m_HUMAN	1058.54
0.9732	F1CH20171219_26C3.05068.05068.2	0.0689	7/18	A.LGDIGNRVSE.Q	sp|P22222|CCNB1m_HUMAN	1058.54
0.959	F1CH20171219_26C3.05204.05204.2	0.0384	7/18	A.LGDIGNRVSE.Q	sp|P22222|CCNB1m_HUMAN	1058.54
0.9798	F1CH20171219_26C3.05218.05218.2	0.0594	6/14	V.SEQLQARL.P	sp|P22222|CCNB1m_HUMAN	943.509
0.9998	F1CH20171219_26C3.05378.05378.3	0.0196	6/68	T.LFRYQGHVGASLIVGGVD.L	sp|P40306|PSB10_HUMAN	1887
1	F1CH20171219_26C3.05382.05382.2	0.00434	10/20	T.ALGDIGNRVSE.Q	sp|P22222|CCNB1m_HUMAN	1129.57
0.99	F1CH20171219_26C3.05423.05423.2	0.0119	7/20	T.ALGDIGNRVSE.Q	sp|P22222|CCNB1m_HUMAN	1129.57
0.9804	F1CH20171219_26C3.05443.05443.2	0.00432	7/20	T.ALGDIGNRVSE.Q	sp|P22222|CCNB1m_HUMAN	1129.57
1	F1CH20171219_26C3.05486.05486.2	0.000108	10/20	L.GDIGNRVSEQL.Q	sp|P22222|CCNB1m_HUMAN	1186.59
1	F1CH20171219_26C3.05533.05533.2	0.000343	10/20	L.GDIGNRVSEQL.Q	sp|P22222|CCNB1m_HUMAN	1186.59
0.997	F1CH20171219_26C3.05867.05867.2	0.0242	8/18	A.LGDIGNRVSE.Q	sp|P22222|CCNB1m_HUMAN	1058.54
1	F1CH20171219_26C3.05873.05873.2	2.97e-06	14/22	D.VNVEINVAPGKD.L	sp|K1C9_HUMAN|	1253.66
0.9894	F1CH20171219_26C3.05878.05878.2	0.0431	7/18	G.DIGNRVSEQL.Q	sp|P22222|CCNB1m_HUMAN	1129.57
0.9998	F1CH20171219_26C3.05911.05911.2	0.00859	8/18	A.LGDIGNRVSE.Q	sp|P22222|CCNB1m_HUMAN	1058.54
0.9817	F1CH20171219_26C3.05945.05945.2	0.0303	7/18	D.PGAINRAQEL.R	sp|P32660|ATC5_YEAST	1067.57
0.9937	F1CH20171219_26C3.05991.05991.2	0.0257	7/18	D.PGAINRAQEL.R	sp|P32660|ATC5_YEAST	1067.57
0.9939	F1CH20171219_26C3.06034.06034.2	0.0333	7/18	D.PGAINRAQEL.R	sp|P32660|ATC5_YEAST	1067.57
0.9864	F1CH20171219_26C3.06036.06036.2	0.0487	7/24	A.LGDIGNRVSEQLQ.A	sp|P22222|CCNB1m_HUMAN	1427.74
1	F1CH20171219_26C3.06256.06256.2	0.00186	10/22	A.LGDIGNRVSEQL.Q	sp|P22222|CCNB1m_HUMAN	1299.68
1	F1CH20171219_26C3.06315.06315.2	0.00313	7/26	A.LGDIGNRVSEQLQA.R	sp|P22222|CCNB1m_HUMAN	1498.77
1	F1CH20171219_26C3.07668.07668.2	1.17e-05	9/18	Y.DVPDYALALR.V	sp|P22222|CCNB1m_HUMAN	1131.59
0.9546	F1CH20171219_26C3.07696.07696.2	0.0925	7/16	L.YQEPVLGPV.R	sp|CASB_BOVIN|	1000.52
0.9729	F1CH20171219_26C3.07757.07757.2	0.0693	7/14	-.YPYDVPDY.A	sp|P22222|CCNB1m_HUMAN	1030.43
1	F1CH20171219_26C3.08505.08505.2	0.000146	7/22	Y.DVPDYALALRVT.R	sp|P22222|CCNB1m_HUMAN	1331.71
1	F1CH20171219_26C3.08666.08666.2	0.000191	6/20	Y.DVPDYALALRV.T	sp|P22222|CCNB1m_HUMAN	1230.66
