# Supplementary material for: The 20S as a stand-alone proteasome in cells can degrade the ubiquitin tag
Source: Nat Commun. 2021 Oct 26;12:6173. doi: 10.1038/s41467-021-26427-0 (PMC8548400; doi:10.1038/s41467-021-26427-0)
Supplement: Supplementary file 6 — Dataset 3 [file 41467_2021_26427_MOESM6_ESM.xlsx]

## Sheet: 20S_1
probability	spectrum	expect	ions	peptide	protein	calc_neutral_pep_mass
1	F1CH20171219_20D1.02879.02879.3	0.000584	11/40	T.RNSRINAENRA.R	sp|P22222|CCNB1m_HUMAN	1299.68
1	F1CH20171219_20D1.02890.02890.3	0.00101	11/44	V.TRNSRINAENRA.R	sp|P22222|CCNB1m_HUMAN	1400.72
0.9998	F1CH20171219_20D1.02923.02923.2	0.0214	6/16	N.SRINAENRA.R	sp|P22222|CCNB1m_HUMAN	1029.53
1	F1CH20171219_20D1.03065.03065.3	8.86e-05	20/44	A.RRVPTAPAATSR.P	sp|P22222|CCNB1m_HUMAN	1281.73
1	F1CH20171219_20D1.03126.03126.3	0.00971	11/40	A.RPSATGRVIDR.R	sp|P22222|CCNB1m_HUMAN	1226.68
0.9998	F1CH20171219_20D1.03176.03176.3	0.0377	10/44	E.ARPSATGRVIDR.R	sp|P22222|CCNB1m_HUMAN	1297.72
0.9996	F1CH20171219_20D1.03181.03181.3	0.0464	7/56	L.AGARRVPTAPAATSR.P	sp|P22222|CCNB1m_HUMAN	1480.82
1	F1CH20171219_20D1.03214.03214.3	0.0125	11/44	E.ARPSATGRVIDR.R	sp|P22222|CCNB1m_HUMAN	1297.72
1	F1CH20171219_20D1.03248.03248.2	0.00167	5/22	D.EPAEKADEPMEH.-	sp|P25786|PSA1_HUMAN	1381.58
0.9521	F1CH20171219_20D1.03257.03257.3	0.212	5/44	D.EPAEKADEPMEH.-	sp|P25786|PSA1_HUMAN	1381.58
0.999	F1CH20171219_20D1.03311.03311.3	0.0601	10/48	K.EARPSATGRVIDR.R	sp|P22222|CCNB1m_HUMAN	1426.76
0.9868	F1CH20171219_20D1.03413.03413.3	0.132	7/40	N.SRINAENRARI.N	sp|P22222|CCNB1m_HUMAN	1298.72
1	F1CH20171219_20D1.03429.03429.3	0.00693	11/40	E.ARPSATGRVID.R	sp|P22222|CCNB1m_HUMAN	1141.62
1	F1CH20171219_20D1.03458.03458.2	0.00111	9/16	L.GDIGNRVSE.Q	sp|P22222|CCNB1m_HUMAN	945.452
0.9983	F1CH20171219_20D1.03466.03466.2	0.0465	8/20	E.ARPSATGRVID.R	sp|P22222|CCNB1m_HUMAN	1141.62
1	F1CH20171219_20D1.03485.03485.2	0.000511	10/18	R.VPTAPAATSR.P	sp|P22222|CCNB1m_HUMAN	969.524
1	F1CH20171219_20D1.03491.03491.3	0.000919	11/36	L.QARLPLRKEA.R	sp|P22222|CCNB1m_HUMAN	1180.7
1	F1CH20171219_20D1.03500.03500.2	0.00182	7/16	L.GDIGNRVSE.Q	sp|P22222|CCNB1m_HUMAN	945.452
0.9728	F1CH20171219_20D1.03530.03530.2	0.141	7/16	A.RPSATGRVI.D	sp|P22222|CCNB1m_HUMAN	955.556
0.9561	F1CH20171219_20D1.03539.03539.2	0.178	5/16	G.KQLEDGRTL.S	sp|P11112|FlagUB_HUMAN	1058.57
0.984	F1CH20171219_20D1.03608.03608.2	0.111	7/16	R.RVPTAPAAT.S	sp|P22222|CCNB1m_HUMAN	882.492
0.9994	F1CH20171219_20D1.03610.03610.2	0.0332	6/18	A.GKQLEDGRTL.S	sp|P11112|FlagUB_HUMAN	1115.59
0.9985	F1CH20171219_20D1.03616.03616.3	0.0675	11/64	V.PTAPAATSRPGLRPRTA.L	sp|P22222|CCNB1m_HUMAN	1718.95
0.9996	F1CH20171219_20D1.03627.03627.2	0.0295	7/16	H.IQKEDVPSE.R	sp|CAS1_BOVIN|	1043.51
1	F1CH20171219_20D1.03666.03666.3	0.000823	11/44	A.ENRARINLAGAR.R	sp|P22222|CCNB1m_HUMAN	1339.74
1	F1CH20171219_20D1.03677.03677.2	0.00615	7/20	F.AGKQLEDGRTL.S	sp|P11112|FlagUB_HUMAN	1186.63
1	F1CH20171219_20D1.03678.03678.3	0.00897	7/40	F.AGKQLEDGRTL.S	sp|P11112|FlagUB_HUMAN	1186.63
1	F1CH20171219_20D1.03705.03705.2	0.0123	6/22	Y.VDATYREGMTKE.E	sp|P28072|PSB6_HUMAN	1398.64
1	F1CH20171219_20D1.03713.03713.2	0.00122	7/16	L.SDYNIQKES.T	sp|P11112|FlagUB_HUMAN	1082.49
1	F1CH20171219_20D1.03726.03726.2	0.00312	9/14	L.SDYNIQKE.S	sp|P11112|FlagUB_HUMAN	995.456
0.9823	F1CH20171219_20D1.03736.03736.2	0.0739	11/14	R.RLPRPLER.V	sp|P22222|CCNB1m_HUMAN	1035.63
1	F1CH20171219_20D1.03775.03775.2	1.65e-05	10/18	A.AKTEIEKLQM[147.04].K	sp|P25788|PSA3_HUMAN	1205.63
0.9896	F1CH20171219_20D1.03787.03787.2	0.0926	6/14	N.RVSEQLQA.R	sp|P22222|CCNB1m_HUMAN	929.493
0.9999	F1CH20171219_20D1.03859.03859.2	0.00865	7/20	D.KEGIPPDQQRL.L	sp|P11112|FlagUB_HUMAN	1279.69
0.9991	F1CH20171219_20D1.03899.03899.2	0.0238	6/20	D.KEGIPPDQQRL.L	sp|P11112|FlagUB_HUMAN	1279.69
1	F1CH20171219_20D1.03931.03931.2	5.33e-05	10/20	D.TIENVKAKIQD.K	sp|P11112|FlagUB_HUMAN	1257.69
0.9999	F1CH20171219_20D1.03934.03934.2	0.0163	5/24	L.GADTRATEGM[147.04]VVA.D	sp|Q99436|PSB7_HUMAN	1292.6
1	F1CH20171219_20D1.03937.03937.3	0.00383	13/40	D.TIENVKAKIQD.K	sp|P11112|FlagUB_HUMAN	1257.69
1	F1CH20171219_20D1.03988.03988.2	0.000198	14/20	D.TIENVKAKIQD.K	sp|P11112|FlagUB_HUMAN	1257.69
1	F1CH20171219_20D1.03992.03992.3	0.00334	11/40	D.TIENVKAKIQD.K	sp|P11112|FlagUB_HUMAN	1257.69
0.9867	F1CH20171219_20D1.04012.04012.2	0.0897	6/16	G.NRVSEQLQA.R	sp|P22222|CCNB1m_HUMAN	1043.54
1	F1CH20171219_20D1.04047.04047.2	0.00505	8/20	D.KEGIPPDQQRL.L	sp|P11112|FlagUB_HUMAN	1279.69
1	F1CH20171219_20D1.04133.04133.2	0.000642	8/18	L.AKAPFAAHGY.G	sp|P49721|PSB2_HUMAN	1031.52
1	F1CH20171219_20D1.04154.04154.3	0.0275	15/32	L.DRRLPRPLE.R	sp|P22222|CCNB1m_HUMAN	1150.66
0.9941	F1CH20171219_20D1.04165.04165.2	0.0737	8/16	L.DRRLPRPLE.R	sp|P22222|CCNB1m_HUMAN	1150.66
0.9997	F1CH20171219_20D1.04218.04218.2	0.0261	7/14	C.NLNELVKH.G	sp|P25786|PSA1_HUMAN	965.529
0.9997	F1CH20171219_20D1.04221.04221.2	0.027	6/16	F.PTALVPRGS.S	sp|P08640|FLO11_YEAST	896.508
0.9996	F1CH20171219_20D1.04284.04284.2	0.0194	4/24	H.SNNKAMTTGAIAA.M	sp|P20618|PSB1_HUMAN	1248.61
0.9543	F1CH20171219_20D1.04290.04290.3	0.208	7/44	S.RINAENRARINL.A	sp|P22222|CCNB1m_HUMAN	1438.81
1	F1CH20171219_20D1.04329.04329.2	0.000103	11/18	E.PSDTIENVKA.K	sp|P11112|FlagUB_HUMAN	1072.54
1	F1CH20171219_20D1.04335.04335.2	0.00141	8/22	V.SSDNVADLHEKY.S	sp|P28074|PSB5_HUMAN	1376.62
1	F1CH20171219_20D1.04338.04338.3	0.00353	9/44	V.SSDNVADLHEKY.S	sp|P28074|PSB5_HUMAN	1376.62
1	F1CH20171219_20D1.04339.04339.2	0.00106	7/20	S.SDNVADLHEKY.S	sp|P28074|PSB5_HUMAN	1289.59
1	F1CH20171219_20D1.04343.04343.2	0.000599	5/20	L.PAEQDLTTKNV.S	sp|P25786|PSA1_HUMAN	1214.61
0.9659	F1CH20171219_20D1.04375.04375.2	0.157	6/18	A.VKQGSATVGL.K	sp|P25786|PSA1_HUMAN	958.545
1	F1CH20171219_20D1.04381.04381.3	0.0015	12/40	L.STGRLPRVVTA.N	sp|Q99436|PSB7_HUMAN	1155.67
0.9847	F1CH20171219_20D1.04392.04392.2	0.0472	4/24	L.GADSRTTTGSYIA.N	sp|P28072|PSB6_HUMAN	1298.61
1	F1CH20171219_20D1.04399.04399.2	0.0117	8/20	L.STGRLPRVVTA.N	sp|Q99436|PSB7_HUMAN	1155.67
1	F1CH20171219_20D1.04433.04433.3	0.00263	12/40	L.STGRLPRVVTA.N	sp|Q99436|PSB7_HUMAN	1155.67
1	F1CH20171219_20D1.04435.04435.2	0.014	6/16	L.NEPPLVHTA.A	sp|P28072|PSB6_HUMAN	976.498
0.9994	F1CH20171219_20D1.04441.04441.3	0.054	11/32	R.RLPRPLERV.P	sp|P22222|CCNB1m_HUMAN	1134.7
1	F1CH20171219_20D1.04452.04452.2	0.013	6/20	L.STGRLPRVVTA.N	sp|Q99436|PSB7_HUMAN	1155.67
1	F1CH20171219_20D1.04459.04459.2	0.00658	4/20	W.SPQGRIHQIEY.A	sp|P25786|PSA1_HUMAN	1326.67
1	F1CH20171219_20D1.04471.04471.2	0.00213	7/22	V.AGGAPSVGIKAA.N	sp|P25787|PSA2_HUMAN	997.556
1	F1CH20171219_20D1.04484.04484.2	0.000179	11/22	V.PTAPAATSRPGL.R	sp|P22222|CCNB1m_HUMAN	1137.61
1	F1CH20171219_20D1.04497.04497.2	0.000745	7/16	L.NEPPLVHTA.A	sp|P28072|PSB6_HUMAN	976.498
1	F1CH20171219_20D1.04499.04499.2	0.0104	9/18	A.LGDIGNRVSE.Q	sp|P22222|CCNB1m_HUMAN	1058.54
1	F1CH20171219_20D1.04502.04502.2	0.000145	12/20	V.AGGAPSVGIKA.A	sp|P25787|PSA2_HUMAN	926.519
0.9993	F1CH20171219_20D1.04503.04503.3	0.0558	11/32	R.RLPRPLERV.P	sp|P22222|CCNB1m_HUMAN	1134.7
0.9999	F1CH20171219_20D1.04504.04504.2	0.0161	8/18	D.AHLVALAERD.-	sp|P60900|PSA6_HUMAN	1093.59
1	F1CH20171219_20D1.04511.04511.2	0.00153	10/20	A.LGDIGNRVSEQ.L	sp|P22222|CCNB1m_HUMAN	1186.59
1	F1CH20171219_20D1.04526.04526.2	0.00738	6/16	K.YENEVALRQ.S	sp|K1C10_HUMAN|	1120.55
0.9999	F1CH20171219_20D1.04539.04539.2	0.0168	4/20	L.VQRVASVM[147.04]QEY.T	sp|P25787|PSA2_HUMAN	1324.64
1	F1CH20171219_20D1.04558.04558.2	0.00671	9/18	A.LGDIGNRVSE.Q	sp|P22222|CCNB1m_HUMAN	1058.54
1	F1CH20171219_20D1.04567.04567.2	0.00178	7/14	L.NEPPLVHT.A	sp|P28072|PSB6_HUMAN	905.461
1	F1CH20171219_20D1.04578.04578.2	0.00653	8/18	L.NEPPLVHTAA.S	sp|P28072|PSB6_HUMAN	1047.53
1	F1CH20171219_20D1.04613.04613.2	0.00207	13/18	A.LGDIGNRVSE.Q	sp|P22222|CCNB1m_HUMAN	1058.54
1	F1CH20171219_20D1.04621.04621.2	0.00477	7/22	A.SDRVAASNIVQM[147.04].K	sp|P49721|PSB2_HUMAN	1305.63
0.9982	F1CH20171219_20D1.04622.04622.2	0.0477	6/14	L.NEPPLVHT.A	sp|P28072|PSB6_HUMAN	905.461
0.9993	F1CH20171219_20D1.04664.04664.2	0.0081	3/18	L.LIGLLKDILP.Q	sp|P20095|PRP2_YEAST	1093.71
0.9979	F1CH20171219_20D1.04666.04666.2	0.0503	4/20	L.KESFEGQMTED.N	sp|P25787|PSA2_HUMAN	1299.53
1	F1CH20171219_20D1.04670.04670.2	0.00466	10/18	A.LGDIGNRVSE.Q	sp|P22222|CCNB1m_HUMAN	1058.54
1	F1CH20171219_20D1.04690.04690.2	0.00553	7/24	V.ASDRVAASNIVQM[147.04].K	sp|P49721|PSB2_HUMAN	1376.67
0.9993	F1CH20171219_20D1.04719.04719.2	0.0351	5/20	D.IGNRVSEQLQA.R	sp|P22222|CCNB1m_HUMAN	1213.64
1	F1CH20171219_20D1.04727.04727.2	0.00277	7/22	L.AAIAESGVERQV.L	sp|P28072|PSB6_HUMAN	1228.64
1	F1CH20171219_20D1.04729.04729.2	0.00662	8/18	A.LGDIGNRVSE.Q	sp|P22222|CCNB1m_HUMAN	1058.54
0.9617	F1CH20171219_20D1.04732.04732.3	0.194	5/64	V.SSDNVADLHEKYSGSTP.-	sp|P28074|PSB5_HUMAN	1805.81
1	F1CH20171219_20D1.04762.04762.2	0.0138	7/18	Y.NIQKESTLHL.V	sp|P11112|FlagUB_HUMAN	1181.64
1	F1CH20171219_20D1.04793.04793.2	0.000884	8/18	V.KTLTGKTITL.E	sp|P11112|FlagUB_HUMAN	1074.66
1	F1CH20171219_20D1.04805.04805.3	0.000987	9/48	E.DGRTLSDYNIQKE.S	sp|P11112|FlagUB_HUMAN	1537.74
0.985	F1CH20171219_20D1.04813.04813.2	0.108	6/20	T.KEGIREETVSL.R	sp|P20618|PSB1_HUMAN	1259.67
0.9712	F1CH20171219_20D1.04816.04816.2	0.125	5/18	L.REVLEKQPVL.S	sp|P28070|PSB4_HUMAN	1209.71
1	F1CH20171219_20D1.04818.04818.2	0.000192	13/22	A.VAGGAPSVGIKA.A	sp|P25787|PSA2_HUMAN	1025.59
0.9981	F1CH20171219_20D1.04822.04822.2	0.0488	6/18	L.AESGVERQVL.L	sp|P28072|PSB6_HUMAN	1086.57
1	F1CH20171219_20D1.04853.04853.2	0.00895	8/20	F.KAINQGGLTSV.A	sp|P60900|PSA6_HUMAN	1086.6
0.9993	F1CH20171219_20D1.04857.04857.2	0.0349	7/18	A.LGDIGNRVSE.Q	sp|P22222|CCNB1m_HUMAN	1058.54
1	F1CH20171219_20D1.04910.04910.3	0.000227	12/48	E.DGRTLSDYNIQKE.S	sp|P11112|FlagUB_HUMAN	1537.74
0.9964	F1CH20171219_20D1.04913.04913.2	0.0612	4/24	E.DGRTLSDYNIQKE.S	sp|P11112|FlagUB_HUMAN	1537.74
1	F1CH20171219_20D1.04921.04921.3	6.92e-09	14/52	L.AM[147.04]ERDGSSGGVIRL.A	sp|P28072|PSB6_HUMAN	1462.72
1	F1CH20171219_20D1.04928.04928.2	0.00691	6/18	A.AKTEIEKLQM.K	sp|P25788|PSA3_HUMAN	1189.64
1	F1CH20171219_20D1.04981.04981.3	0.000305	12/44	M.ERDGSSGGVIRL.A	sp|P28072|PSB6_HUMAN	1244.65
1	F1CH20171219_20D1.04996.04996.2	0.00307	7/20	M.RNGYELSPTAA.A	sp|P49721|PSB2_HUMAN	1177.57
0.9995	F1CH20171219_20D1.05022.05022.2	0.0308	8/16	D.YNIQKESTL.H	sp|P11112|FlagUB_HUMAN	1094.56
1	F1CH20171219_20D1.05050.05050.2	0.000213	11/24	A.AVAGGAPSVGIKA.A	sp|P25787|PSA2_HUMAN	1096.62
0.9645	F1CH20171219_20D1.05061.05061.2	0.16	7/12	L.TADARLL.C	sp|P25786|PSA1_HUMAN	758.429
0.9995	F1CH20171219_20D1.05128.05128.2	0.0312	5/22	G.ADTRATEGMVVA.D	sp|Q99436|PSB7_HUMAN	1219.59
0.9987	F1CH20171219_20D1.05136.05136.2	0.042	7/14	V.SEQLQARL.P	sp|P22222|CCNB1m_HUMAN	943.509
0.9991	F1CH20171219_20D1.05194.05194.2	0.037	9/14	V.SEQLQARL.P	sp|P22222|CCNB1m_HUMAN	943.509
1	F1CH20171219_20D1.05216.05216.2	0.000398	15/26	L.AAVAGGAPSVGIKA.A	sp|P25787|PSA2_HUMAN	1167.66
1	F1CH20171219_20D1.05219.05219.2	0.00021	9/24	F.DGGVVLGADSRTT.T	sp|P28072|PSB6_HUMAN	1246.62
1	F1CH20171219_20D1.05246.05246.2	2.16e-06	9/28	A.ADSRATAGAYIASQT.V	sp|P28074|PSB5_HUMAN	1481.71
0.9998	F1CH20171219_20D1.05253.05253.2	0.021	7/16	F.AIVASDTRL.S	sp|P20618|PSB1_HUMAN	944.529
0.9908	F1CH20171219_20D1.05257.05257.2	0.0879	6/14	L.SIDFKPSE.L	sp|P60900|PSA6_HUMAN	921.444
1	F1CH20171219_20D1.05321.05321.2	0.000114	16/20	T.ALGDIGNRVSE.Q	sp|P22222|CCNB1m_HUMAN	1129.57
0.995	F1CH20171219_20D1.05341.05341.2	0.0692	3/26	L.AMERDGSSGGVIRL.A	sp|P28072|PSB6_HUMAN	1446.72
1	F1CH20171219_20D1.05344.05344.3	0.000562	16/52	L.AMERDGSSGGVIRL.A	sp|P28072|PSB6_HUMAN	1446.72
0.9991	F1CH20171219_20D1.05349.05349.2	0.0311	7/16	F.SPEGRLYQV.E	sp|P25789|PSA4_HUMAN	1047.53
1	F1CH20171219_20D1.05360.05360.2	0.00975	6/18	L.DNISFPKQGS.-	sp|P49721|PSB2_HUMAN	1091.52
1	F1CH20171219_20D1.05427.05427.2	5.94e-06	8/20	L.SDYNIQKESTL.H	sp|P11112|FlagUB_HUMAN	1296.62
1	F1CH20171219_20D1.05437.05437.2	0.000363	7/24	L.EVEPSDTIENVKA.K	sp|P11112|FlagUB_HUMAN	1429.69
0.9627	F1CH20171219_20D1.05453.05453.2	0.0325	5/22	L.NINNNTSHNSNI.N	sp|P32432|SFP1_YEAST	1340.61
1	F1CH20171219_20D1.05455.05455.2	8.49e-05	10/20	L.GDIGNRVSEQL.Q	sp|P22222|CCNB1m_HUMAN	1186.59
0.9952	F1CH20171219_20D1.05465.05465.2	0.068	8/16	T.ALGDIGNRV.S	sp|P22222|CCNB1m_HUMAN	913.498
1	F1CH20171219_20D1.05479.05479.2	0.000864	6/20	L.SDYNIQKESTL.H	sp|P11112|FlagUB_HUMAN	1296.62
1	F1CH20171219_20D1.05492.05492.2	2.64e-06	8/30	C.DARAIGSASEGAQSSL.Q	sp|P28066|PSA5_HUMAN	1518.73
0.9999	F1CH20171219_20D1.05505.05505.2	0.0205	7/16	G.TTIAGVVYK.D	sp|Q99436|PSB7_HUMAN	950.544
1	F1CH20171219_20D1.05507.05507.2	0.00111	7/20	L.GDIGNRVSEQL.Q	sp|P22222|CCNB1m_HUMAN	1186.59
0.9802	F1CH20171219_20D1.05520.05520.2	0.122	6/16	T.ALGDIGNRV.S	sp|P22222|CCNB1m_HUMAN	913.498
0.9998	F1CH20171219_20D1.05540.05540.2	0.0227	9/16	A.SDTRLSEGF.S	sp|P20618|PSB1_HUMAN	1010.47
0.9999	F1CH20171219_20D1.05550.05550.2	0.0166	7/14	L.SEGFSIHT.R	sp|P20618|PSB1_HUMAN	876.398
1	F1CH20171219_20D1.05551.05551.2	0.00669	8/18	R.SEYDRGVNTF.S	sp|P28066|PSA5_HUMAN	1186.53
1	F1CH20171219_20D1.05611.05611.2	0.000335	11/24	L.EVEPSDTIENVKA.K	sp|P11112|FlagUB_HUMAN	1429.69
1	F1CH20171219_20D1.05615.05615.2	0.000574	7/24	L.GDIGNRVSEQLQA.R	sp|P22222|CCNB1m_HUMAN	1385.69
1	F1CH20171219_20D1.05624.05624.2	0.00749	9/20	A.AERDVYTGDAL.R	sp|P20618|PSB1_HUMAN	1208.57
1	F1CH20171219_20D1.05647.05647.2	0.00685	6/18	A.ERDVYTGDAL.R	sp|P20618|PSB1_HUMAN	1137.53
1	F1CH20171219_20D1.05648.05648.3	1.01e-06	12/60	L.ALAM[147.04]ERDGSSGGVIRL.A	sp|P28072|PSB6_HUMAN	1646.84
1	F1CH20171219_20D1.05664.05664.2	1.6e-05	12/24	L.EVEPSDTIENVKA.K	sp|P11112|FlagUB_HUMAN	1429.69
0.9957	F1CH20171219_20D1.05667.05667.2	0.0653	5/20	L.KLGSTAIGIQT.S	sp|P28066|PSA5_HUMAN	1087.62
1	F1CH20171219_20D1.05693.05693.2	0.000166	9/24	Y.VDSEGNRISGATF.S	sp|P28074|PSB5_HUMAN	1351.64
1	F1CH20171219_20D1.05698.05698.2	0.00606	5/18	Y.AFKAINQGGL.T	sp|P60900|PSA6_HUMAN	1017.56
0.996	F1CH20171219_20D1.05733.05733.2	0.0471	6/18	L.RETLPAEQDL.T	sp|P25786|PSA1_HUMAN	1170.59
1	F1CH20171219_20D1.05761.05761.2	0.00846	8/18	L.TGKTITLEVE.P	sp|P11112|FlagUB_HUMAN	1089.59
1	F1CH20171219_20D1.05769.05769.3	0.00182	8/60	V.KTLTGKTITLEVEPSD.T	sp|P11112|FlagUB_HUMAN	1730.93
1	F1CH20171219_20D1.05779.05779.2	0.00509	6/22	R.TALGDIGNRVSE.Q	sp|P22222|CCNB1m_HUMAN	1230.62
1	F1CH20171219_20D1.05811.05811.2	9.1e-05	6/20	L.SDYNIQKESTL.H	sp|P11112|FlagUB_HUMAN	1296.62
0.983	F1CH20171219_20D1.05842.05842.2	0.114	6/16	L.LQIDNARLA.A	sp|K1C10_HUMAN|	1012.57
1	F1CH20171219_20D1.05845.05845.2	0.00886	9/18	A.LGDIGNRVSE.Q	sp|P22222|CCNB1m_HUMAN	1058.54
0.9934	F1CH20171219_20D1.05864.05864.2	0.0768	5/18	K.RYNEDLELED.A	sp|P25787|PSA2_HUMAN	1294.57
1	F1CH20171219_20D1.05866.05866.2	0.000288	8/20	L.VQRVASVMQEY.T	sp|P25787|PSA2_HUMAN	1308.65
0.9711	F1CH20171219_20D1.05868.05868.2	0.145	7/16	D.GRTLSDYNI.Q	sp|P11112|FlagUB_HUMAN	1037.51
1	F1CH20171219_20D1.05869.05869.2	1.06e-05	12/22	D.VNVEINVAPGKD.L	sp|K1C9_HUMAN|	1253.66
1	F1CH20171219_20D1.05891.05891.2	0.00148	10/22	V.DSEGNRISGATF.S	sp|P28074|PSB5_HUMAN	1252.57
0.999	F1CH20171219_20D1.05894.05894.2	0.0383	8/16	V.KFEGGVVIA.A	sp|P28070|PSB4_HUMAN	918.518
1	F1CH20171219_20D1.05899.05899.2	0.00557	8/18	A.LGDIGNRVSE.Q	sp|P22222|CCNB1m_HUMAN	1058.54
1	F1CH20171219_20D1.05913.05913.2	0.0116	8/18	D.EELLGDGHSY.S	sp|P28070|PSB4_HUMAN	1118.49
0.9999	F1CH20171219_20D1.05914.05914.2	0.0191	6/18	R.TALGDIGNRV.S	sp|P22222|CCNB1m_HUMAN	1014.55
1	F1CH20171219_20D1.05922.05922.2	0.00675	8/20	Y.TQSGGVRPFGV.S	sp|P25787|PSA2_HUMAN	1103.57
1	F1CH20171219_20D1.05923.05923.2	0.000366	8/18	L.GGVDVTGPHL.Y	sp|Q99436|PSB7_HUMAN	950.482
0.9968	F1CH20171219_20D1.05941.05941.2	0.0585	7/22	V.DSEGNRISGATF.S	sp|P28074|PSB5_HUMAN	1252.57
1	F1CH20171219_20D1.05945.05945.2	0.00325	5/22	T.GKTITLEVEPSD.T	sp|P11112|FlagUB_HUMAN	1287.66
1	F1CH20171219_20D1.05950.05950.2	1.09e-07	10/32	C.RSGSAADTQAVADAVTY.Q	sp|P28072|PSB6_HUMAN	1681.79
1	F1CH20171219_20D1.05959.05959.2	0.0105	5/20	L.ELNEPPLVHTA.A	sp|P28072|PSB6_HUMAN	1218.62
1	F1CH20171219_20D1.05963.05963.2	0.000912	6/20	G.KTITLEVEPSD.T	sp|P11112|FlagUB_HUMAN	1230.63
0.9794	F1CH20171219_20D1.05964.05964.2	0.124	4/18	S.DYNIQKESTL.H	sp|P11112|FlagUB_HUMAN	1209.59
0.9843	F1CH20171219_20D1.05973.05973.2	0.11	7/16	L.SSNLELHSL.S	sp|Q99436|PSB7_HUMAN	998.503
1	F1CH20171219_20D1.05990.05990.2	0.0114	7/22	G.DIGNRVSEQLQA.R	sp|P22222|CCNB1m_HUMAN	1328.67
1	F1CH20171219_20D1.05993.05993.2	0.000605	5/26	F.HSIELNEPPLVHTA.A	sp|P28072|PSB6_HUMAN	1555.8
1	F1CH20171219_20D1.05997.05997.2	1.17e-07	11/32	C.RSGSAADTQAVADAVTY.Q	sp|P28072|PSB6_HUMAN	1681.79
0.9997	F1CH20171219_20D1.05998.05998.2	0.0264	7/18	D.PGAINRAQEL.R	sp|P32660|ATC5_YEAST	1067.57
0.9712	F1CH20171219_20D1.05999.05999.3	0.174	6/48	L.SDYNIQKESTLHL.V	sp|P11112|FlagUB_HUMAN	1546.76
1	F1CH20171219_20D1.06005.06005.2	0.00841	6/20	L.ELNEPPLVHTA.A	sp|P28072|PSB6_HUMAN	1218.62
1	F1CH20171219_20D1.06011.06011.2	0.000248	10/20	G.KTITLEVEPSD.T	sp|P11112|FlagUB_HUMAN	1230.63
0.9981	F1CH20171219_20D1.06033.06033.2	0.0481	4/24	L.TGKTITLEVEPSD.T	sp|P11112|FlagUB_HUMAN	1388.7
1	F1CH20171219_20D1.06042.06042.2	7.47e-05	10/20	L.ATDVQTVAQRL.K	sp|P49720|PSB3_HUMAN	1200.65
1	F1CH20171219_20D1.06047.06047.2	0.00698	8/22	L.ELNEPPLVHTAA.S	sp|P28072|PSB6_HUMAN	1289.66
1	F1CH20171219_20D1.06057.06057.2	1.26e-05	12/24	L.AAIAESGVERQVL.L	sp|P28072|PSB6_HUMAN	1341.73
1	F1CH20171219_20D1.06084.06084.2	0.00108	10/24	A.LGDIGNRVSEQLQ.A	sp|P22222|CCNB1m_HUMAN	1427.74
1	F1CH20171219_20D1.06086.06086.2	0.000973	9/16	K.TLTGKTITL.E	sp|P11112|FlagUB_HUMAN	946.57
1	F1CH20171219_20D1.06088.06088.2	0.000127	11/24	L.TGKTITLEVEPSD.T	sp|P11112|FlagUB_HUMAN	1388.7
1	F1CH20171219_20D1.06092.06092.2	0.000605	6/32	V.AADSRATAGAYIASQTV.K	sp|P28074|PSB5_HUMAN	1651.82
1	F1CH20171219_20D1.06094.06094.2	0.0078	5/24	F.HSIELNEPPLVHT.A	sp|P28072|PSB6_HUMAN	1484.76
1	F1CH20171219_20D1.06097.06097.2	0.00236	6/30	A.ADSRATAGAYIASQTV.K	sp|P28074|PSB5_HUMAN	1580.78
0.9584	F1CH20171219_20D1.06106.06106.2	0.168	6/18	Y.AIEAIKLGST.A	sp|P28066|PSA5_HUMAN	1001.58
0.9999	F1CH20171219_20D1.06108.06108.2	0.0208	8/18	L.ELNEPPLVHT.A	sp|P28072|PSB6_HUMAN	1147.59
0.995	F1CH20171219_20D1.06118.06118.2	0.069	5/22	A.SDRVAASNIVQM.K	sp|P49721|PSB2_HUMAN	1289.64
1	F1CH20171219_20D1.06128.06128.2	0.01	5/24	V.ASDRVAASNIVQM.K	sp|P49721|PSB2_HUMAN	1360.68
1	F1CH20171219_20D1.06145.06145.2	0.000118	9/24	L.TGKTITLEVEPSD.T	sp|P11112|FlagUB_HUMAN	1388.7
0.9999	F1CH20171219_20D1.06155.06155.2	0.0151	5/30	A.ADSRATAGAYIASQTV.K	sp|P28074|PSB5_HUMAN	1580.78
1	F1CH20171219_20D1.06168.06168.2	0.00396	9/18	L.ELNEPPLVHT.A	sp|P28072|PSB6_HUMAN	1147.59
1	F1CH20171219_20D1.06197.06197.3	0.000289	8/64	L.EDGRTLSDYNIQKESTL.H	sp|P11112|FlagUB_HUMAN	1967.94
1	F1CH20171219_20D1.06221.06221.2	0.000742	9/20	L.AESGVERQVLL.G	sp|P28072|PSB6_HUMAN	1199.65
0.989	F1CH20171219_20D1.06230.06230.2	0.0947	7/14	V.KFEGGVVI.A	sp|P28070|PSB4_HUMAN	847.48
0.9876	F1CH20171219_20D1.06296.06296.2	0.0995	7/12	A.ASLFKEM.C	sp|P28072|PSB6_HUMAN	824.41
1	F1CH20171219_20D1.06301.06301.2	0.00103	9/20	F.SPEGRLYQVEY.A	sp|P25789|PSA4_HUMAN	1339.64
1	F1CH20171219_20D1.06322.06322.2	1.39e-05	12/20	C.KDGVVFGVEKL.V	sp|P25788|PSA3_HUMAN	1189.67
0.9896	F1CH20171219_20D1.06326.06326.3	0.122	5/40	C.KDGVVFGVEKL.V	sp|P25788|PSA3_HUMAN	1189.67
0.9689	F1CH20171219_20D1.06335.06335.2	0.0851	4/22	F.SPSGKLVQIEYA.L	sp|P25787|PSA2_HUMAN	1290.68
1	F1CH20171219_20D1.06343.06343.2	0.000288	10/20	F.SPEGRLYQVEY.A	sp|P25789|PSA4_HUMAN	1339.64
1	F1CH20171219_20D1.06354.06354.2	0.000235	13/22	A.LGDIGNRVSEQL.Q	sp|P22222|CCNB1m_HUMAN	1299.68
0.9693	F1CH20171219_20D1.06361.06361.2	0.138	7/18	-.EQKLISEEDL.L	sp|P11113|MycUB_HUMAN	1202.6
1	F1CH20171219_20D1.06367.06367.3	0.000173	11/60	L.ALAMERDGSSGGVIRL.A	sp|P28072|PSB6_HUMAN	1630.85
1	F1CH20171219_20D1.06385.06385.2	0.00107	8/20	F.SPSGKLVQIEY.A	sp|P25787|PSA2_HUMAN	1219.64
1	F1CH20171219_20D1.06399.06399.2	9.54e-05	14/22	A.LGDIGNRVSEQL.Q	sp|P22222|CCNB1m_HUMAN	1299.68
0.9999	F1CH20171219_20D1.06403.06403.2	0.00238	5/20	T.ALGDIGNRVSE.Q	sp|P22222|CCNB1m_HUMAN	1129.57
1	F1CH20171219_20D1.06406.06406.2	0.00599	8/18	-.EQKLISEEDL.L	sp|P11113|MycUB_HUMAN	1202.6
1	F1CH20171219_20D1.06415.06415.2	1.74e-07	12/30	Y.ALAAVAGGAPSVGIKA.A	sp|P25787|PSA2_HUMAN	1351.78
1	F1CH20171219_20D1.06426.06426.2	0.00257	7/26	A.LGDIGNRVSEQLQA.R	sp|P22222|CCNB1m_HUMAN	1498.77
1	F1CH20171219_20D1.06429.06429.2	0.000122	10/20	F.SPSGKLVQIEY.A	sp|P25787|PSA2_HUMAN	1219.64
1	F1CH20171219_20D1.06459.06459.2	0.0087	8/14	T.AASLFKEM.C	sp|P28072|PSB6_HUMAN	895.447
1	F1CH20171219_20D1.06468.06468.2	4.78e-05	8/26	A.LGDIGNRVSEQLQA.R	sp|P22222|CCNB1m_HUMAN	1498.77
0.9999	F1CH20171219_20D1.06482.06482.2	0.0167	9/20	L.GGVDVTGPHLY.S	sp|Q99436|PSB7_HUMAN	1113.55
1	F1CH20171219_20D1.06525.06525.2	0.00364	11/20	L.GGVDVTGPHLY.S	sp|Q99436|PSB7_HUMAN	1113.55
1	F1CH20171219_20D1.06558.06558.2	0.000591	6/26	T.LTGKTITLEVEPSD.T	sp|P11112|FlagUB_HUMAN	1501.79
1	F1CH20171219_20D1.06561.06561.2	6.92e-05	8/18	R.DGSSGGVIRL.A	sp|P28072|PSB6_HUMAN	959.504
0.9836	F1CH20171219_20D1.06595.06595.2	0.112	5/18	L.ISSNLELHSL.S	sp|Q99436|PSB7_HUMAN	1111.59
1	F1CH20171219_20D1.06621.06621.2	0.000981	7/28	L.TLEVEPSDTIENVKA.K	sp|P11112|FlagUB_HUMAN	1643.83
0.9775	F1CH20171219_20D1.06638.06638.2	0.129	5/20	L.ADISQVYTQNA.E	sp|P60900|PSA6_HUMAN	1208.57
0.9956	F1CH20171219_20D1.06674.06674.2	0.0512	8/14	W.NEGRPYLF.Q	sp|P25787|PSA2_HUMAN	994.487
0.9995	F1CH20171219_20D1.06702.06702.2	0.0315	6/18	E.DGRTLSDYNI.Q	sp|P11112|FlagUB_HUMAN	1152.54
1	F1CH20171219_20D1.06756.06756.2	0.0104	7/18	Y.DDM[147.04]GPHIFQT.C	sp|P25786|PSA1_HUMAN	1175.49
0.9999	F1CH20171219_20D1.06774.06774.2	0.0139	4/22	R.TQNPM[147.04]VTGTSVL.G	sp|P28070|PSB4_HUMAN	1262.62
0.9522	F1CH20171219_20D1.06780.06780.2	0.186	7/18	L.AGLATDVQTV.A	sp|P49720|PSB3_HUMAN	973.508
1	F1CH20171219_20D1.06817.06817.2	0.0116	5/22	R.TQNPM[147.04]VTGTSVL.G	sp|P28070|PSB4_HUMAN	1262.62
1	F1CH20171219_20D1.06839.06839.2	0.00476	6/16	V.DNHIGISIA.G	sp|P25786|PSA1_HUMAN	938.482
1	F1CH20171219_20D1.06847.06847.2	0.0113	7/20	L.AGLATDVQTVA.Q	sp|P49720|PSB3_HUMAN	1044.55
1	F1CH20171219_20D1.06864.06864.2	0.00476	7/16	L.GDQIPKFAV.A	sp|P28072|PSB6_HUMAN	973.523
1	F1CH20171219_20D1.07022.07022.2	1.26e-06	8/22	A.SGDYADFQYLKQ.V	sp|P28070|PSB4_HUMAN	1433.65
0.9998	F1CH20171219_20D1.07050.07050.2	0.024	9/20	L.EVEPSDTIENV.K	sp|P11112|FlagUB_HUMAN	1230.56
0.9787	F1CH20171219_20D1.07129.07129.2	0.126	6/14	V.DNHIGISI.A	sp|P25786|PSA1_HUMAN	867.445
1	F1CH20171219_20D1.07229.07229.2	3.28e-05	6/30	R.SGSAADTQAVADAVTY.Q	sp|P28072|PSB6_HUMAN	1525.69
1	F1CH20171219_20D1.07270.07270.2	0.0126	6/16	L.NVEIDPEIQ.K	sp|K2C1_HUMAN|	1055.51
1	F1CH20171219_20D1.07345.07345.2	0.000843	8/16	Y.QEPIPTAQL.V	sp|P25787|PSA2_HUMAN	995.529
0.9999	F1CH20171219_20D1.07359.07359.2	0.0158	6/18	C.VGEAGDTVQF.A	sp|P49721|PSB2_HUMAN	1021.47
1	F1CH20171219_20D1.07379.07379.2	4.98e-06	8/36	C.RSGSAADTQAVADAVTYQL.G	sp|P28072|PSB6_HUMAN	1922.93
1	F1CH20171219_20D1.07435.07435.2	0.014	5/20	F.SPDGHLFQVEY.A	sp|O14818|PSA7_HUMAN	1290.59
0.9809	F1CH20171219_20D1.07444.07444.2	0.12	4/18	Y.DDMGPHIFQT.C	sp|P25786|PSA1_HUMAN	1159.5
0.9987	F1CH20171219_20D1.07459.07459.2	0.0422	4/34	L.TGKTITLEVEPSDTIENV.K	sp|P11112|FlagUB_HUMAN	1944.99
1	F1CH20171219_20D1.07461.07461.2	0.000751	7/20	A.GWDPQEGGQVY.S	sp|P28072|PSB6_HUMAN	1234.53
1	F1CH20171219_20D1.07475.07475.2	0.0118	6/20	F.SPDGHLFQVEY.A	sp|O14818|PSA7_HUMAN	1290.59
1	F1CH20171219_20D1.07518.07518.2	0.000234	8/20	V.AYEAPSLATGY.G	sp|P28070|PSB4_HUMAN	1141.53
1	F1CH20171219_20D1.07528.07528.2	9.33e-05	7/24	L.VLGGVDVTGPHLY.S	sp|Q99436|PSB7_HUMAN	1325.7
0.9764	F1CH20171219_20D1.07683.07683.2	0.132	6/18	K.TITLEVEPSD.T	sp|P11112|FlagUB_HUMAN	1102.54
0.9982	F1CH20171219_20D1.07769.07769.2	0.0421	5/30	R.TQNPM[147.04]VTGTSVLGVKF.E	sp|P28070|PSB4_HUMAN	1693.87
0.9996	F1CH20171219_20D1.07774.07774.2	0.0253	5/16	A.SGDYADFQY.L	sp|P28070|PSB4_HUMAN	1064.41
0.9995	F1CH20171219_20D1.07776.07776.2	0.0318	4/22	R.TQNPMVTGTSVL.G	sp|P28070|PSB4_HUMAN	1246.62
1	F1CH20171219_20D1.07807.07807.2	0.000985	7/18	V.YQEPIPTAQL.V	sp|P25787|PSA2_HUMAN	1158.59
1	F1CH20171219_20D1.07816.07816.2	3.66e-05	7/22	R.TQNPMVTGTSVL.G	sp|P28070|PSB4_HUMAN	1246.62
1	F1CH20171219_20D1.07817.07817.2	0.00096	8/18	V.YQEPIPTAQL.V	sp|P25787|PSA2_HUMAN	1158.59
0.9984	F1CH20171219_20D1.07829.07829.2	0.0318	6/14	G.TTIM[147.04]AVQF.D	sp|P28072|PSB6_HUMAN	925.458
1	F1CH20171219_20D1.07832.07832.2	1.77e-05	7/26	L.AGEDFAIVASDTRL.S	sp|P20618|PSB1_HUMAN	1463.73
1	F1CH20171219_20D1.07875.07875.2	2.43e-05	8/18	Y.DVPDYALALR.V	sp|P22222|CCNB1m_HUMAN	1131.59
1	F1CH20171219_20D1.07913.07913.2	1.3e-05	8/18	Y.DVPDYALALR.V	sp|P22222|CCNB1m_HUMAN	1131.59
0.9995	F1CH20171219_20D1.07916.07916.2	0.0307	6/14	-.YPYDVPDY.A	sp|P22222|CCNB1m_HUMAN	1030.43
0.9723	F1CH20171219_20D1.07946.07946.2	0.142	5/16	-.YPYDVPDYA.L	sp|P22222|CCNB1m_HUMAN	1101.47
1	F1CH20171219_20D1.07957.07957.2	0.0141	8/14	-.YPYDVPDY.A	sp|P22222|CCNB1m_HUMAN	1030.43
0.9771	F1CH20171219_20D1.07960.07960.2	0.0981	5/24	L.TLEVEPSDTIENV.K	sp|P11112|FlagUB_HUMAN	1444.69
0.9641	F1CH20171219_20D1.07987.07987.2	0.161	6/24	L.GVAYEAPSLATGY.G	sp|P28070|PSB4_HUMAN	1297.62
0.9999	F1CH20171219_20D1.07993.07993.2	0.0193	7/16	-.YPYDVPDYA.L	sp|P22222|CCNB1m_HUMAN	1101.47
1	F1CH20171219_20D1.08002.08002.2	0.0136	6/24	L.TLEVEPSDTIENV.K	sp|P11112|FlagUB_HUMAN	1444.69
0.9986	F1CH20171219_20D1.08029.08029.2	0.0432	6/16	-.YPYDVPDYA.L	sp|P22222|CCNB1m_HUMAN	1101.47
1	F1CH20171219_20D1.08056.08056.2	0.00369	5/26	D.PQEGGQVYSVPM[147.04]GG.M	sp|P28072|PSB6_HUMAN	1420.63
1	F1CH20171219_20D1.08096.08096.2	0.00397	5/14	C.LQFTANAL.A	sp|P28072|PSB6_HUMAN	876.471
1	F1CH20171219_20D1.08196.08196.2	7.55e-06	9/20	F.EGGVVIAADM[147.04]L.G	sp|P28070|PSB4_HUMAN	1089.54
0.9833	F1CH20171219_20D1.08246.08246.2	0.113	5/22	M.TVESVTQAVSNL.A	sp|P28066|PSA5_HUMAN	1246.64
1	F1CH20171219_20D1.08528.08528.2	0.0012	7/24	-.YPYDVPDYALALR.V	sp|P22222|CCNB1m_HUMAN	1554.77
1	F1CH20171219_20D1.08625.08625.2	0.00331	6/20	V.DNHIGISIAGL.T	sp|P25786|PSA1_HUMAN	1108.59
1	F1CH20171219_20D1.08684.08684.2	0.00255	5/26	R.TQNPMVTGTSVLGV.K	sp|P28070|PSB4_HUMAN	1402.71
1	F1CH20171219_20D1.08727.08727.2	3.51e-05	9/22	Y.DVPDYALALRVT.R	sp|P22222|CCNB1m_HUMAN	1331.71
1	F1CH20171219_20D1.08799.08799.2	0.00192	6/16	Y.PYDVPDYAL.A	sp|P22222|CCNB1m_HUMAN	1051.49
1	F1CH20171219_20D1.08807.08807.2	0.0145	7/20	L.TVEDPVTVEYI.T	sp|O14818|PSA7_HUMAN	1263.62
1	F1CH20171219_20D1.08897.08897.2	0.000102	7/20	Y.DVPDYALALRV.T	sp|P22222|CCNB1m_HUMAN	1230.66
1	F1CH20171219_20D1.08929.08929.2	0.00167	6/26	K.NDLFVIWSEDNDEK.L	sp|P04050|RPB1_YEAST	1722.77
1	F1CH20171219_20D1.08936.08936.2	0.00134	5/20	Y.DVPDYALALRV.T	sp|P22222|CCNB1m_HUMAN	1230.66
0.9984	F1CH20171219_20D1.08975.08975.2	0.0453	7/14	G.TTIMAVQF.D	sp|P28072|PSB6_HUMAN	909.463
0.9899	F1CH20171219_20D1.09016.09016.2	0.0913	7/14	G.TTIMAVQF.D	sp|P28072|PSB6_HUMAN	909.463
1	F1CH20171219_20D1.09114.09114.2	0.000642	7/28	-.YPYDVPDYALALRVT.R	sp|P22222|CCNB1m_HUMAN	1754.89
0.9988	F1CH20171219_20D1.09152.09152.2	0.0413	6/20	-.YPYDVPDYALA.L	sp|P22222|CCNB1m_HUMAN	1285.59
1	F1CH20171219_20D1.09190.09190.2	0.000679	8/20	-.YPYDVPDYALA.L	sp|P22222|CCNB1m_HUMAN	1285.59
1	F1CH20171219_20D1.09227.09227.2	0.000261	10/20	-.YPYDVPDYALA.L	sp|P22222|CCNB1m_HUMAN	1285.59
1	F1CH20171219_20D1.09238.09238.2	1.23e-05	9/26	-.YPYDVPDYALALRV.T	sp|P22222|CCNB1m_HUMAN	1653.84
0.9975	F1CH20171219_20D1.09244.09244.2	0.0531	5/18	A.SGDYADFQYL.K	sp|P28070|PSB4_HUMAN	1177.49
1	F1CH20171219_20D1.09267.09267.2	0.000504	8/20	-.YPYDVPDYALA.L	sp|P22222|CCNB1m_HUMAN	1285.59
0.9809	F1CH20171219_20D1.09295.09295.2	0.0304	1/14	E.AIVHSLTT.K	sp|P25569|GID7_YEAST	840.471
1	F1CH20171219_20D1.09380.09380.2	0.00118	11/18	-.YPYDVPDYAL.A	sp|P22222|CCNB1m_HUMAN	1214.55
0.9843	F1CH20171219_20D1.09392.09392.2	0.11	6/20	L.GILANDGVLLA.A	sp|P25789|PSA4_HUMAN	1054.6
1	F1CH20171219_20D1.09420.09420.2	0.00149	10/18	-.YPYDVPDYAL.A	sp|P22222|CCNB1m_HUMAN	1214.55
0.9546	F1CH20171219_20D1.09444.09444.2	0.181	6/14	L.TPLEIEVL.E	sp|Q99436|PSB7_HUMAN	912.517
1	F1CH20171219_20D1.09453.09453.2	0.00449	8/20	F.EGGVVIAADML.G	sp|P28070|PSB4_HUMAN	1073.54
0.9651	F1CH20171219_20D1.10124.10124.2	0.157	4/18	P.YDVPDYALAL.R	sp|P22222|CCNB1m_HUMAN	1138.55
0.9894	F1CH20171219_20D1.10128.10128.2	0.055	5/26	-.EQKLISEEDLLQIF.V	sp|P11113|MycUB_HUMAN	1703.9
1	F1CH20171219_20D1.10412.10412.2	0.000204	6/22	-.YPYDVPDYALAL.R	sp|P22222|CCNB1m_HUMAN	1398.67
1	F1CH20171219_20D1.10466.10466.2	0.000178	9/22	-.YPYDVPDYALAL.R	sp|P22222|CCNB1m_HUMAN	1398.67
1	F1CH20171219_20D1.10513.10513.2	6.52e-05	6/22	-.YPYDVPDYALAL.R	sp|P22222|CCNB1m_HUMAN	1398.67

## Sheet: 20S_2
probability	spectrum	expect	ions	peptide	protein	calc_neutral_pep_mass
1	F1CH20171219_20D2.02878.02878.3	0.00114	9/40	T.RNSRINAENRA.R	sp|P22222|CCNB1m_HUMAN	1299.68
1	F1CH20171219_20D2.02887.02887.3	0.00147	9/44	V.TRNSRINAENRA.R	sp|P22222|CCNB1m_HUMAN	1400.72
1	F1CH20171219_20D2.02911.02911.2	0.0156	8/16	N.SRINAENRA.R	sp|P22222|CCNB1m_HUMAN	1029.53
1	F1CH20171219_20D2.03018.03018.3	6.89e-06	20/44	A.RRVPTAPAATSR.P	sp|P22222|CCNB1m_HUMAN	1281.73
0.9936	F1CH20171219_20D2.03064.03064.3	0.104	8/40	A.RPSATGRVIDR.R	sp|P22222|CCNB1m_HUMAN	1226.68
1	F1CH20171219_20D2.03118.03118.3	0.0298	11/44	E.ARPSATGRVIDR.R	sp|P22222|CCNB1m_HUMAN	1297.72
1	F1CH20171219_20D2.03137.03137.3	0.00862	10/56	L.AGARRVPTAPAATSR.P	sp|P22222|CCNB1m_HUMAN	1480.82
0.9866	F1CH20171219_20D2.03148.03148.3	0.161	8/44	N.SRINAENRARIN.L	sp|P22222|CCNB1m_HUMAN	1412.76
0.997	F1CH20171219_20D2.03217.03217.2	0.0751	10/18	A.RRVPTAPAAT.S	sp|P22222|CCNB1m_HUMAN	1038.59
0.9915	F1CH20171219_20D2.03226.03226.2	0.0816	3/22	D.EPAEKADEPMEH.-	sp|P25786|PSA1_HUMAN	1381.58
1	F1CH20171219_20D2.03232.03232.3	0.0205	7/44	D.EPAEKADEPMEH.-	sp|P25786|PSA1_HUMAN	1381.58
1	F1CH20171219_20D2.03263.03263.2	0.000609	5/22	D.EPAEKADEPMEH.-	sp|P25786|PSA1_HUMAN	1381.58
1	F1CH20171219_20D2.03387.03387.3	0.000318	10/40	E.ARPSATGRVID.R	sp|P22222|CCNB1m_HUMAN	1141.62
1	F1CH20171219_20D2.03423.03423.3	0.00095	12/36	L.QARLPLRKEA.R	sp|P22222|CCNB1m_HUMAN	1180.7
1	F1CH20171219_20D2.03426.03426.2	0.0118	7/20	E.ARPSATGRVID.R	sp|P22222|CCNB1m_HUMAN	1141.62
1	F1CH20171219_20D2.03453.03453.2	0.00268	9/16	L.GDIGNRVSE.Q	sp|P22222|CCNB1m_HUMAN	945.452
0.9865	F1CH20171219_20D2.03477.03477.2	0.133	7/16	A.RPSATGRVI.D	sp|P22222|CCNB1m_HUMAN	955.556
0.9706	F1CH20171219_20D2.03505.03505.2	0.186	5/16	G.KQLEDGRTL.S	sp|P11112|FlagUB_HUMAN	1058.57
1	F1CH20171219_20D2.03523.03523.3	0.0149	9/64	V.PTAPAATSRPGLRPRTA.L	sp|P22222|CCNB1m_HUMAN	1718.95
0.9702	F1CH20171219_20D2.03559.03559.2	0.187	5/18	E.ARPSATGRVI.D	sp|P22222|CCNB1m_HUMAN	1026.59
1	F1CH20171219_20D2.03569.03569.3	0.0174	10/64	V.PTAPAATSRPGLRPRTA.L	sp|P22222|CCNB1m_HUMAN	1718.95
1	F1CH20171219_20D2.03586.03586.3	0.00546	8/48	V.PTAPAATSRPGLR.P	sp|P22222|CCNB1m_HUMAN	1293.72
1	F1CH20171219_20D2.03634.03634.2	0.0204	6/16	H.IQKEDVPSE.R	sp|CAS1_BOVIN|	1043.51
1	F1CH20171219_20D2.03642.03642.3	0.0181	7/40	F.AGKQLEDGRTL.S	sp|P11112|FlagUB_HUMAN	1186.63
1	F1CH20171219_20D2.03645.03645.2	0.00521	8/20	F.AGKQLEDGRTL.S	sp|P11112|FlagUB_HUMAN	1186.63
1	F1CH20171219_20D2.03714.03714.2	0.00399	7/16	L.SDYNIQKES.T	sp|P11112|FlagUB_HUMAN	1082.49
1	F1CH20171219_20D2.03724.03724.2	0.000307	10/14	L.SDYNIQKE.S	sp|P11112|FlagUB_HUMAN	995.456
1	F1CH20171219_20D2.03736.03736.2	0.000167	8/18	A.AKTEIEKLQM[147.04].K	sp|P25788|PSA3_HUMAN	1205.63
0.9944	F1CH20171219_20D2.03759.03759.2	0.0944	7/14	N.RVSEQLQA.R	sp|P22222|CCNB1m_HUMAN	929.493
0.9992	F1CH20171219_20D2.03795.03795.2	0.0477	7/16	F.VKTLTGKTI.T	sp|P11112|FlagUB_HUMAN	959.601
1	F1CH20171219_20D2.03816.03816.2	0.0133	6/20	D.KEGIPPDQQRL.L	sp|P11112|FlagUB_HUMAN	1279.69
1	F1CH20171219_20D2.03853.03853.2	0.013	7/20	D.KEGIPPDQQRL.L	sp|P11112|FlagUB_HUMAN	1279.69
1	F1CH20171219_20D2.03859.03859.2	0.00688	6/14	L.NELVKHGL.R	sp|P25786|PSA1_HUMAN	908.508
0.9768	F1CH20171219_20D2.03865.03865.3	0.252	8/36	N.AENRARINLA.G	sp|P22222|CCNB1m_HUMAN	1126.62
1	F1CH20171219_20D2.03888.03888.2	5.87e-05	11/20	D.TIENVKAKIQD.K	sp|P11112|FlagUB_HUMAN	1257.69
1	F1CH20171219_20D2.03893.03893.3	0.00103	12/40	D.TIENVKAKIQD.K	sp|P11112|FlagUB_HUMAN	1257.69
0.9945	F1CH20171219_20D2.03904.03904.2	0.045	6/20	D.KEGIPPDQQRL.L	sp|P11112|FlagUB_HUMAN	1279.69
0.9979	F1CH20171219_20D2.03933.03933.2	0.0464	7/14	R.PSATGRVI.D	sp|P22222|CCNB1m_HUMAN	799.455
1	F1CH20171219_20D2.03942.03942.2	0.00011	13/20	D.TIENVKAKIQD.K	sp|P11112|FlagUB_HUMAN	1257.69
1	F1CH20171219_20D2.03949.03949.3	9.3e-05	14/40	D.TIENVKAKIQD.K	sp|P11112|FlagUB_HUMAN	1257.69
0.9502	F1CH20171219_20D2.03957.03957.2	0.239	4/14	L.QKESTLHL.V	sp|P11112|FlagUB_HUMAN	954.513
0.9986	F1CH20171219_20D2.03978.03978.2	0.038	6/16	G.NRVSEQLQA.R	sp|P22222|CCNB1m_HUMAN	1043.54
0.9986	F1CH20171219_20D2.03984.03984.2	0.0148	3/20	P.M[147.04]DDACGYFMSH.D	sp|Q08409|AUS1_YEAST	1291.43
0.9999	F1CH20171219_20D2.04029.04029.2	0.00789	3/20	P.M[147.04]DDACGYFMSH.D	sp|Q08409|AUS1_YEAST	1291.43
0.9999	F1CH20171219_20D2.04065.04065.2	0.0234	6/18	L.AKAPFAAHGY.G	sp|P49721|PSB2_HUMAN	1031.52
0.9969	F1CH20171219_20D2.04070.04070.3	0.112	14/32	L.DRRLPRPLE.R	sp|P22222|CCNB1m_HUMAN	1150.66
0.9759	F1CH20171219_20D2.04088.04088.2	0.17	4/16	L.DRRLPRPLE.R	sp|P22222|CCNB1m_HUMAN	1150.66
0.9765	F1CH20171219_20D2.04093.04093.2	0.0109	2/18	V.DEANRKKLAQ.T	sp|P39968|VAC8_YEAST	1171.63
0.9603	F1CH20171219_20D2.04107.04107.2	0.214	7/12	R.RLPRPLE.R	sp|P22222|CCNB1m_HUMAN	879.529
0.9993	F1CH20171219_20D2.04112.04112.3	0.067	13/32	L.DRRLPRPLE.R	sp|P22222|CCNB1m_HUMAN	1150.66
0.9998	F1CH20171219_20D2.04184.04184.2	0.0332	6/16	F.PTALVPRGS.S	sp|P08640|FLO11_YEAST	896.508
0.9925	F1CH20171219_20D2.04202.04202.3	0.156	9/40	A.ENRARINLAGA.R	sp|P22222|CCNB1m_HUMAN	1183.64
0.9543	F1CH20171219_20D2.04203.04203.2	0.229	4/22	T.LTLKQASVPAQD.P	sp|P40574|YAP5_YEAST	1269.69
0.9839	F1CH20171219_20D2.04285.04285.3	0.214	10/48	L.NAENRARINLAGA.R	sp|P22222|CCNB1m_HUMAN	1368.72
1	F1CH20171219_20D2.04295.04295.2	9.77e-05	7/22	V.SSDNVADLHEKY.S	sp|P28074|PSB5_HUMAN	1376.62
0.9999	F1CH20171219_20D2.04298.04298.2	0.0229	6/20	S.SDNVADLHEKY.S	sp|P28074|PSB5_HUMAN	1289.59
1	F1CH20171219_20D2.04300.04300.3	0.00534	13/40	L.STGRLPRVVTA.N	sp|Q99436|PSB7_HUMAN	1155.67
1	F1CH20171219_20D2.04301.04301.2	6.15e-06	9/18	E.PSDTIENVKA.K	sp|P11112|FlagUB_HUMAN	1072.54
0.9982	F1CH20171219_20D2.04303.04303.2	0.0638	6/20	L.STGRLPRVVTA.N	sp|Q99436|PSB7_HUMAN	1155.67
1	F1CH20171219_20D2.04304.04304.3	0.000155	14/44	V.SSDNVADLHEKY.S	sp|P28074|PSB5_HUMAN	1376.62
0.9999	F1CH20171219_20D2.04312.04312.2	0.0233	7/18	L.SQTEARDLVE.R	sp|P28070|PSB4_HUMAN	1146.55
0.9994	F1CH20171219_20D2.04325.04325.2	0.0444	5/18	A.VKQGSATVGL.K	sp|P25786|PSA1_HUMAN	958.545
1	F1CH20171219_20D2.04328.04328.2	5.49e-07	10/20	L.PAEQDLTTKNV.S	sp|P25786|PSA1_HUMAN	1214.61
1	F1CH20171219_20D2.04352.04352.2	0.0138	6/20	L.STGRLPRVVTA.N	sp|Q99436|PSB7_HUMAN	1155.67
1	F1CH20171219_20D2.04390.04390.2	0.00168	6/16	L.NEPPLVHTA.A	sp|P28072|PSB6_HUMAN	976.498
1	F1CH20171219_20D2.04406.04406.2	0.00345	9/18	D.AHLVALAERD.-	sp|P60900|PSA6_HUMAN	1093.59
1	F1CH20171219_20D2.04427.04427.2	2.44e-05	10/22	V.AGGAPSVGIKAA.N	sp|P25787|PSA2_HUMAN	997.556
1	F1CH20171219_20D2.04429.04429.2	9.82e-05	9/22	V.PTAPAATSRPGL.R	sp|P22222|CCNB1m_HUMAN	1137.61
1	F1CH20171219_20D2.04438.04438.2	0.000753	7/16	L.NEPPLVHTA.A	sp|P28072|PSB6_HUMAN	976.498
1	F1CH20171219_20D2.04443.04443.2	5.04e-05	10/20	V.AGGAPSVGIKA.A	sp|P25787|PSA2_HUMAN	926.519
0.9928	F1CH20171219_20D2.04452.04452.2	0.104	7/18	A.LGDIGNRVSE.Q	sp|P22222|CCNB1m_HUMAN	1058.54
1	F1CH20171219_20D2.04461.04461.2	0.0117	8/20	A.LGDIGNRVSEQ.L	sp|P22222|CCNB1m_HUMAN	1186.59
1	F1CH20171219_20D2.04469.04469.2	1.92e-06	7/20	L.VQRVASVM[147.04]QEY.T	sp|P25787|PSA2_HUMAN	1324.64
1	F1CH20171219_20D2.04511.04511.2	0.0147	6/18	L.NEPPLVHTAA.S	sp|P28072|PSB6_HUMAN	1047.53
1	F1CH20171219_20D2.04513.04513.2	0.00181	14/18	A.LGDIGNRVSE.Q	sp|P22222|CCNB1m_HUMAN	1058.54
1	F1CH20171219_20D2.04514.04514.2	0.00117	7/14	L.NEPPLVHT.A	sp|P28072|PSB6_HUMAN	905.461
1	F1CH20171219_20D2.04529.04529.2	0.0108	7/14	K.HQGLPQEV.L	sp|CAS1_BOVIN|	906.456
1	F1CH20171219_20D2.04539.04539.2	0.0211	11/18	L.KESFEGQMTE.D	sp|P25787|PSA2_HUMAN	1184.5
1	F1CH20171219_20D2.04566.04566.2	0.00102	8/18	L.NEPPLVHTAA.S	sp|P28072|PSB6_HUMAN	1047.53
1	F1CH20171219_20D2.04569.04569.2	0.0126	12/18	A.LGDIGNRVSE.Q	sp|P22222|CCNB1m_HUMAN	1058.54
1	F1CH20171219_20D2.04570.04570.2	0.00262	7/14	L.NEPPLVHT.A	sp|P28072|PSB6_HUMAN	905.461
1	F1CH20171219_20D2.04583.04583.2	0.00813	7/22	A.SDRVAASNIVQM[147.04].K	sp|P49721|PSB2_HUMAN	1305.63
0.9817	F1CH20171219_20D2.04614.04614.2	0.151	5/24	A.ADSRATAGAYIAS.Q	sp|P28074|PSB5_HUMAN	1252.6
1	F1CH20171219_20D2.04617.04617.2	0.00635	11/18	A.LGDIGNRVSE.Q	sp|P22222|CCNB1m_HUMAN	1058.54
0.9981	F1CH20171219_20D2.04621.04621.2	0.0649	4/20	L.KESFEGQMTED.N	sp|P25787|PSA2_HUMAN	1299.53
0.9997	F1CH20171219_20D2.04630.04630.2	0.0363	6/22	A.SDRVAASNIVQM[147.04].K	sp|P49721|PSB2_HUMAN	1305.63
1	F1CH20171219_20D2.04642.04642.2	0.00293	8/24	V.ASDRVAASNIVQM[147.04].K	sp|P49721|PSB2_HUMAN	1376.67
0.9981	F1CH20171219_20D2.04647.04647.2	0.0644	7/18	Y.NIQKESTLHL.V	sp|P11112|FlagUB_HUMAN	1181.64
1	F1CH20171219_20D2.04661.04661.2	0.000228	11/18	V.KTLTGKTITL.E	sp|P11112|FlagUB_HUMAN	1074.66
0.9997	F1CH20171219_20D2.04664.04664.2	0.0369	6/22	L.AAIAESGVERQV.L	sp|P28072|PSB6_HUMAN	1228.64
1	F1CH20171219_20D2.04675.04675.2	0.00405	9/18	A.LGDIGNRVSE.Q	sp|P22222|CCNB1m_HUMAN	1058.54
0.9998	F1CH20171219_20D2.04684.04684.2	0.0252	3/32	V.SSDNVADLHEKYSGSTP.-	sp|P28074|PSB5_HUMAN	1805.81
1	F1CH20171219_20D2.04688.04688.3	0.0285	8/64	V.SSDNVADLHEKYSGSTP.-	sp|P28074|PSB5_HUMAN	1805.81
0.9591	F1CH20171219_20D2.04707.04707.2	0.217	4/18	L.REVLEKQPVL.S	sp|P28070|PSB4_HUMAN	1209.71
0.9987	F1CH20171219_20D2.04748.04748.2	0.0574	9/14	R.ARINLAGA.R	sp|P22222|CCNB1m_HUMAN	784.456
1	F1CH20171219_20D2.04750.04750.2	0.00944	9/22	A.VAGGAPSVGIKA.A	sp|P25787|PSA2_HUMAN	1025.59
1	F1CH20171219_20D2.04751.04751.2	0.0021	7/18	L.AESGVERQVL.L	sp|P28072|PSB6_HUMAN	1086.57
1	F1CH20171219_20D2.04758.04758.2	0.00377	8/20	F.KAINQGGLTSV.A	sp|P60900|PSA6_HUMAN	1086.6
1	F1CH20171219_20D2.04792.04792.2	0.00452	8/18	A.LGDIGNRVSE.Q	sp|P22222|CCNB1m_HUMAN	1058.54
1	F1CH20171219_20D2.04800.04800.3	4.06e-08	11/52	L.AM[147.04]ERDGSSGGVIRL.A	sp|P28072|PSB6_HUMAN	1462.72
0.9613	F1CH20171219_20D2.04812.04812.2	0.156	7/14	E.DGRTLSDY.N	sp|P11112|FlagUB_HUMAN	925.414
1	F1CH20171219_20D2.04818.04818.2	0.00125	7/18	A.AKTEIEKLQM.K	sp|P25788|PSA3_HUMAN	1189.64
1	F1CH20171219_20D2.04839.04839.2	0.00177	7/28	C.RSGSAADTQAVADAV.T	sp|P28072|PSB6_HUMAN	1417.68
1	F1CH20171219_20D2.04846.04846.3	0.000313	10/48	E.DGRTLSDYNIQKE.S	sp|P11112|FlagUB_HUMAN	1537.74
0.9772	F1CH20171219_20D2.04851.04851.2	0.166	4/24	E.DGRTLSDYNIQKE.S	sp|P11112|FlagUB_HUMAN	1537.74
0.9984	F1CH20171219_20D2.04857.04857.2	0.0602	4/22	M.ERDGSSGGVIRL.A	sp|P28072|PSB6_HUMAN	1244.65
1	F1CH20171219_20D2.04865.04865.3	0.0022	13/44	M.ERDGSSGGVIRL.A	sp|P28072|PSB6_HUMAN	1244.65
1	F1CH20171219_20D2.04906.04906.2	0.0136	4/22	M.ERDGSSGGVIRL.A	sp|P28072|PSB6_HUMAN	1244.65
0.9733	F1CH20171219_20D2.04909.04909.2	0.178	5/12	A.ASLFKEM[147.04].C	sp|P28072|PSB6_HUMAN	840.405
0.9681	F1CH20171219_20D2.04913.04913.2	0.193	6/20	M.RNGYELSPTAA.A	sp|P49721|PSB2_HUMAN	1177.57
1	F1CH20171219_20D2.04931.04931.2	0.0131	9/16	D.YNIQKESTL.H	sp|P11112|FlagUB_HUMAN	1094.56
0.998	F1CH20171219_20D2.04946.04946.2	0.0658	7/12	L.TADARLL.C	sp|P25786|PSA1_HUMAN	758.429
1	F1CH20171219_20D2.04959.04959.2	0.000224	11/24	A.AVAGGAPSVGIKA.A	sp|P25787|PSA2_HUMAN	1096.62
0.9954	F1CH20171219_20D2.04967.04967.2	0.0882	5/20	M.RNGYELSPTAA.A	sp|P49721|PSB2_HUMAN	1177.57
1	F1CH20171219_20D2.04972.04972.2	0.00593	4/20	R.TQNPM[147.04]VTGTSV.L	sp|P28070|PSB4_HUMAN	1149.53
1	F1CH20171219_20D2.05021.05021.2	0.0131	8/14	V.SEQLQARL.P	sp|P22222|CCNB1m_HUMAN	943.509
0.9633	F1CH20171219_20D2.05047.05047.2	0.206	8/12	V.AMYVHAY.T	sp|P25788|PSA3_HUMAN	853.379
1	F1CH20171219_20D2.05065.05065.2	0.0128	10/14	V.SEQLQARL.P	sp|P22222|CCNB1m_HUMAN	943.509
1	F1CH20171219_20D2.05095.05095.2	5.52e-05	13/26	L.AAVAGGAPSVGIKA.A	sp|P25787|PSA2_HUMAN	1167.66
1	F1CH20171219_20D2.05116.05116.2	0.00974	8/16	F.AIVASDTRL.S	sp|P20618|PSB1_HUMAN	944.529
1	F1CH20171219_20D2.05132.05132.2	4.47e-05	9/24	F.DGGVVLGADSRTT.T	sp|P28072|PSB6_HUMAN	1246.62
0.9999	F1CH20171219_20D2.05145.05145.2	0.0228	5/28	A.ADSRATAGAYIASQT.V	sp|P28074|PSB5_HUMAN	1481.71
1	F1CH20171219_20D2.05172.05172.2	0.000442	12/20	T.ALGDIGNRVSE.Q	sp|P22222|CCNB1m_HUMAN	1129.57
1	F1CH20171219_20D2.05179.05179.2	0.00184	6/24	L.EVEPSDTIENVKA.K	sp|P11112|FlagUB_HUMAN	1429.69
0.9685	F1CH20171219_20D2.05183.05183.2	0.192	6/16	F.SPEGRLYQV.E	sp|P25789|PSA4_HUMAN	1047.53
1	F1CH20171219_20D2.05202.05202.2	0.0205	5/20	L.SDYNIQKESTL.H	sp|P11112|FlagUB_HUMAN	1296.62
1	F1CH20171219_20D2.05214.05214.2	0.000172	13/20	T.ALGDIGNRVSE.Q	sp|P22222|CCNB1m_HUMAN	1129.57
1	F1CH20171219_20D2.05236.05236.2	0.00098	8/18	L.DNISFPKQGS.-	sp|P49721|PSB2_HUMAN	1091.52
1	F1CH20171219_20D2.05273.05273.2	1.48e-06	9/20	L.SDYNIQKESTL.H	sp|P11112|FlagUB_HUMAN	1296.62
1	F1CH20171219_20D2.05286.05286.2	6.12e-05	11/20	L.GDIGNRVSEQL.Q	sp|P22222|CCNB1m_HUMAN	1186.59
0.9882	F1CH20171219_20D2.05294.05294.2	0.126	9/16	T.ALGDIGNRV.S	sp|P22222|CCNB1m_HUMAN	913.498
1	F1CH20171219_20D2.05315.05315.2	0.0189	6/16	F.SPSGKLVQI.E	sp|P25787|PSA2_HUMAN	927.539
1	F1CH20171219_20D2.05319.05319.2	1.33e-06	9/20	L.SDYNIQKESTL.H	sp|P11112|FlagUB_HUMAN	1296.62
1	F1CH20171219_20D2.05320.05320.2	0.00335	7/16	G.TTIAGVVYK.D	sp|Q99436|PSB7_HUMAN	950.544
1	F1CH20171219_20D2.05329.05329.2	0.00011	10/20	L.GDIGNRVSEQL.Q	sp|P22222|CCNB1m_HUMAN	1186.59
1	F1CH20171219_20D2.05344.05344.2	3.92e-05	6/30	C.DARAIGSASEGAQSSL.Q	sp|P28066|PSA5_HUMAN	1518.73
1	F1CH20171219_20D2.05356.05356.2	0.0137	7/16	Y.GVMDRGYSY.D	sp|P28074|PSB5_HUMAN	1046.45
0.9999	F1CH20171219_20D2.05370.05370.2	0.026	9/16	A.SDTRLSEGF.S	sp|P20618|PSB1_HUMAN	1010.47
0.9611	F1CH20171219_20D2.05371.05371.2	0.212	5/14	L.SEGFSIHT.R	sp|P20618|PSB1_HUMAN	876.398
1	F1CH20171219_20D2.05379.05379.2	0.00222	8/18	R.SEYDRGVNTF.S	sp|P28066|PSA5_HUMAN	1186.53
0.9873	F1CH20171219_20D2.05420.05420.2	0.13	5/20	Y.RDAYSGGAVNL.Y	sp|P28074|PSB5_HUMAN	1121.55
1	F1CH20171219_20D2.05432.05432.2	0.00914	6/24	L.GDIGNRVSEQLQA.R	sp|P22222|CCNB1m_HUMAN	1385.69
1	F1CH20171219_20D2.05442.05442.2	1.01e-05	10/24	L.EVEPSDTIENVKA.K	sp|P11112|FlagUB_HUMAN	1429.69
1	F1CH20171219_20D2.05469.05469.2	7.1e-05	9/18	A.ERDVYTGDAL.R	sp|P20618|PSB1_HUMAN	1137.53
1	F1CH20171219_20D2.05490.05490.2	2.96e-05	12/24	L.EVEPSDTIENVKA.K	sp|P11112|FlagUB_HUMAN	1429.69
1	F1CH20171219_20D2.05509.05509.2	0.0105	6/24	Y.VDSEGNRISGATF.S	sp|P28074|PSB5_HUMAN	1351.64
0.9994	F1CH20171219_20D2.05526.05526.2	0.0449	6/18	L.RETLPAEQDL.T	sp|P25786|PSA1_HUMAN	1170.59
0.9703	F1CH20171219_20D2.05579.05579.2	0.0975	6/16	L.ATVQPGQNF.H	sp|P28066|PSA5_HUMAN	960.466
1	F1CH20171219_20D2.05585.05585.2	0.0158	7/22	R.TALGDIGNRVSE.Q	sp|P22222|CCNB1m_HUMAN	1230.62
0.9965	F1CH20171219_20D2.05622.05622.2	0.0797	3/20	L.SDYNIQKESTL.H	sp|P11112|FlagUB_HUMAN	1296.62
1	F1CH20171219_20D2.05630.05630.2	0.000872	7/20	L.VQRVASVMQEY.T	sp|P25787|PSA2_HUMAN	1308.65
1	F1CH20171219_20D2.05638.05638.2	0.0012	7/22	A.AIAESGVERQVL.L	sp|P28072|PSB6_HUMAN	1270.69
1	F1CH20171219_20D2.05666.05666.2	0.000828	7/22	D.VNVEINVAPGKD.L	sp|K1C9_HUMAN|	1253.66
1	F1CH20171219_20D2.05667.05667.2	0.00542	6/18	K.RYNEDLELED.A	sp|P25787|PSA2_HUMAN	1294.57
1	F1CH20171219_20D2.05670.05670.2	0.0117	8/18	A.LGDIGNRVSE.Q	sp|P22222|CCNB1m_HUMAN	1058.54
1	F1CH20171219_20D2.05684.05684.2	0.00103	7/20	Y.TQSGGVRPFGV.S	sp|P25787|PSA2_HUMAN	1103.57
1	F1CH20171219_20D2.05690.05690.2	0.0178	6/18	R.TALGDIGNRV.S	sp|P22222|CCNB1m_HUMAN	1014.55
1	F1CH20171219_20D2.05698.05698.2	0.00011	11/22	V.DSEGNRISGATF.S	sp|P28074|PSB5_HUMAN	1252.57
0.9986	F1CH20171219_20D2.05708.05708.2	0.0517	6/18	D.EELLGDGHSY.S	sp|P28070|PSB4_HUMAN	1118.49
1	F1CH20171219_20D2.05714.05714.2	0.00102	7/18	L.GGVDVTGPHL.Y	sp|Q99436|PSB7_HUMAN	950.482
1	F1CH20171219_20D2.05718.05718.2	0.00132	11/18	A.LGDIGNRVSE.Q	sp|P22222|CCNB1m_HUMAN	1058.54
1	F1CH20171219_20D2.05736.05736.2	0.00376	6/22	T.GKTITLEVEPSD.T	sp|P11112|FlagUB_HUMAN	1287.66
0.9948	F1CH20171219_20D2.05743.05743.2	0.0919	7/16	L.SSNLELHSL.S	sp|Q99436|PSB7_HUMAN	998.503
1	F1CH20171219_20D2.05745.05745.2	0.00618	9/22	V.DSEGNRISGATF.S	sp|P28074|PSB5_HUMAN	1252.57
1	F1CH20171219_20D2.05752.05752.2	0.00112	7/20	L.ELNEPPLVHTA.A	sp|P28072|PSB6_HUMAN	1218.62
1	F1CH20171219_20D2.05755.05755.2	8.54e-09	11/32	C.RSGSAADTQAVADAVTY.Q	sp|P28072|PSB6_HUMAN	1681.79
1	F1CH20171219_20D2.05758.05758.2	0.000673	6/20	G.KTITLEVEPSD.T	sp|P11112|FlagUB_HUMAN	1230.63
0.9515	F1CH20171219_20D2.05770.05770.2	0.236	3/16	S.TDKLPYVTM[147.04].G	sp|Q99436|PSB7_HUMAN	1082.53
0.9999	F1CH20171219_20D2.05775.05775.2	0.027	7/18	D.PGAINRAQEL.R	sp|P32660|ATC5_YEAST	1067.57
1	F1CH20171219_20D2.05797.05797.2	0.000295	8/20	L.ELNEPPLVHTA.A	sp|P28072|PSB6_HUMAN	1218.62
1	F1CH20171219_20D2.05800.05800.2	1.58e-07	11/32	C.RSGSAADTQAVADAVTY.Q	sp|P28072|PSB6_HUMAN	1681.79
1	F1CH20171219_20D2.05801.05801.2	0.00165	8/22	G.DIGNRVSEQLQA.R	sp|P22222|CCNB1m_HUMAN	1328.67
1	F1CH20171219_20D2.05806.05806.2	6.92e-05	12/20	G.KTITLEVEPSD.T	sp|P11112|FlagUB_HUMAN	1230.63
1	F1CH20171219_20D2.05812.05812.2	0.000175	5/30	L.ALQFGEEDADPGAM[147.04]SR.P	sp|P28066|PSA5_HUMAN	1708.74
0.9997	F1CH20171219_20D2.05823.05823.2	0.0357	5/22	L.ELNEPPLVHTAA.S	sp|P28072|PSB6_HUMAN	1289.66
1	F1CH20171219_20D2.05830.05830.2	0.000315	9/20	L.ATDVQTVAQRL.K	sp|P49720|PSB3_HUMAN	1200.65
1	F1CH20171219_20D2.05837.05837.2	0.00161	7/24	L.AAIAESGVERQVL.L	sp|P28072|PSB6_HUMAN	1341.73
1	F1CH20171219_20D2.05840.05840.2	0.000283	9/16	K.TLTGKTITL.E	sp|P11112|FlagUB_HUMAN	946.57
1	F1CH20171219_20D2.05841.05841.2	0.002	6/24	L.TGKTITLEVEPSD.T	sp|P11112|FlagUB_HUMAN	1388.7
0.9987	F1CH20171219_20D2.05878.05878.2	0.0568	4/22	L.ELNEPPLVHTAA.S	sp|P28072|PSB6_HUMAN	1289.66
1	F1CH20171219_20D2.05894.05894.2	0.000123	10/24	L.TGKTITLEVEPSD.T	sp|P11112|FlagUB_HUMAN	1388.7
1	F1CH20171219_20D2.05906.05906.2	0.00421	6/30	A.ADSRATAGAYIASQTV.K	sp|P28074|PSB5_HUMAN	1580.78
1	F1CH20171219_20D2.05907.05907.2	0.00117	5/32	V.AADSRATAGAYIASQTV.K	sp|P28074|PSB5_HUMAN	1651.82
0.985	F1CH20171219_20D2.05910.05910.2	0.139	7/18	L.ELNEPPLVHT.A	sp|P28072|PSB6_HUMAN	1147.59
1	F1CH20171219_20D2.05911.05911.2	0.0197	6/22	A.SDRVAASNIVQM.K	sp|P49721|PSB2_HUMAN	1289.64
1	F1CH20171219_20D2.05939.05939.2	2.94e-05	9/24	L.TGKTITLEVEPSD.T	sp|P11112|FlagUB_HUMAN	1388.7
1	F1CH20171219_20D2.05956.05956.2	0.000587	9/18	L.ELNEPPLVHT.A	sp|P28072|PSB6_HUMAN	1147.59
0.967	F1CH20171219_20D2.05971.05971.2	0.196	7/14	V.KFEGGVVI.A	sp|P28070|PSB4_HUMAN	847.48
1	F1CH20171219_20D2.05974.05974.2	0.0147	7/20	L.AESGVERQVLL.G	sp|P28072|PSB6_HUMAN	1199.65
0.9996	F1CH20171219_20D2.05990.05990.2	0.0293	5/24	L.TGKTITLEVEPSD.T	sp|P11112|FlagUB_HUMAN	1388.7
0.992	F1CH20171219_20D2.06035.06035.2	0.108	7/12	A.ASLFKEM.C	sp|P28072|PSB6_HUMAN	824.41
1	F1CH20171219_20D2.06057.06057.2	0.00824	8/20	F.SPEGRLYQVEY.A	sp|P25789|PSA4_HUMAN	1339.64
1	F1CH20171219_20D2.06058.06058.2	6.71e-05	10/20	C.KDGVVFGVEKL.V	sp|P25788|PSA3_HUMAN	1189.67
0.9989	F1CH20171219_20D2.06080.06080.2	0.053	5/22	F.SPSGKLVQIEYA.L	sp|P25787|PSA2_HUMAN	1290.68
0.9961	F1CH20171219_20D2.06083.06083.2	0.0824	4/20	R.TQNPMVTGTSV.L	sp|P28070|PSB4_HUMAN	1133.54
1	F1CH20171219_20D2.06102.06102.2	0.000345	12/22	A.LGDIGNRVSEQL.Q	sp|P22222|CCNB1m_HUMAN	1299.68
1	F1CH20171219_20D2.06103.06103.2	0.00328	7/24	Y.AFKAINQGGLTSV.A	sp|P60900|PSA6_HUMAN	1304.71
0.9766	F1CH20171219_20D2.06113.06113.2	0.121	7/18	L.ADISQVYTQN.A	sp|P60900|PSA6_HUMAN	1137.53
0.9996	F1CH20171219_20D2.06148.06148.2	0.0384	7/16	G.VDVTGPHLY.S	sp|Q99436|PSB7_HUMAN	999.503
1	F1CH20171219_20D2.06156.06156.2	4.67e-05	10/30	Y.ALAAVAGGAPSVGIKA.A	sp|P25787|PSA2_HUMAN	1351.78
1	F1CH20171219_20D2.06165.06165.2	0.00531	6/20	F.SPSGKLVQIEY.A	sp|P25787|PSA2_HUMAN	1219.64
1	F1CH20171219_20D2.06174.06174.2	0.00825	6/26	A.LGDIGNRVSEQLQA.R	sp|P22222|CCNB1m_HUMAN	1498.77
0.9999	F1CH20171219_20D2.06183.06183.2	0.0273	6/14	T.AASLFKEM.C	sp|P28072|PSB6_HUMAN	895.447
0.9683	F1CH20171219_20D2.06186.06186.2	0.014	6/20	T.ALGDIGNRVSE.Q	sp|P22222|CCNB1m_HUMAN	1129.57
1	F1CH20171219_20D2.06231.06231.2	0.00219	11/20	L.GGVDVTGPHLY.S	sp|Q99436|PSB7_HUMAN	1113.55
1	F1CH20171219_20D2.06235.06235.2	0.02	7/16	L.ADISQVYTQ.N	sp|P60900|PSA6_HUMAN	1023.49
1	F1CH20171219_20D2.06239.06239.2	0.0117	6/28	A.DSRATAGAYIASQTV.K	sp|P28074|PSB5_HUMAN	1509.74
1	F1CH20171219_20D2.06270.06270.2	0.00319	14/20	L.GGVDVTGPHLY.S	sp|Q99436|PSB7_HUMAN	1113.55
1	F1CH20171219_20D2.06301.06301.2	4.31e-05	9/18	R.DGSSGGVIRL.A	sp|P28072|PSB6_HUMAN	959.504
1	F1CH20171219_20D2.06304.06304.2	0.00111	7/26	T.LTGKTITLEVEPSD.T	sp|P11112|FlagUB_HUMAN	1501.79
1	F1CH20171219_20D2.06311.06311.2	0.000843	7/18	R.NGYELSPTAA.A	sp|P49721|PSB2_HUMAN	1021.47
1	F1CH20171219_20D2.06326.06326.2	0.00237	7/18	L.ISSNLELHSL.S	sp|Q99436|PSB7_HUMAN	1111.59
1	F1CH20171219_20D2.06347.06347.2	0.00401	5/26	T.LTGKTITLEVEPSD.T	sp|P11112|FlagUB_HUMAN	1501.79
0.9998	F1CH20171219_20D2.06372.06372.2	0.033	6/18	E.DGRTLSDYNI.Q	sp|P11112|FlagUB_HUMAN	1152.54
0.9912	F1CH20171219_20D2.06377.06377.2	0.112	5/28	L.TLEVEPSDTIENVKA.K	sp|P11112|FlagUB_HUMAN	1643.83
0.9756	F1CH20171219_20D2.06395.06395.2	0.171	8/14	W.NEGRPYLF.Q	sp|P25787|PSA2_HUMAN	994.487
0.9999	F1CH20171219_20D2.06417.06417.2	0.0227	6/20	L.ADISQVYTQNA.E	sp|P60900|PSA6_HUMAN	1208.57
0.9999	F1CH20171219_20D2.06423.06423.2	0.028	6/18	L.GDQIPKFAVA.T	sp|P28072|PSB6_HUMAN	1044.56
0.9868	F1CH20171219_20D2.06446.06446.2	0.132	5/20	L.EDGRTLSDYNI.Q	sp|P11112|FlagUB_HUMAN	1281.58
0.9989	F1CH20171219_20D2.06465.06465.2	0.0531	6/18	E.DGRTLSDYNI.Q	sp|P11112|FlagUB_HUMAN	1152.54
0.9992	F1CH20171219_20D2.06498.06498.2	0.049	5/22	L.AGLATDVQTVAQ.R	sp|P49720|PSB3_HUMAN	1172.6
1	F1CH20171219_20D2.06542.06542.2	0.000675	9/22	R.TQNPM[147.04]VTGTSVL.G	sp|P28070|PSB4_HUMAN	1262.62
1	F1CH20171219_20D2.06579.06579.2	0.00696	5/22	E.VLEETVQTMDTS.-	sp|Q99436|PSB7_HUMAN	1351.62
1	F1CH20171219_20D2.06581.06581.2	0.0141	6/16	V.DNHIGISIA.G	sp|P25786|PSA1_HUMAN	938.482
0.9994	F1CH20171219_20D2.06595.06595.2	0.0352	7/16	L.GDQIPKFAV.A	sp|P28072|PSB6_HUMAN	973.523
1	F1CH20171219_20D2.06598.06598.2	0.00558	7/20	L.AGLATDVQTVA.Q	sp|P49720|PSB3_HUMAN	1044.55
1	F1CH20171219_20D2.06627.06627.2	0.00221	4/28	K.TLTGKTITLEVEPSD.T	sp|P11112|FlagUB_HUMAN	1602.84
1	F1CH20171219_20D2.06638.06638.2	0.00132	8/20	L.AGLATDVQTVA.Q	sp|P49720|PSB3_HUMAN	1044.55
0.9781	F1CH20171219_20D2.06753.06753.2	0.163	5/12	-.YPYDVPD.Y	sp|P22222|CCNB1m_HUMAN	867.365
1	F1CH20171219_20D2.06810.06810.2	0.00557	10/20	L.EVEPSDTIENV.K	sp|P11112|FlagUB_HUMAN	1230.56
0.9743	F1CH20171219_20D2.06882.06882.2	0.175	8/14	V.DNHIGISI.A	sp|P25786|PSA1_HUMAN	867.445
0.9999	F1CH20171219_20D2.06911.06911.2	0.0218	8/16	F.QSDPSGAYF.A	sp|P25787|PSA2_HUMAN	970.403
1	F1CH20171219_20D2.06944.06944.2	0.00165	7/18	E.DGRTLSDYNI.Q	sp|P11112|FlagUB_HUMAN	1152.54
0.9955	F1CH20171219_20D2.06961.06961.2	0.087	5/16	L.GQM[147.04]VIDEEL.L	sp|P28070|PSB4_HUMAN	1048.47
1	F1CH20171219_20D2.06997.06997.2	4.25e-05	8/30	R.SGSAADTQAVADAVTY.Q	sp|P28072|PSB6_HUMAN	1525.69
1	F1CH20171219_20D2.07038.07038.2	0.000122	6/30	R.SGSAADTQAVADAVTY.Q	sp|P28072|PSB6_HUMAN	1525.69
0.9999	F1CH20171219_20D2.07046.07046.2	0.022	7/16	L.NVEIDPEIQ.K	sp|K2C1_HUMAN|	1055.51
1	F1CH20171219_20D2.07047.07047.2	0.000504	7/26	G.SAADTQAVADAVTY.Q	sp|P28072|PSB6_HUMAN	1381.64
0.9999	F1CH20171219_20D2.07051.07051.2	0.0245	6/14	D.PDHLFETI.S	sp|P49720|PSB3_HUMAN	970.476
0.9983	F1CH20171219_20D2.07127.07127.2	0.0618	8/18	C.VGEAGDTVQF.A	sp|P49721|PSB2_HUMAN	1021.47
1	F1CH20171219_20D2.07193.07193.2	0.0175	4/20	F.SPDGHLFQVEY.A	sp|O14818|PSA7_HUMAN	1290.59
0.9823	F1CH20171219_20D2.07212.07212.2	0.149	6/16	T.ITLEVEPSD.T	sp|P11112|FlagUB_HUMAN	1001.49
1	F1CH20171219_20D2.07219.07219.2	0.00103	5/18	Y.DDMGPHIFQT.C	sp|P25786|PSA1_HUMAN	1159.5
1	F1CH20171219_20D2.07235.07235.2	8e-05	7/20	A.GWDPQEGGQVY.S	sp|P28072|PSB6_HUMAN	1234.53
1	F1CH20171219_20D2.07285.07285.2	0.00011	10/20	V.AYEAPSLATGY.G	sp|P28070|PSB4_HUMAN	1141.53
1	F1CH20171219_20D2.07288.07288.2	0.00847	5/24	L.VLGGVDVTGPHLY.S	sp|Q99436|PSB7_HUMAN	1325.7
1	F1CH20171219_20D2.07298.07298.2	0.00404	6/18	L.TVEDPVTVEY.L	sp|O14818|PSA7_HUMAN	1150.54
0.9723	F1CH20171219_20D2.07340.07340.2	0.181	8/18	Y.REDLM[147.04]AGIII.A	sp|P28072|PSB6_HUMAN	1145.61
0.9669	F1CH20171219_20D2.07361.07361.2	0.132	4/18	D.TDMTTQLISS.N	sp|Q99436|PSB7_HUMAN	1095.51
0.9999	F1CH20171219_20D2.07486.07486.2	0.0218	9/18	K.TITLEVEPSD.T	sp|P11112|FlagUB_HUMAN	1102.54
1	F1CH20171219_20D2.07487.07487.2	0.000283	6/26	R.TQNPM[147.04]VTGTSVLGV.K	sp|P28070|PSB4_HUMAN	1418.71
0.9882	F1CH20171219_20D2.07523.07523.2	0.126	4/22	R.TQNPMVTGTSVL.G	sp|P28070|PSB4_HUMAN	1246.62
0.9803	F1CH20171219_20D2.07535.07535.2	0.156	5/14	G.TTIM[147.04]AVQF.D	sp|P28072|PSB6_HUMAN	925.458
1	F1CH20171219_20D2.07545.07545.2	0.00144	7/16	A.SGDYADFQY.L	sp|P28070|PSB4_HUMAN	1064.41
1	F1CH20171219_20D2.07557.07557.2	0.00255	6/18	V.YQEPIPTAQL.V	sp|P25787|PSA2_HUMAN	1158.59
1	F1CH20171219_20D2.07567.07567.2	8.67e-06	9/22	R.TQNPMVTGTSVL.G	sp|P28070|PSB4_HUMAN	1246.62
0.9772	F1CH20171219_20D2.07579.07579.2	0.166	6/14	G.TTIM[147.04]AVQF.D	sp|P28072|PSB6_HUMAN	925.458
1	F1CH20171219_20D2.07591.07591.2	0.00198	6/16	A.SGDYADFQY.L	sp|P28070|PSB4_HUMAN	1064.41
0.9751	F1CH20171219_20D2.07596.07596.2	0.0328	5/18	V.YQEPIPTAQL.V	sp|P25787|PSA2_HUMAN	1158.59
1	F1CH20171219_20D2.07603.07603.2	0.0017	2/28	T.LVQNLNDNTDPDDAF.S	sp|Q10740|LKHA4_YEAST	1689.75
1	F1CH20171219_20D2.07656.07656.2	6.46e-05	8/18	Y.DVPDYALALR.V	sp|P22222|CCNB1m_HUMAN	1131.59
1	F1CH20171219_20D2.07674.07674.2	0.00985	8/16	L.YQEPVLGPV.R	sp|CASB_BOVIN|	1000.52
1	F1CH20171219_20D2.07697.07697.2	0.000212	7/18	Y.DVPDYALALR.V	sp|P22222|CCNB1m_HUMAN	1131.59
0.9988	F1CH20171219_20D2.07699.07699.2	0.0339	7/14	-.YPYDVPDY.A	sp|P22222|CCNB1m_HUMAN	1030.43
0.9769	F1CH20171219_20D2.07714.07714.2	0.167	5/16	L.YQEPVLGPV.R	sp|CASB_BOVIN|	1000.52
0.9579	F1CH20171219_20D2.07729.07729.2	0.22	5/20	L.VYQEPIPTAQL.V	sp|P25787|PSA2_HUMAN	1257.66
0.9997	F1CH20171219_20D2.07730.07730.2	0.0347	6/16	-.YPYDVPDYA.L	sp|P22222|CCNB1m_HUMAN	1101.47
0.9998	F1CH20171219_20D2.07737.07737.2	0.0293	8/14	-.YPYDVPDY.A	sp|P22222|CCNB1m_HUMAN	1030.43
0.9983	F1CH20171219_20D2.07742.07742.2	0.035	5/24	L.TLEVEPSDTIENV.K	sp|P11112|FlagUB_HUMAN	1444.69
1	F1CH20171219_20D2.07772.07772.2	0.00229	8/16	-.YPYDVPDYA.L	sp|P22222|CCNB1m_HUMAN	1101.47
1	F1CH20171219_20D2.07773.07773.2	0.00562	8/20	L.VYQEPIPTAQL.V	sp|P25787|PSA2_HUMAN	1257.66
1	F1CH20171219_20D2.07784.07784.2	0.00256	7/24	L.TLEVEPSDTIENV.K	sp|P11112|FlagUB_HUMAN	1444.69
0.9996	F1CH20171219_20D2.07786.07786.2	0.0365	7/14	-.YPYDVPDY.A	sp|P22222|CCNB1m_HUMAN	1030.43
1	F1CH20171219_20D2.07809.07809.2	0.00197	8/16	-.YPYDVPDYA.L	sp|P22222|CCNB1m_HUMAN	1101.47
1	F1CH20171219_20D2.07840.07840.2	0.00287	4/24	A.GWDPQEGGQVYSV.P	sp|P28072|PSB6_HUMAN	1420.63
0.9904	F1CH20171219_20D2.07856.07856.2	0.116	4/14	C.LQFTANAL.A	sp|P28072|PSB6_HUMAN	876.471
1	F1CH20171219_20D2.07924.07924.2	0.000267	11/20	F.EGGVVIAADM[147.04]L.G	sp|P28070|PSB4_HUMAN	1089.54
1	F1CH20171219_20D2.07962.07962.2	2.87e-05	13/20	F.EGGVVIAADM[147.04]L.G	sp|P28070|PSB4_HUMAN	1089.54
1	F1CH20171219_20D2.08047.08047.2	2.29e-05	7/28	C.GAGTAADTDMTTQLI.S	sp|Q99436|PSB7_HUMAN	1464.68
0.9999	F1CH20171219_20D2.08233.08233.2	0.0252	7/18	N.DLGSGSNIDL.C	sp|Q99436|PSB7_HUMAN	989.467
0.9963	F1CH20171219_20D2.08715.08715.2	0.0811	6/14	G.TTIMAVQF.D	sp|P28072|PSB6_HUMAN	909.463
0.9999	F1CH20171219_20D2.08777.08777.2	0.019	8/18	L.VYPFPGPIPN.S	sp|CASB_BOVIN|	1099.57
1	F1CH20171219_20D2.08904.08904.2	0.00124	6/20	-.YPYDVPDYALA.L	sp|P22222|CCNB1m_HUMAN	1285.59
1	F1CH20171219_20D2.08938.08938.2	0.00026	7/20	-.YPYDVPDYALA.L	sp|P22222|CCNB1m_HUMAN	1285.59
0.9999	F1CH20171219_20D2.08970.08970.2	0.0241	6/18	A.SGDYADFQYL.K	sp|P28070|PSB4_HUMAN	1177.49
1	F1CH20171219_20D2.08975.08975.2	0.00161	6/20	-.YPYDVPDYALA.L	sp|P22222|CCNB1m_HUMAN	1285.59
0.9991	F1CH20171219_20D2.09100.09100.2	0.0494	4/24	Y.TDAPSFSDIPNPI.G	sp|CAS1_BOVIN|	1372.65
1	F1CH20171219_20D2.09154.09154.2	0.00458	7/20	F.EGGVVIAADML.G	sp|P28070|PSB4_HUMAN	1073.54

## Sheet: 20S_3
probability	spectrum	expect	ions	peptide	protein	calc_neutral_pep_mass
1	F1CH20171219_20D3.02921.02921.3	0.00323	8/40	T.RNSRINAENRA.R	sp|P22222|CCNB1m_HUMAN	1299.68
0.9745	F1CH20171219_20D3.02930.02930.3	0.122	12/44	V.TRNSRINAENRA.R	sp|P22222|CCNB1m_HUMAN	1400.72
1	F1CH20171219_20D3.02955.02955.2	0.00213	9/16	N.SRINAENRA.R	sp|P22222|CCNB1m_HUMAN	1029.53
0.9703	F1CH20171219_20D3.02964.02964.2	0.156	6/18	R.NSRINAENRA.R	sp|P22222|CCNB1m_HUMAN	1143.57
1	F1CH20171219_20D3.03073.03073.3	2.56e-05	19/44	A.RRVPTAPAATSR.P	sp|P22222|CCNB1m_HUMAN	1281.73
1	F1CH20171219_20D3.03134.03134.3	0.007	11/40	A.RPSATGRVIDR.R	sp|P22222|CCNB1m_HUMAN	1226.68
0.9939	F1CH20171219_20D3.03189.03189.3	0.067	9/44	E.ARPSATGRVIDR.R	sp|P22222|CCNB1m_HUMAN	1297.72
1	F1CH20171219_20D3.03280.03280.2	0.00321	5/22	D.EPAEKADEPMEH.-	sp|P25786|PSA1_HUMAN	1381.58
0.994	F1CH20171219_20D3.03286.03286.3	0.0667	6/44	D.EPAEKADEPMEH.-	sp|P25786|PSA1_HUMAN	1381.58
1	F1CH20171219_20D3.03320.03320.2	0.000293	6/22	D.EPAEKADEPMEH.-	sp|P25786|PSA1_HUMAN	1381.58
1	F1CH20171219_20D3.03348.03348.2	0.000574	7/22	K.DSYVGDEAQSKR.G	sp|P60010|ACT_YEAST	1353.62
1	F1CH20171219_20D3.03355.03355.3	2.68e-06	14/44	K.DSYVGDEAQSKR.G	sp|P60010|ACT_YEAST	1353.62
1	F1CH20171219_20D3.03463.03463.3	0.0128	10/40	E.ARPSATGRVID.R	sp|P22222|CCNB1m_HUMAN	1141.62
0.996	F1CH20171219_20D3.03494.03494.2	0.0678	7/20	E.ARPSATGRVID.R	sp|P22222|CCNB1m_HUMAN	1141.62
1	F1CH20171219_20D3.03503.03503.2	0.000843	9/16	L.GDIGNRVSE.Q	sp|P22222|CCNB1m_HUMAN	945.452
0.9999	F1CH20171219_20D3.03529.03529.2	0.0137	8/18	R.VPTAPAATSR.P	sp|P22222|CCNB1m_HUMAN	969.524
1	F1CH20171219_20D3.03541.03541.2	0.000756	10/16	L.GDIGNRVSE.Q	sp|P22222|CCNB1m_HUMAN	945.452
0.9986	F1CH20171219_20D3.03546.03546.2	0.0468	8/16	A.RPSATGRVI.D	sp|P22222|CCNB1m_HUMAN	955.556
0.9996	F1CH20171219_20D3.03621.03621.2	0.032	6/18	E.ARPSATGRVI.D	sp|P22222|CCNB1m_HUMAN	1026.59
0.9591	F1CH20171219_20D3.03636.03636.3	0.14	6/48	V.PTAPAATSRPGLR.P	sp|P22222|CCNB1m_HUMAN	1293.72
1	F1CH20171219_20D3.03638.03638.2	0.0105	7/18	A.GKQLEDGRTL.S	sp|P11112|FlagUB_HUMAN	1115.59
1	F1CH20171219_20D3.03705.03705.3	0.00254	8/40	F.AGKQLEDGRTL.S	sp|P11112|FlagUB_HUMAN	1186.63
1	F1CH20171219_20D3.03715.03715.2	0.000353	8/20	K.DSYVGDEAQSK.R	sp|P60010|ACT_YEAST	1197.52
0.9856	F1CH20171219_20D3.03745.03745.2	0.0876	8/14	T.LLEGEESR.M	sp|K2C1_HUMAN|	931.461
1	F1CH20171219_20D3.03759.03759.2	0.000359	9/16	L.SDYNIQKES.T	sp|P11112|FlagUB_HUMAN	1082.49
1	F1CH20171219_20D3.03769.03769.2	0.000438	10/14	L.SDYNIQKE.S	sp|P11112|FlagUB_HUMAN	995.456
1	F1CH20171219_20D3.03800.03800.2	0.00119	8/18	A.AKTEIEKLQM[147.04].K	sp|P25788|PSA3_HUMAN	1205.63
1	F1CH20171219_20D3.03809.03809.2	0.000194	8/18	K.STTTGHLIYK.C	sp|P02994|EF1A_YEAST	1119.59
0.9956	F1CH20171219_20D3.03812.03812.2	0.0406	6/14	N.RVSEQLQA.R	sp|P22222|CCNB1m_HUMAN	929.493
0.9994	F1CH20171219_20D3.03829.03829.2	0.033	6/14	E.QDLTTKNV.S	sp|P25786|PSA1_HUMAN	917.482
0.999	F1CH20171219_20D3.03873.03873.2	0.0358	8/16	F.VKTLTGKTI.T	sp|P11112|FlagUB_HUMAN	959.601
1	F1CH20171219_20D3.03920.03920.2	0.0126	6/20	D.KEGIPPDQQRL.L	sp|P11112|FlagUB_HUMAN	1279.69
1	F1CH20171219_20D3.03954.03954.2	0.00253	9/20	D.TIENVKAKIQD.K	sp|P11112|FlagUB_HUMAN	1257.69
1	F1CH20171219_20D3.03955.03955.2	0.00506	7/14	L.SDYNIQKE.S	sp|P11112|FlagUB_HUMAN	995.456
0.9999	F1CH20171219_20D3.03959.03959.3	0.0151	10/40	D.TIENVKAKIQD.K	sp|P11112|FlagUB_HUMAN	1257.69
0.9999	F1CH20171219_20D3.03974.03974.2	0.022	5/24	L.GADTRATEGM[147.04]VVA.D	sp|Q99436|PSB7_HUMAN	1292.6
1	F1CH20171219_20D3.03981.03981.2	0.000298	15/20	D.TIENVKAKIQD.K	sp|P11112|FlagUB_HUMAN	1257.69
1	F1CH20171219_20D3.04004.04004.2	9.79e-05	13/20	D.TIENVKAKIQD.K	sp|P11112|FlagUB_HUMAN	1257.69
1	F1CH20171219_20D3.04026.04026.2	6.62e-05	11/18	K.AGFAGDDAPR.A	sp|P60010|ACT_YEAST	975.441
0.9992	F1CH20171219_20D3.04031.04031.2	0.0364	6/16	G.NRVSEQLQA.R	sp|P22222|CCNB1m_HUMAN	1043.54
1	F1CH20171219_20D3.04074.04074.2	0.000107	11/18	K.AGFAGDDAPR.A	sp|P60010|ACT_YEAST	975.441
1	F1CH20171219_20D3.04141.04141.2	0.00448	8/18	K.AGFAGDDAPR.A	sp|P60010|ACT_YEAST	975.441
1	F1CH20171219_20D3.04171.04171.2	0.00937	6/20	L.EKQPVLSQTEA.R	sp|P28070|PSB4_HUMAN	1228.63
1	F1CH20171219_20D3.04323.04323.2	8.52e-06	9/18	E.PSDTIENVKA.K	sp|P11112|FlagUB_HUMAN	1072.54
1	F1CH20171219_20D3.04326.04326.2	0.00763	7/18	L.SQTEARDLVE.R	sp|P28070|PSB4_HUMAN	1146.55
1	F1CH20171219_20D3.04330.04330.2	0.000907	7/22	V.SSDNVADLHEKY.S	sp|P28074|PSB5_HUMAN	1376.62
1	F1CH20171219_20D3.04336.04336.2	0.00012	9/20	S.SDNVADLHEKY.S	sp|P28074|PSB5_HUMAN	1289.59
1	F1CH20171219_20D3.04339.04339.3	0.00706	12/44	V.SSDNVADLHEKY.S	sp|P28074|PSB5_HUMAN	1376.62
0.951	F1CH20171219_20D3.04342.04342.2	0.175	5/16	F.PTALVPRGS.S	sp|P08640|FLO11_YEAST	896.508
1	F1CH20171219_20D3.04346.04346.2	3.64e-06	10/20	L.PAEQDLTTKNV.S	sp|P25786|PSA1_HUMAN	1214.61
1	F1CH20171219_20D3.04368.04368.3	0.00871	10/40	L.STGRLPRVVTA.N	sp|Q99436|PSB7_HUMAN	1155.67
0.9994	F1CH20171219_20D3.04381.04381.2	0.035	5/20	L.STGRLPRVVTA.N	sp|Q99436|PSB7_HUMAN	1155.67
1	F1CH20171219_20D3.04416.04416.2	0.00169	6/16	L.NEPPLVHTA.A	sp|P28072|PSB6_HUMAN	976.498
1	F1CH20171219_20D3.04446.04446.2	6.9e-05	8/22	V.AGGAPSVGIKAA.N	sp|P25787|PSA2_HUMAN	997.556
1	F1CH20171219_20D3.04450.04450.2	0.000809	9/22	V.PTAPAATSRPGL.R	sp|P22222|CCNB1m_HUMAN	1137.61
1	F1CH20171219_20D3.04454.04454.2	0.00321	7/16	T.LSDYNIQKE.S	sp|P11112|FlagUB_HUMAN	1108.54
0.9999	F1CH20171219_20D3.04455.04455.2	0.0166	6/18	D.AHLVALAERD.-	sp|P60900|PSA6_HUMAN	1093.59
1	F1CH20171219_20D3.04464.04464.2	0.0017	7/16	L.NEPPLVHTA.A	sp|P28072|PSB6_HUMAN	976.498
1	F1CH20171219_20D3.04469.04469.2	0.000183	10/20	V.AGGAPSVGIKA.A	sp|P25787|PSA2_HUMAN	926.519
1	F1CH20171219_20D3.04476.04476.2	0.00102	10/18	A.LGDIGNRVSE.Q	sp|P22222|CCNB1m_HUMAN	1058.54
0.9999	F1CH20171219_20D3.04485.04485.2	0.0155	9/20	A.LGDIGNRVSEQ.L	sp|P22222|CCNB1m_HUMAN	1186.59
1	F1CH20171219_20D3.04497.04497.2	0.000618	5/20	L.VQRVASVM[147.04]QEY.T	sp|P25787|PSA2_HUMAN	1324.64
1	F1CH20171219_20D3.04513.04513.2	0.000137	9/20	V.AGGAPSVGIKA.A	sp|P25787|PSA2_HUMAN	926.519
1	F1CH20171219_20D3.04525.04525.2	0.00193	10/18	A.LGDIGNRVSE.Q	sp|P22222|CCNB1m_HUMAN	1058.54
0.975	F1CH20171219_20D3.04529.04529.2	0.144	7/18	L.NEPPLVHTAA.S	sp|P28072|PSB6_HUMAN	1047.53
1	F1CH20171219_20D3.04532.04532.2	0.0123	6/14	L.NEPPLVHT.A	sp|P28072|PSB6_HUMAN	905.461
0.9974	F1CH20171219_20D3.04576.04576.2	0.0581	6/16	D.IGNRVSEQL.Q	sp|P22222|CCNB1m_HUMAN	1014.55
1	F1CH20171219_20D3.04580.04580.2	0.00108	14/18	A.LGDIGNRVSE.Q	sp|P22222|CCNB1m_HUMAN	1058.54
1	F1CH20171219_20D3.04584.04584.2	0.00145	8/18	L.NEPPLVHTAA.S	sp|P28072|PSB6_HUMAN	1047.53
1	F1CH20171219_20D3.04588.04588.2	0.0054	7/14	L.NEPPLVHT.A	sp|P28072|PSB6_HUMAN	905.461
1	F1CH20171219_20D3.04595.04595.2	0.000599	10/22	A.SDRVAASNIVQM[147.04].K	sp|P49721|PSB2_HUMAN	1305.63
0.9998	F1CH20171219_20D3.04620.04620.2	0.0236	6/24	A.ADSRATAGAYIAS.Q	sp|P28074|PSB5_HUMAN	1252.6
1	F1CH20171219_20D3.04627.04627.2	0.00764	11/18	A.LGDIGNRVSE.Q	sp|P22222|CCNB1m_HUMAN	1058.54
0.9997	F1CH20171219_20D3.04643.04643.2	0.027	6/24	V.ASDRVAASNIVQM[147.04].K	sp|P49721|PSB2_HUMAN	1376.67
0.9691	F1CH20171219_20D3.04658.04658.2	0.159	5/20	D.IGNRVSEQLQA.R	sp|P22222|CCNB1m_HUMAN	1213.64
1	F1CH20171219_20D3.04674.04674.2	0.000844	8/22	L.AAIAESGVERQV.L	sp|P28072|PSB6_HUMAN	1228.64
0.9989	F1CH20171219_20D3.04679.04679.2	0.0333	10/18	A.LGDIGNRVSE.Q	sp|P22222|CCNB1m_HUMAN	1058.54
1	F1CH20171219_20D3.04705.04705.2	0.00288	6/18	V.KTLTGKTITL.E	sp|P11112|FlagUB_HUMAN	1074.66
1	F1CH20171219_20D3.04747.04747.2	0.000452	11/22	A.VAGGAPSVGIKA.A	sp|P25787|PSA2_HUMAN	1025.59
0.9998	F1CH20171219_20D3.04749.04749.2	0.0168	6/18	L.AESGVERQVL.L	sp|P28072|PSB6_HUMAN	1086.57
1	F1CH20171219_20D3.04828.04828.3	2.87e-08	13/52	L.AM[147.04]ERDGSSGGVIRL.A	sp|P28072|PSB6_HUMAN	1462.72
0.9904	F1CH20171219_20D3.04835.04835.2	0.0953	4/28	C.RSGSAADTQAVADAV.T	sp|P28072|PSB6_HUMAN	1417.68
0.9818	F1CH20171219_20D3.04877.04877.2	0.125	4/22	M.ERDGSSGGVIRL.A	sp|P28072|PSB6_HUMAN	1244.65
1	F1CH20171219_20D3.04892.04892.3	0.000133	13/44	M.ERDGSSGGVIRL.A	sp|P28072|PSB6_HUMAN	1244.65
0.9925	F1CH20171219_20D3.04913.04913.2	0.0862	7/12	A.ASLFKEM[147.04].C	sp|P28072|PSB6_HUMAN	840.405
0.9951	F1CH20171219_20D3.04920.04920.2	0.0734	8/18	L.EETVQTMDTS.-	sp|Q99436|PSB7_HUMAN	1139.47
0.9985	F1CH20171219_20D3.04931.04931.2	0.0472	8/16	D.YNIQKESTL.H	sp|P11112|FlagUB_HUMAN	1094.56
1	F1CH20171219_20D3.04943.04943.2	0.0143	9/20	M.RNGYELSPTAA.A	sp|P49721|PSB2_HUMAN	1177.57
1	F1CH20171219_20D3.04945.04945.2	0.0112	5/20	R.TQNPM[147.04]VTGTSV.L	sp|P28070|PSB4_HUMAN	1149.53
0.9622	F1CH20171219_20D3.04959.04959.2	0.166	7/12	L.TADARLL.C	sp|P25786|PSA1_HUMAN	758.429
1	F1CH20171219_20D3.04962.04962.2	0.00091	13/24	A.AVAGGAPSVGIKA.A	sp|P25787|PSA2_HUMAN	1096.62
0.996	F1CH20171219_20D3.05008.05008.2	0.0676	10/14	R.VATVSLPR.S	sp|TRYP_PIG|	841.502
0.998	F1CH20171219_20D3.05023.05023.2	0.0529	7/14	V.SEQLQARL.P	sp|P22222|CCNB1m_HUMAN	943.509
0.9997	F1CH20171219_20D3.05049.05049.2	0.0291	7/12	V.AMYVHAY.T	sp|P25788|PSA3_HUMAN	853.379
0.9801	F1CH20171219_20D3.05057.05057.2	0.13	10/14	R.VATVSLPR.S	sp|TRYP_PIG|	841.502
0.9955	F1CH20171219_20D3.05062.05062.2	0.0712	8/16	R.TQNPMVTGT.S	sp|P28070|PSB4_HUMAN	947.438
0.9992	F1CH20171219_20D3.05071.05071.2	0.0381	9/14	V.SEQLQARL.P	sp|P22222|CCNB1m_HUMAN	943.509
1	F1CH20171219_20D3.05092.05092.2	0.00602	9/26	L.AAVAGGAPSVGIKA.A	sp|P25787|PSA2_HUMAN	1167.66
1	F1CH20171219_20D3.05120.05120.2	3.56e-05	10/24	F.DGGVVLGADSRTT.T	sp|P28072|PSB6_HUMAN	1246.62
0.9974	F1CH20171219_20D3.05123.05123.2	0.0577	7/16	F.AIVASDTRL.S	sp|P20618|PSB1_HUMAN	944.529
0.9999	F1CH20171219_20D3.05138.05138.2	0.0187	6/28	A.ADSRATAGAYIASQT.V	sp|P28074|PSB5_HUMAN	1481.71
1	F1CH20171219_20D3.05170.05170.2	0.000428	13/20	T.ALGDIGNRVSE.Q	sp|P22222|CCNB1m_HUMAN	1129.57
0.9997	F1CH20171219_20D3.05175.05175.2	0.0273	5/24	L.EVEPSDTIENVKA.K	sp|P11112|FlagUB_HUMAN	1429.69
1	F1CH20171219_20D3.05185.05185.2	0.00735	7/14	K.ADEGISFR.G	sp|PRDX1_HUMAN|	893.424
0.9997	F1CH20171219_20D3.05193.05193.2	0.0283	6/16	F.SPEGRLYQV.E	sp|P25789|PSA4_HUMAN	1047.53
1	F1CH20171219_20D3.05214.05214.2	0.000434	11/20	T.ALGDIGNRVSE.Q	sp|P22222|CCNB1m_HUMAN	1129.57
1	F1CH20171219_20D3.05228.05228.2	0.0111	7/18	L.DNISFPKQGS.-	sp|P49721|PSB2_HUMAN	1091.52
0.9999	F1CH20171219_20D3.05238.05238.2	0.00217	10/20	T.ALGDIGNRVSE.Q	sp|P22222|CCNB1m_HUMAN	1129.57
0.9956	F1CH20171219_20D3.05246.05246.2	0.0702	5/24	S.PAVAAPAYSRALS.R	sp|P04792|HSPB1_HUMAN	1272.68
1	F1CH20171219_20D3.05270.05270.2	1.16e-06	10/20	L.SDYNIQKESTL.H	sp|P11112|FlagUB_HUMAN	1296.62
0.9938	F1CH20171219_20D3.05271.05271.2	0.0801	8/20	K.LVLVGDGGTGK.T	sp|P32835|GSP1_YEAST	1014.57
0.9919	F1CH20171219_20D3.05279.05279.2	0.0689	5/24	L.EVEPSDTIENVKA.K	sp|P11112|FlagUB_HUMAN	1429.69
1	F1CH20171219_20D3.05286.05286.2	0.00147	9/20	L.GDIGNRVSEQL.Q	sp|P22222|CCNB1m_HUMAN	1186.59
0.9831	F1CH20171219_20D3.05293.05293.2	0.121	8/16	T.ALGDIGNRV.S	sp|P22222|CCNB1m_HUMAN	913.498
1	F1CH20171219_20D3.05314.05314.2	8.61e-05	9/20	L.SDYNIQKESTL.H	sp|P11112|FlagUB_HUMAN	1296.62
1	F1CH20171219_20D3.05320.05320.2	0.000789	8/16	G.TTIAGVVYK.D	sp|Q99436|PSB7_HUMAN	950.544
0.9978	F1CH20171219_20D3.05327.05327.2	0.0548	6/16	F.SPSGKLVQI.E	sp|P25787|PSA2_HUMAN	927.539
1	F1CH20171219_20D3.05332.05332.2	6.23e-05	8/30	C.DARAIGSASEGAQSSL.Q	sp|P28066|PSA5_HUMAN	1518.73
1	F1CH20171219_20D3.05351.05351.2	2.5e-05	8/30	C.DARAIGSASEGAQSSL.Q	sp|P28066|PSA5_HUMAN	1518.73
0.9879	F1CH20171219_20D3.05363.05363.2	0.105	8/16	A.SDTRLSEGF.S	sp|P20618|PSB1_HUMAN	1010.47
0.9922	F1CH20171219_20D3.05366.05366.2	0.0878	6/14	L.SEGFSIHT.R	sp|P20618|PSB1_HUMAN	876.398
1	F1CH20171219_20D3.05372.05372.2	0.00844	9/18	R.SEYDRGVNTF.S	sp|P28066|PSA5_HUMAN	1186.53
0.9999	F1CH20171219_20D3.05382.05382.2	0.0185	4/18	E.VLEETVQTM[147.04]D.T	sp|Q99436|PSB7_HUMAN	1179.53
0.9999	F1CH20171219_20D3.05431.05431.2	0.0175	5/24	L.GDIGNRVSEQLQA.R	sp|P22222|CCNB1m_HUMAN	1385.69
1	F1CH20171219_20D3.05434.05434.2	4.8e-06	12/24	L.EVEPSDTIENVKA.K	sp|P11112|FlagUB_HUMAN	1429.69
0.9569	F1CH20171219_20D3.05438.05438.2	0.0642	8/20	A.AERDVYTGDAL.R	sp|P20618|PSB1_HUMAN	1208.57
0.9932	F1CH20171219_20D3.05449.05449.2	0.0319	7/20	A.AERDVYTGDAL.R	sp|P20618|PSB1_HUMAN	1208.57
1	F1CH20171219_20D3.05454.05454.2	0.00231	9/20	L.ADIAREEASNF.R	sp|P25788|PSA3_HUMAN	1221.56
1	F1CH20171219_20D3.05465.05465.2	0.00174	7/18	A.ERDVYTGDAL.R	sp|P20618|PSB1_HUMAN	1137.53
1	F1CH20171219_20D3.05482.05482.2	1.79e-05	12/24	L.EVEPSDTIENVKA.K	sp|P11112|FlagUB_HUMAN	1429.69
1	F1CH20171219_20D3.05488.05488.2	0.00124	7/16	L.SPTAAANFT.R	sp|P49721|PSB2_HUMAN	878.413
0.9762	F1CH20171219_20D3.05502.05502.2	0.141	5/20	A.VDAALGNTNEK.D	sp|P40564|DJP1_YEAST	1130.56
1	F1CH20171219_20D3.05504.05504.2	6.1e-05	12/24	Y.VDSEGNRISGATF.S	sp|P28074|PSB5_HUMAN	1351.64
0.9916	F1CH20171219_20D3.05549.05549.2	0.0903	7/18	L.TGKTITLEVE.P	sp|P11112|FlagUB_HUMAN	1089.59
0.9679	F1CH20171219_20D3.05560.05560.2	0.042	3/26	S.SSRGNPKRENIDHT.N	sp|Q04233|GIS4_YEAST	1609.79
1	F1CH20171219_20D3.05587.05587.2	0.0115	9/20	K.IGGIGTVPVGR.V	sp|P02994|EF1A_YEAST	1024.6
1	F1CH20171219_20D3.05612.05612.2	0.000152	8/20	L.SDYNIQKESTL.H	sp|P11112|FlagUB_HUMAN	1296.62
1	F1CH20171219_20D3.05632.05632.2	0.00589	11/20	K.IGGIGTVPVGR.V	sp|P02994|EF1A_YEAST	1024.6
1	F1CH20171219_20D3.05650.05650.2	0.000552	5/20	L.VQRVASVMQEY.T	sp|P25787|PSA2_HUMAN	1308.65
0.9926	F1CH20171219_20D3.05651.05651.2	0.0306	8/18	A.LGDIGNRVSE.Q	sp|P22222|CCNB1m_HUMAN	1058.54
1	F1CH20171219_20D3.05657.05657.2	1.44e-05	11/22	D.VNVEINVAPGKD.L	sp|K1C9_HUMAN|	1253.66
0.9762	F1CH20171219_20D3.05667.05667.2	0.141	7/16	V.KFEGGVVIA.A	sp|P28070|PSB4_HUMAN	918.518
1	F1CH20171219_20D3.05685.05685.2	0.000751	10/22	V.DSEGNRISGATF.S	sp|P28074|PSB5_HUMAN	1252.57
1	F1CH20171219_20D3.05691.05691.2	0.00519	7/20	Y.TQSGGVRPFGV.S	sp|P25787|PSA2_HUMAN	1103.57
1	F1CH20171219_20D3.05701.05701.2	0.00289	11/18	A.LGDIGNRVSE.Q	sp|P22222|CCNB1m_HUMAN	1058.54
0.9999	F1CH20171219_20D3.05702.05702.2	0.00791	6/18	R.TALGDIGNRV.S	sp|P22222|CCNB1m_HUMAN	1014.55
0.9986	F1CH20171219_20D3.05707.05707.2	0.0466	5/18	D.EELLGDGHSY.S	sp|P28070|PSB4_HUMAN	1118.49
1	F1CH20171219_20D3.05711.05711.2	0.00218	8/18	L.GGVDVTGPHL.Y	sp|Q99436|PSB7_HUMAN	950.482
1	F1CH20171219_20D3.05731.05731.2	0.000218	7/22	T.GKTITLEVEPSD.T	sp|P11112|FlagUB_HUMAN	1287.66
0.9662	F1CH20171219_20D3.05743.05743.2	0.166	5/20	L.ELNEPPLVHTA.A	sp|P28072|PSB6_HUMAN	1218.62
1	F1CH20171219_20D3.05744.05744.2	1.96e-08	11/32	C.RSGSAADTQAVADAVTY.Q	sp|P28072|PSB6_HUMAN	1681.79
0.9956	F1CH20171219_20D3.05747.05747.2	0.0705	6/16	L.SSNLELHSL.S	sp|Q99436|PSB7_HUMAN	998.503
1	F1CH20171219_20D3.05749.05749.2	0.000665	7/20	G.KTITLEVEPSD.T	sp|P11112|FlagUB_HUMAN	1230.63
0.9999	F1CH20171219_20D3.05775.05775.2	0.0191	7/18	D.PGAINRAQEL.R	sp|P32660|ATC5_YEAST	1067.57
1	F1CH20171219_20D3.05787.05787.2	0.00299	8/20	L.ELNEPPLVHTA.A	sp|P28072|PSB6_HUMAN	1218.62
1	F1CH20171219_20D3.05790.05790.2	3.75e-08	11/32	C.RSGSAADTQAVADAVTY.Q	sp|P28072|PSB6_HUMAN	1681.79
1	F1CH20171219_20D3.05791.05791.2	0.0109	6/22	G.DIGNRVSEQLQA.R	sp|P22222|CCNB1m_HUMAN	1328.67
1	F1CH20171219_20D3.05795.05795.2	9.6e-05	10/20	G.KTITLEVEPSD.T	sp|P11112|FlagUB_HUMAN	1230.63
0.9994	F1CH20171219_20D3.05813.05813.2	0.0315	6/22	L.ELNEPPLVHTAA.S	sp|P28072|PSB6_HUMAN	1289.66
1	F1CH20171219_20D3.05818.05818.2	0.00283	5/24	L.TGKTITLEVEPSD.T	sp|P11112|FlagUB_HUMAN	1388.7
1	F1CH20171219_20D3.05828.05828.2	0.000171	10/20	L.ATDVQTVAQRL.K	sp|P49720|PSB3_HUMAN	1200.65
1	F1CH20171219_20D3.05831.05831.2	0.00122	8/24	L.AAIAESGVERQVL.L	sp|P28072|PSB6_HUMAN	1341.73
1	F1CH20171219_20D3.05847.05847.2	0.00231	8/16	K.TLTGKTITL.E	sp|P11112|FlagUB_HUMAN	946.57
1	F1CH20171219_20D3.05868.05868.2	2.74e-05	11/24	L.TGKTITLEVEPSD.T	sp|P11112|FlagUB_HUMAN	1388.7
1	F1CH20171219_20D3.05887.05887.2	0.0128	6/30	A.ADSRATAGAYIASQTV.K	sp|P28074|PSB5_HUMAN	1580.78
0.9944	F1CH20171219_20D3.05890.05890.2	0.077	8/18	L.ELNEPPLVHT.A	sp|P28072|PSB6_HUMAN	1147.59
0.9859	F1CH20171219_20D3.05899.05899.2	0.112	6/22	A.SDRVAASNIVQM.K	sp|P49721|PSB2_HUMAN	1289.64
1	F1CH20171219_20D3.05914.05914.2	8.44e-06	10/24	L.TGKTITLEVEPSD.T	sp|P11112|FlagUB_HUMAN	1388.7
1	F1CH20171219_20D3.05935.05935.2	0.00117	9/18	L.ELNEPPLVHT.A	sp|P28072|PSB6_HUMAN	1147.59
0.9957	F1CH20171219_20D3.05964.05964.2	0.0605	5/20	L.AESGVERQVLL.G	sp|P28072|PSB6_HUMAN	1199.65
0.9971	F1CH20171219_20D3.05970.05970.2	0.0601	8/18	L.SAEKVEIATL.T	sp|P25789|PSA4_HUMAN	1059.58
1	F1CH20171219_20D3.06005.06005.2	0.00633	9/16	K.VLTEIIASR.T	sp|ANXA5_HUMAN|	1000.59
0.9946	F1CH20171219_20D3.06022.06022.2	0.0761	6/18	S.PSSTTILSNL.Q	sp|P32896|PDC2_YEAST	1031.55
1	F1CH20171219_20D3.06057.06057.2	0.00686	6/20	R.TQNPMVTGTSV.L	sp|P28070|PSB4_HUMAN	1133.54
1	F1CH20171219_20D3.06088.06088.2	0.00261	7/18	L.ADISQVYTQN.A	sp|P60900|PSA6_HUMAN	1137.53
0.9693	F1CH20171219_20D3.06095.06095.2	0.0731	6/22	A.LGDIGNRVSEQL.Q	sp|P22222|CCNB1m_HUMAN	1299.68
1	F1CH20171219_20D3.06121.06121.2	0.0083	7/20	F.SPSGKLVQIEY.A	sp|P25787|PSA2_HUMAN	1219.64
1	F1CH20171219_20D3.06141.06141.2	0.00485	7/22	K.DAGTIAGM[147.04]NVLR.L	sp|P09435|HSP73_YEAST	1232.62
1	F1CH20171219_20D3.06146.06146.2	1.16e-05	9/30	Y.ALAAVAGGAPSVGIKA.A	sp|P25787|PSA2_HUMAN	1351.78
0.9537	F1CH20171219_20D3.06182.06182.2	0.194	6/14	T.AASLFKEM.C	sp|P28072|PSB6_HUMAN	895.447
1	F1CH20171219_20D3.06193.06193.2	4.02e-05	8/24	R.TTPSYVAFTDTER.L	sp|P09435|HSP73_YEAST	1486.69
0.9997	F1CH20171219_20D3.06201.06201.2	0.0277	8/16	Y.SVNDGAQLY.M	sp|P25788|PSA3_HUMAN	965.445
1	F1CH20171219_20D3.06211.06211.2	0.00453	11/20	L.GGVDVTGPHLY.S	sp|Q99436|PSB7_HUMAN	1113.55
0.9711	F1CH20171219_20D3.06231.06231.2	0.154	7/18	R.LGEHNIDVLE.G	sp|TRYP_PIG|	1137.57
1	F1CH20171219_20D3.06248.06248.2	0.00392	13/20	L.GGVDVTGPHLY.S	sp|Q99436|PSB7_HUMAN	1113.55
0.987	F1CH20171219_20D3.06262.06262.2	0.108	9/16	R.AGLQFPVGR.L	sp|Q12692|H2AZ_YEAST	943.524
1	F1CH20171219_20D3.06279.06279.2	4.43e-05	9/18	R.DGSSGGVIRL.A	sp|P28072|PSB6_HUMAN	959.504
1	F1CH20171219_20D3.06281.06281.2	0.00015	8/18	R.NGYELSPTAA.A	sp|P49721|PSB2_HUMAN	1021.47
1	F1CH20171219_20D3.06284.06284.2	0.00945	5/26	T.LTGKTITLEVEPSD.T	sp|P11112|FlagUB_HUMAN	1501.79
0.9998	F1CH20171219_20D3.06301.06301.2	0.026	6/20	T.ALGDIGNRVSE.Q	sp|P22222|CCNB1m_HUMAN	1129.57
1	F1CH20171219_20D3.06306.06306.2	0.0127	9/16	R.AGLQFPVGR.L	sp|Q12692|H2AZ_YEAST	943.524
1	F1CH20171219_20D3.06349.06349.2	0.000349	6/28	L.TLEVEPSDTIENVKA.K	sp|P11112|FlagUB_HUMAN	1643.83
0.9771	F1CH20171219_20D3.06380.06380.2	0.0437	3/32	C.GAGTAADTDM[147.04]TTQLISS.N	sp|Q99436|PSB7_HUMAN	1654.74
0.9918	F1CH20171219_20D3.06431.06431.2	0.0897	6/18	E.DGRTLSDYNI.Q	sp|P11112|FlagUB_HUMAN	1152.54
0.9937	F1CH20171219_20D3.06462.06462.2	0.0809	5/22	L.AGLATDVQTVAQ.R	sp|P49720|PSB3_HUMAN	1172.6
0.995	F1CH20171219_20D3.06471.06471.2	0.074	5/20	L.GIDEEQGPQVY.K	sp|P60900|PSA6_HUMAN	1233.55
0.9985	F1CH20171219_20D3.06484.06484.2	0.026	4/18	E.VLEETVQTMD.T	sp|Q99436|PSB7_HUMAN	1163.54
1	F1CH20171219_20D3.06537.06537.2	0.000482	7/22	R.TQNPM[147.04]VTGTSVL.G	sp|P28070|PSB4_HUMAN	1262.62
1	F1CH20171219_20D3.06559.06559.2	0.0138	6/16	V.DNHIGISIA.G	sp|P25786|PSA1_HUMAN	938.482
1	F1CH20171219_20D3.06572.06572.2	0.00811	7/20	L.AGLATDVQTVA.Q	sp|P49720|PSB3_HUMAN	1044.55
0.9999	F1CH20171219_20D3.06612.06612.2	0.0199	7/20	L.AGLATDVQTVA.Q	sp|P49720|PSB3_HUMAN	1044.55
1	F1CH20171219_20D3.06661.06661.2	0.00379	8/16	R.AVFPSIVGR.P	sp|P60010|ACT_YEAST	944.544
0.9998	F1CH20171219_20D3.06742.06742.2	0.0246	7/14	S.EEAAEKFK.E	sp|P25491|MAS5_YEAST	950.471
0.9821	F1CH20171219_20D3.06759.06759.2	0.124	3/12	F.YDM[147.04]YSPD.L	sp|P35198|MTH1_YEAST	905.311
1	F1CH20171219_20D3.06784.06784.2	0.00654	11/20	L.EVEPSDTIENV.K	sp|P11112|FlagUB_HUMAN	1230.56
0.967	F1CH20171219_20D3.06858.06858.2	0.164	7/14	V.DNHIGISI.A	sp|P25786|PSA1_HUMAN	867.445
1	F1CH20171219_20D3.06876.06876.2	0.00475	8/16	F.QSDPSGAYF.A	sp|P25787|PSA2_HUMAN	970.403
1	F1CH20171219_20D3.07004.07004.2	1.06e-05	7/30	R.SGSAADTQAVADAVTY.Q	sp|P28072|PSB6_HUMAN	1525.69
0.9727	F1CH20171219_20D3.07018.07018.2	0.15	6/26	G.SAADTQAVADAVTY.Q	sp|P28072|PSB6_HUMAN	1381.64
1	F1CH20171219_20D3.07021.07021.2	0.00779	8/16	L.NVEIDPEIQ.K	sp|K2C1_HUMAN|	1055.51
0.9992	F1CH20171219_20D3.07093.07093.2	0.0378	8/16	Y.QEPIPTAQL.V	sp|P25787|PSA2_HUMAN	995.529
0.9958	F1CH20171219_20D3.07096.07096.2	0.0691	6/18	C.VGEAGDTVQF.A	sp|P49721|PSB2_HUMAN	1021.47
0.9999	F1CH20171219_20D3.07143.07143.2	0.0224	8/14	R.DLTDYLM[147.04]K.L	sp|P60010|ACT_YEAST	1013.47
0.9592	F1CH20171219_20D3.07185.07185.2	0.182	7/16	T.ITLEVEPSD.T	sp|P11112|FlagUB_HUMAN	1001.49
0.9719	F1CH20171219_20D3.07198.07198.2	0.152	4/18	Y.DDMGPHIFQT.C	sp|P25786|PSA1_HUMAN	1159.5
1	F1CH20171219_20D3.07209.07209.2	0.00259	6/20	A.GWDPQEGGQVY.S	sp|P28072|PSB6_HUMAN	1234.53
1	F1CH20171219_20D3.07212.07212.2	0.0124	5/24	V.AYEAPSLATGYGA.Y	sp|P28070|PSB4_HUMAN	1269.59
1	F1CH20171219_20D3.07265.07265.2	0.0021	7/20	V.AYEAPSLATGY.G	sp|P28070|PSB4_HUMAN	1141.53
0.9959	F1CH20171219_20D3.07426.07426.2	0.0336	7/18	K.TITLEVEPSD.T	sp|P11112|FlagUB_HUMAN	1102.54
1	F1CH20171219_20D3.07517.07517.2	0.0159	5/22	R.TQNPMVTGTSVL.G	sp|P28070|PSB4_HUMAN	1246.62
0.9983	F1CH20171219_20D3.07526.07526.2	0.0497	6/14	G.TTIM[147.04]AVQF.D	sp|P28072|PSB6_HUMAN	925.458
1	F1CH20171219_20D3.07530.07530.2	0.0135	6/16	A.SGDYADFQY.L	sp|P28070|PSB4_HUMAN	1064.41
0.9994	F1CH20171219_20D3.07547.07547.2	0.036	5/18	V.YQEPIPTAQL.V	sp|P25787|PSA2_HUMAN	1158.59
1	F1CH20171219_20D3.07560.07560.2	1.16e-05	8/22	R.TQNPMVTGTSVL.G	sp|P28070|PSB4_HUMAN	1246.62
0.9972	F1CH20171219_20D3.07563.07563.2	0.00891	6/18	V.YQEPIPTAQL.V	sp|P25787|PSA2_HUMAN	1158.59
1	F1CH20171219_20D3.07629.07629.2	0.00715	7/16	R.VSFELFADK.V	sp|PPIA_HUMAN|	1054.53
1	F1CH20171219_20D3.07639.07639.2	2.5e-05	9/18	Y.DVPDYALALR.V	sp|P22222|CCNB1m_HUMAN	1131.59
0.9987	F1CH20171219_20D3.07672.07672.2	0.0397	6/16	L.YQEPVLGPV.R	sp|CASB_BOVIN|	1000.52
0.9974	F1CH20171219_20D3.07679.07679.2	0.0578	7/14	-.YPYDVPDY.A	sp|P22222|CCNB1m_HUMAN	1030.43
1	F1CH20171219_20D3.07711.07711.2	0.0158	7/16	-.YPYDVPDYA.L	sp|P22222|CCNB1m_HUMAN	1101.47
0.9952	F1CH20171219_20D3.07714.07714.2	0.0725	6/20	L.VYQEPIPTAQL.V	sp|P25787|PSA2_HUMAN	1257.66
0.9999	F1CH20171219_20D3.07717.07717.2	0.0224	8/14	-.YPYDVPDY.A	sp|P22222|CCNB1m_HUMAN	1030.43
1	F1CH20171219_20D3.07722.07722.2	0.00162	7/24	L.TLEVEPSDTIENV.K	sp|P11112|FlagUB_HUMAN	1444.69
1	F1CH20171219_20D3.07743.07743.2	0.0139	6/24	L.GVAYEAPSLATGY.G	sp|P28070|PSB4_HUMAN	1297.62
1	F1CH20171219_20D3.07753.07753.2	0.00227	8/16	-.YPYDVPDYA.L	sp|P22222|CCNB1m_HUMAN	1101.47
0.9818	F1CH20171219_20D3.07756.07756.2	0.125	5/20	L.VYQEPIPTAQL.V	sp|P25787|PSA2_HUMAN	1257.66
1	F1CH20171219_20D3.07763.07763.2	0.00123	8/24	L.TLEVEPSDTIENV.K	sp|P11112|FlagUB_HUMAN	1444.69
0.9999	F1CH20171219_20D3.07790.07790.2	0.022	6/16	-.YPYDVPDYA.L	sp|P22222|CCNB1m_HUMAN	1101.47
0.9934	F1CH20171219_20D3.07842.07842.2	0.0295	6/14	C.LQFTANAL.A	sp|P28072|PSB6_HUMAN	876.471
1	F1CH20171219_20D3.07940.07940.2	4.43e-06	13/20	F.EGGVVIAADM[147.04]L.G	sp|P28070|PSB4_HUMAN	1089.54
0.9695	F1CH20171219_20D3.08696.08696.2	0.158	7/14	G.TTIMAVQF.D	sp|P28072|PSB6_HUMAN	909.463
0.9998	F1CH20171219_20D3.08878.08878.2	0.0265	5/20	-.YPYDVPDYALA.L	sp|P22222|CCNB1m_HUMAN	1285.59
1	F1CH20171219_20D3.08913.08913.2	0.000443	7/20	-.YPYDVPDYALA.L	sp|P22222|CCNB1m_HUMAN	1285.59
1	F1CH20171219_20D3.08948.08948.2	0.0034	6/20	-.YPYDVPDYALA.L	sp|P22222|CCNB1m_HUMAN	1285.59
1	F1CH20171219_20D3.08952.08952.2	9.16e-05	7/18	A.SGDYADFQYL.K	sp|P28070|PSB4_HUMAN	1177.49

## Sheet: 26S_1
probability	spectrum	expect	ions	peptide	protein	calc_neutral_pep_mass
1	F1CH20171219_26D1.02825.02825.3	0.000929	14/40	T.RNSRINAENRA.R	sp|P22222|CCNB1m_HUMAN	1299.68
1	F1CH20171219_26D1.02829.02829.3	0.000969	10/36	N.SRINAENRAR.L	sp|P22222|CCNB1m_HUMAN	1185.63
1	F1CH20171219_26D1.02833.02833.3	0.00881	13/44	V.TRNSRINAENRA.R	sp|P22222|CCNB1m_HUMAN	1400.72
1	F1CH20171219_26D1.02844.02844.3	0.0393	8/48	L.PLRKEARPSATGR.V	sp|P22222|CCNB1m_HUMAN	1437.82
0.9927	F1CH20171219_26D1.02851.02851.2	0.0462	8/16	N.SRINAENRA.R	sp|P22222|CCNB1m_HUMAN	1029.53
1	F1CH20171219_26D1.02853.02853.3	0.00546	14/40	L.PLRKEARPSAT.G	sp|P22222|CCNB1m_HUMAN	1224.69
1	F1CH20171219_26D1.02862.02862.3	0.0151	12/36	L.PLRKEARPSA.T	sp|P22222|CCNB1m_HUMAN	1123.65
0.9977	F1CH20171219_26D1.02872.02872.2	0.0256	9/18	R.NSRINAENRA.R	sp|P22222|CCNB1m_HUMAN	1143.57
1	F1CH20171219_26D1.02878.02878.3	0.0268	11/36	R.NSRINAENRA.R	sp|P22222|CCNB1m_HUMAN	1143.57
0.9959	F1CH20171219_26D1.02886.02886.3	0.161	8/48	R.VTRNSRINAENRA.R	sp|P22222|CCNB1m_HUMAN	1499.79
0.995	F1CH20171219_26D1.02899.02899.2	0.0383	8/18	D.KEGIPPDQQR.L	sp|P11112|FlagUB_HUMAN	1166.6
1	F1CH20171219_26D1.02943.02943.2	0.00477	7/18	D.KEGIPPDQQR.L	sp|P11112|FlagUB_HUMAN	1166.6
1	F1CH20171219_26D1.02965.02965.3	5.5e-05	16/44	A.RRVPTAPAATSR.P	sp|P22222|CCNB1m_HUMAN	1281.73
0.997	F1CH20171219_26D1.02992.02992.2	0.0316	6/18	D.KEGIPPDQQR.L	sp|P11112|FlagUB_HUMAN	1166.6
1	F1CH20171219_26D1.03024.03024.3	3.45e-06	21/44	A.RRVPTAPAATSR.P	sp|P22222|CCNB1m_HUMAN	1281.73
1	F1CH20171219_26D1.03036.03036.3	0.0178	13/40	A.RPSATGRVIDR.R	sp|P22222|CCNB1m_HUMAN	1226.68
1	F1CH20171219_26D1.03136.03136.3	0.00285	15/44	E.ARPSATGRVIDR.R	sp|P22222|CCNB1m_HUMAN	1297.72
0.9886	F1CH20171219_26D1.03271.03271.2	0.0565	8/18	A.RRVPTAPAAT.S	sp|P22222|CCNB1m_HUMAN	1038.59
0.9997	F1CH20171219_26D1.03312.03312.2	0.014	7/16	D.KEGIPPDQQ.R	sp|P11112|FlagUB_HUMAN	1010.5
1	F1CH20171219_26D1.03360.03360.2	0.00049	10/16	D.KEGIPPDQQ.R	sp|P11112|FlagUB_HUMAN	1010.5
0.9707	F1CH20171219_26D1.03364.03364.2	0.0894	5/14	Q.ARLPLRKE.A	sp|P22222|CCNB1m_HUMAN	981.608
1	F1CH20171219_26D1.03401.03401.2	0.00124	9/16	D.KEGIPPDQQ.R	sp|P11112|FlagUB_HUMAN	1010.5
0.9977	F1CH20171219_26D1.03418.03418.3	0.139	6/40	N.SRINAENRARI.N	sp|P22222|CCNB1m_HUMAN	1298.72
1	F1CH20171219_26D1.03443.03443.2	0.000907	10/16	D.KEGIPPDQQ.R	sp|P11112|FlagUB_HUMAN	1010.5
1	F1CH20171219_26D1.03468.03468.2	0.00224	9/16	L.QARLPLRKE.A	sp|P22222|CCNB1m_HUMAN	1109.67
1	F1CH20171219_26D1.03487.03487.3	0.0335	11/40	E.ARPSATGRVID.R	sp|P22222|CCNB1m_HUMAN	1141.62
1	F1CH20171219_26D1.03490.03490.2	0.00198	9/16	D.KEGIPPDQQ.R	sp|P11112|FlagUB_HUMAN	1010.5
1	F1CH20171219_26D1.03506.03506.3	0.00138	12/36	L.QARLPLRKEA.R	sp|P22222|CCNB1m_HUMAN	1180.7
0.9954	F1CH20171219_26D1.03537.03537.2	0.0378	9/20	E.ARPSATGRVID.R	sp|P22222|CCNB1m_HUMAN	1141.62
1	F1CH20171219_26D1.03545.03545.2	0.00179	9/16	D.KEGIPPDQQ.R	sp|P11112|FlagUB_HUMAN	1010.5
1	F1CH20171219_26D1.03557.03557.3	0.00285	12/36	L.QARLPLRKEA.R	sp|P22222|CCNB1m_HUMAN	1180.7
1	F1CH20171219_26D1.03573.03573.2	0.00231	10/16	L.GDIGNRVSE.Q	sp|P22222|CCNB1m_HUMAN	945.452
1	F1CH20171219_26D1.03604.03604.2	0.000609	9/16	D.KEGIPPDQQ.R	sp|P11112|FlagUB_HUMAN	1010.5
1	F1CH20171219_26D1.03624.03624.2	0.000725	10/16	L.GDIGNRVSE.Q	sp|P22222|CCNB1m_HUMAN	945.452
1	F1CH20171219_26D1.03663.03663.2	0.000867	9/16	D.KEGIPPDQQ.R	sp|P11112|FlagUB_HUMAN	1010.5
1	F1CH20171219_26D1.03675.03675.3	0.0162	14/64	V.PTAPAATSRPGLRPRTA.L	sp|P22222|CCNB1m_HUMAN	1718.95
0.9983	F1CH20171219_26D1.03681.03681.2	0.0256	10/18	E.ARPSATGRVI.D	sp|P22222|CCNB1m_HUMAN	1026.59
0.9988	F1CH20171219_26D1.03711.03711.3	0.119	6/48	V.PTAPAATSRPGLR.P	sp|P22222|CCNB1m_HUMAN	1293.72
1	F1CH20171219_26D1.03717.03717.2	0.00228	8/16	D.KEGIPPDQQ.R	sp|P11112|FlagUB_HUMAN	1010.5
1	F1CH20171219_26D1.03762.03762.2	0.00311	9/16	R.RVPTAPAAT.S	sp|P22222|CCNB1m_HUMAN	882.492
1	F1CH20171219_26D1.03763.03763.2	0.00134	10/16	D.KEGIPPDQQ.R	sp|P11112|FlagUB_HUMAN	1010.5
0.9968	F1CH20171219_26D1.03786.03786.2	0.0326	6/16	H.IQKEDVPSE.R	sp|CAS1_BOVIN|	1043.51
1	F1CH20171219_26D1.03802.03802.2	0.000852	8/16	D.KEGIPPDQQ.R	sp|P11112|FlagUB_HUMAN	1010.5
0.9977	F1CH20171219_26D1.03809.03809.2	0.0285	6/20	F.AGKQLEDGRTL.S	sp|P11112|FlagUB_HUMAN	1186.63
1	F1CH20171219_26D1.03844.03844.2	0.000935	7/16	D.KEGIPPDQQ.R	sp|P11112|FlagUB_HUMAN	1010.5
1	F1CH20171219_26D1.03864.03864.3	0.0119	12/40	K.EARPSATGRVI.D	sp|P22222|CCNB1m_HUMAN	1155.64
0.9928	F1CH20171219_26D1.03884.03884.2	0.0445	6/16	D.KEGIPPDQQ.R	sp|P11112|FlagUB_HUMAN	1010.5
1	F1CH20171219_26D1.03887.03887.2	0.000659	9/16	L.SDYNIQKES.T	sp|P11112|FlagUB_HUMAN	1082.49
1	F1CH20171219_26D1.03894.03894.2	0.00103	8/14	L.SDYNIQKE.S	sp|P11112|FlagUB_HUMAN	995.456
1	F1CH20171219_26D1.03932.03932.2	0.00379	6/16	D.KEGIPPDQQ.R	sp|P11112|FlagUB_HUMAN	1010.5
1	F1CH20171219_26D1.03940.03940.2	0.00164	8/14	L.SDYNIQKE.S	sp|P11112|FlagUB_HUMAN	995.456
0.9976	F1CH20171219_26D1.03968.03968.2	0.0225	6/20	D.KEGIPPDQQRL.L	sp|P11112|FlagUB_HUMAN	1279.69
1	F1CH20171219_26D1.03972.03972.2	0.000856	7/16	D.KEGIPPDQQ.R	sp|P11112|FlagUB_HUMAN	1010.5
1	F1CH20171219_26D1.03991.03991.3	0.00672	10/40	D.KEGIPPDQQRL.L	sp|P11112|FlagUB_HUMAN	1279.69
0.9999	F1CH20171219_26D1.04012.04012.2	0.00773	7/20	D.KEGIPPDQQRL.L	sp|P11112|FlagUB_HUMAN	1279.69
1	F1CH20171219_26D1.04032.04032.3	0.0207	12/40	D.KEGIPPDQQRL.L	sp|P11112|FlagUB_HUMAN	1279.69
1	F1CH20171219_26D1.04045.04045.2	0.00381	8/16	D.KEGIPPDQQ.R	sp|P11112|FlagUB_HUMAN	1010.5
1	F1CH20171219_26D1.04059.04059.2	0.00398	9/20	D.KEGIPPDQQRL.L	sp|P11112|FlagUB_HUMAN	1279.69
1	F1CH20171219_26D1.04073.04073.2	0.00221	8/20	D.TIENVKAKIQD.K	sp|P11112|FlagUB_HUMAN	1257.69
1	F1CH20171219_26D1.04078.04078.3	0.00158	13/40	D.TIENVKAKIQD.K	sp|P11112|FlagUB_HUMAN	1257.69
0.9985	F1CH20171219_26D1.04097.04097.2	0.0239	7/14	L.SDYNIQKE.S	sp|P11112|FlagUB_HUMAN	995.456
1	F1CH20171219_26D1.04099.04099.3	0.00229	11/40	D.KEGIPPDQQRL.L	sp|P11112|FlagUB_HUMAN	1279.69
0.9964	F1CH20171219_26D1.04114.04114.2	0.0342	6/20	D.KEGIPPDQQRL.L	sp|P11112|FlagUB_HUMAN	1279.69
1	F1CH20171219_26D1.04151.04151.2	0.00613	7/14	L.SDYNIQKE.S	sp|P11112|FlagUB_HUMAN	995.456
0.979	F1CH20171219_26D1.04162.04162.2	0.0288	5/20	D.KEGIPPDQQRL.L	sp|P11112|FlagUB_HUMAN	1279.69
0.9826	F1CH20171219_26D1.04206.04206.2	0.067	7/20	D.KEGIPPDQQRL.L	sp|P11112|FlagUB_HUMAN	1279.69
0.9986	F1CH20171219_26D1.04216.04216.3	0.124	13/32	L.DRRLPRPLE.R	sp|P22222|CCNB1m_HUMAN	1150.66
1	F1CH20171219_26D1.04243.04243.2	0.0069	7/14	L.SDYNIQKE.S	sp|P11112|FlagUB_HUMAN	995.456
0.9979	F1CH20171219_26D1.04273.04273.3	0.126	14/32	L.DRRLPRPLE.R	sp|P22222|CCNB1m_HUMAN	1150.66
0.963	F1CH20171219_26D1.04275.04275.2	0.101	9/16	L.DRRLPRPLE.R	sp|P22222|CCNB1m_HUMAN	1150.66
0.9782	F1CH20171219_26D1.04312.04312.2	0.0771	6/18	F.PTALVPRGSS.E	sp|P08640|FLO11_YEAST	983.54
0.9983	F1CH20171219_26D1.04321.04321.2	0.0138	6/20	D.KEGIPPDQQRL.L	sp|P11112|FlagUB_HUMAN	1279.69
0.9999	F1CH20171219_26D1.04330.04330.3	0.0607	13/32	L.DRRLPRPLE.R	sp|P22222|CCNB1m_HUMAN	1150.66
0.9893	F1CH20171219_26D1.04332.04332.2	0.0223	5/16	L.DRRLPRPLE.R	sp|P22222|CCNB1m_HUMAN	1150.66
0.999	F1CH20171219_26D1.04378.04378.2	0.0207	6/20	D.KEGIPPDQQRL.L	sp|P11112|FlagUB_HUMAN	1279.69
0.999	F1CH20171219_26D1.04390.04390.3	0.113	12/32	L.DRRLPRPLE.R	sp|P22222|CCNB1m_HUMAN	1150.66
0.9995	F1CH20171219_26D1.04449.04449.2	0.0158	6/20	D.KEGIPPDQQRL.L	sp|P11112|FlagUB_HUMAN	1279.69
0.9999	F1CH20171219_26D1.04468.04468.3	0.0608	12/32	R.RLPRPLERV.P	sp|P22222|CCNB1m_HUMAN	1134.7
1	F1CH20171219_26D1.04625.04625.2	5.95e-05	9/22	V.PTAPAATSRPGL.R	sp|P22222|CCNB1m_HUMAN	1137.61
0.9998	F1CH20171219_26D1.04656.04656.2	0.0103	7/20	A.LGDIGNRVSEQ.L	sp|P22222|CCNB1m_HUMAN	1186.59
0.9981	F1CH20171219_26D1.04670.04670.2	0.0131	6/22	V.PTAPAATSRPGL.R	sp|P22222|CCNB1m_HUMAN	1137.61
0.9993	F1CH20171219_26D1.04704.04704.2	0.0183	7/18	A.LGDIGNRVSE.Q	sp|P22222|CCNB1m_HUMAN	1058.54
1	F1CH20171219_26D1.04770.04770.2	0.00422	13/18	A.LGDIGNRVSE.Q	sp|P22222|CCNB1m_HUMAN	1058.54
1	F1CH20171219_26D1.04816.04816.2	0.00486	9/18	A.LGDIGNRVSE.Q	sp|P22222|CCNB1m_HUMAN	1058.54
0.9999	F1CH20171219_26D1.04880.04880.2	0.00989	9/18	A.LGDIGNRVSE.Q	sp|P22222|CCNB1m_HUMAN	1058.54
1	F1CH20171219_26D1.05005.05005.2	0.00467	8/18	R.PRTALGDIGN.R	sp|P22222|CCNB1m_HUMAN	1012.53
1	F1CH20171219_26D1.05011.05011.2	0.00355	10/18	A.LGDIGNRVSE.Q	sp|P22222|CCNB1m_HUMAN	1058.54
0.9994	F1CH20171219_26D1.05237.05237.3	0.0707	5/36	C.KILMVIGFVI.L	sp|P38085|TAT1_YEAST	1131.71
0.9691	F1CH20171219_26D1.05244.05244.2	0.0919	6/14	V.SEQLQARL.P	sp|P22222|CCNB1m_HUMAN	943.509
1	F1CH20171219_26D1.05426.05426.2	0.00276	9/20	T.ALGDIGNRVSE.Q	sp|P22222|CCNB1m_HUMAN	1129.57
0.9998	F1CH20171219_26D1.05447.05447.2	0.0119	4/24	L.EVEPSDTIENVKA.K	sp|P11112|FlagUB_HUMAN	1429.69
0.9885	F1CH20171219_26D1.05458.05458.2	0.0568	3/20	L.SDYNIQKESTL.H	sp|P11112|FlagUB_HUMAN	1296.62
0.9976	F1CH20171219_26D1.05475.05475.2	0.0124	5/20	V.QLKDANSQIQA.Y	sp|P40457|MLP2_YEAST	1214.63
0.9705	F1CH20171219_26D1.05540.05540.2	0.0897	6/16	E.DNEKDLVKL.A	sp|P55036|PSMD4_HUMAN	1072.58
1	F1CH20171219_26D1.05562.05562.2	6.39e-07	11/20	L.SDYNIQKESTL.H	sp|P11112|FlagUB_HUMAN	1296.62
1	F1CH20171219_26D1.05563.05563.2	0.000374	10/20	L.GDIGNRVSEQL.Q	sp|P22222|CCNB1m_HUMAN	1186.59
1	F1CH20171219_26D1.05734.05734.2	0.000281	8/24	L.EVEPSDTIENVKA.K	sp|P11112|FlagUB_HUMAN	1429.69
1	F1CH20171219_26D1.05780.05780.2	0.000718	8/24	L.EVEPSDTIENVKA.K	sp|P11112|FlagUB_HUMAN	1429.69
0.9962	F1CH20171219_26D1.05905.05905.2	0.0352	5/20	L.SDYNIQKESTL.H	sp|P11112|FlagUB_HUMAN	1296.62
0.9996	F1CH20171219_26D1.05955.05955.2	0.0153	8/18	A.LGDIGNRVSE.Q	sp|P22222|CCNB1m_HUMAN	1058.54
1	F1CH20171219_26D1.06000.06000.2	0.00491	9/18	A.LGDIGNRVSE.Q	sp|P22222|CCNB1m_HUMAN	1058.54
0.9979	F1CH20171219_26D1.06041.06041.2	0.0204	7/18	D.PGAINRAQEL.R	sp|P32660|ATC5_YEAST	1067.57
1	F1CH20171219_26D1.06045.06045.2	0.00101	7/20	G.KTITLEVEPSD.T	sp|P11112|FlagUB_HUMAN	1230.63
0.995	F1CH20171219_26D1.06091.06091.2	0.0395	7/18	D.PGAINRAQEL.R	sp|P32660|ATC5_YEAST	1067.57
0.9968	F1CH20171219_26D1.06124.06124.2	0.0328	5/24	L.TGKTITLEVEPSD.T	sp|P11112|FlagUB_HUMAN	1388.7
0.9804	F1CH20171219_26D1.06169.06169.2	0.0732	5/24	L.TGKTITLEVEPSD.T	sp|P11112|FlagUB_HUMAN	1388.7
0.9974	F1CH20171219_26D1.06356.06356.2	0.017	8/22	A.LGDIGNRVSEQL.Q	sp|P22222|CCNB1m_HUMAN	1299.68
1	F1CH20171219_26D1.07845.07845.2	9.86e-05	9/18	Y.DVPDYALALR.V	sp|P22222|CCNB1m_HUMAN	1131.59
0.998	F1CH20171219_26D1.07868.07868.2	0.0271	7/16	L.YQEPVLGPV.R	sp|CASB_BOVIN|	1000.52
0.9923	F1CH20171219_26D1.10710.10710.2	0.0375	3/68	S.HFPDEVVAARKGSPLVIGVKGKTDMDVNFVEVEYL.D	sp|A2P2R3|YM084_YEAST	3858

## Sheet: 26S_2
probability	spectrum	expect	ions	peptide	protein	calc_neutral_pep_mass
1	F1CH20171219_26D2.02848.02848.2	0.00226	9/16	N.SRINAENRA.R	sp|P22222|CCNB1m_HUMAN	1029.53
0.9985	F1CH20171219_26D2.02880.02880.2	0.026	7/18	D.KEGIPPDQQR.L	sp|P11112|FlagUB_HUMAN	1166.6
0.9986	F1CH20171219_26D2.03190.03190.2	0.0252	6/16	D.KEGIPPDQQ.R	sp|P11112|FlagUB_HUMAN	1010.5
1	F1CH20171219_26D2.03223.03223.2	0.00473	9/16	D.KEGIPPDQQ.R	sp|P11112|FlagUB_HUMAN	1010.5
1	F1CH20171219_26D2.03257.03257.2	0.00174	9/16	D.KEGIPPDQQ.R	sp|P11112|FlagUB_HUMAN	1010.5
1	F1CH20171219_26D2.03290.03290.2	0.00499	7/16	D.KEGIPPDQQ.R	sp|P11112|FlagUB_HUMAN	1010.5
0.9934	F1CH20171219_26D2.03339.03339.2	0.0497	8/20	E.ARPSATGRVID.R	sp|P22222|CCNB1m_HUMAN	1141.62
0.9999	F1CH20171219_26D2.03340.03340.2	0.00953	7/16	D.KEGIPPDQQ.R	sp|P11112|FlagUB_HUMAN	1010.5
1	F1CH20171219_26D2.03373.03373.2	0.00117	10/16	L.GDIGNRVSE.Q	sp|P22222|CCNB1m_HUMAN	945.452
1	F1CH20171219_26D2.03376.03376.2	0.00193	8/16	D.KEGIPPDQQ.R	sp|P11112|FlagUB_HUMAN	1010.5
1	F1CH20171219_26D2.03453.03453.2	0.000696	7/16	D.KEGIPPDQQ.R	sp|P11112|FlagUB_HUMAN	1010.5
1	F1CH20171219_26D2.03523.03523.2	0.00647	9/16	R.RVPTAPAAT.S	sp|P22222|CCNB1m_HUMAN	882.492
0.9797	F1CH20171219_26D2.03525.03525.2	0.086	7/14	R.RVPTAPAA.T	sp|P22222|CCNB1m_HUMAN	781.445
0.9999	F1CH20171219_26D2.03547.03547.2	0.00916	7/16	H.IQKEDVPSE.R	sp|CAS1_BOVIN|	1043.51
1	F1CH20171219_26D2.03634.03634.2	0.00623	6/16	L.SDYNIQKES.T	sp|P11112|FlagUB_HUMAN	1082.49
1	F1CH20171219_26D2.03642.03642.2	0.000985	8/14	L.SDYNIQKE.S	sp|P11112|FlagUB_HUMAN	995.456
0.9646	F1CH20171219_26D2.03714.03714.2	0.061	6/20	D.KEGIPPDQQRL.L	sp|P11112|FlagUB_HUMAN	1279.69
0.9937	F1CH20171219_26D2.03748.03748.2	0.0405	5/20	D.KEGIPPDQQRL.L	sp|P11112|FlagUB_HUMAN	1279.69
0.9845	F1CH20171219_26D2.03784.03784.2	0.0331	6/20	D.KEGIPPDQQRL.L	sp|P11112|FlagUB_HUMAN	1279.69
1	F1CH20171219_26D2.03796.03796.2	0.00061	9/20	D.TIENVKAKIQD.K	sp|P11112|FlagUB_HUMAN	1257.69
0.9997	F1CH20171219_26D2.03815.03815.2	0.0132	7/14	L.SDYNIQKE.S	sp|P11112|FlagUB_HUMAN	995.456
0.9773	F1CH20171219_26D2.03859.03859.2	0.0912	6/16	G.NRVSEQLQA.R	sp|P22222|CCNB1m_HUMAN	1043.54
0.9651	F1CH20171219_26D2.03959.03959.2	0.115	6/18	F.PTALVPRGSS.E	sp|P08640|FLO11_YEAST	983.54
0.9977	F1CH20171219_26D2.04000.04000.2	0.0311	6/16	F.PTALVPRGS.S	sp|P08640|FLO11_YEAST	896.508
0.9985	F1CH20171219_26D2.04045.04045.2	0.0259	6/16	F.PTALVPRGS.S	sp|P08640|FLO11_YEAST	896.508
0.9612	F1CH20171219_26D2.04079.04079.2	0.122	9/12	R.RLPRPLE.R	sp|P22222|CCNB1m_HUMAN	879.529
0.9977	F1CH20171219_26D2.04182.04182.2	0.025	6/16	F.PTALVPRGS.S	sp|P08640|FLO11_YEAST	896.508
1	F1CH20171219_26D2.04205.04205.2	2.55e-05	10/22	V.PTAPAATSRPGL.R	sp|P22222|CCNB1m_HUMAN	1137.61
1	F1CH20171219_26D2.04226.04226.2	0.00464	9/18	A.LGDIGNRVSE.Q	sp|P22222|CCNB1m_HUMAN	1058.54
1	F1CH20171219_26D2.04234.04234.2	0.00441	8/20	A.LGDIGNRVSEQ.L	sp|P22222|CCNB1m_HUMAN	1186.59
0.9601	F1CH20171219_26D2.04267.04267.2	0.124	7/18	A.LGDIGNRVSE.Q	sp|P22222|CCNB1m_HUMAN	1058.54
1	F1CH20171219_26D2.04325.04325.2	0.00259	12/18	A.LGDIGNRVSE.Q	sp|P22222|CCNB1m_HUMAN	1058.54
1	F1CH20171219_26D2.04365.04365.2	0.00351	10/18	A.LGDIGNRVSE.Q	sp|P22222|CCNB1m_HUMAN	1058.54
0.9996	F1CH20171219_26D2.04426.04426.2	0.0155	9/18	A.LGDIGNRVSE.Q	sp|P22222|CCNB1m_HUMAN	1058.54
0.9885	F1CH20171219_26D2.04481.04481.2	0.0647	8/14	R.ARINLAGA.R	sp|P22222|CCNB1m_HUMAN	784.456
0.9986	F1CH20171219_26D2.04517.04517.2	0.0156	8/18	A.LGDIGNRVSE.Q	sp|P22222|CCNB1m_HUMAN	1058.54
0.9887	F1CH20171219_26D2.04530.04530.2	0.0642	6/18	R.PRTALGDIGN.R	sp|P22222|CCNB1m_HUMAN	1012.53
0.9899	F1CH20171219_26D2.04701.04701.2	0.0608	7/14	V.SEQLQARL.P	sp|P22222|CCNB1m_HUMAN	943.509
0.9993	F1CH20171219_26D2.04830.04830.2	0.0191	8/20	T.ALGDIGNRVSE.Q	sp|P22222|CCNB1m_HUMAN	1129.57
0.9941	F1CH20171219_26D2.04846.04846.2	0.0471	4/24	L.EVEPSDTIENVKA.K	sp|P11112|FlagUB_HUMAN	1429.69
0.9995	F1CH20171219_26D2.04858.04858.2	0.0162	5/20	L.SDYNIQKESTL.H	sp|P11112|FlagUB_HUMAN	1296.62
1	F1CH20171219_26D2.04911.04911.2	4.25e-05	8/20	L.SDYNIQKESTL.H	sp|P11112|FlagUB_HUMAN	1296.62
0.9997	F1CH20171219_26D2.04925.04925.2	0.0134	7/20	L.GDIGNRVSEQL.Q	sp|P22222|CCNB1m_HUMAN	1186.59
0.9589	F1CH20171219_26D2.04927.04927.2	0.126	10/16	T.ALGDIGNRV.S	sp|P22222|CCNB1m_HUMAN	913.498
1	F1CH20171219_26D2.05061.05061.2	9.1e-05	9/24	L.EVEPSDTIENVKA.K	sp|P11112|FlagUB_HUMAN	1429.69
1	F1CH20171219_26D2.05096.05096.2	0.000272	6/24	L.EVEPSDTIENVKA.K	sp|P11112|FlagUB_HUMAN	1429.69
0.9999	F1CH20171219_26D2.05208.05208.2	0.00919	4/20	L.SDYNIQKESTL.H	sp|P11112|FlagUB_HUMAN	1296.62
0.9999	F1CH20171219_26D2.05245.05245.2	0.00999	8/18	A.LGDIGNRVSE.Q	sp|P22222|CCNB1m_HUMAN	1058.54
0.9999	F1CH20171219_26D2.05284.05284.2	0.00777	8/18	A.LGDIGNRVSE.Q	sp|P22222|CCNB1m_HUMAN	1058.54
0.9992	F1CH20171219_26D2.05312.05312.2	0.0206	4/20	G.KTITLEVEPSD.T	sp|P11112|FlagUB_HUMAN	1230.63
0.9987	F1CH20171219_26D2.05317.05317.2	0.0243	7/18	D.PGAINRAQEL.R	sp|P32660|ATC5_YEAST	1067.57
1	F1CH20171219_26D2.05377.05377.2	0.0024	6/24	L.TGKTITLEVEPSD.T	sp|P11112|FlagUB_HUMAN	1388.7
0.9989	F1CH20171219_26D2.06204.06204.2	0.023	7/20	L.EVEPSDTIENV.K	sp|P11112|FlagUB_HUMAN	1230.56
0.9995	F1CH20171219_26D2.06394.06394.2	0.0169	7/16	L.NVEIDPEIQ.K	sp|K2C1_HUMAN|	1055.51
0.9722	F1CH20171219_26D2.06965.06965.2	0.085	7/16	L.YQEPVLGPV.R	sp|CASB_BOVIN|	1000.52

## Sheet: 26S_3
probability	spectrum	expect	ions	peptide	protein	calc_neutral_pep_mass
1	F1CH20171219_26D3.02810.02810.3	0.00361	11/40	T.RNSRINAENRA.R	sp|P22222|CCNB1m_HUMAN	1299.68
1	F1CH20171219_26D3.02817.02817.3	0.0106	10/44	V.TRNSRINAENRA.R	sp|P22222|CCNB1m_HUMAN	1400.72
1	F1CH20171219_26D3.02819.02819.3	0.00324	8/36	N.SRINAENRAR.L	sp|P22222|CCNB1m_HUMAN	1185.63
0.988	F1CH20171219_26D3.02836.02836.2	0.0517	8/16	N.SRINAENRA.R	sp|P22222|CCNB1m_HUMAN	1029.53
1	F1CH20171219_26D3.02852.02852.3	0.00133	14/40	L.PLRKEARPSAT.G	sp|P22222|CCNB1m_HUMAN	1224.69
0.9779	F1CH20171219_26D3.02857.02857.2	0.0701	10/18	R.NSRINAENRA.R	sp|P22222|CCNB1m_HUMAN	1143.57
0.9982	F1CH20171219_26D3.02858.02858.2	0.022	7/20	L.PLRKEARPSAT.G	sp|P22222|CCNB1m_HUMAN	1224.69
1	F1CH20171219_26D3.02862.02862.3	0.000363	9/36	L.PLRKEARPSA.T	sp|P22222|CCNB1m_HUMAN	1123.65
1	F1CH20171219_26D3.02866.02866.3	0.0504	11/36	R.NSRINAENRA.R	sp|P22222|CCNB1m_HUMAN	1143.57
0.9528	F1CH20171219_26D3.02876.02876.3	0.641	8/48	R.VTRNSRINAENRA.R	sp|P22222|CCNB1m_HUMAN	1499.79
0.9644	F1CH20171219_26D3.02891.02891.2	0.0904	8/16	N.SRINAENRA.R	sp|P22222|CCNB1m_HUMAN	1029.53
0.9985	F1CH20171219_26D3.02918.02918.2	0.0208	7/18	D.KEGIPPDQQR.L	sp|P11112|FlagUB_HUMAN	1166.6
1	F1CH20171219_26D3.02922.02922.2	0.00412	7/16	V.PTAPAATSR.P	sp|P22222|CCNB1m_HUMAN	870.456
0.9999	F1CH20171219_26D3.02952.02952.2	0.00805	8/18	D.KEGIPPDQQR.L	sp|P11112|FlagUB_HUMAN	1166.6
0.9999	F1CH20171219_26D3.02983.02983.2	0.00388	7/18	D.KEGIPPDQQR.L	sp|P11112|FlagUB_HUMAN	1166.6
1	F1CH20171219_26D3.03018.03018.3	9.96e-05	18/44	A.RRVPTAPAATSR.P	sp|P22222|CCNB1m_HUMAN	1281.73
0.9998	F1CH20171219_26D3.03023.03023.2	0.00962	7/18	D.KEGIPPDQQR.L	sp|P11112|FlagUB_HUMAN	1166.6
0.9979	F1CH20171219_26D3.03097.03097.3	0.197	10/40	A.RPSATGRVIDR.R	sp|P22222|CCNB1m_HUMAN	1226.68
0.9782	F1CH20171219_26D3.03143.03143.3	0.484	2/104	E.KYHDVAHEYCRSQDTMDVWFDSGSSWS.V	sp|P48526|SYIM_YEAST	3235.34
0.9587	F1CH20171219_26D3.03169.03169.2	0.0982	4/18	V.PTAPAATSRP.G	sp|P22222|CCNB1m_HUMAN	967.509
1	F1CH20171219_26D3.03189.03189.3	0.00157	18/44	E.ARPSATGRVIDR.R	sp|P22222|CCNB1m_HUMAN	1297.72
0.973	F1CH20171219_26D3.03204.03204.3	0.332	7/44	N.SRINAENRARIN.L	sp|P22222|CCNB1m_HUMAN	1412.76
0.9948	F1CH20171219_26D3.03236.03236.2	0.0123	2/14	L.RPVNHVLV.T	sp|Q04838|YM88_YEAST	932.556
1	F1CH20171219_26D3.03317.03317.2	0.00579	9/18	A.RRVPTAPAAT.S	sp|P22222|CCNB1m_HUMAN	1038.59
1	F1CH20171219_26D3.03325.03325.2	0.00167	8/16	D.KEGIPPDQQ.R	sp|P11112|FlagUB_HUMAN	1010.5
1	F1CH20171219_26D3.03373.03373.2	0.00136	8/16	D.KEGIPPDQQ.R	sp|P11112|FlagUB_HUMAN	1010.5
1	F1CH20171219_26D3.03414.03414.2	0.00132	10/16	D.KEGIPPDQQ.R	sp|P11112|FlagUB_HUMAN	1010.5
1	F1CH20171219_26D3.03456.03456.2	0.00145	10/16	D.KEGIPPDQQ.R	sp|P11112|FlagUB_HUMAN	1010.5
1	F1CH20171219_26D3.03497.03497.2	0.000839	10/16	D.KEGIPPDQQ.R	sp|P11112|FlagUB_HUMAN	1010.5
1	F1CH20171219_26D3.03522.03522.3	0.0517	11/40	E.ARPSATGRVID.R	sp|P22222|CCNB1m_HUMAN	1141.62
0.9996	F1CH20171219_26D3.03556.03556.2	0.0126	9/16	D.KEGIPPDQQ.R	sp|P11112|FlagUB_HUMAN	1010.5
0.9975	F1CH20171219_26D3.03567.03567.2	0.0257	7/20	E.ARPSATGRVID.R	sp|P22222|CCNB1m_HUMAN	1141.62
0.9999	F1CH20171219_26D3.03574.03574.3	0.053	6/40	E.ARPSATGRVID.R	sp|P22222|CCNB1m_HUMAN	1141.62
0.9978	F1CH20171219_26D3.03581.03581.3	0.199	8/36	L.QARLPLRKEA.R	sp|P22222|CCNB1m_HUMAN	1180.7
1	F1CH20171219_26D3.03588.03588.2	0.00484	10/16	L.GDIGNRVSE.Q	sp|P22222|CCNB1m_HUMAN	945.452
1	F1CH20171219_26D3.03602.03602.2	0.00163	10/16	D.KEGIPPDQQ.R	sp|P11112|FlagUB_HUMAN	1010.5
1	F1CH20171219_26D3.03626.03626.2	0.000186	11/18	R.VPTAPAATSR.P	sp|P22222|CCNB1m_HUMAN	969.524
1	F1CH20171219_26D3.03637.03637.2	0.00027	9/16	L.GDIGNRVSE.Q	sp|P22222|CCNB1m_HUMAN	945.452
1	F1CH20171219_26D3.03648.03648.2	0.00228	10/16	D.KEGIPPDQQ.R	sp|P11112|FlagUB_HUMAN	1010.5
0.9994	F1CH20171219_26D3.03661.03661.2	0.014	6/14	L.SDYNIQKE.S	sp|P11112|FlagUB_HUMAN	995.456
1	F1CH20171219_26D3.03690.03690.2	0.000543	10/16	D.KEGIPPDQQ.R	sp|P11112|FlagUB_HUMAN	1010.5
1	F1CH20171219_26D3.03721.03721.3	0.00516	10/48	V.PTAPAATSRPGLR.P	sp|P22222|CCNB1m_HUMAN	1293.72
0.9983	F1CH20171219_26D3.03738.03738.2	0.0218	12/18	E.ARPSATGRVI.D	sp|P22222|CCNB1m_HUMAN	1026.59
1	F1CH20171219_26D3.03750.03750.2	0.000578	10/16	D.KEGIPPDQQ.R	sp|P11112|FlagUB_HUMAN	1010.5
1	F1CH20171219_26D3.03765.03765.2	0.00128	9/16	R.RVPTAPAAT.S	sp|P22222|CCNB1m_HUMAN	882.492
0.9943	F1CH20171219_26D3.03777.03777.2	0.0365	6/16	H.IQKEDVPSE.R	sp|CAS1_BOVIN|	1043.51
1	F1CH20171219_26D3.03795.03795.2	0.0013	9/16	D.KEGIPPDQQ.R	sp|P11112|FlagUB_HUMAN	1010.5
1	F1CH20171219_26D3.03828.03828.2	0.00157	9/16	D.KEGIPPDQQ.R	sp|P11112|FlagUB_HUMAN	1010.5
1	F1CH20171219_26D3.03865.03865.2	0.00083	9/16	D.KEGIPPDQQ.R	sp|P11112|FlagUB_HUMAN	1010.5
1	F1CH20171219_26D3.03872.03872.2	0.00109	8/16	L.SDYNIQKES.T	sp|P11112|FlagUB_HUMAN	1082.49
1	F1CH20171219_26D3.03884.03884.2	0.000624	9/14	L.SDYNIQKE.S	sp|P11112|FlagUB_HUMAN	995.456
1	F1CH20171219_26D3.03893.03893.3	0.00178	13/40	K.EARPSATGRVI.D	sp|P22222|CCNB1m_HUMAN	1155.64
1	F1CH20171219_26D3.03911.03911.2	0.00138	8/16	D.KEGIPPDQQ.R	sp|P11112|FlagUB_HUMAN	1010.5
1	F1CH20171219_26D3.03929.03929.2	0.00125	8/14	L.SDYNIQKE.S	sp|P11112|FlagUB_HUMAN	995.456
1	F1CH20171219_26D3.03951.03951.2	0.000748	9/16	D.KEGIPPDQQ.R	sp|P11112|FlagUB_HUMAN	1010.5
0.999	F1CH20171219_26D3.03968.03968.2	0.0175	9/16	R.ARINLAGAR.R	sp|P22222|CCNB1m_HUMAN	940.557
0.9615	F1CH20171219_26D3.03970.03970.2	0.0945	4/20	D.KEGIPPDQQRL.L	sp|P11112|FlagUB_HUMAN	1279.69
1	F1CH20171219_26D3.03990.03990.2	0.00162	10/16	D.KEGIPPDQQ.R	sp|P11112|FlagUB_HUMAN	1010.5
1	F1CH20171219_26D3.03994.03994.3	0.00344	11/40	D.KEGIPPDQQRL.L	sp|P11112|FlagUB_HUMAN	1279.69
0.973	F1CH20171219_26D3.03999.03999.2	0.0778	7/12	Q.KAVPYPQ.R	sp|CASB_BOVIN|	801.438
0.9942	F1CH20171219_26D3.04010.04010.2	0.0369	6/20	D.KEGIPPDQQRL.L	sp|P11112|FlagUB_HUMAN	1279.69
1	F1CH20171219_26D3.04031.04031.2	0.00291	9/16	D.KEGIPPDQQ.R	sp|P11112|FlagUB_HUMAN	1010.5
0.9995	F1CH20171219_26D3.04048.04048.2	0.013	7/20	D.KEGIPPDQQRL.L	sp|P11112|FlagUB_HUMAN	1279.69
1	F1CH20171219_26D3.04056.04056.2	0.000157	11/20	D.TIENVKAKIQD.K	sp|P11112|FlagUB_HUMAN	1257.69
0.9999	F1CH20171219_26D3.04058.04058.3	0.0353	9/40	D.TIENVKAKIQD.K	sp|P11112|FlagUB_HUMAN	1257.69
1	F1CH20171219_26D3.04071.04071.2	0.00279	7/14	L.SDYNIQKE.S	sp|P11112|FlagUB_HUMAN	995.456
1	F1CH20171219_26D3.04076.04076.2	0.00573	7/16	D.KEGIPPDQQ.R	sp|P11112|FlagUB_HUMAN	1010.5
0.9974	F1CH20171219_26D3.04097.04097.2	0.0261	6/20	D.KEGIPPDQQRL.L	sp|P11112|FlagUB_HUMAN	1279.69
0.9998	F1CH20171219_26D3.04120.04120.2	0.00925	7/16	D.KEGIPPDQQ.R	sp|P11112|FlagUB_HUMAN	1010.5
0.9667	F1CH20171219_26D3.04123.04123.2	0.0871	6/14	L.SDYNIQKE.S	sp|P11112|FlagUB_HUMAN	995.456
0.9944	F1CH20171219_26D3.04137.04137.2	0.023	6/20	D.KEGIPPDQQRL.L	sp|P11112|FlagUB_HUMAN	1279.69
0.981	F1CH20171219_26D3.04147.04147.2	0.0649	8/14	R.PSATGRVI.D	sp|P22222|CCNB1m_HUMAN	799.455
0.9986	F1CH20171219_26D3.04202.04202.2	0.0199	7/14	L.SDYNIQKE.S	sp|P11112|FlagUB_HUMAN	995.456
0.9804	F1CH20171219_26D3.04224.04224.2	0.0659	5/20	D.KEGIPPDQQRL.L	sp|P11112|FlagUB_HUMAN	1279.69
0.9997	F1CH20171219_26D3.04263.04263.2	0.00935	5/20	D.KEGIPPDQQRL.L	sp|P11112|FlagUB_HUMAN	1279.69
1	F1CH20171219_26D3.04269.04269.3	0.0575	13/32	L.DRRLPRPLE.R	sp|P22222|CCNB1m_HUMAN	1150.66
0.959	F1CH20171219_26D3.04296.04296.2	0.0979	6/18	F.PTALVPRGSS.E	sp|P08640|FLO11_YEAST	983.54
0.9608	F1CH20171219_26D3.04310.04310.2	0.0954	5/20	D.KEGIPPDQQRL.L	sp|P11112|FlagUB_HUMAN	1279.69
0.9995	F1CH20171219_26D3.04316.04316.3	0.122	15/32	L.DRRLPRPLE.R	sp|P22222|CCNB1m_HUMAN	1150.66
1	F1CH20171219_26D3.04332.04332.2	0.00024	8/16	L.GDIGNRVSE.Q	sp|P22222|CCNB1m_HUMAN	945.452
0.9981	F1CH20171219_26D3.04359.04359.3	0.19	11/32	L.DRRLPRPLE.R	sp|P22222|CCNB1m_HUMAN	1150.66
0.9976	F1CH20171219_26D3.04362.04362.2	0.0252	5/20	D.KEGIPPDQQRL.L	sp|P11112|FlagUB_HUMAN	1279.69
0.9837	F1CH20171219_26D3.04396.04396.2	0.0485	6/16	F.PTALVPRGS.S	sp|P08640|FLO11_YEAST	896.508
0.9513	F1CH20171219_26D3.04471.04471.2	0.108	9/12	R.RLPRPLE.R	sp|P22222|CCNB1m_HUMAN	879.529
0.9862	F1CH20171219_26D3.04481.04481.2	0.0189	6/16	F.PTALVPRGS.S	sp|P08640|FLO11_YEAST	896.508
1	F1CH20171219_26D3.04580.04580.2	0.000305	9/22	V.PTAPAATSRPGL.R	sp|P22222|CCNB1m_HUMAN	1137.61
0.999	F1CH20171219_26D3.04605.04605.2	0.0177	7/18	A.LGDIGNRVSE.Q	sp|P22222|CCNB1m_HUMAN	1058.54
1	F1CH20171219_26D3.04613.04613.2	0.0002	11/20	A.LGDIGNRVSEQ.L	sp|P22222|CCNB1m_HUMAN	1186.59
0.9999	F1CH20171219_26D3.04705.04705.2	0.00351	12/18	A.LGDIGNRVSE.Q	sp|P22222|CCNB1m_HUMAN	1058.54
0.9985	F1CH20171219_26D3.04750.04750.2	0.0206	10/18	A.LGDIGNRVSE.Q	sp|P22222|CCNB1m_HUMAN	1058.54
0.9861	F1CH20171219_26D3.04796.04796.2	0.0554	9/18	A.LGDIGNRVSE.Q	sp|P22222|CCNB1m_HUMAN	1058.54
0.9641	F1CH20171219_26D3.04842.04842.2	0.0908	7/18	A.LGDIGNRVSE.Q	sp|P22222|CCNB1m_HUMAN	1058.54
0.9996	F1CH20171219_26D3.04883.04883.2	0.0128	9/18	A.LGDIGNRVSE.Q	sp|P22222|CCNB1m_HUMAN	1058.54
0.9586	F1CH20171219_26D3.04891.04891.2	0.0984	9/16	L.EDGRTLSDY.N	sp|P11112|FlagUB_HUMAN	1054.46
0.9856	F1CH20171219_26D3.04996.04996.2	0.0565	7/16	D.YNIQKESTL.H	sp|P11112|FlagUB_HUMAN	1094.56
1	F1CH20171219_26D3.05206.05206.2	0.00282	5/24	L.EVEPSDTIENVKA.K	sp|P11112|FlagUB_HUMAN	1429.69
1	F1CH20171219_26D3.05313.05313.2	0.00205	5/20	L.SDYNIQKESTL.H	sp|P11112|FlagUB_HUMAN	1296.62
1	F1CH20171219_26D3.05341.05341.2	0.0017	7/20	L.GDIGNRVSEQL.Q	sp|P22222|CCNB1m_HUMAN	1186.59
1	F1CH20171219_26D3.05354.05354.2	0.000648	4/20	L.SDYNIQKESTL.H	sp|P11112|FlagUB_HUMAN	1296.62
0.9878	F1CH20171219_26D3.05402.05402.2	0.0448	7/16	T.ALGDIGNRV.S	sp|P22222|CCNB1m_HUMAN	913.498
1	F1CH20171219_26D3.05463.05463.2	1.61e-05	11/24	L.EVEPSDTIENVKA.K	sp|P11112|FlagUB_HUMAN	1429.69
1	F1CH20171219_26D3.05505.05505.2	6.53e-06	10/24	L.EVEPSDTIENVKA.K	sp|P11112|FlagUB_HUMAN	1429.69
0.9999	F1CH20171219_26D3.05677.05677.2	0.00728	7/18	A.LGDIGNRVSE.Q	sp|P22222|CCNB1m_HUMAN	1058.54
0.9948	F1CH20171219_26D3.05719.05719.2	0.0351	6/18	A.LGDIGNRVSE.Q	sp|P22222|CCNB1m_HUMAN	1058.54
1	F1CH20171219_26D3.05782.05782.2	0.000363	7/20	G.KTITLEVEPSD.T	sp|P11112|FlagUB_HUMAN	1230.63
0.9985	F1CH20171219_26D3.05802.05802.2	0.0204	7/18	D.PGAINRAQEL.R	sp|P32660|ATC5_YEAST	1067.57
1	F1CH20171219_26D3.05852.05852.2	3.76e-05	9/24	L.TGKTITLEVEPSD.T	sp|P11112|FlagUB_HUMAN	1388.7
0.9642	F1CH20171219_26D3.06332.06332.2	0.0824	5/20	L.EDGRTLSDYNI.Q	sp|P11112|FlagUB_HUMAN	1281.58
1	F1CH20171219_26D3.07489.07489.2	8.11e-05	7/18	Y.DVPDYALALR.V	sp|P22222|CCNB1m_HUMAN	1131.59
