# Supplementary material for: The 20S as a stand-alone proteasome in cells can degrade the ubiquitin tag
Source: Nat Commun. 2021 Oct 26;12:6173. doi: 10.1038/s41467-021-26427-0 (PMC8548400; doi:10.1038/s41467-021-26427-0)
Supplement: Supplementary file 7 — Dataset 4 [file 41467_2021_26427_MOESM7_ESM.xlsx]

## Sheet: 20S_1
probability	spectrum	expect	ions	peptide	protein	calc_neutral_pep_mass
1	F1CH20171219_20E1.02884.02884.3	0.00042	15/40	T.RNSRINAENRA.R	sp|P22222|CCNB1m_HUMAN	1299.68
1	F1CH20171219_20E1.02891.02891.3	0.00126	11/44	V.TRNSRINAENRA.R	sp|P22222|CCNB1m_HUMAN	1400.72
1	F1CH20171219_20E1.02907.02907.2	0.00431	8/16	N.SRINAENRA.R	sp|P22222|CCNB1m_HUMAN	1029.53
1	F1CH20171219_20E1.02910.02910.3	0.00209	12/40	T.RNSRINAENRA.R	sp|P22222|CCNB1m_HUMAN	1299.68
0.9963	F1CH20171219_20E1.02914.02914.3	0.116	7/36	L.RVTRNSRINA.E	sp|P22222|CCNB1m_HUMAN	1185.67
1	F1CH20171219_20E1.02923.02923.2	0.0017	8/18	R.NSRINAENRA.R	sp|P22222|CCNB1m_HUMAN	1143.57
0.9626	F1CH20171219_20E1.02929.02929.2	0.157	4/22	D.EPAEKADEPM[147.04]EH.-	sp|P25786|PSA1_HUMAN	1397.58
1	F1CH20171219_20E1.02931.02931.3	0.00829	10/36	R.NSRINAENRA.R	sp|P22222|CCNB1m_HUMAN	1143.57
0.9997	F1CH20171219_20E1.02935.02935.3	0.0749	7/48	R.VTRNSRINAENRA.R	sp|P22222|CCNB1m_HUMAN	1499.79
1	F1CH20171219_20E1.02955.02955.2	0.0103	7/16	V.PTAPAATSR.P	sp|P22222|CCNB1m_HUMAN	870.456
0.9978	F1CH20171219_20E1.02992.02992.3	0.134	9/40	A.TSRPGLRPRTA.L	sp|P22222|CCNB1m_HUMAN	1210.69
1	F1CH20171219_20E1.03011.03011.3	6.46e-06	20/44	A.RRVPTAPAATSR.P	sp|P22222|CCNB1m_HUMAN	1281.73
1	F1CH20171219_20E1.03049.03049.3	0.0152	12/40	A.RPSATGRVIDR.R	sp|P22222|CCNB1m_HUMAN	1226.68
1	F1CH20171219_20E1.03106.03106.3	0.00843	11/44	E.ARPSATGRVIDR.R	sp|P22222|CCNB1m_HUMAN	1297.72
0.9997	F1CH20171219_20E1.03126.03126.3	0.0841	7/44	N.SRINAENRARIN.L	sp|P22222|CCNB1m_HUMAN	1412.76
1	F1CH20171219_20E1.03218.03218.2	0.000556	7/20	V.PTAPAATSRPG.L	sp|P22222|CCNB1m_HUMAN	1024.53
0.9664	F1CH20171219_20E1.03224.03224.2	0.149	8/18	A.RRVPTAPAAT.S	sp|P22222|CCNB1m_HUMAN	1038.59
0.9494	F1CH20171219_20E1.03248.03248.2	0.183	3/22	D.EPAEKADEPMEH.-	sp|P25786|PSA1_HUMAN	1381.58
0.9845	F1CH20171219_20E1.03256.03256.3	0.238	6/44	D.EPAEKADEPMEH.-	sp|P25786|PSA1_HUMAN	1381.58
0.9998	F1CH20171219_20E1.03300.03300.2	0.022	8/14	V.KTLTGKTI.T	sp|P11112|FlagUB_HUMAN	860.533
0.9587	F1CH20171219_20E1.03336.03336.3	0.276	6/40	N.SRINAENRARI.N	sp|P22222|CCNB1m_HUMAN	1298.72
1	F1CH20171219_20E1.03344.03344.2	0.00221	7/18	V.PTAPAATSRP.G	sp|P22222|CCNB1m_HUMAN	967.509
1	F1CH20171219_20E1.03397.03397.3	0.0352	10/40	E.ARPSATGRVID.R	sp|P22222|CCNB1m_HUMAN	1141.62
0.8968	F1CH20171219_20E1.03428.03428.2	0.273	7/20	E.ARPSATGRVID.R	sp|P22222|CCNB1m_HUMAN	1141.62
1	F1CH20171219_20E1.03431.03431.3	0.00697	8/36	L.QARLPLRKEA.R	sp|P22222|CCNB1m_HUMAN	1180.7
1	F1CH20171219_20E1.03456.03456.2	0.00289	9/18	L.GDIGNRVSEQ.L	sp|P22222|CCNB1m_HUMAN	1073.51
1	F1CH20171219_20E1.03464.03464.2	0.000307	11/16	L.GDIGNRVSE.Q	sp|P22222|CCNB1m_HUMAN	945.452
1	F1CH20171219_20E1.03505.03505.2	0.00499	8/16	L.GDIGNRVSE.Q	sp|P22222|CCNB1m_HUMAN	945.452
0.9999	F1CH20171219_20E1.03518.03518.2	0.0192	7/18	E.ARPSATGRVI.D	sp|P22222|CCNB1m_HUMAN	1026.59
0.8726	F1CH20171219_20E1.03520.03520.2	0.312	5/16	G.KQLEDGRTL.S	sp|P11112|FlagUB_HUMAN	1058.57
1	F1CH20171219_20E1.03525.03525.2	0.00416	10/18	R.VPTAPAATSR.P	sp|P22222|CCNB1m_HUMAN	969.524
0.9999	F1CH20171219_20E1.03531.03531.3	0.0632	9/64	V.PTAPAATSRPGLRPRTA.L	sp|P22222|CCNB1m_HUMAN	1718.95
0.9994	F1CH20171219_20E1.03573.03573.2	0.0265	7/18	R.RVPTAPAATS.R	sp|P22222|CCNB1m_HUMAN	969.524
0.9999	F1CH20171219_20E1.03585.03585.2	0.0141	7/18	A.GKQLEDGRTL.S	sp|P11112|FlagUB_HUMAN	1115.59
0.9991	F1CH20171219_20E1.03609.03609.2	0.0246	8/14	R.RVPTAPAA.T	sp|P22222|CCNB1m_HUMAN	781.445
1	F1CH20171219_20E1.03618.03618.2	0.0032	10/16	R.RVPTAPAAT.S	sp|P22222|CCNB1m_HUMAN	882.492
1	F1CH20171219_20E1.03655.03655.2	0.0046	7/20	F.AGKQLEDGRTL.S	sp|P11112|FlagUB_HUMAN	1186.63
1	F1CH20171219_20E1.03660.03660.3	0.00915	8/40	F.AGKQLEDGRTL.S	sp|P11112|FlagUB_HUMAN	1186.63
1	F1CH20171219_20E1.03714.03714.2	0.000407	7/18	-.DYKDDDDKLQ.L	sp|P11112|FlagUB_HUMAN	1253.54
1	F1CH20171219_20E1.03735.03735.2	0.00105	8/16	L.SDYNIQKES.T	sp|P11112|FlagUB_HUMAN	1082.49
1	F1CH20171219_20E1.03745.03745.2	0.000876	9/14	L.SDYNIQKE.S	sp|P11112|FlagUB_HUMAN	995.456
0.9996	F1CH20171219_20E1.03780.03780.2	0.0269	7/14	N.RVSEQLQA.R	sp|P22222|CCNB1m_HUMAN	929.493
0.9968	F1CH20171219_20E1.03860.03860.2	0.0411	5/20	D.KEGIPPDQQRL.L	sp|P11112|FlagUB_HUMAN	1279.69
1	F1CH20171219_20E1.03863.03863.2	1.32e-05	10/18	L.SDYNIQKEST.L	sp|P11112|FlagUB_HUMAN	1183.54
1	F1CH20171219_20E1.03906.03906.2	2.34e-05	11/20	D.TIENVKAKIQD.K	sp|P11112|FlagUB_HUMAN	1257.69
0.9991	F1CH20171219_20E1.03908.03908.2	0.0348	6/20	D.KEGIPPDQQRL.L	sp|P11112|FlagUB_HUMAN	1279.69
1	F1CH20171219_20E1.03910.03910.3	0.0014	11/40	D.TIENVKAKIQD.K	sp|P11112|FlagUB_HUMAN	1257.69
1	F1CH20171219_20E1.03957.03957.2	0.004	9/14	L.SDYNIQKE.S	sp|P11112|FlagUB_HUMAN	995.456
1	F1CH20171219_20E1.03963.03963.2	0.000887	10/20	D.TIENVKAKIQD.K	sp|P11112|FlagUB_HUMAN	1257.69
0.9993	F1CH20171219_20E1.03996.03996.2	0.0317	6/16	G.NRVSEQLQA.R	sp|P22222|CCNB1m_HUMAN	1043.54
0.9892	F1CH20171219_20E1.04042.04042.2	0.0191	3/20	P.M[147.04]DDACGYFMSH.D	sp|Q08409|AUS1_YEAST	1291.43
1	F1CH20171219_20E1.04048.04048.2	0.00094	6/16	-.DYKDDDDKL.Q	sp|P11112|FlagUB_HUMAN	1125.48
0.9999	F1CH20171219_20E1.04096.04096.3	0.0629	15/32	L.DRRLPRPLE.R	sp|P22222|CCNB1m_HUMAN	1150.66
0.9437	F1CH20171219_20E1.04191.04191.3	0.375	8/44	N.AENRARINLAGA.R	sp|P22222|CCNB1m_HUMAN	1254.68
0.9674	F1CH20171219_20E1.04230.04230.2	0.0725	10/12	R.RLPRPLE.R	sp|P22222|CCNB1m_HUMAN	879.529
0.9945	F1CH20171219_20E1.04273.04273.2	0.0679	8/16	A.LGDIGNRVS.E	sp|P22222|CCNB1m_HUMAN	929.493
1	F1CH20171219_20E1.04299.04299.2	0.000106	9/18	E.PSDTIENVKA.K	sp|P11112|FlagUB_HUMAN	1072.54
0.9999	F1CH20171219_20E1.04386.04386.2	0.0157	4/16	L.NEPPLVHTA.A	sp|P28072|PSB6_HUMAN	976.498
1	F1CH20171219_20E1.04412.04412.2	0.00206	10/16	T.LSDYNIQKE.S	sp|P11112|FlagUB_HUMAN	1108.54
1	F1CH20171219_20E1.04413.04413.2	0.000521	8/22	V.PTAPAATSRPGL.R	sp|P22222|CCNB1m_HUMAN	1137.61
1	F1CH20171219_20E1.04429.04429.2	0.000179	9/20	V.AGGAPSVGIKA.A	sp|P25787|PSA2_HUMAN	926.519
0.9997	F1CH20171219_20E1.04440.04440.2	0.0234	8/18	A.LGDIGNRVSE.Q	sp|P22222|CCNB1m_HUMAN	1058.54
1	F1CH20171219_20E1.04441.04441.2	0.000219	11/20	A.LGDIGNRVSEQ.L	sp|P22222|CCNB1m_HUMAN	1186.59
1	F1CH20171219_20E1.04491.04491.2	0.00316	10/18	A.LGDIGNRVSE.Q	sp|P22222|CCNB1m_HUMAN	1058.54
0.9919	F1CH20171219_20E1.04496.04496.2	0.0762	6/18	L.NEPPLVHTAA.S	sp|P28072|PSB6_HUMAN	1047.53
0.9222	F1CH20171219_20E1.04531.04531.2	0.231	5/20	L.PEADISVLGNA.E	sp|Q02354|UTP6_YEAST	1084.54
1	F1CH20171219_20E1.04545.04545.2	0.00879	12/18	A.LGDIGNRVSE.Q	sp|P22222|CCNB1m_HUMAN	1058.54
0.9955	F1CH20171219_20E1.04572.04572.2	0.0631	5/22	A.SDRVAASNIVQM[147.04].K	sp|P49721|PSB2_HUMAN	1305.63
1	F1CH20171219_20E1.04587.04587.2	0.0131	8/18	A.LGDIGNRVSE.Q	sp|P22222|CCNB1m_HUMAN	1058.54
0.9744	F1CH20171219_20E1.04609.04609.2	0.0978	4/20	L.KESFEGQMTED.N	sp|P25787|PSA2_HUMAN	1299.53
1	F1CH20171219_20E1.04615.04615.2	0.0102	8/18	V.KTLTGKTITL.E	sp|P11112|FlagUB_HUMAN	1074.66
0.9826	F1CH20171219_20E1.04693.04693.2	0.11	8/14	R.ARINLAGA.R	sp|P22222|CCNB1m_HUMAN	784.456
1	F1CH20171219_20E1.04711.04711.2	0.000518	9/22	A.VAGGAPSVGIKA.A	sp|P25787|PSA2_HUMAN	1025.59
0.9936	F1CH20171219_20E1.04723.04723.2	0.035	5/22	A.ADSRATAGAYIA.S	sp|P28074|PSB5_HUMAN	1165.57
1	F1CH20171219_20E1.04752.04752.3	1.34e-05	9/52	L.AM[147.04]ERDGSSGGVIRL.A	sp|P28072|PSB6_HUMAN	1462.72
1	F1CH20171219_20E1.04792.04792.3	0.000264	12/48	E.DGRTLSDYNIQKE.S	sp|P11112|FlagUB_HUMAN	1537.74
0.9891	F1CH20171219_20E1.04800.04800.2	0.0897	3/22	M.ERDGSSGGVIRL.A	sp|P28072|PSB6_HUMAN	1244.65
0.9998	F1CH20171219_20E1.04857.04857.2	0.0216	7/20	M.RNGYELSPTAA.A	sp|P49721|PSB2_HUMAN	1177.57
1	F1CH20171219_20E1.04899.04899.2	0.000957	8/24	A.AVAGGAPSVGIKA.A	sp|P25787|PSA2_HUMAN	1096.62
0.9999	F1CH20171219_20E1.04913.04913.2	0.0184	8/18	T.ALGDIGNRVS.E	sp|P22222|CCNB1m_HUMAN	1000.53
0.9984	F1CH20171219_20E1.04955.04955.2	0.043	8/14	V.SEQLQARL.P	sp|P22222|CCNB1m_HUMAN	943.509
0.9983	F1CH20171219_20E1.05006.05006.2	0.0436	7/14	V.SEQLQARL.P	sp|P22222|CCNB1m_HUMAN	943.509
1	F1CH20171219_20E1.05010.05010.2	0.00243	10/22	L.GDIGNRVSEQLQ.A	sp|P22222|CCNB1m_HUMAN	1314.65
1	F1CH20171219_20E1.05036.05036.2	0.00453	9/26	L.AAVAGGAPSVGIKA.A	sp|P25787|PSA2_HUMAN	1167.66
0.9597	F1CH20171219_20E1.05054.05054.2	0.163	6/20	A.ADSRATAGAYI.A	sp|P28074|PSB5_HUMAN	1094.54
0.997	F1CH20171219_20E1.05058.05058.2	0.0539	7/16	F.AIVASDTRL.S	sp|P20618|PSB1_HUMAN	944.529
1	F1CH20171219_20E1.05088.05088.2	0.000123	9/24	F.DGGVVLGADSRTT.T	sp|P28072|PSB6_HUMAN	1246.62
1	F1CH20171219_20E1.05120.05120.2	0.00495	13/20	T.ALGDIGNRVSE.Q	sp|P22222|CCNB1m_HUMAN	1129.57
1	F1CH20171219_20E1.05133.05133.2	0.00532	6/24	L.EVEPSDTIENVKA.K	sp|P11112|FlagUB_HUMAN	1429.69
1	F1CH20171219_20E1.05162.05162.2	0.000142	13/20	T.ALGDIGNRVSE.Q	sp|P22222|CCNB1m_HUMAN	1129.57
0.9991	F1CH20171219_20E1.05206.05206.2	0.0119	3/16	T.AAVPSIIVP.K	sp|Q02749|YP068_YEAST	865.527
1	F1CH20171219_20E1.05220.05220.2	4.92e-05	7/20	L.SDYNIQKESTL.H	sp|P11112|FlagUB_HUMAN	1296.62
1	F1CH20171219_20E1.05226.05226.2	0.000768	9/20	L.GDIGNRVSEQL.Q	sp|P22222|CCNB1m_HUMAN	1186.59
0.9499	F1CH20171219_20E1.05237.05237.2	0.182	10/16	T.ALGDIGNRV.S	sp|P22222|CCNB1m_HUMAN	913.498
1	F1CH20171219_20E1.05241.05241.2	0.00108	7/24	L.EVEPSDTIENVKA.K	sp|P11112|FlagUB_HUMAN	1429.69
1	F1CH20171219_20E1.05265.05265.2	0.0125	5/20	L.SDYNIQKESTL.H	sp|P11112|FlagUB_HUMAN	1296.62
1	F1CH20171219_20E1.05272.05272.2	0.00194	8/20	L.GDIGNRVSEQL.Q	sp|P22222|CCNB1m_HUMAN	1186.59
0.9968	F1CH20171219_20E1.05308.05308.2	0.0555	7/20	R.TALGDIGNRVS.E	sp|P22222|CCNB1m_HUMAN	1101.58
0.9857	F1CH20171219_20E1.05325.05325.2	0.101	6/14	L.SEGFSIHT.R	sp|P20618|PSB1_HUMAN	876.398
0.8838	F1CH20171219_20E1.05328.05328.2	0.294	7/16	A.SDTRLSEGF.S	sp|P20618|PSB1_HUMAN	1010.47
1	F1CH20171219_20E1.05380.05380.2	0.00225	6/24	L.GDIGNRVSEQLQA.R	sp|P22222|CCNB1m_HUMAN	1385.69
0.9999	F1CH20171219_20E1.05400.05400.2	0.012	7/24	L.EVEPSDTIENVKA.K	sp|P11112|FlagUB_HUMAN	1429.69
1	F1CH20171219_20E1.05429.05429.2	0.00793	7/18	A.ERDVYTGDAL.R	sp|P20618|PSB1_HUMAN	1137.53
1	F1CH20171219_20E1.05443.05443.2	1.46e-05	12/24	L.EVEPSDTIENVKA.K	sp|P11112|FlagUB_HUMAN	1429.69
0.9998	F1CH20171219_20E1.05465.05465.2	0.0187	7/24	Y.VDSEGNRISGATF.S	sp|P28074|PSB5_HUMAN	1351.64
1	F1CH20171219_20E1.05486.05486.2	0.0128	5/24	L.EVEPSDTIENVKA.K	sp|P11112|FlagUB_HUMAN	1429.69
0.9551	F1CH20171219_20E1.05499.05499.2	0.172	5/18	L.TGKTITLEVE.P	sp|P11112|FlagUB_HUMAN	1089.59
0.9998	F1CH20171219_20E1.05527.05527.2	0.0227	8/22	R.TALGDIGNRVSE.Q	sp|P22222|CCNB1m_HUMAN	1230.62
1	F1CH20171219_20E1.05581.05581.2	6.55e-05	6/20	L.SDYNIQKESTL.H	sp|P11112|FlagUB_HUMAN	1296.62
0.9958	F1CH20171219_20E1.05593.05593.2	0.0613	7/16	D.GRTLSDYNI.Q	sp|P11112|FlagUB_HUMAN	1037.51
1	F1CH20171219_20E1.05619.05619.2	0.000241	9/22	D.VNVEINVAPGKD.L	sp|K1C9_HUMAN|	1253.66
0.9997	F1CH20171219_20E1.05622.05622.2	0.0208	6/18	R.TALGDIGNRV.S	sp|P22222|CCNB1m_HUMAN	1014.55
0.9997	F1CH20171219_20E1.05625.05625.2	0.0247	5/18	K.RYNEDLELED.A	sp|P25787|PSA2_HUMAN	1294.57
1	F1CH20171219_20E1.05633.05633.2	0.000304	7/20	Y.TQSGGVRPFGV.S	sp|P25787|PSA2_HUMAN	1103.57
0.972	F1CH20171219_20E1.05637.05637.2	0.0404	8/18	G.DIGNRVSEQL.Q	sp|P22222|CCNB1m_HUMAN	1129.57
1	F1CH20171219_20E1.05663.05663.2	0.0006	12/22	V.DSEGNRISGATF.S	sp|P28074|PSB5_HUMAN	1252.57
0.9991	F1CH20171219_20E1.05677.05677.2	0.0348	8/18	A.LGDIGNRVSE.Q	sp|P22222|CCNB1m_HUMAN	1058.54
0.9997	F1CH20171219_20E1.05690.05690.2	0.0244	7/16	L.SSNLELHSL.S	sp|Q99436|PSB7_HUMAN	998.503
1	F1CH20171219_20E1.05704.05704.2	4.37e-08	9/32	C.RSGSAADTQAVADAVTY.Q	sp|P28072|PSB6_HUMAN	1681.79
1	F1CH20171219_20E1.05707.05707.2	0.00014	7/20	G.KTITLEVEPSD.T	sp|P11112|FlagUB_HUMAN	1230.63
1	F1CH20171219_20E1.05710.05710.2	0.00344	5/18	S.DYNIQKESTL.H	sp|P11112|FlagUB_HUMAN	1209.59
0.9982	F1CH20171219_20E1.05715.05715.2	0.0446	7/18	D.PGAINRAQEL.R	sp|P32660|ATC5_YEAST	1067.57
0.9773	F1CH20171219_20E1.05749.05749.2	0.124	3/20	-.DYKDDDDKLQI.F	sp|P11112|FlagUB_HUMAN	1366.63
1	F1CH20171219_20E1.05751.05751.2	0.00651	8/22	G.DIGNRVSEQLQA.R	sp|P22222|CCNB1m_HUMAN	1328.67
1	F1CH20171219_20E1.05754.05754.2	0.000142	9/20	G.KTITLEVEPSD.T	sp|P11112|FlagUB_HUMAN	1230.63
0.9999	F1CH20171219_20E1.05770.05770.2	0.0174	7/16	K.TLTGKTITL.E	sp|P11112|FlagUB_HUMAN	946.57
1	F1CH20171219_20E1.05773.05773.2	0.000103	10/20	L.ATDVQTVAQRL.K	sp|P49720|PSB3_HUMAN	1200.65
1	F1CH20171219_20E1.05788.05788.2	4.4e-06	11/22	T.GKTITLEVEPSD.T	sp|P11112|FlagUB_HUMAN	1287.66
1	F1CH20171219_20E1.05789.05789.2	3.61e-05	9/24	L.TGKTITLEVEPSD.T	sp|P11112|FlagUB_HUMAN	1388.7
0.9979	F1CH20171219_20E1.05817.05817.2	0.0469	8/16	L.VKDVFISAA.E	sp|P20618|PSB1_HUMAN	948.528
1	F1CH20171219_20E1.05835.05835.2	5.64e-05	11/24	L.TGKTITLEVEPSD.T	sp|P11112|FlagUB_HUMAN	1388.7
1	F1CH20171219_20E1.05849.05849.2	0.00265	5/30	A.ADSRATAGAYIASQTV.K	sp|P28074|PSB5_HUMAN	1580.78
0.9981	F1CH20171219_20E1.05861.05861.2	0.0457	6/18	L.ELNEPPLVHT.A	sp|P28072|PSB6_HUMAN	1147.59
0.9997	F1CH20171219_20E1.05877.05877.2	0.0251	5/24	L.TGKTITLEVEPSD.T	sp|P11112|FlagUB_HUMAN	1388.7
1	F1CH20171219_20E1.05987.05987.2	0.00546	6/20	F.SPEGRLYQVEY.A	sp|P25789|PSA4_HUMAN	1339.64
0.9985	F1CH20171219_20E1.06030.06030.2	0.0316	6/22	A.LGDIGNRVSEQL.Q	sp|P22222|CCNB1m_HUMAN	1299.68
0.9216	F1CH20171219_20E1.06031.06031.2	0.232	4/20	R.TQNPMVTGTSV.L	sp|P28070|PSB4_HUMAN	1133.54
1	F1CH20171219_20E1.06051.06051.2	0.000218	8/20	F.SPSGKLVQIEY.A	sp|P25787|PSA2_HUMAN	1219.64
1	F1CH20171219_20E1.06157.06157.2	0.00586	8/20	L.GGVDVTGPHLY.S	sp|Q99436|PSB7_HUMAN	1113.55
1	F1CH20171219_20E1.06231.06231.2	0.00521	5/26	T.LTGKTITLEVEPSD.T	sp|P11112|FlagUB_HUMAN	1501.79
0.944	F1CH20171219_20E1.06262.06262.2	0.193	4/20	T.ALGDIGNRVSE.Q	sp|P22222|CCNB1m_HUMAN	1129.57
0.9456	F1CH20171219_20E1.06274.06274.2	0.19	7/14	V.KDYLAAIA.-	sp|P25787|PSA2_HUMAN	863.475
1	F1CH20171219_20E1.06288.06288.2	0.00101	8/28	L.TLEVEPSDTIENVKA.K	sp|P11112|FlagUB_HUMAN	1643.83
0.975	F1CH20171219_20E1.06337.06337.2	0.128	5/20	L.ADISQVYTQNA.E	sp|P60900|PSA6_HUMAN	1208.57
0.997	F1CH20171219_20E1.06346.06346.2	0.0297	4/32	C.GAGTAADTDM[147.04]TTQLISS.N	sp|Q99436|PSB7_HUMAN	1654.74
0.9982	F1CH20171219_20E1.06373.06373.2	0.0442	6/18	E.DGRTLSDYNI.Q	sp|P11112|FlagUB_HUMAN	1152.54
0.9999	F1CH20171219_20E1.06409.06409.2	0.019	5/22	L.AGLATDVQTVAQ.R	sp|P49720|PSB3_HUMAN	1172.6
0.9999	F1CH20171219_20E1.06441.06441.2	0.0159	5/22	R.TQNPM[147.04]VTGTSVL.G	sp|P28070|PSB4_HUMAN	1262.62
0.9976	F1CH20171219_20E1.06485.06485.2	0.0354	5/16	V.DNHIGISIA.G	sp|P25786|PSA1_HUMAN	938.482
1	F1CH20171219_20E1.06499.06499.2	0.0034	8/20	L.AGLATDVQTVA.Q	sp|P49720|PSB3_HUMAN	1044.55
0.9954	F1CH20171219_20E1.06539.06539.2	0.0345	5/20	L.AGLATDVQTVA.Q	sp|P49720|PSB3_HUMAN	1044.55
0.9951	F1CH20171219_20E1.06656.06656.2	0.0508	6/18	T.LEVEPSDTIE.N	sp|P11112|FlagUB_HUMAN	1130.53
1	F1CH20171219_20E1.06707.06707.2	0.00512	11/20	L.EVEPSDTIENV.K	sp|P11112|FlagUB_HUMAN	1230.56
0.9263	F1CH20171219_20E1.06710.06710.2	0.224	5/12	-.YPYDVPD.Y	sp|P22222|CCNB1m_HUMAN	867.365
1	F1CH20171219_20E1.06882.06882.2	0.000147	6/30	R.SGSAADTQAVADAVTY.Q	sp|P28072|PSB6_HUMAN	1525.69
1	F1CH20171219_20E1.06918.06918.2	0.00236	9/16	L.NVEIDPEIQ.K	sp|K2C1_HUMAN|	1055.51
0.9998	F1CH20171219_20E1.07006.07006.2	0.0207	7/18	C.VGEAGDTVQF.A	sp|P49721|PSB2_HUMAN	1021.47
0.995	F1CH20171219_20E1.07077.07077.2	0.0653	5/16	T.ITLEVEPSD.T	sp|P11112|FlagUB_HUMAN	1001.49
1	F1CH20171219_20E1.07157.07157.2	0.00367	6/20	V.AYEAPSLATGY.G	sp|P28070|PSB4_HUMAN	1141.53
0.9401	F1CH20171219_20E1.07214.07214.2	0.2	8/14	S.ALGSTIVY.A	sp|P21951|DPOE_YEAST	822.449
0.9939	F1CH20171219_20E1.07392.07392.2	0.0709	6/14	G.TTIM[147.04]AVQF.D	sp|P28072|PSB6_HUMAN	925.458
1	F1CH20171219_20E1.07396.07396.2	0.00135	6/22	R.TQNPMVTGTSVL.G	sp|P28070|PSB4_HUMAN	1246.62
1	F1CH20171219_20E1.07411.07411.2	0.000522	7/16	A.SGDYADFQY.L	sp|P28070|PSB4_HUMAN	1064.41
0.9891	F1CH20171219_20E1.07419.07419.2	0.0702	4/18	V.YQEPIPTAQL.V	sp|P25787|PSA2_HUMAN	1158.59
1	F1CH20171219_20E1.07492.07492.2	0.000443	9/18	Y.DVPDYALALR.V	sp|P22222|CCNB1m_HUMAN	1131.59
0.9999	F1CH20171219_20E1.07575.07575.2	0.0155	6/24	L.TLEVEPSDTIENV.K	sp|P11112|FlagUB_HUMAN	1444.69
0.9995	F1CH20171219_20E1.07590.07590.2	0.0288	6/16	-.YPYDVPDYA.L	sp|P22222|CCNB1m_HUMAN	1101.47
1	F1CH20171219_20E1.07752.07752.2	0.00185	7/20	F.EGGVVIAADM[147.04]L.G	sp|P28070|PSB4_HUMAN	1089.54
1	F1CH20171219_20E1.07789.07789.2	0.000845	9/20	F.EGGVVIAADM[147.04]L.G	sp|P28070|PSB4_HUMAN	1089.54
1	F1CH20171219_20E1.08169.08169.2	0.00178	7/16	K.DDDDKLQIF.V	sp|P11112|FlagUB_HUMAN	1107.51

## Sheet: 20S_2
probability	spectrum	expect	ions	peptide	protein	calc_neutral_pep_mass
1	F1CH20171219_20E2.03065.03065.3	0.00227	9/40	T.RNSRINAENRA.R	sp|P22222|CCNB1m_HUMAN	1299.68
1	F1CH20171219_20E2.03101.03101.3	0.000835	13/40	T.RNSRINAENRA.R	sp|P22222|CCNB1m_HUMAN	1299.68
0.8846	F1CH20171219_20E2.03105.03105.2	0.313	5/16	N.SRINAENRA.R	sp|P22222|CCNB1m_HUMAN	1029.53
0.9998	F1CH20171219_20E2.03113.03113.3	0.0146	7/44	V.TRNSRINAENRA.R	sp|P22222|CCNB1m_HUMAN	1400.72
0.9997	F1CH20171219_20E2.03115.03115.3	0.00185	15/40	T.RNSRINAENRA.R	sp|P22222|CCNB1m_HUMAN	1299.68
1	F1CH20171219_20E2.03346.03346.3	2.06e-05	19/44	A.RRVPTAPAATSR.P	sp|P22222|CCNB1m_HUMAN	1281.73
1	F1CH20171219_20E2.03361.03361.2	1.22e-05	9/20	V.PTAPAATSRPG.L	sp|P22222|CCNB1m_HUMAN	1024.53
1	F1CH20171219_20E2.03383.03383.3	8.49e-06	22/44	A.RRVPTAPAATSR.P	sp|P22222|CCNB1m_HUMAN	1281.73
0.9999	F1CH20171219_20E2.03424.03424.2	0.0202	4/22	D.EPAEKADEPMEH.-	sp|P25786|PSA1_HUMAN	1381.58
0.9027	F1CH20171219_20E2.03431.03431.3	0.176	5/44	D.EPAEKADEPMEH.-	sp|P25786|PSA1_HUMAN	1381.58
0.9994	F1CH20171219_20E2.03450.03450.2	0.0319	7/20	R.RVPTAPAATSR.P	sp|P22222|CCNB1m_HUMAN	1125.63
0.9948	F1CH20171219_20E2.03484.03484.3	0.0554	11/40	A.RPSATGRVIDR.R	sp|P22222|CCNB1m_HUMAN	1226.68
0.9801	F1CH20171219_20E2.03489.03489.2	0.122	6/20	A.RRVPTAPAATS.R	sp|P22222|CCNB1m_HUMAN	1125.63
0.9662	F1CH20171219_20E2.03501.03501.3	0.14	9/44	E.ARPSATGRVIDR.R	sp|P22222|CCNB1m_HUMAN	1297.72
1	F1CH20171219_20E2.03503.03503.2	0.000554	8/18	V.PTAPAATSRP.G	sp|P22222|CCNB1m_HUMAN	967.509
1	F1CH20171219_20E2.03518.03518.2	0.000803	11/18	A.RRVPTAPAAT.S	sp|P22222|CCNB1m_HUMAN	1038.59
0.999	F1CH20171219_20E2.03520.03520.3	0.0281	10/44	N.SRINAENRARIN.L	sp|P22222|CCNB1m_HUMAN	1412.76
1	F1CH20171219_20E2.03547.03547.3	0.00353	15/44	E.ARPSATGRVIDR.R	sp|P22222|CCNB1m_HUMAN	1297.72
0.9892	F1CH20171219_20E2.03563.03563.3	0.0772	15/44	N.SRINAENRARIN.L	sp|P22222|CCNB1m_HUMAN	1412.76
1	F1CH20171219_20E2.03600.03600.3	3.08e-06	13/76	F.ESRAQLGGPEAAKSDETAAK.-	sp|P04792|HSPB1_HUMAN	2014.99
0.9559	F1CH20171219_20E2.03603.03603.3	0.164	9/44	N.SRINAENRARIN.L	sp|P22222|CCNB1m_HUMAN	1412.76
0.9982	F1CH20171219_20E2.03626.03626.3	0.0358	11/44	A.GARRVPTAPAAT.S	sp|P22222|CCNB1m_HUMAN	1166.65
1	F1CH20171219_20E2.03638.03638.2	0.0044	8/18	L.GDIGNRVSEQ.L	sp|P22222|CCNB1m_HUMAN	1073.51
1	F1CH20171219_20E2.03652.03652.2	0.00121	11/16	L.GDIGNRVSE.Q	sp|P22222|CCNB1m_HUMAN	945.452
1	F1CH20171219_20E2.03653.03653.2	0.00147	9/18	R.VPTAPAATSR.P	sp|P22222|CCNB1m_HUMAN	969.524
1	F1CH20171219_20E2.03699.03699.2	0.000713	10/16	L.GDIGNRVSE.Q	sp|P22222|CCNB1m_HUMAN	945.452
0.9999	F1CH20171219_20E2.03700.03700.2	0.0164	8/18	R.VPTAPAATSR.P	sp|P22222|CCNB1m_HUMAN	969.524
1	F1CH20171219_20E2.03707.03707.2	0.0114	10/14	V.KTLTGKTI.T	sp|P11112|FlagUB_HUMAN	860.533
0.9981	F1CH20171219_20E2.03760.03760.2	0.0479	9/20	E.ARPSATGRVID.R	sp|P22222|CCNB1m_HUMAN	1141.62
1	F1CH20171219_20E2.03764.03764.2	0.0101	7/18	R.RVPTAPAATS.R	sp|P22222|CCNB1m_HUMAN	969.524
0.9955	F1CH20171219_20E2.03768.03768.3	0.0495	13/40	E.ARPSATGRVID.R	sp|P22222|CCNB1m_HUMAN	1141.62
0.976	F1CH20171219_20E2.03810.03810.2	0.133	6/16	H.IQKEDVPSE.R	sp|CAS1_BOVIN|	1043.51
1	F1CH20171219_20E2.03816.03816.2	0.0146	9/16	R.RVPTAPAAT.S	sp|P22222|CCNB1m_HUMAN	882.492
0.9991	F1CH20171219_20E2.03847.03847.2	0.0365	7/14	R.RVPTAPAA.T	sp|P22222|CCNB1m_HUMAN	781.445
0.9997	F1CH20171219_20E2.03856.03856.2	0.0264	8/16	G.KQLEDGRTL.S	sp|P11112|FlagUB_HUMAN	1058.57
1	F1CH20171219_20E2.03860.03860.2	0.00411	9/16	R.RVPTAPAAT.S	sp|P22222|CCNB1m_HUMAN	882.492
0.9855	F1CH20171219_20E2.03864.03864.2	0.106	6/18	-.DYKDDDDKLQ.L	sp|P11112|FlagUB_HUMAN	1253.54
0.9996	F1CH20171219_20E2.03874.03874.3	0.02	7/48	V.PTAPAATSRPGLR.P	sp|P22222|CCNB1m_HUMAN	1293.72
0.9839	F1CH20171219_20E2.03880.03880.3	0.0939	7/56	V.PTAPAATSRPGLRPR.T	sp|P22222|CCNB1m_HUMAN	1546.87
0.988	F1CH20171219_20E2.03889.03889.2	0.0979	8/14	R.RVPTAPAA.T	sp|P22222|CCNB1m_HUMAN	781.445
1	F1CH20171219_20E2.03890.03890.2	0.00174	6/16	L.SDYNIQKES.T	sp|P11112|FlagUB_HUMAN	1082.49
1	F1CH20171219_20E2.03912.03912.2	0.00647	10/14	L.SDYNIQKE.S	sp|P11112|FlagUB_HUMAN	995.456
0.9975	F1CH20171219_20E2.03916.03916.2	0.0529	8/16	A.RPSATGRVI.D	sp|P22222|CCNB1m_HUMAN	955.556
1	F1CH20171219_20E2.03920.03920.2	0.00746	8/18	A.GKQLEDGRTL.S	sp|P11112|FlagUB_HUMAN	1115.59
1	F1CH20171219_20E2.03924.03924.2	0.00691	6/18	E.ARPSATGRVI.D	sp|P22222|CCNB1m_HUMAN	1026.59
1	F1CH20171219_20E2.03954.03954.2	0.00128	9/14	L.SDYNIQKE.S	sp|P11112|FlagUB_HUMAN	995.456
1	F1CH20171219_20E2.03964.03964.2	0.0122	11/18	E.ARPSATGRVI.D	sp|P22222|CCNB1m_HUMAN	1026.59
0.9743	F1CH20171219_20E2.03986.03986.3	0.12	12/64	V.PTAPAATSRPGLRPRTA.L	sp|P22222|CCNB1m_HUMAN	1718.95
1	F1CH20171219_20E2.03992.03992.3	0.00312	10/40	F.AGKQLEDGRTL.S	sp|P11112|FlagUB_HUMAN	1186.63
1	F1CH20171219_20E2.03997.03997.2	0.00213	9/20	F.AGKQLEDGRTL.S	sp|P11112|FlagUB_HUMAN	1186.63
1	F1CH20171219_20E2.04019.04019.2	0.000238	8/18	L.SDYNIQKEST.L	sp|P11112|FlagUB_HUMAN	1183.54
0.9691	F1CH20171219_20E2.04031.04031.3	0.133	10/64	V.PTAPAATSRPGLRPRTA.L	sp|P22222|CCNB1m_HUMAN	1718.95
0.9977	F1CH20171219_20E2.04048.04048.2	0.0502	7/14	N.RVSEQLQA.R	sp|P22222|CCNB1m_HUMAN	929.493
1	F1CH20171219_20E2.04065.04065.2	0.000948	8/18	A.AKTEIEKLQM[147.04].K	sp|P25788|PSA3_HUMAN	1205.63
1	F1CH20171219_20E2.04069.04069.2	0.0118	7/14	L.SDYNIQKE.S	sp|P11112|FlagUB_HUMAN	995.456
0.9999	F1CH20171219_20E2.04071.04071.2	0.0191	7/18	F.VSTTYSGVTR.-	sp|K2C1_HUMAN|	1069.54
0.9642	F1CH20171219_20E2.04081.04081.2	0.161	10/14	A.RINLAGAR.R	sp|P22222|CCNB1m_HUMAN	869.519
0.8899	F1CH20171219_20E2.04148.04148.2	0.291	4/24	L.GADTRATEGM[147.04]VVA.D	sp|Q99436|PSB7_HUMAN	1292.6
0.9967	F1CH20171219_20E2.04153.04153.2	0.0586	7/12	S.DYNIQKE.S	sp|P11112|FlagUB_HUMAN	908.424
0.9965	F1CH20171219_20E2.04156.04156.2	0.0582	6/20	D.KEGIPPDQQRL.L	sp|P11112|FlagUB_HUMAN	1279.69
1	F1CH20171219_20E2.04200.04200.2	0.00479	8/20	D.KEGIPPDQQRL.L	sp|P11112|FlagUB_HUMAN	1279.69
1	F1CH20171219_20E2.04201.04201.3	0.00281	10/40	D.KEGIPPDQQRL.L	sp|P11112|FlagUB_HUMAN	1279.69
1	F1CH20171219_20E2.04202.04202.2	0.0139	10/16	R.ARINLAGAR.R	sp|P22222|CCNB1m_HUMAN	940.557
1	F1CH20171219_20E2.04215.04215.2	0.000375	12/20	D.TIENVKAKIQD.K	sp|P11112|FlagUB_HUMAN	1257.69
0.9996	F1CH20171219_20E2.04216.04216.3	0.0207	13/52	N.LAGARRVPTAPAAT.S	sp|P22222|CCNB1m_HUMAN	1350.77
1	F1CH20171219_20E2.04219.04219.3	0.000718	13/40	D.TIENVKAKIQD.K	sp|P11112|FlagUB_HUMAN	1257.69
1	F1CH20171219_20E2.04242.04242.2	0.0011	6/16	-.DYKDDDDKL.Q	sp|P11112|FlagUB_HUMAN	1125.48
0.9817	F1CH20171219_20E2.04256.04256.2	0.0454	6/20	D.KEGIPPDQQRL.L	sp|P11112|FlagUB_HUMAN	1279.69
1	F1CH20171219_20E2.04268.04268.2	3.74e-05	14/20	D.TIENVKAKIQD.K	sp|P11112|FlagUB_HUMAN	1257.69
1	F1CH20171219_20E2.04273.04273.3	0.000187	16/40	D.TIENVKAKIQD.K	sp|P11112|FlagUB_HUMAN	1257.69
0.9985	F1CH20171219_20E2.04277.04277.2	0.0114	6/16	G.NRVSEQLQA.R	sp|P22222|CCNB1m_HUMAN	1043.54
0.975	F1CH20171219_20E2.04291.04291.2	0.12	7/16	F.VKTLTGKTI.T	sp|P11112|FlagUB_HUMAN	959.601
1	F1CH20171219_20E2.04304.04304.2	0.00327	7/20	D.KEGIPPDQQRL.L	sp|P11112|FlagUB_HUMAN	1279.69
0.9752	F1CH20171219_20E2.04348.04348.2	0.135	6/20	D.KEGIPPDQQRL.L	sp|P11112|FlagUB_HUMAN	1279.69
0.9363	F1CH20171219_20E2.04371.04371.2	0.218	4/20	L.EKQPVLSQTEA.R	sp|P28070|PSB4_HUMAN	1228.63
0.9935	F1CH20171219_20E2.04391.04391.2	0.0761	6/20	D.KEGIPPDQQRL.L	sp|P11112|FlagUB_HUMAN	1279.69
0.9999	F1CH20171219_20E2.04446.04446.2	0.0129	5/20	D.KEGIPPDQQRL.L	sp|P11112|FlagUB_HUMAN	1279.69
0.9947	F1CH20171219_20E2.04470.04470.2	0.0703	5/12	-.VHLTPEE.K	sp|HBB_HUMAN|	823.408
0.979	F1CH20171219_20E2.04492.04492.2	0.125	5/16	F.PTALVPRGS.S	sp|P08640|FLO11_YEAST	896.508
0.9998	F1CH20171219_20E2.04493.04493.2	0.0187	6/14	T.ALGDIGNR.V	sp|P22222|CCNB1m_HUMAN	814.43
1	F1CH20171219_20E2.04503.04503.2	2.59e-06	14/18	E.PSDTIENVKA.K	sp|P11112|FlagUB_HUMAN	1072.54
1	F1CH20171219_20E2.04518.04518.2	0.000182	8/20	L.PAEQDLTTKNV.S	sp|P25786|PSA1_HUMAN	1214.61
0.9778	F1CH20171219_20E2.04570.04570.3	0.0785	16/32	L.DRRLPRPLE.R	sp|P22222|CCNB1m_HUMAN	1150.66
0.9333	F1CH20171219_20E2.04594.04594.3	0.214	10/44	N.AENRARINLAGA.R	sp|P22222|CCNB1m_HUMAN	1254.68
0.9006	F1CH20171219_20E2.04608.04608.2	0.284	6/22	N.AENRARINLAGA.R	sp|P22222|CCNB1m_HUMAN	1254.68
1	F1CH20171219_20E2.04614.04614.2	0.00181	11/16	T.LSDYNIQKE.S	sp|P11112|FlagUB_HUMAN	1108.54
0.974	F1CH20171219_20E2.04621.04621.2	0.138	5/22	D.GRTLSDYNIQKE.S	sp|P11112|FlagUB_HUMAN	1422.71
0.9998	F1CH20171219_20E2.04652.04652.2	0.0222	6/16	L.NEPPLVHTA.A	sp|P28072|PSB6_HUMAN	976.498
1	F1CH20171219_20E2.04670.04670.2	1.9e-05	8/22	V.AGGAPSVGIKAA.N	sp|P25787|PSA2_HUMAN	997.556
1	F1CH20171219_20E2.04675.04675.2	0.000325	11/20	A.LGDIGNRVSEQ.L	sp|P22222|CCNB1m_HUMAN	1186.59
0.9148	F1CH20171219_20E2.04676.04676.2	0.258	5/18	A.LGDIGNRVSE.Q	sp|P22222|CCNB1m_HUMAN	1058.54
1	F1CH20171219_20E2.04678.04678.2	1.64e-06	11/22	V.PTAPAATSRPGL.R	sp|P22222|CCNB1m_HUMAN	1137.61
0.8791	F1CH20171219_20E2.04684.04684.2	0.323	8/12	R.RLPRPLE.R	sp|P22222|CCNB1m_HUMAN	879.529
1	F1CH20171219_20E2.04702.04702.2	0.000307	11/20	V.AGGAPSVGIKA.A	sp|P25787|PSA2_HUMAN	926.519
0.9246	F1CH20171219_20E2.04708.04708.2	0.24	5/20	L.PEADISVLGNA.E	sp|Q02354|UTP6_YEAST	1084.54
0.9989	F1CH20171219_20E2.04711.04711.2	0.0399	4/16	L.NEPPLVHTA.A	sp|P28072|PSB6_HUMAN	976.498
0.9451	F1CH20171219_20E2.04720.04720.3	0.188	10/48	L.NAENRARINLAGA.R	sp|P22222|CCNB1m_HUMAN	1368.72
1	F1CH20171219_20E2.04731.04731.2	0.00497	7/18	L.RVAPEEHPVL.L	sp|P60010|ACT_YEAST	1145.62
1	F1CH20171219_20E2.04735.04735.2	6.09e-06	7/20	L.VQRVASVM[147.04]QEY.T	sp|P25787|PSA2_HUMAN	1324.64
0.9779	F1CH20171219_20E2.04739.04739.2	0.128	10/12	R.RLPRPLE.R	sp|P22222|CCNB1m_HUMAN	879.529
0.8758	F1CH20171219_20E2.04742.04742.2	0.329	4/20	L.STGRLPRVVTA.N	sp|Q99436|PSB7_HUMAN	1155.67
1	F1CH20171219_20E2.04743.04743.2	0.00486	10/18	A.LGDIGNRVSE.Q	sp|P22222|CCNB1m_HUMAN	1058.54
1	F1CH20171219_20E2.04759.04759.2	0.0134	7/22	A.SDRVAASNIVQM[147.04].K	sp|P49721|PSB2_HUMAN	1305.63
0.9998	F1CH20171219_20E2.04771.04771.2	0.0235	5/14	L.NEPPLVHT.A	sp|P28072|PSB6_HUMAN	905.461
0.8813	F1CH20171219_20E2.04795.04795.2	0.319	10/12	R.RLPRPLE.R	sp|P22222|CCNB1m_HUMAN	879.529
1	F1CH20171219_20E2.04797.04797.2	0.00751	6/20	L.STGRLPRVVTA.N	sp|Q99436|PSB7_HUMAN	1155.67
1	F1CH20171219_20E2.04798.04798.3	0.000986	12/40	L.STGRLPRVVTA.N	sp|Q99436|PSB7_HUMAN	1155.67
1	F1CH20171219_20E2.04800.04800.2	0.00234	14/18	A.LGDIGNRVSE.Q	sp|P22222|CCNB1m_HUMAN	1058.54
1	F1CH20171219_20E2.04811.04811.2	0.000499	8/18	L.NEPPLVHTAA.S	sp|P28072|PSB6_HUMAN	1047.53
0.9979	F1CH20171219_20E2.04843.04843.2	0.0436	5/24	V.ASDRVAASNIVQM[147.04].K	sp|P49721|PSB2_HUMAN	1376.67
0.9953	F1CH20171219_20E2.04845.04845.2	0.0674	5/20	L.STGRLPRVVTA.N	sp|Q99436|PSB7_HUMAN	1155.67
1	F1CH20171219_20E2.04847.04847.2	0.00254	11/18	A.LGDIGNRVSE.Q	sp|P22222|CCNB1m_HUMAN	1058.54
0.9997	F1CH20171219_20E2.04894.04894.2	0.0204	8/18	A.LGDIGNRVSE.Q	sp|P22222|CCNB1m_HUMAN	1058.54
0.9992	F1CH20171219_20E2.04912.04912.2	0.0357	6/16	D.IGNRVSEQL.Q	sp|P22222|CCNB1m_HUMAN	1014.55
0.9998	F1CH20171219_20E2.04948.04948.2	0.0245	6/18	D.AHLVALAERD.-	sp|P60900|PSA6_HUMAN	1093.59
0.878	F1CH20171219_20E2.04953.04953.2	0.325	7/14	E.DGRTLSDY.N	sp|P11112|FlagUB_HUMAN	925.414
0.9197	F1CH20171219_20E2.04962.04962.2	0.249	6/20	D.IGNRVSEQLQA.R	sp|P22222|CCNB1m_HUMAN	1213.64
0.9972	F1CH20171219_20E2.04975.04975.2	0.0556	6/22	A.ADSRATAGAYIA.S	sp|P28074|PSB5_HUMAN	1165.57
1	F1CH20171219_20E2.04999.04999.2	2.38e-05	10/22	A.VAGGAPSVGIKA.A	sp|P25787|PSA2_HUMAN	1025.59
0.9858	F1CH20171219_20E2.05026.05026.2	0.105	5/24	E.DGRTLSDYNIQKE.S	sp|P11112|FlagUB_HUMAN	1537.74
1	F1CH20171219_20E2.05035.05035.3	0.00165	13/48	E.DGRTLSDYNIQKE.S	sp|P11112|FlagUB_HUMAN	1537.74
0.9999	F1CH20171219_20E2.05074.05074.2	0.0175	6/20	F.KAINQGGLTSV.A	sp|P60900|PSA6_HUMAN	1086.6
1	F1CH20171219_20E2.05144.05144.2	0.00567	7/20	M.RNGYELSPTAA.A	sp|P49721|PSB2_HUMAN	1177.57
1	F1CH20171219_20E2.05151.05151.2	0.00291	6/18	R.TLSDYNIQKE.S	sp|P11112|FlagUB_HUMAN	1209.59
1	F1CH20171219_20E2.05160.05160.2	0.00283	10/18	T.ALGDIGNRVS.E	sp|P22222|CCNB1m_HUMAN	1000.53
0.9783	F1CH20171219_20E2.05168.05168.2	0.127	5/16	D.YNIQKESTL.H	sp|P11112|FlagUB_HUMAN	1094.56
1	F1CH20171219_20E2.05184.05184.3	1.5e-07	11/52	L.AM[147.04]ERDGSSGGVIRL.A	sp|P28072|PSB6_HUMAN	1462.72
0.9943	F1CH20171219_20E2.05187.05187.2	0.0302	6/20	M.RNGYELSPTAA.A	sp|P49721|PSB2_HUMAN	1177.57
1	F1CH20171219_20E2.05199.05199.2	0.000119	8/24	F.DGGVVLGADSRTT.T	sp|P28072|PSB6_HUMAN	1246.62
0.9995	F1CH20171219_20E2.05226.05226.2	0.0287	8/22	L.GDIGNRVSEQLQ.A	sp|P22222|CCNB1m_HUMAN	1314.65
0.9997	F1CH20171219_20E2.05243.05243.2	0.0258	6/24	L.EVEPSDTIENVKA.K	sp|P11112|FlagUB_HUMAN	1429.69
0.9315	F1CH20171219_20E2.05258.05258.2	0.0862	6/12	L.TADARLL.C	sp|P25786|PSA1_HUMAN	758.429
0.9946	F1CH20171219_20E2.05282.05282.2	0.071	7/14	V.SEQLQARL.P	sp|P22222|CCNB1m_HUMAN	943.509
1	F1CH20171219_20E2.05300.05300.2	2.06e-05	12/26	L.AAVAGGAPSVGIKA.A	sp|P25787|PSA2_HUMAN	1167.66
0.9637	F1CH20171219_20E2.05306.05306.2	0.162	6/20	A.ADSRATAGAYI.A	sp|P28074|PSB5_HUMAN	1094.54
0.9999	F1CH20171219_20E2.05321.05321.2	0.0156	6/22	T.ALGDIGNRVSEQ.L	sp|P22222|CCNB1m_HUMAN	1257.63
0.9906	F1CH20171219_20E2.05329.05329.2	0.0651	9/14	V.SEQLQARL.P	sp|P22222|CCNB1m_HUMAN	943.509
1	F1CH20171219_20E2.05363.05363.2	7.82e-05	16/20	T.ALGDIGNRVSE.Q	sp|P22222|CCNB1m_HUMAN	1129.57
0.9921	F1CH20171219_20E2.05385.05385.2	0.0823	4/20	L.SDYNIQKESTL.H	sp|P11112|FlagUB_HUMAN	1296.62
0.9627	F1CH20171219_20E2.05395.05395.2	0.0804	7/16	F.AIVASDTRL.S	sp|P20618|PSB1_HUMAN	944.529
1	F1CH20171219_20E2.05403.05403.2	0.000119	12/20	T.ALGDIGNRVSE.Q	sp|P22222|CCNB1m_HUMAN	1129.57
1	F1CH20171219_20E2.05406.05406.2	0.000231	7/24	L.EVEPSDTIENVKA.K	sp|P11112|FlagUB_HUMAN	1429.69
1	F1CH20171219_20E2.05439.05439.2	8.66e-07	9/20	L.SDYNIQKESTL.H	sp|P11112|FlagUB_HUMAN	1296.62
1	F1CH20171219_20E2.05453.05453.2	1.89e-06	8/30	C.DARAIGSASEGAQSSL.Q	sp|P28066|PSA5_HUMAN	1518.73
1	F1CH20171219_20E2.05488.05488.2	3.11e-07	12/20	L.SDYNIQKESTL.H	sp|P11112|FlagUB_HUMAN	1296.62
1	F1CH20171219_20E2.05504.05504.2	0.00383	8/20	L.GDIGNRVSEQL.Q	sp|P22222|CCNB1m_HUMAN	1186.59
0.9305	F1CH20171219_20E2.05544.05544.2	0.218	9/16	T.ALGDIGNRV.S	sp|P22222|CCNB1m_HUMAN	913.498
1	F1CH20171219_20E2.05547.05547.2	0.000716	12/20	L.GDIGNRVSEQL.Q	sp|P22222|CCNB1m_HUMAN	1186.59
0.9999	F1CH20171219_20E2.05561.05561.2	0.0206	8/20	R.TALGDIGNRVS.E	sp|P22222|CCNB1m_HUMAN	1101.58
1	F1CH20171219_20E2.05566.05566.2	5.72e-05	11/24	L.EVEPSDTIENVKA.K	sp|P11112|FlagUB_HUMAN	1429.69
0.9968	F1CH20171219_20E2.05581.05581.2	0.0579	8/16	A.SDTRLSEGF.S	sp|P20618|PSB1_HUMAN	1010.47
0.9801	F1CH20171219_20E2.05589.05589.2	0.122	9/16	T.ALGDIGNRV.S	sp|P22222|CCNB1m_HUMAN	913.498
0.9187	F1CH20171219_20E2.05602.05602.2	0.251	8/14	L.TLEVEPSD.T	sp|P11112|FlagUB_HUMAN	888.408
1	F1CH20171219_20E2.05612.05612.2	4.89e-05	12/24	L.EVEPSDTIENVKA.K	sp|P11112|FlagUB_HUMAN	1429.69
0.9999	F1CH20171219_20E2.05625.05625.2	0.0158	5/20	L.ADIAREEASNF.R	sp|P25788|PSA3_HUMAN	1221.56
1	F1CH20171219_20E2.05629.05629.2	0.000957	9/24	L.GDIGNRVSEQLQA.R	sp|P22222|CCNB1m_HUMAN	1385.69
1	F1CH20171219_20E2.05631.05631.2	0.0104	7/20	A.AERDVYTGDAL.R	sp|P20618|PSB1_HUMAN	1208.57
1	F1CH20171219_20E2.05634.05634.2	0.000628	8/24	L.GDIGNRVSEQLQA.R	sp|P22222|CCNB1m_HUMAN	1385.69
0.9326	F1CH20171219_20E2.05639.05639.2	0.225	5/20	Y.RDAYSGGAVNL.Y	sp|P28074|PSB5_HUMAN	1121.55
1	F1CH20171219_20E2.05652.05652.2	0.000199	8/18	A.ERDVYTGDAL.R	sp|P20618|PSB1_HUMAN	1137.53
1	F1CH20171219_20E2.05689.05689.2	0.000656	8/24	Y.VDSEGNRISGATF.S	sp|P28074|PSB5_HUMAN	1351.64
0.9947	F1CH20171219_20E2.05697.05697.2	0.0703	6/16	L.ATVQPGQNF.H	sp|P28066|PSA5_HUMAN	960.466
0.9132	F1CH20171219_20E2.05703.05703.2	0.261	9/14	T.LTGKTITL.E	sp|P11112|FlagUB_HUMAN	845.522
0.9999	F1CH20171219_20E2.05722.05722.2	0.0182	8/18	A.LGDIGNRVSE.Q	sp|P22222|CCNB1m_HUMAN	1058.54
0.9192	F1CH20171219_20E2.05748.05748.2	0.25	8/14	T.LTGKTITL.E	sp|P11112|FlagUB_HUMAN	845.522
1	F1CH20171219_20E2.05750.05750.2	0.0101	5/20	L.SDYNIQKESTL.H	sp|P11112|FlagUB_HUMAN	1296.62
1	F1CH20171219_20E2.05755.05755.2	0.00101	10/22	R.TALGDIGNRVSE.Q	sp|P22222|CCNB1m_HUMAN	1230.62
0.9957	F1CH20171219_20E2.05764.05764.2	0.06	6/14	L.VREIAQDF.K	sp|P61830|H3_YEAST	976.498
0.9943	F1CH20171219_20E2.05769.05769.2	0.0724	7/18	A.LGDIGNRVSE.Q	sp|P22222|CCNB1m_HUMAN	1058.54
0.9998	F1CH20171219_20E2.05824.05824.2	0.0237	8/22	V.DSEGNRISGATF.S	sp|P28074|PSB5_HUMAN	1252.57
0.9454	F1CH20171219_20E2.05838.05838.2	0.178	5/18	K.RYNEDLELED.A	sp|P25787|PSA2_HUMAN	1294.57
0.9999	F1CH20171219_20E2.05841.05841.2	0.0159	7/18	G.DIGNRVSEQL.Q	sp|P22222|CCNB1m_HUMAN	1129.57
1	F1CH20171219_20E2.05869.05869.2	0.00174	6/18	S.DYNIQKESTL.H	sp|P11112|FlagUB_HUMAN	1209.59
0.9988	F1CH20171219_20E2.05894.05894.2	0.0415	8/16	D.GRTLSDYNI.Q	sp|P11112|FlagUB_HUMAN	1037.51
1	F1CH20171219_20E2.05901.05901.2	1.28e-07	9/32	C.RSGSAADTQAVADAVTY.Q	sp|P28072|PSB6_HUMAN	1681.79
1	F1CH20171219_20E2.05913.05913.2	0.00623	7/18	R.TALGDIGNRV.S	sp|P22222|CCNB1m_HUMAN	1014.55
0.9884	F1CH20171219_20E2.05920.05920.2	0.0963	7/22	G.DIGNRVSEQLQA.R	sp|P22222|CCNB1m_HUMAN	1328.67
1	F1CH20171219_20E2.05925.05925.2	0.00976	5/22	T.GKTITLEVEPSD.T	sp|P11112|FlagUB_HUMAN	1287.66
1	F1CH20171219_20E2.05930.05930.2	0.000325	6/20	G.KTITLEVEPSD.T	sp|P11112|FlagUB_HUMAN	1230.63
1	F1CH20171219_20E2.05948.05948.2	6.06e-07	8/32	C.RSGSAADTQAVADAVTY.Q	sp|P28072|PSB6_HUMAN	1681.79
0.9978	F1CH20171219_20E2.05963.05963.2	0.0506	6/18	R.TALGDIGNRV.S	sp|P22222|CCNB1m_HUMAN	1014.55
1	F1CH20171219_20E2.05981.05981.2	0.000193	10/20	G.KTITLEVEPSD.T	sp|P11112|FlagUB_HUMAN	1230.63
0.9815	F1CH20171219_20E2.06000.06000.2	0.118	4/22	T.GKTITLEVEPSD.T	sp|P11112|FlagUB_HUMAN	1287.66
1	F1CH20171219_20E2.06023.06023.2	0.00877	6/16	L.SSNLELHSL.S	sp|Q99436|PSB7_HUMAN	998.503
0.9999	F1CH20171219_20E2.06031.06031.2	0.0162	7/18	D.PGAINRAQEL.R	sp|P32660|ATC5_YEAST	1067.57
0.9969	F1CH20171219_20E2.06032.06032.2	0.0576	4/20	G.KTITLEVEPSD.T	sp|P11112|FlagUB_HUMAN	1230.63
1	F1CH20171219_20E2.06035.06035.2	0.0032	7/30	A.ADSRATAGAYIASQTV.K	sp|P28074|PSB5_HUMAN	1580.78
1	F1CH20171219_20E2.06046.06046.2	9.18e-05	11/24	L.TGKTITLEVEPSD.T	sp|P11112|FlagUB_HUMAN	1388.7
0.9936	F1CH20171219_20E2.06058.06058.2	0.0757	6/18	L.ELNEPPLVHT.A	sp|P28072|PSB6_HUMAN	1147.59
0.9977	F1CH20171219_20E2.06074.06074.2	0.0512	7/18	D.PGAINRAQEL.R	sp|P32660|ATC5_YEAST	1067.57
1	F1CH20171219_20E2.06087.06087.2	5.81e-05	10/24	L.TGKTITLEVEPSD.T	sp|P11112|FlagUB_HUMAN	1388.7
0.9933	F1CH20171219_20E2.06098.06098.2	0.0769	5/18	L.ELNEPPLVHT.A	sp|P28072|PSB6_HUMAN	1147.59
0.8726	F1CH20171219_20E2.06105.06105.2	0.335	6/18	Y.AIEAIKLGST.A	sp|P28066|PSA5_HUMAN	1001.58
1	F1CH20171219_20E2.06130.06130.2	0.00059	7/24	L.TGKTITLEVEPSD.T	sp|P11112|FlagUB_HUMAN	1388.7
0.9925	F1CH20171219_20E2.06152.06152.2	0.0792	8/16	L.VKDVFISAA.E	sp|P20618|PSB1_HUMAN	948.528
1	F1CH20171219_20E2.06170.06170.2	0.012	4/24	L.TGKTITLEVEPSD.T	sp|P11112|FlagUB_HUMAN	1388.7
1	F1CH20171219_20E2.06172.06172.2	0.00115	9/16	K.TLTGKTITL.E	sp|P11112|FlagUB_HUMAN	946.57
0.9985	F1CH20171219_20E2.06275.06275.2	0.0418	7/20	F.SPEGRLYQVEY.A	sp|P25789|PSA4_HUMAN	1339.64
0.9994	F1CH20171219_20E2.06290.06290.2	0.0328	7/18	-.EQKLISEEDL.L	sp|P11113|MycUB_HUMAN	1202.6
0.9771	F1CH20171219_20E2.06291.06291.2	0.13	6/16	Y.SVNDGAQLY.M	sp|P25788|PSA3_HUMAN	965.445
1	F1CH20171219_20E2.06320.06320.2	0.00119	7/22	A.LGDIGNRVSEQL.Q	sp|P22222|CCNB1m_HUMAN	1299.68
1	F1CH20171219_20E2.06361.06361.2	0.00188	12/22	A.LGDIGNRVSEQL.Q	sp|P22222|CCNB1m_HUMAN	1299.68
1	F1CH20171219_20E2.06382.06382.2	0.000369	7/18	R.NGYELSPTAA.A	sp|P49721|PSB2_HUMAN	1021.47
1	F1CH20171219_20E2.06403.06403.2	0.0011	7/20	F.SPSGKLVQIEY.A	sp|P25787|PSA2_HUMAN	1219.64
1	F1CH20171219_20E2.06404.06404.2	0.00526	10/20	L.GGVDVTGPHLY.S	sp|Q99436|PSB7_HUMAN	1113.55
0.9056	F1CH20171219_20E2.06409.06409.2	0.245	3/32	C.GAGTAADTDM[147.04]TTQLISS.N	sp|Q99436|PSB7_HUMAN	1654.74
0.939	F1CH20171219_20E2.06414.06414.2	0.205	5/20	L.ADISQVYTQNA.E	sp|P60900|PSA6_HUMAN	1208.57
1	F1CH20171219_20E2.06449.06449.2	0.00222	11/20	L.GGVDVTGPHLY.S	sp|Q99436|PSB7_HUMAN	1113.55
1	F1CH20171219_20E2.06473.06473.2	3.17e-05	8/26	T.LTGKTITLEVEPSD.T	sp|P11112|FlagUB_HUMAN	1501.79
0.9993	F1CH20171219_20E2.06503.06503.2	0.0345	6/20	L.EDGRTLSDYNI.Q	sp|P11112|FlagUB_HUMAN	1281.58
0.9993	F1CH20171219_20E2.06510.06510.2	0.0266	7/28	L.TLEVEPSDTIENVKA.K	sp|P11112|FlagUB_HUMAN	1643.83
0.9577	F1CH20171219_20E2.06546.06546.2	0.159	4/20	L.EDGRTLSDYNI.Q	sp|P11112|FlagUB_HUMAN	1281.58
0.9227	F1CH20171219_20E2.06566.06566.2	0.106	9/24	K.ASGQEFPVNLVTC.F	sp|P43616|DUG1_YEAST	1363.64
0.9377	F1CH20171219_20E2.06571.06571.2	0.167	5/22	L.AGLATDVQTVAQ.R	sp|P49720|PSB3_HUMAN	1172.6
0.9964	F1CH20171219_20E2.06572.06572.2	0.0459	6/18	E.DGRTLSDYNI.Q	sp|P11112|FlagUB_HUMAN	1152.54
1	F1CH20171219_20E2.06604.06604.2	0.015	5/18	Y.DDM[147.04]GPHIFQT.C	sp|P25786|PSA1_HUMAN	1175.49
0.9996	F1CH20171219_20E2.06619.06619.2	0.0291	6/18	E.DGRTLSDYNI.Q	sp|P11112|FlagUB_HUMAN	1152.54
0.9903	F1CH20171219_20E2.06641.06641.2	0.0843	4/22	R.TQNPM[147.04]VTGTSVL.G	sp|P28070|PSB4_HUMAN	1262.62
1	F1CH20171219_20E2.06682.06682.2	3.65e-05	7/22	R.TQNPM[147.04]VTGTSVL.G	sp|P28070|PSB4_HUMAN	1262.62
1	F1CH20171219_20E2.06706.06706.2	0.00144	8/20	L.AGLATDVQTVA.Q	sp|P49720|PSB3_HUMAN	1044.55
0.9998	F1CH20171219_20E2.06741.06741.2	0.00694	6/16	V.DNHIGISIA.G	sp|P25786|PSA1_HUMAN	938.482
1	F1CH20171219_20E2.06746.06746.2	0.00401	7/20	L.AGLATDVQTVA.Q	sp|P49720|PSB3_HUMAN	1044.55
0.8731	F1CH20171219_20E2.06813.06813.2	0.334	6/18	T.LEVEPSDTIE.N	sp|P11112|FlagUB_HUMAN	1130.53
1	F1CH20171219_20E2.06842.06842.2	0.00386	10/20	L.EVEPSDTIENV.K	sp|P11112|FlagUB_HUMAN	1230.56
1	F1CH20171219_20E2.07026.07026.2	0.0021	5/30	R.SGSAADTQAVADAVTY.Q	sp|P28072|PSB6_HUMAN	1525.69
0.8704	F1CH20171219_20E2.07037.07037.2	0.339	5/18	E.DGRTLSDYNI.Q	sp|P11112|FlagUB_HUMAN	1152.54
0.8753	F1CH20171219_20E2.07074.07074.2	0.33	6/14	K.HIPSTNSL.L	sp|Q12311|NTO1_YEAST	867.445
1	F1CH20171219_20E2.07080.07080.2	0.000106	6/26	G.SAADTQAVADAVTY.Q	sp|P28072|PSB6_HUMAN	1381.64
0.9988	F1CH20171219_20E2.07185.07185.2	0.0408	6/18	C.VGEAGDTVQF.A	sp|P49721|PSB2_HUMAN	1021.47
0.9989	F1CH20171219_20E2.07199.07199.2	0.0394	7/16	Y.QEPIPTAQL.V	sp|P25787|PSA2_HUMAN	995.529
0.9786	F1CH20171219_20E2.07238.07238.2	0.126	6/16	T.ITLEVEPSD.T	sp|P11112|FlagUB_HUMAN	1001.49
1	F1CH20171219_20E2.07349.07349.2	0.00778	6/20	V.AYEAPSLATGY.G	sp|P28070|PSB4_HUMAN	1141.53
1	F1CH20171219_20E2.07427.07427.3	0.00123	7/44	-.DYKDDDDKLQIF.V	sp|P11112|FlagUB_HUMAN	1513.69
0.9624	F1CH20171219_20E2.07506.07506.2	0.0992	6/18	K.TITLEVEPSD.T	sp|P11112|FlagUB_HUMAN	1102.54
0.9813	F1CH20171219_20E2.07560.07560.2	0.0648	5/16	A.SGDYADFQY.L	sp|P28070|PSB4_HUMAN	1064.41
0.9859	F1CH20171219_20E2.07591.07591.2	0.0842	4/22	T.LEVEPSDTIENV.K	sp|P11112|FlagUB_HUMAN	1343.65
1	F1CH20171219_20E2.07607.07607.3	1.07e-06	11/76	K.YFNPNAQLIEDPLDKPIQYR.V	sp|P53165|SGF73_YEAST	2433.23
0.9957	F1CH20171219_20E2.07636.07636.2	0.0651	5/14	G.TTIM[147.04]AVQF.D	sp|P28072|PSB6_HUMAN	925.458
1	F1CH20171219_20E2.07637.07637.2	0.00394	6/18	V.YQEPIPTAQL.V	sp|P25787|PSA2_HUMAN	1158.59
0.9305	F1CH20171219_20E2.07674.07674.2	0.229	4/22	R.TQNPMVTGTSVL.G	sp|P28070|PSB4_HUMAN	1246.62
0.8758	F1CH20171219_20E2.07677.07677.2	0.329	5/14	G.TTIM[147.04]AVQF.D	sp|P28072|PSB6_HUMAN	925.458
1	F1CH20171219_20E2.07705.07705.2	0.000112	8/18	Y.DVPDYALALR.V	sp|P22222|CCNB1m_HUMAN	1131.59
0.996	F1CH20171219_20E2.07734.07734.2	0.0634	6/14	-.YPYDVPDY.A	sp|P22222|CCNB1m_HUMAN	1030.43
1	F1CH20171219_20E2.07743.07743.2	6.79e-05	8/18	Y.DVPDYALALR.V	sp|P22222|CCNB1m_HUMAN	1131.59
1	F1CH20171219_20E2.07752.07752.2	0.000766	11/24	L.TLEVEPSDTIENV.K	sp|P11112|FlagUB_HUMAN	1444.69
0.9971	F1CH20171219_20E2.07759.07759.2	0.0195	7/16	-.YPYDVPDYA.L	sp|P22222|CCNB1m_HUMAN	1101.47
0.9998	F1CH20171219_20E2.07797.07797.2	0.0242	7/20	L.VYQEPIPTAQL.V	sp|P25787|PSA2_HUMAN	1257.66
1	F1CH20171219_20E2.07804.07804.3	9.63e-10	14/96	R.HELITNIGETAGVVQDIGSDPTLPR.S	sp|P27999|RPB9_YEAST	2631.35
0.9965	F1CH20171219_20E2.07850.07850.2	0.0582	10/18	R.ILEIIEQAVK.F	sp|P53040|TAF6_YEAST	1154.69
1	F1CH20171219_20E2.07852.07852.2	0.00332	8/20	R.FMTILDNSLER.D	sp|P38811|TRA1_YEAST	1337.66
1	F1CH20171219_20E2.07958.07958.2	0.00416	7/20	F.EGGVVIAADM[147.04]L.G	sp|P28070|PSB4_HUMAN	1089.54
1	F1CH20171219_20E2.07965.07965.2	0.000122	9/22	K.TFLALQNFAESR.K	sp|P38811|TRA1_YEAST	1395.71
0.9994	F1CH20171219_20E2.07969.07969.2	0.0329	5/14	C.LQFTANAL.A	sp|P28072|PSB6_HUMAN	876.471
1	F1CH20171219_20E2.07999.07999.2	0.00335	8/20	F.EGGVVIAADM[147.04]L.G	sp|P28070|PSB4_HUMAN	1089.54
1	F1CH20171219_20E2.08005.08005.2	1.26e-05	10/22	K.TFLALQNFAESR.K	sp|P38811|TRA1_YEAST	1395.71
1	F1CH20171219_20E2.08337.08337.2	0.000254	8/24	K.EVQFGLFSPEEVR.A	sp|P04050|RPB1_YEAST	1535.76
0.9986	F1CH20171219_20E2.08361.08361.2	0.0235	8/16	K.DDDDKLQIF.V	sp|P11112|FlagUB_HUMAN	1107.51
1	F1CH20171219_20E2.08465.08465.3	9.91e-10	13/96	R.LVFNESGITLDNIEEHLNDDSNPTR.T	sp|P53040|TAF6_YEAST	2841.34
1	F1CH20171219_20E2.08521.08521.3	2.91e-06	8/84	R.TLLKPNDLTTYYDMMSYADNAR.F	sp|P50875|SPT20_YEAST	2595.2
1	F1CH20171219_20E2.08554.08554.2	0.00599	6/20	R.FFLGNLNNWAR.L	sp|P53040|TAF6_YEAST	1350.68
1	F1CH20171219_20E2.08591.08591.2	0.00174	8/20	R.FFLGNLNNWAR.L	sp|P53040|TAF6_YEAST	1350.68
0.8726	F1CH20171219_20E2.08744.08744.2	0.335	5/20	L.AIAGEDFAIVA.S	sp|P20618|PSB1_HUMAN	1075.56
1	F1CH20171219_20E2.08752.08752.2	5.38e-05	9/26	K.NDLFVIWSEDNDEK.L	sp|P04050|RPB1_YEAST	1722.77
1	F1CH20171219_20E2.08816.08816.2	0.000285	8/26	K.LMAQIFFGPTYYQR.L	sp|P08518|RPB2_YEAST	1733.86
0.9336	F1CH20171219_20E2.08836.08836.2	0.223	6/14	G.TTIMAVQF.D	sp|P28072|PSB6_HUMAN	909.463
1	F1CH20171219_20E2.09031.09031.3	0.000193	6/100	K.VVNFWLLHNGFSTGIGDTIADGPTMR.E	sp|P04050|RPB1_YEAST	2817.39
1	F1CH20171219_20E2.09176.09176.2	8.85e-07	7/30	K.WGPAAAIEFEYDPWNK.L	sp|P16370|RPB3_YEAST	1892.87
1	F1CH20171219_20E2.09221.09221.3	1.45e-06	11/100	K.VVGDKWESYLNLLQEDELDEGTALSR.L	sp|P22139|RPAB5_YEAST	2978.45
0.9994	F1CH20171219_20E2.09477.09477.2	0.0219	5/30	R.LLEWDLQTGDIVNEFK.K	sp|P38915|SPT8_YEAST	1918.97
1	F1CH20171219_20E2.09543.09543.2	6.04e-09	7/34	R.LGLIPLQSMDIEQLEYSR.D	sp|P16370|RPB3_YEAST	2104.09
1	F1CH20171219_20E2.09562.09562.3	4.37e-05	9/84	R.FLQEYDISNAIPDIVYEGVNTK.T	sp|P35177|SPT7_YEAST	2527.25
1	F1CH20171219_20E2.09620.09620.3	1.15e-05	7/100	K.VVLTVNDLSSAVAEYGLNIGRPDFYR.-	sp|Q12030|TAF10_YEAST	2867.48
0.9999	F1CH20171219_20E2.09939.09939.2	0.0182	5/22	R.SILPEDVIFLIR.H	sp|P06844|SPT3_YEAST	1413.82
1	F1CH20171219_20E2.10160.10160.3	3.94e-06	10/80	K.LLIDLLSITFADVKEEDLGNK.V	sp|P38811|TRA1_YEAST	2345.27
0.9724	F1CH20171219_20E2.10199.10199.3	0.0307	6/100	K.EFGVLSSSVPLQLLTTQFQTVDGETK.V	sp|P35177|SPT7_YEAST	2823.45
1	F1CH20171219_20E2.10341.10341.2	6.84e-11	12/34	R.FSDSIYQQFESEILTLTK.R	sp|P50875|SPT20_YEAST	2148.06
1	F1CH20171219_20E2.10437.10437.2	1.26e-05	11/22	R.DFAASLLDYVLK.K	sp|P53040|TAF6_YEAST	1353.72
1	F1CH20171219_20E2.10442.10442.3	2.51e-08	13/120	R.VMIAEIPTLAIDSVEVETNTTVLADEFIAHR.L	sp|P16370|RPB3_YEAST	3396.75
1	F1CH20171219_20E2.10454.10454.2	3.72e-10	17/40	K.TLLELQSQLDSLNEILGTIAR.G	sp|P32494|NGG1_YEAST	2326.27
1	F1CH20171219_20E2.10455.10455.3	1.8e-09	22/80	K.TLLELQSQLDSLNEILGTIAR.G	sp|P32494|NGG1_YEAST	2326.27

## Sheet: 20S_3
probability	spectrum	expect	ions	peptide	protein	calc_neutral_pep_mass
1	F1CH20171219_20E3.02901.02901.3	0.014	13/40	T.RNSRINAENRA.R	sp|P22222|CCNB1m_HUMAN	1299.68
1	F1CH20171219_20E3.02902.02902.3	0.0013	10/36	N.SRINAENRAR.L	sp|P22222|CCNB1m_HUMAN	1185.63
0.9867	F1CH20171219_20E3.02904.02904.2	0.0876	4/20	T.RNSRINAENRA.R	sp|P22222|CCNB1m_HUMAN	1299.68
1	F1CH20171219_20E3.02913.02913.3	0.00403	13/44	V.TRNSRINAENRA.R	sp|P22222|CCNB1m_HUMAN	1400.72
0.9996	F1CH20171219_20E3.02936.02936.2	0.0287	10/16	N.SRINAENRA.R	sp|P22222|CCNB1m_HUMAN	1029.53
1	F1CH20171219_20E3.02937.02937.3	0.00213	12/40	T.RNSRINAENRA.R	sp|P22222|CCNB1m_HUMAN	1299.68
1	F1CH20171219_20E3.02952.02952.2	0.00493	8/18	R.NSRINAENRA.R	sp|P22222|CCNB1m_HUMAN	1143.57
1	F1CH20171219_20E3.02954.02954.2	0.00291	5/22	D.EPAEKADEPM[147.04]EH.-	sp|P25786|PSA1_HUMAN	1397.58
1	F1CH20171219_20E3.02959.02959.3	0.0123	10/36	R.NSRINAENRA.R	sp|P22222|CCNB1m_HUMAN	1143.57
1	F1CH20171219_20E3.02987.02987.2	0.00218	9/16	V.PTAPAATSR.P	sp|P22222|CCNB1m_HUMAN	870.456
1	F1CH20171219_20E3.03071.03071.3	0.000165	18/44	A.RRVPTAPAATSR.P	sp|P22222|CCNB1m_HUMAN	1281.73
0.9935	F1CH20171219_20E3.03129.03129.3	0.146	8/40	A.RPSATGRVIDR.R	sp|P22222|CCNB1m_HUMAN	1226.68
1	F1CH20171219_20E3.03189.03189.3	0.035	11/44	E.ARPSATGRVIDR.R	sp|P22222|CCNB1m_HUMAN	1297.72
1	F1CH20171219_20E3.03281.03281.2	0.000118	8/20	V.PTAPAATSRPG.L	sp|P22222|CCNB1m_HUMAN	1024.53
0.9613	F1CH20171219_20E3.03300.03300.2	0.134	10/18	A.RRVPTAPAAT.S	sp|P22222|CCNB1m_HUMAN	1038.59
0.9974	F1CH20171219_20E3.03321.03321.2	0.0495	3/22	D.EPAEKADEPMEH.-	sp|P25786|PSA1_HUMAN	1381.58
0.9983	F1CH20171219_20E3.03394.03394.2	0.0436	9/14	V.KTLTGKTI.T	sp|P11112|FlagUB_HUMAN	860.533
1	F1CH20171219_20E3.03435.03435.2	0.00287	8/18	V.PTAPAATSRP.G	sp|P22222|CCNB1m_HUMAN	967.509
0.9956	F1CH20171219_20E3.03446.03446.3	0.147	9/44	A.GARRVPTAPAAT.S	sp|P22222|CCNB1m_HUMAN	1166.65
0.977	F1CH20171219_20E3.03462.03462.3	0.237	6/40	N.SRINAENRARI.N	sp|P22222|CCNB1m_HUMAN	1298.72
0.9972	F1CH20171219_20E3.03499.03499.2	0.0509	7/12	F.RHGVIVA.A	sp|P28074|PSB5_HUMAN	750.45
0.9999	F1CH20171219_20E3.03507.03507.3	0.0576	10/40	E.ARPSATGRVID.R	sp|P22222|CCNB1m_HUMAN	1141.62
0.9987	F1CH20171219_20E3.03539.03539.2	0.0403	9/20	E.ARPSATGRVID.R	sp|P22222|CCNB1m_HUMAN	1141.62
1	F1CH20171219_20E3.03542.03542.3	0.00565	10/36	L.QARLPLRKEA.R	sp|P22222|CCNB1m_HUMAN	1180.7
0.9986	F1CH20171219_20E3.03548.03548.3	0.11	7/56	V.PTAPAATSRPGLRPR.T	sp|P22222|CCNB1m_HUMAN	1546.87
1	F1CH20171219_20E3.03558.03558.2	0.000241	11/18	L.GDIGNRVSEQ.L	sp|P22222|CCNB1m_HUMAN	1073.51
1	F1CH20171219_20E3.03564.03564.2	0.000551	10/16	L.GDIGNRVSE.Q	sp|P22222|CCNB1m_HUMAN	945.452
1	F1CH20171219_20E3.03604.03604.2	0.000302	8/16	L.GDIGNRVSE.Q	sp|P22222|CCNB1m_HUMAN	945.452
0.9732	F1CH20171219_20E3.03626.03626.2	0.115	6/16	G.KQLEDGRTL.S	sp|P11112|FlagUB_HUMAN	1058.57
0.916	F1CH20171219_20E3.03630.03630.2	0.191	5/18	E.ARPSATGRVI.D	sp|P22222|CCNB1m_HUMAN	1026.59
0.9314	F1CH20171219_20E3.03631.03631.2	0.0428	4/26	M.MSYVYWHGSMPGPS.Q	sp|P25297|PHO84_YEAST	1597.67
1	F1CH20171219_20E3.03636.03636.3	0.0405	6/64	V.PTAPAATSRPGLRPRTA.L	sp|P22222|CCNB1m_HUMAN	1718.95
0.9999	F1CH20171219_20E3.03669.03669.2	0.0201	9/18	R.RVPTAPAATS.R	sp|P22222|CCNB1m_HUMAN	969.524
1	F1CH20171219_20E3.03680.03680.3	0.00966	9/64	V.PTAPAATSRPGLRPRTA.L	sp|P22222|CCNB1m_HUMAN	1718.95
1	F1CH20171219_20E3.03692.03692.2	0.00709	8/18	A.GKQLEDGRTL.S	sp|P11112|FlagUB_HUMAN	1115.59
0.9946	F1CH20171219_20E3.03693.03693.3	0.155	6/48	V.PTAPAATSRPGLR.P	sp|P22222|CCNB1m_HUMAN	1293.72
1	F1CH20171219_20E3.03736.03736.2	0.00526	10/16	R.RVPTAPAAT.S	sp|P22222|CCNB1m_HUMAN	882.492
0.9749	F1CH20171219_20E3.03758.03758.2	0.112	7/14	R.RVPTAPAA.T	sp|P22222|CCNB1m_HUMAN	781.445
0.9978	F1CH20171219_20E3.03759.03759.2	0.0468	6/16	H.IQKEDVPSE.R	sp|CAS1_BOVIN|	1043.51
0.9996	F1CH20171219_20E3.03769.03769.2	0.0281	5/20	F.AGKQLEDGRTL.S	sp|P11112|FlagUB_HUMAN	1186.63
1	F1CH20171219_20E3.03778.03778.3	0.00867	8/40	F.AGKQLEDGRTL.S	sp|P11112|FlagUB_HUMAN	1186.63
0.9952	F1CH20171219_20E3.03827.03827.2	0.0612	6/18	-.DYKDDDDKLQ.L	sp|P11112|FlagUB_HUMAN	1253.54
1	F1CH20171219_20E3.03852.03852.2	0.00134	8/16	L.SDYNIQKES.T	sp|P11112|FlagUB_HUMAN	1082.49
0.98	F1CH20171219_20E3.03859.03859.3	0.227	9/44	N.LAGARRVPTAPA.A	sp|P22222|CCNB1m_HUMAN	1178.69
1	F1CH20171219_20E3.03868.03868.2	0.00195	8/14	L.SDYNIQKE.S	sp|P11112|FlagUB_HUMAN	995.456
1	F1CH20171219_20E3.03888.03888.2	0.00131	8/18	A.AKTEIEKLQM[147.04].K	sp|P25788|PSA3_HUMAN	1205.63
1	F1CH20171219_20E3.03910.03910.2	2.16e-06	9/30	R.SGGGGGGGLGSGGSIR.S	sp|K1C9_HUMAN|	1231.59
1	F1CH20171219_20E3.03914.03914.2	0.0107	7/14	L.SDYNIQKE.S	sp|P11112|FlagUB_HUMAN	995.456
0.9864	F1CH20171219_20E3.03915.03915.2	0.0758	7/14	N.RVSEQLQA.R	sp|P22222|CCNB1m_HUMAN	929.493
1	F1CH20171219_20E3.03919.03919.2	0.00017	9/28	S.GGGGGGGLGSGGSIR.S	sp|K1C9_HUMAN|	1144.56
0.9324	F1CH20171219_20E3.03930.03930.2	0.172	8/16	R.ARINLAGAR.R	sp|P22222|CCNB1m_HUMAN	940.557
0.9115	F1CH20171219_20E3.03940.03940.2	0.196	6/18	D.TIENVKAKIQ.D	sp|P11112|FlagUB_HUMAN	1142.67
0.9066	F1CH20171219_20E3.03969.03969.2	0.135	5/20	D.KEGIPPDQQRL.L	sp|P11112|FlagUB_HUMAN	1279.69
0.9178	F1CH20171219_20E3.03982.03982.2	0.189	7/20	P.GPSPGPGPGPS.P	sp|Q5T124|UBX11_HUMAN	905.424
1	F1CH20171219_20E3.04005.04005.2	2.95e-05	9/18	L.SDYNIQKEST.L	sp|P11112|FlagUB_HUMAN	1183.54
0.998	F1CH20171219_20E3.04016.04016.2	0.0458	5/20	D.KEGIPPDQQRL.L	sp|P11112|FlagUB_HUMAN	1279.69
1	F1CH20171219_20E3.04029.04029.2	0.00944	9/20	P.GPSPGPGPGPS.P	sp|Q5T124|UBX11_HUMAN	905.424
0.999	F1CH20171219_20E3.04062.04062.2	0.0373	5/20	D.KEGIPPDQQRL.L	sp|P11112|FlagUB_HUMAN	1279.69
1	F1CH20171219_20E3.04067.04067.2	6.1e-05	13/20	D.TIENVKAKIQD.K	sp|P11112|FlagUB_HUMAN	1257.69
1	F1CH20171219_20E3.04072.04072.3	0.000104	15/40	D.TIENVKAKIQD.K	sp|P11112|FlagUB_HUMAN	1257.69
1	F1CH20171219_20E3.04091.04091.2	0.00983	7/14	L.SDYNIQKE.S	sp|P11112|FlagUB_HUMAN	995.456
1	F1CH20171219_20E3.04121.04121.2	5.42e-05	14/20	D.TIENVKAKIQD.K	sp|P11112|FlagUB_HUMAN	1257.69
0.995	F1CH20171219_20E3.04128.04128.3	0.152	7/40	D.TIENVKAKIQD.K	sp|P11112|FlagUB_HUMAN	1257.69
1	F1CH20171219_20E3.04159.04159.2	0.0119	6/16	G.NRVSEQLQA.R	sp|P22222|CCNB1m_HUMAN	1043.54
0.998	F1CH20171219_20E3.04173.04173.2	0.0459	6/20	D.KEGIPPDQQRL.L	sp|P11112|FlagUB_HUMAN	1279.69
1	F1CH20171219_20E3.04202.04202.2	0.00257	6/16	-.DYKDDDDKL.Q	sp|P11112|FlagUB_HUMAN	1125.48
0.9998	F1CH20171219_20E3.04218.04218.3	0.0683	7/32	-.DYKDDDDKL.Q	sp|P11112|FlagUB_HUMAN	1125.48
0.9786	F1CH20171219_20E3.04229.04229.2	0.0856	5/20	D.KEGIPPDQQRL.L	sp|P11112|FlagUB_HUMAN	1279.69
1	F1CH20171219_20E3.04247.04247.3	1.2e-06	13/80	L.SRSGGGGGGGLGSGGSIRSSY.S	sp|K1C9_HUMAN|	1811.85
1	F1CH20171219_20E3.04255.04255.2	0.000199	7/18	L.AKAPFAAHGY.G	sp|P49721|PSB2_HUMAN	1031.52
0.902	F1CH20171219_20E3.04285.04285.3	0.402	11/32	L.DRRLPRPLE.R	sp|P22222|CCNB1m_HUMAN	1150.66
0.996	F1CH20171219_20E3.04287.04287.2	0.0575	5/16	L.DRRLPRPLE.R	sp|P22222|CCNB1m_HUMAN	1150.66
0.9999	F1CH20171219_20E3.04362.04362.2	0.00714	6/14	P.PSRRGANY.D	sp|P39003|HXT6_YEAST	919.462
0.9847	F1CH20171219_20E3.04371.04371.2	0.0924	5/12	-.VHLTPEE.K	sp|HBB_HUMAN|	823.408
0.9529	F1CH20171219_20E3.04384.04384.2	0.146	5/16	F.PTALVPRGS.S	sp|P08640|FLO11_YEAST	896.508
1	F1CH20171219_20E3.04394.04394.2	0.000592	8/16	L.GDIGNRVSE.Q	sp|P22222|CCNB1m_HUMAN	945.452
0.9971	F1CH20171219_20E3.04403.04403.3	0.131	9/40	A.ENRARINLAGA.R	sp|P22222|CCNB1m_HUMAN	1183.64
0.9732	F1CH20171219_20E3.04414.04414.2	0.115	10/12	R.RLPRPLE.R	sp|P22222|CCNB1m_HUMAN	879.529
1	F1CH20171219_20E3.04419.04419.2	0.00574	6/14	P.PSRRGANY.D	sp|P39003|HXT6_YEAST	919.462
0.9988	F1CH20171219_20E3.04448.04448.2	0.0394	6/14	T.ALGDIGNR.V	sp|P22222|CCNB1m_HUMAN	814.43
0.8826	F1CH20171219_20E3.04469.04469.2	0.227	9/12	R.RLPRPLE.R	sp|P22222|CCNB1m_HUMAN	879.529
1	F1CH20171219_20E3.04482.04482.2	5.52e-06	11/18	E.PSDTIENVKA.K	sp|P11112|FlagUB_HUMAN	1072.54
0.9603	F1CH20171219_20E3.04493.04493.2	0.113	5/22	D.GRTLSDYNIQKE.S	sp|P11112|FlagUB_HUMAN	1422.71
1	F1CH20171219_20E3.04497.04497.2	8.63e-05	7/22	V.SSDNVADLHEKY.S	sp|P28074|PSB5_HUMAN	1376.62
1	F1CH20171219_20E3.04506.04506.3	0.00271	10/40	L.STGRLPRVVTA.N	sp|Q99436|PSB7_HUMAN	1155.67
0.9987	F1CH20171219_20E3.04520.04520.2	0.0396	5/20	L.STGRLPRVVTA.N	sp|Q99436|PSB7_HUMAN	1155.67
1	F1CH20171219_20E3.04572.04572.2	0.0049	7/20	S.SLGGGFGGGSR.G	sp|K1C9_HUMAN|	950.457
1	F1CH20171219_20E3.04584.04584.2	0.0126	5/16	L.NEPPLVHTA.A	sp|P28072|PSB6_HUMAN	976.498
1	F1CH20171219_20E3.04612.04612.2	0.0128	6/18	D.AHLVALAERD.-	sp|P60900|PSA6_HUMAN	1093.59
1	F1CH20171219_20E3.04615.04615.2	0.0151	11/16	T.LSDYNIQKE.S	sp|P11112|FlagUB_HUMAN	1108.54
1	F1CH20171219_20E3.04618.04618.2	0.00014	10/22	V.PTAPAATSRPGL.R	sp|P22222|CCNB1m_HUMAN	1137.61
1	F1CH20171219_20E3.04624.04624.2	0.00201	8/22	V.AGGAPSVGIKAA.N	sp|P25787|PSA2_HUMAN	997.556
1	F1CH20171219_20E3.04633.04633.2	0.00186	5/16	L.NEPPLVHTA.A	sp|P28072|PSB6_HUMAN	976.498
1	F1CH20171219_20E3.04641.04641.2	8.1e-05	11/20	V.AGGAPSVGIKA.A	sp|P25787|PSA2_HUMAN	926.519
0.9994	F1CH20171219_20E3.04650.04650.2	0.0319	7/18	A.LGDIGNRVSE.Q	sp|P22222|CCNB1m_HUMAN	1058.54
1	F1CH20171219_20E3.04652.04652.2	0.000331	11/20	A.LGDIGNRVSEQ.L	sp|P22222|CCNB1m_HUMAN	1186.59
1	F1CH20171219_20E3.04669.04669.2	0.000508	5/20	L.VQRVASVM[147.04]QEY.T	sp|P25787|PSA2_HUMAN	1324.64
1	F1CH20171219_20E3.04710.04710.2	0.00135	14/18	A.LGDIGNRVSE.Q	sp|P22222|CCNB1m_HUMAN	1058.54
0.9999	F1CH20171219_20E3.04725.04725.2	0.0176	6/14	L.NEPPLVHT.A	sp|P28072|PSB6_HUMAN	905.461
1	F1CH20171219_20E3.04763.04763.2	0.00584	12/18	A.LGDIGNRVSE.Q	sp|P22222|CCNB1m_HUMAN	1058.54
0.9666	F1CH20171219_20E3.04767.04767.2	0.126	4/18	L.NEPPLVHTAA.S	sp|P28072|PSB6_HUMAN	1047.53
0.9905	F1CH20171219_20E3.04784.04784.2	0.0619	6/22	A.SDRVAASNIVQM[147.04].K	sp|P49721|PSB2_HUMAN	1305.63
1	F1CH20171219_20E3.04810.04810.2	0.0066	9/18	A.LGDIGNRVSE.Q	sp|P22222|CCNB1m_HUMAN	1058.54
0.992	F1CH20171219_20E3.04811.04811.2	0.0474	5/24	A.ADSRATAGAYIAS.Q	sp|P28074|PSB5_HUMAN	1252.6
0.9832	F1CH20171219_20E3.04815.04815.2	0.0824	5/20	L.SSSKGSLGGGF.S	sp|K1C10_HUMAN|	982.472
0.9985	F1CH20171219_20E3.04849.04849.2	0.0414	6/24	V.ASDRVAASNIVQM[147.04].K	sp|P49721|PSB2_HUMAN	1376.67
1	F1CH20171219_20E3.04851.04851.2	0.00804	8/18	Y.NIQKESTLHL.V	sp|P11112|FlagUB_HUMAN	1181.64
1	F1CH20171219_20E3.04860.04860.2	0.00266	8/16	R.TALGDIGNR.V	sp|P22222|CCNB1m_HUMAN	915.477
0.9999	F1CH20171219_20E3.04861.04861.2	0.0193	8/18	V.KTLTGKTITL.E	sp|P11112|FlagUB_HUMAN	1074.66
1	F1CH20171219_20E3.04943.04943.2	0.000176	10/22	A.VAGGAPSVGIKA.A	sp|P25787|PSA2_HUMAN	1025.59
0.9543	F1CH20171219_20E3.04959.04959.2	0.144	6/22	A.ADSRATAGAYIA.S	sp|P28074|PSB5_HUMAN	1165.57
1	F1CH20171219_20E3.04992.04992.2	0.00798	6/36	R.SGGGGGGGLGSGGSIRSSY.S	sp|K1C9_HUMAN|	1568.72
1	F1CH20171219_20E3.05008.05008.3	1.03e-05	11/52	L.AM[147.04]ERDGSSGGVIRL.A	sp|P28072|PSB6_HUMAN	1462.72
0.894	F1CH20171219_20E3.05009.05009.2	0.215	8/14	E.DGRTLSDY.N	sp|P11112|FlagUB_HUMAN	925.414
1	F1CH20171219_20E3.05038.05038.3	0.000219	10/48	E.DGRTLSDYNIQKE.S	sp|P11112|FlagUB_HUMAN	1537.74
0.9995	F1CH20171219_20E3.05042.05042.2	0.0291	6/24	E.DGRTLSDYNIQKE.S	sp|P11112|FlagUB_HUMAN	1537.74
1	F1CH20171219_20E3.05065.05065.2	0.00467	5/22	M.ERDGSSGGVIRL.A	sp|P28072|PSB6_HUMAN	1244.65
1	F1CH20171219_20E3.05073.05073.3	0.00027	12/44	M.ERDGSSGGVIRL.A	sp|P28072|PSB6_HUMAN	1244.65
0.9924	F1CH20171219_20E3.05150.05150.2	0.0714	6/18	L.EETVQTMDTS.-	sp|Q99436|PSB7_HUMAN	1139.47
1	F1CH20171219_20E3.05167.05167.2	0.000101	12/24	A.AVAGGAPSVGIKA.A	sp|P25787|PSA2_HUMAN	1096.62
1	F1CH20171219_20E3.05168.05168.2	9.93e-05	6/30	C.GGGGGSFGAGGGFGSR.S	sp|K2C1_HUMAN|	1283.56
0.9999	F1CH20171219_20E3.05171.05171.2	0.0179	8/18	T.ALGDIGNRVS.E	sp|P22222|CCNB1m_HUMAN	1000.53
0.9613	F1CH20171219_20E3.05224.05224.2	0.134	6/14	V.SEQLQARL.P	sp|P22222|CCNB1m_HUMAN	943.509
1	F1CH20171219_20E3.05230.05230.2	0.00756	6/18	L.SM[147.04]DNNRSLDL.D	sp|K2C1_HUMAN|	1179.52
0.9436	F1CH20171219_20E3.05241.05241.3	0.209	7/36	C.KILMVIGFVI.L	sp|P38085|TAT1_YEAST	1131.71
0.9997	F1CH20171219_20E3.05269.05269.2	0.0133	5/22	L.EVEPSDTIENVK.A	sp|P11112|FlagUB_HUMAN	1358.66
0.9945	F1CH20171219_20E3.05275.05275.2	0.0638	6/14	V.SEQLQARL.P	sp|P22222|CCNB1m_HUMAN	943.509
1	F1CH20171219_20E3.05309.05309.2	0.000238	13/26	L.AAVAGGAPSVGIKA.A	sp|P25787|PSA2_HUMAN	1167.66
0.9178	F1CH20171219_20E3.05310.05310.2	0.189	6/16	R.TQNPMVTGT.S	sp|P28070|PSB4_HUMAN	947.438
0.9995	F1CH20171219_20E3.05334.05334.2	0.0301	7/16	F.AIVASDTRL.S	sp|P20618|PSB1_HUMAN	944.529
1	F1CH20171219_20E3.05353.05353.2	0.000421	8/24	F.DGGVVLGADSRTT.T	sp|P28072|PSB6_HUMAN	1246.62
0.9999	F1CH20171219_20E3.05361.05361.2	0.0205	5/28	A.ADSRATAGAYIASQT.V	sp|P28074|PSB5_HUMAN	1481.71
1	F1CH20171219_20E3.05395.05395.2	0.00233	6/24	L.EVEPSDTIENVKA.K	sp|P11112|FlagUB_HUMAN	1429.69
1	F1CH20171219_20E3.05398.05398.2	0.00926	10/20	T.ALGDIGNRVSE.Q	sp|P22222|CCNB1m_HUMAN	1129.57
0.9999	F1CH20171219_20E3.05440.05440.2	0.0128	6/20	L.SDYNIQKESTL.H	sp|P11112|FlagUB_HUMAN	1296.62
1	F1CH20171219_20E3.05445.05445.2	0.000114	14/20	T.ALGDIGNRVSE.Q	sp|P22222|CCNB1m_HUMAN	1129.57
0.9897	F1CH20171219_20E3.05487.05487.2	0.0797	5/18	L.DNISFPKQGS.-	sp|P49721|PSB2_HUMAN	1091.52
1	F1CH20171219_20E3.05514.05514.2	3.12e-06	8/20	L.SDYNIQKESTL.H	sp|P11112|FlagUB_HUMAN	1296.62
1	F1CH20171219_20E3.05527.05527.2	0.00403	8/20	L.GDIGNRVSEQL.Q	sp|P22222|CCNB1m_HUMAN	1186.59
0.8949	F1CH20171219_20E3.05531.05531.2	0.214	5/24	L.EVEPSDTIENVKA.K	sp|P11112|FlagUB_HUMAN	1429.69
0.9715	F1CH20171219_20E3.05541.05541.2	0.118	10/16	T.ALGDIGNRV.S	sp|P22222|CCNB1m_HUMAN	913.498
1	F1CH20171219_20E3.05565.05565.2	5.86e-07	10/20	L.SDYNIQKESTL.H	sp|P11112|FlagUB_HUMAN	1296.62
1	F1CH20171219_20E3.05579.05579.2	0.000123	11/20	L.GDIGNRVSEQL.Q	sp|P22222|CCNB1m_HUMAN	1186.59
1	F1CH20171219_20E3.05609.05609.2	0.000863	4/30	C.DARAIGSASEGAQSSL.Q	sp|P28066|PSA5_HUMAN	1518.73
1	F1CH20171219_20E3.05628.05628.2	0.00894	9/20	R.TALGDIGNRVS.E	sp|P22222|CCNB1m_HUMAN	1101.58
0.9974	F1CH20171219_20E3.05630.05630.2	0.0446	8/16	A.SDTRLSEGF.S	sp|P20618|PSB1_HUMAN	1010.47
0.9633	F1CH20171219_20E3.05633.05633.2	0.131	6/14	L.SEGFSIHT.R	sp|P20618|PSB1_HUMAN	876.398
0.9917	F1CH20171219_20E3.05642.05642.2	0.0739	5/18	R.SEYDRGVNTF.S	sp|P28066|PSA5_HUMAN	1186.53
0.9991	F1CH20171219_20E3.05653.05653.2	0.0332	10/20	G.DIGNRVSEQLQ.A	sp|P22222|CCNB1m_HUMAN	1257.63
1	F1CH20171219_20E3.05685.05685.2	0.00106	7/24	L.GDIGNRVSEQLQA.R	sp|P22222|CCNB1m_HUMAN	1385.69
1	F1CH20171219_20E3.05699.05699.2	0.00015	10/24	L.EVEPSDTIENVKA.K	sp|P11112|FlagUB_HUMAN	1429.69
1	F1CH20171219_20E3.05735.05735.2	0.00614	7/24	L.GDIGNRVSEQLQA.R	sp|P22222|CCNB1m_HUMAN	1385.69
1	F1CH20171219_20E3.05737.05737.2	0.000965	7/18	A.ERDVYTGDAL.R	sp|P20618|PSB1_HUMAN	1137.53
1	F1CH20171219_20E3.05748.05748.2	1.39e-05	12/24	L.EVEPSDTIENVKA.K	sp|P11112|FlagUB_HUMAN	1429.69
1	F1CH20171219_20E3.05776.05776.2	0.0082	7/24	Y.VDSEGNRISGATF.S	sp|P28074|PSB5_HUMAN	1351.64
0.9966	F1CH20171219_20E3.05792.05792.2	0.0398	5/24	L.EVEPSDTIENVKA.K	sp|P11112|FlagUB_HUMAN	1429.69
1	F1CH20171219_20E3.05839.05839.2	0.00187	8/22	R.TALGDIGNRVSE.Q	sp|P22222|CCNB1m_HUMAN	1230.62
0.994	F1CH20171219_20E3.05855.05855.2	0.066	8/14	L.TLEVEPSD.T	sp|P11112|FlagUB_HUMAN	888.408
1	F1CH20171219_20E3.05897.05897.2	0.000402	5/20	L.SDYNIQKESTL.H	sp|P11112|FlagUB_HUMAN	1296.62
0.9969	F1CH20171219_20E3.05916.05916.2	0.0507	3/20	L.VQRVASVMQEY.T	sp|P25787|PSA2_HUMAN	1308.65
1	F1CH20171219_20E3.05953.05953.2	2.18e-05	11/22	D.VNVEINVAPGKD.L	sp|K1C9_HUMAN|	1253.66
1	F1CH20171219_20E3.05957.05957.2	0.00273	10/18	A.LGDIGNRVSE.Q	sp|P22222|CCNB1m_HUMAN	1058.54
1	F1CH20171219_20E3.05959.05959.2	0.00994	10/18	R.TALGDIGNRV.S	sp|P22222|CCNB1m_HUMAN	1014.55
1	F1CH20171219_20E3.05972.05972.2	0.00387	6/20	Y.TQSGGVRPFGV.S	sp|P25787|PSA2_HUMAN	1103.57
1	F1CH20171219_20E3.05982.05982.2	0.012	7/22	V.DSEGNRISGATF.S	sp|P28074|PSB5_HUMAN	1252.57
0.9824	F1CH20171219_20E3.06006.06006.2	0.0974	6/18	A.LGDIGNRVSE.Q	sp|P22222|CCNB1m_HUMAN	1058.54
0.9326	F1CH20171219_20E3.06030.06030.2	0.119	7/16	L.SSNLELHSL.S	sp|Q99436|PSB7_HUMAN	998.503
1	F1CH20171219_20E3.06037.06037.2	1.83e-07	9/32	C.RSGSAADTQAVADAVTY.Q	sp|P28072|PSB6_HUMAN	1681.79
0.9989	F1CH20171219_20E3.06040.06040.2	0.038	6/20	L.ELNEPPLVHTA.A	sp|P28072|PSB6_HUMAN	1218.62
0.9607	F1CH20171219_20E3.06041.06041.2	0.135	4/18	S.DYNIQKESTL.H	sp|P11112|FlagUB_HUMAN	1209.59
1	F1CH20171219_20E3.06043.06043.2	0.000388	7/20	G.KTITLEVEPSD.T	sp|P11112|FlagUB_HUMAN	1230.63
0.9899	F1CH20171219_20E3.06056.06056.2	0.0792	6/18	D.PGAINRAQEL.R	sp|P32660|ATC5_YEAST	1067.57
1	F1CH20171219_20E3.06086.06086.2	3.77e-07	9/32	C.RSGSAADTQAVADAVTY.Q	sp|P28072|PSB6_HUMAN	1681.79
0.9893	F1CH20171219_20E3.06087.06087.2	0.0306	4/20	-.DYKDDDDKLQI.F	sp|P11112|FlagUB_HUMAN	1366.63
1	F1CH20171219_20E3.06092.06092.2	0.000259	9/20	G.KTITLEVEPSD.T	sp|P11112|FlagUB_HUMAN	1230.63
0.9732	F1CH20171219_20E3.06107.06107.2	0.115	6/18	D.PGAINRAQEL.R	sp|P32660|ATC5_YEAST	1067.57
1	F1CH20171219_20E3.06118.06118.2	0.000731	8/20	L.ATDVQTVAQRL.K	sp|P49720|PSB3_HUMAN	1200.65
1	F1CH20171219_20E3.06127.06127.2	0.00292	8/16	K.TLTGKTITL.E	sp|P11112|FlagUB_HUMAN	946.57
1	F1CH20171219_20E3.06132.06132.2	0.000117	9/22	T.GKTITLEVEPSD.T	sp|P11112|FlagUB_HUMAN	1287.66
0.9998	F1CH20171219_20E3.06141.06141.2	0.0136	6/24	L.AAIAESGVERQVL.L	sp|P28072|PSB6_HUMAN	1341.73
0.9026	F1CH20171219_20E3.06166.06166.2	0.155	7/24	A.LGDIGNRVSEQLQ.A	sp|P22222|CCNB1m_HUMAN	1427.74
0.9954	F1CH20171219_20E3.06171.06171.2	0.0603	7/16	L.VKDVFISAA.E	sp|P20618|PSB1_HUMAN	948.528
1	F1CH20171219_20E3.06177.06177.2	8.07e-05	12/24	L.TGKTITLEVEPSD.T	sp|P11112|FlagUB_HUMAN	1388.7
0.9702	F1CH20171219_20E3.06190.06190.2	0.0976	6/18	Y.AIEAIKLGST.A	sp|P28066|PSA5_HUMAN	1001.58
1	F1CH20171219_20E3.06194.06194.2	0.00402	6/30	A.ADSRATAGAYIASQTV.K	sp|P28074|PSB5_HUMAN	1580.78
0.9998	F1CH20171219_20E3.06196.06196.2	0.0238	4/32	V.AADSRATAGAYIASQTV.K	sp|P28074|PSB5_HUMAN	1651.82
0.9332	F1CH20171219_20E3.06202.06202.2	0.171	5/18	L.ELNEPPLVHT.A	sp|P28072|PSB6_HUMAN	1147.59
1	F1CH20171219_20E3.06224.06224.2	0.0017	7/24	L.TGKTITLEVEPSD.T	sp|P11112|FlagUB_HUMAN	1388.7
0.9992	F1CH20171219_20E3.06249.06249.2	0.0339	6/18	L.ELNEPPLVHT.A	sp|P28072|PSB6_HUMAN	1147.59
1	F1CH20171219_20E3.06399.06399.2	0.00313	7/22	A.LGDIGNRVSEQL.Q	sp|P22222|CCNB1m_HUMAN	1299.68
1	F1CH20171219_20E3.06406.06406.2	0.00352	6/20	R.TQNPMVTGTSV.L	sp|P28070|PSB4_HUMAN	1133.54
1	F1CH20171219_20E3.06428.06428.2	0.00319	7/20	F.SPSGKLVQIEY.A	sp|P25787|PSA2_HUMAN	1219.64
1	F1CH20171219_20E3.06465.06465.2	0.00122	7/30	Y.ALAAVAGGAPSVGIKA.A	sp|P25787|PSA2_HUMAN	1351.78
1	F1CH20171219_20E3.06476.06476.2	5.14e-05	10/26	A.LGDIGNRVSEQLQA.R	sp|P22222|CCNB1m_HUMAN	1498.77
0.9999	F1CH20171219_20E3.06541.06541.2	0.0178	8/20	L.GGVDVTGPHLY.S	sp|Q99436|PSB7_HUMAN	1113.55
0.9987	F1CH20171219_20E3.06586.06586.2	0.04	10/20	L.GGVDVTGPHLY.S	sp|Q99436|PSB7_HUMAN	1113.55
0.9525	F1CH20171219_20E3.06605.06605.2	0.027	3/14	N.LAFYVDVY.Q	sp|P32775|GLGB_YEAST	988.491
0.9986	F1CH20171219_20E3.06623.06623.2	0.0363	4/26	T.LTGKTITLEVEPSD.T	sp|P11112|FlagUB_HUMAN	1501.79
0.8812	F1CH20171219_20E3.06660.06660.2	0.141	6/20	T.ALGDIGNRVSE.Q	sp|P22222|CCNB1m_HUMAN	1129.57
1	F1CH20171219_20E3.06692.06692.2	0.00493	7/28	L.TLEVEPSDTIENVKA.K	sp|P11112|FlagUB_HUMAN	1643.83
0.9033	F1CH20171219_20E3.06741.06741.2	0.0741	5/16	L.NLEIDPNAQ.C	sp|K2M2_SHEEP|	1012.48
0.9994	F1CH20171219_20E3.06914.06914.2	0.0141	7/38	S.SAASASGAAGAGAAAGAAM[147.04]I.D	sp|P19097|FAS2_YEAST	1548.72
1	F1CH20171219_20E3.06924.06924.2	0.000222	7/22	R.TQNPM[147.04]VTGTSVL.G	sp|P28070|PSB4_HUMAN	1262.62
1	F1CH20171219_20E3.06943.06943.2	0.00499	6/16	V.DNHIGISIA.G	sp|P25786|PSA1_HUMAN	938.482
1	F1CH20171219_20E3.06957.06957.2	0.00164	8/20	L.AGLATDVQTVA.Q	sp|P49720|PSB3_HUMAN	1044.55
1	F1CH20171219_20E3.07004.07004.2	0.00108	8/20	L.AGLATDVQTVA.Q	sp|P49720|PSB3_HUMAN	1044.55
0.9879	F1CH20171219_20E3.07148.07148.2	0.0817	7/18	T.LEVEPSDTIE.N	sp|P11112|FlagUB_HUMAN	1130.53
1	F1CH20171219_20E3.07205.07205.2	0.00826	10/20	L.EVEPSDTIENV.K	sp|P11112|FlagUB_HUMAN	1230.56
0.9982	F1CH20171219_20E3.07348.07348.2	0.04	4/28	E.PLFEFNSAYSPRVSY.H	sp|P53096|HOS2_YEAST	1775.85
1	F1CH20171219_20E3.07400.07400.2	2.14e-05	9/30	R.SGSAADTQAVADAVTY.Q	sp|P28072|PSB6_HUMAN	1525.69
1	F1CH20171219_20E3.07440.07440.2	0.0071	9/16	L.NVEIDPEIQ.K	sp|K2C1_HUMAN|	1055.51
0.9978	F1CH20171219_20E3.07529.07529.2	0.0471	7/18	C.VGEAGDTVQF.A	sp|P49721|PSB2_HUMAN	1021.47
0.9976	F1CH20171219_20E3.07603.07603.2	0.0485	4/20	F.SPDGHLFQVEY.A	sp|O14818|PSA7_HUMAN	1290.59
0.9975	F1CH20171219_20E3.07625.07625.2	0.0492	4/18	Y.DDMGPHIFQT.C	sp|P25786|PSA1_HUMAN	1159.5
1	F1CH20171219_20E3.07698.07698.2	0.00701	7/20	V.AYEAPSLATGY.G	sp|P28070|PSB4_HUMAN	1141.53
1	F1CH20171219_20E3.07714.07714.2	0.000329	6/22	-.DYKDDDDKLQIF.V	sp|P11112|FlagUB_HUMAN	1513.69
0.9885	F1CH20171219_20E3.07916.07916.2	0.0771	7/18	K.TITLEVEPSD.T	sp|P11112|FlagUB_HUMAN	1102.54
0.9593	F1CH20171219_20E3.07980.07980.2	0.137	7/14	G.TTIM[147.04]AVQF.D	sp|P28072|PSB6_HUMAN	925.458
1	F1CH20171219_20E3.07983.07983.2	9.15e-05	7/22	R.TQNPMVTGTSVL.G	sp|P28070|PSB4_HUMAN	1246.62
0.9998	F1CH20171219_20E3.07988.07988.2	0.0236	5/16	A.SGDYADFQY.L	sp|P28070|PSB4_HUMAN	1064.41
1	F1CH20171219_20E3.08006.08006.2	0.00854	6/18	V.YQEPIPTAQL.V	sp|P25787|PSA2_HUMAN	1158.59
0.9793	F1CH20171219_20E3.08026.08026.2	0.0697	7/14	G.TTIM[147.04]AVQF.D	sp|P28072|PSB6_HUMAN	925.458
1	F1CH20171219_20E3.08089.08089.2	0.000271	8/18	Y.DVPDYALALR.V	sp|P22222|CCNB1m_HUMAN	1131.59
1	F1CH20171219_20E3.08124.08124.2	0.00729	9/16	L.YQEPVLGPV.R	sp|CASB_BOVIN|	1000.52
1	F1CH20171219_20E3.08129.08129.2	6.16e-05	9/18	Y.DVPDYALALR.V	sp|P22222|CCNB1m_HUMAN	1131.59
0.9721	F1CH20171219_20E3.08146.08146.2	0.113	5/14	-.YPYDVPDY.A	sp|P22222|CCNB1m_HUMAN	1030.43
0.9999	F1CH20171219_20E3.08175.08175.2	0.0145	7/20	L.VYQEPIPTAQL.V	sp|P25787|PSA2_HUMAN	1257.66
0.9914	F1CH20171219_20E3.08176.08176.2	0.0596	6/16	-.YPYDVPDYA.L	sp|P22222|CCNB1m_HUMAN	1101.47
1	F1CH20171219_20E3.08219.08219.2	0.0105	7/16	-.YPYDVPDYA.L	sp|P22222|CCNB1m_HUMAN	1101.47
1	F1CH20171219_20E3.08223.08223.2	0.000748	8/24	L.TLEVEPSDTIENV.K	sp|P11112|FlagUB_HUMAN	1444.69
0.9914	F1CH20171219_20E3.08236.08236.2	0.023	3/20	L.PGSIQNFIVDC.N	sp|Q08754|BUD7_YEAST	1191.56
0.9999	F1CH20171219_20E3.08444.08444.2	0.0202	9/20	F.EGGVVIAADM[147.04]L.G	sp|P28070|PSB4_HUMAN	1089.54
0.9593	F1CH20171219_20E3.08825.08825.2	0.137	4/20	L.ATGGDDGIVNF.W	sp|Q05583|CIAO1_YEAST	1064.48
0.9994	F1CH20171219_20E3.08865.08865.2	0.0184	8/16	K.DDDDKLQIF.V	sp|P11112|FlagUB_HUMAN	1107.51
0.923	F1CH20171219_20E3.09234.09234.2	0.0445	5/16	Q.GQRIVQVPE.L	sp|P08465|MET2_YEAST	1024.57
1	F1CH20171219_20E3.09507.09507.2	0.000937	6/20	-.YPYDVPDYALA.L	sp|P22222|CCNB1m_HUMAN	1285.59
1	F1CH20171219_20E3.09552.09552.2	0.00139	7/20	-.YPYDVPDYALA.L	sp|P22222|CCNB1m_HUMAN	1285.59
1	F1CH20171219_20E3.09595.09595.2	0.00208	6/20	-.YPYDVPDYALA.L	sp|P22222|CCNB1m_HUMAN	1285.59

## Sheet: 26S_1
probability	spectrum	expect	ions	peptide	protein	calc_neutral_pep_mass
1	F1CH20171219_26E1.03190.03190.2	0.000122	2019-09-16	L.GDIGNRVSE.Q	sp|P22222|CCNB1m_HUMAN	945.452
0.9962	F1CH20171219_26E1.03269.03269.2	0.0424	2019-07-16	R.RVPTAPAAT.S	sp|P22222|CCNB1m_HUMAN	882.492
0.9668	F1CH20171219_26E1.03283.03283.2	0.099	2019-07-14	R.RVPTAPAA.T	sp|P22222|CCNB1m_HUMAN	781.445
0.9954	F1CH20171219_26E1.03367.03367.2	0.0457	2019-05-16	L.SDYNIQKES.T	sp|P11112|FlagUB_HUMAN	1082.49
1	F1CH20171219_26E1.03370.03370.2	0.00273	2019-07-14	L.SDYNIQKE.S	sp|P11112|FlagUB_HUMAN	995.456
0.9689	F1CH20171219_26E1.06424.06424.2	0.0962	2019-07-18	A.LGDIGNRVSE.Q	sp|P22222|CCNB1m_HUMAN	1058.54
0.9999	F1CH20171219_26E1.06462.06462.2	0.014	2019-08-18	A.LGDIGNRVSE.Q	sp|P22222|CCNB1m_HUMAN	1058.54
1	F1CH20171219_26E1.06504.06504.2	0.00202	2019-11-18	A.LGDIGNRVSE.Q	sp|P22222|CCNB1m_HUMAN	1058.54
0.9858	F1CH20171219_26E1.06542.06542.2	0.0697	2019-05-18	A.LGDIGNRVSE.Q	sp|P22222|CCNB1m_HUMAN	1058.54
0.9999	F1CH20171219_26E1.06578.06578.2	0.0143	2019-08-18	A.LGDIGNRVSE.Q	sp|P22222|CCNB1m_HUMAN	1058.54
1	F1CH20171219_26E1.07742.07742.2	0.00109	2019-08-18	Q.DKEGIPPDQQ.R	sp|P11112|FlagUB_HUMAN	1125.53
0.997	F1CH20171219_26E1.07777.07777.2	0.0389	2019-08-18	Q.DKEGIPPDQQ.R	sp|P11112|FlagUB_HUMAN	1125.53
1	F1CH20171219_26E1.07929.07929.2	0.00257	2019-08-16	V.PTAPAATSR.P	sp|P22222|CCNB1m_HUMAN	870.456
1	F1CH20171219_26E1.07968.07968.2	0.000492	2019-11-16	V.PTAPAATSR.P	sp|P22222|CCNB1m_HUMAN	870.456
1	F1CH20171219_26E1.08005.08005.2	0.000292	2019-11-16	V.PTAPAATSR.P	sp|P22222|CCNB1m_HUMAN	870.456
1	F1CH20171219_26E1.08051.08051.2	0.00117	2019-12-16	V.PTAPAATSR.P	sp|P22222|CCNB1m_HUMAN	870.456
1	F1CH20171219_26E1.08072.08072.2	0.000857	2019-10-14	L.SDYNIQKE.S	sp|P11112|FlagUB_HUMAN	995.456
0.9745	F1CH20171219_26E1.08086.08086.2	0.0494	2019-05-18	V.PTAPAATSRP.G	sp|P22222|CCNB1m_HUMAN	967.509
1	F1CH20171219_26E1.08090.08090.2	0.0023	2019-10-16	D.KEGIPPDQQ.R	sp|P11112|FlagUB_HUMAN	1010.5
1	F1CH20171219_26E1.08103.08103.2	0.00098	2019-11-16	V.PTAPAATSR.P	sp|P22222|CCNB1m_HUMAN	870.456
1	F1CH20171219_26E1.08129.08129.2	0.00668	2019-07-14	L.SDYNIQKE.S	sp|P11112|FlagUB_HUMAN	995.456
0.9515	F1CH20171219_26E1.08141.08141.2	0.117	2019-04-18	V.PTAPAATSRP.G	sp|P22222|CCNB1m_HUMAN	967.509
1	F1CH20171219_26E1.08143.08143.2	0.00122	2019-12-16	D.KEGIPPDQQ.R	sp|P11112|FlagUB_HUMAN	1010.5
1	F1CH20171219_26E1.08144.08144.2	0.00209	2019-09-16	L.SDYNIQKES.T	sp|P11112|FlagUB_HUMAN	1082.49
1	F1CH20171219_26E1.08154.08154.2	0.000303	2019-12-16	V.PTAPAATSR.P	sp|P22222|CCNB1m_HUMAN	870.456
1	F1CH20171219_26E1.08192.08192.2	0.000987	2019-12-16	D.KEGIPPDQQ.R	sp|P11112|FlagUB_HUMAN	1010.5
1	F1CH20171219_26E1.08201.08201.2	0.000448	2019-11-16	V.PTAPAATSR.P	sp|P22222|CCNB1m_HUMAN	870.456
1	F1CH20171219_26E1.08238.08238.2	0.00164	2019-11-16	D.KEGIPPDQQ.R	sp|P11112|FlagUB_HUMAN	1010.5
1	F1CH20171219_26E1.08246.08246.2	0.00135	2019-11-16	V.PTAPAATSR.P	sp|P22222|CCNB1m_HUMAN	870.456
1	F1CH20171219_26E1.08277.08277.2	0.0019	2019-09-16	D.KEGIPPDQQ.R	sp|P11112|FlagUB_HUMAN	1010.5
0.9966	F1CH20171219_26E1.08299.08299.2	0.041	2019-08-16	V.PTAPAATSR.P	sp|P22222|CCNB1m_HUMAN	870.456
1	F1CH20171219_26E1.08314.08314.2	0.00165	2019-08-16	L.SDYNIQKES.T	sp|P11112|FlagUB_HUMAN	1082.49
1	F1CH20171219_26E1.08329.08329.2	0.000611	2019-12-16	D.KEGIPPDQQ.R	sp|P11112|FlagUB_HUMAN	1010.5
1	F1CH20171219_26E1.08347.08347.2	0.00151	2019-10-16	V.PTAPAATSR.P	sp|P22222|CCNB1m_HUMAN	870.456
1	F1CH20171219_26E1.08365.08365.2	0.00087	2019-10-16	L.SDYNIQKES.T	sp|P11112|FlagUB_HUMAN	1082.49
1	F1CH20171219_26E1.08386.08386.2	0.00066	2019-12-16	D.KEGIPPDQQ.R	sp|P11112|FlagUB_HUMAN	1010.5
1	F1CH20171219_26E1.08402.08402.2	0.000698	2019-10-16	V.PTAPAATSR.P	sp|P22222|CCNB1m_HUMAN	870.456
1	F1CH20171219_26E1.08437.08437.2	0.00475	2019-08-16	H.IQKEDVPSE.R	sp|CAS1_BOVIN|	1043.51
1	F1CH20171219_26E1.08445.08445.2	0.000455	2019-11-14	L.SDYNIQKE.S	sp|P11112|FlagUB_HUMAN	995.456
1	F1CH20171219_26E1.08455.08455.2	0.000724	2019-12-16	D.KEGIPPDQQ.R	sp|P11112|FlagUB_HUMAN	1010.5
1	F1CH20171219_26E1.08471.08471.2	0.000312	2019-11-16	V.PTAPAATSR.P	sp|P22222|CCNB1m_HUMAN	870.456
1	F1CH20171219_26E1.08487.08487.2	0.00142	2019-06-24	L.EVEPSDTIENVKA.K	sp|P11112|FlagUB_HUMAN	1429.69
1	F1CH20171219_26E1.08495.08495.2	0.00329	2019-12-16	L.GDIGNRVSE.Q	sp|P22222|CCNB1m_HUMAN	945.452
0.9979	F1CH20171219_26E1.08496.08496.2	0.016	2019-09-14	D.KEGIPPDQ.Q	sp|P11112|FlagUB_HUMAN	882.445
0.9966	F1CH20171219_26E1.08502.08502.2	0.0411	2019-06-16	H.IQKEDVPSE.R	sp|CAS1_BOVIN|	1043.51
1	F1CH20171219_26E1.08509.08509.2	0.000583	2019-11-14	L.SDYNIQKE.S	sp|P11112|FlagUB_HUMAN	995.456
0.9155	F1CH20171219_26E1.08524.08524.2	0.103	2019-06-22	E.VEPSDTIENVKA.K	sp|P11112|FlagUB_HUMAN	1300.65
0.9745	F1CH20171219_26E1.08557.08557.2	0.0884	2019-09-16	R.RVPTAPAAT.S	sp|P22222|CCNB1m_HUMAN	882.492
0.9995	F1CH20171219_26E1.08558.08558.2	0.0167	2019-06-24	L.TGKTITLEVEPSD.T	sp|P11112|FlagUB_HUMAN	1388.7
0.9998	F1CH20171219_26E1.08580.08580.2	0.0155	2019-10-14	R.RVPTAPAA.T	sp|P22222|CCNB1m_HUMAN	781.445
1	F1CH20171219_26E1.08581.08581.2	6.32e-06	14/22	V.PTAPAATSRPGL.R	sp|P22222|CCNB1m_HUMAN	1137.61
0.9193	F1CH20171219_26E1.08582.08582.2	0.0907	2019-07-12	Q.KAVPYPQ.R	sp|CASB_BOVIN|	801.438
1	F1CH20171219_26E1.08583.08583.2	1.75e-05	2019-09-20	L.SDYNIQKESTL.H	sp|P11112|FlagUB_HUMAN	1296.62
0.9944	F1CH20171219_26E1.08586.08586.2	0.0363	2019-10-16	R.PSATGRVID.R	sp|P22222|CCNB1m_HUMAN	914.482
0.968	F1CH20171219_26E1.08587.08587.2	0.0709	2019-07-18	F.PTALVPRGSS.E	sp|P08640|FLO11_YEAST	983.54
1	F1CH20171219_26E1.08594.08594.2	0.00444	13/18	A.LGDIGNRVSE.Q	sp|P22222|CCNB1m_HUMAN	1058.54
0.9052	F1CH20171219_26E1.08599.08599.2	0.109	2019-07-14	R.PSATGRVI.D	sp|P22222|CCNB1m_HUMAN	799.455
1	F1CH20171219_26E1.08607.08607.2	0.00121	2019-08-20	G.KTITLEVEPSD.T	sp|P11112|FlagUB_HUMAN	1230.63
0.9979	F1CH20171219_26E1.08636.08636.2	0.0344	2019-07-16	F.PTALVPRGS.S	sp|P08640|FLO11_YEAST	896.508
0.9439	F1CH20171219_26E1.08639.08639.2	0.125	2019-07-14	R.RVPTAPAA.T	sp|P22222|CCNB1m_HUMAN	781.445
1	F1CH20171219_26E1.08647.08647.2	0.00583	2019-10-18	A.LGDIGNRVSE.Q	sp|P22222|CCNB1m_HUMAN	1058.54
0.9256	F1CH20171219_26E1.08985.08985.2	0.0765	1966-02-01	Y.CDQHSHDSSNEGLQSMIQCLLVVSLDIKQQFQAR.K	sp|Q04437|KU80_YEAST	3856.83
0.9958	F1CH20171219_26E1.09161.09161.2	0.0184	2019-02-22	L.LVVLLLPGFFLA.D	sp|P48565|PALH_YEAST	1300.82
0.9329	F1CH20171219_26E1.10478.10478.2	0.136	2019-03-16	L.ALPTQDYTL.R	sp|P53148|SP105_YEAST	1020.51

## Sheet: 26S_2
probability	spectrum	expect	ions	peptide	protein	calc_neutral_pep_mass
1	F1CH20171219_26E2.02852.02852.3	0.00188	16/40	T.RNSRINAENRA.R	sp|P22222|CCNB1m_HUMAN	1299.68
1	F1CH20171219_26E2.02858.02858.3	0.00527	10/44	V.TRNSRINAENRA.R	sp|P22222|CCNB1m_HUMAN	1400.72
1	F1CH20171219_26E2.02868.02868.2	0.00933	11/16	N.SRINAENRA.R	sp|P22222|CCNB1m_HUMAN	1029.53
1	F1CH20171219_26E2.02876.02876.3	0.0131	15/40	L.PLRKEARPSAT.G	sp|P22222|CCNB1m_HUMAN	1224.69
0.989	F1CH20171219_26E2.02877.02877.2	0.0816	6/20	L.PLRKEARPSAT.G	sp|P22222|CCNB1m_HUMAN	1224.69
1	F1CH20171219_26E2.02882.02882.3	0.00302	12/36	L.PLRKEARPSA.T	sp|P22222|CCNB1m_HUMAN	1123.65
0.9646	F1CH20171219_26E2.02884.02884.2	0.125	4/18	L.PLRKEARPSA.T	sp|P22222|CCNB1m_HUMAN	1123.65
1	F1CH20171219_26E2.02887.02887.2	0.00082	12/18	R.NSRINAENRA.R	sp|P22222|CCNB1m_HUMAN	1143.57
1	F1CH20171219_26E2.02894.02894.3	0.00677	13/36	R.NSRINAENRA.R	sp|P22222|CCNB1m_HUMAN	1143.57
1	F1CH20171219_26E2.02921.02921.2	0.00409	8/18	D.KEGIPPDQQR.L	sp|P11112|FlagUB_HUMAN	1166.6
0.9977	F1CH20171219_26E2.02923.02923.2	0.0461	6/16	N.SRINAENRA.R	sp|P22222|CCNB1m_HUMAN	1029.53
1	F1CH20171219_26E2.02928.02928.2	0.000439	9/16	V.PTAPAATSR.P	sp|P22222|CCNB1m_HUMAN	870.456
1	F1CH20171219_26E2.03018.03018.3	7.32e-06	22/44	A.RRVPTAPAATSR.P	sp|P22222|CCNB1m_HUMAN	1281.73
0.9991	F1CH20171219_26E2.03086.03086.3	0.0543	12/40	A.RPSATGRVIDR.R	sp|P22222|CCNB1m_HUMAN	1226.68
1	F1CH20171219_26E2.03178.03178.2	0.00845	8/16	V.PTAPAATSR.P	sp|P22222|CCNB1m_HUMAN	870.456
1	F1CH20171219_26E2.03180.03180.3	0.0054	15/44	E.ARPSATGRVIDR.R	sp|P22222|CCNB1m_HUMAN	1297.72
0.9208	F1CH20171219_26E2.03202.03202.2	0.197	9/16	G.ARRVPTAPA.A	sp|P22222|CCNB1m_HUMAN	937.546
1	F1CH20171219_26E2.03296.03296.2	0.00877	11/18	A.RRVPTAPAAT.S	sp|P22222|CCNB1m_HUMAN	1038.59
1	F1CH20171219_26E2.03313.03313.2	0.0015	8/16	D.KEGIPPDQQ.R	sp|P11112|FlagUB_HUMAN	1010.5
0.8965	F1CH20171219_26E2.03325.03325.3	0.385	8/48	K.EARPSATGRVIDR.R	sp|P22222|CCNB1m_HUMAN	1426.76
1	F1CH20171219_26E2.03352.03352.2	0.00127	11/16	D.KEGIPPDQQ.R	sp|P11112|FlagUB_HUMAN	1010.5
1	F1CH20171219_26E2.03380.03380.2	0.00405	9/18	G.ARRVPTAPAA.T	sp|P22222|CCNB1m_HUMAN	1008.58
1	F1CH20171219_26E2.03396.03396.2	0.00242	11/16	D.KEGIPPDQQ.R	sp|P11112|FlagUB_HUMAN	1010.5
1	F1CH20171219_26E2.03440.03440.2	0.000458	11/16	D.KEGIPPDQQ.R	sp|P11112|FlagUB_HUMAN	1010.5
1	F1CH20171219_26E2.03478.03478.2	0.000579	10/16	D.KEGIPPDQQ.R	sp|P11112|FlagUB_HUMAN	1010.5
1	F1CH20171219_26E2.03490.03490.3	0.00601	11/40	E.ARPSATGRVID.R	sp|P22222|CCNB1m_HUMAN	1141.62
1	F1CH20171219_26E2.03527.03527.2	0.000662	11/16	D.KEGIPPDQQ.R	sp|P11112|FlagUB_HUMAN	1010.5
0.9901	F1CH20171219_26E2.03531.03531.2	0.0782	7/20	E.ARPSATGRVID.R	sp|P22222|CCNB1m_HUMAN	1141.62
1	F1CH20171219_26E2.03538.03538.3	0.00617	10/36	L.QARLPLRKEA.R	sp|P22222|CCNB1m_HUMAN	1180.7
1	F1CH20171219_26E2.03550.03550.2	0.00313	8/18	L.GDIGNRVSEQ.L	sp|P22222|CCNB1m_HUMAN	1073.51
1	F1CH20171219_26E2.03563.03563.2	0.00143	10/16	L.GDIGNRVSE.Q	sp|P22222|CCNB1m_HUMAN	945.452
1	F1CH20171219_26E2.03569.03569.2	0.00208	10/16	D.KEGIPPDQQ.R	sp|P11112|FlagUB_HUMAN	1010.5
1	F1CH20171219_26E2.03604.03604.2	0.000329	11/18	R.VPTAPAATSR.P	sp|P22222|CCNB1m_HUMAN	969.524
1	F1CH20171219_26E2.03614.03614.2	0.000603	10/16	L.GDIGNRVSE.Q	sp|P22222|CCNB1m_HUMAN	945.452
1	F1CH20171219_26E2.03621.03621.2	0.00534	9/16	D.KEGIPPDQQ.R	sp|P11112|FlagUB_HUMAN	1010.5
1	F1CH20171219_26E2.03634.03634.2	0.000433	7/16	L.GDIGNRVSE.Q	sp|P22222|CCNB1m_HUMAN	945.452
0.9268	F1CH20171219_26E2.03647.03647.2	0.189	6/18	E.ARPSATGRVI.D	sp|P22222|CCNB1m_HUMAN	1026.59
1	F1CH20171219_26E2.03649.03649.2	0.0132	7/14	L.SDYNIQKE.S	sp|P11112|FlagUB_HUMAN	995.456
1	F1CH20171219_26E2.03666.03666.2	8.85e-05	11/16	D.KEGIPPDQQ.R	sp|P11112|FlagUB_HUMAN	1010.5
0.9335	F1CH20171219_26E2.03677.03677.2	0.18	8/12	D.TIENVKA.K	sp|P11112|FlagUB_HUMAN	773.428
0.9335	F1CH20171219_26E2.03681.03681.3	0.185	6/48	V.PTAPAATSRPGLR.P	sp|P22222|CCNB1m_HUMAN	1293.72
0.9997	F1CH20171219_26E2.03704.03704.2	0.0243	8/18	R.RVPTAPAATS.R	sp|P22222|CCNB1m_HUMAN	969.524
0.8914	F1CH20171219_26E2.03706.03706.2	0.234	10/18	E.ARPSATGRVI.D	sp|P22222|CCNB1m_HUMAN	1026.59
0.8961	F1CH20171219_26E2.03721.03721.3	0.386	7/44	K.EARPSATGRVID.R	sp|P22222|CCNB1m_HUMAN	1270.66
1	F1CH20171219_26E2.03723.03723.2	0.00561	9/16	D.KEGIPPDQQ.R	sp|P11112|FlagUB_HUMAN	1010.5
0.9982	F1CH20171219_26E2.03738.03738.2	0.0419	9/16	R.RVPTAPAAT.S	sp|P22222|CCNB1m_HUMAN	882.492
1	F1CH20171219_26E2.03770.03770.2	0.00479	7/16	H.IQKEDVPSE.R	sp|CAS1_BOVIN|	1043.51
1	F1CH20171219_26E2.03778.03778.2	0.00184	9/16	D.KEGIPPDQQ.R	sp|P11112|FlagUB_HUMAN	1010.5
0.9497	F1CH20171219_26E2.03795.03795.2	0.157	7/14	R.RVPTAPAA.T	sp|P22222|CCNB1m_HUMAN	781.445
0.9981	F1CH20171219_26E2.03796.03796.2	0.0429	7/16	R.RVPTAPAAT.S	sp|P22222|CCNB1m_HUMAN	882.492
1	F1CH20171219_26E2.03814.03814.2	0.00141	9/16	D.KEGIPPDQQ.R	sp|P11112|FlagUB_HUMAN	1010.5
1	F1CH20171219_26E2.03851.03851.2	0.000996	9/16	D.KEGIPPDQQ.R	sp|P11112|FlagUB_HUMAN	1010.5
0.9992	F1CH20171219_26E2.03852.03852.2	0.0252	6/18	-.DYKDDDDKLQ.L	sp|P11112|FlagUB_HUMAN	1253.54
1	F1CH20171219_26E2.03863.03863.2	0.000479	9/16	L.SDYNIQKES.T	sp|P11112|FlagUB_HUMAN	1082.49
1	F1CH20171219_26E2.03879.03879.3	0.0147	14/40	K.EARPSATGRVI.D	sp|P22222|CCNB1m_HUMAN	1155.64
1	F1CH20171219_26E2.03881.03881.2	0.00132	10/14	L.SDYNIQKE.S	sp|P11112|FlagUB_HUMAN	995.456
1	F1CH20171219_26E2.03900.03900.2	0.0032	8/16	D.KEGIPPDQQ.R	sp|P11112|FlagUB_HUMAN	1010.5
0.8725	F1CH20171219_26E2.03923.03923.2	0.257	7/16	R.PSATGRVID.R	sp|P22222|CCNB1m_HUMAN	914.482
1	F1CH20171219_26E2.03928.03928.2	0.000286	11/14	L.SDYNIQKE.S	sp|P11112|FlagUB_HUMAN	995.456
1	F1CH20171219_26E2.03943.03943.2	0.00406	8/16	D.KEGIPPDQQ.R	sp|P11112|FlagUB_HUMAN	1010.5
0.9922	F1CH20171219_26E2.03970.03970.2	0.0262	6/20	D.KEGIPPDQQRL.L	sp|P11112|FlagUB_HUMAN	1279.69
1	F1CH20171219_26E2.03982.03982.2	0.00596	9/16	D.KEGIPPDQQ.R	sp|P11112|FlagUB_HUMAN	1010.5
1	F1CH20171219_26E2.03992.03992.3	0.00386	13/40	D.KEGIPPDQQRL.L	sp|P11112|FlagUB_HUMAN	1279.69
0.9747	F1CH20171219_26E2.04000.04000.2	0.115	6/12	Q.KAVPYPQ.R	sp|CASB_BOVIN|	801.438
1	F1CH20171219_26E2.04009.04009.2	0.000255	9/18	L.SDYNIQKEST.L	sp|P11112|FlagUB_HUMAN	1183.54
1	F1CH20171219_26E2.04011.04011.2	0.00344	10/20	D.KEGIPPDQQRL.L	sp|P11112|FlagUB_HUMAN	1279.69
1	F1CH20171219_26E2.04024.04024.2	0.00238	8/16	D.KEGIPPDQQ.R	sp|P11112|FlagUB_HUMAN	1010.5
1	F1CH20171219_26E2.04038.04038.3	0.00141	12/40	D.KEGIPPDQQRL.L	sp|P11112|FlagUB_HUMAN	1279.69
1	F1CH20171219_26E2.04051.04051.2	0.00812	7/20	D.KEGIPPDQQRL.L	sp|P11112|FlagUB_HUMAN	1279.69
1	F1CH20171219_26E2.04060.04060.2	0.0109	7/20	D.TIENVKAKIQD.K	sp|P11112|FlagUB_HUMAN	1257.69
0.9667	F1CH20171219_26E2.04064.04064.3	0.217	10/36	N.AENRARINLA.G	sp|P22222|CCNB1m_HUMAN	1126.62
1	F1CH20171219_26E2.04066.04066.2	0.00122	9/16	D.KEGIPPDQQ.R	sp|P11112|FlagUB_HUMAN	1010.5
1	F1CH20171219_26E2.04068.04068.3	0.000274	14/40	D.TIENVKAKIQD.K	sp|P11112|FlagUB_HUMAN	1257.69
1	F1CH20171219_26E2.04096.04096.2	0.00951	7/20	D.KEGIPPDQQRL.L	sp|P11112|FlagUB_HUMAN	1279.69
1	F1CH20171219_26E2.04099.04099.2	0.000241	12/14	L.SDYNIQKE.S	sp|P11112|FlagUB_HUMAN	995.456
0.9977	F1CH20171219_26E2.04135.04135.2	0.0455	5/20	D.KEGIPPDQQRL.L	sp|P11112|FlagUB_HUMAN	1279.69
0.9795	F1CH20171219_26E2.04152.04152.2	0.105	6/16	G.NRVSEQLQA.R	sp|P22222|CCNB1m_HUMAN	1043.54
0.9952	F1CH20171219_26E2.04182.04182.2	0.048	6/20	D.KEGIPPDQQRL.L	sp|P11112|FlagUB_HUMAN	1279.69
1	F1CH20171219_26E2.04197.04197.2	0.000489	9/16	-.DYKDDDDKL.Q	sp|P11112|FlagUB_HUMAN	1125.48
0.9999	F1CH20171219_26E2.04208.04208.2	0.0173	7/14	L.SDYNIQKE.S	sp|P11112|FlagUB_HUMAN	995.456
0.9985	F1CH20171219_26E2.04226.04226.2	0.0398	5/20	D.KEGIPPDQQRL.L	sp|P11112|FlagUB_HUMAN	1279.69
0.9999	F1CH20171219_26E2.04253.04253.3	0.0313	14/32	L.DRRLPRPLE.R	sp|P22222|CCNB1m_HUMAN	1150.66
1	F1CH20171219_26E2.04275.04275.2	0.00318	7/20	D.KEGIPPDQQRL.L	sp|P11112|FlagUB_HUMAN	1279.69
0.9223	F1CH20171219_26E2.04280.04280.2	0.195	6/18	F.PTALVPRGSS.E	sp|P08640|FLO11_YEAST	983.54
0.996	F1CH20171219_26E2.04283.04283.2	0.0528	9/16	L.DRRLPRPLE.R	sp|P22222|CCNB1m_HUMAN	1150.66
0.9977	F1CH20171219_26E2.04300.04300.3	0.0756	15/32	L.DRRLPRPLE.R	sp|P22222|CCNB1m_HUMAN	1150.66
0.9741	F1CH20171219_26E2.04341.04341.2	0.116	6/16	F.PTALVPRGS.S	sp|P08640|FLO11_YEAST	896.508
1	F1CH20171219_26E2.04351.04351.2	0.0113	7/20	D.KEGIPPDQQRL.L	sp|P11112|FlagUB_HUMAN	1279.69
1	F1CH20171219_26E2.04354.04354.2	0.00113	9/16	L.GDIGNRVSE.Q	sp|P22222|CCNB1m_HUMAN	945.452
0.9611	F1CH20171219_26E2.04398.04398.3	0.233	8/40	A.ENRARINLAGA.R	sp|P22222|CCNB1m_HUMAN	1183.64
1	F1CH20171219_26E2.04403.04403.2	0.0105	6/20	D.KEGIPPDQQRL.L	sp|P11112|FlagUB_HUMAN	1279.69
0.8987	F1CH20171219_26E2.04412.04412.2	0.225	5/18	F.PTALVPRGSS.E	sp|P08640|FLO11_YEAST	983.54
1	F1CH20171219_26E2.04456.04456.2	0.00521	6/20	D.KEGIPPDQQRL.L	sp|P11112|FlagUB_HUMAN	1279.69
1	F1CH20171219_26E2.04460.04460.2	0.00535	9/18	E.PSDTIENVKA.K	sp|P11112|FlagUB_HUMAN	1072.54
0.9361	F1CH20171219_26E2.04470.04470.2	0.169	5/16	F.PTALVPRGS.S	sp|P08640|FLO11_YEAST	896.508
1	F1CH20171219_26E2.04507.04507.2	0.00682	7/20	D.KEGIPPDQQRL.L	sp|P11112|FlagUB_HUMAN	1279.69
0.9995	F1CH20171219_26E2.04586.04586.2	0.0284	11/16	T.LSDYNIQKE.S	sp|P11112|FlagUB_HUMAN	1108.54
1	F1CH20171219_26E2.04589.04589.2	1.31e-05	10/22	V.PTAPAATSRPGL.R	sp|P22222|CCNB1m_HUMAN	1137.61
0.9959	F1CH20171219_26E2.04626.04626.2	0.0564	8/18	A.LGDIGNRVSE.Q	sp|P22222|CCNB1m_HUMAN	1058.54
1	F1CH20171219_26E2.04633.04633.2	0.000295	10/20	A.LGDIGNRVSEQ.L	sp|P22222|CCNB1m_HUMAN	1186.59
1	F1CH20171219_26E2.04680.04680.2	0.00388	11/18	A.LGDIGNRVSE.Q	sp|P22222|CCNB1m_HUMAN	1058.54
1	F1CH20171219_26E2.04739.04739.2	0.00318	12/18	A.LGDIGNRVSE.Q	sp|P22222|CCNB1m_HUMAN	1058.54
0.9693	F1CH20171219_26E2.04740.04740.2	0.125	7/16	D.IGNRVSEQL.Q	sp|P22222|CCNB1m_HUMAN	1014.55
1	F1CH20171219_26E2.04783.04783.2	0.00255	11/18	A.LGDIGNRVSE.Q	sp|P22222|CCNB1m_HUMAN	1058.54
0.9904	F1CH20171219_26E2.04924.04924.2	0.0774	8/14	R.ARINLAGA.R	sp|P22222|CCNB1m_HUMAN	784.456
0.9986	F1CH20171219_26E2.04941.04941.2	0.0164	9/18	A.LGDIGNRVSE.Q	sp|P22222|CCNB1m_HUMAN	1058.54
0.9983	F1CH20171219_26E2.04973.04973.2	0.0417	6/18	R.PRTALGDIGN.R	sp|P22222|CCNB1m_HUMAN	1012.53
0.9993	F1CH20171219_26E2.05145.05145.2	0.0315	7/18	A.LGDIGNRVSE.Q	sp|P22222|CCNB1m_HUMAN	1058.54
0.9938	F1CH20171219_26E2.05167.05167.2	0.0656	6/14	V.SEQLQARL.P	sp|P22222|CCNB1m_HUMAN	943.509
1	F1CH20171219_26E2.05313.05313.2	0.000451	7/24	L.EVEPSDTIENVKA.K	sp|P11112|FlagUB_HUMAN	1429.69
1	F1CH20171219_26E2.05344.05344.2	0.00585	7/20	L.SDYNIQKESTL.H	sp|P11112|FlagUB_HUMAN	1296.62
1	F1CH20171219_26E2.05349.05349.2	8.53e-05	15/20	T.ALGDIGNRVSE.Q	sp|P22222|CCNB1m_HUMAN	1129.57
1	F1CH20171219_26E2.05438.05438.2	1.02e-06	12/20	L.SDYNIQKESTL.H	sp|P11112|FlagUB_HUMAN	1296.62
1	F1CH20171219_26E2.05443.05443.2	0.000592	9/20	L.GDIGNRVSEQL.Q	sp|P22222|CCNB1m_HUMAN	1186.59
0.992	F1CH20171219_26E2.05467.05467.2	0.0721	10/16	T.ALGDIGNRV.S	sp|P22222|CCNB1m_HUMAN	913.498
0.9997	F1CH20171219_26E2.05484.05484.2	0.0237	7/20	L.GDIGNRVSEQL.Q	sp|P22222|CCNB1m_HUMAN	1186.59
0.9922	F1CH20171219_26E2.05513.05513.2	0.0716	9/16	T.ALGDIGNRV.S	sp|P22222|CCNB1m_HUMAN	913.498
1	F1CH20171219_26E2.05582.05582.2	0.000992	9/24	L.EVEPSDTIENVKA.K	sp|P11112|FlagUB_HUMAN	1429.69
1	F1CH20171219_26E2.05587.05587.2	0.00292	8/24	L.GDIGNRVSEQLQA.R	sp|P22222|CCNB1m_HUMAN	1385.69
1	F1CH20171219_26E2.05629.05629.2	0.00211	8/24	L.EVEPSDTIENVKA.K	sp|P11112|FlagUB_HUMAN	1429.69
0.9983	F1CH20171219_26E2.05714.05714.2	0.0416	6/18	D.PGAINRAQEL.R	sp|P32660|ATC5_YEAST	1067.57
1	F1CH20171219_26E2.05758.05758.2	0.00938	9/22	R.TALGDIGNRVSE.Q	sp|P22222|CCNB1m_HUMAN	1230.62
1	F1CH20171219_26E2.05797.05797.2	7.58e-05	6/20	L.SDYNIQKESTL.H	sp|P11112|FlagUB_HUMAN	1296.62
0.9871	F1CH20171219_26E2.05827.05827.2	0.087	8/18	A.LGDIGNRVSE.Q	sp|P22222|CCNB1m_HUMAN	1058.54
0.9715	F1CH20171219_26E2.05875.05875.2	0.121	7/18	G.DIGNRVSEQL.Q	sp|P22222|CCNB1m_HUMAN	1129.57
0.9998	F1CH20171219_26E2.05877.05877.2	0.0217	8/18	A.LGDIGNRVSE.Q	sp|P22222|CCNB1m_HUMAN	1058.54
0.9988	F1CH20171219_26E2.05883.05883.2	0.037	7/18	R.TALGDIGNRV.S	sp|P22222|CCNB1m_HUMAN	1014.55
1	F1CH20171219_26E2.05951.05951.2	0.000418	8/20	G.KTITLEVEPSD.T	sp|P11112|FlagUB_HUMAN	1230.63
0.9996	F1CH20171219_26E2.05967.05967.2	0.0268	7/18	D.PGAINRAQEL.R	sp|P32660|ATC5_YEAST	1067.57
0.8723	F1CH20171219_26E2.05990.05990.3	0.436	3/40	-.DYKDDDDKLQI.F	sp|P11112|FlagUB_HUMAN	1366.63
0.9961	F1CH20171219_26E2.06007.06007.2	0.0382	7/18	D.PGAINRAQEL.R	sp|P32660|ATC5_YEAST	1067.57
1	F1CH20171219_26E2.06016.06016.2	6.29e-05	8/24	L.TGKTITLEVEPSD.T	sp|P11112|FlagUB_HUMAN	1388.7
0.8849	F1CH20171219_26E2.06837.06837.2	0.242	7/18	T.LEVEPSDTIE.N	sp|P11112|FlagUB_HUMAN	1130.53
0.9997	F1CH20171219_26E2.06869.06869.2	0.0236	9/20	L.EVEPSDTIENV.K	sp|P11112|FlagUB_HUMAN	1230.56
1	F1CH20171219_26E2.07674.07674.2	4.52e-05	9/18	Y.DVPDYALALR.V	sp|P22222|CCNB1m_HUMAN	1131.59
1	F1CH20171219_26E2.07709.07709.2	3.78e-05	8/18	Y.DVPDYALALR.V	sp|P22222|CCNB1m_HUMAN	1131.59
1	F1CH20171219_26E2.07730.07730.2	0.0016	7/24	L.TLEVEPSDTIENV.K	sp|P11112|FlagUB_HUMAN	1444.69
0.9883	F1CH20171219_26E2.08312.08312.2	0.0202	2/42	L.TKYDITDFSKRPKKLKYAKGGA.K	sp|Q06506|RRP9_YEAST	2514.4
0.9996	F1CH20171219_26E2.08614.08614.2	0.0269	5/16	D.DDDKLQIFV.K	sp|P11112|FlagUB_HUMAN	1091.55
0.9349	F1CH20171219_26E2.08712.08712.2	0.0302	6/16	Q.GQRIVQVPE.L	sp|P08465|MET2_YEAST	1024.57

## Sheet: 26S_3
probability	spectrum	expect	ions	peptide	protein	calc_neutral_pep_mass
1	F1CH20171219_26E3.02862.02862.3	0.00314	11/40	T.RNSRINAENRA.R	sp|P22222|CCNB1m_HUMAN	1299.68
1	F1CH20171219_26E3.02863.02863.3	0.000563	9/36	N.SRINAENRAR.L	sp|P22222|CCNB1m_HUMAN	1185.63
1	F1CH20171219_26E3.02871.02871.3	0.00049	13/44	V.TRNSRINAENRA.R	sp|P22222|CCNB1m_HUMAN	1400.72
0.9214	F1CH20171219_26E3.02880.02880.3	0.417	7/48	L.PLRKEARPSATGR.V	sp|P22222|CCNB1m_HUMAN	1437.82
1	F1CH20171219_26E3.02885.02885.2	0.00987	9/16	N.SRINAENRA.R	sp|P22222|CCNB1m_HUMAN	1029.53
0.9999	F1CH20171219_26E3.02903.02903.2	0.013	10/18	R.NSRINAENRA.R	sp|P22222|CCNB1m_HUMAN	1143.57
0.9999	F1CH20171219_26E3.02907.02907.3	0.0318	9/36	R.NSRINAENRA.R	sp|P22222|CCNB1m_HUMAN	1143.57
1	F1CH20171219_26E3.02916.02916.3	0.00462	11/40	L.PLRKEARPSAT.G	sp|P22222|CCNB1m_HUMAN	1224.69
1	F1CH20171219_26E3.02927.02927.3	0.00162	11/36	L.PLRKEARPSA.T	sp|P22222|CCNB1m_HUMAN	1123.65
0.923	F1CH20171219_26E3.02940.02940.2	0.212	9/16	N.SRINAENRA.R	sp|P22222|CCNB1m_HUMAN	1029.53
1	F1CH20171219_26E3.02976.02976.2	0.00707	6/16	V.PTAPAATSR.P	sp|P22222|CCNB1m_HUMAN	870.456
1	F1CH20171219_26E3.02978.02978.2	0.00728	6/18	D.KEGIPPDQQR.L	sp|P11112|FlagUB_HUMAN	1166.6
1	F1CH20171219_26E3.03014.03014.2	0.00896	7/18	D.KEGIPPDQQR.L	sp|P11112|FlagUB_HUMAN	1166.6
1	F1CH20171219_26E3.03046.03046.2	0.00798	7/18	D.KEGIPPDQQR.L	sp|P11112|FlagUB_HUMAN	1166.6
1	F1CH20171219_26E3.03081.03081.2	0.00254	8/18	D.KEGIPPDQQR.L	sp|P11112|FlagUB_HUMAN	1166.6
1	F1CH20171219_26E3.03092.03092.3	2.79e-06	24/44	A.RRVPTAPAATSR.P	sp|P22222|CCNB1m_HUMAN	1281.73
0.9943	F1CH20171219_26E3.03168.03168.3	0.129	11/40	A.RPSATGRVIDR.R	sp|P22222|CCNB1m_HUMAN	1226.68
0.9744	F1CH20171219_26E3.03252.03252.3	0.24	10/44	N.SRINAENRARIN.L	sp|P22222|CCNB1m_HUMAN	1412.76
1	F1CH20171219_26E3.03266.03266.3	0.0113	16/44	E.ARPSATGRVIDR.R	sp|P22222|CCNB1m_HUMAN	1297.72
0.9791	F1CH20171219_26E3.03277.03277.2	0.105	10/16	G.ARRVPTAPA.A	sp|P22222|CCNB1m_HUMAN	937.546
1	F1CH20171219_26E3.03323.03323.2	0.00396	7/20	R.RVPTAPAATSR.P	sp|P22222|CCNB1m_HUMAN	1125.63
1	F1CH20171219_26E3.03357.03357.2	0.00768	9/16	D.KEGIPPDQQ.R	sp|P11112|FlagUB_HUMAN	1010.5
1	F1CH20171219_26E3.03367.03367.2	0.00842	9/18	A.RRVPTAPAAT.S	sp|P22222|CCNB1m_HUMAN	1038.59
0.9999	F1CH20171219_26E3.03399.03399.3	0.0322	12/48	K.EARPSATGRVIDR.R	sp|P22222|CCNB1m_HUMAN	1426.76
1	F1CH20171219_26E3.03403.03403.2	0.00172	10/16	D.KEGIPPDQQ.R	sp|P11112|FlagUB_HUMAN	1010.5
1	F1CH20171219_26E3.03444.03444.2	0.00429	11/16	D.KEGIPPDQQ.R	sp|P11112|FlagUB_HUMAN	1010.5
0.9999	F1CH20171219_26E3.03453.03453.2	0.0136	10/18	G.ARRVPTAPAA.T	sp|P22222|CCNB1m_HUMAN	1008.58
1	F1CH20171219_26E3.03490.03490.2	0.00132	11/16	D.KEGIPPDQQ.R	sp|P11112|FlagUB_HUMAN	1010.5
0.9999	F1CH20171219_26E3.03492.03492.2	0.0122	10/14	V.KTLTGKTI.T	sp|P11112|FlagUB_HUMAN	860.533
1	F1CH20171219_26E3.03533.03533.2	0.00685	10/16	D.KEGIPPDQQ.R	sp|P11112|FlagUB_HUMAN	1010.5
1	F1CH20171219_26E3.03575.03575.2	0.00234	10/16	D.KEGIPPDQQ.R	sp|P11112|FlagUB_HUMAN	1010.5
0.9949	F1CH20171219_26E3.03578.03578.3	0.124	12/40	E.ARPSATGRVID.R	sp|P22222|CCNB1m_HUMAN	1141.62
0.9564	F1CH20171219_26E3.03615.03615.2	0.153	6/18	L.GDIGNRVSEQ.L	sp|P22222|CCNB1m_HUMAN	1073.51
1	F1CH20171219_26E3.03624.03624.2	0.00579	10/16	D.KEGIPPDQQ.R	sp|P11112|FlagUB_HUMAN	1010.5
0.9998	F1CH20171219_26E3.03627.03627.3	0.0404	9/40	E.ARPSATGRVID.R	sp|P22222|CCNB1m_HUMAN	1141.62
1	F1CH20171219_26E3.03632.03632.2	0.000518	11/16	L.GDIGNRVSE.Q	sp|P22222|CCNB1m_HUMAN	945.452
1	F1CH20171219_26E3.03643.03643.3	0.00113	13/36	L.QARLPLRKEA.R	sp|P22222|CCNB1m_HUMAN	1180.7
1	F1CH20171219_26E3.03668.03668.2	0.00267	9/18	R.VPTAPAATSR.P	sp|P22222|CCNB1m_HUMAN	969.524
1	F1CH20171219_26E3.03671.03671.2	0.00392	10/16	D.KEGIPPDQQ.R	sp|P11112|FlagUB_HUMAN	1010.5
1	F1CH20171219_26E3.03680.03680.2	0.00154	10/16	L.GDIGNRVSE.Q	sp|P22222|CCNB1m_HUMAN	945.452
1	F1CH20171219_26E3.03705.03705.2	0.00141	8/14	L.SDYNIQKE.S	sp|P11112|FlagUB_HUMAN	995.456
1	F1CH20171219_26E3.03708.03708.2	0.00136	7/16	L.GDIGNRVSE.Q	sp|P22222|CCNB1m_HUMAN	945.452
1	F1CH20171219_26E3.03715.03715.2	0.00112	10/16	D.KEGIPPDQQ.R	sp|P11112|FlagUB_HUMAN	1010.5
0.9359	F1CH20171219_26E3.03718.03718.2	0.19	8/16	A.RPSATGRVI.D	sp|P22222|CCNB1m_HUMAN	955.556
0.9998	F1CH20171219_26E3.03753.03753.3	0.0387	8/48	V.PTAPAATSRPGLR.P	sp|P22222|CCNB1m_HUMAN	1293.72
1	F1CH20171219_26E3.03758.03758.2	0.000445	9/18	R.RVPTAPAATS.R	sp|P22222|CCNB1m_HUMAN	969.524
1	F1CH20171219_26E3.03761.03761.2	0.000563	11/16	D.KEGIPPDQQ.R	sp|P11112|FlagUB_HUMAN	1010.5
1	F1CH20171219_26E3.03790.03790.3	0.00648	12/44	K.EARPSATGRVID.R	sp|P22222|CCNB1m_HUMAN	1270.66
0.9997	F1CH20171219_26E3.03792.03792.2	0.0183	10/18	E.ARPSATGRVI.D	sp|P22222|CCNB1m_HUMAN	1026.59
0.9067	F1CH20171219_26E3.03794.03794.2	0.239	8/12	D.TIENVKA.K	sp|P11112|FlagUB_HUMAN	773.428
1	F1CH20171219_26E3.03799.03799.2	0.00964	8/16	R.RVPTAPAAT.S	sp|P22222|CCNB1m_HUMAN	882.492
0.9933	F1CH20171219_26E3.03811.03811.2	0.0627	8/14	R.RVPTAPAA.T	sp|P22222|CCNB1m_HUMAN	781.445
1	F1CH20171219_26E3.03813.03813.2	0.00202	9/16	D.KEGIPPDQQ.R	sp|P11112|FlagUB_HUMAN	1010.5
0.9932	F1CH20171219_26E3.03815.03815.2	0.0631	6/16	H.IQKEDVPSE.R	sp|CAS1_BOVIN|	1043.51
1	F1CH20171219_26E3.03859.03859.2	0.00655	8/14	R.RVPTAPAA.T	sp|P22222|CCNB1m_HUMAN	781.445
1	F1CH20171219_26E3.03861.03861.2	0.00101	11/16	D.KEGIPPDQQ.R	sp|P11112|FlagUB_HUMAN	1010.5
1	F1CH20171219_26E3.03891.03891.2	0.00188	7/18	-.DYKDDDDKLQ.L	sp|P11112|FlagUB_HUMAN	1253.54
1	F1CH20171219_26E3.03898.03898.2	0.00105	8/16	D.KEGIPPDQQ.R	sp|P11112|FlagUB_HUMAN	1010.5
1	F1CH20171219_26E3.03912.03912.2	0.000517	9/16	L.SDYNIQKES.T	sp|P11112|FlagUB_HUMAN	1082.49
1	F1CH20171219_26E3.03925.03925.2	0.000477	9/14	L.SDYNIQKE.S	sp|P11112|FlagUB_HUMAN	995.456
0.9433	F1CH20171219_26E3.03937.03937.2	0.177	5/16	P.ATPPVRAAT.T	sp|P53854|CWC25_YEAST	882.492
1	F1CH20171219_26E3.03945.03945.2	0.00158	9/16	D.KEGIPPDQQ.R	sp|P11112|FlagUB_HUMAN	1010.5
1	F1CH20171219_26E3.03964.03964.3	0.00244	14/40	K.EARPSATGRVI.D	sp|P22222|CCNB1m_HUMAN	1155.64
1	F1CH20171219_26E3.03977.03977.2	0.000578	11/14	L.SDYNIQKE.S	sp|P11112|FlagUB_HUMAN	995.456
1	F1CH20171219_26E3.03992.03992.2	0.00157	7/16	D.KEGIPPDQQ.R	sp|P11112|FlagUB_HUMAN	1010.5
1	F1CH20171219_26E3.04031.04031.2	0.00125	8/16	D.KEGIPPDQQ.R	sp|P11112|FlagUB_HUMAN	1010.5
0.9876	F1CH20171219_26E3.04040.04040.2	0.0822	9/16	R.ARINLAGAR.R	sp|P22222|CCNB1m_HUMAN	940.557
1	F1CH20171219_26E3.04056.04056.2	0.000857	9/18	L.SDYNIQKEST.L	sp|P11112|FlagUB_HUMAN	1183.54
1	F1CH20171219_26E3.04061.04061.3	0.0042	9/40	D.KEGIPPDQQRL.L	sp|P11112|FlagUB_HUMAN	1279.69
0.9703	F1CH20171219_26E3.04064.04064.2	0.125	7/12	Q.KAVPYPQ.R	sp|CASB_BOVIN|	801.438
1	F1CH20171219_26E3.04072.04072.2	0.000763	9/16	D.KEGIPPDQQ.R	sp|P11112|FlagUB_HUMAN	1010.5
1	F1CH20171219_26E3.04082.04082.2	0.00754	8/20	D.KEGIPPDQQRL.L	sp|P11112|FlagUB_HUMAN	1279.69
1	F1CH20171219_26E3.04102.04102.3	0.00108	10/40	D.KEGIPPDQQRL.L	sp|P11112|FlagUB_HUMAN	1279.69
1	F1CH20171219_26E3.04112.04112.2	0.000932	8/16	D.KEGIPPDQQ.R	sp|P11112|FlagUB_HUMAN	1010.5
0.9994	F1CH20171219_26E3.04121.04121.2	0.0226	6/20	D.KEGIPPDQQRL.L	sp|P11112|FlagUB_HUMAN	1279.69
1	F1CH20171219_26E3.04127.04127.2	0.00603	6/14	L.SDYNIQKE.S	sp|P11112|FlagUB_HUMAN	995.456
0.9982	F1CH20171219_26E3.04136.04136.2	0.0369	7/20	D.TIENVKAKIQD.K	sp|P11112|FlagUB_HUMAN	1257.69
1	F1CH20171219_26E3.04141.04141.3	0.00614	9/40	D.TIENVKAKIQD.K	sp|P11112|FlagUB_HUMAN	1257.69
0.9946	F1CH20171219_26E3.04150.04150.3	0.127	11/36	N.AENRARINLA.G	sp|P22222|CCNB1m_HUMAN	1126.62
1	F1CH20171219_26E3.04152.04152.3	0.000879	11/40	D.KEGIPPDQQRL.L	sp|P11112|FlagUB_HUMAN	1279.69
0.9998	F1CH20171219_26E3.04156.04156.2	0.0173	7/16	D.KEGIPPDQQ.R	sp|P11112|FlagUB_HUMAN	1010.5
0.9999	F1CH20171219_26E3.04166.04166.2	0.013	7/20	D.KEGIPPDQQRL.L	sp|P11112|FlagUB_HUMAN	1279.69
1	F1CH20171219_26E3.04194.04194.2	0.00563	9/14	L.SDYNIQKE.S	sp|P11112|FlagUB_HUMAN	995.456
1	F1CH20171219_26E3.04196.04196.3	0.00513	10/40	D.KEGIPPDQQRL.L	sp|P11112|FlagUB_HUMAN	1279.69
1	F1CH20171219_26E3.04201.04201.2	0.00095	7/16	D.KEGIPPDQQ.R	sp|P11112|FlagUB_HUMAN	1010.5
1	F1CH20171219_26E3.04210.04210.2	0.00774	7/20	D.KEGIPPDQQRL.L	sp|P11112|FlagUB_HUMAN	1279.69
0.9858	F1CH20171219_26E3.04217.04217.2	0.0874	6/14	R.PSATGRVI.D	sp|P22222|CCNB1m_HUMAN	799.455
0.9996	F1CH20171219_26E3.04221.04221.2	0.0206	6/16	G.NRVSEQLQA.R	sp|P22222|CCNB1m_HUMAN	1043.54
0.9958	F1CH20171219_26E3.04227.04227.2	0.0516	6/12	S.DYNIQKE.S	sp|P11112|FlagUB_HUMAN	908.424
1	F1CH20171219_26E3.04249.04249.2	0.000585	6/16	-.DYKDDDDKL.Q	sp|P11112|FlagUB_HUMAN	1125.48
0.9994	F1CH20171219_26E3.04252.04252.2	0.0246	7/14	L.SDYNIQKE.S	sp|P11112|FlagUB_HUMAN	995.456
0.9886	F1CH20171219_26E3.04256.04256.2	0.0792	6/20	D.KEGIPPDQQRL.L	sp|P11112|FlagUB_HUMAN	1279.69
0.9876	F1CH20171219_26E3.04262.04262.3	0.176	5/32	-.DYKDDDDKL.Q	sp|P11112|FlagUB_HUMAN	1125.48
0.9996	F1CH20171219_26E3.04301.04301.2	0.0213	6/20	D.KEGIPPDQQRL.L	sp|P11112|FlagUB_HUMAN	1279.69
0.9996	F1CH20171219_26E3.04335.04335.3	0.0516	14/32	L.DRRLPRPLE.R	sp|P22222|CCNB1m_HUMAN	1150.66
0.9821	F1CH20171219_26E3.04341.04341.2	0.0976	6/18	F.PTALVPRGSS.E	sp|P08640|FLO11_YEAST	983.54
0.9999	F1CH20171219_26E3.04345.04345.2	0.0108	6/20	D.KEGIPPDQQRL.L	sp|P11112|FlagUB_HUMAN	1279.69
0.9998	F1CH20171219_26E3.04382.04382.2	0.0157	8/16	L.GDIGNRVSE.Q	sp|P22222|CCNB1m_HUMAN	945.452
0.9997	F1CH20171219_26E3.04385.04385.3	0.0489	15/32	L.DRRLPRPLE.R	sp|P22222|CCNB1m_HUMAN	1150.66
1	F1CH20171219_26E3.04393.04393.2	0.00371	7/20	D.KEGIPPDQQRL.L	sp|P11112|FlagUB_HUMAN	1279.69
0.9717	F1CH20171219_26E3.04412.04412.2	0.122	6/16	F.PTALVPRGS.S	sp|P08640|FLO11_YEAST	896.508
1	F1CH20171219_26E3.04440.04440.2	0.00815	6/20	D.KEGIPPDQQRL.L	sp|P11112|FlagUB_HUMAN	1279.69
0.9455	F1CH20171219_26E3.04475.04475.2	0.173	5/18	F.PTALVPRGSS.E	sp|P08640|FLO11_YEAST	983.54
0.9636	F1CH20171219_26E3.04480.04480.2	0.139	9/12	R.RLPRPLE.R	sp|P22222|CCNB1m_HUMAN	879.529
0.9975	F1CH20171219_26E3.04489.04489.2	0.0404	6/20	D.KEGIPPDQQRL.L	sp|P11112|FlagUB_HUMAN	1279.69
0.9472	F1CH20171219_26E3.04511.04511.2	0.17	7/16	A.LGDIGNRVS.E	sp|P22222|CCNB1m_HUMAN	929.493
1	F1CH20171219_26E3.04517.04517.2	0.00595	7/18	E.PSDTIENVKA.K	sp|P11112|FlagUB_HUMAN	1072.54
0.9997	F1CH20171219_26E3.04539.04539.2	0.0196	6/20	D.KEGIPPDQQRL.L	sp|P11112|FlagUB_HUMAN	1279.69
0.9158	F1CH20171219_26E3.04566.04566.2	0.224	6/14	K.QLEDGRTL.S	sp|P11112|FlagUB_HUMAN	930.477
0.9966	F1CH20171219_26E3.04619.04619.2	0.0472	8/16	T.LSDYNIQKE.S	sp|P11112|FlagUB_HUMAN	1108.54
1	F1CH20171219_26E3.04634.04634.2	0.000299	7/22	V.PTAPAATSRPGL.R	sp|P22222|CCNB1m_HUMAN	1137.61
1	F1CH20171219_26E3.04657.04657.2	0.00959	7/18	A.LGDIGNRVSE.Q	sp|P22222|CCNB1m_HUMAN	1058.54
1	F1CH20171219_26E3.04661.04661.2	0.00356	10/20	A.LGDIGNRVSEQ.L	sp|P22222|CCNB1m_HUMAN	1186.59
1	F1CH20171219_26E3.04706.04706.2	0.00851	8/18	A.LGDIGNRVSE.Q	sp|P22222|CCNB1m_HUMAN	1058.54
1	F1CH20171219_26E3.04758.04758.2	0.00417	12/18	A.LGDIGNRVSE.Q	sp|P22222|CCNB1m_HUMAN	1058.54
0.8847	F1CH20171219_26E3.04779.04779.2	0.275	7/14	A.LGDIGNRV.S	sp|P22222|CCNB1m_HUMAN	842.461
0.9995	F1CH20171219_26E3.04797.04797.2	0.0234	10/18	A.LGDIGNRVSE.Q	sp|P22222|CCNB1m_HUMAN	1058.54
0.9853	F1CH20171219_26E3.04840.04840.2	0.0889	7/18	A.LGDIGNRVSE.Q	sp|P22222|CCNB1m_HUMAN	1058.54
0.9438	F1CH20171219_26E3.04955.04955.2	0.176	8/14	R.ARINLAGA.R	sp|P22222|CCNB1m_HUMAN	784.456
1	F1CH20171219_26E3.04959.04959.2	0.00353	8/18	A.LGDIGNRVSE.Q	sp|P22222|CCNB1m_HUMAN	1058.54
0.9659	F1CH20171219_26E3.05025.05025.2	0.106	5/16	D.YNIQKESTL.H	sp|P11112|FlagUB_HUMAN	1094.56
0.9807	F1CH20171219_26E3.05065.05065.2	0.101	6/16	D.YNIQKESTL.H	sp|P11112|FlagUB_HUMAN	1094.56
0.8915	F1CH20171219_26E3.05090.05090.2	0.264	6/14	A.LGDIGNRV.S	sp|P22222|CCNB1m_HUMAN	842.461
0.9966	F1CH20171219_26E3.05116.05116.2	0.0472	6/18	T.ALGDIGNRVS.E	sp|P22222|CCNB1m_HUMAN	1000.53
0.9855	F1CH20171219_26E3.05173.05173.2	0.0885	6/14	V.SEQLQARL.P	sp|P22222|CCNB1m_HUMAN	943.509
0.9991	F1CH20171219_26E3.05176.05176.2	0.0128	8/22	L.GDIGNRVSEQLQ.A	sp|P22222|CCNB1m_HUMAN	1314.65
1	F1CH20171219_26E3.05313.05313.2	0.000701	13/20	T.ALGDIGNRVSE.Q	sp|P22222|CCNB1m_HUMAN	1129.57
1	F1CH20171219_26E3.05392.05392.2	9.42e-07	14/20	L.SDYNIQKESTL.H	sp|P11112|FlagUB_HUMAN	1296.62
0.9815	F1CH20171219_26E3.05401.05401.2	0.0991	6/16	E.DNEKDLVKL.A	sp|P55036|PSMD4_HUMAN	1072.58
1	F1CH20171219_26E3.05405.05405.2	0.0028	7/20	L.GDIGNRVSEQL.Q	sp|P22222|CCNB1m_HUMAN	1186.59
0.9615	F1CH20171219_26E3.05430.05430.2	0.143	10/16	T.ALGDIGNRV.S	sp|P22222|CCNB1m_HUMAN	913.498
0.9928	F1CH20171219_26E3.05451.05451.2	0.0632	5/20	L.GDIGNRVSEQL.Q	sp|P22222|CCNB1m_HUMAN	1186.59
0.9876	F1CH20171219_26E3.05477.05477.2	0.0823	10/16	T.ALGDIGNRV.S	sp|P22222|CCNB1m_HUMAN	913.498
0.8903	F1CH20171219_26E3.05510.05510.2	0.266	8/14	T.LTGKTITL.E	sp|P11112|FlagUB_HUMAN	845.522
1	F1CH20171219_26E3.05527.05527.2	0.000274	7/24	L.EVEPSDTIENVKA.K	sp|P11112|FlagUB_HUMAN	1429.69
1	F1CH20171219_26E3.05571.05571.2	4.75e-07	11/24	L.EVEPSDTIENVKA.K	sp|P11112|FlagUB_HUMAN	1429.69
0.9987	F1CH20171219_26E3.05712.05712.2	0.0296	3/20	L.SDYNIQKESTL.H	sp|P11112|FlagUB_HUMAN	1296.62
0.9919	F1CH20171219_26E3.05743.05743.2	0.068	7/18	A.LGDIGNRVSE.Q	sp|P22222|CCNB1m_HUMAN	1058.54
1	F1CH20171219_26E3.05785.05785.2	0.0038	9/18	A.LGDIGNRVSE.Q	sp|P22222|CCNB1m_HUMAN	1058.54
0.9971	F1CH20171219_26E3.05788.05788.2	0.0445	6/18	G.DIGNRVSEQL.Q	sp|P22222|CCNB1m_HUMAN	1129.57
0.9987	F1CH20171219_26E3.05796.05796.2	0.0322	7/18	R.TALGDIGNRV.S	sp|P22222|CCNB1m_HUMAN	1014.55
0.9997	F1CH20171219_26E3.05839.05839.2	0.0179	4/18	S.DYNIQKESTL.H	sp|P11112|FlagUB_HUMAN	1209.59
1	F1CH20171219_26E3.05861.05861.2	0.00379	5/20	G.KTITLEVEPSD.T	sp|P11112|FlagUB_HUMAN	1230.63
0.9995	F1CH20171219_26E3.05877.05877.2	0.0227	7/18	D.PGAINRAQEL.R	sp|P32660|ATC5_YEAST	1067.57
1	F1CH20171219_26E3.05903.05903.2	0.00364	5/20	G.KTITLEVEPSD.T	sp|P11112|FlagUB_HUMAN	1230.63
0.9965	F1CH20171219_26E3.05922.05922.2	0.0286	7/18	D.PGAINRAQEL.R	sp|P32660|ATC5_YEAST	1067.57
1	F1CH20171219_26E3.05931.05931.2	9.6e-05	8/24	L.TGKTITLEVEPSD.T	sp|P11112|FlagUB_HUMAN	1388.7
0.9224	F1CH20171219_26E3.05967.05967.2	0.213	4/24	L.TGKTITLEVEPSD.T	sp|P11112|FlagUB_HUMAN	1388.7
0.9427	F1CH20171219_26E3.06715.06715.2	0.178	8/18	T.LEVEPSDTIE.N	sp|P11112|FlagUB_HUMAN	1130.53
0.9996	F1CH20171219_26E3.06747.06747.2	0.0176	9/20	L.EVEPSDTIENV.K	sp|P11112|FlagUB_HUMAN	1230.56
1	F1CH20171219_26E3.07315.07315.2	0.00718	7/18	K.TITLEVEPSD.T	sp|P11112|FlagUB_HUMAN	1102.54
1	F1CH20171219_26E3.07533.07533.2	5.05e-05	8/18	Y.DVPDYALALR.V	sp|P22222|CCNB1m_HUMAN	1131.59
0.9974	F1CH20171219_26E3.08154.08154.2	0.00937	9/16	K.DDDDKLQIF.V	sp|P11112|FlagUB_HUMAN	1107.51
1	F1CH20171219_26E3.08453.08453.2	0.00412	6/16	D.DDDKLQIFV.K	sp|P11112|FlagUB_HUMAN	1091.55
