# Supplementary material for: The 20S as a stand-alone proteasome in cells can degrade the ubiquitin tag
Source: Nat Commun. 2021 Oct 26;12:6173. doi: 10.1038/s41467-021-26427-0 (PMC8548400; doi:10.1038/s41467-021-26427-0)
Supplement: Supplementary file 8 — Dataset 5 [file 41467_2021_26427_MOESM8_ESM.xlsx]

## Sheet: Peptides
Sequence	N-term cleavage window	C-term cleavage window	Amino acid before	First amino acid	Second amino acid	Second last amino acid	Last amino acid	Amino acid after	Length	Mass	Proteins	Leading razor protein	Start position	End position	Gene names	Protein names	Unique (Groups)	Unique (Proteins)	Charges	PEP	Score	MonoUb-CyclinB1-NT Repeat1	MonoUb-CyclinB1-NT Repeat2	MonoUb-CyclinB1-NT Repeat3	TetraUb-CyclinB1-NT Repeat1	TetraUb-CyclinB1-NT Repeat2	TetraUb-CyclinB1-NT Repeat3	Intensity	MS/MS Count	MonoUb-CyclinB1-NT Repeat1 LFQ intensity	MonoUb-CyclinB1-NT Repeat2 LFQ intensity	MonoUb-CyclinB1-NT Repeat3 LFQ intensity	TetraUb-CyclinB1-NT Repeat1 LFQ intensity	TetraUb-CyclinB1-NT Repeat2 LFQ intensity	TetraUb-CyclinB1-NT Repeat3 LFQ intensity
EQKLISEEDLLQIF	______________________________	______________________________	-	E	Q	I	F	V	14	1703.9	P11113	P11113	1	14			yes	yes	2	0.038198	44.309	1						1516100	1	1603800	0	0	0	0	0
EQKLISEE	______________________________	______________________________	-	E	Q	E	E	D	8	974.492	P11113	P11113	1	8			yes	yes	2	0.042528	68.915		1					6867300	2	0	4565000	0	0	0	0
DYKDDDDKLQIF	______________________________	______________________________	-	D	Y	I	F	V	12	1513.69	P11112	P11112	1	12			yes	yes	2;3	0.0019296	66.056					1		9477900	3	0	0	0	0	1993900	0
EQKLISEEDL	______________________________	______________________________	-	E	Q	D	L	L	10	1202.6	P11113	P11113	1	10			yes	yes	2	0.0015608	80.165	1	1			1		46666000	7	20687000	18726000	0	0	6570100	0
DYKDDDDKLQ	______________________________	______________________________	-	D	Y	L	Q	I	10	1253.54	P11112	P11112	1	10			yes	yes	2	0.0054985	72.643				1		1	8342400	6	0	0	0	2332100	0	2406600
EQKLISEED	______________________________	______________________________	-	E	Q	E	D	L	9	1089.52	P11113	P11113	1	9			yes	yes	2	0.036147	63.419						1	5942300	2	0	0	0	0	0	4850100
DYKDDDDKL	______________________________	______________________________	-	D	Y	K	L	Q	9	1125.48	P11112	P11112	1	9			yes	yes	2;3	0.0033491	87.308				1		1	25887000	7	0	0	0	5213400	0	5851800
DDDDKLQIF	______________________________	______________________________	K	D	D	I	F	V	9	1107.51	P11112	P11112	4	12			yes	yes	2	0.0035681	86.794				1	1	1	17880000	4	0	0	0	7588300	5792400	5128000
DDDKLQIF	______________________________	______________________________	D	D	D	I	F	V	8	992.481	P11112	P11112	5	12			yes	yes	2	9.4733e-05	79.116					1		2890100	0	0	0	0	0	3230700	0
EEDLLQIF	______________________________	______________________________	S	E	E	I	F	V	8	1005.5	P11113	P11113	7	14			yes	yes	2	1.4358e-06	116.35	1						7048400	1	7456000	0	0	0	0	0
VKTLTGKTI	______________________________	DKLQIFVKTLTGKTITLEVEPSDTIENVKA	F	V	K	T	I	T	9	959.602	P11112;P0CG47;P11113	P11112	13	21	UBB	Polyubiquitin-B;Ubiquitin	no	no	2	7.696e-06	113.66		1	1		1		14363000	7	0	1312400	1145500	0	878690	0
KTLTGKTI	______________________________	DKLQIFVKTLTGKTITLEVEPSDTIENVKA	V	K	T	T	I	T	8	860.533	P11112;P0CG47;P11113	P11112	14	21	UBB	Polyubiquitin-B;Ubiquitin	no	no	2	0.00079175	97.635				1	1	1	7640300	4	0	0	0	2064000	1982200	3525200
KTLTGKTITL	______________________________	LQIFVKTLTGKTITLEVEPSDTIENVKAKI	V	K	T	T	L	E	10	1074.66	P11112;P0CG47;P11113	P11112	14	23	UBB	Polyubiquitin-B;Ubiquitin	no	no	2	2.9657e-07	117.7	1	1		1		1	18079000	5	7119900	4367900	0	3120900	0	4257100
TLTGKTITLEVEPSD	______________________________	TLTGKTITLEVEPSDTIENVKAKIQDKEGI	K	T	L	S	D	T	15	1602.84	P11112;P0CG47;P11113	P11112	15	29	UBB	Polyubiquitin-B;Ubiquitin	no	no	2	0.049144	39.917		1					1050600	1	0	1005800	0	0	0	0
TLTGKTITL	______________________________	LQIFVKTLTGKTITLEVEPSDTIENVKAKI	K	T	L	T	L	E	9	946.57	P11112;P0CG47;P11113	P11112	15	23	UBB	Polyubiquitin-B;Ubiquitin	no	no	2	0.00082527	101.54	1	1	1	1	1	1	18863000	11	1696600	1423500	1230800	2351700	2086700	2590800
LTGKTITLEVEPSD	DYKDDDDKLQIFVKTLTGKTITLEVEPSDT	TLTGKTITLEVEPSDTIENVKAKIQDKEGI	T	L	T	S	D	T	14	1501.79	P11112;P0CG47;P11113	P11112	16	29	UBB	Polyubiquitin-B;Ubiquitin	no	no	2	0.033458	45.359	1	1		1			19089000	4	10166000	6987500	0	3497000	0	0
LTGKTITL	DYKDDDDKLQIFVKTLTGKTITLEVEPSDT	LQIFVKTLTGKTITLEVEPSDTIENVKAKI	T	L	T	T	L	E	8	845.522	P11112;P0CG47;P11113	P11112	16	23	UBB	Polyubiquitin-B;Ubiquitin	no	no	2	0.0062482	89.752	1	1	1	1	1		102260000	19	8317400	7437300	7205500	6108300	5915100	0
TGKTITLEVE	YKDDDDKLQIFVKTLTGKTITLEVEPSDTI	FVKTLTGKTITLEVEPSDTIENVKAKIQDK	L	T	G	V	E	P	10	1089.59	P11112;P0CG47;P11113	P11112	17	26	UBB	Polyubiquitin-B;Ubiquitin	no	no	2	0.0012641	83.265	1	1	1	1	1		21661000	6	4115600	4114700	3959100	4396400	3351800	0
TGKTITLEVEPSD	YKDDDDKLQIFVKTLTGKTITLEVEPSDTI	TLTGKTITLEVEPSDTIENVKAKIQDKEGI	L	T	G	S	D	T	13	1388.7	P11112;P0CG47;P11113	P11112	17	29	UBB	Polyubiquitin-B;Ubiquitin	no	no	2	8.5894e-75	185.14	1	1	1	1	2	1	1242200000	26	190740000	163120000	167520000	175710000	171430000	140030000
GKTITLEVEPSD	KDDDDKLQIFVKTLTGKTITLEVEPSDTIE	TLTGKTITLEVEPSDTIENVKAKIQDKEGI	T	G	K	S	D	T	12	1287.66	P11112;P0CG47;P11113	P11112	18	29	UBB	Polyubiquitin-B;Ubiquitin	no	no	2	2.651e-10	114.97		1	1	1	1	1	32303000	7	0	1140000	1181300	7475900	5829300	7228000
KTITLEVE	DDDDKLQIFVKTLTGKTITLEVEPSDTIEN	FVKTLTGKTITLEVEPSDTIENVKAKIQDK	G	K	T	V	E	P	8	931.523	P11112;P0CG47;P11113	P11112	19	26	UBB	Polyubiquitin-B;Ubiquitin	no	no	2	0.022356	77.058		1					657480	1	0	629500	0	0	0	0
KTITLEVEPSD	DDDDKLQIFVKTLTGKTITLEVEPSDTIEN	TLTGKTITLEVEPSDTIENVKAKIQDKEGI	G	K	T	S	D	T	11	1230.63	P11112;P0CG47;P11113	P11112	19	29	UBB	Polyubiquitin-B;Ubiquitin	no	no	2	2.8689e-44	167.97	1	1	1	1	1	1	534170000	28	74012000	63520000	66828000	74997000	79202000	60921000
TITLEVEPSD	DDDKLQIFVKTLTGKTITLEVEPSDTIENV	TLTGKTITLEVEPSDTIENVKAKIQDKEGI	K	T	I	S	D	T	10	1102.54	P11112;P0CG47;P11113	P11112	20	29	UBB	Polyubiquitin-B;Ubiquitin	no	no	2	2.9659e-31	154.31	1	1	1	1	1	1	144600000	23	5554400	15527000	11565000	14410000	10018000	9687600
ITLEVEPSD	DDKLQIFVKTLTGKTITLEVEPSDTIENVK	TLTGKTITLEVEPSDTIENVKAKIQDKEGI	T	I	T	S	D	T	9	1001.49	P11112;P0CG47;P11113	P11112	21	29	UBB	Polyubiquitin-B;Ubiquitin	no	no	2	0.0066371	79.597		1		1	1	1	9259200	6	0	1281000	0	1671600	1550700	0
TLEVEPSDTIENVKA	DKLQIFVKTLTGKTITLEVEPSDTIENVKA	TLEVEPSDTIENVKAKIQDKEGIPPDQQRL	I	T	L	K	A	K	15	1643.83	P11112;P0CG47;P11113	P11112	22	36	UBB	Polyubiquitin-B;Ubiquitin	no	no	2	0.007587	63.408	1	1		1	1		13294000	5	4529100	2914100	0	3461900	2580400	0
TLEVEPSDTIENV	DKLQIFVKTLTGKTITLEVEPSDTIENVKA	TITLEVEPSDTIENVKAKIQDKEGIPPDQQ	I	T	L	N	V	K	13	1444.69	P11112;P0CG47;P11113	P11112	22	34	UBB	Polyubiquitin-B;Ubiquitin	no	no	2	1.1921e-14	120.31		1		1	1	1	44165000	5	0	11390000	0	12729000	11146000	13716000
TLEVEPSD	DKLQIFVKTLTGKTITLEVEPSDTIENVKA	TLTGKTITLEVEPSDTIENVKAKIQDKEGI	I	T	L	S	D	T	8	888.408	P11112;P0CG47;P11113	P11112	22	29	UBB	Polyubiquitin-B;Ubiquitin	no	no	2	1.3604e-14	129.96		1		1	1	1	218650000	18	0	12918000	0	23415000	17721000	16561000
LEVEPSDTIE	KLQIFVKTLTGKTITLEVEPSDTIENVKAK	GKTITLEVEPSDTIENVKAKIQDKEGIPPD	T	L	E	I	E	N	10	1130.53	P11112;P0CG47;P11113	P11112	23	32	UBB	Polyubiquitin-B;Ubiquitin	no	no	2	2.0887e-05	107.66				1	1	1	203510000	19	0	0	0	1817200	1923500	1781600
EVEPSDTIENV	LQIFVKTLTGKTITLEVEPSDTIENVKAKI	TITLEVEPSDTIENVKAKIQDKEGIPPDQQ	L	E	V	N	V	K	11	1230.56	P11112;P0CG47;P11113	P11112	24	34	UBB	Polyubiquitin-B;Ubiquitin	no	no	2	6.4266e-44	166.3	1	1	1	1	1	1	569720000	22	25975000	66749000	46133000	72819000	80144000	72635000
EVEPSDTIENVKA	LQIFVKTLTGKTITLEVEPSDTIENVKAKI	TLEVEPSDTIENVKAKIQDKEGIPPDQQRL	L	E	V	K	A	K	13	1429.69	P11112;P0CG47;P11113	P11112	24	36	UBB	Polyubiquitin-B;Ubiquitin	no	no	2	3.2133e-28	145.25	1	1	1	1	1	1	881060000	37	62785000	68666000	60595000	91747000	102050000	101210000
PSDTIENVKA	FVKTLTGKTITLEVEPSDTIENVKAKIQDK	TLEVEPSDTIENVKAKIQDKEGIPPDQQRL	E	P	S	K	A	K	10	1072.54	P11112;P0CG47;P11113	P11112	27	36	UBB	Polyubiquitin-B;Ubiquitin	no	no	2	4.9466e-15	133.13	1			1	1	1	69048000	11	947500	0	0	2783600	3668600	3723300
TIENVKAKI	TLTGKTITLEVEPSDTIENVKAKIQDKEGI	EVEPSDTIENVKAKIQDKEGIPPDQQRLIF	D	T	I	K	I	Q	9	1014.61	P11112;P0CG47;P11113	P11112	30	38	UBB	Polyubiquitin-B;Ubiquitin	no	no	2	0.035755	63.565		1		1			7798600	3	0	4191300	0	4031900	0	0
TIENVKAKIQ	TLTGKTITLEVEPSDTIENVKAKIQDKEGI	VEPSDTIENVKAKIQDKEGIPPDQQRLIFA	D	T	I	I	Q	D	10	1142.67	P11112;P0CG47;P11113	P11112	30	39	UBB	Polyubiquitin-B;Ubiquitin	no	no	2;3	2.8994e-22	142.43						1	44716000	13	0	0	0	0	0	1072400
TIENVKAKIQD	TLTGKTITLEVEPSDTIENVKAKIQDKEGI	EPSDTIENVKAKIQDKEGIPPDQQRLIFAG	D	T	I	Q	D	K	11	1257.69	P11112;P0CG47;P11113	P11112	30	40	UBB	Polyubiquitin-B;Ubiquitin	no	no	2;3	1.3054e-100	202.16	2	2	2	2	2	2	625320000	52	119310000	110650000	46312000	63064000	73562000	78017000
KEGIPPDQQ	EPSDTIENVKAKIQDKEGIPPDQQRLIFAG	KAKIQDKEGIPPDQQRLIFAGKQLEDGRTL	D	K	E	Q	Q	R	9	1010.5	P11112;P0CG47;P11113	P11112	41	49	UBB	Polyubiquitin-B;Ubiquitin	no	no	2	4.5609e-41	164.71				1			74065000	137	0	0	0	478220	0	0
KEGIPPDQQRL	EPSDTIENVKAKIQDKEGIPPDQQRLIFAG	KIQDKEGIPPDQQRLIFAGKQLEDGRTLSD	D	K	E	R	L	I	11	1279.69	P11112;P0CG47;P11113	P11112	41	51	UBB	Polyubiquitin-B;Ubiquitin	no	no	2;3	1.4206e-33	157.66	4	1	1	2	3	3	122650000	174	1179800	6823500	1300300	7021600	9424100	5360400
AGKQLEDGRTL	QDKEGIPPDQQRLIFAGKQLEDGRTLSDYN	RLIFAGKQLEDGRTLSDYNIQKESTLHLVL	F	A	G	T	L	S	11	1186.63	P11112;P0CG47;P11113	P11112	54	64	UBB	Polyubiquitin-B;Ubiquitin	no	no	2;3	1.1282e-24	147.75	2	2	1	2	2	2	42644000	22	4808800	3143400	991780	3441200	4516600	4253400
GKQLEDGRTL	DKEGIPPDQQRLIFAGKQLEDGRTLSDYNI	RLIFAGKQLEDGRTLSDYNIQKESTLHLVL	A	G	K	T	L	S	10	1115.59	P11112;P0CG47;P11113	P11112	55	64	UBB	Polyubiquitin-B;Ubiquitin	no	no	2	5.2111e-16	138.1	1		1	1	1	1	25239000	11	1165100	0	1076500	1612200	2022000	1930000
KQLEDGRTL	KEGIPPDQQRLIFAGKQLEDGRTLSDYNIQ	RLIFAGKQLEDGRTLSDYNIQKESTLHLVL	G	K	Q	T	L	S	9	1058.57	P11112;P0CG47;P11113	P11112	56	64	UBB	Polyubiquitin-B;Ubiquitin	no	no	2	0.0063947	80.165	1	1	1	1	1		14111000	8	1661800	1892300	2186600	1288800	1414500	0
EDGRTLSDYNIQKESTL	IPPDQQRLIFAGKQLEDGRTLSDYNIQKES	GRTLSDYNIQKESTLHLVLRLRGG______	L	E	D	T	L	H	17	1967.94	P11112;P0CG47;P11113	P11112	59	75	UBB	Polyubiquitin-B;Ubiquitin	no	no	3	0.0073188	51.888	1						1530200	1	1618700	0	0	0	0	0
EDGRTLSDY	IPPDQQRLIFAGKQLEDGRTLSDYNIQKES	FAGKQLEDGRTLSDYNIQKESTLHLVLRLR	L	E	D	D	Y	N	9	1054.46	P11112;P0CG47;P11113	P11112	59	67	UBB	Polyubiquitin-B;Ubiquitin	no	no	2	0.00026639	106.04	1		1	1	1		109970000	21	2856200	0	2976700	4036600	5333400	0
EDGRTLSDYNI	IPPDQQRLIFAGKQLEDGRTLSDYNIQKES	GKQLEDGRTLSDYNIQKESTLHLVLRLRGG	L	E	D	N	I	Q	11	1281.58	P11112;P0CG47;P11113	P11112	59	69	UBB	Polyubiquitin-B;Ubiquitin	no	no	2	1.9878e-05	103.56	1	1			1	1	70725000	15	994790	7695400	0	0	7994100	9473600
DGRTLSDYNI	PPDQQRLIFAGKQLEDGRTLSDYNIQKEST	GKQLEDGRTLSDYNIQKESTLHLVLRLRGG	E	D	G	N	I	Q	10	1152.54	P11112;P0CG47;P11113	P11112	60	69	UBB	Polyubiquitin-B;Ubiquitin	no	no	2	0.000877	87.308	1	2		1			26362000	5	4823100	6951200	0	5867500	0	0
DGRTLSDY	PPDQQRLIFAGKQLEDGRTLSDYNIQKEST	FAGKQLEDGRTLSDYNIQKESTLHLVLRLR	E	D	G	D	Y	N	8	925.414	P11112;P0CG47;P11113	P11112	60	67	UBB	Polyubiquitin-B;Ubiquitin	no	no	2	0.02048	78.149		1				1	17069000	2	0	1088600	0	0	0	1135600
DGRTLSDYNIQKE	PPDQQRLIFAGKQLEDGRTLSDYNIQKEST	LEDGRTLSDYNIQKESTLHLVLRLRGG___	E	D	G	K	E	S	13	1537.74	P11112;P0CG47;P11113	P11112	60	72	UBB	Polyubiquitin-B;Ubiquitin	no	no	2;3	9.3493e-16	102.9	2	2		1	1	2	39268000	19	2798000	2743800	0	1694200	2250100	4250100
LSDYNIQKE	QRLIFAGKQLEDGRTLSDYNIQKESTLHLV	LEDGRTLSDYNIQKESTLHLVLRLRGG___	T	L	S	K	E	S	9	1108.54	P11112;P0CG47;P11113	P11112	64	72	UBB	Polyubiquitin-B;Ubiquitin	no	no	2	1.3272e-81	195.17				1	1	1	206640000	30	0	0	0	2398900	3798000	3468900
SDYNIQKEST	RLIFAGKQLEDGRTLSDYNIQKESTLHLVL	DGRTLSDYNIQKESTLHLVLRLRGG_____	L	S	D	S	T	L	10	1183.54	P11112;P0CG47;P11113	P11112	65	74	UBB	Polyubiquitin-B;Ubiquitin	no	no	2	1.9759e-06	114.5				1	1	1	34045000	10	0	0	0	2021100	2166300	1895900
SDYNIQKES	RLIFAGKQLEDGRTLSDYNIQKESTLHLVL	EDGRTLSDYNIQKESTLHLVLRLRGG____	L	S	D	E	S	T	9	1082.49	P11112;P0CG47;P11113	P11112	65	73	UBB	Polyubiquitin-B;Ubiquitin	no	no	2	8.3584e-41	160.88		1		1		1	170460000	19	0	1969400	0	9680900	0	8071300
SDYNIQKE	RLIFAGKQLEDGRTLSDYNIQKESTLHLVL	LEDGRTLSDYNIQKESTLHLVLRLRGG___	L	S	D	K	E	S	8	995.456	P11112;P0CG47;P11113	P11112	65	72	UBB	Polyubiquitin-B;Ubiquitin	no	no	2	5.1232e-114	212.2	1	1	1	2	1	1	609790000	55	5854500	3738300	7019500	15854000	15784000	14265000
SDYNIQKESTL	RLIFAGKQLEDGRTLSDYNIQKESTLHLVL	GRTLSDYNIQKESTLHLVLRLRGG______	L	S	D	T	L	H	11	1296.62	P11112;P0CG47;P11113	P11112	65	75	UBB	Polyubiquitin-B;Ubiquitin	no	no	2	3.3443e-101	208.11	2	1	2	2	1	1	611240000	44	23295000	20830000	23329000	42299000	39128000	36419000
DYNIQKESTL	LIFAGKQLEDGRTLSDYNIQKESTLHLVLR	GRTLSDYNIQKESTLHLVLRLRGG______	S	D	Y	T	L	H	10	1209.59	P11112;P0CG47;P11113	P11112	66	75	UBB	Polyubiquitin-B;Ubiquitin	no	no	2	3.3241e-22	141.48	1			1	1	1	116810000	17	790250	0	0	2600000	2819700	2223000
YNIQKESTL	IFAGKQLEDGRTLSDYNIQKESTLHLVLRL	GRTLSDYNIQKESTLHLVLRLRGG______	D	Y	N	T	L	H	9	1094.56	P11112;P0CG47;P11113	P11112	67	75	UBB	Polyubiquitin-B;Ubiquitin	no	no	2	1.5912e-81	194.22	1	1	1	1	1	1	178160000	26	5571900	4782500	5502400	8563400	8752600	8890400
NIQKESTLHL	FAGKQLEDGRTLSDYNIQKESTLHLVLRLR	TLSDYNIQKESTLHLVLRLRGG________	Y	N	I	H	L	V	10	1181.64	P11112;P0CG47;P11113	P11112	68	77	UBB	Polyubiquitin-B;Ubiquitin	no	no	2	0.017551	61.962	1	1					3431500	3	1273500	999050	0	0	0	0
