# Supplementary material for: The 20S as a stand-alone proteasome in cells can degrade the ubiquitin tag
Source: Nat Commun. 2021 Oct 26;12:6173. doi: 10.1038/s41467-021-26427-0 (PMC8548400; doi:10.1038/s41467-021-26427-0)
Supplement: Supplementary file 9 — Dataset 6 [file 41467_2021_26427_MOESM9_ESM.xlsx]

## Sheet: GG_Mono
probability	ptm_peptide	mean_best_prob_K:114.0429	norm_info_gain_K:114.0429	localized_mods_K:114.0429	spectrum	expect	ions	peptide	protein	assumed_charge	calc_neutral_pep_mass	precursor_neutral_mass	massdiff
0.9807	RLPLRK(1.000)EARPSATGR	1	1	1	Seq69575_QE3.05466.05466.4	0.02295	11/56	A.RLPLRK[242.14]EARPSATGR.V	sp|P22222|CCNB1m_HUMAN	4	1821.04	1821.05	0.0076
1	RLPLRK(1.000)EARPSATGR	1	1	1	Seq69575_QE3.05642.05642.4	9.359e-05	15/56	A.RLPLRK[242.14]EARPSATGR.V	sp|P22222|CCNB1m_HUMAN	4	1821.04	1821.05	0.006
1	RLPLRK(1.000)EARPSATGR	1	1	1	Seq69575_QE3.05643.05643.5	2.658e-05	15/56	A.RLPLRK[242.14]EARPSATGR.V	sp|P22222|CCNB1m_HUMAN	5	1821.04	1821.05	0.0084
1	PLRK(1.000)EARPSATGRVID	1	1	1	Seq69575_QE3.06797.06797.4	9.414e-06	18/60	L.PLRK[242.14]EARPSATGRVID.R	sp|P22222|CCNB1m_HUMAN	4	1879.04	1879.04	0.0035
1	RLPLRK(1.000)EARPSATGRVI	1	1	1	Seq69575_QE3.08078.08078.5	0.0003673	15/64	A.RLPLRK[242.14]EARPSATGRVI.D	sp|P22222|CCNB1m_HUMAN	5	2033.2	2033.2	0.0051
1	QARLPLRK(1.000)EARPSATGRVI	1	1	1	Seq69575_QE3.08732.08732.5	0.0008933	14/72	L.QARLPLRK[242.14]EARPSATGRVI.D	sp|P22222|CCNB1m_HUMAN	5	2232.29	2232.3	0.0115

## Sheet: GG_Di
probability	ptm_peptide	mean_best_prob_K:114.0429	norm_info_gain_K:114.0429	localized_mods_K:114.0429	spectrum	expect	ions	peptide	protein	assumed_charge	calc_neutral_pep_mass	precursor_neutral_mass	massdiff
0.9836	PLRK(1.000)EARPSA	1	1	1	Seq69576_QE3.04232.04232.3	0.02536	9/36	L.PLRK[242.14]EARPSA.T	sp|P22222|CCNB1m_HUMAN	3	1237.69	1237.69	0.0016
1	PLRK(1.000)EARPSATGRVID	1	1	1	Seq69576_QE3.06448.06448.4	1.548e-05	17/60	L.PLRK[242.14]EARPSATGRVID.R	sp|P22222|CCNB1m_HUMAN	4	1879.04	1879.05	0.0067
0.9982	PLRK(1.000)EARPSATGRVIDR	1	1	1	Seq69576_QE3.05477.05477.5	0.001555	11/64	L.PLRK[242.14]EARPSATGRVIDR.R	sp|P22222|CCNB1m_HUMAN	5	2035.14	2035.14	0.0003
1	RLPLRK(1.000)EARPSATGR	1	1	1	Seq69576_QE3.05100.05100.4	1.863e-08	15/56	A.RLPLRK[242.14]EARPSATGR.V	sp|P22222|CCNB1m_HUMAN	4	1821.04	1821.05	0.0064
0.9757	RLPLRK(1.000)EARPSATGRVID	1	1	1	Seq69576_QE3.07397.07397.4	0.05993	10/68	A.RLPLRK[242.14]EARPSATGRVID.R	sp|P22222|CCNB1m_HUMAN	4	2148.22	2148.23	0.0044

## Sheet: RGG_Mono
probability	ptm_peptide	mean_best_prob_K:270.144039	norm_info_gain_K:270.144039	localized_mods_K:270.144039	spectrum	expect	ions	peptide	protein	assumed_charge	calc_neutral_pep_mass	precursor_neutral_mass	massdiff
0.9921	ARLPLRK(1.000)E	1	1	1	Seq69575_QE3.06090.06090.4	0.006858	11/28	Q.ARLPLRK[398.24]E.A	sp|P22222|CCNB1m_HUMAN	4	1251.75	1251.76	0.0032
0.9801	ARLPLRK(1.000)EA	1	1	1	Seq69575_QE3.06244.06244.4	0.01896	10/32	Q.ARLPLRK[398.24]EA.R	sp|P22222|CCNB1m_HUMAN	4	1322.79	1322.79	0.0027
0.9936	LPLRK(1.000)EARPSATGRVI	1	1	1	Seq69575_QE3.08078.08078.5	0.007571	12/60	R.LPLRK[398.24]EARPSATGRVI.D	sp|P22222|CCNB1m_HUMAN	5	2033.2	2033.2	0.005
0.9847	PLRK(1.000)EARPSA	1	1	1	Seq69575_QE3.03784.03784.4	0.005106	10/36	L.PLRK[398.24]EARPSA.T	sp|P22222|CCNB1m_HUMAN	4	1393.79	1393.79	0.0014
1	PLRK(1.000)EARPSATGR	1	1	1	Seq69575_QE3.03582.03582.5	4.285e-05	14/48	L.PLRK[398.24]EARPSATGR.V	sp|P22222|CCNB1m_HUMAN	5	1707.96	1707.96	0.0004
0.9822	PLRK(1.000)EARPSATGRVIDR	1	1	1	Seq69575_QE3.05368.05368.5	0.02092	11/64	L.PLRK[398.24]EARPSATGRVIDR.R	sp|P22222|CCNB1m_HUMAN	5	2191.24	2191.25	0.0046
1	PLRK(1.000)EARPSATGRVIDR	1	1	1	Seq69575_QE3.05423.05423.6	5.479e-08	20/64	L.PLRK[398.24]EARPSATGRVIDR.R	sp|P22222|CCNB1m_HUMAN	6	2191.24	2191.25	0.006
0.9787	QARLPLRK(1.000)E	1	1	1	Seq69575_QE3.06374.06374.4	0.009027	9/32	L.QARLPLRK[398.24]E.A	sp|P22222|CCNB1m_HUMAN	4	1379.81	1379.81	0.0014
0.9941	QARLPLRK(1.000)EARPSATGRVID	1	1	1	Seq69575_QE3.07795.07795.5	0.004487	10/76	L.QARLPLRK[398.24]EARPSATGRVID.R	sp|P22222|CCNB1m_HUMAN	5	2503.42	2503.42	0.0017
0.9918	RLPLRK(1.000)EARPSA	1	1	1	Seq69575_QE3.05347.05347.4	0.001416	14/44	A.RLPLRK[398.24]EARPSA.T	sp|P22222|CCNB1m_HUMAN	4	1662.98	1662.98	0.0019
1	RLPLRK(1.000)EARPSATGR	1	1	1	Seq69575_QE3.04017.04017.6	0.001838	12/56	A.RLPLRK[398.24]EARPSATGR.V	sp|P22222|CCNB1m_HUMAN	6	1977.15	1977.15	0.0057
1	RLPLRK(1.000)EARPSATGR	1	1	1	Seq69575_QE3.04804.04804.5	6.585e-06	13/56	A.RLPLRK[398.24]EARPSATGR.V	sp|P22222|CCNB1m_HUMAN	5	1977.15	1977.15	0.0005
1	RLPLRK(1.000)EARPSATGR	1	1	1	Seq69575_QE3.05086.05086.5	2.856e-06	14/56	A.RLPLRK[398.24]EARPSATGR.V	sp|P22222|CCNB1m_HUMAN	5	1977.15	1977.15	0.0054
0.9995	RLPLRK(1.000)EARPSATGR	1	1	1	Seq69575_QE3.04942.04942.5	0.002841	10/56	A.RLPLRK[398.24]EARPSATGR.V	sp|P22222|CCNB1m_HUMAN	5	1977.15	1977.15	0.0064
0.9783	RLPLRK(1.000)EARPSATGRVI	1	1	1	Seq69575_QE3.07254.07254.5	0.03304	11/64	A.RLPLRK[398.24]EARPSATGRVI.D	sp|P22222|CCNB1m_HUMAN	5	2189.3	2189.31	0.0084
1	RLPLRK(1.000)EARPSATGRVIDRRLPRPLE	1	1	1	Seq69575_QE3.08959.08959.7	6.524e-05	17/100	A.RLPLRK[398.24]EARPSATGRVIDRRLPRPLE.R	sp|P22222|CCNB1m_HUMAN	7	3321.94	3322.96	1.0166

## Sheet: RGG_Di
probability	ptm_peptide	mean_best_prob_K:270.144039	norm_info_gain_K:270.144039	localized_mods_K:270.144039	spectrum	expect	ions	peptide	protein	assumed_charge	calc_neutral_pep_mass	precursor_neutral_mass	massdiff
1	PLRK(1.000)EARPSATGR	1	1	1	Seq69576_QE3.03405.03405.5	7.017e-06	15/48	L.PLRK[398.24]EARPSATGR.V	sp|P22222|CCNB1m_HUMAN	5	1707.96	1707.96	0
1	RLPLRK(1.000)EARPSATGR	1	1	1	Seq69576_QE3.04567.04567.5	2.346e-06	14/56	A.RLPLRK[398.24]EARPSATGR.V	sp|P22222|CCNB1m_HUMAN	5	1977.15	1977.15	0.0053
1	PLRK(1.000)EARPSATGRVIDR	1	1	1	Seq69576_QE3.05084.05084.5	1.662e-06	15/64	L.PLRK[398.24]EARPSATGRVIDR.R	sp|P22222|CCNB1m_HUMAN	5	2191.24	2191.25	0.0066
1	PLRK(1.000)EARPSATGRVI	1	1	1	Seq69576_QE3.05843.05843.5	1.359e-05	15/56	L.PLRK[398.24]EARPSATGRVI.D	sp|P22222|CCNB1m_HUMAN	5	1920.11	1920.12	0.0062

## Sheet: LRGG_Mono
probability	ptm_peptide	mean_best_prob_K:383.228103	norm_info_gain_K:383.228103	localized_mods_K:383.228103	spectrum	expect	ions	peptide	protein	assumed_charge	calc_neutral_pep_mass	precursor_neutral_mass	massdiff
0.9938	PLRK(1.000)EARPSATGR	1	1	1	Seq69575_QE3.05643.05643.5	0.01133	11/48	L.PLRK[511.32]EARPSATGR.V	sp|P22222|CCNB1m_HUMAN	5	1821.04	1821.05	0.0083
0.9968	PLRK(1.000)EARPSATGRVI	1	1	1	Seq69575_QE3.08078.08078.5	0.009396	12/56	L.PLRK[511.32]EARPSATGRVI.D	sp|P22222|CCNB1m_HUMAN	5	2033.2	2033.2	0.0051

## Sheet: LRGG_Di
probability	ptm_peptide	mean_best_prob_K:383.228103	norm_info_gain_K:383.228103	localized_mods_K:383.228103	spectrum	expect	ions	peptide	protein	assumed_charge	calc_neutral_pep_mass	precursor_neutral_mass	massdiff
0.9967	PLRK(1.000)EARPSATGR	1	1	1	Seq69576_QE3.05100.05100.4	0.001805	10/48	L.PLRK[511.32]EARPSATGR.V	sp|P22222|CCNB1m_HUMAN	4	1821.04	1821.05	0.0063
