# Supplementary material for: The 20S as a stand-alone proteasome in cells can degrade the ubiquitin tag
Source: Nat Commun. 2021 Oct 26;12:6173. doi: 10.1038/s41467-021-26427-0 (PMC8548400; doi:10.1038/s41467-021-26427-0)
Supplement: Supplementary file 10 — Dataset 7 [file 41467_2021_26427_MOESM10_ESM.xlsx]

## Sheet: peptides
Sequence	Length	Mass	Proteins	Leading razor protein	Start position	End position	Gene names	Protein names	Unique (Groups)	Unique (Proteins)	Charges	PEP	Score	Identification type Cont1	Identification type Cont2	Identification type Cont3	Identification type KD1	Identification type KD2	Identification type KD3	Experiment Cont1	Experiment Cont2	Experiment Cont3	Experiment KD1	Experiment KD2	Experiment KD3	Intensity	Intensity Cont1	Intensity Cont2	Intensity Cont3	Intensity KD1	Intensity KD2	Intensity KD3	Reverse	Potential contaminant
AAAAAAAAAAAVPPPH	16	1326.7	A0A0U1RQK7	A0A0U1RQK7	72	87			yes	yes	2	0.0032871	117.4				By matching	By MS/MS	By MS/MS				1	1	1	15849000	0	0	0	6219700	0	9629600
AAAAAAAAAAGAAGGR	16	1197.62	Q86U42	Q86U42	2	17	PABPN1	Polyadenylate-binding protein 2	yes	yes	2	1.7744e-05	170.47		By matching		By MS/MS	By MS/MS	By MS/MS		1		1	1	1	437540000	0	2710500	0	104800000	137130000	192900000
AAAAAAAAAAGAAGGRGSGPGR	22	1708.87	Q86U42	Q86U42	2	23	PABPN1	Polyadenylate-binding protein 2	yes	yes	2	2.7992e-117	286.09				By MS/MS	By MS/MS	By MS/MS				1	1	1	815860000	0	0	0	223790000	231550000	360520000
AAAAAAAAAAGAAGGRGSGPGRR	23	1864.97	Q86U42	Q86U42	2	24	PABPN1	Polyadenylate-binding protein 2	yes	yes	3	2.7612e-09	155.28				By MS/MS	By MS/MS	By MS/MS				1	1	1	217160000	0	0	0	73249000	62723000	81184000
AAAAAAAAAAGAAGGRGSGPGRRR	24	2021.07	Q86U42	Q86U42	2	25	PABPN1	Polyadenylate-binding protein 2	yes	yes	4	0.0012113	77.221				By MS/MS	By MS/MS	By MS/MS				1	1	1	289940000	0	0	0	85319000	112250000	92378000
AAAAAAALESWQAAAPR	17	1624.83	Q9UH36	Q9UH36	2	18	SRRD	SRR1-like protein	yes	yes	2	0.00032057	156.14			By matching		By MS/MS	By MS/MS			1		1	2	48833000	0	0	3052500	0	15713000	30068000
AAAAAAGAGPEMVR	14	1241.62	P28482	P28482	2	15	MAPK1	Mitogen-activated protein kinase 1	yes	yes	2	0.041177	55.401					By matching	By MS/MS					1	1	30622000	0	0	0	0	15599000	15023000
AAAAAAGAGPEMVRGQVFDVGPR	23	2197.11	P28482	P28482	2	24	MAPK1	Mitogen-activated protein kinase 1	yes	yes	3	0.00032714	80.156						By MS/MS						1	23090000	0	0	0	0	0	23090000
AAAAAEQQQFY	11	1196.55	O00410;E7ESZ1;E7ETV3;E7EV12;E7ETV8;E7EQT5;E7EX05;F8WF30;C9J583;E7ESA1;C9JQT6;C9J875;C9JZD8;C9JXE0;E7EWK4	O00410	2	12	IPO5	Importin-5	yes	no	2	0.015327	79.469				By MS/MS	By MS/MS	By MS/MS				1	1	1	164340000	0	0	0	36192000	37312000	90839000
AAAAAGLGGGGAGPGPEAGDFLARY	25	2173.06	P23610	P23610	2	26	F8A1	Factor VIII intron 22 protein	yes	yes	3	1.5536e-11	142.04				By MS/MS	By MS/MS	By MS/MS				1	1	1	51200000	0	0	0	16508000	13360000	21332000
AAAAAGTATSQR	12	1074.54	Q9Y2Z0	Q9Y2Z0	2	13	SUGT1	Suppressor of G2 allele of SKP1 homolog	yes	yes	2	0.00072174	144.77			By MS/MS	By MS/MS	By MS/MS	By MS/MS			1	1	1	1	491810000	0	0	9255400	136450000	150880000	195230000
AAAAAGTATSQRFFQSF	17	1730.84	Q9Y2Z0	Q9Y2Z0	2	18	SUGT1	Suppressor of G2 allele of SKP1 homolog	yes	yes	2	2.8714e-13	180.09	By MS/MS	By MS/MS	By MS/MS			By matching	1	2	1			1	27489000	4713700	9824200	4490500	0	0	8460400
AAAAAMAEQESAR	13	1275.59	Q7L5D6	Q7L5D6	2	14	GET4	Golgi to ER traffic protein 4 homolog	yes	yes	2	0.00013008	163.38				By MS/MS	By MS/MS	By MS/MS				1	1	1	124720000	0	0	0	29923000	42150000	52651000
AAAAAMAEQESARNGGR	17	1659.77	Q7L5D6	Q7L5D6	2	18	GET4	Golgi to ER traffic protein 4 homolog	yes	yes	2	5.3642e-38	221.8				By MS/MS	By MS/MS	By MS/MS				1	1	1	212640000	0	0	0	61513000	66473000	84651000
AAAAAQGGGGGEPR	14	1168.56	P27361;E9PJF0;E9PQW4	P27361	2	15	MAPK3	Mitogen-activated protein kinase 3;Mitogen-activated protein kinase	yes	no	2	0.00093944	134.75				By MS/MS	By MS/MS	By MS/MS				1	1	1	407290000	0	0	0	110760000	111280000	185250000
AAAAASAPQQLSDEELFSQLRR	22	2358.19	Q9Y2U8	Q9Y2U8	2	23	LEMD3	Inner nuclear membrane protein Man1	yes	yes	3	7.2951e-05	95.666					By MS/MS	By MS/MS					1	1	32443000	0	0	0	0	10730000	21713000
AAAAASAPQQLSDEELFSQLRRY	23	2521.26	Q9Y2U8	Q9Y2U8	2	24	LEMD3	Inner nuclear membrane protein Man1	yes	yes	3	2.4977e-05	97.271				By MS/MS	By MS/MS	By MS/MS				1	1	1	101510000	0	0	0	26207000	22030000	53273000
AAAAASRGVGAKLGL	15	1311.76	O43678	O43678	2	16	NDUFA2	NADH dehydrogenase [ubiquinone] 1 alpha subcomplex subunit 2	yes	yes	2	0.009857	81.017	By MS/MS	By MS/MS	By MS/MS				1	1	1				25336000	5975900	12113000	7247800	0	0	0
AAAAAWEEPSSGNGTAR	17	1644.75	Q9P258	Q9P258	6	22	RCC2	Protein RCC2	yes	yes	2	0.0005311	151.55				By MS/MS	By MS/MS	By MS/MS				1	1	1	135790000	0	0	0	39919000	37905000	57970000
AAAAELSLLEK	11	1114.62	D6RBD7;C9J1V9;O43324	D6RBD7	2	12	EEF1E1;EEF1E1-BLOC1S5	Eukaryotic translation elongation factor 1 epsilon-1	yes	no	2	0.014717	79.974				By MS/MS	By matching	By MS/MS				1	1	1	49986000	0	0	0	9450600	20678000	19858000
AAAAELSLLEKSLGLSKGNKY	21	2162.19	D6RBD7;C9J1V9;O43324	D6RBD7	2	22	EEF1E1;EEF1E1-BLOC1S5	Eukaryotic translation elongation factor 1 epsilon-1	yes	no	3	4.2806e-29	174.2				By MS/MS	By MS/MS	By MS/MS				1	1	1	158990000	0	0	0	0	52453000	106530000
AAAAGPPLVAATPY	14	1268.68	Q8WWM7;H3BUF6;H3BRB0;A0A0C4DGL7	Q8WWM7	771	784	ATXN2L	Ataxin-2-like protein	yes	no	2	0.0018086	113.41				By MS/MS	By MS/MS	By MS/MS				1	1	1	252800000	0	0	0	75286000	81305000	96205000
AAAALGVSNAAMEDLLTAATTGILR	25	2400.27	O60318	O60318	1107	1131	MCM3AP	Germinal-center associated nuclear protein	yes	yes	3	0.040077	53.844						By MS/MS						1	8174600	0	0	0	0	0	8174600
AAAAMAAAAGGGAGAAR	17	1314.65	Q9NX46	Q9NX46	2	18	ADPRHL2	Poly(ADP-ribose) glycohydrolase ARH3	yes	yes	2	0.0033814	112.13				By MS/MS	By MS/MS	By MS/MS				1	1	1	40453000	0	0	0	11222000	13988000	15243000
AAAAPDSRVSEEENLKKTPK	20	2140.11	Q9Y3B9	Q9Y3B9	2	21	RRP15	RRP15-like protein	yes	yes	4	0.0084266	64.249				By matching	By MS/MS	By MS/MS				1	1	1	120260000	0	0	0	41795000	25240000	53224000
AAAAPDSRVSEEENLKKTPKKK	22	2396.3	Q9Y3B9	Q9Y3B9	2	23	RRP15	RRP15-like protein	yes	yes	4	0.029327	49.34				By MS/MS	By matching	By matching				1	1	1	56591000	0	0	0	20103000	17016000	19472000
AAAAVSESWPELELAERER	19	2113.04	Q8N1G4	Q8N1G4	2	20	LRRC47	Leucine-rich repeat-containing protein 47	yes	yes	2;3	3.9518e-21	204.49				By MS/MS	By MS/MS	By MS/MS				2	2	2	66526000	0	0	0	15442000	23366000	27717000
AAAAVSESWPELELAERERRR	21	2425.25	Q8N1G4	Q8N1G4	2	22	LRRC47	Leucine-rich repeat-containing protein 47	yes	yes	3;4	0.00055422	113.47				By MS/MS	By MS/MS	By MS/MS				2	2	1	85783000	0	0	0	29438000	31492000	24853000
AAAAVVEFQR	10	1060.57	J3QRY4;O00231	J3QRY4	2	11	PSMD11	26S proteasome non-ATPase regulatory subunit 11	yes	no	2	0.00062815	131.06				By MS/MS	By MS/MS	By MS/MS				1	1	1	158930000	0	0	0	36432000	51395000	71098000
AAAAVVEFQRAQSLL	15	1572.86	J3QRY4;O00231	J3QRY4	2	16	PSMD11	26S proteasome non-ATPase regulatory subunit 11	yes	no	2	0.0015593	145.91				By MS/MS		By MS/MS				1		1	7092400	0	0	0	3560500	0	3531800
AAADGALPEAAALEQPAELPASVR	24	2317.19	F2Z2T2;P23025	F2Z2T2	2	25	XPA	DNA repair protein complementing XP-A cells	yes	no	3	0.0021134	73.981				By matching	By MS/MS	By MS/MS				1	1	1	47372000	0	0	0	14249000	13896000	19227000
AAADGSLFDNPR	12	1232.58	F8WAJ0;Q9H8H2	F8WAJ0	2	13	DDX31	Probable ATP-dependent RNA helicase DDX31	yes	no	2	0.016047	72.434						By MS/MS						1	13301000	0	0	0	0	0	13301000
AAADGSLFDNPRTF	14	1480.69	F8WAJ0;Q9H8H2	F8WAJ0	2	15	DDX31	Probable ATP-dependent RNA helicase DDX31	yes	no	2	0.00068451	131.12				By matching		By MS/MS				1		2	93057000	0	0	0	13237000	0	79820000
AAAEAGGDDAR	11	1002.44	A6NDG6	A6NDG6	2	12	PGP	Phosphoglycolate phosphatase	yes	yes	2	0.039559	64.841				By matching	By matching	By MS/MS				1	1	1	23096000	0	0	0	9190000	5900700	8004800
AAAEAGGDDARCVR	14	1360.62	A6NDG6	A6NDG6	2	15	PGP	Phosphoglycolate phosphatase	yes	yes	2	0.017677	65.719					By MS/MS	By matching					1	1	28341000	0	0	0	0	14480000	13861000
AAAESSAIQSISHV	14	1369.68	Q03112;A0A0C3SFZ7	Q03112	1217	1230	MECOM	MDS1 and EVI1 complex locus protein EVI1	yes	no	2	0.013412	68.786				By matching	By matching	By MS/MS				1	1	1	30205000	0	0	0	6087400	8858700	15259000
AAAGGGGGGAAAAGRAY	17	1304.62	Q9UL25	Q9UL25	2	18	RAB21	Ras-related protein Rab-21	yes	yes	2	0.0060722	97.472						By MS/MS						1	0	0	0	0	0	0	0
AAAGGGGGGGRYY	13	1112.5	P14866	P14866	36	48	HNRNPL	Heterogeneous nuclear ribonucleoprotein L	yes	yes	2	0.0040675	99.442				By MS/MS	By MS/MS	By MS/MS				1	1	1	188890000	0	0	0	76034000	40800000	72057000
AAAGGGGGGGRYYGGGSEGGRAPK	24	2065.97	P14866	P14866	36	59	HNRNPL	Heterogeneous nuclear ribonucleoprotein L	yes	yes	3;4	0.014307	58.418				By matching	By matching	By MS/MS				2	2	2	132140000	0	0	0	44981000	34527000	52632000
AAAGPPLVAATPY	13	1197.64	Q8WWM7;H3BUF6;H3BRB0;A0A0C4DGL7	Q8WWM7	772	784	ATXN2L	Ataxin-2-like protein	yes	no	2	0.024263	64.265				By matching	By matching	By MS/MS				1	1	1	91213000	0	0	0	28549000	27433000	35230000
AAAGYDVEKNNSR	13	1393.66	P16403;Q02539;P22492;P10412;P16402	P10412	67	79	HIST1H1C;HIST1H1A;HIST1H1T;HIST1H1E;HIST1H1D	Histone H1.2;Histone H1.1;Histone H1t;Histone H1.4;Histone H1.3	no	no	2	0.00067389	147.3				By MS/MS	By MS/MS	By MS/MS				2	1	2	59028000	0	0	0	22649000	6441500	29938000
AAAKDTHEDHDT	12	1309.55	P43487;C9JJ34	P43487	2	13	RANBP1	Ran-specific GTPase-activating protein	yes	no	3	0.014467	74.46	By matching	By matching	By MS/MS				1	1	1				37829000	12103000	9256800	16469000	0	0	0
AAAKDTHEDHDTSTE	15	1626.68	P43487;C9JJ34	P43487	2	16	RANBP1	Ran-specific GTPase-activating protein	yes	no	3	0.0084983	85.457	By MS/MS	By MS/MS	By MS/MS				1	1	1				53689000	19299000	13062000	21328000	0	0	0
AAAKDTHEDHDTSTEN	16	1740.72	P43487;C9JJ34	P43487	2	17	RANBP1	Ran-specific GTPase-activating protein	yes	no	3	0.005117	103.39	By MS/MS	By MS/MS	By matching	By MS/MS	By MS/MS	By matching	1	1	1	1	1	1	267190000	83964000	63015000	80207000	14151000	14696000	11162000
AAAKDTHEDHDTSTENTD	18	1956.79	P43487;C9JJ34	P43487	2	19	RANBP1	Ran-specific GTPase-activating protein	yes	no	3	0.0075168	80.545	By matching	By MS/MS	By MS/MS	By matching	By matching	By matching	1	1	1	1	1	1	229610000	52103000	54046000	60624000	20740000	22001000	20100000
AAAKDTHEDHDTSTENTDE	19	2085.84	P43487;C9JJ34	P43487	2	20	RANBP1	Ran-specific GTPase-activating protein	yes	no	3	0.00064344	140.02	By MS/MS	By MS/MS	By MS/MS	By MS/MS	By MS/MS	By MS/MS	1	1	1	1	1	1	198360000	42407000	44974000	69715000	14477000	13556000	13231000
AAAKDTHEDHDTSTENTDES	20	2172.87	P43487;C9JJ34	P43487	2	21	RANBP1	Ran-specific GTPase-activating protein	yes	no	3	0.0013361	92.492	By matching	By matching	By MS/MS				1	1	1				46531000	12395000	15938000	18197000	0	0	0
AAAKDTHEDHDTSTENTDESN	21	2286.91	P43487;C9JJ34	P43487	2	22	RANBP1	Ran-specific GTPase-activating protein	yes	no	3	9.6576e-24	206.7	By MS/MS	By MS/MS	By MS/MS	By MS/MS	By MS/MS	By matching	1	1	1	1	1	1	342410000	73170000	75619000	95418000	30212000	41085000	26909000
AAAKDTHEDHDTSTENTDESNHD	23	2539	P43487;C9JJ34	P43487	2	24	RANBP1	Ran-specific GTPase-activating protein	yes	no	3;4	1.3524e-236	338.16	By MS/MS	By MS/MS	By MS/MS	By MS/MS	By MS/MS	By MS/MS	2	2	2	2	2	2	2837500000	664460000	474850000	614300000	359080000	414850000	310010000
AAALAAAVAQDPAASGAPSS	20	1695.84	Q8TAE8	Q8TAE8	203	222	GADD45GIP1	Growth arrest and DNA damage-inducible proteins-interacting protein 1	yes	yes	2	0.00073598	105.17				By MS/MS	By MS/MS	By MS/MS				1	1	1	87471000	0	0	0	28199000	25166000	34106000
AAAMDVDTPSGTNSGAGKK	19	1776.83	P62877	P62877	2	20	RBX1	E3 ubiquitin-protein ligase RBX1;E3 ubiquitin-protein ligase RBX1, N-terminally processed	yes	yes	2	0.0011846	124.3				By MS/MS	By matching					1	1		21201000	0	0	0	12156000	9045000	0
AAAMVPGRSESW	12	1260.59	H0Y8X4;O43598	H0Y8X4	1	12	DNPH1	2-deoxynucleoside 5-phosphate N-hydrolase 1	yes	no	2	0.00075162	143.03	By MS/MS	By MS/MS	By MS/MS	By MS/MS	By MS/MS	By MS/MS	1	1	1	1	1	1	366280000	57238000	67191000	63733000	56753000	62355000	59008000
AAAMVPGRSESWERGEPGRPALY	23	2486.21	H0Y8X4;O43598	H0Y8X4	1	23	DNPH1	2-deoxynucleoside 5-phosphate N-hydrolase 1	yes	no	3	1.8571e-05	106.49				By MS/MS	By MS/MS	By MS/MS				1	1	1	493910000	0	0	0	176790000	154140000	162980000
AAAMVPGRSESWERGEPGRPALYF	24	2633.28	H0Y8X4;O43598	H0Y8X4	1	24	DNPH1	2-deoxynucleoside 5-phosphate N-hydrolase 1	yes	no	3	4.8192e-05	87.326	By MS/MS	By MS/MS	By MS/MS				1	1	1				96132000	26247000	39921000	29965000	0	0	0
AAAMVPGRSESWERGEPGRPALYFC	25	2736.29	H0Y8X4;O43598	H0Y8X4	1	25	DNPH1	2-deoxynucleoside 5-phosphate N-hydrolase 1	yes	no	3	2.5292e-09	135.86	By matching	By MS/MS	By MS/MS	By MS/MS	By MS/MS	By MS/MS	1	1	1	1	1	1	224800000	9601200	45026000	45212000	45245000	41948000	37766000
AAANKGNKPRVR	12	1280.74	Q9GZN8	Q9GZN8	2	13	C20orf27	UPF0687 protein C20orf27	yes	yes	3;4	0.0075066	87.298	By MS/MS	By MS/MS	By matching	By matching	By MS/MS	By matching	2	2	2	2	2	1	723900000	277550000	187280000	137310000	58252000	35666000	27853000
AAAPAPAPSGQPG	13	1090.54	B5MBW9;Q8WYQ3	B5MBW9	31	43	CHCHD10	Coiled-coil-helix-coiled-coil-helix domain-containing protein 10, mitochondrial	yes	no	2	0.013622	70.256	By MS/MS	By MS/MS	By MS/MS				1	1	1				148190000	56481000	50424000	41290000	0	0	0
AAAPASVPAQAPKRTQAPTKASE	23	2247.2	P47914	P47914	137	159	RPL29	60S ribosomal protein L29	yes	yes	4	0.034376	51.234	By matching	By matching	By MS/MS	By matching		By matching	1	1	1	1		1	153700000	49598000	44708000	21989000	16894000	0	20506000
AAAPVVPQALIDQL	14	1404.8	A0A0A0MRJ6;P22061;F6S8N6;H7BY58	H7BY58	218	231	PCMT1	Protein-L-isoaspartate O-methyltransferase;Protein-L-isoaspartate(D-aspartate) O-methyltransferase	no	no	2	2.7768e-05	167.1	By MS/MS	By MS/MS	By MS/MS	By MS/MS	By MS/MS	By MS/MS	1	1	1	1	1	1	273390000	26034000	64878000	27495000	52411000	54978000	47593000
AAAQEADGAR	10	958.447	K7EQQ1;O96005	K7EQQ1	2	11	CLPTM1	Cleft lip and palate transmembrane protein 1	yes	no	2	0.0035627	120.15				By MS/MS	By MS/MS	By MS/MS				1	1	1	356330000	0	0	0	104100000	90583000	161650000
AAARDVTLENRLQNMEVTDA	20	2216.09	Q5T5C7;P49591	Q5T5C7	517	536	SARS	Serine--tRNA ligase, cytoplasmic	yes	no	3	0.0011502	95.419				By MS/MS	By MS/MS	By MS/MS				1	1	1	273770000	0	0	0	103660000	85953000	84157000
AAASGYTDLREK	12	1280.64	Q6P6C2	Q6P6C2	2	13	ALKBH5	RNA demethylase ALKBH5	yes	yes	2	0.0044555	99.568	By matching		By matching	By MS/MS	By MS/MS	By MS/MS	1		1	1	1	1	102830000	7836800	0	13769000	24144000	23915000	33162000
AAASHLFPFEQL	12	1329.67	Q01831	Q01831	929	940	XPC	DNA repair protein complementing XP-C cells	yes	yes	2	0.0022567	113.62				By MS/MS	By MS/MS	By MS/MS				1	1	1	67935000	0	0	0	23637000	14998000	29299000
AAATGATPIAGRFTPGTF	18	1705.88	C9J9K3;A0A0C4DG17;P08865;F8WD59	C9J9K3	91	108	RPSA	40S ribosomal protein SA	yes	no	2	2.2774e-05	159.5		By matching	By MS/MS	By MS/MS	By MS/MS	By MS/MS		1	1	1	1	1	118000000	0	7367200	5812600	26302000	18496000	60024000
AAATGAVAASAASGQAEGKKITDLR	25	2314.22	Q9NWH9;H0YLW7;H0YMW8;H0YNF3;H0YMR6;H0YLE6;H0YL55;H7BXE3	Q9NWH9	2	26	SLTM	SAFB-like transcription modulator	yes	no	3	0.0040481	70.091				By MS/MS	By matching	By matching				1	1	1	32093000	0	0	0	15970000	6876500	9246500
AAATGDPGLSKLQFAPF	17	1689.87	C9JGL2;F8WDY9;C9JNU2;C9JKA3;C9JE55;C9J415;C9JFF4;O95352	C9JGL2	2	18	ATG7	Ubiquitin-like modifier-activating enzyme ATG7	yes	no	2	0.00096653	147.58				By MS/MS	By MS/MS	By MS/MS				1	1	1	120570000	0	0	0	40590000	23157000	56824000
AAATLTSKLYSLLFRRTSTF	20	2246.24	Q9UDW1	Q9UDW1	2	21	UQCR10	Cytochrome b-c1 complex subunit 9	yes	yes	3	0.0043769	74.519	By MS/MS	By matching	By MS/MS	By matching	By matching	By matching	1	1	1	1	1	1	37973000	9290200	4753200	7794100	5865200	4650000	5619900
AAATLTSKLYSLLFRRTSTFA	21	2317.28	Q9UDW1	Q9UDW1	2	22	UQCR10	Cytochrome b-c1 complex subunit 9	yes	yes	3	6.8888e-05	132.59	By MS/MS	By MS/MS	By MS/MS	By MS/MS	By MS/MS	By MS/MS	1	1	1	1	1	1	82462000	17258000	11244000	14413000	17369000	10640000	11538000
AAATPAKKTVTPAK	14	1353.8	P19338;C9JWL1;C9JLB1;C9J1H7;C9JYW2	P19338	89	102	NCL	Nucleolin	yes	no	4	0.0097931	74.678				By matching	By matching	By MS/MS				1	1	1	42431000	0	0	0	18242000	7182500	17007000
AAATPESQEPQAK	13	1326.64	P49006	P49006	145	157	MARCKSL1	MARCKS-related protein	yes	yes	2	0.0011559	123.79				By MS/MS	By MS/MS	By MS/MS				1	1	1	297320000	0	0	0	115480000	96819000	85019000
AAATQSLSMPASLGR	15	1459.75	P43243;A8MXP9;A0A0R4J2E8;D6REM6;D6R991;D6RCM3;D6REK4;D6R8Z5;D6RBS2;D6R9F3;A0A1B0GX04;D6RB45	P43243	30	44	MATR3	Matrin-3	yes	no	2	9.6379e-20	205.46				By MS/MS	By MS/MS	By MS/MS				1	1	1	181140000	0	0	0	58635000	40831000	81676000
AAAVLSGPSAGSAAGVPGGTGGL	23	1823.94	C9JFV4;Q8IZL8;I3L4M7	C9JFV4	52	74	PELP1	Proline-, glutamic acid- and leucine-rich protein 1	yes	no	2	0.017473	56.139					By matching	By MS/MS					1	1	15717000	0	0	0	0	4450800	11266000
AAAVPQRAW	9	968.519	Q00688;G3V5F2	Q00688	2	10	FKBP3	Peptidyl-prolyl cis-trans isomerase FKBP3	yes	no	2	0.024864	89.673				By matching	By MS/MS	By matching				1	1	1	294790000	0	0	0	86451000	68871000	139470000
AAAVPQRAWTV	11	1168.64	Q00688;G3V5F2	Q00688	2	12	FKBP3	Peptidyl-prolyl cis-trans isomerase FKBP3	yes	no	2	0.011914	83.783		By matching		By matching	By MS/MS	By matching		1		1	1	1	59910000	0	6953800	0	17159000	14994000	20803000
AAAVPQRAWTVEQL	14	1538.82	Q00688;G3V5F2	Q00688	2	15	FKBP3	Peptidyl-prolyl cis-trans isomerase FKBP3	yes	no	2	3.0851e-08	177.44	By MS/MS	By MS/MS	By MS/MS	By MS/MS	By MS/MS	By MS/MS	1	1	1	2	1	2	1683400000	120580000	186800000	160620000	410380000	354420000	450600000
AAAVPQRAWTVEQLR	15	1694.92	Q00688;G3V5F2	Q00688	2	16	FKBP3	Peptidyl-prolyl cis-trans isomerase FKBP3	yes	no	2	0.010272	79.659	By MS/MS	By MS/MS	By matching		By MS/MS		1	1	1		1		46225000	10224000	12499000	10909000	0	12593000	0
AAAVPQRAWTVEQLRS	16	1781.95	Q00688;G3V5F2	Q00688	2	17	FKBP3	Peptidyl-prolyl cis-trans isomerase FKBP3	yes	no	2;3	0.0036903	113.77	By MS/MS	By MS/MS	By MS/MS	By MS/MS	By MS/MS	By MS/MS	2	2	2	1	1	1	344630000	50268000	59620000	63780000	53970000	54446000	62544000
AAAVPQRAWTVEQLRSEQLPK	21	2377.29	Q00688;G3V5F2	Q00688	2	22	FKBP3	Peptidyl-prolyl cis-trans isomerase FKBP3	yes	no	3	0.0089895	59.469				By matching	By MS/MS	By matching				1	1	1	134370000	0	0	0	47789000	41044000	45533000
AAAWGSSLTAATQR	14	1389.7	J3QSS7;Q86U28	J3QSS7	2	15	ISCA2	Iron-sulfur cluster assembly 2 homolog, mitochondrial	yes	no	2	0.0022288	106.29				By MS/MS	By MS/MS	By matching				1	1	1	43786000	0	0	0	0	15849000	27938000
AADAEPLEIILHL	13	1403.77	B1AHD1;P55769	B1AHD1	61	73	NHP2L1	NHP2-like protein 1;NHP2-like protein 1, N-terminally processed	yes	no	2	0.0021932	111.17						By MS/MS						1	0	0	0	0	0	0	0
AADAGRPPGEL	11	1052.53	E9PBT8;J3QT17;A8MXB9;J3KQJ1;Q8NBJ7	E9PBT8	222	232	SUMF2	Sulfatase-modifying factor 2	yes	no	2	0.0117	84.213	By matching	By matching	By MS/MS	By matching			1	1	1	1			62897000	15788000	19317000	19585000	8207300	0	0
AADISESSGADCKGDPR	17	1677.73	F8VVL1;O43583	F8VVL1	2	18	DENR	Density-regulated protein	yes	no	2	3.1804e-13	186.58				By MS/MS	By MS/MS	By MS/MS				1	1	1	74315000	0	0	0	27433000	18367000	28514000
AADKGPAAGPR	11	1009.53	Q8TDD1	Q8TDD1	2	12	DDX54	ATP-dependent RNA helicase DDX54	yes	yes	2	0.019003	90.906				By MS/MS	By matching	By MS/MS				1	1	1	82505000	0	0	0	34248000	18358000	29898000
AADKLAPAQY	10	1046.54	G3V3A4;Q13573;G3V4X8	G3V3A4	167	176	SNW1	SNW domain-containing protein 1	yes	no	2	0.010321	104.01				By matching	By matching	By MS/MS				1	1	1	156560000	0	0	0	43009000	39032000	74520000
AADLGLNKGY	10	1020.52	P49773	P49773	85	94	HINT1	Histidine triad nucleotide-binding protein 1	yes	yes	2	0.019356	87.323	By matching	By matching	By matching	By MS/MS	By MS/MS	By MS/MS	1	1	1	1	1	1	293800000	3324500	48054000	45215000	79189000	53345000	64676000
AADLGLNKGYRM	12	1307.67	P49773	P49773	85	96	HINT1	Histidine triad nucleotide-binding protein 1	yes	yes	2;3	0.0010202	123.86	By MS/MS	By MS/MS	By MS/MS	By matching	By MS/MS	By MS/MS	1	1	2	2	2	2	257180000	41488000	50529000	44958000	50049000	41915000	28237000
AADLGLNKGYRMV	13	1406.73	P49773	P49773	85	97	HINT1	Histidine triad nucleotide-binding protein 1	yes	yes	2;3	4.4955e-12	186.78	By MS/MS	By MS/MS	By MS/MS	By MS/MS	By MS/MS	By MS/MS	3	3	3	2	2	2	2004300000	422600000	455640000	413970000	254560000	248290000	209270000
AADLGLNKGYRMVVN	15	1619.85	P49773	P49773	85	99	HINT1	Histidine triad nucleotide-binding protein 1	yes	yes	3	0.024566	61.423		By matching	By MS/MS					1	1				41011000	0	15946000	25065000	0	0	0
AADLGLNKGYRMVVNEG	17	1805.91	P49773	P49773	85	101	HINT1	Histidine triad nucleotide-binding protein 1	yes	yes	2	0.0112	76.759	By MS/MS						1						0	0	0	0	0	0	0
AADLGLNKGYRMVVNEGSDGGQSVY	25	2599.23	P49773	P49773	85	109	HINT1	Histidine triad nucleotide-binding protein 1	yes	yes	3	1.0272e-11	145.13	By MS/MS		By MS/MS	By MS/MS	By MS/MS	By MS/MS	1		1	1	1	1	473960000	127350000	0	135840000	84378000	73692000	52707000
AADNQIYIAGHPAFVNY	17	1862.9	P14866;M0QXS5;M0QYL7;M0R1W6;B4DVF8	P14866	157	173	HNRNPL	Heterogeneous nuclear ribonucleoprotein L	yes	no	2;3	1.2035e-63	251.87				By MS/MS	By MS/MS	By MS/MS				2	2	2	1025800000	0	0	0	271030000	114640000	640090000
AADPPAENSSAPEAEQGGAE	20	1896.8	P67809;H0Y449	P67809	305	324	YBX1	Nuclease-sensitive element-binding protein 1	yes	no	2	1.5511e-40	221.59				By MS/MS	By MS/MS	By MS/MS				1	1	1	213550000	0	0	0	61187000	63923000	88440000
AADQNGGGGRHNWGQGFRLGDQ	22	2297.04	B4E1G1;E5RGY0;Q9BUN8	B4E1G1	130	151	DERL1	Derlin-1	yes	no	3	7.4125e-06	131.18				By MS/MS	By MS/MS	By matching				1	1	1	60500000	0	0	0	21444000	19011000	20045000
AADSLQQNLQRDYDRAMSW	19	2267.04	Q1ED39;H3BNU8	Q1ED39	408	426	KNOP1	Lysine-rich nucleolar protein 1	yes	no	3	0.0018029	113.88				By MS/MS		By MS/MS				1		1	29692000	0	0	0	10435000	0	19257000
AADTQVSETLKR	12	1317.69	Q92616	Q92616	2	13	GCN1L1	Translational activator GCN1	yes	yes	2	9.5404e-05	167.09				By MS/MS	By MS/MS	By MS/MS				1	1	1	137870000	0	0	0	47059000	35610000	55204000
AADVRLMFSNCY	12	1388.62	U3KQA6;A0A0G2JHL0;A0A140T9F7;A0A140T9V2;H0Y6K2;P25440;A0A140T9E9;A0A0G2JK44	U3KQA6	415	426	BRD2	Bromodomain-containing protein 2	no	no	2	0.013045	76.282				By MS/MS		By MS/MS				1		1	26989000	0	0	0	6536900	0	20452000
AAEAADLGLGAAVPVELRR	19	1878.03	Q5T7U1;Q9Y5Q8	Q5T7U1	2	20	GTF3C5	General transcription factor 3C polypeptide 5	yes	no	2;3	0.0002844	146.5				By MS/MS	By MS/MS	By MS/MS				2	2	2	94969000	0	0	0	31259000	28393000	35316000
AAEAADLGLGAAVPVELRRER	21	2163.18	Q5T7U1;Q9Y5Q8	Q5T7U1	2	22	GTF3C5	General transcription factor 3C polypeptide 5	yes	no	3	3.2294e-05	144.01				By MS/MS	By MS/MS	By MS/MS				1	1	1	129860000	0	0	0	46331000	36992000	46539000
AAEAADLGLGAAVPVELRRERR	22	2319.28	Q5T7U1;Q9Y5Q8	Q5T7U1	2	23	GTF3C5	General transcription factor 3C polypeptide 5	yes	no	4	0.032553	48.053				By matching	By matching	By MS/MS				1	1	1	53080000	0	0	0	21481000	16031000	15568000
AAEAAGGKYR	10	992.504	Q96A65	Q96A65	2	11	EXOC4	Exocyst complex component 4	yes	yes	2	0.00049557	138.54				By matching	By MS/MS	By MS/MS				1	1	1	224230000	0	0	0	71354000	69946000	82925000
AAEDDEDDDVDTK	13	1436.54	B8ZZQ6;P06454;B8ZZA1;H7C2N1;B8ZZW7	B8ZZQ6	87	99	PTMA	Prothymosin alpha;Prothymosin alpha, N-terminally processed;Thymosin alpha-1	yes	no	2	0.00096684	125.22				By matching	By MS/MS	By MS/MS				1	1	1	23447000	0	0	0	5417300	10521000	7508000
AAEDDEDDDVDTKKQKTDEDD	21	2395.96	B8ZZQ6;P06454;B8ZZA1;H7C2N1;B8ZZW7	B8ZZQ6	87	107	PTMA	Prothymosin alpha;Prothymosin alpha, N-terminally processed;Thymosin alpha-1	yes	no	2;3;4	0	465				By MS/MS	By MS/MS	By MS/MS				4	3	4	14351000000	0	0	0	4062100000	5346700000	4942600000
AAEEEDDPDRPIE	13	1484.63	Q4G0I0	Q4G0I0	39	51	CCSMST1	Protein CCSMST1	yes	yes	2	0.0019201	146.71	By MS/MS	By MS/MS	By MS/MS		By matching		1	1	1		1		55228000	18362000	15582000	13549000	0	7734700	0
AAEEEDEADPKRQKTENGASA	21	2245.01	P20962	P20962	82	102	PTMS	Parathymosin	yes	yes	3;4	5.5527e-07	159.04			By matching	By MS/MS	By MS/MS	By MS/MS			1	2	2	2	1008800000	0	0	19346000	312420000	332940000	344120000
AAEEKEEAREKML	13	1532.75	Q01650	Q01650	15	27	SLC7A5	Large neutral amino acids transporter small subunit 1	yes	yes	3	0.0051499	92.19	By matching	By MS/MS	By matching				1	1	1				41939000	18216000	14981000	8741700	0	0	0
AAESALQVVEKLQAR	15	1611.89	A0A024RAC6;Q14241	A0A024RAC6	2	16	TCEB3	Transcription elongation factor B polypeptide 3	yes	no	2	5.7196e-62	248.19				By MS/MS	By MS/MS	By MS/MS				1	1	1	79854000	0	0	0	26727000	20074000	33053000
AAESALQVVEKLQARL	16	1724.98	A0A024RAC6;Q14241	A0A024RAC6	2	17	TCEB3	Transcription elongation factor B polypeptide 3	yes	no	2	6.0442e-05	162.6				By MS/MS	By matching	By matching				1	1	1	33782000	0	0	0	10153000	8826500	14803000
AAESGSDFQQR	11	1194.53	D6RA12;D6RDA4;D6RB19;D6RHV0;Q96BP3	D6RA12	2	12	PPWD1	Peptidylprolyl isomerase domain and WD repeat-containing protein 1	yes	no	2	0.0010881	122.13				By MS/MS	By MS/MS					1	1		109110000	0	0	0	49247000	59866000	0
AAESGSDFQQRR	12	1350.63	D6RA12;D6RDA4;D6RB19;D6RHV0;Q96BP3	D6RA12	2	13	PPWD1	Peptidylprolyl isomerase domain and WD repeat-containing protein 1	yes	no	2	0.028335	65.305				By matching	By matching	By MS/MS				1	1	1	212640000	0	0	0	62316000	61984000	88340000
AAESGSDFQQRRR	13	1506.73	D6RA12;D6RDA4;D6RB19;D6RHV0;Q96BP3	D6RA12	2	14	PPWD1	Peptidylprolyl isomerase domain and WD repeat-containing protein 1	yes	no	3	0.0048087	94.191				By MS/MS	By MS/MS	By MS/MS				1	1	1	269910000	0	0	0	89529000	80219000	100160000
AAESGSDFQQRRRR	14	1662.83	D6RA12;D6RDA4;D6RB19;D6RHV0;Q96BP3	D6RA12	2	15	PPWD1	Peptidylprolyl isomerase domain and WD repeat-containing protein 1	yes	no	4	0.0074593	79.492				By matching	By matching	By MS/MS				1	1	1	140550000	0	0	0	54279000	49895000	36374000
AAESPDQKDTDGGPKEEESPV	21	2184.97	P53985	P53985	480	500	SLC16A1	Monocarboxylate transporter 1	yes	yes	3	0.0059966	64.83				By MS/MS	By MS/MS	By matching				1	1	1	287930000	0	0	0	87351000	105740000	94843000
AAETLNFGPEWLR	13	1502.75	O75420	O75420	2	14	GIGYF1	PERQ amino acid-rich with GYF domain-containing protein 1	yes	yes	2	0.0026874	111.06						By MS/MS						1	3230300	0	0	0	0	0	3230300
AAETQTLNFGPEWLR	15	1731.86	C9JHW1;E7ESB6;I1E4Y6;Q6Y7W6;C9JW88;F8WCD5;C9JPV7;C9JXQ0;C9J0V6;C9JHT0;C9JRZ2	C9JHW1	2	16	GIGYF2	PERQ amino acid-rich with GYF domain-containing protein 2	yes	no	2	1.3813e-27	214.44				By MS/MS	By MS/MS	By MS/MS				1	1	1	67918000	0	0	0	16006000	23094000	28818000
AAETRNVAGAEAPPPQKR	18	1861.98	Q9UBP6;F8VSD9	Q9UBP6	2	19	METTL1	tRNA (guanine-N(7)-)-methyltransferase	yes	no	3	0.020532	61.648				By MS/MS	By MS/MS	By MS/MS				1	1	1	90557000	0	0	0	34534000	24323000	31701000
AAETVTKGGIML	12	1189.64	P61604;B8ZZL8;S4R3N1	P61604	22	33	HSPE1;HSPE1-MOB4	10 kDa heat shock protein, mitochondrial	yes	no	2	1.5337e-07	177.78	By MS/MS	By MS/MS	By MS/MS	By MS/MS	By MS/MS	By MS/MS	2	2	2	2	2	2	4028600000	803030000	738370000	756880000	635010000	730640000	364690000
AAETVTKGGIMLPEKS	16	1630.86	P61604;B8ZZL8;S4R3N1	P61604	22	37	HSPE1;HSPE1-MOB4	10 kDa heat shock protein, mitochondrial	yes	no	2	0.002132	136.24	By MS/MS	By MS/MS	By MS/MS				1	1	1				38463000	13806000	12447000	12210000	0	0	0
AAETVTKGGIMLPEKSQGKVL	21	2156.19	P61604;B8ZZL8;S4R3N1	P61604	22	42	HSPE1;HSPE1-MOB4	10 kDa heat shock protein, mitochondrial	yes	no	3	9.4655e-13	181.26	By MS/MS	By MS/MS	By MS/MS	By MS/MS	By MS/MS	By MS/MS	2	2	2	1	1	1	757250000	128930000	138350000	133460000	187820000	115080000	53616000
AAETVTKGGIMLPEKSQGKVLQA	23	2355.28	P61604;B8ZZL8;S4R3N1	P61604	22	44	HSPE1;HSPE1-MOB4	10 kDa heat shock protein, mitochondrial	yes	no	3;4	1.7549e-56	241.65	By MS/MS	By MS/MS	By MS/MS	By MS/MS	By MS/MS	By MS/MS	3	3	3	3	3	3	6824200000	1809400000	1382500000	1580900000	1023800000	697110000	330520000
AAEVLPSARW	10	1098.58	E7EX70	E7EX70	2	11	POLR1E		yes	yes	2	0.014454	92.439				By matching	By matching	By MS/MS				1	1	1	71695000	0	0	0	17474000	13733000	40488000
AAEVLPSARWQY	12	1389.7	E7EX70	E7EX70	2	13	POLR1E		yes	yes	2	0.0021646	114.4				By matching		By MS/MS				1		1	60632000	0	0	0	23200000	0	37431000
AAFGISDSYVDGSSFDPQRR	20	2174	Q9UQ35;I3L4D8;I3L1C0;A0A087X1W1;I3L1I8;I3L182	Q9UQ35	137	156	SRRM2	Serine/arginine repetitive matrix protein 2	yes	no	3	0.00011261	137.45				By MS/MS	By MS/MS	By MS/MS				1	1	1	198930000	0	0	0	60807000	57364000	80762000
AAFGISDSYVDGSSFDPQRRAR	22	2401.14	Q9UQ35;I3L4D8;I3L1C0;A0A087X1W1;I3L1I8;I3L182	Q9UQ35	137	158	SRRM2	Serine/arginine repetitive matrix protein 2	yes	no	4	0.031142	48.616				By MS/MS	By matching	By MS/MS				1	1	1	62494000	0	0	0	21747000	17746000	23001000
AAFKELQSTFK	11	1268.68	Q96C19	Q96C19	230	240	EFHD2	EF-hand domain-containing protein D2	yes	yes	2	0.0072089	93.448				By MS/MS	By MS/MS					1	1		93822000	0	0	0	55759000	38063000	0
AAFTAFEEAQLPR	13	1449.73	Q96CT7	Q96CT7	171	183	CCDC124	Coiled-coil domain-containing protein 124	yes	yes	2	0.00045725	160.75				By MS/MS	By MS/MS	By MS/MS				1	1	1	181990000	0	0	0	59947000	67799000	54246000
AAGAGKVTKSAQKAQKAK	18	1742.02	Q5VTE0;P68104;A0A087WVQ9	Q5VTE0	445	462	EEF1A1P5;EEF1A1	Putative elongation factor 1-alpha-like 3;Elongation factor 1-alpha 1	yes	no	4;5	0.0021625	124.43				By MS/MS	By MS/MS	By MS/MS				2	2	2	698390000	0	0	0	276140000	189520000	232720000
AAGAGVAHSPPSTL	14	1234.63	Q03252	Q03252	533	546	LMNB2	Lamin-B2	yes	yes	2	1.8746e-05	169.44			By matching	By MS/MS	By MS/MS	By MS/MS			1	1	1	1	73991000	0	0	4312900	24906000	9587500	35184000
AAGAGVAHSPPSTLVW	16	1519.78	Q03252	Q03252	533	548	LMNB2	Lamin-B2	yes	yes	2	0.0025981	123.88	By MS/MS	By MS/MS	By MS/MS	By MS/MS	By MS/MS	By MS/MS	1	1	1	1	1	1	87059000	9936200	8088100	11092000	17945000	15058000	24939000
AAGFKTVEPLEYY	13	1486.73	Q96B26	Q96B26	2	14	EXOSC8	Exosome complex component RRP43	yes	yes	2	0.0024272	113.62				By MS/MS	By MS/MS	By MS/MS				1	1	1	62864000	0	0	0	21317000	11853000	29693000
AAGGAVAAAPECRLLPY	17	1628.83	F8WEY7;Q9UL63	F8WEY7	2	18	MKLN1	Muskelin	yes	no	2	0.0060027	99.522						By MS/MS						1	9071600	0	0	0	0	0	9071600
AAGGDHGSPDSY	12	1132.44	A0A1B0GWF8;A0A1B0GWJ0;A0A1B0GTJ7;P30566;B4DEP1;A0A1W2PRX2;A0A096LP72;A0A096LNY4;A0A096LNY5;A0A1B0GTG9;A0A0A6YY92	A0A1B0GWF8	2	13	ADSL	Adenylosuccinate lyase	yes	no	2	0.00073717	129.47				By MS/MS	By MS/MS	By MS/MS				1	1	1	439250000	0	0	0	145540000	94195000	199520000
AAGGDHGSPDSYRSPLASRY	20	2062.95	A0A1B0GWF8;A0A1B0GWJ0;A0A1B0GTJ7;P30566;B4DEP1;A0A1W2PRX2;A0A096LP72;A0A096LNY4;A0A096LNY5;A0A1B0GTG9;A0A0A6YY92	A0A1B0GWF8	2	21	ADSL	Adenylosuccinate lyase	yes	no	3	0.0011507	95.409				By MS/MS	By MS/MS	By MS/MS				1	1	1	91673000	0	0	0	28528000	22898000	40247000
AAGGGGGGGRYY	12	1041.46	P14866	P14866	37	48	HNRNPL	Heterogeneous nuclear ribonucleoprotein L	yes	yes	2	0.021516	68.224				By MS/MS	By matching	By MS/MS				1	1	1	103310000	0	0	0	41575000	20227000	41513000
AAGGVMDVNTALQEVLKT	18	1815.94	P25398	P25398	7	24	RPS12	40S ribosomal protein S12	yes	yes	2	0.011896	77.078		By matching	By MS/MS	By MS/MS	By MS/MS			1	1	1	1		16615000	0	9110000	7504800	0	0	0
AAGKEVPLPSNPILMAY	17	1769.94	Q9UNX4	Q9UNX4	783	799	WDR3	WD repeat-containing protein 3	yes	yes	2	0.0087737	92.856				By matching		By MS/MS				1		1	28401000	0	0	0	6881400	0	21520000
AAGKGPLATGGIKKSGKK	18	1668	Q9Y2S6	Q9Y2S6	47	64	TMA7	Translation machinery-associated protein 7	yes	yes	4	0.0035508	102.89				By MS/MS	By MS/MS	By MS/MS				1	1	1	161270000	0	0	0	60120000	39323000	61826000
AAGKSSGPTSLF	12	1121.57	A0A1W2PP35;A0A1W2PP22;Q00839;A0A1X7SBS1	Q00839	183	194	HNRNPU	Heterogeneous nuclear ribonucleoprotein U	no	no	2	0.024464	66.962				By matching		By MS/MS				1		1	99168000	0	0	0	41998000	0	57170000
AAGPGLGNVAMGPR	14	1266.65	O14497;H0Y488;A0A1B0GTU5;A0A087WUV6;H0YCU6	O14497	1263	1276	ARID1A	AT-rich interactive domain-containing protein 1A	yes	no	2	0.025079	60.398						By MS/MS						1	15648000	0	0	0	0	0	15648000
AAGPISERNQDATVY	15	1590.76	Q15427	Q15427	2	16	SF3B4	Splicing factor 3B subunit 4	yes	yes	2	0.0026762	116.55				By MS/MS	By MS/MS	By MS/MS				1	1	1	762610000	0	0	0	226000000	155720000	380890000
AAGTAAALAFLSQ	13	1190.63	O75607	O75607	2	14	NPM3	Nucleoplasmin-3	yes	yes	2	0.016377	68.371	By matching	By MS/MS	By matching				1	1	1				5722800	1399900	3057800	1265100	0	0	0
AAGTAAALAFLSQESR	16	1562.81	O75607	O75607	2	17	NPM3	Nucleoplasmin-3	yes	yes	2	4.4557e-155	303.36				By MS/MS	By MS/MS	By MS/MS				1	1	1	465580000	0	0	0	133560000	125170000	206850000
AAGTAAALAFLSQESRTR	18	1819.95	O75607	O75607	2	19	NPM3	Nucleoplasmin-3	yes	yes	2;3	3.2241e-206	328.29	By MS/MS	By MS/MS	By MS/MS	By MS/MS	By MS/MS	By MS/MS	1	1	1	1	1	2	453270000	40392000	43756000	24046000	99591000	102940000	142550000
AAGTKKQFQKF	11	1252.69	P62280;M0R1H5	P62280	148	158	RPS11	40S ribosomal protein S11	yes	no	3	0.019335	76.143		By matching		By matching	By matching	By MS/MS		1		1	1	1	274940000	0	4107200	0	125530000	90036000	55263000
AAGTLYTYPENWR	13	1540.73	P26641	P26641	2	14	EEF1G	Elongation factor 1-gamma	yes	yes	2	0.0033926	104.22				By MS/MS		By MS/MS				1		1	22764000	0	0	0	8192500	0	14571000
AAGTLYTYPENWRAF	15	1758.84	P26641	P26641	2	16	EEF1G	Elongation factor 1-gamma	yes	yes	2	0.0069085	90.653				By matching		By MS/MS				1		1	121950000	0	0	0	39625000	0	82326000
AAGTLYTYPENWRAFK	16	1886.93	P26641	P26641	2	17	EEF1G	Elongation factor 1-gamma	yes	yes	2	0.00061003	157.68				By MS/MS		By MS/MS				1		1	35334000	0	0	0	14219000	0	21115000
AAGTLYTYPENWRAFKA	17	1957.97	P26641	P26641	2	18	EEF1G	Elongation factor 1-gamma	yes	yes	2	2.2028e-20	206.69				By MS/MS	By MS/MS	By MS/MS				1	1	1	53371000	0	0	0	16678000	13420000	23273000
AAGTLYTYPENWRAFKAL	18	2071.05	P26641	P26641	2	19	EEF1G	Elongation factor 1-gamma	yes	yes	2	1.7427e-06	165.7				By MS/MS	By MS/MS	By MS/MS				1	1	1	35562000	0	0	0	10289000	9430600	15842000
AAGTLYTYPENWRAFKALIA	20	2255.17	P26641	P26641	2	21	EEF1G	Elongation factor 1-gamma	yes	yes	3	0.012007	58.158					By matching	By MS/MS					1	1	35082000	0	0	0	0	15868000	19214000
AAGTLYTYPENWRAFKALIAAQY	23	2617.33	P26641	P26641	2	24	EEF1G	Elongation factor 1-gamma	yes	yes	3	0.0014918	74.029				By MS/MS	By MS/MS	By MS/MS				1	1	1	43943000	0	0	0	8249000	8911600	26783000
AAGTVFTTVEDLGSK	15	1494.76	A0A087X215;A0A2R8YDZ0	A0A087X215	22	36	BSG		yes	no	2	0.0016309	134.49				By MS/MS	By MS/MS	By matching				1	1	1	80564000	0	0	0	30093000	22067000	28405000
AAGVEAAAEVAATEIK	16	1499.78	A0A087X0X3;P52272;M0R019;M0R2T0;M0R0N3;M0R0Y6;M0QYQ7	A0A087X0X3	2	17	HNRNPM	Heterogeneous nuclear ribonucleoprotein M	yes	no	2	1.9743e-05	170.04		By matching		By MS/MS	By MS/MS	By MS/MS		1		1	1	1	47566000	0	4454300	0	13835000	10486000	18791000
AAGVTDGNEVAKAQQA	16	1528.75	Q9BX68	Q9BX68	31	46	HINT2	Histidine triad nucleotide-binding protein 2, mitochondrial	yes	yes	2	0.012204	103.91	By MS/MS						1						0	0	0	0	0	0	0
AAGYDLYSAYDYTIPPMEKA	20	2238.02	H0YNJ9;H0YMM5;H0YKI0;H0YNW5;P33316;H0YKC5;A0A0C4DGL3	H0YNW5	48	67	DUT	Deoxyuridine 5-triphosphate nucleotidohydrolase, mitochondrial	no	no	2	2.1474e-09	169.04		By MS/MS	By MS/MS		By matching			1	1		1		16270000	0	5843500	5654000	0	4772200	0
AAGYDLYSAYDYTIPPMEKAVVKT	24	2665.3	H0YNJ9;H0YMM5;H0YKI0;H0YNW5;P33316;H0YKC5;A0A0C4DGL3	H0YNW5	48	71	DUT	Deoxyuridine 5-triphosphate nucleotidohydrolase, mitochondrial	no	no	3	1.379e-05	116.65	By MS/MS	By MS/MS	By MS/MS	By matching			1	1	1	1			115920000	30403000	41155000	37492000	6871800	0	0
AAGYDVEKNNSRIK	14	1563.8	P16403;Q02539;P22492;P10412;P16402	P10412	68	81	HIST1H1C;HIST1H1A;HIST1H1T;HIST1H1E;HIST1H1D	Histone H1.2;Histone H1.1;Histone H1t;Histone H1.4;Histone H1.3	no	no	4	0.017558	65.805	By matching	By matching	By MS/MS			By matching	1	1	1			1	121240000	43741000	40491000	22881000	0	0	14130000
AAHGGSAASSALKGLIQQF	19	1812.95	F8WB69;H7BYF4;O94888	F8WB69	2	20	UBXN7	UBX domain-containing protein 7	yes	no	3	0.0017518	110.38	By MS/MS	By MS/MS		By MS/MS		By MS/MS	1	1		1		1	35779000	6552900	9178400	0	9170700	0	10877000
AAIAESGVERQVL	13	1341.73	P28072	P28072	211	223	PSMB6	Proteasome subunit beta type-6	yes	yes	2	0.012283	83.397	By MS/MS	By MS/MS	By matching				1	1	1				26727000	0	14219000	12509000	0	0	0
AAIAESGVERQVLL	14	1454.81	P28072	P28072	211	224	PSMB6	Proteasome subunit beta type-6	yes	yes	2	0.0017958	113.63	By MS/MS	By MS/MS	By MS/MS				1	1	1				45511000	12828000	18008000	14675000	0	0	0
AAIAESGVERQVLLGDQI	18	1868	P28072	P28072	211	228	PSMB6	Proteasome subunit beta type-6	yes	yes	2	0.00034447	148.85	By MS/MS	By MS/MS	By MS/MS				1	1	1				58178000	19037000	22310000	16831000	0	0	0
AAIAESGVERQVLLGDQIPKF	21	2240.22	P28072	P28072	211	231	PSMB6	Proteasome subunit beta type-6	yes	yes	3	0.00058581	116.65	By MS/MS	By MS/MS	By MS/MS	By matching	By matching		1	1	1	1	1		56778000	9857700	13047000	10820000	14633000	8420700	0
AAIAESGVERQVLLGDQIPKFAV	23	2410.32	P28072	P28072	211	233	PSMB6	Proteasome subunit beta type-6	yes	yes	3	1.9226e-05	120.33	By MS/MS	By MS/MS	By MS/MS	By MS/MS	By MS/MS	By MS/MS	1	1	1	1	1	1	478570000	102290000	127850000	89414000	72990000	51976000	34052000
AAIAESGVERQVLLGDQIPKFAVA	24	2481.36	P28072	P28072	211	234	PSMB6	Proteasome subunit beta type-6	yes	yes	3	7.2798e-06	112.23	By MS/MS	By MS/MS	By MS/MS	By MS/MS	By MS/MS	By matching	1	1	1	2	1	1	275990000	53941000	69866000	52206000	50860000	31821000	17295000
AAIDWFDGKEF	11	1297.6	P35637;H3BPE7;Q92804;A0A075B7D9	P35637	349	359	FUS;TAF15	RNA-binding protein FUS;TATA-binding protein-associated factor 2N	no	no	2	0.0012396	120.99				By matching	By matching	By MS/MS				1	1	1	54757000	0	0	0	14029000	4589200	36139000
AAIDWFDGKEFSGNPIKVSF	20	2227.09	P35637;H3BPE7	P35637	349	368	FUS	RNA-binding protein FUS	yes	no	2;3	5.8492e-06	150.76				By MS/MS	By matching	By MS/MS				1	1	2	96476000	0	0	0	27015000	11986000	57475000
AAIDWFDGKEFSGNPIKVSFATR	23	2555.28	P35637;H3BPE7	P35637	349	371	FUS	RNA-binding protein FUS	yes	no	3;4	4.2389e-09	151.33				By MS/MS	By MS/MS	By MS/MS				2	1	2	225990000	0	0	0	65346000	39119000	121530000
AAILETAPKEVPMVVVPPVGAK	22	2215.26	Q9P2E9;A2A2S5	Q9P2E9	167	188	RRBP1	Ribosome-binding protein 1	yes	no	3	0.002396	67.866				By MS/MS	By MS/MS	By MS/MS				1	1	1	26441000	0	0	0	8555100	9172300	8714000
AAIVGYKDSPSVWAAVPGKTF	21	2163.14	P07737;I3L3D5;CON__P02584	P07737	20	40	PFN1	Profilin-1	yes	no	3	0.00013997	114.46	By MS/MS	By MS/MS	By MS/MS				1	1	1				55851000	16587000	18436000	20827000	0	0	0
AAIVGYKDSPSVWAAVPGKTFV	22	2262.2	P07737;I3L3D5;CON__P02584	P07737	20	41	PFN1	Profilin-1	yes	no	3	9.1102e-05	92.098	By MS/MS	By MS/MS	By matching	By MS/MS	By MS/MS		1	1	1	1	2		114120000	16575000	17615000	19513000	24432000	35988000	0
AAKEAAGKSSGPTSLF	16	1520.78	A0A1W2PP35;A0A1W2PP22;Q00839;A0A1X7SBS1	Q00839	179	194	HNRNPU	Heterogeneous nuclear ribonucleoprotein U	no	no	2	0.0098113	88.075						By MS/MS						1	16172000	0	0	0	0	0	16172000
AAKLKEKYEKDIAAY	15	1739.95	P09429;B2RPK0;P26583	P09429	148	162	HMGB1;HMGB1P1;HMGB2	High mobility group protein B1;Putative high mobility group protein B1-like 1;High mobility group protein B2	no	no	3	0.023634	62.104				By matching	By MS/MS	By matching				1	1	1	263770000	0	0	0	103270000	53846000	106650000
AAKLSEGSQPAEEEEDQETPSRNLR	25	2770.3	S4R3H4;E7EQT4;Q9UKV3	S4R3H4	178	202	ACIN1	Apoptotic chromatin condensation inducer in the nucleus	yes	no	4	0.027992	56.131				By matching	By MS/MS	By matching				1	1	1	100030000	0	0	0	28667000	30632000	40732000
AAKPGELMGICSSY	14	1425.66	A0A087WW59;Q7Z7L8	A0A087WW59	2	15	C11orf96	Uncharacterized protein C11orf96	yes	no	2	0.0020868	108.7		By matching	By matching	By MS/MS	By MS/MS	By MS/MS		1	1	1	1	1	69452000	0	3643100	1749100	23609000	14362000	26088000
AAKPKKAPKSPAKAKAVKPK	20	2043.3	P10412	P10412	178	197	HIST1H1E	Histone H1.4	yes	yes	5	0.011294	59.372				By MS/MS	By matching	By MS/MS				1	1	1	66718000	0	0	0	23840000	16367000	26511000
AAKPKTAKPKAAKPK	15	1533.97	P10412	P10412	198	212	HIST1H1E	Histone H1.4	yes	yes	4	0.012031	73.91				By matching	By matching	By MS/MS				1	1	1	48310000	0	0	0	21481000	6101100	20729000
AAKSQPNIPK	10	1052.6	Q9UBM7;E9PRL8;E9PQ71;E9PIP9;E9PJ54;E9PM00	Q9UBM7	2	11	DHCR7	7-dehydrocholesterol reductase	yes	no	2	0.00045883	139.98				By MS/MS	By MS/MS	By MS/MS				1	1	1	286910000	0	0	0	90305000	73965000	122640000
AAKSQPNIPKAK	12	1251.73	Q9UBM7;E9PRL8;E9PQ71;E9PIP9;E9PJ54;E9PM00	Q9UBM7	2	13	DHCR7	7-dehydrocholesterol reductase	yes	no	2;3	0.0036278	103.21	By matching			By MS/MS	By MS/MS	By MS/MS	1			2	2	2	580970000	2829300	0	0	207620000	180930000	189590000
AAKVFESIGKF	11	1195.66	P35232;D6RBK0;C9JZ20;E7ESE2;E9PCW0;C9JW96	P35232	2	12	PHB	Prohibitin	yes	no	2	0.00034385	127.76	By MS/MS	By MS/MS	By MS/MS	By MS/MS	By MS/MS	By MS/MS	1	1	1	1	1	1	71985000	5858700	12645000	10476000	15467000	14462000	13076000
AAKVFESIGKFG	12	1252.68	P35232;D6RBK0;C9JZ20;E7ESE2;E9PCW0;C9JW96	P35232	2	13	PHB	Prohibitin	yes	no	2	0.00051788	155.97	By MS/MS	By MS/MS	By MS/MS	By MS/MS	By MS/MS	By MS/MS	1	1	1	2	1	1	204050000	35045000	60888000	25285000	43442000	18906000	20488000
AAKVFESIGKFGL	13	1365.77	P35232;D6RBK0;C9JZ20;E7ESE2;E9PCW0;C9JW96	P35232	2	14	PHB	Prohibitin	yes	no	2	0.0006722	135.99	By MS/MS	By MS/MS	By MS/MS	By MS/MS	By MS/MS	By MS/MS	1	1	1	1	1	1	45218000	8827900	8068500	0	10953000	9186200	8182700
AAKVFESIGKFGLA	14	1436.8	P35232;D6RBK0;C9JZ20;E7ESE2;E9PCW0;C9JW96	P35232	2	15	PHB	Prohibitin	yes	no	2	2.9455e-27	214.04	By MS/MS	By MS/MS	By MS/MS	By MS/MS	By MS/MS	By MS/MS	1	1	1	1	1	2	640870000	131830000	154410000	99693000	99024000	81271000	74639000
AAKVFESIGKFGLAL	15	1549.89	P35232;D6RBK0;C9JZ20;E7ESE2;E9PCW0;C9JW96	P35232	2	16	PHB	Prohibitin	yes	no	2	0.0016309	134.49	By MS/MS	By MS/MS	By matching	By MS/MS	By MS/MS	By matching	1	1	1	1	1	1	159710000	9739800	36415000	20647000	32844000	30978000	29083000
AAKVFESIGKFGLALA	16	1620.92	P35232;D6RBK0;C9JZ20;E7ESE2;E9PCW0;C9JW96	P35232	2	17	PHB	Prohibitin	yes	no	2	4.4377e-08	174.89	By MS/MS	By MS/MS	By MS/MS	By MS/MS	By MS/MS	By MS/MS	1	1	1	1	1	1	2473900000	207170000	745920000	423440000	251780000	363710000	481870000
AAKVLEQLTGQTPVFSK	17	1816.01	P62913;Q5VVC8	P62913	36	52	RPL11	60S ribosomal protein L11	yes	no	2	0.0092635	83.106				By matching		By MS/MS				1		1	14342000	0	0	0	6605600	0	7736000
AAKVLEQLTGQTPVFSKARY	20	2206.21	P62913;Q5VVC8	P62913	36	55	RPL11	60S ribosomal protein L11	yes	no	3	0.035259	55.206				By MS/MS						1			6407500	0	0	0	6407500	0	0
AALAALEKLFPDTPL	15	1568.88	Q12906	Q12906	580	594	ILF3	Interleukin enhancer-binding factor 3	yes	yes	2	5.7302e-13	189.58				By MS/MS	By MS/MS	By MS/MS				1	1	1	93723000	0	0	0	24772000	15410000	53541000
AALAALEKLFPDTPLAL	17	1753	Q12906	Q12906	580	596	ILF3	Interleukin enhancer-binding factor 3	yes	yes	2	0.0012635	145.09				By MS/MS	By MS/MS	By matching				1	1	1	224010000	0	0	0	38415000	33803000	151790000
AALAALEKLFPDTPLALDANK	21	2181.2	Q12906	Q12906	580	600	ILF3	Interleukin enhancer-binding factor 3	yes	yes	3	1.2344e-06	154.6				By MS/MS	By matching	By MS/MS				1	1	1	26385000	0	0	0	9408100	4985100	11992000
AALAALEKLFPDTPLALDANKK	22	2309.3	Q12906	Q12906	580	601	ILF3	Interleukin enhancer-binding factor 3	yes	yes	3	8.2778e-11	167.45				By MS/MS	By MS/MS	By MS/MS				1	1	1	66909000	0	0	0	25201000	13226000	28482000
AALAALEKLFPDTPLALDANKKK	23	2437.39	Q12906	Q12906	580	602	ILF3	Interleukin enhancer-binding factor 3	yes	yes	3;4	1.8059e-06	132.84				By MS/MS	By MS/MS	By MS/MS				1	1	2	129520000	0	0	0	50722000	19176000	59618000
AALAPLPPLPAQF	13	1304.75	A0A087WY55;Q9NP79	A0A087WY55	2	14	VTA1	Vacuolar protein sorting-associated protein VTA1 homolog	yes	no	2	0.0024186	113.71				By MS/MS	By MS/MS	By MS/MS				1	1	1	1418900000	0	0	0	627320000	181240000	610360000
AALAPLPPLPAQFK	14	1432.84	A0A087WY55;Q9NP79	A0A087WY55	2	15	VTA1	Vacuolar protein sorting-associated protein VTA1 homolog	yes	no	2	0.0021779	107.15				By MS/MS	By MS/MS	By MS/MS				1	1	1	129270000	0	0	0	32190000	38699000	58377000
AALAPLPPLPAQFKSIQHH	19	2035.14	A0A087WY55;Q9NP79	A0A087WY55	2	20	VTA1	Vacuolar protein sorting-associated protein VTA1 homolog	yes	no	3	0.0043067	88.551				By matching	By MS/MS	By MS/MS				1	1	1	56767000	0	0	0	19361000	12340000	25067000
AALAPLPPLPAQFKSIQHHLR	21	2304.32	A0A087WY55;Q9NP79	A0A087WY55	2	22	VTA1	Vacuolar protein sorting-associated protein VTA1 homolog	yes	no	4	0.0031123	71.073				By MS/MS	By MS/MS	By MS/MS				1	1	1	77755000	0	0	0	26599000	27477000	23679000
AALDSLSLFTSLGLSEQKAR	20	2106.13	A0A0U1RQC3;F2Z2V6;A0A0U1RQM8;A0A0U1RQU2;A0A0U1RRI9;A0A0U1RQE9;C9J165;A0A0U1RQT0;P47897	A0A0U1RQC3	2	21	QARS	Glutamine--tRNA ligase	yes	no	2;3	4.1726e-97	272.16				By matching	By MS/MS	By MS/MS				2	1	2	42069000	0	0	0	8967400	7167000	25935000
AALEAMKDYTKAMDVY	16	1818.85	P31948;H0YGI8	P31948	436	451	STIP1	Stress-induced-phosphoprotein 1	yes	no	2	0.0021234	137.62	By MS/MS	By MS/MS	By MS/MS		By MS/MS		1	1	1		1		29613000	4094700	7932900	9623500	0	7962000	0
AALEAMKDYTKAMDVYQK	18	2075.01	P31948;H0YGI8	P31948	436	453	STIP1	Stress-induced-phosphoprotein 1	yes	no	3	0.02593	57.41		By matching	By MS/MS			By matching		1	1			1	49100000	0	7247100	19356000	0	0	22497000
AALEFLNRFEEA	12	1408.7	P31948;F5H783;F5GXD8	P31948	80	91	STIP1	Stress-induced-phosphoprotein 1	yes	no	2	0.0013503	139.43	By MS/MS	By MS/MS	By MS/MS		By MS/MS	By MS/MS	1	1	1		1	1	230110000	42650000	60219000	60018000	0	44769000	22451000
AALEKEAQTSFLHLGYLPNQLFRTF	25	2893.51	Q92499;F1T0B3;A0A087X2G1	Q92499	716	740	DDX1	ATP-dependent RNA helicase DDX1	yes	no	3;4	4.425e-05	86.006					By matching	By MS/MS					1	2	10974000	0	0	0	0	3470700	7503400
AALEKLFPDTPLAL	14	1497.84	Q12906	Q12906	583	596	ILF3	Interleukin enhancer-binding factor 3	yes	yes	2	0.0018843	112.13				By matching		By MS/MS				1		1	16270000	0	0	0	4970100	0	11300000
AALGEPVRL	9	924.539	G3V1D4;Q9NUP9	G3V1D4	2	10	LIN7C	Protein lin-7 homolog C	yes	no	2	0.025055	89.55	By matching	By matching	By MS/MS	By matching	By MS/MS	By matching	1	1	1	1	1	1	530340000	90703000	104330000	93913000	79137000	109480000	52780000
AALGEPVRLER	11	1209.68	G3V1D4;Q9NUP9	G3V1D4	2	12	LIN7C	Protein lin-7 homolog C	yes	no	2	0.037944	65.465				By matching	By matching	By MS/MS				1	1	1	100890000	0	0	0	30296000	24903000	45694000
AALGEPVRLERDICR	15	1696.9	G3V1D4;Q9NUP9	G3V1D4	2	16	LIN7C	Protein lin-7 homolog C	yes	no	3	0.011419	75.911				By MS/MS	By matching	By MS/MS				1	1	1	76204000	0	0	0	28288000	20265000	27651000
AALGHLAGEAAAAPGPGTPCASR	23	2045.01	Q9H7E9	Q9H7E9	2	24	C8orf33	UPF0488 protein C8orf33	yes	yes	3	1.9115e-05	105.38				By MS/MS	By MS/MS	By MS/MS				1	1	1	228150000	0	0	0	58524000	70060000	99570000
AALGPSSQNVTEY	13	1335.63	P35269;M0R0Z3	P35269	2	14	GTF2F1	General transcription factor IIF subunit 1	yes	no	2	0.0079259	80.688	By matching	By matching	By matching	By MS/MS	By MS/MS	By MS/MS	1	1	1	1	1	1	240700000	13700000	20417000	7890200	56682000	46466000	95548000
AALGPSSQNVTEYVVRVPK	19	2014.08	P35269;M0R0Z3	P35269	2	20	GTF2F1	General transcription factor IIF subunit 1	yes	no	2;3	0.00063867	140.1				By MS/MS	By MS/MS	By MS/MS				1	1	2	47864000	0	0	0	9787400	10234000	27843000
AALKKALAAAGY	12	1146.68	P16403;Q02539;P10412;P16402	P10412	60	71	HIST1H1C;HIST1H1A;HIST1H1E;HIST1H1D	Histone H1.2;Histone H1.1;Histone H1.4;Histone H1.3	no	no	2	0.0021532	114.5				By MS/MS	By MS/MS	By MS/MS				2	1	1	228710000	0	0	0	117250000	21754000	89708000
AALKKALAAAGYDVEKNNSR	20	2089.13	P16403;Q02539;P10412;P16402	P10412	60	79	HIST1H1C;HIST1H1A;HIST1H1E;HIST1H1D	Histone H1.2;Histone H1.1;Histone H1.4;Histone H1.3	no	no	3	0.0030515	81.884				By MS/MS		By MS/MS				1		1	38295000	0	0	0	15910000	0	22385000
AALLNAILHSAY	12	1255.69	Q9H8H0	Q9H8H0	585	596	NOL11	Nucleolar protein 11	yes	yes	2	0.022279	67.897						By MS/MS						1	4058700	0	0	0	0	0	4058700
AALPENPPAIDW	12	1292.64	O75947;F5H608	O75947	43	54	ATP5H	ATP synthase subunit d, mitochondrial	yes	no	2	0.023595	67.334	By matching	By MS/MS					1	1					21099000	10007000	11093000	0	0	0	0
AALPENPPAIDWA	13	1363.68	O75947;F5H608	O75947	43	55	ATP5H	ATP synthase subunit d, mitochondrial	yes	no	2	0.003732	101.82	By MS/MS	By MS/MS	By MS/MS		By MS/MS	By matching	1	1	1		1	1	158710000	37385000	42731000	32873000	0	26125000	19601000
AALPENPPAIDWAYYKA	17	1888.94	O75947;F5H608	O75947	43	59	ATP5H	ATP synthase subunit d, mitochondrial	yes	no	2	0.00044704	153.38	By MS/MS	By MS/MS	By MS/MS	By MS/MS	By MS/MS	By MS/MS	1	1	1	1	1	1	399870000	81386000	111420000	75670000	41845000	52470000	37081000
AALPENPPAIDWAYYKANVA	20	2173.08	O75947;F5H608	O75947	43	62	ATP5H	ATP synthase subunit d, mitochondrial	yes	no	2	0.00072202	120.9	By MS/MS	By MS/MS	By MS/MS	By matching	By MS/MS	By matching	1	1	1	1	1	1	61869000	8641100	11063000	10804000	11221000	8365900	11774000
AALPKATILDL	11	1124.68	Q96AG4	Q96AG4	36	46	LRRC59	Leucine-rich repeat-containing protein 59	yes	yes	2	0.027715	69.423				By matching	By MS/MS	By matching				1	1	1	59601000	0	0	0	20521000	12557000	26523000
AALQERLDGLVETPTGY	17	1831.93	P55209;H0YIV4;F5H4R6;F8W0J6;B7Z9C2;F8VV59;F8VY35;F8VUX1;F8W118;H0YHC3;F8VVB5;F8VXI6;F8W020;F8VRJ2	P55209	50	66	NAP1L1	Nucleosome assembly protein 1-like 1	yes	no	2	0.022031	62.924						By MS/MS						1	11871000	0	0	0	0	0	11871000
AALRDAEIQKDVQTY	15	1719.88	A0A087WVD4;Q9HBK9	A0A087WVD4	2	16	AS3MT	Arsenite methyltransferase	yes	no	2	0.001496	140.14				By MS/MS	By MS/MS	By MS/MS				1	1	1	63353000	0	0	0	22196000	13395000	27762000
AALRDAEIQKDVQTYY	16	1882.94	A0A087WVD4;Q9HBK9	A0A087WVD4	2	17	AS3MT	Arsenite methyltransferase	yes	no	2;3	0.001821	143.86				By MS/MS	By MS/MS	By MS/MS				2	2	2	67197000	0	0	0	18107000	17353000	31737000
AALRDAEIQKDVQTYYGQVLKR	22	2564.37	A0A087WVD4;Q9HBK9	A0A087WVD4	2	23	AS3MT	Arsenite methyltransferase	yes	no	4	1.0502e-05	127.58				By MS/MS	By MS/MS	By MS/MS				1	1	1	172980000	0	0	0	69817000	44882000	58281000
AALRPLVKPK	10	1091.72	F8W727;P62910;D3YTB1;D3YTI8	F8W727	2	11	RPL32	60S ribosomal protein L32	yes	no	3	0.039469	82.749				By MS/MS	By matching	By MS/MS				1	1	1	916040000	0	0	0	367040000	290930000	258070000
AALRQPQVAELLAEAR	16	1734.97	P51570;K7ERJ9	P51570	2	17	GALK1	Galactokinase	yes	no	2;3	0.0048544	104.17				By MS/MS	By MS/MS	By MS/MS				1	2	2	86299000	0	0	0	21499000	30439000	34361000
AALRQPQVAELLAEARR	17	1891.08	P51570;K7ERJ9	P51570	2	18	GALK1	Galactokinase	yes	no	3	0.0033667	112.34				By MS/MS	By MS/MS	By MS/MS				1	1	1	60896000	0	0	0	17941000	16060000	26895000
AALSVDGEDENEGEDYAE	18	1911.75	P23588;E7EX17	P23588	594	611	EIF4B	Eukaryotic translation initiation factor 4B	yes	no	2	1.12e-09	181.4				By MS/MS	By matching	By MS/MS				1	1	1	43768000	0	0	0	13192000	9480500	21095000
AALTKAVEHLDDLPG	15	1548.81	CON__P01966	CON__P01966	65	79			yes	yes	2	0.0037773	105.25	By MS/MS	By MS/MS	By MS/MS				1	1	1				55989000	17379000	25078000	13531000	0	0	0		+
AALTRDPQFQK	11	1273.68	P06744;A0A2U3TZU2;A0A0A0MTS2;K7EIL4;A0A2R8Y6C7;A0A0J9YYH3;A0A0J9YX90;A0A0J9YXP8;K7ERC6;A0A0J9YYI8;K7ENA0;A0A0J9YXM3;K7EP41;K7ELR7;A0A2R8YF08;K7ERK8;A0A0J9YXH9;K7EPY4	P06744	2	12	GPI	Glucose-6-phosphate isomerase	yes	no	2	0.014407	80.231						By MS/MS						1	28058000	0	0	0	0	0	28058000
AALTRDPQFQKL	12	1386.76	P06744;A0A2U3TZU2;A0A0A0MTS2;K7EIL4;A0A2R8Y6C7;A0A0J9YYH3;A0A0J9YX90;A0A0J9YXP8;K7ERC6;A0A0J9YYI8;K7ENA0;A0A0J9YXM3;K7EP41;K7ELR7;A0A2R8YF08;K7ERK8;A0A0J9YXH9;K7EPY4	P06744	2	13	GPI	Glucose-6-phosphate isomerase	yes	no	2	0.015723	85.813	By matching	By MS/MS	By matching	By matching	By matching	By MS/MS	1	1	1	2	1	1	134290000	6142400	10755000	7328300	38806000	20491000	50763000
AALTRDPQFQKLQQW	15	1828.96	P06744;A0A2U3TZU2;A0A0A0MTS2;K7EIL4;A0A2R8Y6C7;A0A0J9YYH3;A0A0J9YX90;A0A0J9YXP8;K7ERC6;A0A0J9YYI8;K7ENA0;A0A0J9YXM3;K7EP41;K7ELR7;A0A2R8YF08;K7ERK8;A0A0J9YXH9;K7EPY4	P06744	2	16	GPI	Glucose-6-phosphate isomerase	yes	no	2;3	1.1172e-76	256.31	By matching	By matching		By MS/MS	By MS/MS	By MS/MS	1	1		2	2	2	182900000	1977900	4277100	0	52140000	36381000	88127000
AALTRDPQFQKLQQWY	16	1992.02	P06744;A0A2U3TZU2;A0A0A0MTS2;K7EIL4;A0A2R8Y6C7;A0A0J9YYH3;A0A0J9YX90;A0A0J9YXP8;K7ERC6;A0A0J9YYI8;K7ENA0;A0A0J9YXM3;K7EP41;K7ELR7;A0A2R8YF08;K7ERK8;A0A0J9YXH9;K7EPY4	P06744	2	17	GPI	Glucose-6-phosphate isomerase	yes	no	2;3	0.0015984	147.26					By MS/MS	By MS/MS					1	2	72777000	0	0	0	0	14915000	57861000
AALTRDPQFQKLQQWYR	17	2148.12	P06744;A0A2U3TZU2;A0A0A0MTS2;K7EIL4;A0A2R8Y6C7;A0A0J9YYH3;A0A0J9YX90;A0A0J9YXP8;K7ERC6;A0A0J9YYI8;K7ENA0;A0A0J9YXM3;K7EP41;K7ELR7;A0A2R8YF08;K7ERK8;A0A0J9YXH9;K7EPY4	P06744	2	18	GPI	Glucose-6-phosphate isomerase	yes	no	3	1.7115e-08	175.65				By MS/MS	By MS/MS	By MS/MS				1	1	1	63604000	0	0	0	22554000	15949000	25100000
AALVLEDGSVLRGQPF	16	1670.9	P27708;F8VPD4	P27708	2	17	CAD	CAD protein;Glutamine-dependent carbamoyl-phosphate synthase;Aspartate carbamoyltransferase;Dihydroorotase	yes	no	2	2.8593e-08	178.81				By MS/MS	By MS/MS	By MS/MS				1	1	1	136700000	0	0	0	37712000	27793000	71196000
AAMADTFLEHM	11	1235.53	H3BT25;H3BUW1;H3BTJ2;H3BQ34;H3BTN5;P14618;H3BN34;H3BQZ3;H3BU13;H3BR70;B4DNK4	H3BT25	20	30	PKM	Pyruvate kinase;Pyruvate kinase PKM	yes	no	2	0.011276	85.064	By MS/MS		By MS/MS				1		1				15196000	6644500	0	8551400	0	0	0
AAMADTFLEHMC	12	1338.54	H3BT25;H3BUW1;H3BTJ2;H3BQ34;H3BTN5;P14618;H3BN34;H3BQZ3;H3BU13;H3BR70;B4DNK4	H3BT25	20	31	PKM	Pyruvate kinase;Pyruvate kinase PKM	yes	no	2	0.0086848	83.005	By matching	By MS/MS	By MS/MS	By matching	By matching		1	1	1	1	1		44270000	5208500	15419000	15652000	3737600	4253200	0
AAMLAAQDVAQR	12	1243.63	P62263;A0A2R8Y811;E5RH77	P62263	73	84	RPS14	40S ribosomal protein S14	yes	no	2	0.0010202	156.92				By MS/MS	By MS/MS	By MS/MS				2	2	2	707180000	0	0	0	198620000	143920000	364640000
AAMLAAQDVAQRCKELGITALHIK	24	2550.38	P62263;A0A2R8Y811;E5RH77	P62263	73	96	RPS14	40S ribosomal protein S14	yes	no	4	0.0016077	75.797				By MS/MS	By matching	By MS/MS				1	1	1	34671000	0	0	0	14313000	6713800	13644000
AAMQRGSLPANVPTPR	16	1664.88	E7EWR4;P33240;E9PID8	E7EWR4	324	339	CSTF2	Cleavage stimulation factor subunit 2	yes	no	3	0.033222	56.959				By MS/MS	By matching	By MS/MS				1	1	1	61602000	0	0	0	21040000	14923000	25639000
AANKGNKPRVR	11	1209.71	Q9GZN8	Q9GZN8	3	13	C20orf27	UPF0687 protein C20orf27	yes	yes	3	0.0046862	101.65	By MS/MS	By MS/MS	By MS/MS				1	1	1				36556000	18502000	10422000	7631900	0	0	0
AANLSRNGPALQEA	14	1410.72	B4DDD6;Q9UJU6;F2Z2V3;F8WB73;F8WCK3;F2Z3E3;F8WC20;F8WBB2;F8WFE1;F8WBG8	B4DDD6	2	15	DBNL	Drebrin-like protein	yes	no	2	9.8256e-07	138.42	By MS/MS	By MS/MS	By MS/MS		By MS/MS	By MS/MS	1	1	1		1	1	136800000	34753000	53773000	48271000	0	0	0
AANLSRNGPALQEAY	15	1573.78	B4DDD6;Q9UJU6;F2Z2V3;F8WB73;F8WCK3;F2Z3E3;F8WC20;F8WBB2;F8WFE1;F8WBG8	B4DDD6	2	16	DBNL	Drebrin-like protein	yes	no	2	1.78e-19	202.32	By MS/MS	By MS/MS	By MS/MS	By MS/MS	By MS/MS	By MS/MS	1	1	1	1	1	1	242570000	23445000	35191000	24175000	46615000	41315000	71828000
AANLSRNGPALQEAYVRVV	19	2027.09	B4DDD6;Q9UJU6;F2Z2V3;F8WB73;F8WCK3;F2Z3E3;F8WC20;F8WBB2;F8WFE1;F8WBG8	B4DDD6	2	20	DBNL	Drebrin-like protein	yes	no	2;3	0.00076108	135.18	By MS/MS	By MS/MS	By MS/MS				1	2	1				58185000	17287000	28924000	11974000	0	0	0
AANLSRNGPALQEAYVRVVTE	21	2257.18	B4DDD6;Q9UJU6;F2Z2V3;F8WB73;F8WCK3;F2Z3E3;F8WC20;F8WBB2;F8WFE1;F8WBG8	B4DDD6	2	22	DBNL	Drebrin-like protein	yes	no	3	0.0030615	71.428		By MS/MS	By MS/MS					1	1				17925000	0	11265000	6660400	0	0	0
AANMYRVGDYVYFENSSSNPYLVR	24	2814.31	O94776	O94776	2	25	MTA2	Metastasis-associated protein MTA2	yes	yes	3	4.2209e-05	88.239						By MS/MS						1	10859000	0	0	0	0	0	10859000
AANPNQNKNVALL	13	1365.74	Q15717	Q15717	184	196	ELAVL1	ELAV-like protein 1	yes	yes	2	0.0023699	114.19				By MS/MS		By MS/MS				1		1	187940000	0	0	0	58328000	0	129610000
AANPNQNKNVALLSQLY	17	1856.97	Q15717	Q15717	184	200	ELAVL1	ELAV-like protein 1	yes	yes	2	0.0003003	146.79				By MS/MS	By MS/MS	By MS/MS				1	1	1	78064000	0	0	0	24645000	16638000	36781000
AANSSGQGFQNK	12	1207.56	Q9NRY2	Q9NRY2	2	13	INIP	SOSS complex subunit C	yes	yes	2	0.0059247	93.098				By matching	By matching	By MS/MS				1	1	1	37627000	0	0	0	10681000	11173000	15773000
AANSSGQGFQNKN	13	1321.6	Q9NRY2	Q9NRY2	2	14	INIP	SOSS complex subunit C	yes	yes	2	0.0042642	98.048	By matching	By MS/MS	By MS/MS	By matching			1	1	1	1			44510000	12719000	13922000	11747000	6122600	0	0
AANSSGQGFQNKNR	14	1477.7	Q9NRY2	Q9NRY2	2	15	INIP	SOSS complex subunit C	yes	yes	2	2.1485e-27	215.87	By MS/MS	By MS/MS	By MS/MS	By MS/MS	By MS/MS	By MS/MS	1	1	1	1	1	1	176740000	12689000	13945000	15340000	48388000	34179000	52201000
AANSSGQGFQNKNRV	15	1576.77	Q9NRY2	Q9NRY2	2	16	INIP	SOSS complex subunit C	yes	yes	2	3.7827e-08	176.42	By MS/MS	By MS/MS	By MS/MS	By matching			1	1	1	1			57507000	15715000	17380000	16350000	8061900	0	0
AANVFPFRDAR	11	1262.65	Q9H9F9	Q9H9F9	2	12	ACTR5	Actin-related protein 5	yes	yes	2	0.0021498	114.51				By matching	By matching	By MS/MS				1	1	1	107470000	0	0	0	29447000	27744000	50279000
AANVGSMFQYWK	12	1400.65	O14529;A0A2R8YDI1;A0A2R8Y852;Q13948	O14529	2	13	CUX2;CUX1	Homeobox protein cut-like 2;Protein CASP	yes	no	2	0.037087	61.56				By matching		By MS/MS				1		1	5283100	0	0	0	1371900	0	3911200
AANVGWNNSTFA	12	1250.57	P14174	P14174	104	115	MIF	Macrophage migration inhibitory factor	yes	yes	2	3.8672e-05	122.33	By MS/MS	By MS/MS	By MS/MS				1	1	1				96336000	32748000	29986000	33602000	0	0	0
AAPAAAAAPAKVE	13	1136.62	F8VWS0;P05388;F8W1K8;Q8NHW5	F8VWS0	251	263	RPLP0;RPLP0P6	60S acidic ribosomal protein P0;60S acidic ribosomal protein P0-like	yes	no	2	0.0053968	91.095		By MS/MS	By MS/MS					1	1				85699000	0	57135000	28564000	0	0	0
AAPAGTTFVQYQAPQLQPDRMQ	22	2417.18	Q9H0Z9;A6NG75	Q9H0Z9	218	239	RBM38	RNA-binding protein 38	yes	no	2;3	1.054e-32	216	By MS/MS	By MS/MS	By MS/MS		By matching		1	2	1		1		95993000	28191000	33978000	24179000	0	9645800	0
AAPAPAPSGQP	11	962.482	B5MBW9;Q8WYQ3	B5MBW9	32	42	CHCHD10	Coiled-coil-helix-coiled-coil-helix domain-containing protein 10, mitochondrial	yes	no	2	0.017994	91.783	By MS/MS	By matching	By matching	By matching	By matching		1	1	1	1	1		102630000	20951000	19013000	15742000	22717000	24208000	0
AAPAPAPSGQPG	12	1019.5	B5MBW9;Q8WYQ3	B5MBW9	32	43	CHCHD10	Coiled-coil-helix-coiled-coil-helix domain-containing protein 10, mitochondrial	yes	no	2	0.016775	71.501	By MS/MS	By MS/MS	By matching	By MS/MS	By MS/MS	By MS/MS	1	1	1	1	1	1	580600000	112290000	83755000	76745000	95842000	123070000	88901000
AAPAQQTTQPGGGKR	15	1466.76	H3BNW0;Q9NXG2	H3BNW0	2	16	THUMPD1	THUMP domain-containing protein 1	yes	no	2	0.0028315	115		By matching	By matching	By MS/MS	By MS/MS	By MS/MS		1	1	1	1	1	195430000	0	5954300	6509400	60343000	58834000	63792000
AAPAQQTTQPGGGKRKGKAQY	21	2142.13	H3BNW0;Q9NXG2	H3BNW0	2	22	THUMPD1	THUMP domain-containing protein 1	yes	no	3	0.025914	51.566				By MS/MS	By MS/MS	By MS/MS				1	1	1	40637000	0	0	0	9791800	14709000	16137000
AAPDPPPLFDDTSGGY	16	1618.72	E9PIZ0;C9JST7;A6NGW1;O95070	E9PIZ0	18	33	YIF1A	Protein YIF1A	yes	no	2	0.010854	83.862				By MS/MS	By MS/MS	By MS/MS				1	1	1	60128000	0	0	0	17455000	16106000	26567000
AAPEAGEDEGPPSPGKTEPS	20	1921.85	Q5SXM8	Q5SXM8	159	178	DNLZ	DNL-type zinc finger protein	yes	yes	2	0.00082689	119.96	By MS/MS		By matching				1		1				13470000	7445000	0	6025000	0	0	0
AAPEAKKQKVEGTEPTTAF	19	2002.04	P19338	P19338	289	307	NCL	Nucleolin	yes	yes	2;3	1.4457e-10	184.48				By MS/MS	By MS/MS	By MS/MS				2	2	2	900610000	0	0	0	312020000	136060000	452520000
AAPEAKKQKVEGTEPTTAFNLF	22	2376.23	P19338	P19338	289	310	NCL	Nucleolin	yes	yes	3	0.028858	49.528				By MS/MS	By matching	By matching				1	1	1	63274000	0	0	0	22507000	10938000	29829000
AAPFAMMSHHEMNGSLTSPGAY	22	2305.99	H0YKH0;H0YLW9;H0YLI3;F5H7D6;H0YNT2;A0A0D9SES8;H0YKT5;H0YKN8;H0YL70;Q04726	H0YKH0	365	386	TLE3	Transducin-like enhancer protein 3	yes	no	3	0.022807	51.942				By matching	By MS/MS	By matching				1	1	1	68973000	0	0	0	25175000	12729000	31070000
AAPGAEFAPNK	11	1071.53	Q15233	Q15233	457	467	NONO	Non-POU domain-containing octamer-binding protein	yes	yes	2	0.016961	78.113				By MS/MS	By MS/MS	By MS/MS				1	1	1	213510000	0	0	0	64121000	60869000	88521000
AAPGAEFAPNKR	12	1227.64	Q15233	Q15233	457	468	NONO	Non-POU domain-containing octamer-binding protein	yes	yes	2;3	0.0035521	103.55				By MS/MS	By MS/MS	By MS/MS				2	3	2	2913800000	0	0	0	981500000	770380000	1161900000
AAPGAEFAPNKRR	13	1383.74	Q15233	Q15233	457	469	NONO	Non-POU domain-containing octamer-binding protein	yes	yes	3;4	0.021234	65.842				By MS/MS	By matching	By MS/MS				2	2	2	803660000	0	0	0	282100000	218470000	303090000
AAPGPKDGPGETD	13	1210.55	O94925	O94925	101	113	GLS	Glutaminase kidney isoform, mitochondrial	yes	yes	2	0.010297	76.345	By MS/MS	By MS/MS	By matching		By matching		1	1	1		1		81832000	29916000	21270000	23342000	0	7304500	0
AAPGPKDGPGETDA	14	1281.58	O94925	O94925	101	114	GLS	Glutaminase kidney isoform, mitochondrial	yes	yes	2	0.0018708	112.36	By MS/MS	By MS/MS	By MS/MS	By MS/MS	By MS/MS	By MS/MS	1	1	1	1	1	1	5205800000	1475400000	1138800000	1155400000	514950000	527300000	393940000
AAPIDRVGQTIE	12	1268.67	A0A087X0X3;P52272;M0R2I7;M0QZM1	A0A087X0X3	498	509	HNRNPM	Heterogeneous nuclear ribonucleoprotein M	no	no	2	0.0284	65.278				By matching	By matching	By MS/MS				1	1	1	173920000	0	0	0	61122000	46090000	66705000
AAPIDRVGQTIER	13	1424.77	A0A087X0X3;P52272;M0R2I7;M0QZM1	A0A087X0X3	498	510	HNRNPM	Heterogeneous nuclear ribonucleoprotein M	no	no	2;3	0.0038917	100.69				By MS/MS	By MS/MS	By MS/MS				2	2	2	2492700000	0	0	0	714040000	611110000	1167500000
AAPIDRVGQTIERMGSGVER	20	2141.1	A0A087X0X3;P52272;M0R2I7;M0QZM1	A0A087X0X3	498	517	HNRNPM	Heterogeneous nuclear ribonucleoprotein M	no	no	3;4	0.0051226	77.08				By MS/MS	By MS/MS	By MS/MS				2	2	2	1509800000	0	0	0	593580000	371940000	544240000
AAPMIGYPMPTGYSQ	15	1582.72	J3KTA4;P17844	J3KTA4	600	614	DDX5	Probable ATP-dependent RNA helicase DDX5	yes	no	2	0.0066343	91.549	By MS/MS	By matching	By MS/MS				1	1	1				49688000	20211000	12056000	17422000	0	0	0
AAPRPAPVAQPPAAAPPSA	19	1735.94	Q9Y6H1;Q5T1J5	Q9Y6H1	24	42	CHCHD2;CHCHD2P9	Coiled-coil-helix-coiled-coil-helix domain-containing protein 2;Putative coiled-coil-helix-coiled-coil-helix domain-containing protein CHCHD2P9, mitochondrial	yes	no	2	0.010853	66.393				By MS/MS	By MS/MS	By MS/MS				1	1	1	55351000	0	0	0	19126000	15946000	20279000
AAPRPAPVAQPPAAAPPSAVG	21	1892.03	Q9Y6H1;Q5T1J5	Q9Y6H1	24	44	CHCHD2;CHCHD2P9	Coiled-coil-helix-coiled-coil-helix domain-containing protein 2;Putative coiled-coil-helix-coiled-coil-helix domain-containing protein CHCHD2P9, mitochondrial	yes	no	2	0.036097	53.754					By MS/MS	By matching					1	1	19001000	0	0	0	0	9851500	9149500
AAPRPSPAISV	11	1064.6	Q15942;H0Y2Y8;C9IZ41	Q15942	2	12	ZYX	Zyxin	yes	no	2	0.0084917	90.657	By MS/MS	By MS/MS	By MS/MS	By MS/MS	By MS/MS	By matching	1	1	1	1	1	1	760930000	185120000	202480000	170190000	89158000	76555000	37427000
AAPRPSPAISVSV	13	1250.7	Q15942;H0Y2Y8;C9IZ41	Q15942	2	14	ZYX	Zyxin	yes	no	2	0.0041379	98.943	By MS/MS	By MS/MS	By MS/MS		By matching		1	1	1		1		94739000	33993000	46014000	0	0	14732000	0
AAPRPSPAISVSVSAPAFY	19	1886.99	Q15942;H0Y2Y8;C9IZ41	Q15942	2	20	ZYX	Zyxin	yes	no	2;3	1.3935e-05	158.04			By matching		By MS/MS	By MS/MS			1		1	1	28341000	0	0	1390500	0	16379000	10572000
AAPRPSPAISVSVSAPAFYAPQKK	24	2439.33	Q15942;H0Y2Y8;C9IZ41	Q15942	2	25	ZYX	Zyxin	yes	no	3	3.2305e-08	139.69				By MS/MS	By MS/MS	By MS/MS				1	1	1	90903000	0	0	0	29613000	30090000	31200000
AAPRVFPLSCAVQQY	15	1648.84	H3BUG1;H3BU66;H3BN01;H3BQX0;H3BNY8;H3BMZ9;H3BPP3;H3BUZ9;P34949	H3BUG1	2	16	MPI	Mannose-6-phosphate isomerase	yes	no	2	0.0014407	128.17				By MS/MS		By MS/MS				1		1	43176000	0	0	0	16233000	0	26943000
AAPSDGFKPR	10	1044.54	A0A087WWQ2;Q92979	A0A087WWQ2	3	12	EMG1	Ribosomal RNA small subunit methyltransferase NEP1	yes	no	2	0.0005835	133.58				By MS/MS	By MS/MS	By MS/MS				1	1	1	1094900000	0	0	0	324190000	269300000	501380000
AAPSDGFKPRER	12	1329.68	A0A087WWQ2;Q92979	A0A087WWQ2	3	14	EMG1	Ribosomal RNA small subunit methyltransferase NEP1	yes	no	3	0.0089138	82.171			By matching	By MS/MS	By MS/MS	By MS/MS			1	1	1	1	1666300000	0	0	8068600	548380000	424540000	685330000
AAPSPQGSYQPSPSPQSY	18	1847.83	O00267	O00267	894	911	SUPT5H	Transcription elongation factor SPT5	yes	yes	2	1.6342e-20	201.3				By MS/MS	By MS/MS	By MS/MS				1	1	1	53293000	0	0	0	14303000	17589000	21401000
AAPVDLELKKA	11	1153.67	E5RGS4;O60925	E5RGS4	2	12	PFDN1	Prefoldin subunit 1	yes	no	2	0.023554	72.643	By MS/MS	By MS/MS	By MS/MS				1	1	1				77664000	23678000	27291000	26694000	0	0	0
AAPVDLELKKAFTEL	15	1643.91	E5RGS4;O60925	E5RGS4	2	16	PFDN1	Prefoldin subunit 1	yes	no	2	2.9197e-13	193.49	By MS/MS	By matching	By MS/MS	By MS/MS	By MS/MS	By MS/MS	1	1	1	1	1	1	1596400000	250990000	336650000	299580000	274090000	242680000	192400000
AAPVDLELKKAFTELQA	17	1843.01	E5RGS4;O60925	E5RGS4	2	18	PFDN1	Prefoldin subunit 1	yes	no	2	1.7372e-05	164.93	By MS/MS	By MS/MS		By MS/MS	By MS/MS	By MS/MS	1	1		1	1	1	206390000	29381000	67150000	0	47464000	38939000	23461000
AAPVDLELKKAFTELQAK	18	1971.1	E5RGS4;O60925	E5RGS4	2	19	PFDN1	Prefoldin subunit 1	yes	no	3	6.8724e-05	152.37				By MS/MS	By MS/MS	By MS/MS				1	1	1	41167000	0	0	0	15039000	10165000	15962000
AAPVTGGMGAVLMR	14	1329.69	P18583;H7C1M2;J3QSZ5	P18583	2301	2314	SON	Protein SON	yes	no	2	0.0040325	89.679	By matching			By MS/MS	By MS/MS	By MS/MS	1			1	1	1	77278000	6101500	0	0	20207000	16181000	34788000
AAPVVAPPGVVVSR	14	1317.78	Q13144;C9JRD9	Q13144	2	15	EIF2B5	Translation initiation factor eIF-2B subunit epsilon	yes	no	2	0.0033681	91.855				By MS/MS	By MS/MS	By MS/MS				1	1	1	117410000	0	0	0	33562000	33592000	50255000
AAPVVAPPGVVVSRANKR	18	1787.05	Q13144;C9JRD9	Q13144	2	19	EIF2B5	Translation initiation factor eIF-2B subunit epsilon	yes	no	3	0.0089972	76.85				By MS/MS	By MS/MS	By matching				1	1	1	129000000	0	0	0	49083000	40369000	39549000
AAPVVPQALIDQL	13	1333.76	A0A0A0MRJ6;P22061;F6S8N6;H7BY58	H7BY58	219	231	PCMT1	Protein-L-isoaspartate O-methyltransferase;Protein-L-isoaspartate(D-aspartate) O-methyltransferase	no	no	2	0.033228	59.597	By matching	By MS/MS	By matching		By matching		1	1	1		1		18249000	1749100	4943200	2812900	0	8744100	0
AAQATTPMAGSY	12	1167.52	Q96PK6	Q96PK6	450	461	RBM14	RNA-binding protein 14	yes	yes	2	0.0048945	97.635				By MS/MS	By MS/MS	By MS/MS				1	1	1	389590000	0	0	0	117400000	107750000	164450000
AAQDRDQIYR	10	1234.61	P62995;H7C2L4	P62995	252	261	TRA2B	Transformer-2 protein homolog beta	yes	no	2;3	0.011499	100.48	By matching	By matching		By MS/MS	By MS/MS	By MS/MS	1	2		2	2	2	373900000	4783500	9068900	0	144830000	89079000	126140000
AAQEQVLNASR	11	1185.61	Q99543	Q99543	608	618	DNAJC2	DnaJ homolog subfamily C member 2;DnaJ homolog subfamily C member 2, N-terminally processed	yes	yes	2	0.0031494	108.47				By matching	By matching	By MS/MS				1	1	1	36334000	0	0	0	11876000	9619700	14838000
AAQGEPQVQF	10	1073.51	B5MDF5;P62826;A0A087X0W0	B5MDF5	2	11	RAN	GTP-binding nuclear protein Ran	yes	no	1	0.0012375	126.31						By MS/MS						1	6851300	0	0	0	0	0	6851300
AAQGEPQVQFK	11	1201.61	B5MDF5;P62826;A0A087X0W0	B5MDF5	2	12	RAN	GTP-binding nuclear protein Ran	yes	no	2	0.0014747	119.21				By MS/MS	By MS/MS	By MS/MS				1	1	1	130040000	0	0	0	27605000	43912000	58523000
AAQGEPQVQFKLVLVGDGGTGKTTF	25	2547.33	B5MDF5;P62826	B5MDF5	2	26	RAN	GTP-binding nuclear protein Ran	yes	no	3	0.013299	62.032					By MS/MS						1		7659300	0	0	0	0	7659300	0
AAQIPESDQIKQFKEFLGTYNKL	23	2667.39	Q9Y5J7;G3V502;G3V2F3;A0A1W2PRH9;A0A1W2PQS5	Q9Y5J7	2	24	TIMM9	Mitochondrial import inner membrane translocase subunit Tim9	yes	no	3	4.1774e-05	91.238		By matching	By MS/MS	By MS/MS	By matching	By MS/MS		1	1	1	1	1	63768000	0	10550000	10729000	23955000	10802000	7732600
AAQIPIVATTSTPGIVR	17	1693.97	K7ELX9;K7EQ79;K7ENM4;K7ENP7;Q6PI98	K7ELX9	2	18	INO80C	INO80 complex subunit C	yes	no	2	0.0059406	99.671						By MS/MS						1	9503900	0	0	0	0	0	9503900
AAQKDQQKDAEAEGLSGTTLLPK	23	2398.23	M0R3D4;Q9UI14	M0R3D4	2	24	RABAC1	Prenylated Rab acceptor protein 1	yes	no	3	2.9169e-05	92.886				By MS/MS	By matching	By MS/MS				1	1	1	64824000	0	0	0	21605000	18925000	24294000
AAQKFISDIANDALQHC	17	1843.89	A0A087WWP5;Q12962	A0A087WWP5	55	71	TAF10	Transcription initiation factor TFIID subunit 10	yes	no	3	0.027185	58.814	By matching	By MS/MS	By matching				1	1	1				19518000	5148900	6546900	7822100	0	0	0
AAQKINEGLEHL	12	1321.7	J3QS28;J3QKW4;Q99747	J3QS28	2	13	NAPG	Gamma-soluble NSF attachment protein	yes	no	2	0.0037844	102.52		By MS/MS	By matching	By MS/MS	By MS/MS			1	1	1	1		66322000	0	28429000	7503000	14683000	15707000	0
AAQLAIRVTNPNAR	14	1493.84	F8W727;P62910;D3YTB1	F8W727	133	146	RPL32	60S ribosomal protein L32	yes	no	3	0.0012102	145.71				By MS/MS	By MS/MS	By MS/MS				1	1	1	371140000	0	0	0	112700000	103090000	155350000
AAQLAIRVTNPNARLRSEENE	21	2351.23	F8W727;P62910	F8W727	133	153	RPL32	60S ribosomal protein L32	yes	no	3	0.0036006	69.122				By MS/MS	By MS/MS	By MS/MS				1	1	1	303950000	0	0	0	88964000	122640000	92340000
AAQQAASYSSQPAAY	15	1512.68	Q96PK6	Q96PK6	418	432	RBM14	RNA-binding protein 14	yes	yes	2	2.272e-05	169.37				By MS/MS	By MS/MS	By MS/MS				1	1	1	149810000	0	0	0	56930000	43125000	49755000
AAQQAASYSSQPAAYVAQPATAAAY	25	2456.16	Q96PK6	Q96PK6	418	442	RBM14	RNA-binding protein 14	yes	yes	3	0.017577	58.457				By MS/MS	By matching	By matching				1	1	1	46884000	0	0	0	13644000	16297000	16943000
AAQQHPQAAASY	12	1241.58	Q96PK6	Q96PK6	529	540	RBM14	RNA-binding protein 14	yes	yes	2	3.3714e-12	189.7				By MS/MS	By MS/MS	By MS/MS				1	1	1	1379100000	0	0	0	540310000	341030000	497720000
AAQQRDCGGAAQL	13	1287.6	A0A096LNV3;A0A096LP02;Q9Y508;A0A096LNT1;A0A096LNN8;A0A096LPF9	A0A096LNV3	2	14	RNF114	E3 ubiquitin-protein ligase RNF114	yes	no	2	0.00076897	126.71	By MS/MS	By MS/MS	By MS/MS	By MS/MS	By MS/MS	By matching	1	1	1	1	1	1	351150000	56574000	96401000	87228000	40042000	36060000	34841000
AAQSAPKVVLK	11	1110.68	Q9Y3Y2;A0A087X1B7	Q9Y3Y2	2	12	CHTOP	Chromatin target of PRMT1 protein	yes	no	2	0.0025478	112.11				By MS/MS	By MS/MS	By MS/MS				1	1	1	617060000	0	0	0	200010000	153020000	264030000
AAQSAPKVVLKSTTK	15	1527.9	Q9Y3Y2;A0A087X1B7	Q9Y3Y2	2	16	CHTOP	Chromatin target of PRMT1 protein	yes	no	3	0.0068777	90.754				By MS/MS	By matching	By MS/MS				1	1	1	278690000	0	0	0	83021000	78511000	117160000
AAQSAPKVVLKSTTKM	16	1658.94	Q9Y3Y2;A0A087X1B7	Q9Y3Y2	2	17	CHTOP	Chromatin target of PRMT1 protein	yes	no	3	0.0065621	99.055				By MS/MS	By MS/MS	By MS/MS				1	1	1	413050000	0	0	0	125390000	77686000	209980000
AAQTSPSPKAGAATG	15	1313.66	P06576;F8W0P7	P06576	47	61	ATP5B	ATP synthase subunit beta, mitochondrial	yes	no	2	0.010093	80.245	By MS/MS	By matching	By MS/MS	By matching			1	1	1	1			47096000	15476000	13676000	11217000	6726600	0	0
AAQVKAPLVLKD	12	1251.76	Q99497;K7ELW0;K7EN27	Q99497	178	189	PARK7	Protein deglycase DJ-1	yes	no	2;3	0.0006782	126.67	By MS/MS	By MS/MS	By MS/MS				2	2	2				337770000	128300000	106060000	103410000	0	0	0
AARESHPHGVK	11	1187.62	O00193;E9PQA1;E9PM92;E9PRZ9	O00193	3	13	SMAP;C11orf58	Small acidic protein	yes	no	3	0.011048	85.522	By MS/MS	By MS/MS	By MS/MS	By matching		By matching	1	1	1	1		1	105480000	43604000	35787000	15945000	7210000	0	2934900
AARESHPHGVKR	12	1343.72	O00193;E9PQA1;E9PM92;E9PRZ9	O00193	3	14	SMAP;C11orf58	Small acidic protein	yes	no	3	0.015749	72.817				By MS/MS	By MS/MS	By MS/MS				1	1	1	39347000	0	0	0	21121000	8544400	9682100
AARSGPFAPVLSA	13	1242.67	P0C7P4	P0C7P4	14	26	UQCRFS1P1	Putative cytochrome b-c1 complex subunit Rieske-like protein 1	yes	yes	2	0.0063435	86.898	By MS/MS	By MS/MS	By MS/MS	By MS/MS	By MS/MS	By matching	2	1	1	1	1	1	523360000	124610000	144840000	129160000	42237000	54714000	27798000
AARSGPFAPVLSAT	14	1343.72	P0C7P4	P0C7P4	14	27	UQCRFS1P1	Putative cytochrome b-c1 complex subunit Rieske-like protein 1	yes	yes	2	0.0056113	84.507	By MS/MS	By MS/MS	By MS/MS				1	1	1				192450000	52117000	77015000	63315000	0	0	0
AARSYEAVAAAAASVY	16	1569.78	Q9BWF3	Q9BWF3	227	242	RBM4	RNA-binding protein 4	yes	yes	2	0.016982	67.456					By MS/MS						1		24550000	0	0	0	0	24550000	0
AARVLIIGSGGREHTLAW	18	1906.05	C9JTV6;F8WD69;P22102;C9JBJ1;C9JZG2;C9JKQ7	C9JTV6	2	19	GART	Trifunctional purine biosynthetic protein adenosine-3;Phosphoribosylamine--glycine ligase;Phosphoribosylformylglycinamidine cyclo-ligase;Phosphoribosylglycinamide formyltransferase	yes	no	3	0.011364	70.942				By MS/MS	By MS/MS	By MS/MS				1	1	1	68117000	0	0	0	21710000	13040000	33367000
AASAARGAAAL	11	928.509	A0A087WUN7;G3V4X6;G3V2S9;Q9GZT3;H0YJI1	A0A087WUN7	2	12	SLIRP	SRA stem-loop-interacting RNA-binding protein, mitochondrial	yes	no	2	0.0046862	101.65	By MS/MS	By MS/MS	By MS/MS	By MS/MS	By MS/MS	By MS/MS	1	1	1	1	1	1	461260000	48877000	73757000	48701000	92219000	71830000	125880000
AASAARGAAALRR	13	1240.71	A0A087WUN7;G3V4X6;G3V2S9;Q9GZT3;H0YJI1	A0A087WUN7	2	14	SLIRP	SRA stem-loop-interacting RNA-binding protein, mitochondrial	yes	no	3	0.0071816	83.182				By MS/MS	By MS/MS	By MS/MS				1	1	1	1318200000	0	0	0	415680000	433470000	469080000
AASAARGAAALRRSINQPVAF	21	2097.16	A0A087WUN7;G3V4X6;G3V2S9;Q9GZT3;H0YJI1	A0A087WUN7	2	22	SLIRP	SRA stem-loop-interacting RNA-binding protein, mitochondrial	yes	no	3	0.0056658	65.423	By matching	By MS/MS	By matching	By MS/MS	By MS/MS	By MS/MS	1	1	1	1	1	1	1583800000	41097000	61338000	40665000	474860000	365100000	600760000
AASALPALVMSK	12	1157.65	P36578;H3BTP7;H3BM89	P36578	129	140	RPL4	60S ribosomal protein L4	yes	no	2	0.016136	72.321				By matching	By matching	By MS/MS				1	1	1	83541000	0	0	0	21730000	16663000	45148000
AASGESGTSGGGGSTE	16	1310.52	O75937	O75937	2	17	DNAJC8	DnaJ homolog subfamily C member 8	yes	yes	2	0.0042963	108.43	By MS/MS	By MS/MS	By MS/MS	By MS/MS	By MS/MS	By MS/MS	1	1	1	1	1	1	118290000	25281000	26342000	31036000	10922000	10097000	14612000
AASGLDHLKNGY	12	1244.61	Q03188	Q03188	2	13	CENPC	Centromere protein C	yes	yes	2	0.020576	68.626				By matching		By MS/MS				1		1	42405000	0	0	0	15771000	0	26635000
AASGSGMAQKTW	12	1193.55	E5RFS1;E5RG35;E5RK55;Q92905	E5RFS1	2	13	COPS5	COP9 signalosome complex subunit 5	yes	no	2	0.040493	60.102				By matching		By MS/MS				1		1	23940000	0	0	0	7958900	0	15981000
AASGSGMAQKTWEL	14	1435.68	E5RFS1;E5RG35;E5RK55;Q92905	E5RFS1	2	15	COPS5	COP9 signalosome complex subunit 5	yes	no	2	3.4452e-08	176.45	By MS/MS	By MS/MS	By MS/MS	By MS/MS	By MS/MS	By MS/MS	1	1	1	1	1	1	89772000	15309000	20545000	22064000	12888000	18965000	0
AASISLAQYLINARLSSEKGMGCS	24	2469.24	Q15365	Q15365	333	356	PCBP1	Poly(rC)-binding protein 1	yes	yes	3	0.021589	59.678		By matching		By matching	By matching	By MS/MS		1		1	1	1	33258000	0	5839300	0	8835000	10949000	7635100
AASKERSGVSL	11	1103.59	P16403;P10412;P16402	P10412	49	59	HIST1H1C;HIST1H1E;HIST1H1D	Histone H1.2;Histone H1.4;Histone H1.3	no	no	2	0.016361	78.61						By MS/MS						1	16195000	0	0	0	0	0	16195000
AASKPVEAAVVAAAVPSSG	19	1680.9	O94826	O94826	2	20	TOMM70A	Mitochondrial import receptor subunit TOM70	yes	yes	2	0.0047066	84.718	By MS/MS	By MS/MS					1	1					12416000	4820400	7595700	0	0	0	0
AASKTQGAVAR	11	1058.58	E7EW13;C9J3B6;F8WBE4;C9JH62;G5E9M4;Q9NRM2	E7EW13	2	12	ZNF277	Zinc finger protein 277	yes	no	2	0.0051172	100.25				By matching	By MS/MS	By MS/MS				1	1	1	83054000	0	0	0	35004000	23646000	24404000
AASKVKQDMPPP	12	1267.66	Q9P0J0;K7EP87;B4DEZ3;K7EJE1;E7ENQ6	Q9P0J0	2	13	NDUFA13	NADH dehydrogenase [ubiquinone] 1 alpha subcomplex subunit 13	yes	no	2	0.017238	70.908	By MS/MS	By matching	By MS/MS				1	1	1				75238000	15708000	27490000	32040000	0	0	0
AASLFKEMCY	10	1161.52	P28072;A0A087X2I4	P28072	113	122	PSMB6	Proteasome subunit beta type-6;Proteasome subunit beta type	yes	no	2	0.011158	113.62	By matching	By MS/MS	By matching				1	1	1				46004000	11020000	19303000	15682000	0	0	0
AASQAVEEMR	10	1090.51	H0Y723;A0A2R8Y8D6;E7EQB9;A0A2R8YEZ4;A0A2R8Y5D3;O15160	H0Y723	2	11	POLR1C	DNA-directed RNA polymerases I and III subunit RPAC1	yes	no	2	0.027433	79.986				By MS/MS	By matching	By MS/MS				2	2	2	207400000	0	0	0	60397000	59424000	87578000
AASQAVEEMRSR	12	1333.64	H0Y723;A0A2R8Y8D6;E7EQB9;A0A2R8YEZ4;A0A2R8Y5D3;O15160	H0Y723	2	13	POLR1C	DNA-directed RNA polymerases I and III subunit RPAC1	yes	no	2	1.5167e-26	212.72				By MS/MS	By MS/MS	By MS/MS				1	1	1	677990000	0	0	0	210540000	196270000	271180000
AASQAVEEMRSRVVLGEFGVR	21	2290.19	H0Y723;A0A2R8Y8D6;E7EQB9;A0A2R8YEZ4;A0A2R8Y5D3;O15160	H0Y723	2	22	POLR1C	DNA-directed RNA polymerases I and III subunit RPAC1	yes	no	3	0.00023796	124.31				By MS/MS						1			69862000	0	0	0	69862000	0	0
AASRSAGEAGPGGSQGRVVR	20	1868.96	Q5C9Z4	Q5C9Z4	2	21	NOM1	Nucleolar MIF4G domain-containing protein 1	yes	yes	4	0.0085743	63.998				By matching	By matching	By MS/MS				1	1	1	36621000	0	0	0	13492000	11605000	11524000
AASSAAQGAFQGN	13	1178.53	O15127	O15127	317	329	SCAMP2	Secretory carrier-associated membrane protein 2	yes	yes	2	1.8404e-18	199.46					By MS/MS	By MS/MS					1	1	192450000	0	0	0	0	83969000	108490000
AASTDMAGLEESFRKF	16	1758.82	Q9BW30	Q9BW30	2	17	TPPP3	Tubulin polymerization-promoting protein family member 3	yes	yes	2	0.0045546	105.65	By MS/MS	By matching		By matching	By MS/MS	By matching	1	1		1	1	1	25465000	0	2633100	0	7645100	4872500	10314000
AATAPLLEAVDNLSAF	16	1601.83	Q9Y490	Q9Y490	1560	1575	TLN1	Talin-1	yes	yes	2	4.6298e-08	174.41				By MS/MS	By MS/MS	By MS/MS				1	1	1	81561000	0	0	0	12824000	8964900	59772000
AATDLERFSNAEPEPR	16	1801.86	A0A087X142;A6NMH6;A6NFQ9;F8W8I8;Q92599	A0A087X142	2	17	2008-09-01	Septin-8	yes	no	2;3	4.0755e-05	165.51				By MS/MS	By MS/MS	By MS/MS				2	2	2	215290000	0	0	0	73515000	66029000	75749000
AATDLERFSNAEPEPRSL	18	2001.98	A0A087X142;A6NMH6;A6NFQ9;F8W8I8;Q92599	A0A087X142	2	19	2008-09-01	Septin-8	yes	no	2	0.042078	50.843						By MS/MS						1	9947100	0	0	0	0	0	9947100
AATDSMRGEAPGAETPSLR	19	1915.91	C9JE12;C9JCW7;Q9BVT8	C9JE12	57	75	TMUB1	Transmembrane and ubiquitin-like domain-containing protein 1	yes	no	3	0.048128	60.602						By MS/MS						1	0	0	0	0	0	0	0
AATFFGEVVKAPC	13	1338.66	F8WBH7;O95456	F8WBH7	2	14	PSMG1	Proteasome assembly chaperone 1	yes	no	2	0.0003231	107.24		By MS/MS				By MS/MS		1				1	7689700	0	3815000	0	0	0	3874600
AATFFGEVVKAPCR	14	1494.77	F8WBH7;O95456	F8WBH7	2	15	PSMG1	Proteasome assembly chaperone 1	yes	no	2	0.0087839	104.79					By MS/MS	By MS/MS					1	1	0	0	0	0	0	0	0
AATSGTDEPVSGELVSVAHAL	21	2009.99	A6NDF3;Q9BVG4	A6NDF3	2	22	PBDC1	Protein PBDC1	yes	no	2	4.8659e-05	140.24				By matching		By MS/MS				1		1	10935000	0	0	0	5073400	0	5861200
AATTAAPAAAAAPAKVE	17	1480.79	F8VWS0;P05388;F8W1K8	F8VWS0	247	263	RPLP0	60S acidic ribosomal protein P0	yes	no	2	0.013282	70.563	By MS/MS	By matching					1	1					13964000	7642800	6321000	0	0	0	0
AATTGSGVKVPR	12	1142.64	Q13404	Q13404	2	13	UBE2V1	Ubiquitin-conjugating enzyme E2 variant 1	yes	yes	2	1.2424e-48	242.83				By MS/MS	By MS/MS	By MS/MS				1	1	1	1993000000	0	0	0	666330000	645860000	680800000
AATTGSGVKVPRNF	14	1403.75	Q13404	Q13404	2	15	UBE2V1	Ubiquitin-conjugating enzyme E2 variant 1	yes	yes	2	8.2899e-37	222.74	By MS/MS	By MS/MS	By MS/MS	By MS/MS	By MS/MS	By MS/MS	1	1	1	1	1	1	459090000	21989000	39387000	44031000	133900000	89163000	130620000
AAVAATAAAKGNGGGGGR	18	1455.75	Q6Y1H2	Q6Y1H2	2	19	HACD2	Very-long-chain (3R)-3-hydroxyacyl-CoA dehydratase 2	yes	yes	2	1.1297e-27	172.11				By MS/MS		By MS/MS				1		1	0	0	0	0	0	0	0
AAVAGEDGRMIAGQVLDINLAAEPK	25	2508.3	G3V4C1;B2R5W2;B4DY08;G3V4W0;G3V251;G3V3K6;G3V5X6;G3V2Q1;P07910;G3V555;G3V575;G3V576;B4DSU6	G3V2Q1	65	89	HNRNPC	Heterogeneous nuclear ribonucleoproteins C1/C2	no	no	3	1.0881e-16	170.65					By MS/MS	By MS/MS					1	1	50884000	0	0	0	0	15060000	35825000
AAVDLEKLR	9	1013.59	P17858;F8WEU2	P17858	2	10	PFKL	ATP-dependent 6-phosphofructokinase, liver type	yes	no	2	0.0091466	122.52				By MS/MS	By MS/MS	By MS/MS				1	1	1	180870000	0	0	0	53767000	58908000	68196000
AAVDTSSEITTK	12	1221.61	B8ZZQ6;P06454;B8ZZA1	B8ZZQ6	4	15	PTMA	Prothymosin alpha;Prothymosin alpha, N-terminally processed;Thymosin alpha-1	yes	no	2	0.03458	62.633				By matching	By matching	By MS/MS				1	1	1	39418000	0	0	0	11422000	12149000	15847000
AAVGRVGSFGSSPPGLSSTY	20	1895.94	C9JLW1;E9PHI6;Q9Y6G9	C9JLW1	2	21	DYNC1LI1	Cytoplasmic dynein 1 light intermediate chain 1	yes	no	2;3	3.8224e-31	215.87				By MS/MS	By MS/MS	By MS/MS				2	2	2	336960000	0	0	0	94251000	88979000	153730000
AAVKDSCGKGEMATGNGR	18	1750.81	P61758	P61758	2	19	VBP1	Prefoldin subunit 3	yes	yes	3	0.0022378	123				By MS/MS	By MS/MS	By MS/MS				1	1	1	181230000	0	0	0	71538000	55670000	54019000
AAVKDSCGKGEMATGNGRRL	20	2019.99	P61758	P61758	2	21	VBP1	Prefoldin subunit 3	yes	yes	4	0.0084558	64.2	By matching	By matching	By MS/MS	By MS/MS	By MS/MS	By matching	1	1	1	1	1	2	404410000	37568000	53693000	76796000	82977000	81779000	71593000
AAVKEPLEF	9	1002.54	Q03701	Q03701	2	10	CEBPZ	CCAAT/enhancer-binding protein zeta	yes	yes	2	0.010905	119.27				By matching	By MS/MS	By MS/MS				1	1	1	179530000	0	0	0	49896000	44463000	85175000
AAVKEPLEFHAK	12	1338.73	Q03701	Q03701	2	13	CEBPZ	CCAAT/enhancer-binding protein zeta	yes	yes	2;3	0.0078744	85.958				By MS/MS	By MS/MS	By MS/MS				2	1	1	161600000	0	0	0	67087000	23808000	70701000
AAVKTLNPK	9	940.571	P40227	P40227	2	10	CCT6A	T-complex protein 1 subunit zeta	yes	yes	2	2.8318e-05	156.01				By MS/MS	By MS/MS	By MS/MS				1	1	1	129870000	0	0	0	40317000	40795000	48759000
AAVKTLNPKAEVA	13	1310.76	P40227	P40227	2	14	CCT6A	T-complex protein 1 subunit zeta	yes	yes	2	0.019655	66.664	By matching	By MS/MS		By matching			1	1		1			47916000	12816000	8248400	0	26852000	0	0
AAVKTLNPKAEVAR	14	1466.86	P40227	P40227	2	15	CCT6A	T-complex protein 1 subunit zeta	yes	yes	3	0.0028873	95.57				By MS/MS	By MS/MS	By MS/MS				1	1	1	354930000	0	0	0	125190000	112180000	117560000
AAVKTLNPKAEVARAQAAL	19	1921.11	P40227	P40227	2	20	CCT6A	T-complex protein 1 subunit zeta	yes	yes	3	4.1139e-07	169.28	By MS/MS	By MS/MS	By MS/MS	By MS/MS	By MS/MS	By MS/MS	1	1	1	2	1	1	346470000	27889000	39361000	31260000	108160000	78259000	61537000
AAVKTLNPKAEVARAQAALAV	21	2091.22	P40227	P40227	2	22	CCT6A	T-complex protein 1 subunit zeta	yes	yes	3	0.028938	50.358	By matching	By MS/MS	By matching		By MS/MS		1	1	1		1		35618000	6714900	9057800	8052800	0	11792000	0
AAVKTLNPKAEVARAQAALAVNI	23	2318.34	P40227	P40227	2	24	CCT6A	T-complex protein 1 subunit zeta	yes	yes	3	0.0075476	62.684	By matching	By matching	By MS/MS	By matching	By matching	By matching	1	1	1	1	1	1	47408000	4361500	6746100	5611000	11486000	9336000	9867600
AAVLEYLTAEILE	13	1433.77	A0A0U1RR32;A0A0U1RRH7;Q99878;Q96KK5;P20671;P0C0S8;Q9BTM1;H0YFX9;P16104;Q6FI13;Q16777;D6RCF2	A0A0U1RR32	53	65	HIST1H2AJ;HIST1H2AH;HIST1H2AD;HIST1H2AG;H2AFJ;H2AFX;HIST2H2AA3;HIST2H2AC;H2AFY	Histone H2A type 1-J;Histone H2A type 1-H;Histone H2A type 1-D;Histone H2A type 1;Histone H2A.J;Histone H2A;Histone H2AX;Histone H2A type 2-A;Histone H2A type 2-C	no	no	2	0.0010577	114.89						By MS/MS						1	0	0	0	0	0	0	0
AAVLEYLTAEILELAGNAARDNKK	24	2572.39	A0A0U1RR32;A0A0U1RRH7;Q99878;Q96KK5;P20671;P0C0S8;Q9BTM1;H0YFX9;P16104;Q6FI13;Q16777;D6RCF2	A0A0U1RR32	53	76	HIST1H2AJ;HIST1H2AH;HIST1H2AD;HIST1H2AG;H2AFJ;H2AFX;HIST2H2AA3;HIST2H2AC;H2AFY	Histone H2A type 1-J;Histone H2A type 1-H;Histone H2A type 1-D;Histone H2A type 1;Histone H2A.J;Histone H2A;Histone H2AX;Histone H2A type 2-A;Histone H2A type 2-C	no	no	3;4	1.7432e-06	135.86			By matching	By MS/MS	By MS/MS	By MS/MS			1	2	2	2	544780000	0	0	10290000	86834000	36267000	411390000
AAVLQQVLERT	11	1226.7	P12270;Q5SWX9	P12270	2	12	TPR	Nucleoprotein TPR	yes	no	2	0.0039105	104.17	By matching	By MS/MS	By MS/MS			By matching	1	1	1			1	27749000	6066400	9727100	8402100	0	0	3553400
AAVLQQVLERTELN	14	1582.87	P12270;Q5SWX9	P12270	2	15	TPR	Nucleoprotein TPR	yes	no	2	0.029462	57.785						By MS/MS						1	3041100	0	0	0	0	0	3041100
AAVLQQVLERTELNKLPK	18	2049.19	P12270;Q5SWX9	P12270	2	19	TPR	Nucleoprotein TPR	yes	no	3	0.002329	121.27				By MS/MS	By MS/MS	By MS/MS				1	1	1	576460000	0	0	0	206400000	104320000	265740000
AAVPELLQQQEEDRSKLR	18	2109.12	Q5QPE5;Q9Y5X3	Q5QPE5	2	19	SNX5	Sorting nexin-5	yes	no	3	0.0021498	124.68				By MS/MS	By MS/MS	By MS/MS				1	1	1	648420000	0	0	0	204800000	206870000	236750000
AAVPGKTFVNITPAEVGVLV	20	1981.12	P07737;I3L3D5	P07737	33	52	PFN1	Profilin-1	yes	no	2	0.0047107	72.681	By matching	By MS/MS	By MS/MS		By MS/MS		1	1	1		1		26137000	4132600	8609600	5635100	0	7759700	0
AAVPSGASTGIYEALELRDNDKTR	24	2533.28	P06733;A0A2R8Y6G6;K7EM90;A0A2R8YEM5;A0A2R8Y879;K7ERS8;A0A2R8YEG5;A0A2R8Y798	P06733	33	56	ENO1	Alpha-enolase;Enolase	yes	no	4	0.0065848	66.3				By matching		By MS/MS				1		1	27039000	0	0	0	13448000	0	13591000
AAVPSGASTGIYEALELRDNDKTRY	25	2696.34	P06733;A0A2R8Y6G6;K7EM90;A0A2R8YEM5;A0A2R8Y879;K7ERS8;A0A2R8YEG5;A0A2R8Y798	P06733	33	57	ENO1	Alpha-enolase;Enolase	yes	no	4	4.7714e-05	85.467				By MS/MS	By matching	By MS/MS				1	1	1	56126000	0	0	0	20574000	11339000	24214000
AAVQAAEVKVDGSEPK	16	1597.83	H3BRC9;Q15046	H3BRC9	2	17	KARS	Lysine--tRNA ligase	yes	no	2	5.4481e-38	226.59				By MS/MS	By MS/MS	By MS/MS				1	1	1	135960000	0	0	0	40046000	37706000	58208000
AAVQAAEVKVDGSEPKLSKNELKR	24	2566.41	H3BRC9;Q15046	H3BRC9	2	25	KARS	Lysine--tRNA ligase	yes	no	4	0.0017984	75.112					By matching	By MS/MS					1	1	33631000	0	0	0	0	19903000	13728000
AAVQAAEVKVDGSEPKLSKNELKRR	25	2722.51	H3BRC9;Q15046	H3BRC9	2	26	KARS	Lysine--tRNA ligase	yes	no	4	0.0032881	72.227				By MS/MS						1			24336000	0	0	0	24336000	0	0
AAVQVVGSWPSVQPR	15	1579.85	K7EKW7;K7EK31;K7ESP5;K7ELR8;K7EIX2;Q6AI08	K7EKW7	2	16	HEATR6	HEAT repeat-containing protein 6	yes	no	2	1.6991e-05	170.62				By MS/MS	By MS/MS	By MS/MS				1	1	1	42801000	0	0	0	11655000	12981000	18165000
AAWGKVGGHAAE	12	1152.57	CON__P01966	CON__P01966	13	24			yes	yes	2	0.0031334	106.2	By MS/MS	By MS/MS	By MS/MS				1	1	1				107690000	34529000	36086000	37080000	0	0	0		+
AAYDQNITPLHTDFSGSSTERI	22	2422.14	H3BRY6;B4DVT3;B4DJL6;Q96SY0	H3BRY6	447	468	VWA9	von Willebrand factor A domain-containing protein 9	yes	no	3	4.5263e-06	136.64				By MS/MS		By MS/MS				1		1	50391000	0	0	0	22229000	0	28162000
AAYKLVLIRHGESAW	15	1712.94	P18669	P18669	2	16	PGAM1	Phosphoglycerate mutase 1	yes	yes	3	0.0075042	88.706	By matching	By MS/MS	By matching	By MS/MS	By MS/MS	By MS/MS	1	1	1	1	1	1	177330000	14555000	16330000	18060000	35211000	52845000	40330000
AAYKLVLIRHGESAWNL	17	1940.06	P18669	P18669	2	18	PGAM1	Phosphoglycerate mutase 1	yes	yes	2;3	2.9055e-40	207.66	By MS/MS	By MS/MS	By MS/MS	By MS/MS	By MS/MS	By MS/MS	1	2	2	1	2	1	712130000	73846000	163980000	158300000	113280000	137550000	65164000
AAYKLVLIRHGESAWNLENRF	21	2486.32	P18669	P18669	2	22	PGAM1	Phosphoglycerate mutase 1	yes	yes	4	0.0004839	111.66		By MS/MS	By MS/MS	By MS/MS	By MS/MS	By MS/MS		1	1	1	1	1	156230000	0	31907000	36743000	26873000	34430000	26278000
AAYKLVLIRHGESAWNLENRFS	22	2573.35	P18669	P18669	2	23	PGAM1	Phosphoglycerate mutase 1	yes	yes	4	0.0043376	64.203	By MS/MS	By matching	By matching				1	1	1				17034000	5195200	6107000	5731400	0	0	0
AAYPPAPFMHIL	12	1326.68	F8W726;Q14157;H0Y5H6;H7C2T8	F8W726	1036	1047	UBAP2L	Ubiquitin-associated protein 2-like	yes	no	2	0.014502	74.415	By matching	By matching	By MS/MS	By matching	By MS/MS		1	1	1	1	1		47034000	5362400	11236000	9120200	9634300	11681000	0
ACARPLISVY	10	1091.58	P36578;H3BTP7;H3BU31	P36578	2	11	RPL4	60S ribosomal protein L4	yes	no	2	0.02152	85.064		By matching		By MS/MS	By MS/MS	By MS/MS		1		1	1	1	3144800000	0	15283000	0	941430000	785540000	1402500000
ACARPLISVYSEKGESSGK	19	1980.99	P36578;H3BTP7;H3BU31	P36578	2	20	RPL4	60S ribosomal protein L4	yes	no	3	0.0045786	85.945				By matching	By MS/MS	By matching				1	1	1	70029000	0	0	0	23694000	23871000	22463000
ACARPLISVYSEKGESSGKNVTL	23	2408.24	P36578;H3BTP7;H3BU31	P36578	2	24	RPL4	60S ribosomal protein L4	yes	no	3	5.0611e-05	92.29				By MS/MS	By MS/MS	By MS/MS				1	1	1	58619000	0	0	0	22952000	16361000	19306000
ADAAASPVGKR	11	1041.56	Q7LBC6	Q7LBC6	2	12	KDM3B	Lysine-specific demethylase 3B	yes	yes	2	0.026619	70.1						By MS/MS						1	9287200	0	0	0	0	0	9287200
ADAAATAGAGGSGTR	15	1232.57	C9J7M8;A0A0A0MRR3;Q7Z7C8	C9J7M8	2	16	TAF8	Transcription initiation factor TFIID subunit 8	yes	no	2	0.002859	114.72				By matching	By matching	By MS/MS				1	1	1	112120000	0	0	0	27878000	31086000	53156000
ADAAPQLGKR	10	1025.56	Q96C86	Q96C86	2	11	DCPS	m7GpppX diphosphatase	yes	yes	2	0.0096945	105.57				By MS/MS	By MS/MS	By MS/MS				1	1	1	479080000	0	0	0	158830000	131900000	188350000
ADAEEDDEVKV	11	1218.53	Q00587	Q00587	381	391	CDC42EP1	Cdc42 effector protein 1	yes	yes	2	0.00085698	123.88	By MS/MS	By MS/MS	By MS/MS	By MS/MS	By MS/MS	By MS/MS	1	1	1	1	1	1	1879000000	526050000	420770000	487450000	145640000	155600000	143470000
ADAEPLEIILHL	12	1332.73	B1AHD1;P55769	B1AHD1	62	73	NHP2L1	NHP2-like protein 1;NHP2-like protein 1, N-terminally processed	yes	no	2	0.00058143	128.1	By MS/MS	By MS/MS	By MS/MS	By matching	By MS/MS	By matching	1	1	1	1	1	1	85993000	11933000	26682000	16382000	5765100	13300000	11932000
ADAEVIILPK	10	1067.62	C9IYT0;O60832	C9IYT0	2	11	DKC1	H/ACA ribonucleoprotein complex subunit 4	yes	no	2	0.0065186	112.84					By MS/MS	By MS/MS					1	1	114040000	0	0	0	0	38669000	75371000
ADAGIRRVVPSDL	13	1367.75	Q14978;S4R341;S4R349;S4R402	Q14978	2	14	NOLC1	Nucleolar and coiled-body phosphoprotein 1	yes	no	2	0.01373	70.056	By matching	By MS/MS	By MS/MS				1	1	1				56855000	18288000	24551000	14015000	0	0	0
ADAGIRRVVPSDLY	14	1530.82	Q14978;S4R341;S4R349;S4R402	Q14978	2	15	NOLC1	Nucleolar and coiled-body phosphoprotein 1	yes	no	2	0.0046466	87.667	By matching	By MS/MS	By MS/MS				1	1	1				76320000	16608000	33796000	25916000	0	0	0
ADAGIRRVVPSDLYPL	16	1740.95	Q14978;S4R341;S4R349;S4R402	Q14978	2	17	NOLC1	Nucleolar and coiled-body phosphoprotein 1	yes	no	2	0.011273	82.171				By matching	By matching	By MS/MS				1	1	1	36608000	0	0	0	13655000	8526100	14427000
ADAGIRRVVPSDLYPLVL	18	1953.1	Q14978;S4R341;S4R349;S4R402	Q14978	2	19	NOLC1	Nucleolar and coiled-body phosphoprotein 1	yes	no	2;3	6.6726e-21	205.96	By MS/MS	By MS/MS	By MS/MS	By MS/MS	By MS/MS	By MS/MS	2	2	2	2	2	3	767070000	81448000	126630000	48738000	172910000	144300000	193040000
ADAGIRRVVPSDLYPLVLG	19	2010.13	Q14978;S4R341;S4R349;S4R402	Q14978	2	20	NOLC1	Nucleolar and coiled-body phosphoprotein 1	yes	no	2;3	1.5415e-05	157.52		By MS/MS	By MS/MS	By MS/MS	By MS/MS	By MS/MS		2	2	2	2	2	105900000	0	12718000	6350100	31529000	17058000	38241000
ADAGIRRVVPSDLYPLVLGF	20	2157.19	Q14978;S4R341;S4R349;S4R402	Q14978	2	21	NOLC1	Nucleolar and coiled-body phosphoprotein 1	yes	no	2;3	1.4523e-16	186.56	By MS/MS	By MS/MS	By MS/MS	By MS/MS	By MS/MS	By MS/MS	2	2	2	2	2	2	398290000	15026000	66836000	50948000	70236000	66738000	128500000
ADANRTAPSGSEY	13	1337.58	O43660;D6RA26	O43660	136	148	PLRG1	Pleiotropic regulator 1	yes	no	2	0.013536	70.412				By MS/MS	By MS/MS					1	1		58148000	0	0	0	33032000	25116000	0
ADAWEEIRRLAADFQR	16	1945.98	O94874	O94874	2	17	UFL1	E3 UFM1-protein ligase 1	yes	yes	3	0.0011073	153.22				By matching	By MS/MS	By MS/MS				1	1	1	32059000	0	0	0	6704100	8440700	16914000
ADDIDIEAMLEAPYKKDENKLS	22	2507.21	Q14498;G3XAC6;Q5QP22;Q5QP23;F8WF24;F2Z2Z5;A8MYG5	Q14498	2	23	RBM39	RNA-binding protein 39	yes	no	3	0.00047259	78.987	By MS/MS	By MS/MS				By matching	1	1				1	17517000	4199000	7653100	0	0	0	5664700
ADDLTDPAPATT	12	1186.54	P06576;H0YH81;H0YI37	P06576	364	375	ATP5B	ATP synthase subunit beta, mitochondrial;ATP synthase subunit beta	yes	no	2	0.0043368	100.09	By matching	By MS/MS	By MS/MS				1	1	1				86375000	27482000	33774000	25119000	0	0	0
ADDTRSEDL	9	1020.44	Q5JRI1;O75494;Q6IQ42	Q5JRI1	18	26	SRSF10;FUSIP1	Serine/arginine-rich splicing factor 10	yes	no	2	0.031038	85.676	By MS/MS	By matching	By matching				1	1	1				38592000	18532000	8062600	11997000	0	0	0
ADEAPRKGSF	10	1076.53	A0A087WWN2;Q13619	A0A087WWN2	2	11	CUL4A	Cullin-4A	yes	no	2	0.00062032	131.5				By MS/MS	By matching	By MS/MS				1	1	1	219100000	0	0	0	64040000	44641000	110410000
ADEAPRKGSFSALVGR	16	1659.87	A0A087WWN2;Q13619	A0A087WWN2	2	17	CUL4A	Cullin-4A	yes	no	3	0.013892	70.41				By matching	By matching	By MS/MS				1	1	1	63691000	0	0	0	20721000	17958000	25013000
ADEEDIRNA	9	1031.45	P51553;H7C1W2;E9PF84;G5E9Q7;E7EQB8	P51553	95	103	IDH3G	Isocitrate dehydrogenase [NAD] subunit gamma, mitochondrial;Isocitrate dehydrogenase [NAD] subunit, mitochondrial	yes	no	2	0.011193	118.74	By MS/MS	By MS/MS	By MS/MS	By MS/MS	By MS/MS	By MS/MS	1	1	1	1	1	1	779720000	233520000	184640000	186480000	69260000	63308000	42522000
ADEEKLPPGWEK	12	1397.68	Q13526;K7EMU7;K7EP26;O15428	Q13526	2	13	PIN1;PIN1P1	Peptidyl-prolyl cis-trans isomerase NIMA-interacting 1;Putative PIN1-like protein	yes	no	2	0.0017393	140.91					By MS/MS	By MS/MS					1	1	61086000	0	0	0	0	23613000	37473000
ADEEKLPPGWEKR	13	1553.78	Q13526;K7EMU7;K7EP26;O15428	Q13526	2	14	PIN1;PIN1P1	Peptidyl-prolyl cis-trans isomerase NIMA-interacting 1;Putative PIN1-like protein	yes	no	3	0.0039572	100.22				By matching	By MS/MS	By MS/MS				1	1	1	156590000	0	0	0	53461000	40754000	62373000
ADEEKLPPGWEKRMSR	16	1927.96	Q13526;K7EMU7;K7EP26;O15428	Q13526	2	17	PIN1;PIN1P1	Peptidyl-prolyl cis-trans isomerase NIMA-interacting 1;Putative PIN1-like protein	yes	no	3;4	0.0021482	133.66				By MS/MS	By MS/MS	By MS/MS				2	2	2	580950000	0	0	0	203940000	205820000	171190000
ADEEKLPPGWEKRMSRSSGRVY	22	2577.28	Q13526;K7EMU7	Q13526	2	23	PIN1	Peptidyl-prolyl cis-trans isomerase NIMA-interacting 1	yes	no	4	0.0013185	70.99				By MS/MS	By MS/MS	By MS/MS				1	1	1	65812000	0	0	0	22668000	21416000	21728000
ADEELEALRR	10	1200.61	O14737;K7ESJ4;Q3HM38;X6R2P6	O14737	2	11	PDCD5	Programmed cell death protein 5	yes	no	2	4.6523e-08	174.02				By MS/MS	By MS/MS	By MS/MS				1	1	1	515090000	0	0	0	166870000	156380000	191840000
ADEELEALRRQR	12	1484.77	O14737;K7ESJ4;Q3HM38;X6R2P6	O14737	2	13	PDCD5	Programmed cell death protein 5	yes	no	3	0.0027318	109.6	By MS/MS	By MS/MS	By MS/MS	By MS/MS	By MS/MS	By MS/MS	1	1	1	1	1	1	979490000	49779000	47646000	50315000	300080000	187410000	344260000
ADEELEALRRQRL	13	1597.85	O14737;K7ESJ4;Q3HM38;X6R2P6	O14737	2	14	PDCD5	Programmed cell death protein 5	yes	no	2	0.0034662	103.7					By MS/MS						1		84131000	0	0	0	0	84131000	0
ADEELEALRRQRLAELQA	18	2110.11	O14737;K7ESJ4;Q3HM38;X6R2P6	O14737	2	19	PDCD5	Programmed cell death protein 5	yes	no	3	0.022857	59.502	By matching	By MS/MS	By matching	By matching			1	1	1	1			220940000	75329000	81166000	60477000	3967700	0	0
ADEELEALRRQRLAELQAK	19	2238.21	O14737;K7ESJ4;Q3HM38;X6R2P6	O14737	2	20	PDCD5	Programmed cell death protein 5	yes	no	4	0.0045219	86.488				By MS/MS	By matching	By MS/MS				1	1	1	253530000	0	0	0	106930000	59104000	87502000
ADEGKSYSEHDDERVNFPQRK	21	2506.15	E9PQA4;Q9UBU9	E9PQA4	2	22	NXF1	Nuclear RNA export factor 1	yes	no	5	0.0042299	67.995					By MS/MS	By MS/MS					1	1	27548000	0	0	0	0	12683000	14864000
ADEIAKAQ	8	844.429	P49773;D6REP8;D6RE99;D6RD60;D6RC06	P49773	2	9	HINT1	Histidine triad nucleotide-binding protein 1	yes	no	1	0.011707	121.85	By matching	By matching	By MS/MS	By matching	By matching	By matching	1	1	1	1	1	1	72317000	11386000	17729000	14940000	11034000	9772500	7454200
ADEIAKAQV	9	943.497	P49773;D6REP8;D6RE99;D6RD60;D6RC06	P49773	2	10	HINT1	Histidine triad nucleotide-binding protein 1	yes	no	2	0.017154	112.17	By MS/MS	By MS/MS	By MS/MS	By MS/MS	By MS/MS	By matching	1	1	1	1	1	1	5583200000	1024000000	1355900000	1184500000	628450000	829780000	560510000
ADEIAKAQVA	10	1014.53	P49773;D6REP8;D6RE99;D6RD60;D6RC06	P49773	2	11	HINT1	Histidine triad nucleotide-binding protein 1	yes	no	1;2	0.00061833	131.62	By MS/MS	By matching	By MS/MS	By MS/MS	By MS/MS	By MS/MS	2	2	2	2	2	2	1711800000	199060000	308340000	251420000	291660000	316430000	344910000
ADEIAKAQVAR	11	1170.64	P49773;D6REP8;D6RE99;D6RD60;D6RC06	P49773	2	12	HINT1	Histidine triad nucleotide-binding protein 1	yes	no	2	5.8007e-08	179.51	By MS/MS	By MS/MS	By MS/MS	By MS/MS	By MS/MS	By MS/MS	1	1	1	1	1	1	3913500000	929110000	868440000	878820000	443420000	434890000	358810000
ADEIAKAQVARPGGDTI	17	1710.89	P49773;D6REP8;D6RE99;D6RD60;D6RC06	P49773	2	18	HINT1	Histidine triad nucleotide-binding protein 1	yes	no	2;3	9.8301e-96	276.97	By MS/MS	By MS/MS	By MS/MS	By MS/MS	By MS/MS	By MS/MS	2	4	2	1	2	2	797460000	147110000	207880000	155650000	71427000	116260000	99136000
ADEIAKAQVARPGGDTIF	18	1857.96	P49773;D6REP8;D6RE99;D6RD60;D6RC06	P49773	2	19	HINT1	Histidine triad nucleotide-binding protein 1	yes	no	2	0.001417	140.1	By MS/MS	By MS/MS	By matching	By matching			1	1	1	1			27622000	3585300	8873200	4712400	10451000	0	0
ADEIAKAQVARPGGDTIFG	19	1914.98	P49773;D6REP8;D6RE99;D6RD60;D6RC06	P49773	2	20	HINT1	Histidine triad nucleotide-binding protein 1	yes	no	2	6.3787e-10	179.56	By MS/MS	By MS/MS	By MS/MS		By MS/MS		1	1	1		1		50192000	10010000	15564000	14172000	0	10445000	0
ADEIAKAQVARPGGDTIFGK	20	2043.07	P49773;D6REP8;D6RE99;D6RD60;D6RC06	P49773	2	21	HINT1	Histidine triad nucleotide-binding protein 1	yes	no	3	2.9155e-09	167.16				By MS/MS	By MS/MS	By MS/MS				1	1	1	215240000	0	0	0	82223000	66508000	66513000
ADEIAKAQVARPGGDTIFGKII	22	2269.24	P49773;D6REP8;D6RE99;D6RD60;D6RC06	P49773	2	23	HINT1	Histidine triad nucleotide-binding protein 1	yes	no	3	1.0566e-13	176.67	By MS/MS	By MS/MS	By MS/MS	By MS/MS	By MS/MS	By MS/MS	1	1	1	1	1	1	1546400000	220280000	359570000	282750000	293580000	214360000	175860000
ADEIAKAQVARPGGDTIFGKIIR	23	2425.34	P49773;D6REP8;D6RE99;D6RD60;D6RC06	P49773	2	24	HINT1	Histidine triad nucleotide-binding protein 1	yes	no	4	0.0098554	59.614	By MS/MS						1						23691000	23691000	0	0	0	0	0
ADEIAKAQVARPGGDTIFGKIIRK	24	2553.44	P49773;D6REP8;D6RE99;D6RD60;D6RC06	P49773	2	25	HINT1	Histidine triad nucleotide-binding protein 1	yes	no	3;4;5	1.349e-21	189.78	By MS/MS	By MS/MS	By MS/MS	By MS/MS	By MS/MS	By MS/MS	3	3	3	3	3	2	2337000000	398430000	498300000	393650000	458620000	336800000	251170000
ADEKPKEGVKTE	12	1329.68	P61956	P61956	2	13	SUMO2	Small ubiquitin-related modifier 2	yes	yes	3	0.0096064	80.69	By MS/MS		By matching	By matching			1		1	1			112870000	50180000	0	42164000	20524000	0	0
ADEKPKEGVKTENN	14	1557.76	P61956	P61956	2	15	SUMO2	Small ubiquitin-related modifier 2	yes	yes	3	0.0018624	112.5	By matching	By matching	By matching	By MS/MS	By MS/MS	By matching	1	1	1	1	1	1	467280000	128850000	99028000	112470000	50662000	50149000	26124000
ADEKPKEGVKTENNDHINL	19	2150.06	P61956	P61956	2	20	SUMO2	Small ubiquitin-related modifier 2	yes	yes	3	0.0037388	93.5	By MS/MS	By MS/MS	By MS/MS		By MS/MS		1	1	1		1		127010000	52059000	28501000	33460000	0	12987000	0
ADENENITVVKGIRL	15	1669.9	F8WAR4;C9JRZ6;Q9NX63	F8WAR4	14	28	CHCHD3	MICOS complex subunit MIC19	yes	no	3	0.012261	73.156	By MS/MS	By matching	By MS/MS	By matching	By MS/MS	By matching	1	1	1	1	1	1	140970000	26091000	23442000	28516000	25087000	21139000	16691000
ADESTGSIAKR	11	1133.57	J3KPS3;P04075;H3BQN4;H3BPS8;H3BUH7	J3KPS3	33	43	ALDOA	Fructose-bisphosphate aldolase;Fructose-bisphosphate aldolase A	yes	no	2;3	0.024865	71.555	By matching		By MS/MS				2		2				78530000	48039000	0	30491000	0	0	0
ADFDDRVSDEEKVR	14	1679.78	P52907	P52907	2	15	CAPZA1	F-actin-capping protein subunit alpha-1	yes	yes	3	0.00045621	136.17				By MS/MS	By MS/MS	By MS/MS				1	1	1	227270000	0	0	0	88573000	56164000	82530000
ADFDTYDDRAY	11	1350.54	Q15056	Q15056	2	12	EIF4H	Eukaryotic translation initiation factor 4H	yes	yes	2	7.6634e-06	173.32				By MS/MS	By MS/MS	By MS/MS				1	1	1	682240000	0	0	0	213000000	193340000	275900000
ADFDTYDDRAYSSF	14	1671.67	Q15056	Q15056	2	15	EIF4H	Eukaryotic translation initiation factor 4H	yes	yes	2	9.3135e-37	221.55	By MS/MS	By MS/MS	By MS/MS	By MS/MS	By MS/MS	By MS/MS	1	1	1	1	1	1	223190000	7649200	15378000	0	48025000	65052000	87085000
ADFDTYDDRAYSSFGGGR	18	1998.83	Q15056	Q15056	2	19	EIF4H	Eukaryotic translation initiation factor 4H	yes	yes	2;3	0.00080468	145.1				By matching	By MS/MS	By MS/MS				1	2	1	39132000	0	0	0	9231700	17770000	12131000
ADFDTYDDRAYSSFGGGRGSR	21	2298.99	Q15056	Q15056	2	22	EIF4H	Eukaryotic translation initiation factor 4H	yes	yes	3	1.0382e-41	230.99				By MS/MS	By MS/MS	By MS/MS				1	1	1	449360000	0	0	0	147540000	154560000	147260000
ADFLKGLPVYNK	12	1363.75	Q9BW61	Q9BW61	2	13	DDA1	DET1- and DDB1-associated protein 1	yes	yes	2	2.8745e-12	190.86	By MS/MS	By MS/MS	By MS/MS	By MS/MS	By MS/MS		1	1	1	1	1		136670000	19604000	24320000	22735000	42115000	27899000	0
ADFLKGLPVYNKS	13	1450.78	Q9BW61	Q9BW61	2	14	DDA1	DET1- and DDB1-associated protein 1	yes	yes	2	0.0021189	116.54	By MS/MS	By MS/MS	By MS/MS	By matching	By MS/MS		1	1	1	1	1		58018000	9764300	12647000	10157000	13252000	12198000	0
ADFLKGLPVYNKSNF	15	1711.89	Q9BW61	Q9BW61	2	16	DDA1	DET1- and DDB1-associated protein 1	yes	yes	2	2.3697e-19	200.05	By MS/MS	By MS/MS	By MS/MS	By MS/MS	By MS/MS	By MS/MS	1	1	1	1	1	1	126990000	3858200	8030400	5030900	34686000	28052000	47337000
ADFLKGLPVYNKSNFSR	17	1955.03	Q9BW61	Q9BW61	2	18	DDA1	DET1- and DDB1-associated protein 1	yes	yes	3	0.0029301	118.72	By MS/MS		By MS/MS	By MS/MS	By MS/MS	By MS/MS	1		1	1	1	1	78057000	5150800	0	9532700	28127000	18138000	17109000
ADFLKGLPVYNKSNFSRF	18	2102.09	Q9BW61	Q9BW61	2	19	DDA1	DET1- and DDB1-associated protein 1	yes	yes	3	0.0027257	111.65		By matching		By MS/MS	By MS/MS	By MS/MS		1		1	1	1	43053000	0	7273500	0	13639000	9469900	12671000
ADGASEEQSQNDEDNQGSEK	20	2136.83	D6RH20;G5EA06;Q92552	D6RH20	237	256	MRPS27	28S ribosomal protein S27, mitochondrial	yes	no	2;3	4.221e-158	309.14	By MS/MS	By MS/MS	By MS/MS				2	2	2				53502000	22288000	17078000	14136000	0	0	0
ADGASEEQSQNDEDNQGSEKL	21	2249.92	D6RH20;G5EA06;Q92552	D6RH20	237	257	MRPS27	28S ribosomal protein S27, mitochondrial	yes	no	2;3	1.0328e-263	353.82	By MS/MS	By MS/MS	By MS/MS				2	2	2				79367000	30234000	23490000	25644000	0	0	0
ADGIVSKNF	9	949.487	P63220	P63220	75	83	RPS21	40S ribosomal protein S21	yes	yes	1;2	7.6264e-16	180.34	By MS/MS				By MS/MS		1				1		415240000	15589000	0	0	0	399650000	0
ADGKAGDEKPEKSQR	15	1614.8	Q8WW12;G5E9V9;A0A0B4J1Z9	Q8WW12	2	16	PCNP	PEST proteolytic signal-containing nuclear protein	yes	no	3;4	0.016107	67.605	By matching	By matching	By matching	By MS/MS	By matching	By matching	1	1	1	2	2	2	362780000	9285900	7335000	11382000	168700000	77066000	89005000
ADGQVAELLLR	11	1183.66	Q9Y285;K7EK06;K7ER16	Q9Y285	2	12	FARSA	Phenylalanine--tRNA ligase alpha subunit	yes	no	2	3.8603e-05	169.37				By MS/MS	By MS/MS	By MS/MS				2	1	1	373260000	0	0	0	126260000	89936000	157060000
ADGYAVDRAITHL	13	1400.7	P14866;M0QXS5;M0QYT0	P14866	427	439	HNRNPL	Heterogeneous nuclear ribonucleoprotein L	yes	no	2	8.0598e-08	181.31				By MS/MS	By MS/MS	By MS/MS				1	1	1	172090000	0	0	0	62813000	58203000	51069000
ADGYVLEGKELEFY	14	1631.77	Q5JR95;P62241	Q5JR95	165	178	RPS8	40S ribosomal protein S8	yes	no	2	0.0041584	89.266				By matching	By MS/MS	By MS/MS				1	1	1	49498000	0	0	0	12769000	14041000	22688000
ADHNPDSDSTPR	12	1310.55	H3BQ71;H3BMP6;H3BQS6;H3BN05;H3BTS2;H3BQJ0;I3L4F8;H3BUW2;H3BTR4;Q96BT3	H3BQ71	2	13	CENPT	Centromere protein T	yes	no	2	0.0063098	91.658				By MS/MS	By MS/MS	By MS/MS				1	1	1	51439000	0	0	0	13096000	14990000	23353000
ADHNPDSDSTPRTLLR	16	1793.87	H3BQ71;H3BMP6;H3BQS6;H3BN05;H3BTS2;H3BQJ0;I3L4F8;H3BUW2;H3BTR4;Q96BT3	H3BQ71	2	17	CENPT	Centromere protein T	yes	no	3	0.045552	53.328				By matching	By matching	By MS/MS				1	1	1	48268000	0	0	0	13615000	14159000	20494000
ADHVQSLAQLENLCK	15	1667.83	Q9UIA9;H0YBE1	Q9UIA9	2	16	XPO7	Exportin-7	yes	no	2	0.0016149	144.27	By matching					By MS/MS	1					1	10059000	2186400	0	0	0	0	7873100
ADINTKWAATRWAK	14	1630.86	E7EPB3;P50914	E7EPB3	80	93	RPL14	60S ribosomal protein L14	yes	no	3	0.045121	54.598					By matching	By MS/MS					1	1	21969000	0	0	0	0	9778000	12191000
ADIQTERAY	9	1065.51	P62280;M0QZC5;M0R1H6	P62280	2	10	RPS11	40S ribosomal protein S11	yes	no	2	0.0070337	126.41				By MS/MS	By matching	By MS/MS				1	1	1	154150000	0	0	0	44881000	36305000	72962000
ADIQTERAYQK	11	1321.66	P62280;M0QZC5;M0R1H6	P62280	2	12	RPS11	40S ribosomal protein S11	yes	no	2	0.0052346	99.864				By MS/MS	By matching	By MS/MS				1	1	1	148590000	0	0	0	47143000	41002000	60440000
ADIQTERAYQKQPTIF	16	1907.97	P62280;M0QZC5;M0R1H6	P62280	2	17	RPS11	40S ribosomal protein S11	yes	no	2;3	2.7024e-63	250.05				By MS/MS	By MS/MS	By MS/MS				2	2	2	1601200000	0	0	0	460940000	315180000	825080000
ADIQTERAYQKQPTIFQ	17	2036.03	P62280;M0QZC5;M0R1H6	P62280	2	18	RPS11	40S ribosomal protein S11	yes	no	2;3	9.2796e-06	169.3	By MS/MS	By MS/MS	By MS/MS				2	2	1				64099000	24565000	28995000	10539000	0	0	0
ADIQTERAYQKQPTIFQNK	19	2278.17	P62280;M0QZC5;M0R1H6	P62280	2	20	RPS11	40S ribosomal protein S11	yes	no	3	3.6851e-39	228.08				By MS/MS	By MS/MS	By MS/MS				1	1	1	733730000	0	0	0	250200000	232980000	250550000
ADIQTERAYQKQPTIFQNKK	20	2406.27	P62280;M0QZC5;M0R1H6	P62280	2	21	RPS11	40S ribosomal protein S11	yes	no	4	0.0070411	66.606				By matching	By matching	By MS/MS				1	1	1	149740000	0	0	0	44628000	49598000	55512000
ADIQTERAYQKQPTIFQNKKR	21	2562.37	P62280;M0QZC5;M0R1H6	P62280	2	22	RPS11	40S ribosomal protein S11	yes	no	4;5	0.0004194	110.41				By MS/MS	By MS/MS	By MS/MS				2	2	2	1017600000	0	0	0	368840000	342460000	306290000
ADISLDELIR	10	1143.61	Q8WUT1;F8WCX5;F6VRR5;Q9BY77;Q6R954;F8WEE2	Q8WUT1	2	11	POLDIP3;PDIP46	Polymerase delta-interacting protein 3	yes	no	2	0.0035761	120.12				By matching	By matching	By MS/MS				1	1	1	46442000	0	0	0	11072000	10448000	24922000
ADISLDELIRK	11	1271.71	Q8WUT1;F8WCX5;F6VRR5;Q9BY77;Q6R954;F8WEE2	Q8WUT1	2	12	POLDIP3;PDIP46	Polymerase delta-interacting protein 3	yes	no	2	0.0016711	142.92						By MS/MS						1	30318000	0	0	0	0	0	30318000
ADISLDELIRKR	12	1427.81	Q8WUT1;F8WCX5;F6VRR5;Q9BY77;Q6R954;F8WEE2	Q8WUT1	2	13	POLDIP3;PDIP46	Polymerase delta-interacting protein 3	yes	no	3	0.013672	75.479				By MS/MS	By MS/MS	By MS/MS				1	1	1	125520000	0	0	0	46937000	32683000	45904000
ADKEAAFDDAVEER	14	1564.7	Q09028;E9PNS2;E9PIC4;E9PNS6	Q09028	2	15	RBBP4	Histone-binding protein RBBP4	yes	no	2	0.0012111	145.6				By MS/MS	By MS/MS	By MS/MS				1	1	1	59268000	0	0	0	16478000	18285000	24504000
ADKEAAFDDAVEERVINEEYKIW	23	2739.3	Q09028;E9PNS2;E9PIC4;E9PNS6	Q09028	2	24	RBBP4	Histone-binding protein RBBP4	yes	no	3	0.0011603	75.773						By MS/MS						1	9660200	0	0	0	0	0	9660200
ADKEAAFDDAVEERVINEEYKIWK	24	2867.4	Q09028;E9PNS2;E9PIC4;E9PNS6	Q09028	2	25	RBBP4	Histone-binding protein RBBP4	yes	no	4	0.0025807	72.302				By MS/MS	By matching	By matching				1	1	1	22579000	0	0	0	7921500	7081000	7576300
ADKEAGGSDGPRETAPTSAY	20	1978.89	O43301	O43301	2	21	HSPA12A	Heat shock 70 kDa protein 12A	yes	yes	2	8.7465e-23	197.88				By MS/MS	By MS/MS	By matching				1	1	1	30312000	0	0	0	8622100	9044600	12645000
ADKMDMSLDDIIK	13	1493.71	E9PB61;Q86V81	E9PB61	9	21	ALYREF	THO complex subunit 4	yes	no	2	4.2218e-12	187.44				By MS/MS	By MS/MS	By MS/MS				2	1	1	293750000	0	0	0	133460000	49394000	110900000
ADKMDMSLDDIIKL	14	1606.79	E9PB61;Q86V81	E9PB61	9	22	ALYREF	THO complex subunit 4	yes	no	2	2.1783e-08	179.93		By matching		By MS/MS	By matching	By matching		1		1	1	1	95522000	0	5383300	0	30001000	20295000	39843000
ADKMDMSLDDIIKLNR	16	1876.94	E9PB61;Q86V81	E9PB61	9	24	ALYREF	THO complex subunit 4	yes	no	2;3	8.0293e-156	311.95	By matching	By matching	By matching	By MS/MS	By MS/MS	By MS/MS	1	1	1	6	4	3	2063900000	3955400	9355300	3754600	751250000	440760000	854780000
ADKMDMSLDDIIKLNRSQR	19	2248.13	E9PB61;Q86V81	E9PB61	9	27	ALYREF	THO complex subunit 4	yes	no	4	0.030456	52.784				By matching	By matching	By MS/MS				1	1	1	19759000	0	0	0	5965500	4773400	9020400
ADKPDLGEINSFDKA	15	1618.78	CON__P21752	CON__P21752	2	16			yes	yes	2	0.010531	78.814	By matching	By MS/MS					1	1					19371000	6587400	12784000	0	0	0	0		+
ADKPDLGEINSFDKAKL	17	1859.96	CON__P21752	CON__P21752	2	18			yes	yes	3	0.016727	67.153	By matching	By MS/MS	By matching				1	1	1				38716000	13161000	14144000	11410000	0	0	0		+
ADKPDMGEIASF	12	1279.58	P63313	P63313	2	13	TMSB10	Thymosin beta-10	yes	yes	2	0.024562	66.92				By matching	By matching	By MS/MS				1	1	1	77302000	0	0	0	22634000	20975000	33694000
ADKPDMGEIASFDK	14	1522.7	P63313	P63313	2	15	TMSB10	Thymosin beta-10	yes	yes	2	0.0056755	84.297				By MS/MS	By MS/MS	By MS/MS				1	1	2	56157000	0	0	0	14291000	15659000	26207000
ADKPDMGEIASFDKAK	16	1721.83	P63313	P63313	2	17	TMSB10	Thymosin beta-10	yes	yes	2;3	3.8176e-13	191.98	By MS/MS	By matching	By matching	By MS/MS	By MS/MS	By MS/MS	1	1	1	2	2	2	2394900000	14051000	11559000	17703000	908040000	692490000	751070000
ADKPDMGEIASFDKAKLK	18	1963.01	P63313	P63313	2	19	TMSB10	Thymosin beta-10	yes	yes	3;4	0.013471	68.168				By MS/MS	By MS/MS	By MS/MS				2	2	2	578090000	0	0	0	203380000	191190000	183520000
ADKSYIEGYVPSQADV	16	1740.82	P24534;C9JZW3;F2Z2G2	P24534	20	35	EEF1B2	Elongation factor 1-beta	yes	no	2	0.0015099	148.62	By MS/MS	By MS/MS	By MS/MS	By MS/MS	By MS/MS	By matching	1	1	1	1	1	1	92491000	14806000	21577000	15630000	18245000	11847000	10387000
ADKTPGGSQKASSKTR	16	1617.84	C9J5L1;E7EW00;H0Y8D9;E7ET15;O15042	C9J5L1	2	17	U2SURP	U2 snRNP-associated SURP motif-containing protein	yes	no	3	0.012472	76.85				By MS/MS	By MS/MS	By matching				1	1	1	173810000	0	0	0	89761000	34875000	49172000
ADKVPKTAEN	10	1071.56	P62937;F8WE65;C9J5S7	P62937	26	35	PPIA	Peptidyl-prolyl cis-trans isomerase A;Peptidyl-prolyl cis-trans isomerase A, N-terminally processed;Peptidyl-prolyl cis-trans isomerase	yes	no	2	0.015749	91.087	By MS/MS						1						11164000	11164000	0	0	0	0	0
ADKVPKTAENF	11	1218.62	P62937;F8WE65;C9J5S7	P62937	26	36	PPIA	Peptidyl-prolyl cis-trans isomerase A;Peptidyl-prolyl cis-trans isomerase A, N-terminally processed;Peptidyl-prolyl cis-trans isomerase	yes	no	2	0.00040002	128.27	By MS/MS	By MS/MS	By MS/MS	By MS/MS	By MS/MS	By MS/MS	1	1	1	1	1	1	2497600000	522140000	471230000	599270000	331530000	375020000	198370000
ADKVPKTAENFR	12	1374.73	P62937;F8WE65;C9J5S7	P62937	26	37	PPIA	Peptidyl-prolyl cis-trans isomerase A;Peptidyl-prolyl cis-trans isomerase A, N-terminally processed;Peptidyl-prolyl cis-trans isomerase	yes	no	3	0.00086243	140.24	By MS/MS	By MS/MS	By MS/MS	By MS/MS	By MS/MS	By MS/MS	1	1	1	1	1	1	4839200000	845560000	789020000	1115200000	785400000	1021600000	282520000
ADKVPKTAENFRA	13	1445.76	P62937;F8WE65;C9J5S7	P62937	26	38	PPIA	Peptidyl-prolyl cis-trans isomerase A;Peptidyl-prolyl cis-trans isomerase A, N-terminally processed;Peptidyl-prolyl cis-trans isomerase	yes	no	2;3	0.0017585	119.25	By MS/MS	By MS/MS	By MS/MS	By MS/MS	By MS/MS	By matching	1	1	1	2	2	1	993910000	155530000	158540000	202180000	194890000	207260000	75515000
ADKVPKTAENFRAL	14	1558.85	P62937;F8WE65;C9J5S7	P62937	26	39	PPIA	Peptidyl-prolyl cis-trans isomerase A;Peptidyl-prolyl cis-trans isomerase A, N-terminally processed;Peptidyl-prolyl cis-trans isomerase	yes	no	2;3	2.7631e-08	178.32	By MS/MS	By MS/MS	By MS/MS	By MS/MS	By MS/MS	By MS/MS	2	2	2	2	2	2	5225700000	1161200000	886300000	1211400000	777330000	849410000	340090000
ADKVPKTAENFRALST	16	1746.93	P62937;F8WE65;C9J5S7	P62937	26	41	PPIA	Peptidyl-prolyl cis-trans isomerase A;Peptidyl-prolyl cis-trans isomerase A, N-terminally processed;Peptidyl-prolyl cis-trans isomerase	yes	no	3	0.012163	78.249	By MS/MS						1						46316000	46316000	0	0	0	0	0
ADKVPKTAENFRALSTGEKGFGY	23	2485.26	P62937;F8WE65;C9J5S7	P62937	26	48	PPIA	Peptidyl-prolyl cis-trans isomerase A;Peptidyl-prolyl cis-trans isomerase A, N-terminally processed;Peptidyl-prolyl cis-trans isomerase	yes	no	3;4	1.9131e-09	157.55	By MS/MS	By MS/MS	By MS/MS	By MS/MS	By MS/MS		2	2	2	2	1		681790000	179820000	125610000	151990000	184240000	40128000	0
ADLAECNIKVMCR	13	1464.69	P33176	P33176	2	14	KIF5B	Kinesin-1 heavy chain	yes	yes	2	0.0017097	141.1				By MS/MS	By MS/MS	By MS/MS				1	1	1	25223000	0	0	0	0	0	25223000
ADLAGNSEVILPVPAFNVI	19	1938.05	P06733;A0A2R8Y6G6;K7EM90;A0A2R8YEM5	P06733	135	153	ENO1	Alpha-enolase;Enolase	yes	no	2	0.0061694	77.279				By matching		By MS/MS				1		1	16513000	0	0	0	8205900	0	8307400
ADLEEQLSDEEKVR	14	1659.8	P47755;C9JUG7;F8W9N7	P47755	2	15	CAPZA2	F-actin-capping protein subunit alpha-2	yes	no	2	3.3141e-13	193.23					By matching	By MS/MS					1	1	22204000	0	0	0	0	7821300	14383000
ADLGLNKGYRMV	12	1335.7	P49773	P49773	86	97	HINT1	Histidine triad nucleotide-binding protein 1	yes	yes	2	0.0015286	147.95	By MS/MS	By MS/MS	By MS/MS	By MS/MS	By MS/MS	By MS/MS	1	1	1	2	1	1	90633000	23375000	17227000	23900000	26131000	0	0
ADLLGSILSSMEKPPSLGDQETR	23	2443.23	O75391	O75391	2	24	SPAG7	Sperm-associated antigen 7	yes	yes	3	1.2133e-06	135.1				By matching	By MS/MS	By MS/MS				1	1	1	38625000	0	0	0	7895800	9246400	21483000
ADLLGSILSSMEKPPSLGDQETRR	24	2599.33	O75391	O75391	2	25	SPAG7	Sperm-associated antigen 7	yes	yes	3	5.7022e-18	184.95				By MS/MS	By MS/MS	By MS/MS				1	1	1	113780000	0	0	0	33405000	30538000	49837000
ADLLGSILSSMEKPPSLGDQETRRK	25	2727.42	O75391	O75391	2	26	SPAG7	Sperm-associated antigen 7	yes	yes	4	0.0013472	77.681		By matching		By MS/MS		By matching		1		1		1	26624000	0	2696200	0	11132000	0	12795000
ADLSCLVYRA	10	1109.55	P84090	P84090	65	74	ERH	Enhancer of rudimentary homolog	yes	yes	2	0.0065186	112.84	By matching	By MS/MS	By MS/MS				1	1	1				59426000	12799000	23519000	23108000	0	0	0
ADLSLADALTEPSPDIEGEIKR	22	2339.19	E7EVA0;P27816;A0A0J9YVV8;A0A0J9YW37;H7C456	E7EVA0	2	23	MAP4	Microtubule-associated protein;Microtubule-associated protein 4	yes	no	3	6.7874e-05	97.457				By matching	By MS/MS					1	1		35342000	0	0	0	18859000	16484000	0
ADLWPRIASNAGSIA	15	1540.8	P62829;J3KTJ3	P62829	126	140	RPL23	60S ribosomal protein L23	yes	no	2	0.0099569	80.69				By MS/MS	By MS/MS	By MS/MS				1	1	1	93795000	0	0	0	25829000	30926000	37040000
ADMQNLVERL	10	1187.6	Q5T0R7;Q5T0R6;Q5T0R5;Q5T0R4;Q5T0R3;Q5T0R2;Q5T0R1;Q5T0R9;Q01518;Q5T0R8;Q5T0S3	Q5T0R7	2	11	CAP1	Adenylyl cyclase-associated protein;Adenylyl cyclase-associated protein 1	yes	no	2	0.042646	71.451				By matching	By matching	By MS/MS				1	1	1	14332000	0	0	0	4408700	5195500	4727700
ADMQNLVERLER	12	1472.74	Q5T0R7;Q5T0R6;Q5T0R5;Q5T0R4;Q5T0R3;Q5T0R2;Q5T0R1;Q5T0R9;Q01518;Q5T0R8;Q5T0S3	Q5T0R7	2	13	CAP1	Adenylyl cyclase-associated protein;Adenylyl cyclase-associated protein 1	yes	no	2	1.3658e-08	176.78				By MS/MS	By MS/MS	By MS/MS				2	1	1	460750000	0	0	0	168320000	116690000	175740000
ADNEKLDNQR	10	1201.57	O00629	O00629	2	11	KPNA4	Importin subunit alpha-3	yes	yes	2	0.021055	109.79				By MS/MS	By MS/MS	By MS/MS				1	1	1	146410000	0	0	0	42963000	48023000	55420000
ADNQIYIAGHPAFVNY	16	1791.86	P14866;M0QXS5;M0QYL7;M0R1W6;B4DVF8	P14866	158	173	HNRNPL	Heterogeneous nuclear ribonucleoprotein L	yes	no	2	5.2719e-05	162.93				By matching		By MS/MS				1		1	45810000	0	0	0	16724000	0	29086000
ADNTGAKNLYIISV	14	1477.78	P62829;C9JD32;B9ZVP7;J3KT29	P62829	29	42	RPL23	60S ribosomal protein L23	yes	no	2	0.016885	66.289	By matching	By matching	By MS/MS				1	1	1				29608000	7637200	12282000	9689000	0	0	0
ADNVKDWSKVVL	12	1372.74	P60174;U3KPZ0;U3KQF3	P60174	189	200	TPI1	Triosephosphate isomerase	yes	no	2	0.004158	100.88	By MS/MS	By matching	By MS/MS				1	1	1				49580000	15405000	15667000	18507000	0	0	0
ADPRTPTAPAVNL	13	1321.7	Q9UQ35	Q9UQ35	2285	2297	SRRM2	Serine/arginine repetitive matrix protein 2	yes	yes	2	0.023929	64.439				By MS/MS		By matching				1		1	32222000	0	0	0	18568000	0	13654000
ADPTGAFGKETDL	13	1320.62	P30044	P30044	151	163	PRDX5	Peroxiredoxin-5, mitochondrial	yes	yes	2	0.006108	87.942	By MS/MS	By matching	By MS/MS				1	1	1				50999000	15783000	15033000	20182000	0	0	0
ADQLTEEQIAEFKEAF	16	1867.88	M0QZ52;P0DP25;P0DP24;P0DP23;E7ETZ0;H0Y7A7;F8WBR5;G3V479	M0QZ52	2	17	CALM3;CALM1;CALM2		yes	no	2	1.5709e-08	182.02				By MS/MS	By MS/MS	By MS/MS				1	1	1	98614000	0	0	0	34922000	16452000	47240000
ADQLTEEQIAEFKEAFSLFD	20	2330.1	M0QZ52;P0DP25;P0DP24;P0DP23;E7ETZ0;H0Y7A7;F8WBR5;G3V479	M0QZ52	2	21	CALM3;CALM1;CALM2		yes	no	2;3	1.7871e-09	169.92	By MS/MS	By MS/MS	By MS/MS	By MS/MS	By matching	By matching	2	2	2	2	1	2	149800000	15860000	23184000	49866000	33521000	15933000	11437000
ADQLTEEQIAEFKEAFSLFDKD	22	2573.22	M0QZ52;P0DP25;P0DP24;P0DP23;E7ETZ0;H0Y7A7;F8WBR5;G3V479	M0QZ52	2	23	CALM3;CALM1;CALM2		yes	no	3	0.0014529	69.72	By MS/MS			By MS/MS		By matching	1			1		1	13738000	3297500	0	0	4264300	0	6176000
ADRGVDNTFADELVEL	16	1762.84	Q07021;I3L3B0;I3L3Q7	Q07021	244	259	C1QBP	Complement component 1 Q subcomponent-binding protein, mitochondrial	yes	no	2	0.0045431	106.26	By MS/MS	By MS/MS	By MS/MS				1	1	1				40321000	9577200	17930000	12813000	0	0	0
ADSDFLALMTGKMNPQSA	18	1895.88	P22307	P22307	500	517	SCP2	Non-specific lipid-transfer protein	yes	yes	2	5.801e-15	196.38	By MS/MS	By MS/MS	By MS/MS				1	1	1				50044000	10160000	22375000	17510000	0	0	0
ADSELQLVEQR	11	1286.65	H3BQZ9;P07741;H3BSW3;H3BQF1;H3BQB1	H3BQZ9	2	12	APRT	Adenine phosphoribosyltransferase	yes	no	2	0.00044618	160				By MS/MS	By MS/MS	By MS/MS				1	1	1	89577000	0	0	0	26524000	27586000	35468000
ADSELQLVEQRI	12	1399.73	H3BQZ9;P07741;H3BSW3;H3BQF1;H3BQB1	H3BQZ9	2	13	APRT	Adenine phosphoribosyltransferase	yes	no	2	0.019888	88.681				By MS/MS	By MS/MS					1	1		0	0	0	0	0	0	0
ADSELQLVEQRIR	13	1555.83	H3BQZ9;P07741;H3BSW3;H3BQF1;H3BQB1	H3BQZ9	2	14	APRT	Adenine phosphoribosyltransferase	yes	no	2	3.1238e-06	173.71				By MS/MS		By MS/MS				2		1	254180000	0	0	0	140610000	0	113570000
ADSKEGVLPLTAASTAPISF	20	1974.03	Q92917	Q92917	2	21	GPKOW	G patch domain and KOW motifs-containing protein	yes	yes	2	0.00091422	112.15				By MS/MS	By MS/MS	By MS/MS				2	1	1	89238000	0	0	0	42281000	18172000	28785000
ADSKEGVLPLTAASTAPISFGFTR	24	2435.27	Q92917	Q92917	2	25	GPKOW	G patch domain and KOW motifs-containing protein	yes	yes	2;3	1.1256e-102	278.82				By MS/MS	By MS/MS	By MS/MS				2	2	2	147870000	0	0	0	51723000	48551000	47592000
ADSVKTFLQDLAR	13	1462.78	E9PL33;E9PM05;E9PS58;E9PK61;O14681;E9PQN7;A0A087WV44;E9PLB8	E9PL33	2	14	EI24	Etoposide-induced protein 2.4 homolog	yes	no	2	0.00080678	129.82				By MS/MS	By MS/MS	By MS/MS				1	1	1	42525000	0	0	0	15010000	0	27515000
ADSVKTFLQDLARG	14	1519.8	E9PL33;E9PM05;E9PS58;E9PK61;O14681	E9PL33	2	15	EI24	Etoposide-induced protein 2.4 homolog	yes	no	2	0.0024647	102.4						By MS/MS						1	8036900	0	0	0	0	0	8036900
ADSVKTFLQDLARGIKDS	18	1963.04	E9PL33;E9PM05;E9PS58;E9PK61;O14681	E9PL33	2	19	EI24	Etoposide-induced protein 2.4 homolog	yes	no	3	5.7166e-14	186.05		By matching		By matching	By MS/MS	By MS/MS		1		1	1	1	38453000	0	2896500	0	3600100	6826600	25129000
ADTLWGIQKELQF	13	1547.8	P00338	P00338	320	332	LDHA	L-lactate dehydrogenase A chain	yes	yes	2	0.0016474	120.09	By MS/MS	By MS/MS	By MS/MS	By MS/MS	By MS/MS	By MS/MS	1	1	1	1	1	1	49917000	3365800	8444700	8153800	9531500	11752000	8668700
ADTVLKKLDEQYQKYKFMEL	20	2489.29	P61758;B4DWR3	P61758	46	65	VBP1	Prefoldin subunit 3	yes	no	4	0.034381	49.089		By matching	By matching	By MS/MS				1	1	1			29767000	0	8097200	8540500	13129000	0	0
ADVEEEFLALR	11	1290.65	P46013	P46013	1154	1164	MKI67	Antigen KI-67	yes	no	2	0.026671	70.056						By MS/MS						1	7285600	0	0	0	0	0	7285600
ADVFPGNDSTASQDVANRFAR	21	2237.05	P17252;J3KRN5	P17252	2	22	PRKCA	Protein kinase C alpha type	yes	no	3	0.012558	56.9						By MS/MS						1	24629000	0	0	0	0	0	24629000
ADVQKDGVGMVEY	13	1409.65	Q13242;H0YIB4	Q13242	140	152	SRSF9	Serine/arginine-rich splicing factor 9	yes	no	2	0.0053476	91.313	By MS/MS	By MS/MS	By MS/MS				1	1	1				85540000	22124000	30236000	33180000	0	0	0
ADVQKDGVGMVEYL	14	1522.73	Q13242;H0YIB4	Q13242	140	153	SRSF9	Serine/arginine-rich splicing factor 9	yes	no	2	4.1911e-08	174.4	By MS/MS	By MS/MS	By MS/MS	By MS/MS	By MS/MS	By MS/MS	1	1	2	2	1	1	449390000	102390000	145720000	137040000	0	33873000	30373000
ADVQKDGVGMVEYLRKEDMEY	21	2474.15	Q13242;H0YIB4	Q13242	140	160	SRSF9	Serine/arginine-rich splicing factor 9	yes	no	3	0.0048673	66.853						By MS/MS						1	13948000	0	0	0	0	0	13948000
ADVQKDGVGMVEYLRKEDMEYAL	23	2658.27	Q13242;H0YIB4	Q13242	140	162	SRSF9	Serine/arginine-rich splicing factor 9	yes	no	3	0.0014855	74.062	By matching		By MS/MS				1		1				12829000	5951300	0	6878100	0	0	0
ADVTARSLQY	10	1122.57	O75643	O75643	2	11	SNRNP200	U5 small nuclear ribonucleoprotein 200 kDa helicase	yes	yes	2	0.017704	89.047						By MS/MS						1	13223000	0	0	0	0	0	13223000
ADVTARSLQYEY	12	1414.67	O75643	O75643	2	13	SNRNP200	U5 small nuclear ribonucleoprotein 200 kDa helicase	yes	yes	2	0.0010084	140.78				By MS/MS	By MS/MS	By MS/MS				1	1	1	120390000	0	0	0	32800000	31171000	56423000
ADVTARSLQYEYK	13	1542.77	O75643	O75643	2	14	SNRNP200	U5 small nuclear ribonucleoprotein 200 kDa helicase	yes	yes	2	0.018013	67.519				By matching	By matching	By MS/MS				1	1	1	42132000	0	0	0	11129000	10049000	20954000
ADVTARSLQYEYKA	14	1613.8	O75643	O75643	2	15	SNRNP200	U5 small nuclear ribonucleoprotein 200 kDa helicase	yes	yes	2	0.039101	75.695	By MS/MS	By matching					1	1					21429000	7900400	13529000	0	0	0	0
ADVTARSLQYEYKANSNLVLQ	21	2382.22	O75643	O75643	2	22	SNRNP200	U5 small nuclear ribonucleoprotein 200 kDa helicase	yes	yes	3	0.0015972	81.967	By MS/MS						1						17511000	17511000	0	0	0	0	0
ADVTARSLQYEYKANSNLVLQADR	24	2724.38	O75643	O75643	2	25	SNRNP200	U5 small nuclear ribonucleoprotein 200 kDa helicase	yes	yes	3	5.1945e-06	124.28					By MS/MS	By MS/MS					1	1	35546000	0	0	0	0	18762000	16784000
ADVVVGKDKGGEQRLISL	18	1883.05	E5RGS9;Q9NRG0	E5RGS9	2	19	CHRAC1	Chromatin accessibility complex protein 1	yes	no	3	0.0028588	106.94	By MS/MS	By MS/MS	By MS/MS	By MS/MS	By MS/MS	By matching	1	1	1	1	1	1	230260000	50907000	61681000	58862000	26254000	18851000	13707000
ADVVVGKDKGGEQRLISLPL	20	2093.18	E5RGS9;Q9NRG0	E5RGS9	2	21	CHRAC1	Chromatin accessibility complex protein 1	yes	no	3	0.034984	48.848				By matching	By MS/MS	By matching				1	1	1	28642000	0	0	0	10660000	7313000	10669000
ADVYRDGTGVVEF	13	1426.67	J3KTL2;Q07955;J3KSR8	J3KTL2	150	162	SRSF1	Serine/arginine-rich splicing factor 1	yes	no	2	0.00090001	125.72	By MS/MS	By MS/MS	By MS/MS	By matching		By MS/MS	1	1	1	1		1	538850000	125330000	192390000	138650000	40344000	0	42137000
ADVYRDGTGVVEFV	14	1525.74	J3KTL2;Q07955;J3KSR8	J3KTL2	150	163	SRSF1	Serine/arginine-rich splicing factor 1	yes	no	2	0.0022367	106.16	By MS/MS	By MS/MS	By MS/MS	By matching	By matching	By matching	1	1	1	1	1	1	255780000	61079000	92943000	61221000	12765000	18589000	9186300
ADVYRDGTGVVEFVRK	16	1809.94	J3KTL2;Q07955;J3KSR8	J3KTL2	150	165	SRSF1	Serine/arginine-rich splicing factor 1	yes	no	3	0.033586	56.851	By matching	By MS/MS					1	1					36232000	18213000	18019000	0	0	0	0
ADVYRDGTGVVEFVRKEDM	19	2185.05	J3KTL2;Q07955;J3KSR8	J3KTL2	150	168	SRSF1	Serine/arginine-rich splicing factor 1	yes	no	3	0.013085	63.578	By MS/MS	By MS/MS	By MS/MS				1	1	1				37753000	11541000	13330000	12882000	0	0	0
ADVYRDGTGVVEFVRKEDMTYAVR	24	2775.36	J3KTL2;Q07955;J3KSR8	J3KTL2	150	173	SRSF1	Serine/arginine-rich splicing factor 1	yes	no	4	0.014269	58.457	By matching	By MS/MS	By matching			By MS/MS	1	1	1			1	53394000	8827800	13379000	12513000	0	0	18674000
ADYSGQQSTYGK	12	1303.57	O14979	O14979	394	405	HNRNPDL	Heterogeneous nuclear ribonucleoprotein D-like	yes	yes	2	2.5807e-36	223.87				By MS/MS	By MS/MS	By MS/MS				1	1	1	251340000	0	0	0	76844000	61862000	112640000
AEAEGVPTTPGPASGSTFRGRR	22	2200.1	K7ENZ6;K7EMF4;K7ELM8;K7EJ34;K7ENF4;Q86VR2	K7ENZ6	2	23	FAM134C	Protein FAM134C	yes	no	3	0.00019972	83.776				By MS/MS	By MS/MS	By MS/MS				1	1	1	62345000	0	0	0	24785000	19823000	17737000
AEAFDDVVGETVGKTD	16	1651.76	E7EVA0;P27816;A0A0J9YVV8;A0A0J9YW37;H7C456	E7EVA0	31	46	MAP4	Microtubule-associated protein;Microtubule-associated protein 4	yes	no	2	6.9345e-13	187.44	By MS/MS	By MS/MS	By MS/MS				1	1	1				101100000	27077000	56455000	17567000	0	0	0
AEAMDLGKDPNGPTHSSTLF	20	2086.96	Q9NYB0	Q9NYB0	2	21	TERF2IP	Telomeric repeat-binding factor 2-interacting protein 1	yes	yes	2	6.9565e-31	211.82						By MS/MS						1	7528000	0	0	0	0	0	7528000
AEARKRRELLPLIYHH	16	2001.14	Q13428;J3KQ96;E7ETY2;H0Y8Y7;A0A2R8Y857	Q13428	2	17	TCOF1	Treacle protein	yes	no	4	0.0028237	121.76	By MS/MS			By matching	By MS/MS	By MS/MS	1			1	1	1	87206000	15404000	0	0	31191000	22671000	17940000
AEATDTEATET	11	1137.47	Q9Y3D3	Q9Y3D3	127	137	MRPS16	28S ribosomal protein S16, mitochondrial	yes	yes	2	0.024942	71.491	By MS/MS	By matching	By matching		By matching	By matching	1	1	1		1	1	71804000	28880000	14326000	19300000	0	5423500	3874100
AEAVTADSEVLEER	14	1517.72	C9JU35;Q9NPL8;F8WAU6;F8WB00;F8WC42;C9JR82;G3XA94	C9JU35	25	38	TIMMDC1	Complex I assembly factor TIMMDC1, mitochondrial	yes	no	2	0.0022949	105.17				By matching	By matching	By MS/MS				1	1	1	30820000	0	0	0	10633000	7916200	12271000
AEAVTRAKQI	10	1085.62	P00558	P00558	325	334	PGK1	Phosphoglycerate kinase 1	yes	yes	2	0.013555	94.302					By MS/MS						1		150900000	0	0	0	0	150900000	0
AEDAIYGRNGYDY	13	1505.64	Q13242;S4R3G0	Q13242	65	77	SRSF9	Serine/arginine-rich splicing factor 9	yes	no	2	0.025935	69.672	By MS/MS						1						0	0	0	0	0	0	0
AEDAVYGRDGYDYDGY	16	1827.72	J3KTL2;Q07955	J3KTL2	67	82	SRSF1	Serine/arginine-rich splicing factor 1	yes	no	2	3.1268e-08	178.15	By MS/MS	By MS/MS	By MS/MS	By matching	By MS/MS	By MS/MS	1	1	1	1	1	1	75729000	14745000	18148000	14176000	12176000	8250200	8234400
AEDAVYGRDGYDYDGYRL	18	2096.91	J3KTL2;Q07955	J3KTL2	67	84	SRSF1	Serine/arginine-rich splicing factor 1	yes	no	3	0.0025183	117.67	By MS/MS	By MS/MS	By matching				1	1	1				147950000	48804000	57127000	42015000	0	0	0
AEDDDESLLGHL	12	1312.58	P49773	P49773	66	77	HINT1	Histidine triad nucleotide-binding protein 1	yes	yes	2	0.024146	73.248			By MS/MS						1				0	0	0	0	0	0	0
AEDDDESLLGHLMI	14	1556.7	P49773	P49773	66	79	HINT1	Histidine triad nucleotide-binding protein 1	yes	yes	2	0.0020943	108.57		By MS/MS	By MS/MS	By matching				1	1	1			21059000	0	9580600	7528900	3949400	0	0
AEDDDESLLGHLMIVG	16	1712.79	P49773	P49773	66	81	HINT1	Histidine triad nucleotide-binding protein 1	yes	yes	2	4.9321e-06	173.24	By MS/MS	By MS/MS	By MS/MS	By MS/MS	By MS/MS	By matching	1	1	1	1	1	1	111030000	13159000	32076000	20139000	16184000	16866000	12608000
AEDDDESLLGHLMIVGKKC	19	2071.99	P49773	P49773	66	84	HINT1	Histidine triad nucleotide-binding protein 1	yes	yes	3	0.0077539	71.558		By MS/MS	By matching					1	1				13300000	0	6767700	6532700	0	0	0
AEDETDVEGTVN	12	1277.53	Q96EY1	Q96EY1	428	439	DNAJA3	DnaJ homolog subfamily A member 3, mitochondrial	yes	yes	2	0.0054222	95.311	By matching	By MS/MS	By MS/MS	By matching	By matching	By matching	1	1	1	1	1	1	164700000	42972000	35830000	38334000	17415000	18709000	11442000
AEDETDVEGTVNG	13	1334.55	Q96EY1	Q96EY1	428	440	DNAJA3	DnaJ homolog subfamily A member 3, mitochondrial	yes	yes	1;2	9.5895e-05	132.22	By MS/MS	By MS/MS	By MS/MS	By MS/MS	By MS/MS	By matching	1	2	2	1	1	1	613010000	147890000	166310000	150100000	53650000	51493000	43566000
AEDMETKIKNY	11	1340.63	P14854;K7EQD3	P14854	2	12	COX6B1	Cytochrome c oxidase subunit 6B1	yes	no	2	2.4939e-77	262.63	By MS/MS	By MS/MS	By MS/MS	By MS/MS	By MS/MS	By MS/MS	3	3	3	2	2	2	6782200000	1124900000	1417900000	1231600000	1041100000	1060700000	905930000
AEDMETKIKNYK	12	1468.72	P14854;K7EQD3	P14854	2	13	COX6B1	Cytochrome c oxidase subunit 6B1	yes	no	2;3	1.1952e-07	179.57	By MS/MS	By MS/MS	By MS/MS	By MS/MS	By MS/MS	By MS/MS	2	2	2	1	1	1	559740000	213480000	188130000	132720000	12178000	13223000	0
AEDMETKIKNYKT	13	1569.77	P14854;K7EQD3	P14854	2	14	COX6B1	Cytochrome c oxidase subunit 6B1	yes	no	2;3	1.1952e-61	253.88	By MS/MS	By MS/MS	By MS/MS	By MS/MS	By MS/MS	By matching	2	2	2	2	2	2	2249900000	658850000	542470000	574420000	156100000	188530000	129480000
AEDMETKIKNYKTA	14	1640.81	P14854;K7EQD3	P14854	2	15	COX6B1	Cytochrome c oxidase subunit 6B1	yes	no	2;3	4.1439e-13	192.15	By MS/MS	By MS/MS	By MS/MS	By MS/MS	By MS/MS	By matching	2	2	2	1	1	1	978510000	322100000	251960000	260140000	55656000	58792000	29860000
AEDMETKIKNYKTAPF	16	1884.93	P14854;K7EQD3	P14854	2	17	COX6B1	Cytochrome c oxidase subunit 6B1	yes	no	3	0.0033988	116.35				By MS/MS	By MS/MS	By MS/MS				1	1	1	378940000	0	0	0	118390000	71641000	188900000
AEDVDGEALSTLVLNRLKVGLQVV	24	2537.41	P10809	P10809	275	298	HSPD1	60 kDa heat shock protein, mitochondrial	yes	yes	3	0.003134	70.315		By matching		By matching	By MS/MS			1		1	1		16447000	0	4324100	0	4303800	7818600	0
AEDWLDCPALGPGWKRREVF	20	2344.14	A0A0A0MS90;Q9UIS9;K7EIN3	A0A0A0MS90	2	21	MBD1	Methyl-CpG-binding domain protein 1	yes	no	3	0.046623	53.278						By MS/MS						1	6487600	0	0	0	0	0	6487600
AEEDDEVKV	9	1032.46	Q00587	Q00587	383	391	CDC42EP1	Cdc42 effector protein 1	yes	yes	2	0.02271	91.069	By MS/MS	By matching	By matching	By matching	By matching		1	1	1	1	1		203870000	63570000	53070000	57743000	13598000	15889000	0
AEEDLSEQEQN	11	1290.52	Q8NC60	Q8NC60	414	424	NOA1	Nitric oxide-associated protein 1	yes	yes	2	0.022873	73.208	By matching	By MS/MS	By MS/MS				1	1	1				37311000	13122000	14494000	9695500	0	0	0
AEEEDDPDRPIE	12	1413.59	Q4G0I0	Q4G0I0	40	51	CCSMST1	Protein CCSMST1	yes	yes	2	0.0028652	108.47	By MS/MS		By matching				1		1				14971000	6567300	0	8403900	0	0	0
AEEFTKKYGEKRPVD	15	1795.91	P68036;A0A1B0GUS4	P68036	140	154	UBE2L3	Ubiquitin-conjugating enzyme E2 L3	yes	no	3	0.028112	58.831		By MS/MS	By matching					1	1				17890000	0	7738900	10151000	0	0	0
AEEGIAAGGVMDVNTALQEVLK	22	2214.12	P25398	P25398	2	23	RPS12	40S ribosomal protein S12	yes	yes	2	1.2261e-53	235.22						By MS/MS						1	10918000	0	0	0	0	0	10918000
AEEGIAAGGVMDVNTALQEVLKT	23	2315.17	P25398	P25398	2	24	RPS12	40S ribosomal protein S12	yes	yes	2;3	9.8067e-237	341.06	By MS/MS	By MS/MS	By MS/MS	By MS/MS	By MS/MS	By MS/MS	3	4	3	4	4	3	1550100000	79533000	375520000	165740000	116310000	535500000	277520000
AEEHAPSIVFI	11	1211.62	P62191	P62191	274	284	PSMC1	26S protease regulatory subunit 4	yes	yes	2	0.020255	75.38	By matching	By MS/MS	By matching				1	1	1				38015000	13617000	19055000	5342500	0	0	0
AEFEDLDSLLSAL	13	1421.69	P23588;E7EX17;F8VX11;F8VRU1;F8VYE9;F8VSC7;F8VP89;F8W0K0	P23588	142	154	EIF4B	Eukaryotic translation initiation factor 4B	yes	no	2	0.016377	68.371		By MS/MS						1					4689500	0	4689500	0	0	0	0
AEFSSEACRELG	12	1297.56	A0A087X1G7;O60613;A0A087WXL0;A0A0B4J1T0;A8MZD0	A0A087X1G7	34	45	2015-09-01	15 kDa selenoprotein	yes	no	2	0.039719	60.434	By matching	By MS/MS	By matching				1	1	1				31611000	5692100	15958000	9960300	0	0	0
AEGDAKGDKAKVKDEPQRR	19	2097.09	P05204	P05204	6	24	HMGN2	Non-histone chromosomal protein HMG-17	yes	yes	5	0.0091289	68.567				By MS/MS		By MS/MS				1		1	20455000	0	0	0	9763200	0	10692000
AEGGGPEPGEQERR	14	1467.67	E5RGJ4;E5RJ36;Q14CS0	E5RGJ4	2	15	UBXN2B	UBX domain-containing protein 2B	yes	no	2	0.026431	59.426				By matching	By MS/MS	By matching				1	1	1	32264000	0	0	0	8088100	13094000	11082000
AEGLGVIACIGEKL	14	1371.74	P60174;U3KPZ0;U3KQF3	P60174	156	169	TPI1	Triosephosphate isomerase	yes	no	2	0.002644	99.5	By MS/MS	By MS/MS	By MS/MS	By MS/MS	By MS/MS	By MS/MS	1	1	1	1	1	1	46281000	2686900	11526000	8174000	8361800	8643300	6888600
AEGNTLISVDYEIFGKVQGVFFRKH	25	2853.48	G3V2U7;P07311;G3V3F8;G3V597	G3V2U7	32	56	ACYP1	Acylphosphatase;Acylphosphatase-1	yes	no	4	4.3433e-08	101.29		By matching	By matching	By matching	By MS/MS	By matching		1	1	1	1	1	31916000	0	8074700	4694800	5803300	6276700	7066300
AEIIPQNQKAIASSL	15	1581.87	O75947;F5H608	O75947	17	31	ATP5H	ATP synthase subunit d, mitochondrial	yes	no	2	0.0022888	120.03	By MS/MS	By MS/MS	By MS/MS	By MS/MS	By MS/MS	By matching	1	1	1	1	1	1	414170000	86229000	107980000	94091000	51371000	45483000	29019000
AEIIPQNQKAIASSLKSWNETL	22	2440.3	O75947;F5H608	O75947	17	38	ATP5H	ATP synthase subunit d, mitochondrial	yes	no	3	0.00019464	84.166	By MS/MS	By MS/MS	By MS/MS	By matching	By matching		1	1	1	1	1		86763000	20423000	20114000	19840000	14267000	12119000	0
AEISDLDRQIEQLRR	15	1840.98	H3BPN5;H3BVE3;I3L4X0;H3BV22;H3BTA2;P60510	H3BPN5	2	16	PPP4C	Serine/threonine-protein phosphatase;Serine/threonine-protein phosphatase 4 catalytic subunit	yes	no	3	0.0064772	92.063				By MS/MS	By MS/MS	By matching				1	1	1	43195000	0	0	0	14472000	16509000	12214000
AEISRIQYEMEYTEGISQR	19	2302.09	C9JI76;E9PPR7;C9JU19;C9JAF1;C9JHF5;Q9GZY8	C9JI76	2	20	MFF	Mitochondrial fission factor	yes	no	3	0.0017191	108.14				By MS/MS	By MS/MS	By MS/MS				1	1	1	50426000	0	0	0	18161000	15555000	16710000
AEKCPNLTHL	10	1124.56	P39687;H0YN26;O43423	P39687	84	93	ANP32A;ANP32C	Acidic leucine-rich nuclear phosphoprotein 32 family member A;Acidic leucine-rich nuclear phosphoprotein 32 family member C	yes	no	2	0.020493	86.136	By matching	By MS/MS	By matching	By matching			1	1	1	1			59914000	12054000	18215000	19951000	9695400	0	0
AEKLGGSAVISL	12	1143.65	E9PK25;P23528;G3V1A4	E9PK25	188	199	CFL1	Cofilin-1	yes	no	2	0.0017697	117.7	By MS/MS	By MS/MS	By MS/MS	By MS/MS	By MS/MS		1	1	1	1	1		403740000	63867000	114930000	117710000	34972000	72260000	0
AEKLGGSAVISLEGKPL	17	1667.95	E9PK25;P23528;G3V1A4	E9PK25	188	204	CFL1	Cofilin-1	yes	no	2;3	3.5939e-38	225.31	By MS/MS	By MS/MS	By MS/MS	By MS/MS	By MS/MS	By MS/MS	1	2	2	2	3	2	620180000	20988000	174350000	178350000	61312000	127170000	58017000
AEKLPNLTHL	10	1134.64	Q92688	Q92688	84	93	ANP32B	Acidic leucine-rich nuclear phosphoprotein 32 family member B	yes	yes	2	0.007124	111.46	By MS/MS	By MS/MS	By MS/MS				1	1	1				92597000	29948000	36314000	26335000	0	0	0
AEKPDPESSHSPPR	14	1532.72	H3BPW3;H3BVA5;H3BPC6;H3BRC0;H3BSJ5;H3BNT2;O75208	H3BPW3	50	63	COQ9	Ubiquinone biosynthesis protein COQ9, mitochondrial	yes	no	3;4	0.011241	71.692	By MS/MS	By MS/MS	By matching	By matching	By matching	By matching	2	2	1	2	2	1	374950000	102140000	92822000	45913000	65637000	52253000	16183000
AEKTLGDFAAEY	12	1313.61	P09874	P09874	106	117	PARP1	Poly [ADP-ribose] polymerase 1	yes	yes	2	0.00067329	128.91				By MS/MS		By MS/MS				1		1	60538000	0	0	0	21659000	0	38878000
AELEEVTLDGKPLQALR	17	1881.02	S4R3H4;E7EQT4;Q9UKV3	S4R3H4	2	18	ACIN1	Apoptotic chromatin condensation inducer in the nucleus	yes	no	2	0.00049205	152.4				By MS/MS	By MS/MS	By MS/MS				1	1	1	24747000	0	0	0	7541100	5075400	12130000
AELEEVTLDGKPLQALRVTDLK	22	2437.34	S4R3H4;E7EQT4;Q9UKV3	S4R3H4	2	23	ACIN1	Apoptotic chromatin condensation inducer in the nucleus	yes	no	3	7.7105e-05	94.201				By MS/MS	By MS/MS	By MS/MS				1	1	1	23877000	0	0	0	8630600	4434500	10812000
AELGEADEAELQRLVAAEQQKAQ	23	2496.25	E9PIR3;G3XAN8;Q9Y5J9	E9PIR3	2	24	TIMM8B	Mitochondrial import inner membrane translocase subunit Tim8 B	yes	no	3	0.0016105	73.405	By matching	By MS/MS	By MS/MS				1	1	1				18430000	3954800	8116800	6358600	0	0	0
AELGLNEHHQNEVINYMRF	19	2313.1	Q9NQ48	Q9NQ48	2	20	LZTFL1	Leucine zipper transcription factor-like protein 1	yes	yes	3	0.00070381	138.07				By MS/MS	By MS/MS	By MS/MS				1	1	1	38741000	0	0	0	12422000	7793600	18525000
AELIQKKL	8	941.591	A2AB88;O15212	A2AB88	2	9	PFDN6	Prefoldin subunit 6	yes	no	2	0.018261	134.44	By matching	By matching	By MS/MS				1	1	1				698600000	204040000	252580000	241980000	0	0	0
AELIQKKLQGEVEKY	15	1774.98	A2AB88;O15212	A2AB88	2	16	PFDN6	Prefoldin subunit 6	yes	no	2;3	0.002474	118.37	By MS/MS	By MS/MS	By MS/MS	By MS/MS	By MS/MS	By MS/MS	1	2	2	1	2	1	896020000	120170000	190370000	143620000	158670000	172990000	110200000
AELIQKKLQGEVEKYQQL	18	2144.18	A2AB88;O15212	A2AB88	2	19	PFDN6	Prefoldin subunit 6	yes	no	2;3	4.0494e-157	309.81	By MS/MS	By MS/MS	By MS/MS	By MS/MS	By MS/MS	By MS/MS	1	1	2	1	1	1	2351000000	238130000	492970000	440230000	488050000	463900000	227750000
AELIQKKLQGEVEKYQQLQKDL	22	2628.45	A2AB88;O15212	A2AB88	2	23	PFDN6	Prefoldin subunit 6	yes	no	4	7.2508e-11	168.3	By MS/MS	By MS/MS	By MS/MS	By MS/MS	By MS/MS	By MS/MS	1	1	1	1	1	1	85160000	13541000	12049000	9902900	18170000	21369000	10128000
AELQMLLEEEIPSGKRALIESY	22	2518.3	B6VEX4;Q8IZP0;A0A0A0MRT6	B6VEX4	2	23	ABI1	Abl interactor 1	yes	no	3	0.0009301	74.662						By MS/MS						1	8995500	0	0	0	0	0	8995500
AELQQLRVQE	10	1212.65	E7EQY1;Q96C01;C9J2Y4	E7EQY1	2	11	FAM136A	Protein FAM136A	yes	no	2	0.0091681	117.02	By matching	By MS/MS	By MS/MS	By matching			1	1	1	1			49163000	8747400	15661000	14225000	10530000	0	0
AELQQLRVQEA	11	1283.68	E7EQY1;Q96C01;C9J2Y4	E7EQY1	2	12	FAM136A	Protein FAM136A	yes	no	2	0.0012667	146.71	By MS/MS	By MS/MS	By MS/MS	By MS/MS	By MS/MS	By MS/MS	1	1	1	1	1	1	403440000	118590000	68013000	58611000	54192000	68455000	35581000
AELQQLRVQEAV	12	1382.75	E7EQY1;Q96C01;C9J2Y4	E7EQY1	2	13	FAM136A	Protein FAM136A	yes	no	2	0.011196	78.653	By MS/MS						1						5341800	5341800	0	0	0	0	0
AELQQLRVQEAVESM	15	1729.87	E7EQY1;Q96C01;C9J2Y4	E7EQY1	2	16	FAM136A	Protein FAM136A	yes	no	2	0.0017241	137.59	By MS/MS	By MS/MS	By MS/MS	By matching	By MS/MS	By MS/MS	1	1	1	1	1	1	69249000	9845000	18688000	9427500	11146000	12688000	7454300
AELQQLRVQEAVESMVK	17	1957.03	E7EQY1;Q96C01;C9J2Y4	E7EQY1	2	18	FAM136A	Protein FAM136A	yes	no	2;3	1.1861e-28	218.28	By matching			By MS/MS	By MS/MS	By MS/MS	1			2	2	2	152980000	2288300	0	0	50601000	37887000	62206000
AELQQLRVQEAVESMVKSL	19	2157.15	E7EQY1;Q96C01;C9J2Y4	E7EQY1	2	20	FAM136A	Protein FAM136A	yes	no	2;3	7.2226e-39	223.9	By MS/MS	By MS/MS	By MS/MS	By MS/MS	By MS/MS	By MS/MS	2	2	2	2	2	2	211620000	11836000	33621000	39513000	31280000	57296000	38075000
AELQQLRVQEAVESMVKSLER	21	2442.29	E7EQY1;Q96C01;C9J2Y4	E7EQY1	2	22	FAM136A	Protein FAM136A	yes	no	3	0.0035835	69.152				By MS/MS						1			4964700	0	0	0	4964700	0	0
AELQQLRVQEAVESMVKSLERENIR	25	2954.56	E7EQY1;Q96C01;C9J2Y4	E7EQY1	2	26	FAM136A	Protein FAM136A	yes	no	4	4.5632e-42	220.52				By MS/MS	By MS/MS	By MS/MS				1	2	1	115780000	0	0	0	31986000	32928000	50862000
AELRAKSTPSGF	12	1262.66	P12277;G3V4N7;G3V461	P12277	40	51	CKB	Creatine kinase B-type	yes	no	2	0.0043635	99.973				By MS/MS	By MS/MS	By MS/MS				1	1	1	205140000	0	0	0	59428000	28538000	117170000
AELSEEALLSVLPTIRVPK	19	2064.18	F5H571;P45974	F5H571	2	20	USP5	Ubiquitin carboxyl-terminal hydrolase 5	yes	no	2;3	4.6975e-39	226.88				By MS/MS	By MS/MS	By MS/MS				2	2	2	110690000	0	0	0	27559000	27041000	56086000
AELTALESLIEMGFPRGRAEK	21	2317.21	A0A087WTZ5;E9PJ81;E9PRQ7;Q04323	A0A087WTZ5	2	22	UBXN1	UBX domain-containing protein 1	yes	no	3	0.00046486	109.09				By matching	By MS/MS	By MS/MS				1	1	1	19527000	0	0	0	5695000	7604900	6227400
AELTALESLIEMGFPRGRAEKAL	23	2501.33	A0A087WTZ5;E9PJ81;E9PRQ7;Q04323	A0A087WTZ5	2	24	UBXN1	UBX domain-containing protein 1	yes	no	3	2.5505e-05	116.65		By MS/MS		By matching				2		1			36468000	0	13621000	0	22847000	0	0
AELVQGQSAPVGMKAEGF	18	1817.9	Q96I24	Q96I24	2	19	FUBP3	Far upstream element-binding protein 3	yes	yes	2	0.0031095	82.102						By MS/MS						1	0	0	0	0	0	0	0
AELVQGQSAPVGMKAEGFVDALHR	24	2509.27	Q96I24	Q96I24	2	25	FUBP3	Far upstream element-binding protein 3	yes	yes	3;4	1.1958e-27	200.54				By MS/MS	By MS/MS	By MS/MS				3	2	3	430040000	0	0	0	154340000	116540000	159150000
AEMLYGLIHA	10	1116.56	Q5SRQ6;P67870;N0E644;A0A0G2JM58;Q5SRQ3;N0E472;A0A0G2JM12	Q5SRQ6	95	104	CSNK2B;CSNK2B-LY6G5B-562;CSNK2B-LY6G5B-1181;CSNK2B-LY6G5B--991	Casein kinase II subunit beta	yes	no	2	0.041251	72.234				By matching	By matching	By MS/MS				1	1	1	13977000	0	0	0	4452900	4504200	5020300
AENGDNEKMAALEAK	15	1589.74	P05455;E9PFL9;E7ERC4	P05455	2	16	SSB	Lupus La protein	yes	no	2	1.7896e-27	212.55				By MS/MS	By matching	By MS/MS				1	1	1	67380000	0	0	0	20392000	21540000	25449000
AENLLDGPPNPKR	13	1419.75	Q92793	Q92793	2	14	CREBBP	CREB-binding protein	yes	yes	2	0.00090502	130.94		By matching		By MS/MS	By MS/MS	By MS/MS		1		1	1	1	60024000	0	16780000	0	10308000	16219000	16717000
AENPSLENHR	10	1165.55	O00505	O00505	2	11	KPNA3	Importin subunit alpha-4	yes	yes	2	0.012313	98.033				By MS/MS	By MS/MS	By MS/MS				1	1	1	483650000	0	0	0	146330000	138070000	199260000
AENPSLENHRIKSF	14	1640.83	O00505	O00505	2	15	KPNA3	Importin subunit alpha-4	yes	yes	3	0.0029789	94.09				By matching		By MS/MS				1		1	100990000	0	0	0	46072000	0	54913000
AENREPRGAVEAELDPVEY	19	2143.02	C9JYM0;O75817	C9JYM0	2	20	POP7	Ribonuclease P protein subunit p20	yes	no	2	0.00034388	145.43				By MS/MS	By MS/MS	By MS/MS				1	1	1	41070000	0	0	0	13698000	11209000	16163000
AENSGRAGKSSGSGAGKGA	19	1647.79	Q9UHV9	Q9UHV9	2	20	PFDN2	Prefoldin subunit 2	yes	yes	3	0.004497	86.727	By matching	By matching	By MS/MS	By matching			1	1	1	1			43932000	14051000	10606000	12283000	6992300	0	0
AEPASVAAESLAGSR	15	1414.71	Q9NQT5	Q9NQT5	2	16	EXOSC3	Exosome complex component RRP40	yes	yes	2	0.0054368	96.745		By matching	By matching	By matching	By matching	By MS/MS		1	1	1	1	1	342730000	0	13824000	8761000	94296000	91268000	134590000
AEPASVAAESLAGSRAR	17	1641.84	Q9NQT5	Q9NQT5	2	18	EXOSC3	Exosome complex component RRP40	yes	yes	2	1.3703e-78	262.07	By matching	By matching	By matching	By MS/MS	By MS/MS	By MS/MS	1	1	1	2	1	1	1241300000	7688600	16573000	13750000	379410000	327820000	496020000
AEPASVAAESLAGSRARAAR	20	1940.02	Q9NQT5	Q9NQT5	2	21	EXOSC3	Exosome complex component RRP40	yes	yes	3	0.00071453	104.61				By MS/MS	By MS/MS	By MS/MS				1	1	1	739800000	0	0	0	222780000	206910000	310100000
AEPAVQRTLLEK	12	1353.76	P14209;A0A096LP69	P14209	174	185	CD99	CD99 antigen	yes	no	2;3	6.3284e-05	169.52	By MS/MS	By MS/MS	By MS/MS				2	2	2				1959800000	733140000	718860000	507800000	0	0	0
AEPDYIEDDNPELIRPQKLINPVK	24	2805.45	Q9H098;F8WCJ2;C9JYP1;C9J6Y8;X6RET8;C9JP05;C9J3Q3;C9J6N5;C9JQ40;C9JW51;A0A1C7CYX8	Q9H098	2	25	FAM107B	Protein FAM107B	yes	no	3	9.2638e-06	119.06	By MS/MS	By MS/MS	By MS/MS				1	1	1				73124000	23847000	30711000	18565000	0	0	0
AEPPPPPEPARI	12	1269.67	A0A0U1RQT8;Q8TCZ2	A0A0U1RQT8	166	177	CD99L2	CD99 antigen-like protein 2	yes	no	2	0.020736	68.557	By matching	By MS/MS	By MS/MS				1	1	1				414940000	158980000	142640000	113320000	0	0	0
AEPSAATQSHSISSSSF	17	1692.76	B7Z4M1;F5H891;F5GWG7;F5H617;O95197	B7Z4M1	2	18	RTN3	Reticulon;Reticulon-3	yes	no	2	6.8224e-20	201.48				By MS/MS	By MS/MS	By MS/MS				1	1	1	417550000	0	0	0	124280000	120830000	172440000
AEPSAPESKHKSSLNSSPWSGL	22	2295.11	Q8TCJ2	Q8TCJ2	2	23	STT3B	Dolichyl-diphosphooligosaccharide--protein glycosyltransferase subunit STT3B	yes	yes	3	7.5668e-05	94.707				By MS/MS	By MS/MS	By matching				1	1	1	179240000	0	0	0	70433000	40073000	68735000
AEQATKSVLFV	11	1191.65	F2Z2R9;F2Z2Q9;G5E9R5;D3YTI2;P24666	F2Z2R9	2	12	ACP1	Low molecular weight phosphotyrosine protein phosphatase	yes	no	2	0.0011413	121.73	By MS/MS	By MS/MS	By MS/MS	By MS/MS	By MS/MS	By MS/MS	1	1	1	1	1	1	561710000	53098000	72575000	76831000	126140000	155530000	77528000
AEQATKSVLFVC	12	1294.66	F2Z2R9;F2Z2Q9;G5E9R5;D3YTI2;P24666	F2Z2R9	2	13	ACP1	Low molecular weight phosphotyrosine protein phosphatase	yes	no	2	0.0023042	113.22	By MS/MS	By MS/MS	By MS/MS	By MS/MS	By MS/MS	By MS/MS	1	1	1	1	1	1	89781000	5953800	14371000	13286000	19780000	23239000	13153000
AEQATKSVLFVCL	13	1407.74	F2Z2R9;F2Z2Q9;G5E9R5;D3YTI2;P24666	F2Z2R9	2	14	ACP1	Low molecular weight phosphotyrosine protein phosphatase	yes	no	2	0.0011054	133.23	By MS/MS	By MS/MS	By MS/MS	By MS/MS	By MS/MS	By MS/MS	1	1	1	1	1	2	95870000	8936900	15102000	15150000	14594000	28855000	13233000
AEQEQRKIPLVPENL	15	1762.96	R4GMU7;Q6DKI1	R4GMU7	4	18	RPL7L1	60S ribosomal protein L7-like 1	yes	no	2	0.005105	98.368				By MS/MS		By MS/MS				1		1	47885000	0	0	0	16461000	0	31424000
AEQEQRKIPLVPENLLK	17	2004.14	R4GMU7;Q6DKI1	R4GMU7	4	20	RPL7L1	60S ribosomal protein L7-like 1	yes	no	3	0.0099365	79.676				By MS/MS	By matching	By MS/MS				1	1	1	141750000	0	0	0	55884000	32009000	53857000
AEQGDEGVADAPQ	13	1285.54	Q9NWT8	Q9NWT8	112	124	AURKAIP1	Aurora kinase A-interacting protein	yes	yes	2	0.0011559	140.16	By MS/MS	By MS/MS	By MS/MS	By MS/MS	By MS/MS	By MS/MS	1	1	1	1	1	1	1474400000	379370000	313810000	300810000	141840000	182440000	156100000
AEQGDEGVADAPQIQC	16	1629.69	Q9NWT8	Q9NWT8	112	127	AURKAIP1	Aurora kinase A-interacting protein	yes	yes	2	0.011739	80.17	By matching	By MS/MS	By MS/MS	By MS/MS	By MS/MS		1	1	1	1	1		62161000	7175700	13819000	14989000	11910000	14268000	0
AEQLSPGKAVDQVCTF	16	1691.82	O15541	O15541	2	17	RNF113A	RING finger protein 113A	yes	yes	2	0.00444	107.17				By MS/MS	By MS/MS	By MS/MS				1	1	1	95471000	0	0	0	33068000	22914000	39490000
AEQSDEAVKYY	11	1301.58	P00167	P00167	2	12	CYB5A	Cytochrome b5	yes	yes	2	0.0029245	109.83				By MS/MS	By MS/MS	By MS/MS				1	1	1	172260000	0	0	0	58590000	40079000	73590000
AERAALEELVK	11	1227.68	D6RF05;A0A2R8YCI2;E7ETE2;B4E1C5;B4DDD8;P12081	D6RF05	2	12	HARS	Histidine--tRNA ligase, cytoplasmic	yes	no	2	0.022599	73.435				By MS/MS	By matching	By matching				1	1	1	48057000	0	0	0	14066000	12630000	21361000
AERAALEELVKLQGER	16	1810.99	D6RF05;A0A2R8YCI2;E7ETE2;B4E1C5;B4DDD8;P12081	D6RF05	2	17	HARS	Histidine--tRNA ligase, cytoplasmic	yes	no	3	0.0021381	135.27			By matching	By MS/MS	By MS/MS	By MS/MS			1	1	1	1	63144000	0	0	2748900	23260000	15096000	22039000
AERAALEELVKLQGERVR	18	2066.16	D6RF05;A0A2R8YCI2;E7ETE2;B4E1C5;B4DDD8;P12081	D6RF05	2	19	HARS	Histidine--tRNA ligase, cytoplasmic	yes	no	4	0.019322	62.765				By MS/MS	By matching	By matching				1	1	1	158490000	0	0	0	60670000	42880000	54938000
AEREVESGPR	10	1128.55	Q5VZL5	Q5VZL5	2	11	ZMYM4	Zinc finger MYM-type protein 4	yes	yes	2	0.0083283	108.7				By matching	By matching	By MS/MS				1	1	1	127290000	0	0	0	37708000	31632000	57951000
AERGGDGGESERFNPGELR	19	2031.94	G3V220;O14776	G3V220	2	20	TCERG1	Transcription elongation regulator 1	yes	no	3	0.0005098	142.43				By MS/MS	By MS/MS	By MS/MS				1	1	1	309590000	0	0	0	105950000	67416000	136220000
AERGGDGGESERFNPGELRM	20	2162.98	G3V220;O14776	G3V220	2	21	TCERG1	Transcription elongation regulator 1	yes	no	3	0.0035652	78.987	By MS/MS	By matching	By matching	By MS/MS	By MS/MS	By matching	1	1	1	1	1	1	123810000	22069000	26131000	18514000	20011000	20140000	16949000
AERKFMNPFNMPNLYQKL	18	2240.12	P31948;F5H783	P31948	120	137	STIP1	Stress-induced-phosphoprotein 1	yes	no	4	0.0028339	107.82	By MS/MS	By MS/MS	By MS/MS	By MS/MS	By MS/MS		1	1	1	1	1		209960000	36974000	45242000	58042000	37103000	32600000	0
AERKQSGKAAEDEEVPAFF	19	2108.02	A0A1C7CYX9	A0A1C7CYX9	2	20			yes	yes	3	0.0045755	85.974				By MS/MS	By MS/MS	By matching				1	1	1	139990000	0	0	0	52453000	39872000	47664000
AERPEDLNLPNAVITR	16	1806.96	Q9NRF9	Q9NRF9	2	17	POLE3	DNA polymerase epsilon subunit 3	yes	yes	2	0.0018524	143.38				By MS/MS	By MS/MS	By MS/MS				1	1	1	116960000	0	0	0	44487000	25303000	47170000
AERPEDLNLPNAVITRI	17	1920.04	Q9NRF9	Q9NRF9	2	18	POLE3	DNA polymerase epsilon subunit 3	yes	yes	2	0.027942	58.21	By matching	By MS/MS	By matching				1	1	1				9996300	1889500	5060000	3046700	0	0	0
AERPEDLNLPNAVITRIIK	19	2161.22	Q9NRF9	Q9NRF9	2	20	POLE3	DNA polymerase epsilon subunit 3	yes	yes	3	0.01452	61.767				By MS/MS	By MS/MS	By MS/MS				1	1	1	24461000	0	0	0	7814200	5835400	10811000
AERPEDLNLPNAVITRIIKE	20	2290.26	Q9NRF9	Q9NRF9	2	21	POLE3	DNA polymerase epsilon subunit 3	yes	yes	3	0.0081482	64.723	By MS/MS	By matching					1	1					6346200	2164500	4181700	0	0	0	0
AERYGINTTDIFQTV	15	1726.85	P37802;X6RJP6	P37802	100	114	TAGLN2	Transgelin-2	yes	no	2	0.0015737	140.14	By MS/MS	By MS/MS	By MS/MS	By MS/MS	By MS/MS	By MS/MS	1	1	1	1	1	1	101070000	8713500	17512000	17305000	23992000	22343000	11200000
AESDFVKFDTPFLPKPLFF	19	2244.15	Q14684	Q14684	638	656	RRP1B	Ribosomal RNA processing protein 1 homolog B	yes	yes	3	0.0048436	83.404				By matching	By matching	By MS/MS				1	1	1	33165000	0	0	0	9649600	8783400	14732000
AESDWDTVTVLR	12	1390.67	O60869	O60869	2	13	EDF1	Endothelial differentiation-related factor 1	yes	yes	2	8.7668e-05	167.67	By MS/MS	By matching		By MS/MS	By MS/MS	By MS/MS	1	1		1	1	1	597740000	5628400	12886000	0	171800000	164610000	242810000
AESDWDTVTVLRK	13	1518.77	O60869	O60869	2	14	EDF1	Endothelial differentiation-related factor 1	yes	yes	2	1.3921e-76	265.36	By MS/MS	By matching		By MS/MS	By MS/MS	By MS/MS	1	1		2	1	1	569310000	6211200	4807600	0	164060000	165240000	228990000
AESDWDTVTVLRKKGPTAAQAK	22	2371.25	O60869	O60869	2	23	EDF1	Endothelial differentiation-related factor 1	yes	yes	3;4	4.8012e-05	122.01				By MS/MS	By MS/MS	By MS/MS				2	2	1	474220000	0	0	0	178140000	171890000	124180000
AESGVERQVLLGDQIPKFAV	20	2155.16	P28072	P28072	214	233	PSMB6	Proteasome subunit beta type-6	yes	yes	3	0.033306	59.372	By MS/MS	By matching	By matching				1	1	1				52788000	17929000	18132000	16727000	0	0	0
AESRLSWLDGSGLGF	15	1593.78	E9PJF4;P54105;E9PMI6;J3KN38	E9PJF4	40	54	CLNS1A	Methylosome subunit pICln	yes	no	2	0.030058	57.802	By matching	By matching	By MS/MS	By matching	By matching	By matching	1	1	1	1	1	1	46671000	2902400	6013700	4912200	9432400	7422600	15988000
AESSDKLYRVEY	12	1458.7	P09874;Q5VX84;Q5VX85	P09874	2	13	PARP1	Poly [ADP-ribose] polymerase 1	yes	no	2	1.3385e-07	178.81				By MS/MS	By MS/MS	By MS/MS				1	1	1	2137900000	0	0	0	619570000	333590000	1184700000
AESSDKLYRVEYAK	14	1657.83	P09874;Q5VX84;Q5VX85	P09874	2	15	PARP1	Poly [ADP-ribose] polymerase 1	yes	no	2;3	6.524e-62	252.37				By MS/MS	By MS/MS	By MS/MS				2	2	2	3558100000	0	0	0	1163600000	806960000	1587500000
AESSDKLYRVEYAKSGR	17	1957.99	P09874;Q5VX84;Q5VX85	P09874	2	18	PARP1	Poly [ADP-ribose] polymerase 1	yes	no	3;4	3.8882e-06	172.2				By MS/MS	By MS/MS	By MS/MS				2	2	2	2950200000	0	0	0	978600000	721420000	1250200000
AESSDKLYRVEYAKSGRASCK	21	2347.16	P09874;Q5VX84;Q5VX85	P09874	2	22	PARP1	Poly [ADP-ribose] polymerase 1	yes	no	4	0.039099	46.353				By MS/MS	By matching	By matching				1	1	1	67671000	0	0	0	24346000	20748000	22577000
AESSESFTMASSPAQR	16	1684.74	P49736;F8WDM3	P49736	2	17	MCM2	DNA replication licensing factor MCM2	yes	no	2	3.1e-78	259.47				By MS/MS	By MS/MS	By MS/MS				1	1	1	60011000	0	0	0	12488000	24200000	23323000
AESSESFTMASSPAQRR	17	1840.84	P49736;F8WDM3	P49736	2	18	MCM2	DNA replication licensing factor MCM2	yes	no	2	6.3737e-51	243.4				By MS/MS	By MS/MS	By MS/MS				1	1	1	59326000	0	0	0	16113000	20063000	23150000
AESSESFTMASSPAQRRR	18	1996.94	P49736;F8WDM3	P49736	2	19	MCM2	DNA replication licensing factor MCM2	yes	no	3	0.0073323	88.133				By MS/MS	By MS/MS					1	1		47045000	0	0	0	25790000	21255000	0
AESVERLQQRVQELERELAQER	22	2695.4	D6RJC9;E7EWE1;E7EQ61;Q9GZZ9	D6RJC9	2	23	UBA5	Ubiquitin-like modifier-activating enzyme 5	yes	no	4	6.7013e-11	168.75				By MS/MS	By MS/MS	By MS/MS				1	1	1	90129000	0	0	0	33268000	26879000	29983000
AETAAGVGRFK	11	1105.59	H3BN88;Q12788	H3BN88	2	12	TBL3	Transducin beta-like protein 3	yes	no	2	0.040943	82.645						By MS/MS						1	0	0	0	0	0	0	0
AETAAGVGRFKTNY	14	1483.74	H3BN88;Q12788	H3BN88	2	15	TBL3	Transducin beta-like protein 3	yes	no	2	1.6976e-111	282.21				By MS/MS	By MS/MS	By MS/MS				1	1	1	271160000	0	0	0	83631000	50117000	137420000
AETAAGVGRFKTNYAVER	18	1938.99	H3BN88;Q12788	H3BN88	2	19	TBL3	Transducin beta-like protein 3	yes	no	3	0.0022673	122.44				By MS/MS	By MS/MS	By matching				1	1	1	330520000	0	0	0	97155000	101530000	131830000
AETEERSLDNF	11	1309.58	Q9UKY7	Q9UKY7	2	12	CDV3	Protein CDV3 homolog	yes	yes	2	0.0015152	150.35				By MS/MS	By MS/MS	By MS/MS				1	1	1	99355000	0	0	0	25734000	37328000	36292000
AETEERSLDNFFAK	14	1655.78	Q9UKY7	Q9UKY7	2	15	CDV3	Protein CDV3 homolog	yes	yes	2	9.8116e-49	241.15				By MS/MS	By MS/MS	By MS/MS				1	1	1	110670000	0	0	0	32968000	34762000	42941000
AETEERSLDNFFAKR	15	1811.88	Q9UKY7	Q9UKY7	2	16	CDV3	Protein CDV3 homolog	yes	yes	3	2.2681e-19	200.44				By MS/MS	By MS/MS	By MS/MS				1	1	1	315420000	0	0	0	106230000	91772000	117410000
AETERNART	9	1046.51	O75956	O75956	118	126	CDK2AP2	Cyclin-dependent kinase 2-associated protein 2	yes	yes	2	0.01271	116.05		By matching	By MS/MS					1	1				38386000	0	17270000	21116000	0	0	0
AETGSGKTGAFSIPVIQI	18	1774.95	Q92499	Q92499	46	63	DDX1	ATP-dependent RNA helicase DDX1	yes	yes	2	0.0072989	85.845				By matching		By MS/MS				1		1	13430000	0	0	0	4219200	0	9210700
AETLEFNDVYQEV	13	1555.7	Q08945	Q08945	2	14	SSRP1	FACT complex subunit SSRP1	yes	yes	2	0.0047381	94.692	By MS/MS	By MS/MS	By MS/MS				1	1	1				10939000	2543500	5190900	3204700	0	0	0
AETLEFNDVYQEVK	14	1683.8	Q08945	Q08945	2	15	SSRP1	FACT complex subunit SSRP1	yes	yes	2	0.00094063	123.01		By matching		By matching		By MS/MS		1		1		1	40572000	0	6791200	0	13672000	0	20109000
AETLEFNDVYQEVKGSMNDGRLR	23	2670.27	Q08945	Q08945	2	24	SSRP1	FACT complex subunit SSRP1	yes	yes	3;4	5.4596e-69	246.11	By MS/MS	By MS/MS		By MS/MS	By MS/MS	By MS/MS	1	1		3	3	4	1807000000	9010600	17382000	0	680850000	339980000	759760000
AETLEFNDVYQEVKGSMNDGRLRL	24	2783.35	Q08945	Q08945	2	25	SSRP1	FACT complex subunit SSRP1	yes	yes	3	8.9463e-06	100.19		By MS/MS						1					9330100	0	9330100	0	0	0	0
AETLEFNDVYQEVKGSMNDGRLRLS	25	2870.39	Q08945	Q08945	2	26	SSRP1	FACT complex subunit SSRP1	yes	yes	3	1.3951e-40	212.1	By MS/MS	By MS/MS	By matching			By MS/MS	1	1	1			1	38433000	7055800	16676000	7433100	0	0	7267500
AETLSGLGDSGAAGAAAL	18	1530.75	Q15424;K7ES42	Q15424	2	19	SAFB	Scaffold attachment factor B1	yes	no	2	0.010679	72.652				By matching		By MS/MS				1		1	27727000	0	0	0	7911300	0	19816000
AETVADTRR	9	1017.52	O60493	O60493	2	10	SNX3	Sorting nexin-3	yes	yes	2	9.1568e-11	175.44	By matching		By matching	By MS/MS	By MS/MS	By MS/MS	1		1	1	1	1	1079200000	4251000	0	5459800	325910000	299060000	444480000
AETVADTRRLITKPQNL	17	1925.07	O60493	O60493	2	18	SNX3	Sorting nexin-3	yes	yes	3	0.0060325	99.451	By MS/MS	By MS/MS	By MS/MS				1	1	1				61222000	22267000	19157000	19799000	0	0	0
AETVADTRRLITKPQNLNDAY	21	2388.24	O60493	O60493	2	22	SNX3	Sorting nexin-3	yes	yes	3	0.0022606	77.037				By matching	By MS/MS	By matching				1	1	1	47662000	0	0	0	23270000	14084000	10308000
AETVTKGGIML	11	1118.6	P61604;B8ZZL8;S4R3N1	P61604	23	33	HSPE1;HSPE1-MOB4	10 kDa heat shock protein, mitochondrial	yes	no	2	0.024794	71.614	By MS/MS	By MS/MS	By matching				1	1	1				63105000	17740000	23858000	21506000	0	0	0
AETVTKGGIMLPEKSQGKVLQA	22	2284.25	P61604;B8ZZL8;S4R3N1	P61604	23	44	HSPE1;HSPE1-MOB4	10 kDa heat shock protein, mitochondrial	yes	no	3	2.9893e-06	139.69	By MS/MS	By MS/MS	By MS/MS	By MS/MS	By MS/MS		1	1	1	2	1		175930000	41258000	44581000	40893000	28237000	20963000	0
AETVTKGGIMLPEKSQGKVLQATVV	25	2583.43	P61604;B8ZZL8;S4R3N1	P61604	23	47	HSPE1;HSPE1-MOB4	10 kDa heat shock protein, mitochondrial	yes	no	3	1.8067e-16	168.25	By MS/MS	By MS/MS	By MS/MS	By MS/MS	By MS/MS		1	1	1	1	1		141710000	21246000	37360000	29833000	26791000	26483000	0
AEVDAAMAARPHSI	14	1437.7	P22626;A0A087WUI2	P22626	73	86	HNRNPA2B1	Heterogeneous nuclear ribonucleoproteins A2/B1	yes	no	3	0.017558	65.805				By matching	By MS/MS	By matching				1	1	1	110870000	0	0	0	40577000	40519000	29776000
AEVDKVTGRF	10	1120.59	P63220;Q8WVC2;Q9BYK1	P63220	37	46	RPS21	40S ribosomal protein S21	yes	no	2	0.0032478	120.99	By MS/MS	By MS/MS	By MS/MS				1	1	1				232040000	74391000	73517000	84136000	0	0	0
AEVDKVTGRFNGQ	13	1419.71	P63220;Q8WVC2;Q9BYK1	P63220	37	49	RPS21	40S ribosomal protein S21	yes	no	2;3	1.4619e-18	201.46	By MS/MS	By MS/MS	By MS/MS	By MS/MS	By MS/MS		2	2	2	1	1		724810000	182680000	238520000	277620000	13601000	12392000	0
AEVDKVTGRFNGQF	14	1566.78	P63220;Q8WVC2;Q9BYK1	P63220	37	50	RPS21	40S ribosomal protein S21	yes	no	2	0.027477	58.674		By matching	By MS/MS					1	1				17710000	0	9879900	7829800	0	0	0
AEVDKVTGRFNGQFKTY	17	1958.98	P63220;Q8WVC2;Q9BYK1	P63220	37	53	RPS21	40S ribosomal protein S21	yes	no	3	0.001851	140.16	By MS/MS	By MS/MS	By MS/MS	By MS/MS	By MS/MS	By MS/MS	1	1	2	1	1	1	1097900000	205600000	272030000	304850000	117020000	134520000	63893000
AEVDKVTGRFNGQFKTYAI	19	2143.11	P63220;Q8WVC2;Q9BYK1	P63220	37	55	RPS21	40S ribosomal protein S21	yes	no	3	8.3617e-05	150.13	By MS/MS	By MS/MS	By MS/MS	By MS/MS	By MS/MS		1	1	1	1	1		477250000	100830000	139280000	121950000	49326000	65864000	0
AEVEETLKRLQSQKGVQGIIVV	22	2423.37	B1AKR6;Q9NP97	B1AKR6	54	75	DYNLRB1	Dynein light chain roadblock-type 1	yes	no	3	0.0043045	64.265	By MS/MS	By matching	By matching		By matching		1	1	1		1		28277000	5264000	8787300	4407900	0	9817900	0
AEVEQKKKR	9	1114.65	K7ELC2;P62841;K7EJ78;K7EQJ5	K7ELC2	9	17	RPS15	40S ribosomal protein S15	yes	no	3	0.033707	83.948	By matching	By matching	By matching	By MS/MS	By matching	By matching	1	1	1	1	1	1	29727000	3364500	1199500	1902700	13162000	4415200	5683900
AEVEQKKKRTF	11	1362.76	K7ELC2;P62841;K7EJ78;K7EQJ5	K7ELC2	9	19	RPS15	40S ribosomal protein S15	yes	no	3	0.011733	100.72	By matching	By matching	By matching	By MS/MS	By matching	By matching	1	1	1	1	1	1	226990000	17986000	14151000	8056500	70598000	41624000	74577000
AEVEQKKKRTFR	12	1518.86	K7ELC2;P62841;K7EJ78;K7EQJ5	K7ELC2	9	20	RPS15	40S ribosomal protein S15	yes	no	3;4	0.016978	71.241		By matching	By matching	By MS/MS	By MS/MS	By MS/MS		1	1	2	2	2	211040000	0	11131000	7371500	79484000	57830000	55223000
AEVEQKKKRTFRKF	14	1794.03	K7ELC2;P62841;K7EJ78;K7EQJ5	K7ELC2	9	22	RPS15	40S ribosomal protein S15	yes	no	4	0.024759	60.628				By matching	By MS/MS	By matching				1	1	1	151630000	0	0	0	36755000	39988000	74890000
AEVEVQDGPNEDG	13	1357.56	P08574	P08574	150	162	CYC1	Cytochrome c1, heme protein, mitochondrial	yes	yes	2	0.0074787	81.865	By matching	By MS/MS	By MS/MS				1	1	1				73394000	25187000	26583000	21623000	0	0	0
AEVGEDSGARALL	13	1286.65	P85037	P85037	2	14	FOXK1	Forkhead box protein K1	yes	yes	2	0.012313	79.659				By MS/MS	By matching	By MS/MS				1	1	1	73017000	0	0	0	0	23883000	49134000
AEVGEDSGARALLALR	16	1626.87	P85037	P85037	2	17	FOXK1	Forkhead box protein K1	yes	yes	2	0.013522	72.089				By MS/MS	By MS/MS					1	1		94882000	0	0	0	56392000	38490000	0
AEVLPQINLDHY	12	1410.71	Q8IY37;F5H3Y4	Q8IY37	529	540	DHX37	Probable ATP-dependent RNA helicase DHX37	yes	no	2	0.0030145	107.21					By MS/MS	By MS/MS					1	1	33457000	0	0	0	0	15475000	17982000
AEVLQVPPMRVYEV	14	1628.86	E7EPT4;P19404	E7EPT4	105	118	NDUFV2	NADH dehydrogenase [ubiquinone] flavoprotein 2, mitochondrial	yes	no	2	0.0023171	104.79	By MS/MS	By MS/MS	By MS/MS				1	1	1				29918000	10737000	11093000	8088200	0	0	0
AEVQVLVLDGRGHLLGR	17	1831.04	P40429;M0QZU1;A0A096LPE0	P40429	2	18	RPL13A	60S ribosomal protein L13a	yes	no	3	0.0092835	82.707				By matching	By MS/MS	By matching				1	1	1	27482000	0	0	0	8994400	9824200	8663000
AEWDDYVPKLYEQLSGK	17	2039.98	P30086	P30086	171	187	PEBP1	Phosphatidylethanolamine-binding protein 1;Hippocampal cholinergic neurostimulating peptide	yes	yes	3	0.0091747	84.874	By MS/MS	By MS/MS		By MS/MS	By MS/MS	By MS/MS	1	1		1	1	1	57208000	6851700	10104000	0	14366000	13328000	12557000
AEYHADIYDKV	11	1322.61	Q9NRX4	Q9NRX4	50	60	PHPT1	14 kDa phosphohistidine phosphatase	yes	yes	2	0.0084069	90.827	By matching	By MS/MS	By MS/MS				1	1	1				44682000	10692000	15935000	18055000	0	0	0
AEYLASIFGTEKDKVN	16	1783.9	P0DN76;Q01081;A0A1B0GW87;M0QYK5;M0R2N4;Q8WU68	P0DN76	2	17	U2AF1;U2AF1L4	Splicing factor U2AF 35 kDa subunit;Splicing factor U2AF 26 kDa subunit	yes	no	2	0.0018605	83.047				By MS/MS						1			0	0	0	0	0	0	0
AEYLASIFGTEKDKVNCSF	19	2121.01	P0DN76;Q01081;A0A1B0GW87;M0QYK5;M0R2N4;Q8WU68	P0DN76	2	20	U2AF1;U2AF1L4	Splicing factor U2AF 35 kDa subunit;Splicing factor U2AF 26 kDa subunit	yes	no	2	0.00038538	144.68						By MS/MS						1	11048000	0	0	0	0	0	11048000
AEYLASIFGTEKDKVNCSFY	20	2284.07	P0DN76;Q01081;A0A1B0GW87;M0QYK5;M0R2N4;Q8WU68	P0DN76	2	21	U2AF1;U2AF1L4	Splicing factor U2AF 35 kDa subunit;Splicing factor U2AF 26 kDa subunit	yes	no	2	1.0849e-31	208.79				By MS/MS	By MS/MS	By MS/MS				1	1	1	27936000	0	0	0	4264000	5518700	18153000
AFAEIIPQNQKAIASSL	17	1799.98	O75947;F5H608	O75947	15	31	ATP5H	ATP synthase subunit d, mitochondrial	yes	no	2	0.013417	70.195		By MS/MS						1					10015000	0	10015000	0	0	0	0
AFAETYPAASSLPNGDCGRPR	21	2179.01	P30520	P30520	2	22	ADSS	Adenylosuccinate synthetase isozyme 2	yes	yes	3	0.0066954	63.578					By MS/MS						1		14440000	0	0	0	0	14440000	0
AFANLRKVLISDS	13	1432.8	A0A286YFM8;A0A286YFL2;A0A286YFA2;A0A286YF22;A0A2C9F2M7;O43175;A0A286YER3;A0A286YFC8;A0A286YFB2;A0A286YFF3;A0A286YF34;A0A286YFK5	A0A286YFM8	2	14	PHGDH	D-3-phosphoglycerate dehydrogenase	yes	no	2	0.021647	65.627						By MS/MS						1	6609900	0	0	0	0	0	6609900
AFANLRKVLISDSLDPCCR	19	2120.09	A0A286YFM8;A0A286YFL2;A0A286YFA2;A0A286YF22;A0A2C9F2M7;O43175;A0A286YER3;A0A286YFC8;A0A286YFB2;A0A286YFF3;A0A286YF34;A0A286YFK5	A0A286YFM8	2	20	PHGDH	D-3-phosphoglycerate dehydrogenase	yes	no	3	2.1111e-05	155.49				By MS/MS	By MS/MS	By MS/MS				2	1	1	64151000	0	0	0	29658000	14286000	20207000
AFFSEVERRFDAMPF	15	1847.87	Q9UQ80	Q9UQ80	264	278	PA2G4	Proliferation-associated protein 2G4	yes	yes	2;3	3.5985e-37	222.74				By MS/MS	By MS/MS	By MS/MS				2	3	3	239790000	0	0	0	54687000	45333000	139770000
AFFVQTCREEHKKKHPDASVNFSEF	25	2980.43	P09429;Q5T7C4	P09429	17	41	HMGB1	High mobility group protein B1	yes	no	4	0.016501	59.356				By MS/MS		By MS/MS				1		1	58579000	0	0	0	27490000	0	31089000
AFFVQTCREEHKKKHPDSSVNFAEF	25	2980.43	P26583;D6R9A6	P26583	17	41	HMGB2	High mobility group protein B2	yes	no	4	0.016501	59.356				By MS/MS	By matching					1	1		42831000	0	0	0	27490000	15341000	0
AFGAVEAISDRICIHTN	17	1815.89	E9PKQ7;E9PNL5;E9PHZ5;E9PLY3;E9PSG5;E9PQM1;P07858	E9PKQ7	110	126	CTSB	Cathepsin B;Cathepsin B light chain;Cathepsin B heavy chain	yes	no	2;3	0.013416	71.806	By matching	By MS/MS	By MS/MS	By matching			1	1	2	1			46137000	2174700	27402000	12361000	4198400	0	0
AFGYYGPLRSVWVA	14	1584.81	P84103;A0A087X2D0	P84103	29	42	SRSF3	Serine/arginine-rich splicing factor 3	yes	no	2	0.01264	72.006	By matching	By MS/MS	By MS/MS				1	1	1				13464000	4650600	8813100	0	0	0	0
AFHDISPQAPTHFL	14	1579.78	P49773;D6REP8;D6RE99;D6RD60	P49773	40	53	HINT1	Histidine triad nucleotide-binding protein 1	yes	no	3	0.045188	70.438	By MS/MS	By matching	By matching				1	1	1				39141000	9553400	15233000	14354000	0	0	0
AFIEFASFEDAKEALNSCNKR	21	2389.14	P19338;H7BY16	P19338	526	546	NCL	Nucleolin	yes	no	3;4	0.00052777	98.269				By MS/MS	By MS/MS	By MS/MS				2	1	2	98821000	0	0	0	31219000	9086700	58515000
AFIEYEHERDMHSAY	15	1896.81	P08621	P08621	147	161	SNRNP70	U1 small nuclear ribonucleoprotein 70 kDa	yes	yes	3	0.0099397	80.746				By MS/MS	By MS/MS	By MS/MS				1	1	1	297190000	0	0	0	105730000	38956000	152500000
AFKDTGKTPVE	11	1191.61	P60866;E5RIP1;E5RJX2	P60866	2	12	RPS20	40S ribosomal protein S20	yes	no	2	0.032158	67.704	By MS/MS	By MS/MS	By matching	By matching	By matching	By matching	1	1	1	1	1	1	327600000	73848000	81070000	76421000	26976000	36150000	33137000
AFKDTGKTPVEPEVAIHR	18	1994.06	P60866;E5RIP1;E5RJX2	P60866	2	19	RPS20	40S ribosomal protein S20	yes	no	3;4	0.0042586	101.05				By MS/MS	By MS/MS	By MS/MS				2	2	2	891420000	0	0	0	288820000	305700000	296900000
AFKDTGKTPVEPEVAIHRIR	20	2263.24	P60866;E5RIP1;E5RJX2	P60866	2	21	RPS20	40S ribosomal protein S20	yes	no	4;5	0.0081482	64.723				By MS/MS	By MS/MS	By MS/MS				2	2	2	397730000	0	0	0	138030000	116990000	142700000
AFKDTGKTPVEPEVAIHRIRITL	23	2590.46	P60866;E5RIP1;E5RJX2	P60866	2	24	RPS20	40S ribosomal protein S20	yes	no	4	0.0026033	78.272				By MS/MS	By MS/MS	By MS/MS				1	1	1	80008000	0	0	0	30031000	17603000	32374000
AFKQMEQISQF	11	1355.65	P37802;X6RJP6;C9J5W6;Q9UI15;H7C5N2	P37802	86	96	TAGLN2;TAGLN3	Transgelin-2;Transgelin-3	yes	no	2	0.0085195	90.601	By matching	By MS/MS	By matching		By MS/MS	By MS/MS	1	1	1		2	1	109640000	18314000	14626000	17678000	0	41408000	17613000
AFKQMEQISQFL	12	1468.74	P37802;X6RJP6;C9J5W6;Q9UI15;H7C5N2	P37802	86	97	TAGLN2;TAGLN3	Transgelin-2;Transgelin-3	yes	no	2	2.5645e-05	169.44	By MS/MS	By MS/MS	By MS/MS	By MS/MS	By MS/MS	By MS/MS	1	1	1	1	1	1	127450000	11389000	19111000	18320000	33400000	28559000	16669000
AFKQMEQISQFLQA	14	1667.83	P37802;X6RJP6	P37802	86	99	TAGLN2	Transgelin-2	yes	no	2	0.00095584	122.69	By matching	By MS/MS	By matching	By MS/MS	By MS/MS	By MS/MS	1	1	1	1	1	1	155790000	12257000	18404000	20895000	42019000	35215000	26999000
AFKQMEQISQFLQAA	15	1738.87	P37802;X6RJP6	P37802	86	100	TAGLN2	Transgelin-2	yes	no	2	0.0015028	133.12	By MS/MS	By MS/MS	By MS/MS	By MS/MS	By MS/MS	By MS/MS	1	1	1	1	1	1	118140000	7519300	16002000	15654000	27050000	34205000	17708000
AFKQMEQISQFLQAAERY	18	2187.08	P37802;X6RJP6	P37802	86	103	TAGLN2	Transgelin-2	yes	no	3	1.1919e-06	168.42	By MS/MS	By MS/MS	By MS/MS	By MS/MS	By MS/MS	By MS/MS	1	1	1	1	1	1	76140000	7130500	12150000	7763900	16789000	20314000	11992000
AFLASPEYVNLPINGNGKQ	19	2031.04	A8MX94;P09211	A8MX94	156	174	GSTP1	Glutathione S-transferase P	yes	no	2;3	1.1601e-50	238.2	By MS/MS	By MS/MS	By MS/MS	By MS/MS	By MS/MS	By MS/MS	2	2	2	2	2	2	381500000	15129000	18958000	14041000	119380000	86485000	127510000
AFLGLTAPPGSKEAEVQAKQQA	22	2240.18	O75368	O75368	93	114	SH3BGRL	SH3 domain-binding glutamic acid-rich-like protein	yes	yes	3	6.3252e-06	133.24	By matching	By MS/MS	By MS/MS	By MS/MS	By MS/MS	By MS/MS	1	1	1	1	1	1	257020000	16155000	14175000	13245000	91544000	62873000	59028000
AFLGPKDLFPY	11	1266.66	Q7Z4V5;M0R0J3;A0A087WT54;P51858	Q7Z4V5	51	61	HDGFRP2;HDGF	Hepatoma-derived growth factor-related protein 2;Hepatoma-derived growth factor	no	no	2	0.0025742	111.95				By MS/MS	By MS/MS	By MS/MS				1	1	1	141390000	0	0	0	48505000	27815000	65075000
AFLHWYTGEGMD	12	1425.6	P04350;A6NNZ2;P07437;Q5JP53;Q5ST81;P68371;Q9BVA1;Q13885;Q3ZCM7;A0A075B736;Q5SQY0	P07437	393	404	TUBB4A;TUBB;TUBB4B;TUBB2B;TUBB2A;TUBB8	Tubulin beta-4A chain;Tubulin beta-8 chain-like protein LOC260334;Tubulin beta chain;Tubulin beta-4B chain;Tubulin beta-2B chain;Tubulin beta-2A chain;Tubulin beta-8 chain	no	no	2	0.0086136	83.265				By MS/MS	By MS/MS	By MS/MS				1	1	1	25232000	0	0	0	0	12443000	12789000
AFPGASLYLPMAQSV	15	1550.78	Q15038;F8VUW5;S4R3Q0	Q15038	64	78	DAZAP2	DAZ-associated protein 2	yes	no	2	0.0041572	103.01	By matching	By MS/MS	By matching		By MS/MS		1	1	1		1		30982000	4410100	9992500	4771500	0	11807000	0
AFPHLQQPSFL	11	1283.67	F8WF03;F2Z2I0;F2Z2W5;C9J647;H7BXF4;Q9NXE4	F8WF03	2	12	SMPD4	Sphingomyelin phosphodiesterase 4	yes	no	2	0.0051469	100.15				By MS/MS	By matching	By MS/MS				1	1	1	28724000	0	0	0	7037900	4084800	17602000
AFPMPGFDEH	10	1146.48	P34897	P34897	495	504	SHMT2	Serine hydroxymethyltransferase, mitochondrial	yes	yes	2	0.013568	105.39				By MS/MS	By MS/MS	By MS/MS				1	1	1	380070000	0	0	0	127410000	138300000	114360000
AFPQMITPLVTKG	13	1401.77	A0A1W2PR36;Q14353	A0A1W2PR36	201	213	GAMT	Guanidinoacetate N-methyltransferase	yes	no	2	0.005683	89.827				By MS/MS	By MS/MS	By MS/MS				1	1	1	143220000	0	0	0	41705000	27436000	74078000
AFPYGNVAFPHLPGSAPSWPS	21	2198.06	Q6UN15;H0Y8P7	Q6UN15	423	443	FIP1L1	Pre-mRNA 3-end-processing factor FIP1	yes	no	2	0.028191	92.039						By MS/MS						1	0	0	0	0	0	0	0
AFQQGKIPPTPF	12	1329.71	Q5TAL2;A0A0A0MRR7;P09234	Q5TAL2	15	26	SNRPC	U1 small nuclear ribonucleoprotein C	yes	no	2	0.003263	105.1	By matching			By MS/MS	By MS/MS	By matching	1			1	2	1	34907000	7815500	0	0	13811000	8535500	4744700
AFRADDTFEAL	11	1254.59	Q15370;B8ZZU8;I3L0M9	Q15370	78	88	TCEB2	Transcription elongation factor B polypeptide 2	yes	no	2	0.032523	67.563	By MS/MS	By matching	By matching				1	1	1				49277000	13546000	19944000	15787000	0	0	0
AFRKFLPLFDRVLVERS	17	2092.19	P61604;B8ZZL8;S4R3N1	P61604	5	21	HSPE1;HSPE1-MOB4	10 kDa heat shock protein, mitochondrial	yes	no	3	8.5605e-76	240.63				By MS/MS						1			0	0	0	0	0	0	0
AFRQALQLAAC	11	1190.62	Q96HS1	Q96HS1	2	12	PGAM5	Serine/threonine-protein phosphatase PGAM5, mitochondrial	yes	yes	2	0.022001	86.794				By matching	By MS/MS	By MS/MS				1	1	1	51643000	0	0	0	15464000	21967000	14212000
AFRQALQLAACG	12	1247.64	Q96HS1	Q96HS1	2	13	PGAM5	Serine/threonine-protein phosphatase PGAM5, mitochondrial	yes	yes	2	0.001578	119.27	By MS/MS	By MS/MS	By MS/MS	By MS/MS	By MS/MS	By MS/MS	1	1	1	1	1	1	333020000	12904000	54869000	33652000	65006000	66949000	99645000
AFRQALQLAACGL	13	1360.73	Q96HS1	Q96HS1	2	14	PGAM5	Serine/threonine-protein phosphatase PGAM5, mitochondrial	yes	yes	2	0.0010766	132.9				By MS/MS	By matching	By MS/MS				1	1	2	17561000	0	0	0	1785000	4430900	11345000
AFRQALQLAACGLAGGSA	18	1703.88	Q96HS1	Q96HS1	2	19	PGAM5	Serine/threonine-protein phosphatase PGAM5, mitochondrial	yes	yes	2	1.3099e-08	160.67	By MS/MS	By MS/MS	By MS/MS	By MS/MS	By MS/MS	By MS/MS	1	1	1	1	1	1	40655000	3523600	8754000	7452500	0	9186500	11738000
AFRQALQLAACGLAGGSAA	19	1774.91	Q96HS1	Q96HS1	2	20	PGAM5	Serine/threonine-protein phosphatase PGAM5, mitochondrial	yes	yes	2	0.0007747	134.49	By MS/MS	By MS/MS	By MS/MS	By MS/MS	By MS/MS	By MS/MS	1	1	1	1	1	1	171340000	11907000	28208000	26193000	30604000	34798000	39627000
AFRVPTANVSVVDL	14	1486.81	P04406;E7EUT5	P04406	232	245	GAPDH	Glyceraldehyde-3-phosphate dehydrogenase	yes	no	2	0.0018105	113.38	By MS/MS	By MS/MS	By MS/MS	By MS/MS	By MS/MS	By MS/MS	1	1	1	1	1	1	218000000	25848000	37849000	28553000	38874000	42785000	44093000
AFSATGALEGQMFR	14	1484.71	P07711;Q5T8F0;O60911	P07711	140	153	CTSL;CTSV	Cathepsin L1;Cathepsin L1 heavy chain;Cathepsin L1 light chain;Cathepsin L2	yes	no	2	0.019459	64.439		By MS/MS	By matching					1	1				16969000	0	11053000	5915600	0	0	0
AFSQDSLTHAVESW	14	1576.72	Q53S58	Q53S58	217	230	TMEM177	Transmembrane protein 177	yes	yes	2	0.0067201	81.017		By MS/MS						1					7337500	0	7337500	0	0	0	0
AFTKPEEACSF	11	1228.54	C9JTV6;F8WD69;P22102;H7C366;C9JBJ1;C9JZG2;C9JKQ7	C9JTV6	126	136	GART	Trifunctional purine biosynthetic protein adenosine-3;Phosphoribosylamine--glycine ligase;Phosphoribosylformylglycinamidine cyclo-ligase;Phosphoribosylglycinamide formyltransferase	yes	no	2	0.03579	66.299						By MS/MS						1	14081000	0	0	0	0	0	14081000
AFTPEGERLIGDAAKNQL	18	1929	P11021	P11021	67	84	HSPA5	78 kDa glucose-regulated protein	yes	yes	3	0.011851	69.729	By MS/MS	By matching	By matching				1	1	1				33616000	10484000	11397000	11735000	0	0	0
AFVTFDDHDSVDKIVIQKY	19	2239.12	F8W6I7;F8VTQ5;F8VZ49;P09651;H0YH80	P09651	149	167	HNRNPA1	Heterogeneous nuclear ribonucleoprotein A1;Heterogeneous nuclear ribonucleoprotein A1, N-terminally processed	no	no	3	0.03852	49.537						By MS/MS						1	24640000	0	0	0	0	0	24640000
AFVTFDDHDTVDKIVVQKY	19	2239.12	P51991	P51991	170	188	HNRNPA3	Heterogeneous nuclear ribonucleoprotein A3	yes	yes	3	0.0045253	86.455		By matching			By matching	By MS/MS		1			1	1	81434000	0	11478000	0	0	21712000	48243000
AGAAAESGRELW	12	1216.58	Q96EN8	Q96EN8	2	13	MOCOS	Molybdenum cofactor sulfurase	yes	yes	2	0.0010337	145.89				By MS/MS	By MS/MS	By MS/MS				1	1	1	61392000	0	0	0	15401000	19710000	26281000
AGAAEDARALFR	12	1246.64	Q969E8	Q969E8	2	13	TSR2	Pre-rRNA-processing protein TSR2 homolog	yes	yes	2	0.0044284	99.688		By matching		By MS/MS	By MS/MS	By MS/MS		1		1	1	1	291780000	0	19179000	0	92835000	66509000	113260000
AGAAEDARALFRAGVCA	17	1647.82	Q969E8	Q969E8	2	18	TSR2	Pre-rRNA-processing protein TSR2 homolog	yes	yes	2	0.025059	60.509	By matching	By matching	By matching	By MS/MS	By matching		1	1	1	1	1		66675000	6657000	14029000	10892000	24064000	11033000	0
AGAAGFAPAIGFPQATGL	18	1615.84	O95758	O95758	306	323	PTBP3	Polypyrimidine tract-binding protein 3	yes	yes	2	0.002681	113.22				By MS/MS	By MS/MS	By MS/MS				1	1	1	66320000	0	0	0	20158000	13264000	32898000
AGAANSQLSTSQPSLR	16	1586.8	G5EA44;F5H7W8;Q96C57	G5EA44	48	63	C12orf43	Uncharacterized protein C12orf43	yes	no	2	7.614e-09	184.03				By MS/MS	By matching	By MS/MS				1	1	1	58156000	0	0	0	18990000	12919000	26247000
AGAATQASLESAPR	14	1328.67	Q9BXR0	Q9BXR0	2	15	QTRT1	Queuine tRNA-ribosyltransferase	yes	yes	2	0.0019352	111.27				By MS/MS	By MS/MS	By MS/MS				1	1	1	20677000	0	0	0	10577000	10100000	0
AGAAVDELGKVLTPTQV	17	1667.91	P30086	P30086	30	46	PEBP1	Phosphatidylethanolamine-binding protein 1;Hippocampal cholinergic neurostimulating peptide	yes	yes	2;3	2.6925e-63	247.13	By MS/MS	By MS/MS	By MS/MS	By MS/MS	By MS/MS	By MS/MS	2	2	2	2	2	1	990740000	179090000	209520000	163410000	181530000	168640000	88545000
AGAAVDELGKVLTPTQVKN	19	1910.05	P30086	P30086	30	48	PEBP1	Phosphatidylethanolamine-binding protein 1;Hippocampal cholinergic neurostimulating peptide	yes	yes	3	0.0094764	68.129	By MS/MS						1						5399600	5399600	0	0	0	0	0
AGAETDNAVPQGSKL	15	1456.72	Q9BRX5	Q9BRX5	52	66	GINS3	DNA replication complex GINS protein PSF3	yes	yes	2	0.021413	63.727	By MS/MS						1						11342000	11342000	0	0	0	0	0
AGAGFPPTFAIPQAAGL	17	1584.83	A0A0U1RRM4;A0A087WTS6;K7EK45	A0A0U1RRM4	340	356	PTBP1		no	no	2	6.0594e-09	157.75				By MS/MS	By MS/MS	By MS/MS				3	1	1	330840000	0	0	0	89519000	75809000	165510000
AGAGMITQHSSNASPINR	18	1810.87	Q9NWH9;H7C3F4;H0YKH2	Q9NWH9	989	1006	SLTM	SAFB-like transcription modulator	yes	no	3	0.0027887	109.42				By matching	By matching	By MS/MS				1	1	1	39514000	0	0	0	12989000	10532000	15993000
AGALVRKAADYVRSKDFRDY	20	2300.2	Q9Y5U8;A0A087WVZ0	Q9Y5U8	2	21	MPC1	Mitochondrial pyruvate carrier 1	yes	no	4	0.0012673	92.993	By MS/MS	By MS/MS	By MS/MS	By MS/MS	By MS/MS	By MS/MS	1	1	1	1	1	1	348120000	40052000	86176000	77854000	60380000	44575000	39080000
AGAPVYLAAVLE	12	1172.64	A0A0U1RR32;A0A0U1RRH7;Q99878;Q96KK5;P20671;P0C0S8;Q9BTM1;H0YFX9;P16104	A0A0U1RR32	46	57	HIST1H2AJ;HIST1H2AH;HIST1H2AD;HIST1H2AG;H2AFJ;H2AFX	Histone H2A type 1-J;Histone H2A type 1-H;Histone H2A type 1-D;Histone H2A type 1;Histone H2A.J;Histone H2A;Histone H2AX	no	no	2	0.00902	81.784	By MS/MS	By MS/MS	By MS/MS	By matching	By matching	By matching	1	1	1	1	1	1	367110000	70237000	176180000	98759000	5383600	4417400	12125000
AGAPVYLAAVLEYLTAE	17	1749.92	A0A0U1RR32;A0A0U1RRH7;Q99878;Q96KK5;P20671;P0C0S8;Q9BTM1;H0YFX9;P16104	A0A0U1RR32	46	62	HIST1H2AJ;HIST1H2AH;HIST1H2AD;HIST1H2AG;H2AFJ;H2AFX	Histone H2A type 1-J;Histone H2A type 1-H;Histone H2A type 1-D;Histone H2A type 1;Histone H2A.J;Histone H2A;Histone H2AX	no	no	2	0.0090867	86.624		By matching	By matching			By MS/MS		1	1			1	36370000	0	13996000	13268000	0	0	9105700
AGAPVYMAAVLE	12	1190.6	Q6FI13;Q16777	Q6FI13	46	57	HIST2H2AA3;HIST2H2AC	Histone H2A type 2-A;Histone H2A type 2-C	yes	no	2	0.0056605	94.262	By MS/MS	By MS/MS	By MS/MS	By matching	By matching	By matching	1	1	1	1	1	1	239020000	55815000	88545000	69443000	5331300	6196300	13692000
AGAPVYMAAVLEYLTAE	17	1767.88	Q6FI13;Q16777	Q6FI13	46	62	HIST2H2AA3;HIST2H2AC	Histone H2A type 2-A;Histone H2A type 2-C	yes	no	2	0.0026658	88.496		By MS/MS	By MS/MS			By MS/MS		1	2			1	18239000	0	3894100	10466000	0	0	3879300
AGARTPAALAALSL	14	1281.74	Q9UQ35	Q9UQ35	2298	2311	SRRM2	Serine/arginine repetitive matrix protein 2	yes	yes	2	0.011588	70.977				By MS/MS	By matching	By MS/MS				1	1	1	29837000	0	0	0	10830000	10384000	8623800
AGDDAPRAVFPSIVGRPRHQGVMV	24	2531.32	P60709;A0A2R8Y793;A0A2R8YGF8;E7EVS6;G5E9R0;C9JUM1;C9JZR7;C9JTX5;P63261;I3L3I0;I3L1U9;I3L3R2;K7EM38;J3KT65;P68133;P68032;P63267;P62736;A6NL76;F6UVQ4;F6QUT6;C9JFL5;F8WB63;B8ZZJ2	P60709	22	45	ACTB;ACTG1;ACTA1;ACTC1;ACTG2;ACTA2	Actin, cytoplasmic 1;Actin, cytoplasmic 1, N-terminally processed;Actin, cytoplasmic 2;Actin, cytoplasmic 2, N-terminally processed;Actin, alpha skeletal muscle;Actin, alpha cardiac muscle 1;Actin, gamma-enteric smooth muscle;Actin, aortic smooth muscle	no	no	4	0.014269	58.457			By MS/MS						1				6941200	0	0	6941200	0	0	0
AGDDMEVSATELMNILNKVVTR	22	2405.19	K7EM73;K7ELJ7;A0A0C4DGQ5;P04632;K7EIV0;A0A075B7C0;U3KQE2	K7EM73	109	130	CAPNS1	Calpain small subunit 1	yes	no	3	5.5829e-05	101.71			By MS/MS						1				3256100	0	0	3256100	0	0	0
AGEAPTENPAPPTQQSSAE	19	1880.84	P16989	P16989	354	372	YBX3	Y-box-binding protein 3	yes	yes	2	6.0092e-39	225.33				By MS/MS	By MS/MS	By MS/MS				1	1	1	65755000	0	0	0	20003000	18776000	26976000
AGEEDAGGPERPGD	14	1355.56	E7EQL1;Q6P4F2	E7EQL1	56	69	FDX1L	Adrenodoxin-like protein, mitochondrial	yes	no	2	0.0052128	85.813	By MS/MS	By MS/MS	By MS/MS				1	1	1				28509000	8785700	10437000	9286000	0	0	0
AGEEDAGGPERPGDVVN	17	1667.74	E7EQL1;Q6P4F2	E7EQL1	56	72	FDX1L	Adrenodoxin-like protein, mitochondrial	yes	no	2	0.0006198	150.49	By MS/MS	By MS/MS	By MS/MS			By matching	1	1	1			1	62551000	19821000	16208000	20170000	0	0	6351600
AGEFIRASGVEA	12	1205.6	P30040;F8VY02	P30040	165	176	ERP29	Endoplasmic reticulum resident protein 29	yes	no	2	0.014089	74.944	By matching	By MS/MS	By MS/MS				1	1	1				117440000	34501000	43289000	39648000	0	0	0
AGEFIRASGVEARQA	15	1560.8	P30040;F8VY02	P30040	165	179	ERP29	Endoplasmic reticulum resident protein 29	yes	no	3	0.0025814	117.4	By MS/MS	By MS/MS	By MS/MS	By matching	By MS/MS	By matching	1	1	1	1	1	1	290540000	63255000	48827000	63410000	46215000	47754000	21081000
AGEFIRASGVEARQALL	17	1786.97	P30040;F8VY02	P30040	165	181	ERP29	Endoplasmic reticulum resident protein 29	yes	no	3	0.010733	77.506	By MS/MS	By MS/MS	By MS/MS				1	1	1				84889000	21578000	31832000	31479000	0	0	0
AGEFIRASGVEARQALLKQGQDNL	24	2570.36	P30040;F8VY02	P30040	165	188	ERP29	Endoplasmic reticulum resident protein 29	yes	no	3	0.0032363	69.947	By matching		By MS/MS				1		1				18057000	8457700	0	9599800	0	0	0
AGEFVDLYVPRKC	13	1495.75	P63220;Q8WVC2;Q9BYK1;Q9BYK2	P63220	5	17	RPS21	40S ribosomal protein S21	yes	no	2	0.013429	73.067			By MS/MS						1				0	0	0	0	0	0	0
AGEKVEKPDTK	11	1200.63	Q02878;F8VZ45;U3KQR5;F8VWR1;F8VU16;F8VZA3	Q02878	2	12	RPL6	60S ribosomal protein L6	yes	no	3	0.028731	69.03	By matching			By MS/MS	By matching	By matching	1			1	1	1	25078000	2340300	0	0	11521000	4260700	6956300
AGEKVEKPDTKEKKPEAK	18	2011.1	Q02878;F8VZ45;U3KQR5;F8VWR1;F8VU16;F8VZA3	Q02878	2	19	RPL6	60S ribosomal protein L6	yes	no	3;4;5	0.0021521	124.63				By MS/MS	By MS/MS	By MS/MS				5	5	5	5181600000	0	0	0	2203600000	1459300000	1518700000
AGEKVEKPDTKEKKPEAKKVDAGGK	25	2666.46	Q02878;F8VZ45;U3KQR5;F8VWR1;F8VU16;F8VZA3	Q02878	2	26	RPL6	60S ribosomal protein L6	yes	no	5	5.7898e-05	83.881				By matching	By MS/MS	By MS/MS				1	1	1	55763000	0	0	0	18889000	20766000	16108000
AGELTEDEVER	11	1246.57	P62269	P62269	56	66	RPS18	40S ribosomal protein S18	yes	yes	2	9.2189e-08	175.73	By MS/MS	By MS/MS	By MS/MS	By MS/MS	By MS/MS		1	1	1	1	1		590500000	141990000	157250000	155460000	65533000	70262000	0
AGELTEDEVERVITIMQNPRQY	22	2590.27	P62269	P62269	56	77	RPS18	40S ribosomal protein S18	yes	yes	3	5.0041e-06	135.73						By MS/MS						1	7907500	0	0	0	0	0	7907500
AGFAGDDAPRAVFPSIVG	18	1745.87	P60709;A0A2R8Y793;A0A2R8YGF8;E7EVS6;A5A3E0;Q6S8J3;P0CG38;G5E9R0;P0CG39;C9JUM1;C9JZR7;C9JTX5;F8WCH0;P63261;I3L3I0;I3L1U9;I3L4N8;I3L3R2;K7EM38;J3KT65;P68133;P68032;P63267;P62736;A6NL76;F6UVQ4;F6QUT6;C9JFL5;F8WB63;B8ZZJ2	P60709	19	36	ACTB;POTEF;POTEE;POTEI;POTEJ;ACTG2;ACTG1;ACTA1;ACTC1;ACTA2	Actin, cytoplasmic 1;Actin, cytoplasmic 1, N-terminally processed;POTE ankyrin domain family member F;POTE ankyrin domain family member E;POTE ankyrin domain family member I;POTE ankyrin domain family member J;Actin, cytoplasmic 2;Actin, cytoplasmic 2, N-terminally processed;Actin, alpha skeletal muscle;Actin, alpha cardiac muscle 1;Actin, gamma-enteric smooth muscle;Actin, aortic smooth muscle	no	no	2	0.010353	73.466		By MS/MS						1					5540400	0	5540400	0	0	0	0
AGFAGDDAPRAVFPSIVGRPR	21	2155.13	P60709;A0A2R8Y793;A0A2R8YGF8;E7EVS6;A5A3E0;Q6S8J3;P0CG38;G5E9R0;C9JUM1;C9JZR7;C9JTX5;F8WCH0;P63261;I3L3I0;I3L1U9;I3L4N8;I3L3R2;K7EM38;J3KT65;P68133;P68032;P63267;P62736;A6NL76;F6UVQ4;F6QUT6;C9JFL5;F8WB63;B8ZZJ2	P60709	19	39	ACTB;POTEF;POTEE;POTEI;ACTG2;ACTG1;ACTA1;ACTC1;ACTA2	Actin, cytoplasmic 1;Actin, cytoplasmic 1, N-terminally processed;POTE ankyrin domain family member F;POTE ankyrin domain family member E;POTE ankyrin domain family member I;Actin, cytoplasmic 2;Actin, cytoplasmic 2, N-terminally processed;Actin, alpha skeletal muscle;Actin, alpha cardiac muscle 1;Actin, gamma-enteric smooth muscle;Actin, aortic smooth muscle	no	no	3;4	5.5652e-05	138.03				By MS/MS	By MS/MS	By MS/MS				2	2	2	755880000	0	0	0	258340000	158940000	338610000
AGFGAMEKFLVEY	13	1460.7	F8WEW1;F8W9G7;O14929	F8WEW1	2	14	HAT1	Histone acetyltransferase type B catalytic subunit	yes	no	2	0.0047381	94.692				By MS/MS	By MS/MS	By MS/MS				1	1	1	20008000	0	0	0	4171800	2715800	13121000
AGFGAMEKFLVEYK	14	1588.8	F8WEW1;F8W9G7;O14929	F8WEW1	2	15	HAT1	Histone acetyltransferase type B catalytic subunit	yes	no	2	3.1851e-05	166.04				By MS/MS	By matching	By MS/MS				1	1	1	55607000	0	0	0	10487000	15471000	29649000
AGFNKLGLMRDDTIYEDEDVKEAIR	25	2897.42	P14927;B7Z2R2	P14927	25	49	UQCRB	Cytochrome b-c1 complex subunit 7	yes	no	4	3.4588e-05	87.511			By MS/MS						1				14615000	0	0	14615000	0	0	0
AGGHKLGLGLEFQA	14	1396.75	P21796	P21796	270	283	VDAC1	Voltage-dependent anion-selective channel protein 1	yes	yes	2;3	0.00048481	135.86	By MS/MS	By MS/MS	By MS/MS	By MS/MS	By MS/MS	By MS/MS	2	2	4	5	2	2	2609400000	345350000	779680000	801180000	214730000	353680000	114740000
AGGHKVGLALELEA	14	1363.75	P45880	P45880	281	294	VDAC2	Voltage-dependent anion-selective channel protein 2	yes	yes	2	0.0022474	105.98	By MS/MS	By MS/MS	By MS/MS		By MS/MS	By MS/MS	3	1	1		2	1	259170000	45410000	106750000	107010000	0	0	0
AGGIIGVKGAKIKEL	15	1452.9	P61978;Q5T6W2	P61978	156	170	HNRNPK	Heterogeneous nuclear ribonucleoprotein K	yes	no	2	0.01063	78.488	By matching	By matching	By MS/MS				1	1	1				33677000	14908000	8017600	10752000	0	0	0
AGGKAGKDSGKAKTKAVSR	19	1816.03	P0C0S5	P0C0S5	2	20	H2AFZ	Histone H2A.Z	yes	yes	4	0.0039846	91.637				By MS/MS	By MS/MS	By matching				2	2	1	134150000	0	0	0	82020000	26906000	25227000
AGGKAGKDSGKAKTKAVSRSQR	22	2187.22	P0C0S5	P0C0S5	2	23	H2AFZ	Histone H2A.Z	yes	yes	4;5	0.00059325	77.847				By MS/MS	By MS/MS	By MS/MS				3	3	3	184610000	0	0	0	88377000	53169000	43061000
AGGLEDGEPQQK	12	1227.57	E7ES68;G5E9D5;Q9BQ52	E7ES68	600	611	ELAC2	Zinc phosphodiesterase ELAC protein 2	yes	no	2	0.0018182	117.3	By MS/MS	By MS/MS	By MS/MS				1	1	1				70222000	44164000	26059000	0	0	0	0
AGGLMGGDLTSGAGTSAGNGY	21	1812.79	A0A1B0GV32	A0A1B0GV32	193	213			yes	yes	2	0.0058017	65.179				By MS/MS	By matching	By MS/MS				1	1	1	167660000	0	0	0	48073000	42280000	77302000
AGGPATPLSPTR	12	1123.6	Q03252	Q03252	29	40	LMNB2	Lamin-B2	yes	yes	2	0.019952	68.893				By matching		By MS/MS				1		1	20611000	0	0	0	7931800	0	12679000
AGGPGLERAEAGVPAEF	17	1626.8	Q60FE5;P21333;H0Y5C6	Q60FE5	2216	2232	FLNA	Filamin-A	yes	no	2	0.008874	90.861				By matching		By MS/MS				1		1	51996000	0	0	0	20250000	0	31746000
AGGPTTPLSPTRL	13	1266.69	P20700;E9PBF6;A0A0D9SFE5;A0A0D9SFY5	P20700	15	27	LMNB1	Lamin-B1	yes	no	2	0.0047938	94.297				By MS/MS	By MS/MS	By MS/MS				1	1	1	559740000	0	0	0	163720000	71430000	324580000
AGGPTTPLSPTRLS	14	1353.73	P20700;E9PBF6;A0A0D9SFE5;A0A0D9SFY5	P20700	15	28	LMNB1	Lamin-B1	yes	no	2	0.003994	89.805				By MS/MS	By matching	By MS/MS				1	1	1	264220000	0	0	0	85609000	38208000	140400000
AGGPTTPLSPTRLSR	15	1509.83	P20700;E9PBF6;A0A0D9SFE5;A0A0D9SFY5	P20700	15	29	LMNB1	Lamin-B1	yes	no	3	0.0066676	91.441				By MS/MS	By matching	By MS/MS				1	1	1	612410000	0	0	0	199150000	109310000	303950000
AGGQWRLQQGL	11	1212.64	G3V4J1;G5E9P5;Q86TS9	G3V4J1	22	32	MRPL52	39S ribosomal protein L52, mitochondrial	yes	no	2	2.3233e-19	205.13	By MS/MS	By MS/MS	By MS/MS	By MS/MS	By matching	By MS/MS	1	1	1	1	1	1	225640000	47107000	70025000	58195000	13934000	18516000	17861000
AGGQWRLQQGLAANPSGY	18	1872.92	G3V4J1;G5E9P5;Q86TS9	G3V4J1	22	39	MRPL52	39S ribosomal protein L52, mitochondrial	yes	no	2	0.0035217	102.97					By MS/MS	By MS/MS					1	1	94259000	0	0	0	0	33538000	60721000
AGGRGSYGDLGGPIITTQV	19	1817.93	P61978;Q5T6W2;S4R359	P61978	374	392	HNRNPK	Heterogeneous nuclear ribonucleoprotein K	yes	no	2	4.7087e-29	212.83	By MS/MS	By matching	By MS/MS	By MS/MS	By MS/MS	By MS/MS	1	1	1	1	1	1	164250000	20003000	27349000	21396000	34208000	29302000	31989000
AGGTEIGKTLAEKSR	15	1516.82	O95218	O95218	47	61	ZRANB2	Zinc finger Ran-binding domain-containing protein 2	yes	yes	3	0.010648	77.562						By MS/MS						1	0	0	0	0	0	0	0
AGGTEIGKTLAEKSRGLF	18	1833.99	O95218	O95218	47	64	ZRANB2	Zinc finger Ran-binding domain-containing protein 2	yes	yes	3	0.0073445	80.975				By MS/MS	By MS/MS	By MS/MS				1	1	1	61319000	0	0	0	22986000	12610000	25723000
AGGTNDKGIGMGMTVPISF	19	1851.89	Q9NRV9;F5GWX2	Q9NRV9	66	84	HEBP1	Heme-binding protein 1	yes	no	2	0.00088529	128.9	By MS/MS	By MS/MS	By MS/MS	By MS/MS	By MS/MS	By MS/MS	1	1	1	1	1	1	115090000	9949100	19759000	17303000	20462000	25878000	21740000
AGGTRGSNHARIDAAEGPSDIPD	23	2263.06	P42771	P42771	134	156	CDKN2A	Cyclin-dependent kinase inhibitor 2A	yes	yes	3	0.0059039	64.87	By MS/MS	By MS/MS	By matching				1	1	1				200670000	69626000	58913000	72135000	0	0	0
AGHQTSAESWGTGR	14	1443.65	P36578;H3BTP7;H3BU31	P36578	58	71	RPL4	60S ribosomal protein L4	yes	no	2;3	0.0026077	100.09				By MS/MS	By MS/MS	By matching				2	2	1	231070000	0	0	0	99702000	88037000	43332000
AGIASLTDLLNQL	13	1327.73	Q6KC79	Q6KC79	14	26	NIPBL	Nipped-B-like protein	yes	yes	2	0.0033622	104.44			By matching	By matching	By matching	By MS/MS			1	1	1	1	24566000	0	0	1637400	2446500	7209900	13272000
AGIDSSSPEVK	11	1088.54	Q15365	Q15365	258	268	PCBP1	Poly(rC)-binding protein 1	yes	yes	2	0.020622	90.108					By matching	By MS/MS					1	1	81485000	0	0	0	0	34140000	47345000
AGIDSSSPEVKGY	13	1308.62	Q15365	Q15365	258	270	PCBP1	Poly(rC)-binding protein 1	yes	yes	2	0.00316	106.4				By MS/MS	By MS/MS	By MS/MS				1	1	1	384270000	0	0	0	104730000	79254000	200280000
AGIDSSSPEVKGYW	14	1494.7	Q15365	Q15365	258	271	PCBP1	Poly(rC)-binding protein 1	yes	yes	2	0.0026426	99.522				By MS/MS	By MS/MS	By MS/MS				1	1	1	63997000	0	0	0	19688000	14319000	29990000
AGIDSSSPEVKGYWA	15	1565.74	Q15365	Q15365	258	272	PCBP1	Poly(rC)-binding protein 1	yes	yes	2	0.0065156	91.937	By matching	By MS/MS	By MS/MS	By matching	By MS/MS	By matching	1	1	1	1	1	1	102490000	9959800	17749000	14308000	18885000	29787000	11805000
AGIDSSSPEVKGYWASL	17	1765.85	Q15365	Q15365	258	274	PCBP1	Poly(rC)-binding protein 1	yes	yes	2	0.010013	79.466		By MS/MS		By MS/MS	By MS/MS	By MS/MS		1		1	1	1	54013000	0	6025300	0	15839000	16755000	15394000
AGILFEDIFDVKDIDPEGKKFDR	23	2666.36	C9JLU1;P52434	C9JLU1	2	24	POLR2H	DNA-directed RNA polymerases I, II, and III subunit RPABC3	yes	no	4	0.00042627	79.635				By matching		By MS/MS				1		1	14032000	0	0	0	6915300	0	7116200
AGILSQGLRIAPPEAP	16	1588.89	P09874	P09874	870	885	PARP1	Poly [ADP-ribose] polymerase 1	yes	yes	2	0.013127	73.881						By MS/MS						1	8280500	0	0	0	0	0	8280500
AGILSQGLRIAPPEAPVTGY	20	2009.09	P09874	P09874	870	889	PARP1	Poly [ADP-ribose] polymerase 1	yes	yes	2;3	5.8492e-06	150.76				By MS/MS	By MS/MS	By MS/MS				2	1	2	112740000	0	0	0	27809000	7735100	77191000
AGITTIEAVK	10	1001.58	Q5VU61;A0A087WWU8;Q5HYB6;D6RFM2;D6R904	Q5VU61	2	11	TPM3;DKFZp686J1372		yes	no	2	0.0401	72.879	By matching	By matching		By MS/MS	By matching	By matching	1	1		1	1	1	153240000	12754000	18071000	0	39578000	25648000	57194000
AGITTIEAVKR	11	1157.68	Q5VU61;A0A087WWU8;Q5HYB6;D6RFM2;D6R904	Q5VU61	2	12	TPM3;DKFZp686J1372		yes	no	2	0.0026556	111.46				By MS/MS	By MS/MS	By MS/MS				1	1	1	1177100000	0	0	0	415740000	232560000	528800000
AGITTIEAVKRK	12	1285.77	Q5VU61;A0A087WWU8;Q5HYB6;D6RFM2;D6R904	Q5VU61	2	13	TPM3;DKFZp686J1372		yes	no	3	0.032023	63.727				By matching	By matching	By MS/MS				1	1	1	174600000	0	0	0	66273000	31309000	77020000
AGKGDVPTKRPP	12	1221.68	P62424;Q5T8U3;Q5T8U2	P62424	123	134	RPL7A	60S ribosomal protein L7a	yes	no	3	0.033509	63.091	By matching	By MS/MS	By matching	By matching			1	1	1	1			89012000	26704000	21711000	28543000	12054000	0	0
AGKGLLGCNIIPLQR	15	1551.89	J3KN29;O00233	J3KN29	208	222	PSMD9	26S proteasome non-ATPase regulatory subunit 9	yes	no	2;3	0.014431	68.83				By MS/MS	By matching	By MS/MS				2	1	1	88156000	0	0	0	35246000	21550000	31360000
AGKIDASQTCKQLYESL	17	1853.92	C9JQ41;H7C525;Q4VC31	C9JQ41	30	46	CCDC58	Coiled-coil domain-containing protein 58	yes	no	3	0.029602	57.499	By MS/MS		By matching				1		1				29973000	13115000	0	16858000	0	0	0
AGKIDASQTCKQLYESLMAA	20	2127.03	C9JQ41;H7C525;Q4VC31	C9JQ41	30	49	CCDC58	Coiled-coil domain-containing protein 58	yes	no	3	0.0019734	88.551	By MS/MS	By MS/MS	By MS/MS	By matching	By matching		1	1	1	1	1		36631000	5200600	8379600	8950800	7582300	6518000	0
AGKQAVSASGKWLD	14	1416.74	P14927;B7Z2R2	P14927	2	15	UQCRB	Cytochrome b-c1 complex subunit 7	yes	no	2	0.0068784	80.69	By matching	By MS/MS	By MS/MS	By MS/MS		By matching	1	1	1	1		1	113730000	16785000	19388000	23408000	35227000	0	18921000
AGKQAVSASGKWLDGIRKW	19	2057.12	P14927;B7Z2R2	P14927	2	20	UQCRB	Cytochrome b-c1 complex subunit 7	yes	no	3;4	1.976e-14	187.73	By MS/MS	By MS/MS	By MS/MS	By MS/MS	By MS/MS	By MS/MS	2	2	2	2	2	3	1949200000	306570000	385530000	441970000	311460000	303790000	199880000
AGKQAVSASGKWLDGIRKWY	20	2220.18	P14927;B7Z2R2	P14927	2	21	UQCRB	Cytochrome b-c1 complex subunit 7	yes	no	4	0.0062248	67.995		By matching	By matching	By MS/MS	By matching	By matching		1	1	1	1	1	54544000	0	8102500	10577000	14846000	11478000	9540900
AGKQAVSASGKWLDGIRKWYY	21	2383.24	P14927;B7Z2R2	P14927	2	22	UQCRB	Cytochrome b-c1 complex subunit 7	yes	no	4	0.00069615	92.492	By matching	By MS/MS	By MS/MS	By MS/MS		By matching	1	1	1	1		1	83726000	13653000	19838000	25631000	11437000	0	13167000
AGKQAVSASGKWLDGIRKWYYN	22	2497.29	P14927;B7Z2R2	P14927	2	23	UQCRB	Cytochrome b-c1 complex subunit 7	yes	no	3;4	5.063e-05	107.45	By MS/MS	By MS/MS	By MS/MS	By MS/MS	By MS/MS	By MS/MS	1	1	2	1	1	1	155110000	15843000	26525000	35099000	28116000	33556000	15969000
AGKQAVSASGKWLDGIRKWYYNA	23	2568.32	P14927;B7Z2R2	P14927	2	24	UQCRB	Cytochrome b-c1 complex subunit 7	yes	no	3;4	9.5087e-45	226.08	By MS/MS	By MS/MS	By MS/MS	By MS/MS	By MS/MS	By MS/MS	2	2	2	2	2	3	744960000	105120000	142860000	159440000	100310000	118410000	118810000
AGKSSLFKVILLGDGGVGKSS	21	2019.14	A0A1B0GUI0;P51151	A0A1B0GUI0	2	22	RAB9A	Ras-related protein Rab-9A	yes	no	3	0.00053516	97.974	By MS/MS	By MS/MS	By MS/MS	By MS/MS	By MS/MS	By MS/MS	1	1	1	2	1	1	170660000	32309000	37896000	19350000	37567000	13886000	29650000
AGLATDVQTVAQRLKF	16	1716.95	P49720;A0A087WXQ8;A0A087WY10;A0A087WUL2	P49720	54	69	PSMB3	Proteasome subunit beta type-3	yes	no	3	0.036867	55.885	By matching	By matching	By matching	By MS/MS	By matching	By matching	1	1	1	1	1	1	58553000	8062300	12759000	10813000	8441100	9751600	8726500
AGLELLSDQGYRVDGR	16	1747.89	E9PPI9;Q9NPD3	E9PPI9	2	17	EXOSC4	Exosome complex component RRP41	yes	no	2	0.0036903	113.77				By MS/MS	By MS/MS	By MS/MS				1	1	1	51689000	0	0	0	17726000	12697000	21265000
AGLELLSDQGYRVDGRR	17	1903.99	E9PPI9;Q9NPD3	E9PPI9	2	18	EXOSC4	Exosome complex component RRP41	yes	no	3	0.0026945	122.34				By MS/MS	By MS/MS	By MS/MS				1	1	1	72423000	0	0	0	20339000	21829000	30255000
AGLEVLFASAAPAITCR	17	1688.89	Q5QPM7;Q92530;Q5QPM9	Q5QPM7	2	18	PSMF1	Proteasome inhibitor PI31 subunit	yes	no	2	0.0091825	84.718		By MS/MS				By matching		1				1	4021400	0	2512400	0	0	0	1509000
AGLGHPAAFGR	11	1052.55	O94760	O94760	2	12	DDAH1	N(G),N(G)-dimethylarginine dimethylaminohydrolase 1	yes	yes	2	0.013027	81.548				By MS/MS	By matching					1	1		67457000	0	0	0	34232000	33225000	0
AGLHNIPPQMSAAAAAAAAAY	21	1965.97	H0YKH0;H0YLW9;H0YLI3;F5H7D6;H0YNT2;A0A0D9SES8;H0YKT5;H0YKN8;H0YL70;Q04726	H0YKH0	387	407	TLE3	Transducin-like enhancer protein 3	yes	no	2;3	9.2621e-10	169.79				By MS/MS	By MS/MS	By MS/MS				1	1	2	81321000	0	0	0	18674000	16002000	46645000
AGLHNIPPQMSAAAAAAAAAYGR	23	2179.1	H0YKH0;H0YLW9;H0YLI3;F5H7D6;H0YNT2;A0A0D9SES8;H0YKT5;H0YKN8;H0YL70;Q04726	H0YKH0	387	409	TLE3	Transducin-like enhancer protein 3	yes	no	3	0.00993	69.765					By MS/MS						1		18851000	0	0	0	0	18851000	0
AGLHNISPQMSAAAAAAAAAAAY	23	2098.03	H7C4W5;H0Y5S0;H7C4P7;H7C4E4;Q04727	H7C4W5	122	144	TLE4	Transducin-like enhancer protein 4	yes	no	2;3	8.8997e-07	136.33				By MS/MS		By MS/MS				2		2	52515000	0	0	0	21196000	0	31319000
AGLLQPPVRIVSQPQPAR	18	1926.12	F5H3E1;Q8IX12;F5H2E6;A0A0C4DGG8;F5H1H2	F5H3E1	276	293	CCAR1	Cell division cycle and apoptosis regulator protein 1	yes	no	3	0.044168	49.993				By matching	By matching	By MS/MS				1	1	1	58828000	0	0	0	19408000	16714000	22707000
AGLQFPVGR	9	943.524	A0A0U1RR32;A0A0U1RRH7;Q99878;Q96KK5;P20671;P0C0S8;Q9BTM1;P16104;Q6FI13;Q16777;P0C0S5;C9J0D1;Q71UI9	A0A0U1RR32	22	30	HIST1H2AJ;HIST1H2AH;HIST1H2AD;HIST1H2AG;H2AFJ;H2AFX;HIST2H2AA3;HIST2H2AC;H2AFZ;H2AFV	Histone H2A type 1-J;Histone H2A type 1-H;Histone H2A type 1-D;Histone H2A type 1;Histone H2A.J;Histone H2AX;Histone H2A type 2-A;Histone H2A type 2-C;Histone H2A.Z;Histone H2A;Histone H2A.V	no	no	2	0.022347	98.418				By MS/MS		By MS/MS				1		1	1035600000	0	0	0	329280000	0	706350000
AGLQFPVGRIHR	12	1349.77	P0C0S5;C9J0D1;Q71UI9	P0C0S5	24	35	H2AFZ;H2AFV	Histone H2A.Z;Histone H2A;Histone H2A.V	no	no	3	0.019678	69.01				By matching	By matching	By MS/MS				1	1	1	48328000	0	0	0	16771000	12393000	19164000
AGLQFPVGRVH	11	1179.65	A0A0U1RR32;A0A0U1RRH7;Q99878;Q96KK5;P20671;P0C0S8;Q9BTM1;P16104;Q6FI13;Q16777	A0A0U1RR32	22	32	HIST1H2AJ;HIST1H2AH;HIST1H2AD;HIST1H2AG;H2AFJ;H2AFX;HIST2H2AA3;HIST2H2AC	Histone H2A type 1-J;Histone H2A type 1-H;Histone H2A type 1-D;Histone H2A type 1;Histone H2A.J;Histone H2AX;Histone H2A type 2-A;Histone H2A type 2-C	no	no	2	0.0011563	121.62				By MS/MS	By MS/MS	By MS/MS				1	1	1	410400000	0	0	0	114800000	75198000	220400000
AGLQFPVGRVHR	12	1335.75	A0A0U1RR32;A0A0U1RRH7;Q99878;Q96KK5;P20671;P0C0S8;Q9BTM1;P16104;Q6FI13;Q16777	A0A0U1RR32	22	33	HIST1H2AJ;HIST1H2AH;HIST1H2AD;HIST1H2AG;H2AFJ;H2AFX;HIST2H2AA3;HIST2H2AC	Histone H2A type 1-J;Histone H2A type 1-H;Histone H2A type 1-D;Histone H2A type 1;Histone H2A.J;Histone H2AX;Histone H2A type 2-A;Histone H2A type 2-C	no	no	2;3	0.0059253	93.096				By MS/MS	By MS/MS	By MS/MS				2	2	2	312290000	0	0	0	107620000	71496000	133180000
AGLQFPVGRVHRLLR	15	1718.02	A0A0U1RR32;A0A0U1RRH7;Q99878;Q96KK5;P20671;P0C0S8;Q9BTM1;P16104;Q6FI13;Q16777	A0A0U1RR32	22	36	HIST1H2AJ;HIST1H2AH;HIST1H2AD;HIST1H2AG;H2AFJ;H2AFX;HIST2H2AA3;HIST2H2AC	Histone H2A type 1-J;Histone H2A type 1-H;Histone H2A type 1-D;Histone H2A type 1;Histone H2A.J;Histone H2AX;Histone H2A type 2-A;Histone H2A type 2-C	no	no	3	0.030049	57.804				By matching	By matching	By MS/MS				1	1	1	53189000	0	0	0	21574000	9311700	22303000
AGNSDLILPVPAFNVI	16	1638.9	P09104	P09104	138	153	ENO2	Gamma-enolase	yes	yes	2	0.0028662	121.36		By MS/MS						1					10433000	0	10433000	0	0	0	0
AGNSEVILPVPAFNVI	16	1638.9	P06733;A0A2R8Y6G6;K7EM90;A0A2R8YEM5	P06733	138	153	ENO1	Alpha-enolase;Enolase	yes	no	2	0.00045286	159.09		By MS/MS		By MS/MS	By MS/MS	By MS/MS		1		1	1	1	38745000	0	9653800	0	10913000	10793000	7385400
AGPGSTGGQIGAAALAGGAR	20	1638.84	F8WCB6;F8WB67;A0A2R8YCD2;Q8N653	F8WCB6	2	21	LZTR1	Leucine-zipper-like transcriptional regulator 1	yes	no	2	0.00029951	126.1					By MS/MS	By MS/MS					1	1	26082000	0	0	0	0	11878000	14204000
AGPLQGGGARALDLLRGLPR	20	1987.14	E5RHF4;Q9P015	E5RHF4	2	21	MRPL15	39S ribosomal protein L15, mitochondrial	yes	no	3	0.0045623	73.498				By MS/MS	By MS/MS	By MS/MS				1	1	1	92373000	0	0	0	28167000	26547000	37659000
AGPLWRTAAF	10	1088.58	Q53S58;B8ZZT5;C9J6F8	Q53S58	2	11	TMEM177	Transmembrane protein 177	yes	no	2	0.027574	79.906	By matching	By MS/MS	By matching	By matching	By matching	By matching	1	1	1	1	1	1	39163000	7904200	7970000	5709800	3793000	4900600	8885300
AGPNTNGSQFFICT	14	1455.65	P62937;F8WE65;C9J5S7;A0A0B4J2A2;P0DN37	P62937	103	116	PPIA;PPIAL4C	Peptidyl-prolyl cis-trans isomerase A;Peptidyl-prolyl cis-trans isomerase A, N-terminally processed;Peptidyl-prolyl cis-trans isomerase	no	no	2	0.0066018	81.263	By matching	By matching	By MS/MS	By matching	By matching		1	1	1	1	1		50861000	6709200	15001000	9336700	10427000	9386500	0
AGPNTNGSQFFICTA	15	1526.68	P62937;F8WE65;C9J5S7;A0A0B4J2A2;P0DN37	P62937	103	117	PPIA;PPIAL4C	Peptidyl-prolyl cis-trans isomerase A;Peptidyl-prolyl cis-trans isomerase A, N-terminally processed;Peptidyl-prolyl cis-trans isomerase	yes	no	2	0.0017741	139.54	By MS/MS	By MS/MS	By MS/MS	By MS/MS	By MS/MS	By matching	1	1	1	1	1	1	105420000	13087000	20304000	17602000	13760000	28000000	12671000
AGPQGLDLAPILR	13	1319.76	P0CG12	P0CG12	268	280	CHTF8	Chromosome transmission fidelity protein 8 homolog isoform 2	yes	yes	2	0.0074787	81.865				By MS/MS	By matching	By MS/MS				1	1	1	16584000	0	0	0	6262200	4598600	5723400
AGPTALLAH	9	849.471	Q99497;K7ELW0;K7EN27	Q99497	107	115	PARK7	Protein deglycase DJ-1	yes	no	2	0.009343	122.15		By MS/MS	By MS/MS	By matching	By matching	By matching		1	1	1	1	1	136000000	0	37022000	42952000	20197000	24566000	11261000
AGPTALLAHEI	11	1091.6	Q99497;K7ELW0;K7EN27	Q99497	107	117	PARK7	Protein deglycase DJ-1	yes	no	2	0.0007261	157.91	By MS/MS	By MS/MS	By MS/MS	By MS/MS	By MS/MS	By MS/MS	1	1	1	1	1	1	1126100000	196180000	242320000	193370000	183320000	200070000	110810000
AGPTALLAHEIGF	13	1295.69	Q99497;K7ELW0;K7EN27	Q99497	107	119	PARK7	Protein deglycase DJ-1	yes	no	2	0.013247	86.136			By MS/MS	By MS/MS					1	1			0	0	0	0	0	0	0
AGPTALLAHEIGFGSKVTTH	20	2006.06	Q99497;K7ELW0;K7EN27	Q99497	107	126	PARK7	Protein deglycase DJ-1	yes	no	3;4	3.8002e-09	164.99	By MS/MS	By MS/MS	By MS/MS		By MS/MS		2	2	2		1		233120000	55110000	85111000	73743000	0	19157000	0
AGPTPEAELQAL	12	1195.61	Q15050	Q15050	53	64	RRS1	Ribosome biogenesis regulatory protein homolog	yes	yes	2	0.034782	62.546				By MS/MS						1			15415000	0	0	0	15415000	0	0
AGQAFRKF	8	923.498	P61604;B8ZZL8;S4R3N1	P61604	2	9	HSPE1;HSPE1-MOB4	10 kDa heat shock protein, mitochondrial	yes	no	2	0.0029184	128.38	By MS/MS	By MS/MS	By MS/MS	By MS/MS	By MS/MS	By MS/MS	1	1	1	1	1	1	2839400000	543970000	582210000	513930000	417420000	447360000	334470000
AGQAFRKFL	9	1036.58	P61604;B8ZZL8;S4R3N1	P61604	2	10	HSPE1;HSPE1-MOB4	10 kDa heat shock protein, mitochondrial	yes	no	2	1.6206e-06	162.31	By MS/MS	By MS/MS	By MS/MS	By MS/MS	By MS/MS	By MS/MS	1	1	1	5	2	1	33440000000	4925200000	6939900000	5829800000	5059400000	6198100000	4488000000
AGQAFRKFLP	10	1133.63	P61604;B8ZZL8;S4R3N1	P61604	2	11	HSPE1;HSPE1-MOB4	10 kDa heat shock protein, mitochondrial	yes	no	2	0.01123	101.28	By MS/MS	By MS/MS	By MS/MS	By MS/MS	By MS/MS	By MS/MS	1	1	1	1	1	1	407170000	45359000	79776000	61635000	79267000	90198000	50929000
AGQAFRKFLPLF	12	1393.79	P61604;B8ZZL8;S4R3N1	P61604	2	13	HSPE1;HSPE1-MOB4	10 kDa heat shock protein, mitochondrial	yes	no	2	0.00093741	134.48	By MS/MS	By MS/MS	By MS/MS	By MS/MS	By MS/MS	By MS/MS	1	1	1	1	1	1	920910000	84328000	159130000	82644000	281990000	183540000	129280000
AGQAFRKFLPLFD	13	1508.81	P61604;B8ZZL8;S4R3N1	P61604	2	14	HSPE1;HSPE1-MOB4	10 kDa heat shock protein, mitochondrial	yes	no	2	0.0032031	105.98	By MS/MS	By MS/MS	By MS/MS	By matching	By MS/MS	By MS/MS	1	1	1	1	1	1	993150000	116790000	278030000	147560000	143240000	179770000	127760000
AGQAFRKFLPLFDR	14	1664.92	P61604;B8ZZL8;S4R3N1	P61604	2	15	HSPE1;HSPE1-MOB4	10 kDa heat shock protein, mitochondrial	yes	no	2;3	0.00061254	131.35	By MS/MS	By MS/MS	By MS/MS	By MS/MS	By MS/MS	By MS/MS	2	2	2	2	2	2	3514900000	665970000	680720000	575120000	585200000	663730000	344180000
AGQAFRKFLPLFDRV	15	1763.98	P61604;B8ZZL8;S4R3N1	P61604	2	16	HSPE1;HSPE1-MOB4	10 kDa heat shock protein, mitochondrial	yes	no	2;3	1.925e-38	231.92	By MS/MS	By MS/MS	By MS/MS	By MS/MS	By MS/MS	By MS/MS	3	3	3	3	3	3	22303000000	3755800000	6013300000	3339200000	3640100000	3406700000	2147400000
AGQAFRKFLPLFDRVL	16	1877.07	P61604;B8ZZL8;S4R3N1	P61604	2	17	HSPE1;HSPE1-MOB4	10 kDa heat shock protein, mitochondrial	yes	no	2;3	2.2688e-13	194.24	By MS/MS	By MS/MS	By MS/MS	By MS/MS	By MS/MS	By MS/MS	2	2	2	2	2	2	9018200000	483810000	1851600000	1083500000	1111300000	3038400000	1449700000
AGQAFRKFLPLFDRVLV	17	1976.14	P61604;B8ZZL8;S4R3N1	P61604	2	18	HSPE1;HSPE1-MOB4	10 kDa heat shock protein, mitochondrial	yes	no	2;3	0.00064462	150.28	By MS/MS	By MS/MS	By MS/MS	By MS/MS	By MS/MS	By MS/MS	1	1	2	2	2	2	2965400000	234300000	465860000	424450000	493680000	619410000	727680000
AGQAFRKFLPLFDRVLVE	18	2105.18	P61604;B8ZZL8;S4R3N1	P61604	2	19	HSPE1;HSPE1-MOB4	10 kDa heat shock protein, mitochondrial	yes	no	2;3	1.4233e-20	202.32	By MS/MS	By MS/MS	By MS/MS	By MS/MS	By MS/MS	By MS/MS	1	2	1	2	2	2	9121100000	661850000	2911000000	1138900000	1174600000	1750000000	1484700000
AGQAFRKFLPLFDRVLVER	19	2261.28	P61604;B8ZZL8;S4R3N1	P61604	2	20	HSPE1;HSPE1-MOB4	10 kDa heat shock protein, mitochondrial	yes	no	3;4	2.3698e-79	263.52	By MS/MS	By MS/MS	By MS/MS	By MS/MS	By MS/MS	By MS/MS	2	2	2	2	2	2	25990000000	2844800000	5374600000	3400500000	5471900000	5701200000	3197300000
AGQAFRKFLPLFDRVLVERS	20	2348.31	P61604;B8ZZL8;S4R3N1	P61604	2	21	HSPE1;HSPE1-MOB4	10 kDa heat shock protein, mitochondrial	yes	no	3;4	3.2099e-53	243.41	By MS/MS	By MS/MS	By MS/MS	By matching	By MS/MS	By MS/MS	3	3	3	3	3	3	57066000000	9859000000	11222000000	9115900000	9576800000	10754000000	6538700000
AGQAFRKFLPLFDRVLVERSA	21	2419.35	P61604;B8ZZL8;S4R3N1	P61604	2	22	HSPE1;HSPE1-MOB4	10 kDa heat shock protein, mitochondrial	yes	no	3;4	1.7947e-12	177.08	By MS/MS	By MS/MS	By MS/MS	By MS/MS	By MS/MS	By MS/MS	1	2	2	2	1	2	1947800000	243410000	537690000	341570000	314530000	312510000	198060000
AGQAFRKFLPLFDRVLVERSAA	22	2490.39	P61604;B8ZZL8;S4R3N1	P61604	2	23	HSPE1;HSPE1-MOB4	10 kDa heat shock protein, mitochondrial	yes	no	3;4	2.1093e-05	129.77	By MS/MS	By MS/MS	By MS/MS	By MS/MS	By MS/MS	By MS/MS	2	3	2	1	2	1	4109400000	677910000	1444300000	1187300000	325200000	287540000	187070000
AGQAFRKFLPLFDRVLVERSAAE	23	2619.43	P61604;B8ZZL8;S4R3N1	P61604	2	24	HSPE1;HSPE1-MOB4	10 kDa heat shock protein, mitochondrial	yes	no	4	0.00022337	80.702	By MS/MS	By MS/MS	By MS/MS		By matching	By matching	1	1	1		1	1	470570000	99150000	120610000	129240000	0	76064000	45503000
AGQAFRKFLPLFDRVLVERSAAET	24	2720.48	P61604;B8ZZL8;S4R3N1	P61604	2	25	HSPE1;HSPE1-MOB4	10 kDa heat shock protein, mitochondrial	yes	no	4	9.1291e-06	110.94	By MS/MS	By MS/MS	By MS/MS	By MS/MS	By matching	By MS/MS	1	1	1	1	1	1	323990000	70032000	76988000	58051000	33436000	53381000	32099000
AGQAFRKFLPLFDRVLVERSAAETV	25	2819.54	P61604;B8ZZL8;S4R3N1	P61604	2	26	HSPE1;HSPE1-MOB4	10 kDa heat shock protein, mitochondrial	yes	no	3;4	1.7217e-14	161.84	By MS/MS	By MS/MS	By MS/MS	By MS/MS	By MS/MS	By MS/MS	1	2	2	2	2	2	1829400000	196010000	532870000	273170000	288170000	312670000	226560000
AGQEEPGTPPSSP	13	1252.56	P13051;F5GYA2;Q68DM5	P13051	53	65	UNG;DKFZp781L1143	Uracil-DNA glycosylase	yes	no	2	0.0053585	91.265	By MS/MS	By MS/MS	By MS/MS	By matching	By matching	By matching	1	1	1	1	1	1	107570000	20109000	17989000	15369000	21013000	16331000	16758000
AGQIPATALLPTMTPDGL	18	1765.93	P26368;K7ELP8	P26368	113	130	U2AF2	Splicing factor U2AF 65 kDa subunit	yes	no	2	0.0072669	83.652	By matching			By matching	By matching	By MS/MS	1			1	1	1	28995000	566780	0	0	8282700	8811500	11334000
AGRDASRGLATF	12	1220.63	O00264;U3KQM0;O15173	O00264	117	128	PGRMC1;PGRMC2	Membrane-associated progesterone receptor component 1;Membrane-associated progesterone receptor component 2	no	no	2;3	0.0091629	81.263				By MS/MS	By matching	By MS/MS				2	2	2	1367200000	0	0	0	432350000	175950000	758890000
AGRKLALKTIDW	12	1370.8	O75947;F5H608	O75947	2	13	ATP5H	ATP synthase subunit d, mitochondrial	yes	no	2;3	0.0013503	145.25	By MS/MS	By MS/MS	By MS/MS	By MS/MS	By MS/MS	By MS/MS	2	2	2	2	2	2	1284800000	241750000	322080000	327400000	119530000	167620000	106450000
AGRKLALKTIDWV	13	1469.87	O75947;F5H608	O75947	2	14	ATP5H	ATP synthase subunit d, mitochondrial	yes	no	2;3	0.0017419	141.95	By MS/MS	By MS/MS	By MS/MS	By MS/MS	By MS/MS	By MS/MS	2	2	3	2	2	2	709250000	153460000	165820000	173930000	64672000	92730000	58633000
AGRKLALKTIDWVA	14	1540.91	O75947;F5H608	O75947	2	15	ATP5H	ATP synthase subunit d, mitochondrial	yes	no	2;3	0.0025587	100.88	By MS/MS	By MS/MS	By MS/MS				2	1	1				102070000	62853000	22226000	16991000	0	0	0
AGRKLALKTIDWVAF	15	1687.98	O75947;F5H608	O75947	2	16	ATP5H	ATP synthase subunit d, mitochondrial	yes	no	2;3	0.0018366	124.1	By MS/MS	By MS/MS	By MS/MS	By MS/MS	By MS/MS	By MS/MS	1	3	2	2	2	2	1014500000	97427000	237740000	214580000	157910000	171220000	135630000
AGRKLALKTIDWVAFAE	17	1888.06	O75947;F5H608	O75947	2	18	ATP5H	ATP synthase subunit d, mitochondrial	yes	no	2;3	0.0033341	112.8	By MS/MS	By MS/MS	By MS/MS	By MS/MS	By MS/MS	By MS/MS	1	2	2	2	3	1	351040000	53339000	73322000	74593000	49671000	68973000	31137000
AGSEEDDEVVA	11	1119.46	Q9UMS0;C9J8Q1;F8W9P7;H7C537	Q9UMS0	161	171	NFU1	NFU1 iron-sulfur cluster scaffold homolog, mitochondrial	yes	no	2	0.005054	100.45	By MS/MS	By MS/MS	By MS/MS	By matching	By matching	By matching	1	1	1	1	1	1	580260000	157440000	151810000	149820000	41326000	42666000	37205000
AGSLMGLGDIISQQ	14	1388.7	B5MCF8;P39210;B5MC53;G5E9F5	B5MCF8	23	36	MPV17	Protein Mpv17	yes	no	2	0.0067788	80.896	By matching	By MS/MS		By matching			1	1		1			19881000	4535700	8817900	0	6527700	0	0
AGSRLACGVIGIAQ	14	1314.71	P00441;H7BYH4	P00441	141	154	SOD1	Superoxide dismutase [Cu-Zn]	yes	no	2	0.026443	59.418		By matching	By MS/MS					1	1				28057000	0	14272000	13785000	0	0	0
AGSRLETVGSIFSR	14	1478.78	Q9Y3D9;J3QLR8	Q9Y3D9	2	15	MRPS23	28S ribosomal protein S23, mitochondrial	yes	no	2	0.018618	65.043				By matching		By MS/MS				1		1	72372000	0	0	0	30704000	0	41668000
AGSSTGGGGVGETK	14	1163.54	I3L2W9;I3L2N2;O14641	I3L2W9	2	15	DVL2	Segment polarity protein dishevelled homolog DVL-2	yes	no	2	0.0037349	90.653	By MS/MS	By matching	By MS/MS	By MS/MS	By matching	By MS/MS	1	1	1	1	1	1	67092000	13017000	15573000	14235000	8441200	8498900	7326700
AGSSTGGGGVGETKV	15	1262.61	I3L2W9;I3L2N2;O14641	I3L2W9	2	16	DVL2	Segment polarity protein dishevelled homolog DVL-2	yes	no	2	0.012176	73.435	By matching	By matching	By MS/MS	By MS/MS	By MS/MS	By MS/MS	1	1	1	1	1	1	122480000	21017000	27213000	22465000	15588000	17786000	18410000
AGSYPEGAPAVLADKRQQFGSR	22	2304.16	Q96IZ6	Q96IZ6	2	23	METTL2A	Methyltransferase-like protein 2A	yes	yes	3	0.00071101	76.733				By MS/MS	By MS/MS					1	1		40393000	0	0	0	18373000	22020000	0
AGTALKRLMAEY	12	1322.7	F8WCB9;F8WDB1;P60604	F8WCB9	2	13	UBE2G2	Ubiquitin-conjugating enzyme E2 G2	yes	no	2	0.00079386	159.09	By matching	By MS/MS	By MS/MS	By MS/MS	By MS/MS	By MS/MS	1	1	1	1	1	1	90746000	4096000	7789000	0	20217000	16426000	42218000
AGTDLLNFLSSFIDPK	16	1736.9	CON__P81644	CON__P81644	79	94			yes	yes	2	0.00693	97.953					By MS/MS	By MS/MS					1	1	1651100	0	0	0	0	0	1651100		+
AGTDLLNFLSSFIDPKKQPAT	21	2262.19	CON__P81644	CON__P81644	79	99			yes	yes	3	0.042751	65.423					By MS/MS						1		0	0	0	0	0	0	0		+
AGTGVDNVDLEAATR	15	1487.72	A0A286YFM8;A0A286YFL2;A0A286YFA2;A0A286YF22;A0A2C9F2M7;O43175;A0A286YER3;A0A286YFC8;A0A286YFB2	A0A286YFM8	76	90	PHGDH	D-3-phosphoglycerate dehydrogenase	yes	no	2	0.0054214	96.82	By matching	By matching	By matching			By MS/MS	1	1	1			1	53296000	13255000	14961000	9179500	0	0	15900000
AGVKRSAAEMY	11	1181.59	G3V4C1;B2R5W2;B4DY08;G3V4W0;G3V2D6;G3V251;G3V3K6;G3V5X6;O60812;B7ZW38;B2RXH8;A0A0G2JNQ3;A0A0G2JPF8;P0DMR1;G3V2Q1;P07910;G3V555;G3V575;G3V576;B4DSU6	G3V2Q1	95	105	HNRNPC;HNRNPCL1;HNRNPCL3;HNRNPCL2;HNRNPCL4	Heterogeneous nuclear ribonucleoprotein C-like 1;Heterogeneous nuclear ribonucleoprotein C-like 3;Heterogeneous nuclear ribonucleoprotein C-like 2;Heterogeneous nuclear ribonucleoprotein C-like 4;Heterogeneous nuclear ribonucleoproteins C1/C2	no	no	2	0.034076	66.962				By MS/MS	By matching	By matching				1	1	1	409180000	0	0	0	157890000	111690000	139610000
AGVLKKTTGL	10	986.612	A0A087WXR5;Q16718;F8WAS3	A0A087WXR5	2	11	NDUFA5	NADH dehydrogenase [ubiquinone] 1 alpha subcomplex subunit 5	yes	no	2	0.011844	99.442	By matching	By MS/MS	By matching	By matching	By MS/MS	By matching	1	1	1	1	1	1	218580000	29539000	52897000	44575000	32076000	39824000	19668000
AGVLKKTTGLVGL	13	1255.79	A0A087WXR5;Q16718;F8WAS3	A0A087WXR5	2	14	NDUFA5	NADH dehydrogenase [ubiquinone] 1 alpha subcomplex subunit 5	yes	no	2	0.0018304	118.71	By MS/MS	By MS/MS	By MS/MS	By MS/MS	By MS/MS	By MS/MS	1	1	1	2	1	1	1434600000	267610000	275890000	272070000	244890000	236300000	137820000
AGVLKKTTGLVGLA	14	1326.82	A0A087WXR5;Q16718;F8WAS3	A0A087WXR5	2	15	NDUFA5	NADH dehydrogenase [ubiquinone] 1 alpha subcomplex subunit 5	yes	no	2	0.0016736	115.7	By MS/MS	By MS/MS	By MS/MS	By MS/MS	By MS/MS	By MS/MS	1	1	1	1	1	1	1145900000	155260000	259880000	239320000	177700000	200680000	113070000
AGVLKKTTGLVGLAV	15	1425.89	A0A087WXR5;Q16718;F8WAS3	A0A087WXR5	2	16	NDUFA5	NADH dehydrogenase [ubiquinone] 1 alpha subcomplex subunit 5	yes	no	2	0.0022199	120.65	By MS/MS	By MS/MS	By MS/MS	By MS/MS	By MS/MS	By MS/MS	1	1	1	1	1	1	916960000	91392000	238190000	182990000	132400000	164320000	107670000
AGVNVEPFWPGLFA	14	1502.76	P05386	P05386	35	48	RPLP1	60S acidic ribosomal protein P1	yes	yes	2	0.0016308	116.3	By MS/MS	By MS/MS	By MS/MS	By MS/MS	By MS/MS	By MS/MS	1	1	1	1	1	1	105840000	13253000	29053000	16415000	10362000	20371000	16388000
AGVNVEPFWPGLFAK	15	1630.85	P05386	P05386	35	49	RPLP1	60S acidic ribosomal protein P1	yes	yes	2	0.0038216	104.79		By MS/MS	By MS/MS	By MS/MS	By matching	By MS/MS		1	1	1	1	1	53437000	0	17020000	7856000	10949000	9449800	8163000
AGVNVEPFWPGLFAKA	16	1701.89	P05386	P05386	35	50	RPLP1	60S acidic ribosomal protein P1	yes	yes	2	0.0044966	106.67	By MS/MS	By MS/MS	By MS/MS	By MS/MS			1	1	1	1			104220000	27752000	36926000	27461000	12082000	0	0
AGVNVEPFWPGLFAKAL	17	1814.97	P05386	P05386	35	51	RPLP1	60S acidic ribosomal protein P1	yes	yes	2	0.0025729	124.21	By MS/MS	By MS/MS	By MS/MS	By MS/MS	By MS/MS	By MS/MS	1	1	1	1	1	1	280810000	29879000	74281000	55763000	35898000	41057000	43932000
AGVNVEPFWPGLFAKALAN	19	2000.05	P05386	P05386	35	53	RPLP1	60S acidic ribosomal protein P1	yes	yes	2	0.00081758	132.32		By MS/MS	By MS/MS	By matching	By matching			1	1	1	1		23325000	0	8247000	8028200	1904300	5145300	0
AGVQADEDEDGDEKDEKKHR	20	2270	P26358	P26358	268	287	DNMT1	DNA (cytosine-5)-methyltransferase 1	yes	yes	4;5	0.00086279	108.49				By MS/MS	By MS/MS	By MS/MS				2	2	2	109020000	0	0	0	42906000	27866000	38244000
AGVSFSGHRLELL	13	1384.75	Q16643;D6R9W4;D6RFI1	Q16643	2	14	DBN1	Drebrin	yes	no	2	0.012816	79.82				By MS/MS	By matching	By MS/MS				1	1	2	36025000	0	0	0	13936000	7347300	14742000
AGWDPQEGGQVYSV	14	1491.66	P28072;A0A087X2I4	P28072	135	148	PSMB6	Proteasome subunit beta type-6;Proteasome subunit beta type	yes	no	2	0.032322	57.203		By MS/MS						1					9221700	0	9221700	0	0	0	0
AGYDLYSAYDYTIPPMEKAVVK	22	2493.21	H0YNJ9;H0YMM5;H0YKI0;H0YNW5;P33316;H0YKC5;A0A0C4DGL3	H0YNW5	49	70	DUT	Deoxyuridine 5-triphosphate nucleotidohydrolase, mitochondrial	no	no	3	0.014822	55.127	By matching	By matching	By MS/MS	By matching	By matching		1	1	1	1	1		65168000	10604000	16915000	13753000	12346000	11550000	0
AGYEYVSPEQLAGFDKY	17	1935.89	C9JAG1;A0A087WW58;Q9C0D9	C9JAG1	2	18	EPT1	Ethanolaminephosphotransferase 1	yes	no	2	0.0023144	128.54				By MS/MS	By matching	By MS/MS				1	1	1	38847000	0	0	0	12930000	4559500	21357000
AGYEYVSPEQLAGFDKYKY	19	2227.05	C9JAG1;A0A087WW58;Q9C0D9	C9JAG1	2	20	EPT1	Ethanolaminephosphotransferase 1	yes	no	2;3	8.2038e-39	222.74				By matching		By MS/MS				1		2	35813000	0	0	0	6905000	0	28908000
AHKQIYYSDKYFDEHY	16	2105.95	P33552	P33552	2	17	CKS2	Cyclin-dependent kinases regulatory subunit 2	yes	yes	3	0.0036327	114.27		By matching	By MS/MS		By MS/MS			1	1		1		42304000	0	11025000	16696000	0	14583000	0
AHLTDTEIMTL	11	1243.61	E5RGS4;O60925	E5RGS4	44	54	PFDN1	Prefoldin subunit 1	yes	no	2	0.026854	69.905	By matching		By MS/MS				1		1				9726900	3879200	0	5847700	0	0	0
AHPPAHPPPSA	11	1077.54	B5MBW9;Q8WYQ3	B5MBW9	21	31	CHCHD10	Coiled-coil-helix-coiled-coil-helix domain-containing protein 10, mitochondrial	yes	no	2	0.0068353	94.662	By MS/MS	By MS/MS	By matching	By MS/MS	By MS/MS	By MS/MS	1	1	1	1	1	1	104120000	23114000	18628000	13527000	24384000	14170000	10301000
AHPPAHPPPSAA	12	1148.57	B5MBW9;Q8WYQ3	B5MBW9	21	32	CHCHD10	Coiled-coil-helix-coiled-coil-helix domain-containing protein 10, mitochondrial	yes	no	2	0.0086136	83.265	By MS/MS	By MS/MS	By MS/MS	By MS/MS			1	1	1	2			47836000	17651000	17798000	9933200	2454400	0	0
AHQITDESLESTRR	14	1641.81	O00161;H3BNE1;H3BR18;H3BM38;H3BPJ0;H3BNG6;H3BU94	O00161	13	26	SNAP23	Synaptosomal-associated protein 23;Synaptosomal-associated protein	yes	no	3	0.0030158	93.494				By MS/MS	By matching	By MS/MS				1	1	1	105620000	0	0	0	36374000	34708000	34540000
AIAENESKARVR	12	1342.73	Q9BWJ5	Q9BWJ5	54	65	SF3B5	Splicing factor 3B subunit 5	yes	yes	3	0.018649	69.451	By matching	By matching	By MS/MS	By matching	By matching	By matching	1	1	1	1	1	1	257950000	63851000	72528000	62957000	30753000	12446000	15410000
AIAESGVERQVLLGDQI	17	1796.96	P28072	P28072	212	228	PSMB6	Proteasome subunit beta type-6	yes	yes	2	1.7461e-05	164.88	By MS/MS	By MS/MS	By MS/MS	By MS/MS	By MS/MS	By MS/MS	1	1	2	1	1	1	89898000	17629000	22242000	18213000	12142000	9998400	9673500
AIAESGVERQVLLGDQIPKFAV	22	2339.28	P28072	P28072	212	233	PSMB6	Proteasome subunit beta type-6	yes	yes	3	6.1433e-05	115.31	By MS/MS	By MS/MS	By MS/MS	By MS/MS	By MS/MS	By matching	1	1	1	1	1	1	280590000	41617000	65090000	60879000	49958000	32894000	30156000
AIAESGVERQVLLGDQIPKFAVA	23	2410.32	P28072	P28072	212	234	PSMB6	Proteasome subunit beta type-6	yes	yes	3	0.0093563	60.278	By MS/MS	By MS/MS		By matching			1	1		1			28800000	9595400	12027000	0	7177600	0	0
AIAISRTPVLMN	12	1284.72	Q9H3K2	Q9H3K2	142	153	GHITM	Growth hormone-inducible transmembrane protein	yes	yes	2	0.029469	64.82	By MS/MS	By matching	By matching				1	1	1				63494000	16022000	30085000	17386000	0	0	0
AIAISRTPVLMNF	13	1431.79	Q9H3K2	Q9H3K2	142	154	GHITM	Growth hormone-inducible transmembrane protein	yes	yes	2	0.0074418	82.029	By MS/MS	By matching	By MS/MS				1	1	1				19068000	4625100	7174300	7268300	0	0	0
AIASSLKSWNETLTSRL	17	1876.01	O75947;F5H608	O75947	26	42	ATP5H	ATP synthase subunit d, mitochondrial	yes	no	3	0.008844	91.457	By MS/MS	By MS/MS	By MS/MS	By matching	By MS/MS		1	1	1	1	1		39355000	9034100	8826800	8869600	6858600	5766200	0
AICAGPTALLAHEI	14	1378.73	Q99497;K7ELW0;K7EN27	Q99497	104	117	PARK7	Protein deglycase DJ-1	yes	no	2	4.2341e-05	163.32		By MS/MS	By MS/MS	By matching				1	1	1			24582000	0	9671900	8803000	6107600	0	0
AICGAIRRMGESDDSILRL	19	2075.06	P63220;Q8WVC2	P63220	54	72	RPS21	40S ribosomal protein S21	yes	no	4	0.012816	63.918		By matching	By MS/MS					1	1				33694000	0	11521000	22173000	0	0	0
AICGAIRRMGESDDSILRLA	20	2146.1	P63220;Q8WVC2	P63220	54	73	RPS21	40S ribosomal protein S21	yes	no	4	0.0092989	62.765				By matching	By matching	By MS/MS				1	1	1	33345000	0	0	0	13016000	8777400	11551000
AIDTWSPSEWQM	12	1449.62	P61978;Q5T6W2	P61978	348	359	HNRNPK	Heterogeneous nuclear ribonucleoprotein K	yes	no	2	0.0059101	93.162	By MS/MS	By MS/MS	By MS/MS				1	1	1				48079000	10438000	19232000	18409000	0	0	0
AIEKLAVEALSSLDGDLAGRY	21	2190.15	P12277;G3V4N7	P12277	153	173	CKB	Creatine kinase B-type	yes	no	3	0.00056467	113.99				By matching		By MS/MS				1		1	22447000	0	0	0	5798600	0	16648000
AIEKLAVEALSSLDGDLAGRYY	22	2353.22	P12277;G3V4N7	P12277	153	174	CKB	Creatine kinase B-type	yes	no	3	6.6452e-05	119.27				By matching		By MS/MS				1		1	74449000	0	0	0	16588000	0	57860000
AIELNPANAVYF	12	1320.67	O43765;K7EMD6	O43765	117	128	SGTA	Small glutamine-rich tetratricopeptide repeat-containing protein alpha	yes	no	2	0.025386	66.568				By matching		By MS/MS				1		1	15234000	0	0	0	5126800	0	10107000
AIEMERGNFGGSF	13	1413.63	A0A087X0X3;P52272;M0R2I7;M0QY96	A0A087X0X3	622	634	HNRNPM	Heterogeneous nuclear ribonucleoprotein M	yes	no	2	0.0020418	149.96				By MS/MS	By MS/MS	By MS/MS				1	1	1	55010000	0	0	0	12738000	12292000	29980000
AIEMERGNFGGSFAGSF	17	1775.79	A0A087X0X3;P52272;M0R2I7;M0QY96	A0A087X0X3	622	638	HNRNPM	Heterogeneous nuclear ribonucleoprotein M	yes	no	2	0.0019001	139.74						By MS/MS						1	16104000	0	0	0	0	0	16104000
AIESIAVAATPIPKL	15	1492.89	P53634	P53634	449	463	CTSC	Dipeptidyl peptidase 1;Dipeptidyl peptidase 1 exclusion domain chain;Dipeptidyl peptidase 1 heavy chain;Dipeptidyl peptidase 1 light chain	yes	yes	2	0.0016247	143.97	By MS/MS	By MS/MS	By MS/MS				1	1	1				35300000	7565800	13987000	13747000	0	0	0
AIGDGEDEMLFTR	13	1452.66	O14654	O14654	385	397	IRS4	Insulin receptor substrate 4	yes	yes	2	0.011052	74.962				By matching	By MS/MS					1	1		52713000	0	0	0	25667000	27045000	0
AIGLSVADLAESIMKN	16	1630.86	P00338	P00338	251	266	LDHA	L-lactate dehydrogenase A chain	yes	yes	2	0.013303	73.082		By MS/MS						1					3833700	0	3833700	0	0	0	0
AIGLSVADLIESMLKN	16	1672.91	P07195	P07195	252	267	LDHB	L-lactate dehydrogenase B chain	yes	yes	2	0.0018133	143.97	By matching	By MS/MS	By MS/MS		By matching	By matching	1	1	1		1	1	30049000	872340	4109200	7062400	0	2442600	15562000
AIGTGKTATPQQA	13	1242.66	P60174;U3KPZ0	P60174	207	219	TPI1	Triosephosphate isomerase	yes	no	2	0.0033626	104.43	By MS/MS	By MS/MS	By MS/MS	By MS/MS	By matching		1	1	1	1	1		67376000	15427000	15148000	14946000	12329000	9525800	0
AIGVQQLHPTLIQR	14	1572.91	Q9H0Z9;A6NG75;F6VZ39	Q9H0Z9	123	136	RBM38	RNA-binding protein 38	yes	no	3	0.016546	66.533				By matching	By MS/MS	By matching				1	1	1	51168000	0	0	0	15931000	14183000	21055000
AIIIFVPVPQLK	12	1336.85	P62081;B5MCP9	P62081	59	70	RPS7	40S ribosomal protein S7	yes	no	2	0.015374	86.011					By MS/MS	By MS/MS					1	1	10243000	0	0	0	0	5500800	4742000
AIIKFPLTTESAMK	14	1548.86	P62750;H7BY10;K7ERT8;A8MUS3;K7EJV9	P62750	75	88	RPL23A	60S ribosomal protein L23a	yes	no	3	0.0052053	85.837				By MS/MS	By MS/MS	By MS/MS				1	1	1	89300000	0	0	0	35149000	19148000	35003000
AIIREGSLEGS	11	1130.59	J3KT10;Q9BW27;J3KS87;F5H0W7;J3QL54	J3KT10	601	611	NUP85	Nuclear pore complex protein Nup85	yes	no	2	0.0058189	97.965				By matching		By MS/MS				1		1	142520000	0	0	0	41000000	0	101520000
AIKKKDELERVAK	13	1526.91	M0QZN2;M0R0R2;P46782	M0QZN2	119	131	RPS5	40S ribosomal protein S5;40S ribosomal protein S5, N-terminally processed	yes	no	3;4	0.0074327	82.069				By MS/MS	By MS/MS	By MS/MS				2	2	2	241320000	0	0	0	70817000	43389000	127110000
AIKKKDELERVAKSNR	16	1884.09	M0QZN2;M0R0R2;P46782	M0QZN2	119	134	RPS5	40S ribosomal protein S5;40S ribosomal protein S5, N-terminally processed	yes	no	4;5	0.0047743	104.41				By MS/MS	By MS/MS	By MS/MS				2	2	2	1179800000	0	0	0	350400000	312910000	516500000
AILMGDKSENVQDLL	15	1644.84	A0A0G2JIW1;P0DMV9;P0DMV8;V9GZ37	A0A0G2JIW1	379	393	HSPA1B;HSPA1A	Heat shock 70 kDa protein 1B;Heat shock 70 kDa protein 1A	yes	no	2	0.02184	63.415	By MS/MS	By matching	By matching	By matching	By matching	By matching	1	1	1	1	1	1	84949000	8589700	14656000	12065000	18960000	11481000	19197000
AILNDTKLTDINQLPET	17	1898	Q15276	Q15276	846	862	RABEP1	Rab GTPase-binding effector protein 1	yes	yes	2	0.0038732	105.17				By MS/MS						1			6902200	0	0	0	6902200	0	0
AILVDLEPGTMDSV	14	1458.73	P07437;Q5JP53;G3V5W4;G3V2R8;G3V3R4;G3V2N6;Q9BVA1;Q13885	P07437	63	76	TUBB;TUBB3;TUBB2B;TUBB2A	Tubulin beta chain;Tubulin beta-2B chain;Tubulin beta-2A chain	no	no	2	0.044509	54.722						By MS/MS						1	13424000	0	0	0	0	0	13424000
AILVDLEPGTMDSVR	15	1614.83	P07437;Q5JP53;G3V5W4;G3V2R8;G3V3R4;G3V2N6;Q9BVA1;Q13885	P07437	63	77	TUBB;TUBB3;TUBB2B;TUBB2A	Tubulin beta chain;Tubulin beta-2B chain;Tubulin beta-2A chain	no	no	2	3.7827e-08	176.42				By MS/MS	By MS/MS	By MS/MS				2	2	2	1027300000	0	0	0	233950000	330830000	462530000
AILVDLEPGTMDSVRSGPF	19	2003	P07437;Q5JP53;Q9BVA1;Q13885	P07437	63	81	TUBB;TUBB2B;TUBB2A	Tubulin beta chain;Tubulin beta-2B chain;Tubulin beta-2A chain	no	no	2;3	1.3646e-29	218.5				By MS/MS	By MS/MS	By MS/MS				2	2	3	408030000	0	0	0	103750000	73717000	230570000
AIMVQSPMFDGKVPHWY	17	2004.96	P09874;Q5VX84;Q5VX85	P09874	36	52	PARP1	Poly [ADP-ribose] polymerase 1	yes	no	3	0.0088566	91.207				By MS/MS		By MS/MS				1		1	45151000	0	0	0	10149000	0	35003000
AINPHLTEDQRFPQLR	16	1934.01	Q9ULX3	Q9ULX3	335	350	NOB1	RNA-binding protein NOB1	yes	yes	3;4	0.012668	75.961				By MS/MS	By MS/MS	By matching				1	2	2	66543000	0	0	0	13743000	22818000	29981000
AIPGRQYGLILPK	13	1424.85	Q9H0G5;J3KT62;J3QLV5;J3QRI6	Q9H0G5	2	14	NSRP1	Nuclear speckle splicing regulatory protein 1	yes	no	2	0.029769	61.398				By MS/MS	By MS/MS	By MS/MS				1	1	1	68520000	0	0	0	20087000	20917000	27516000
AIPQLQGYLR	10	1157.66	Q02878	Q02878	263	272	RPL6	60S ribosomal protein L6	yes	yes	2	0.028354	79.469				By MS/MS	By MS/MS	By MS/MS				1	1	1	191740000	0	0	0	53105000	43264000	95373000
AIPQLQGYLRS	11	1244.69	Q02878	Q02878	263	273	RPL6	60S ribosomal protein L6	yes	yes	2	0.0014038	119.75	By MS/MS		By MS/MS	By MS/MS	By MS/MS	By MS/MS	1		1	1	1	1	439800000	12933000	0	17370000	118380000	115090000	176030000
AIPQLQGYLRSVF	13	1490.82	Q02878	Q02878	263	275	RPL6	60S ribosomal protein L6	yes	yes	2	0.0043478	97.456				By MS/MS	By MS/MS	By MS/MS				1	1	2	58544000	0	0	0	13842000	14641000	30061000
AIPQLQGYLRSVFA	14	1561.86	Q02878	Q02878	263	276	RPL6	60S ribosomal protein L6	yes	yes	2	0.00011356	118.87				By MS/MS	By MS/MS	By MS/MS				1	1	1	135680000	0	0	0	42802000	56598000	36277000
AIPQLQGYLRSVFALTNG	18	1947.06	Q02878	Q02878	263	280	RPL6	60S ribosomal protein L6	yes	yes	2	2.1112e-05	159.75				By MS/MS	By MS/MS	By MS/MS				1	1	1	75061000	0	0	0	15344000	29974000	29743000
AIPQPDLTKLHQL	13	1472.84	Q15366;H3BSS4;F8VRH0	Q15366	237	249	PCBP2	Poly(rC)-binding protein 2	yes	no	2;3	0.013712	70.089				By MS/MS	By MS/MS	By matching				2	2	2	331880000	0	0	0	117280000	113400000	101200000
AIPSAAAAAAAAGR	14	1167.64	A0A0U1RRM4;A0A087WTS6;K7EK45;P26599;A0A087WU68	A0A0U1RRM4	369	382	PTBP1	Polypyrimidine tract-binding protein 1	no	no	2	0.0084838	77.379				By MS/MS	By MS/MS					1	1		170210000	0	0	0	99331000	70878000	0
AIPTAVNLADSRTPAAA	17	1637.87	Q9UQ35	Q9UQ35	2249	2265	SRRM2	Serine/arginine repetitive matrix protein 2	yes	yes	2	0.020553	64.103		By MS/MS	By MS/MS	By MS/MS	By MS/MS			1	1	1	1		317990000	0	103040000	103700000	53897000	57355000	0
AIQANYRPLPSLE	13	1470.78	A0A024RAC6;Q14241	A0A024RAC6	490	502	TCEB3	Transcription elongation factor B polypeptide 3	yes	no	2	0.017519	67.776				By matching		By MS/MS				1		1	25532000	0	0	0	11820000	0	13711000
AIQDLWQWR	9	1214.62	P06748	P06748	283	291	NPM1	Nucleophosmin	yes	yes	2	3.5517e-05	154.31	By matching	By matching	By matching	By MS/MS	By MS/MS	By MS/MS	1	1	1	1	1	1	79339000	3344800	3781300	3456700	17389000	7848400	43518000
AIQDLWQWRK	10	1342.71	P06748	P06748	283	292	NPM1	Nucleophosmin	yes	yes	2;3	7.1944e-21	198.58				By MS/MS	By matching	By MS/MS				2	1	2	342540000	0	0	0	107540000	29084000	205920000
AIQDLWQWRKSL	12	1542.83	P06748	P06748	283	294	NPM1	Nucleophosmin	yes	yes	2;3	4.7628e-12	186.46	By MS/MS	By MS/MS	By MS/MS	By MS/MS	By MS/MS	By MS/MS	2	2	2	2	2	1	1127500000	166630000	212960000	170410000	298190000	200330000	78959000
AIRLELQGPR	10	1151.68	P19338;H7BY16	P19338	552	561	NCL	Nucleolin	yes	no	2;3	0.012879	96.331				By matching	By matching	By MS/MS				2	1	2	340810000	0	0	0	130400000	34455000	175950000
AIRLELQGPRGSPNAR	16	1733.96	P19338;H7BY16	P19338	552	567	NCL	Nucleolin	yes	no	3;4	0.0021779	128.9				By MS/MS	By MS/MS	By MS/MS				2	2	2	1440100000	0	0	0	487950000	235330000	716800000
AIRNDEELNKLLGKVTI	17	1925.09	A0A0U1RR32;A0A0U1RRH7;Q99878;Q96KK5;P20671;P0C0S8;Q9BTM1;H0YFX9;Q6FI13;Q16777	A0A0U1RR32	87	103	HIST1H2AJ;HIST1H2AH;HIST1H2AD;HIST1H2AG;H2AFJ;HIST2H2AA3;HIST2H2AC	Histone H2A type 1-J;Histone H2A type 1-H;Histone H2A type 1-D;Histone H2A type 1;Histone H2A.J;Histone H2A;Histone H2A type 2-A;Histone H2A type 2-C	no	no	3	0.0090598	87.16				By MS/MS	By MS/MS	By matching				1	1	1	130870000	0	0	0	49046000	40709000	41113000
AIRNDEELNKLLGKVTIA	18	1996.13	A0A0U1RR32;A0A0U1RRH7;Q99878;Q96KK5;P20671;P0C0S8;Q9BTM1;H0YFX9;Q6FI13;Q16777	A0A0U1RR32	87	104	HIST1H2AJ;HIST1H2AH;HIST1H2AD;HIST1H2AG;H2AFJ;HIST2H2AA3;HIST2H2AC	Histone H2A type 1-J;Histone H2A type 1-H;Histone H2A type 1-D;Histone H2A type 1;Histone H2A.J;Histone H2A;Histone H2A type 2-A;Histone H2A type 2-C	no	no	3	0.022426	59.9			By matching	By MS/MS	By matching	By matching			1	1	1	1	56342000	0	0	7148900	19627000	11115000	18451000
AIRRMGESDDSILRL	15	1730.91	P63220;Q8WVC2	P63220	58	72	RPS21	40S ribosomal protein S21	yes	no	3	0.012054	73.834		By MS/MS	By MS/MS					1	1				194420000	0	75995000	118420000	0	0	0
AIRRMGESDDSILRLA	16	1801.95	P63220;Q8WVC2	P63220	58	73	RPS21	40S ribosomal protein S21	yes	no	3	0.0038714	112.17	By MS/MS	By MS/MS	By MS/MS	By MS/MS		By matching	1	1	1	1		1	212890000	43670000	76887000	71798000	13627000	0	6910100
AIRVTNPNAR	10	1110.63	F8W727;P62910;D3YTB1	F8W727	137	146	RPL32	60S ribosomal protein L32	yes	no	3	0.011719	99.815				By MS/MS	By MS/MS	By MS/MS				1	1	1	186450000	0	0	0	80364000	23708000	82380000
AIRVTNPNARLRSEENE	17	1968.01	F8W727;P62910	F8W727	137	153	RPL32	60S ribosomal protein L32	yes	no	3	0.0091448	85.469				By MS/MS	By MS/MS	By matching				1	1	1	352430000	0	0	0	117840000	103260000	131340000
AISDRICIHTN	11	1241.62	E9PKQ7;E9PNL5;E9PHZ5;E9PLY3;E9PSG5;E9PQM1;P07858	E9PKQ7	116	126	CTSB	Cathepsin B;Cathepsin B light chain;Cathepsin B heavy chain	yes	no	2	0.036071	66.19		By MS/MS		By matching	By matching			1		1	1		76806000	0	19597000	0	33724000	23485000	0
AISEAQESVTKTTNY	15	1640.79	A0A087WTC9;G3V5I6;G3V256;H0YJA2;Q6PJT7;H0YJ87	A0A087WTC9	31	45	ZC3H14	Zinc finger CCCH domain-containing protein 14	yes	no	2	8.1854e-49	238.01				By MS/MS	By MS/MS	By MS/MS				1	1	1	48264000	0	0	0	15033000	9679300	23552000
AISLGTARPPPSMSAAGLAAR	21	1994.07	Q9UQ35	Q9UQ35	2187	2207	SRRM2	Serine/arginine repetitive matrix protein 2	yes	yes	3	0.0014873	83.251				By MS/MS		By MS/MS				1		1	41325000	0	0	0	23890000	0	17435000
AISTEKIKAKYPDYEVTWANDGY	23	2661.3	Q9NRX4	Q9NRX4	103	125	PHPT1	14 kDa phosphohistidine phosphatase	yes	yes	3	4.0756e-22	196.61	By MS/MS	By MS/MS	By MS/MS	By MS/MS	By MS/MS	By matching	1	1	1	1	1	1	191000000	29471000	48771000	48601000	25396000	20686000	18076000
AITGASLADIMAK	13	1260.67	P83731;C9JXB8;C9JNW5	P83731	81	93	RPL24	60S ribosomal protein L24	yes	no	2	0.00067389	156.48				By MS/MS	By MS/MS	By MS/MS				2	2	2	846940000	0	0	0	251030000	222560000	373350000
AITGASLADIMAKR	14	1416.78	P83731;C9JXB8;C9JNW5	P83731	81	94	RPL24	60S ribosomal protein L24	yes	no	2;3	0.0016059	116.55				By MS/MS	By MS/MS	By MS/MS				2	2	3	552430000	0	0	0	192510000	148480000	211440000
AITGASLADIMAKRNQKPEVR	21	2268.24	P83731;C9JXB8;C9JNW5	P83731	81	101	RPL24	60S ribosomal protein L24	yes	no	3;4	0.00031882	122.53				By MS/MS	By MS/MS	By MS/MS				2	2	2	555720000	0	0	0	218300000	144720000	192700000
AIVEALNGKEVAAQVKAPLVL	21	2132.26	Q99497;K7ELW0;K7EN27	Q99497	167	187	PARK7	Protein deglycase DJ-1	yes	no	3	0.00099087	89.049	By MS/MS	By MS/MS	By MS/MS		By matching		1	1	1		1		38988000	7169100	10600000	8687500	0	12532000	0
AIVEALNGKEVAAQVKAPLVLKD	23	2375.38	Q99497;K7ELW0;K7EN27	Q99497	167	189	PARK7	Protein deglycase DJ-1	yes	no	3;4	1.1368e-44	224.83	By MS/MS	By MS/MS	By MS/MS	By MS/MS	By MS/MS	By MS/MS	2	2	2	2	2	2	1566300000	328720000	368390000	363800000	165830000	228840000	110670000
AIVEYRDLDAPDDVDFF	17	1998.92	Q9BXP5;H7C3A1	Q9BXP5	860	876	SRRT	Serrate RNA effector molecule homolog	yes	no	2	5.1224e-20	203.39				By MS/MS	By MS/MS	By MS/MS				1	1	1	349090000	0	0	0	117440000	83828000	147820000
AIVGYKDSPSVW	12	1320.67	P07737;I3L3D5;CON__P02584	P07737	21	32	PFN1	Profilin-1	yes	no	2	0.024645	78.516	By MS/MS						1						0	0	0	0	0	0	0
AIVGYKDSPSVWAAVPGKTF	20	2092.1	P07737;I3L3D5;CON__P02584	P07737	21	40	PFN1	Profilin-1	yes	no	3	0.0037286	78.088	By MS/MS						1						22164000	22164000	0	0	0	0	0
AIVGYKDSPSVWAAVPGKTFV	21	2191.17	P07737;I3L3D5;CON__P02584	P07737	21	41	PFN1	Profilin-1	yes	no	3	0.027542	53.359	By matching	By matching	By MS/MS		By MS/MS		1	1	1		1		112450000	25711000	26779000	36919000	0	23041000	0
AKAAAIGIDLGTTY	14	1363.73	A0A0G2JIW1;P0DMV9;P0DMV8;V9GZ37	A0A0G2JIW1	3	16	HSPA1B;HSPA1A	Heat shock 70 kDa protein 1B;Heat shock 70 kDa protein 1A	yes	no	2	0.0012494	141.27	By matching		By matching	By MS/MS	By MS/MS	By MS/MS	1		1	2	1	1	2387000000	10345000	0	19095000	309520000	510330000	1537700000
AKADGIVSKNF	11	1148.62	P63220	P63220	73	83	RPS21	40S ribosomal protein S21	yes	yes	2	0.00034398	160.77	By MS/MS	By MS/MS	By MS/MS	By MS/MS	By MS/MS	By MS/MS	2	2	2	2	1	1	10260000000	2234600000	2348700000	2646500000	1121800000	1272000000	635980000
AKAKELATKLG	11	1128.69	P62424;Q5T8U2	P62424	256	266	RPL7A	60S ribosomal protein L7a	yes	no	2;3	0.00060001	130.01		By matching	By matching	By MS/MS	By MS/MS	By MS/MS		1	1	2	2	2	656000000	0	13907000	8432300	266000000	189450000	178210000
AKATLDMPDEEFRFNFF	17	2076.96	Q9H7E9	Q9H7E9	213	229	C8orf33	UPF0488 protein C8orf33	yes	yes	3	0.0036494	108.34				By matching	By MS/MS	By MS/MS				1	1	1	47923000	0	0	0	5744800	15484000	26694000
AKAVRALKNNSNDIVNAIMELTM	23	2515.33	Q13765;E9PAV3;F8VZJ2;H0YHX9	Q13765	193	215	NACA	Nascent polypeptide-associated complex subunit alpha;Nascent polypeptide-associated complex subunit alpha, muscle-specific form	yes	no	3;4	3.8444e-07	113.17				By MS/MS	By MS/MS	By matching				2	2	2	91020000	0	0	0	33166000	18363000	39491000
AKDDQLKVHGF	11	1256.65	P41567;K7EM18	P41567	103	113	EIF1	Eukaryotic translation initiation factor 1	yes	no	2;3	0.00061708	156.48	By MS/MS	By MS/MS	By MS/MS	By MS/MS	By MS/MS	By matching	2	2	2	1	1	1	1011900000	51691000	425400000	482280000	21564000	21266000	9738300
AKDIELSPEAQA	12	1270.64	A0A087WVM4;B7ZM99;Q6UB35;Q4VXM0	A0A087WVM4	814	825	MTHFD1L	Monofunctional C1-tetrahydrofolate synthase, mitochondrial	yes	no	2	0.0033506	104.43	By MS/MS	By matching	By MS/MS	By MS/MS	By MS/MS	By matching	1	1	1	2	1	1	211020000	42574000	34954000	34304000	45219000	26060000	27906000
AKDIGFIKLD	10	1118.63	P62273;A0A087WTT6	P62273	47	56	RPS29	40S ribosomal protein S29	yes	no	2	0.010252	104.22	By MS/MS	By MS/MS	By MS/MS	By MS/MS	By MS/MS	By MS/MS	1	1	1	1	1	1	210930000	19243000	25508000	23370000	40868000	31048000	70896000
AKDVKFGADAR	11	1176.63	P10809;E7EXB4;E7ESH4;C9JL25;C9JL19;C9JCQ4;C9J0S9;F8WBB1	P10809	27	37	HSPD1	60 kDa heat shock protein, mitochondrial	yes	no	2	0.019335	76.143				By MS/MS	By MS/MS					1	1		17182000	0	0	0	8736500	8445600	0
AKDVKFGADARALML	15	1604.87	P10809;E7EXB4;E7ESH4;C9JL25;C9JL19;C9JCQ4;C9J0S9;F8WBB1	P10809	27	41	HSPD1	60 kDa heat shock protein, mitochondrial	yes	no	3	0.0050765	98.507	By MS/MS	By MS/MS	By MS/MS	By MS/MS	By MS/MS	By MS/MS	1	1	1	2	1	1	436880000	58983000	60337000	92601000	89316000	91714000	43929000
AKDVKFGADARALMLQGV	18	1889.02	P10809;E7EXB4;E7ESH4;C9JL25;C9JL19;C9JCQ4;C9J0S9	P10809	27	44	HSPD1	60 kDa heat shock protein, mitochondrial	yes	no	3	0.023858	58.577		By matching	By matching	By matching	By MS/MS			1	1	1	1		68759000	0	11163000	15670000	25462000	16465000	0
AKDVKFGADARALMLQGVDLL	21	2230.21	P10809;E7EXB4;E7ESH4;C9JL25;C9JL19;C9JCQ4;C9J0S9	P10809	27	47	HSPD1	60 kDa heat shock protein, mitochondrial	yes	no	3;4	0.00058299	115.42		By MS/MS	By MS/MS	By MS/MS	By MS/MS	By MS/MS		1	1	2	2	2	211710000	0	19037000	21747000	51855000	71424000	47650000
AKEAAEQDVEKKK	13	1472.78	P26373;J3KS98	P26373	199	211	RPL13	60S ribosomal protein L13	yes	no	3;4	0.00011307	164.81	By matching			By MS/MS	By MS/MS	By MS/MS	1			2	2	2	496920000	2379600	0	0	243920000	88566000	162060000
AKELATKLG	9	929.555	P62424;Q5T8U2	P62424	258	266	RPL7A	60S ribosomal protein L7a	yes	no	2	0.021477	103.55				By MS/MS		By MS/MS				1		1	525730000	0	0	0	350420000	0	175320000
AKFEELNMDLF	11	1355.64	P11021	P11021	325	335	HSPA5	78 kDa glucose-regulated protein	yes	yes	2	0.0015662	138.4				By MS/MS		By MS/MS				1		1	36758000	0	0	0	10032000	0	26726000
AKFEELNMDLFR	12	1511.74	P11021	P11021	325	336	HSPA5	78 kDa glucose-regulated protein	yes	yes	2	0.004643	95.417						By MS/MS						1	15514000	0	0	0	0	0	15514000
AKFINYVKNC	10	1198.62	P06748	P06748	266	275	NPM1	Nucleophosmin	yes	yes	2	9.773e-05	149.65	By MS/MS		By MS/MS				1		1				59062000	31818000	0	27245000	0	0	0
AKGAEEMETVIPVDVM	16	1717.83	Q99497;K7ELW0	Q99497	11	26	PARK7	Protein deglycase DJ-1	yes	no	2	0.0014157	150.06	By MS/MS	By MS/MS	By MS/MS	By MS/MS	By MS/MS	By MS/MS	2	2	1	1	1	1	380270000	62884000	73309000	73820000	57557000	64524000	48177000
AKGAEEMETVIPVDVMRRAGIKVT	24	2599.38	Q99497;K7ELW0	Q99497	11	34	PARK7	Protein deglycase DJ-1	yes	no	4	0.017932	64.488	By MS/MS						1						19848000	19848000	0	0	0	0	0
AKGDPKKPKGKMSAY	15	1604.87	O15347;E7EQU1;E9PES6;E7ES08	O15347	2	16	HMGB3	High mobility group protein B3	yes	no	3	0.0015692	132.44				By MS/MS	By MS/MS	By MS/MS				2	2	2	615730000	0	0	0	258210000	178240000	179280000
AKGHYTEGAELVDSVLDVV	19	2001.01	P07437;Q5JP53;Q5ST81;G3V2A3;P68371;Q9BVA1;Q13885	P07437	102	120	TUBB;TUBB3;TUBB4B;TUBB2B;TUBB2A	Tubulin beta chain;Tubulin beta-4B chain;Tubulin beta-2B chain;Tubulin beta-2A chain	no	no	3	0.026721	54.288				By MS/MS	By matching	By matching				1	1	1	23959000	0	0	0	9106500	4527900	10324000
AKHAVSEGTKAVTKY	15	1588.86	A0A2R8Y619;O60814;P57053;P58876;Q99879;P62807;Q16778;Q5QNW6;Q93079;Q8N257;U3KQK0;Q99877;Q99880	P62807	108	122	HIST1H2BK;H2BFS;HIST1H2BD;HIST1H2BM;HIST1H2BC;HIST2H2BE;HIST2H2BF;HIST1H2BH;HIST3H2BB;HIST1H2BN;HIST1H2BL	Histone H2B type 1-K;Histone H2B type F-S;Histone H2B type 1-D;Histone H2B type 1-M;Histone H2B type 1-C/E/F/G/I;Histone H2B type 2-E;Histone H2B type 2-F;Histone H2B type 1-H;Histone H2B type 3-B;Histone H2B;Histone H2B type 1-N;Histone H2B type 1-L	no	no	3	0.024782	61.265				By matching	By matching	By MS/MS				1	1	1	48883000	0	0	0	15814000	9052500	24016000
AKHHPDLIFC	10	1179.59	Q7RTV0	Q7RTV0	2	11	PHF5A	PHD finger-like domain-containing protein 5A	yes	yes	2	0.046248	88.819	By MS/MS			By matching		By matching	1			1		1	182270000	168230000	0	0	8316900	0	5721800
AKIAKTHEDIEAQIREIQGK	20	2277.24	O75533;F8WC19;B4DGZ4	O75533	2	21	SF3B1	Splicing factor 3B subunit 1	yes	no	4	0.0065566	81.356				By MS/MS	By MS/MS					1	1		87524000	0	0	0	48380000	39144000	0
AKILEDNSIPQVKDIIFAIKKTLNI	25	2823.65	P11177	P11177	335	359	PDHB	Pyruvate dehydrogenase E1 component subunit beta, mitochondrial	yes	yes	4	6.6617e-12	147.26				By MS/MS		By MS/MS				1		1	83031000	0	0	0	13672000	0	69358000
AKISSPTETERCIESLIAVF	20	2193.14	P31949	P31949	2	21	S100A11	Protein S100-A11;Protein S100-A11, N-terminally processed	yes	yes	2;3	0.00087083	113.98				By MS/MS	By MS/MS	By MS/MS				2	2	2	50319000	0	0	0	16855000	16736000	16729000
AKISSPTETERCIESLIAVFQKY	23	2612.35	P31949	P31949	2	24	S100A11	Protein S100-A11;Protein S100-A11, N-terminally processed	yes	yes	3	2.4868e-06	130.25				By MS/MS	By MS/MS	By MS/MS				1	1	1	120010000	0	0	0	30944000	12507000	76555000
AKKDDTDDEIAKY	13	1510.72	P27824;D6RAQ8;D6RAU8;D6RB85;D6RDP7;H0Y9Q7	P27824	88	100	CANX	Calnexin	yes	no	3	0.013063	71.279				By matching	By matching	By MS/MS				1	1	1	67540000	0	0	0	22522000	10220000	34799000
AKKEEIIKTLSKEEETKK	18	2131.21	P84098;J3QR09;J3KTE4	P84098	179	196	RPL19	60S ribosomal protein L19;Ribosomal protein L19	yes	no	4	0.014975	66.779	By MS/MS						1						13115000	13115000	0	0	0	0	0
AKKIEVPAQLKELVSDLSSQF	21	2329.29	Q8WYP5	Q8WYP5	2131	2151	AHCTF1	Protein ELYS	yes	yes	3	0.0077423	61.703				By matching		By MS/MS				1		1	16002000	0	0	0	4151600	0	11851000
AKKPIKYLEESDEDDLF	17	2039.01	P11388;J3QR57	P11388	1515	1531	TOP2A	DNA topoisomerase 2-alpha	yes	no	2;3	0.002266	129.95				By MS/MS	By MS/MS	By MS/MS				2	1	2	280720000	0	0	0	110220000	47880000	122620000
AKLEAQEMPSQLF	13	1490.74	Q92692	Q92692	413	425	PVRL2	Nectin-2	yes	yes	2	4.9909e-05	128.81				By matching	By MS/MS	By MS/MS				1	1	1	50958000	0	0	0	17930000	0	33028000
AKLNWLSVDF	10	1191.63	Q15185;A0A087WYT3;B4DDC6	Q15185	94	103	PTGES3	Prostaglandin E synthase 3	yes	no	2	0.0093503	106.36	By matching	By MS/MS	By matching				1	1	1				32270000	6155900	16872000	9241600	0	0	0
AKPAMPQDSVPSPR	14	1479.75	P53396	P53396	470	483	ACLY	ATP-citrate synthase	yes	yes	2	0.044863	54.65				By matching	By matching	By MS/MS				1	1	1	32162000	0	0	0	12113000	10615000	9434300
AKPAQPQPTGE	11	1122.57	D6RBI8;Q14154	D6RBI8	208	218	KIAA0141	Death ligand signal enhancer	yes	no	2	0.0061321	96.948	By MS/MS	By MS/MS	By MS/MS	By matching			1	1	1	1			82904000	29158000	21504000	18221000	14022000	0	0
AKPEVDPVENE	11	1225.58	Q9H0U6	Q9H0U6	32	42	MRPL18	39S ribosomal protein L18, mitochondrial	yes	yes	2	0.020849	94.309	By MS/MS						1						0	0	0	0	0	0	0
AKPEVDPVENEA	12	1296.62	Q9H0U6	Q9H0U6	32	43	MRPL18	39S ribosomal protein L18, mitochondrial	yes	yes	2	0.0031097	106.4	By MS/MS	By MS/MS	By MS/MS	By MS/MS	By MS/MS	By MS/MS	1	1	1	1	1	1	274090000	50417000	45101000	37256000	54381000	43883000	43047000
AKPGPALWPLPLSV	14	1444.84	P07686	P07686	50	63	HEXB	Beta-hexosaminidase subunit beta;Beta-hexosaminidase subunit beta chain B;Beta-hexosaminidase subunit beta chain A	yes	yes	2	0.00080794	132.88		By MS/MS		By MS/MS	By MS/MS	By MS/MS		1		1	1	1	38039000	0	13357000	0	8404500	9877200	6400300
AKPQVVVAPVLMSK	14	1465.87	Q9H074;D6R9H8;D6REB4;D6RD97;D6RJ02;D6RJF2	Q9H074	114	127	PAIP1	Polyadenylate-binding protein-interacting protein 1	yes	no	2	0.0017746	113.99				By MS/MS	By MS/MS	By MS/MS				1	1	1	81708000	0	0	0	23989000	24004000	33715000
AKPQVVVAPVLMSKLS	16	1665.99	Q9H074;D6R9H8;D6REB4;D6RD97;D6RJ02;D6RJF2	Q9H074	114	129	PAIP1	Polyadenylate-binding protein-interacting protein 1	yes	no	2	0.02557	61.067				By matching	By matching	By MS/MS				1	1	1	42297000	0	0	0	14960000	12184000	15153000
AKPRNQGGYGGSSSSSSY	18	1788.8	F8W6I7;P09651;H0YH80	P09651	349	366	HNRNPA1	Heterogeneous nuclear ribonucleoprotein A1;Heterogeneous nuclear ribonucleoprotein A1, N-terminally processed	no	no	2;3	1.2258e-63	248.77				By MS/MS	By MS/MS	By MS/MS				2	2	2	3817500000	0	0	0	1316300000	918850000	1582300000
AKPRNQGGYGGSSSSSSYGSGR	22	2145.98	F8W6I7;P09651;H0YH80	P09651	349	370	HNRNPA1	Heterogeneous nuclear ribonucleoprotein A1;Heterogeneous nuclear ribonucleoprotein A1, N-terminally processed	no	no	3;4	8.7999e-05	92.336				By MS/MS	By MS/MS	By MS/MS				2	2	2	311680000	0	0	0	108440000	110440000	92799000
AKPRNQGGYGGSSSSSSYGSGRRF	24	2449.15	F8W6I7;P09651;H0YH80	P09651	349	372	HNRNPA1	Heterogeneous nuclear ribonucleoprotein A1;Heterogeneous nuclear ribonucleoprotein A1, N-terminally processed	no	no	4	1.1745e-05	92.95		By matching	By matching	By MS/MS	By MS/MS	By MS/MS		1	1	1	1	1	970050000	0	18464000	12864000	246470000	328230000	364030000
AKQIQSALQLSH	12	1322.73		REV__Q13948					yes	no	2	0.0022079	148.52	By MS/MS						1						86663000	86663000	0	0	0	0	0	+
AKRAKEAAEQDVEKKK	16	1828.02	P26373;J3KS98	P26373	196	211	RPL13	60S ribosomal protein L13	yes	no	3;4;5	1.2694e-05	171.56		By matching	By matching	By MS/MS	By MS/MS	By MS/MS		1	2	3	3	3	1678500000	0	5060400	14505000	726830000	445490000	486620000
AKSTPSGFTLDDVIQTGVDNPGHPY	25	2615.25	P12277;G3V4N7;G3V461	P12277	44	68	CKB	Creatine kinase B-type	yes	no	3	1.146e-11	144.43				By MS/MS	By MS/MS	By MS/MS				1	1	1	243870000	0	0	0	128990000	40440000	74437000
AKTEWLDGKHVVF	13	1528.8	P62937	P62937	117	129	PPIA	Peptidyl-prolyl cis-trans isomerase A;Peptidyl-prolyl cis-trans isomerase A, N-terminally processed	yes	yes	2;3	1.9856e-07	174.57	By MS/MS	By MS/MS	By MS/MS	By MS/MS	By MS/MS	By MS/MS	2	4	5	2	2	2	2785900000	430280000	629590000	910620000	314010000	386780000	114620000
AKTEWLDGKHVVFG	14	1585.83	P62937	P62937	117	130	PPIA	Peptidyl-prolyl cis-trans isomerase A;Peptidyl-prolyl cis-trans isomerase A, N-terminally processed	yes	yes	2	0.0073862	107.17			By MS/MS						1				0	0	0	0	0	0	0
AKTEWLDGKHVVFGKVKEG	19	2127.15	P62937	P62937	117	135	PPIA	Peptidyl-prolyl cis-trans isomerase A;Peptidyl-prolyl cis-trans isomerase A, N-terminally processed	yes	yes	3	0.0039998	82.586			By MS/MS						1				0	0	0	0	0	0	0
AKTEWLDGKHVVFGKVKEGMNIVEA	25	2784.46	P62937	P62937	117	141	PPIA	Peptidyl-prolyl cis-trans isomerase A;Peptidyl-prolyl cis-trans isomerase A, N-terminally processed	yes	yes	3;4	2.0398e-05	89.721	By MS/MS	By MS/MS	By MS/MS				1	1	2				124240000	23265000	37954000	63018000	0	0	0
AKTVDLDPGTLY	12	1291.67	Q8WY07	Q8WY07	604	615	SLC7A3	Cationic amino acid transporter 3	yes	yes	2	0.011957	77.677				By matching	By MS/MS	By MS/MS				1	1	1	64928000	0	0	0	18430000	20012000	26485000
AKTVDLDPGTLYVHSV	16	1713.89	Q8WY07	Q8WY07	604	619	SLC7A3	Cationic amino acid transporter 3	yes	yes	2;3	3.7853e-09	184.98				By MS/MS	By MS/MS	By MS/MS				2	2	2	272210000	0	0	0	84951000	93708000	93552000
AKVAVLGASGGIGQPL	16	1436.84	P40926	P40926	25	40	MDH2	Malate dehydrogenase, mitochondrial	yes	yes	2	0.028138	59.155					By MS/MS	By matching					1	1	57549000	0	0	0	0	26879000	30669000
AKVAVLGASGGIGQPLSL	18	1636.95	P40926	P40926	25	42	MDH2	Malate dehydrogenase, mitochondrial	yes	yes	2	0.011919	69.602	By matching	By matching	By MS/MS	By MS/MS	By MS/MS	By MS/MS	1	1	1	1	1	1	58424000	4884000	8181500	6003800	11319000	12848000	15188000
AKVAVLGASGGIGQPLSLLLKN	22	2105.26	P40926	P40926	25	46	MDH2	Malate dehydrogenase, mitochondrial	yes	yes	3	0.0048875	63.165	By matching	By MS/MS	By matching		By MS/MS	By matching	1	1	1		1	1	30738000	5597500	9172800	6334400	0	5053200	4580200
AKVEQVLSLEPQHEL	15	1718.92	O95292;E5RK64	O95292	2	16	VAPB	Vesicle-associated membrane protein-associated protein B/C	yes	no	2;3	6.0056e-132	292.8	By MS/MS	By MS/MS	By MS/MS	By MS/MS	By MS/MS	By MS/MS	1	1	1	2	2	2	273260000	12918000	18302000	15628000	89384000	68693000	68331000
AKVEQVLSLEPQHELK	16	1847.02	O95292;E5RK64	O95292	2	17	VAPB	Vesicle-associated membrane protein-associated protein B/C	yes	no	3	0.010934	83.54						By MS/MS						1	22474000	0	0	0	0	0	22474000
AKVEQVLSLEPQHELKF	17	1994.08	O95292;E5RK64	O95292	2	18	VAPB	Vesicle-associated membrane protein-associated protein B/C	yes	no	3	0.0036603	108.18	By matching	By MS/MS	By matching	By MS/MS	By MS/MS	By MS/MS	1	1	1	1	1	1	89289000	5810800	8567500	6936200	24590000	19846000	23538000
AKVEQVLSLEPQHELKFRGPF	21	2451.33	O95292;E5RK64	O95292	2	22	VAPB	Vesicle-associated membrane protein-associated protein B/C	yes	no	4	0.0031241	70.99				By matching	By MS/MS	By matching				1	1	1	45782000	0	0	0	15295000	9568100	20918000
AKVKVDEVGGEALG	14	1370.74	CON__Q3SX09	CON__Q3SX09	71	84			yes	yes	2	0.026514	59.367	By MS/MS	By MS/MS	By matching				1	1	1				140110000	48350000	51624000	40136000	0	0	0		+
AKVPADTEV	9	928.487	P60174	P60174	69	77	TPI1	Triosephosphate isomerase	yes	yes	2	0.010896	119.29	By MS/MS	By MS/MS	By MS/MS	By MS/MS	By matching		1	1	1	1	1		747850000	196750000	181100000	188680000	91354000	89965000	0
AKVPADTEVVC	11	1130.56	P60174	P60174	69	79	TPI1	Triosephosphate isomerase	yes	yes	2	0.014799	79.906	By MS/MS	By MS/MS	By MS/MS			By matching	1	1	1			1	1412400000	368180000	489050000	546620000	0	0	8584500
AKVPADTEVVCAPPTAY	17	1730.85	P60174	P60174	69	85	TPI1	Triosephosphate isomerase	yes	yes	2	0.0071989	85.554		By MS/MS		By MS/MS	By MS/MS	By MS/MS		1		1	1	1	55536000	0	10169000	0	27591000	0	17777000
AKVPADTEVVCAPPTAYIDF	20	2106.03	P60174	P60174	69	88	TPI1	Triosephosphate isomerase	yes	yes	2;3	5.4778e-05	145.1	By MS/MS	By MS/MS	By MS/MS	By MS/MS	By MS/MS	By MS/MS	2	2	2	1	2	2	479740000	50701000	115580000	84602000	54007000	99270000	75579000
AKVPADTEVVCAPPTAYIDFA	21	2177.07	P60174	P60174	69	89	TPI1	Triosephosphate isomerase	yes	yes	2	7.51e-05	130.03	By MS/MS	By MS/MS	By MS/MS	By MS/MS	By MS/MS	By matching	1	1	1	1	1	1	94516000	11154000	21247000	16676000	15705000	19635000	10099000
AKVPADTEVVCAPPTAYIDFARQK	24	2589.33	P60174	P60174	69	92	TPI1	Triosephosphate isomerase	yes	yes	3;4	3.0932e-28	206.94	By MS/MS	By MS/MS	By MS/MS	By MS/MS	By MS/MS	By MS/MS	2	2	2	2	3	3	3923700000	590050000	675630000	732100000	882740000	648730000	394410000
AKVPADTEVVCAPPTAYIDFARQKL	25	2702.41	P60174	P60174	69	93	TPI1	Triosephosphate isomerase	yes	yes	3;4	0.0038301	70.704	By matching	By MS/MS	By MS/MS				1	2	2				51062000	8806300	20446000	21810000	0	0	0
AKVSELYDVTWEEMRDKMR	19	2385.15	Q15006	Q15006	2	20	EMC2	ER membrane protein complex subunit 2	yes	yes	4	0.0043067	88.551				By MS/MS	By MS/MS	By MS/MS				2	1	1	136330000	0	0	0	67682000	28468000	40182000
AKVSELYDVTWEEMRDKMRK	20	2513.24	Q15006	Q15006	2	21	EMC2	ER membrane protein complex subunit 2	yes	yes	4	0.0048611	71.853				By MS/MS	By matching	By matching				1	1	1	18794000	0	0	0	6413600	4366100	8014500
AKWGEGDPR	9	1014.49	O95433;G3V3W9	O95433	2	10	AHSA1	Activator of 90 kDa heat shock protein ATPase homolog 1	yes	no	2	0.041116	80.165						By MS/MS						1	211880000	0	0	0	0	0	211880000
AKYPDYEVTWANDGY	15	1790.78	Q9NRX4	Q9NRX4	111	125	PHPT1	14 kDa phosphohistidine phosphatase	yes	yes	2	4.2459e-05	165.09				By MS/MS	By MS/MS	By MS/MS				1	1	1	77371000	0	0	0	26885000	20661000	29824000
ALAAAGYDVEK	11	1106.56	P16403;Q02539;P22492;P10412;P16402	P10412	65	75	HIST1H1C;HIST1H1A;HIST1H1T;HIST1H1E;HIST1H1D	Histone H1.2;Histone H1.1;Histone H1t;Histone H1.4;Histone H1.3	no	no	2	0.013131	81.338				By MS/MS	By matching	By MS/MS				1	1	1	149400000	0	0	0	41367000	23957000	84075000
ALAAAGYDVEKNN	13	1334.65	P16403;Q02539;P22492;P10412;P16402	P10412	65	77	HIST1H1C;HIST1H1A;HIST1H1T;HIST1H1E;HIST1H1D	Histone H1.2;Histone H1.1;Histone H1t;Histone H1.4;Histone H1.3	no	no	2	0.0016474	120.09	By MS/MS	By MS/MS		By MS/MS	By matching	By MS/MS	1	1		1	1	1	89414000	9773100	14936000	0	19419000	11495000	33791000
ALAAAGYDVEKNNS	14	1421.68	P16403;Q02539;P22492;P10412;P16402	P10412	65	78	HIST1H1C;HIST1H1A;HIST1H1T;HIST1H1E;HIST1H1D	Histone H1.2;Histone H1.1;Histone H1t;Histone H1.4;Histone H1.3	no	no	2	0.0082908	78.342						By MS/MS						1	0	0	0	0	0	0	0
ALAAAGYDVEKNNSR	15	1577.78	P16403;Q02539;P22492;P10412;P16402	P10412	65	79	HIST1H1C;HIST1H1A;HIST1H1T;HIST1H1E;HIST1H1D	Histone H1.2;Histone H1.1;Histone H1t;Histone H1.4;Histone H1.3	no	no	2;3	6.3479e-14	196.67				By MS/MS	By MS/MS	By MS/MS				2	2	2	2745300000	0	0	0	853500000	542200000	1349600000
ALAAAGYDVEKNNSRIK	17	1818.96	P16403;Q02539;P22492;P10412;P16402	P10412	65	81	HIST1H1C;HIST1H1A;HIST1H1T;HIST1H1E;HIST1H1D	Histone H1.2;Histone H1.1;Histone H1t;Histone H1.4;Histone H1.3	no	no	3	0.0032078	114.59		By MS/MS	By matching	By MS/MS	By MS/MS	By MS/MS		1	1	1	1	1	729730000	0	47418000	29870000	202100000	113840000	336500000
ALAAAGYDVEKNNSRIKL	18	1932.04	P16403;Q02539;P22492;P10412;P16402	P10412	65	82	HIST1H1C;HIST1H1A;HIST1H1T;HIST1H1E;HIST1H1D	Histone H1.2;Histone H1.1;Histone H1t;Histone H1.4;Histone H1.3	no	no	3	0.0072815	91.957				By MS/MS	By MS/MS	By MS/MS				1	1	1	428920000	0	0	0	130450000	60483000	237990000
ALAAAGYDVEKNNSRIKLG	19	1989.06	P16403;Q02539;P10412;P16402	P10412	65	83	HIST1H1C;HIST1H1A;HIST1H1E;HIST1H1D	Histone H1.2;Histone H1.1;Histone H1.4;Histone H1.3	no	no	3	0.014439	61.87	By MS/MS	By MS/MS	By MS/MS				1	1	1				117550000	38299000	57647000	21605000	0	0	0
ALAAAGYDVEKNNSRIKLGLK	21	2230.24	P16403;P10412;P16402	P10412	65	85	HIST1H1C;HIST1H1E;HIST1H1D	Histone H1.2;Histone H1.4;Histone H1.3	no	no	3	0.00037311	104.45				By MS/MS	By MS/MS	By MS/MS				1	1	1	109820000	0	0	0	42535000	16292000	50995000
ALAAAHQPHIAGLAPAAFVPNPY	23	2296.21	Q5T1Z4;H0YEH2	Q5T1Z4	408	430	PUM1		yes	no	3	0.0015433	73.758						By MS/MS						1	21195000	0	0	0	0	0	21195000
ALAAAHQPHIGLAPAAFVPNPY	22	2225.17	E9PR38;Q5T1Z8;Q14671	E9PR38	166	187	PUM1	Pumilio homolog 1	yes	no	3	0.00068033	77.023				By MS/MS	By MS/MS	By MS/MS				1	1	1	77158000	0	0	0	22778000	19414000	34967000
ALAAAQQPHIAGVF	14	1392.75	A0A0C4DG68;A0A0A0MR59;Q8TB72	A0A0C4DG68	176	189	PUM2	Pumilio homolog 2	yes	no	2	0.0014053	118.5				By matching		By MS/MS				1		1	28538000	0	0	0	10552000	0	17985000
ALAAPAAEEKEEAREK	16	1711.87	Q01650	Q01650	10	25	SLC7A5	Large neutral amino acids transporter small subunit 1	yes	yes	3;4	0.011853	79.652				By MS/MS	By MS/MS	By MS/MS				2	2	2	457390000	0	0	0	144950000	150050000	162390000
ALAAPAAEEKEEAREKMLAAK	21	2226.17	Q01650	Q01650	10	30	SLC7A5	Large neutral amino acids transporter small subunit 1	yes	yes	4	0.0080339	61.181				By matching	By matching	By MS/MS				1	1	1	166210000	0	0	0	61006000	46483000	58725000
ALAEELGGPVHAL	13	1275.68	Q9Y3E2	Q9Y3E2	92	104	BOLA1	BolA-like protein 1	yes	yes	2	0.0030082	107.9	By MS/MS	By MS/MS	By MS/MS				1	1	1				47616000	14511000	17210000	15895000	0	0	0
ALAHTQEGEEKKQTSGTSNTRGSR	24	2572.26	Q99590;F8VXG7;A0A0A0MTP7	Q99590	288	311	SCAF11	Protein SCAF11	yes	no	5	2.488e-05	90.884				By MS/MS	By matching	By MS/MS				1	1	1	44555000	0	0	0	22714000	9458900	12382000
ALAIVEALNGKEVAAQVKAPLVL	23	2316.38	Q99497;K7ELW0;K7EN27	Q99497	165	187	PARK7	Protein deglycase DJ-1	yes	no	3	0.018464	56.247	By matching	By matching	By MS/MS		By matching		1	1	1		1		21996000	3181900	6681100	6065700	0	6067500	0
ALAIVEALNGKEVAAQVKAPLVLKD	25	2559.5	Q99497;K7ELW0;K7EN27	Q99497	165	189	PARK7	Protein deglycase DJ-1	yes	no	3;4	8.7008e-33	198.68	By MS/MS	By MS/MS	By MS/MS	By MS/MS	By MS/MS	By MS/MS	2	2	2	2	2	2	996240000	213870000	217990000	171410000	130030000	171920000	91027000
ALAKTEKYEHKSEVK	15	1759.95	Q9Y2X3	Q9Y2X3	412	426	NOP58	Nucleolar protein 58	yes	yes	4	0.0097671	81.311						By MS/MS						1	46334000	0	0	0	0	0	46334000
ALALAALAAVEPACGSR	17	1582.85	Q9BT67	Q9BT67	2	18	NDFIP1	NEDD4 family-interacting protein 1	yes	yes	2	0.0011351	146.16					By MS/MS	By MS/MS					1	1	12181000	0	0	0	0	5487100	6693600
ALALEVGDIVKV	12	1225.73	P46109	P46109	255	266	CRKL	Crk-like protein	yes	yes	2	0.030691	64.297		By MS/MS	By matching		By matching			1	1		1		12700000	0	4996500	3456900	0	4246200	0
ALALEVGDIVKVT	13	1326.78	P46109	P46109	255	267	CRKL	Crk-like protein	yes	yes	2	0.0040899	99.283	By matching	By MS/MS	By MS/MS				1	1	1				20284000	3965600	7798100	8520400	0	0	0
ALALEVGDIVKVTRM	15	1613.92	P46109	P46109	255	269	CRKL	Crk-like protein	yes	yes	3	0.006034	93.823	By MS/MS	By MS/MS	By MS/MS				1	1	1				42287000	8059600	18971000	15256000	0	0	0
ALAMERDGSSGGVIRL	16	1630.85	P28072	P28072	195	210	PSMB6	Proteasome subunit beta type-6	yes	yes	2	0.025074	61.435	By MS/MS	By matching	By matching				1	1	1				80567000	14267000	39772000	26528000	0	0	0
ALAVNPRDPPSWSVL	15	1620.86	Q9Y490	Q9Y490	1619	1633	TLN1	Talin-1	yes	yes	2	0.0015472	126.71				By matching		By MS/MS				1		1	16004000	0	0	0	5976900	0	10027000
ALDAAAAAAVGLSRERALDYY	21	2166.11	Q8NDT2	Q8NDT2	287	307	RBM15B	Putative RNA-binding protein 15B	yes	yes	3	0.0054642	65.784				By MS/MS		By MS/MS				1		1	27176000	0	0	0	15192000	0	11984000
ALDDTERGSGGFGSTGKN	18	1767.8	H0YNW5;P33316;A0A0C4DGL3	H0YNW5	150	167	DUT	Deoxyuridine 5-triphosphate nucleotidohydrolase, mitochondrial	yes	no	3	0.019439	62.658	By MS/MS	By matching	By matching				1	1	1				161840000	55214000	60797000	45826000	0	0	0
ALDIAENEMPGLMR	14	1558.75	P23526	P23526	21	34	AHCY	Adenosylhomocysteinase	yes	yes	2	0.0025268	101.39				By MS/MS	By matching	By matching				1	1	1	66004000	0	0	0	21621000	15371000	29012000
ALDIEIATYRKLLEGEESRISL	22	2518.36	P08670;B0YJC4	P08670	392	413	VIM	Vimentin	yes	no	4	0.00014756	87.772	By MS/MS	By matching	By MS/MS				1	1	1				20123000	8552400	6275500	5295500	0	0	0
ALDPTKPGSLVGAQL	15	1465.81	Q96F45	Q96F45	380	394	ZNF503	Zinc finger protein 503	yes	yes	2	0.025816	60.509			By MS/MS						1				28459000	0	0	28459000	0	0	0
ALDQSDNDMSAVYRAYIH	18	2067.93	Q49A26;K7EMM8	Q49A26	536	553	GLYR1	Putative oxidoreductase GLYR1	yes	no	3	0.01182	69.805				By matching	By MS/MS					1	1		25569000	0	0	0	11217000	14353000	0
ALDSESCMEKLAALSASLAR	20	2065.02	B3KXD6;B5MCF9;O00541	B3KXD6	127	146	PES1	Pescadillo homolog	yes	no	3	0.00011001	138.04				By MS/MS	By MS/MS	By MS/MS				1	1	1	22066000	0	0	0	8099900	2185300	11781000
ALEDLVDFKELF	12	1437.74	P46013	P46013	2555	2566	MKI67	Antigen KI-67	yes	yes	2	0.0017047	118.23						By MS/MS						1	11477000	0	0	0	0	0	11477000
ALEEENDETS	10	1135.45	Q96EY7	Q96EY7	217	226	PTCD3	Pentatricopeptide repeat domain-containing protein 3, mitochondrial	yes	yes	2	0.021378	85.212	By MS/MS	By MS/MS	By MS/MS	By matching	By matching	By matching	1	1	1	1	1	1	221730000	78254000	47097000	54496000	14015000	13979000	13890000
ALEEENDETSR	11	1291.55	Q96EY7	Q96EY7	217	227	PTCD3	Pentatricopeptide repeat domain-containing protein 3, mitochondrial	yes	yes	2	1.4903e-12	188.66	By MS/MS	By MS/MS	By MS/MS	By MS/MS	By MS/MS	By MS/MS	1	1	1	1	1	1	593590000	220230000	129350000	151840000	42839000	49339000	0
ALEEENDETSRR	12	1447.65	Q96EY7	Q96EY7	217	228	PTCD3	Pentatricopeptide repeat domain-containing protein 3, mitochondrial	yes	yes	3	0.014467	74.46			By MS/MS	By MS/MS	By MS/MS	By matching			1	1	1	1	52809000	0	0	23602000	10495000	12446000	6266300
ALEEENDETSRRKAG	15	1703.81	Q96EY7	Q96EY7	217	231	PTCD3	Pentatricopeptide repeat domain-containing protein 3, mitochondrial	yes	yes	3	0.01857	65.805	By MS/MS		By MS/MS	By matching	By matching	By matching	1		1	1	1	1	147370000	33230000	0	22203000	33713000	35496000	22731000
ALEENETQK	9	1060.5	Q9Y3D9	Q9Y3D9	161	169	MRPS23	28S ribosomal protein S23, mitochondrial	yes	yes	2	0.02147	95.909	By matching	By matching	By MS/MS				1	1	1				68483000	30657000	16402000	21424000	0	0	0
ALEENETQKEVPQ	13	1513.73	Q9Y3D9	Q9Y3D9	161	173	MRPS23	28S ribosomal protein S23, mitochondrial	yes	yes	2	0.0017172	141.29	By MS/MS	By MS/MS	By MS/MS				1	1	1				59780000	18463000	26357000	14960000	0	0	0
ALEENETQKEVPQD	14	1628.75	Q9Y3D9	Q9Y3D9	161	174	MRPS23	28S ribosomal protein S23, mitochondrial	yes	yes	2	1.8246e-76	260.22	By MS/MS	By MS/MS	By MS/MS	By MS/MS	By MS/MS	By MS/MS	1	1	1	1	1	1	429350000	115110000	74024000	93201000	42871000	59629000	44513000
ALEENETQKEVPQDQ	15	1756.81	Q9Y3D9	Q9Y3D9	161	175	MRPS23	28S ribosomal protein S23, mitochondrial	yes	yes	2;3	1.0652e-289	364.2	By MS/MS	By MS/MS	By MS/MS	By MS/MS	By MS/MS	By MS/MS	2	2	2	2	1	1	884370000	256530000	202330000	203850000	84023000	83985000	53651000
ALEENNNFSK	10	1164.54	E5RGX5;Q93045	E5RGX5	109	118	STMN2	Stathmin;Stathmin-2	yes	no	2	0.00058965	133.23				By MS/MS	By MS/MS	By MS/MS				1	1	1	202680000	0	0	0	76516000	56585000	69576000
ALEFLNRFEEA	11	1337.66	P31948;F5H783;F5GXD8	P31948	81	91	STIP1	Stress-induced-phosphoprotein 1	yes	no	2	0.033115	67.334		By MS/MS						1					6675200	0	6675200	0	0	0	0
ALEHQEYITFLEDLKSFVKSQ	21	2524.28	Q07021;I3L3B0	Q07021	262	282	C1QBP	Complement component 1 Q subcomponent-binding protein, mitochondrial	yes	no	4	0.00023796	124.31		By MS/MS	By MS/MS					1	1				30139000	0	10895000	19244000	0	0	0
ALEKEAQTSFLHLGYLPNQLFRTF	24	2822.48	Q92499;F1T0B3;A0A087X2G1	Q92499	717	740	DDX1	ATP-dependent RNA helicase DDX1	yes	no	4	0.0017804	75.177				By MS/MS		By MS/MS				1		1	14928000	0	0	0	6508300	0	8419500
ALESAVGESEPAAAAAM	17	1573.73	X6RDA4;Q8WXF1	X6RDA4	21	37	PSPC1	Paraspeckle component 1	yes	no	2	1.1616e-08	178.95				By MS/MS	By MS/MS	By MS/MS				1	2	2	217370000	0	0	0	53280000	50736000	113350000
ALETVPKDLRHLRA	14	1617.93	P63272;J3KSQ6;J3QR04	P63272	2	15	SUPT4H1	Transcription elongation factor SPT4	yes	no	3	0.023947	61.212	By MS/MS	By matching	By matching				1	1	1				19673000	7313700	6627000	5732300	0	0	0
ALEVGDIVKVTRM	13	1429.8	P46109	P46109	257	269	CRKL	Crk-like protein	yes	yes	2;3	0.0038867	100.72	By MS/MS	By MS/MS	By MS/MS	By MS/MS	By MS/MS	By MS/MS	1	2	2	1	2	1	144810000	19730000	28592000	23285000	30800000	25542000	16861000
ALEVLEEENLAEN	13	1471.7	P04181	P04181	336	348	OAT	Ornithine aminotransferase, mitochondrial;Ornithine aminotransferase, hepatic form;Ornithine aminotransferase, renal form	yes	yes	2	0.031402	60.547	By MS/MS						1						9556400	9556400	0	0	0	0	0
ALEVLEEENLAENADK	16	1785.86	P04181	P04181	336	351	OAT	Ornithine aminotransferase, mitochondrial;Ornithine aminotransferase, hepatic form;Ornithine aminotransferase, renal form	yes	yes	2	6.8765e-95	271.32	By MS/MS		By MS/MS		By MS/MS	By MS/MS	1		1		1	1	115270000	39793000	0	50374000	0	25101000	0
ALEYVEAKSSVLED	14	1551.77	Q14690	Q14690	1858	1871	PDCD11	Protein RRP5 homolog	yes	yes	2	0.0007949	145.55				By MS/MS	By MS/MS	By MS/MS				1	1	1	131430000	0	0	0	39157000	36416000	55861000
ALFAPRDPIPYLPPLEKL	18	2049.17	P08621	P08621	11	28	SNRNP70	U1 small nuclear ribonucleoprotein 70 kDa	yes	yes	3	0.0072498	82.482	By matching	By matching		By MS/MS	By MS/MS	By MS/MS	1	1		1	1	1	29233000	1860000	3507000	0	8667600	7753500	7444800
ALGAHLEAEPKSQR	14	1505.8	Q9NUQ3	Q9NUQ3	496	509	TXLNG	Gamma-taxilin	yes	yes	3	0.011562	71.031				By matching	By MS/MS	By matching				1	1	1	34734000	0	0	0	9894800	11578000	13260000
ALGNEKGKALMY	12	1293.68	Q9Y5J1	Q9Y5J1	537	548	UTP18	U3 small nucleolar RNA-associated protein 18 homolog	yes	yes	2	0.0085493	83.499				By MS/MS	By matching	By MS/MS				1	1	1	111180000	0	0	0	34770000	12752000	63658000
ALGPGLSPELGPLPALRVLDL	21	2097.22	Q8N1G4	Q8N1G4	86	106	LRRC47	Leucine-rich repeat-containing protein 47	yes	yes	2;3	5.3486e-07	159.18				By MS/MS	By MS/MS	By MS/MS				2	2	2	64497000	0	0	0	7433900	25051000	32012000
ALHVPKAPGFAQM	13	1365.72	P50990	P50990	2	14	CCT8	T-complex protein 1 subunit theta	yes	yes	2	0.017929	67.563	By matching		By matching	By MS/MS	By MS/MS	By matching	1		1	1	1	1	39184000	4569200	0	5968800	12453000	0	16194000
ALHVPKAPGFAQML	14	1478.81	P50990	P50990	2	15	CCT8	T-complex protein 1 subunit theta	yes	yes	2	0.0017962	113.62	By MS/MS	By MS/MS	By MS/MS	By MS/MS	By MS/MS	By MS/MS	1	1	1	1	1	1	199770000	7905800	18344000	21253000	56887000	27992000	67387000
ALHVPKAPGFAQMLK	15	1606.9	P50990	P50990	2	16	CCT8	T-complex protein 1 subunit theta	yes	yes	3	0.005886	94.547				By MS/MS	By matching	By MS/MS				1	1	1	129760000	0	0	0	44368000	34525000	50867000
ALHVPKAPGFAQMLKEGAK	19	1992.1	P50990	P50990	2	20	CCT8	T-complex protein 1 subunit theta	yes	yes	3;4	0.0015032	120.31			By matching	By MS/MS	By matching	By MS/MS			1	2	2	2	279550000	0	0	4542400	106730000	73227000	95056000
ALHVPKAPGFAQMLKEGAKHF	21	2276.23	P50990	P50990	2	22	CCT8	T-complex protein 1 subunit theta	yes	yes	4	0.0012684	85.808				By MS/MS	By matching	By MS/MS				1	1	1	62562000	0	0	0	24593000	14381000	23588000
ALIDPSSGLPNRLPPGAVPPGAR	23	2251.24	Q5QPM7;Q92530;H0Y555;F5H4Z3	Q5QPM7	220	242	PSMF1	Proteasome inhibitor PI31 subunit	yes	no	3	0.0021716	70.453				By MS/MS		By MS/MS				1		1	39921000	0	0	0	21641000	0	18280000
ALILHDDEVTVTEDKINALIKA	22	2420.32	P05386	P05386	13	34	RPLP1	60S acidic ribosomal protein P1	yes	yes	3;4	4.9165e-05	104.89	By MS/MS	By MS/MS	By MS/MS	By matching			2	2	2	1			57278000	17925000	21286000	12615000	5452100	0	0
ALKLPSTGEGTQFY	14	1510.77	I3L159;I3L1F5;A0A087WT44;P30519	I3L159	174	187	HMOX2	Heme oxygenase 2	yes	no	2	0.0013631	118.9				By MS/MS	By matching	By MS/MS				1	1	1	98803000	0	0	0	25341000	16172000	57290000
ALKNNSNDIVNAIMELTM	18	1989.99	Q13765;E9PAV3;F8VZJ2;H0YHX9	Q13765	198	215	NACA	Nascent polypeptide-associated complex subunit alpha;Nascent polypeptide-associated complex subunit alpha, muscle-specific form	yes	no	2;3	1.62e-28	209.64	By MS/MS	By MS/MS	By MS/MS	By MS/MS	By MS/MS	By MS/MS	1	2	2	3	3	3	512970000	5209700	27181000	19032000	57281000	94819000	309450000
ALKRQEAIAQNR	12	1396.79	Q6P2Q9	Q6P2Q9	1390	1401	PRPF8	Pre-mRNA-processing-splicing factor 8	yes	yes	3	0.020834	68.515				By matching	By matching	By MS/MS				1	1	1	22686000	0	0	0	8390800	2921000	11374000
ALKTIDWVAF	10	1162.64	O75947;F5H608	O75947	7	16	ATP5H	ATP synthase subunit d, mitochondrial	yes	no	2	0.00014518	148.38	By MS/MS	By MS/MS	By MS/MS	By MS/MS	By MS/MS	By MS/MS	1	1	1	1	2	1	185150000	21485000	36225000	39634000	29560000	36592000	21654000
ALKVDSPDVKR	11	1226.7	Q7Z4V5;K7ERA4	Q7Z4V5	485	495	HDGFRP2	Hepatoma-derived growth factor-related protein 2	yes	no	4	0.033772	67.08				By matching	By matching	By MS/MS				1	1	1	33121000	0	0	0	11438000	5207300	16475000
ALLDGSNVVFKL	12	1274.72	A2AB88;O15212	A2AB88	48	59	PFDN6	Prefoldin subunit 6	yes	no	2	0.0047551	98.249	By MS/MS	By MS/MS	By MS/MS	By MS/MS	By MS/MS		1	1	1	1	1		53865000	8664400	15112000	11337000	6891500	11859000	0
ALLDGSNVVFKLLGPVL	17	1754.03	A2AB88;O15212	A2AB88	48	64	PFDN6	Prefoldin subunit 6	yes	no	2	8.874e-65	255.41	By MS/MS	By MS/MS	By MS/MS	By MS/MS	By MS/MS	By MS/MS	1	1	1	1	1	1	250990000	4359200	40403000	27223000	25575000	111940000	41493000
ALLDGSNVVFKLLGPVLV	18	1853.1	A2AB88;O15212	A2AB88	48	65	PFDN6	Prefoldin subunit 6	yes	no	2	1.6458e-50	240.65		By MS/MS	By MS/MS	By MS/MS	By MS/MS	By MS/MS		1	1	1	1	1	67549000	0	17107000	10231000	4964000	21097000	14150000
ALLDGSNVVFKLLGPVLVKQ	20	2109.26	A2AB88;O15212	A2AB88	48	67	PFDN6	Prefoldin subunit 6	yes	no	3	0.0096298	62.203	By MS/MS			By matching	By matching	By matching	1			1	1	1	35796000	7830800	0	0	16705000	9110600	2149600
ALLDGSNVVFKLLGPVLVKQE	21	2238.3	A2AB88;O15212	A2AB88	48	68	PFDN6	Prefoldin subunit 6	yes	no	3	2.6594e-06	150.83	By MS/MS	By MS/MS		By MS/MS	By MS/MS	By MS/MS	1	1		1	1	1	181500000	17813000	36270000	0	52865000	48572000	25982000
ALLDQLMGTAR	11	1187.63	F8WBC1;F2Z322;Q9NQ29	F8WBC1	9	19	LUC7L	Putative RNA-binding protein Luc7-like 1	yes	no	2	0.010363	86.898				By matching	By matching	By MS/MS				1	1	1	45872000	0	0	0	17802000	12030000	16040000
ALLKAPAKKKGAAAATSSKTPS	22	2096.23	K7ESE5;A0A0A0MQS3;Q9UNZ5	K7ESE5	35	56	C19orf53	Leydig cell tumor 10 kDa protein homolog	yes	no	4	8.6793e-06	128.79				By MS/MS	By MS/MS	By MS/MS				1	1	1	276380000	0	0	0	90212000	81965000	104210000
ALLLQQLQGLDQF	13	1485.82	Q9BTG3;Q5SYW2;F5H2X7;Q9ULV3;F6WSM2;F6VD24	Q9BTG3	55	67	CIZ1	Cip1-interacting zinc finger protein	yes	no	2	0.010825	75.378						By MS/MS						1	8319100	0	0	0	0	0	8319100
ALLPPDAEGPHGQ	13	1300.64	P16152	P16152	255	267	CBR1	Carbonyl reductase [NADPH] 1	yes	yes	2	0.026077	63.32				By MS/MS	By matching	By matching				1	1	1	39706000	0	0	0	24277000	2971900	12457000
ALLPPDAEGPHGQFVSE	17	1762.85	P16152	P16152	255	271	CBR1	Carbonyl reductase [NADPH] 1	yes	yes	2	0.035858	55.261				By MS/MS						1			11870000	0	0	0	11870000	0	0
ALLPPDAEGPHGQFVSEKRVEQW	23	2589.3	P16152	P16152	255	277	CBR1	Carbonyl reductase [NADPH] 1	yes	yes	3;4	8.8671e-10	160.3				By MS/MS	By MS/MS	By MS/MS				3	2	2	2409800000	0	0	0	912550000	657580000	839630000
ALLPPDATEPQGQLVHDKVVQNW	23	2554.32	O75828	O75828	255	277	CBR3	Carbonyl reductase [NADPH] 3	yes	yes	3	0.0036522	67.866				By MS/MS	By MS/MS	By MS/MS				1	1	1	89472000	0	0	0	37182000	15472000	36818000
ALLRRPTVSSDLENIDTGVNSK	22	2384.27	H1UBN3;O95067	H1UBN3	2	23	CCNB2V;CCNB2	G2/mitotic-specific cyclin-B2	yes	no	3	6.3411e-05	109.08				By MS/MS	By MS/MS	By MS/MS				1	1	1	38457000	0	0	0	13876000	10551000	14030000
ALLSDLTKQI	10	1100.64	P30048	P30048	159	168	PRDX3	Thioredoxin-dependent peroxide reductase, mitochondrial	yes	yes	2	0.003947	133.58	By MS/MS	By MS/MS	By MS/MS				1	1	1				33410000	10030000	12097000	11284000	0	0	0
ALMLQGVDLLADAVAVTMGPK	21	2112.13	P10809;E7EXB4;E7ESH4;C9JL25;C9JL19;C9JCQ4;C9J0S9	P10809	38	58	HSPD1	60 kDa heat shock protein, mitochondrial	yes	no	3	0.0014905	83.213				By matching		By MS/MS				1		1	10659000	0	0	0	1669900	0	8988700
ALMLQGVDLLADAVAVTMGPKGR	23	2325.25	P10809;E7EXB4;E7ESH4;C9JL25;C9JL19;C9JCQ4	P10809	38	60	HSPD1	60 kDa heat shock protein, mitochondrial	yes	no	3	2.5004e-05	109.11				By MS/MS	By MS/MS	By MS/MS				1	1	1	116290000	0	0	0	34927000	25865000	55502000
ALMTVGKEPFPTIY	14	1565.82	O43776;K7EJ19;K7EIU7;K7EQ35	O43776	32	45	NARS	Asparagine--tRNA ligase, cytoplasmic	yes	no	2	4.0338e-05	163.84				By MS/MS		By MS/MS				1		1	30437000	0	0	0	9500100	0	20937000
ALNGKEVAAQVKAPLVLKD	19	1963.15	Q99497;K7ELW0;K7EN27	Q99497	171	189	PARK7	Protein deglycase DJ-1	yes	no	3	0.0024625	100.28	By MS/MS	By MS/MS	By MS/MS	By matching	By MS/MS	By matching	1	1	1	1	1	1	234470000	65515000	58457000	55108000	28836000	14119000	12436000
ALPAGVTPVQQILTNSGQLLQVVR	24	2501.43	P52655	P52655	144	167	GTF2A1	Transcription initiation factor IIA subunit 1;Transcription initiation factor IIA alpha chain;Transcription initiation factor IIA beta chain	yes	yes	3	7.8502e-06	105.46				By MS/MS	By matching	By MS/MS				1	1	1	32920000	0	0	0	9148200	8237400	15534000
ALPANAILNQF	11	1170.64	H0Y5F5;B1ANR0;Q13310;H0YEU6	H0Y5F5	293	303	PABPC4	Polyadenylate-binding protein;Polyadenylate-binding protein 4	yes	no	2	0.03354	67.169					By MS/MS	By matching					1	1	17203000	0	0	0	0	7427900	9775400
ALPANAILNQFQPAAGGY	18	1814.93	H0Y5F5;B1ANR0;Q13310;H0YEU6	H0Y5F5	293	310	PABPC4	Polyadenylate-binding protein;Polyadenylate-binding protein 4	yes	no	2	2.4749e-09	175.93				By MS/MS	By MS/MS	By MS/MS				1	1	1	185900000	0	0	0	59442000	46658000	79796000
ALPENPPAIDWAYYKA	16	1817.9	O75947;F5H608	O75947	44	59	ATP5H	ATP synthase subunit d, mitochondrial	yes	no	2	0.0021531	132.86	By MS/MS	By MS/MS	By MS/MS		By matching		1	1	1		1		79803000	16612000	26042000	21151000	0	15997000	0
ALPHAILRL	9	1002.63	P60709;A0A2R8Y793;A0A2R8YEA7;Q562R1;P63261;I3L3I0;I3L1U9;I3L4N8	P60709	170	178	ACTB;ACTBL2;ACTG1	Actin, cytoplasmic 1;Actin, cytoplasmic 1, N-terminally processed;Beta-actin-like protein 2;Actin, cytoplasmic 2;Actin, cytoplasmic 2, N-terminally processed	no	no	2	0.037279	81.635				By matching	By MS/MS	By matching				1	1	1	382530000	0	0	0	124160000	162850000	95533000
ALPLTKVVQNDAY	13	1430.78	Q8WUT1;F8WCX5;F6VRR5;Q9BY77	Q8WUT1	195	207	POLDIP3	Polymerase delta-interacting protein 3	yes	no	2	0.0091138	78.513				By MS/MS	By MS/MS	By MS/MS				1	1	1	95429000	0	0	0	26644000	20117000	48668000
ALPNNTSSSPQPK	13	1339.67	A0A087X1Q1;A0A087WZU8;P04637;A0A087WXZ1;A0A087WT22;E7ESS1;J3KP33;A0A0U1RQC9	A0A087X1Q1	148	160	TP53	Cellular tumor antigen p53	yes	no	2	0.004738	94.692				By MS/MS	By matching	By MS/MS				1	1	1	123600000	0	0	0	38586000	26917000	58097000
ALPPPPGIAPPPPPGFGPHMF	21	2090.08	Q9NW64	Q9NW64	364	384	RBM22	Pre-mRNA-splicing factor RBM22	yes	yes	2;3	5.4124e-05	138.66				By MS/MS	By MS/MS	By MS/MS				2	2	2	97683000	0	0	0	29527000	33139000	35016000
ALQDEWDAVMLH	12	1426.66	Q9UMS4;F5GY56	Q9UMS4	77	88	PRPF19	Pre-mRNA-processing factor 19	yes	no	2	2.6532e-05	126.41	By MS/MS	By MS/MS	By MS/MS				1	1	1				24247000	5536300	9900500	8809800	0	0	0
ALQKAGEVVPPAMY	14	1472.77	Q5XKP0;A0A140TA86;K7EIR2;A0A140TA84	Q5XKP0	40	53	QIL1;C19orf70	Protein QIL1	yes	no	2	0.005802	83.883						By MS/MS						1	27240000	0	0	0	0	0	27240000
ALQKAGEVVPPAMYQF	16	1747.9	Q5XKP0;A0A140TA86;K7EIR2;A0A140TA84	Q5XKP0	40	55	QIL1;C19orf70	Protein QIL1	yes	no	2	0.0021302	136.53	By MS/MS	By MS/MS	By MS/MS				1	2	1				118400000	41630000	53416000	23357000	0	0	0
ALQKAGEVVPPAMYQFSQY	19	2126.05	Q5XKP0;A0A140TA86;K7EIR2;A0A140TA84	Q5XKP0	40	58	QIL1;C19orf70	Protein QIL1	yes	no	2	2.8451e-05	152.88	By MS/MS	By MS/MS					1	1					12637000	3601200	9036100	0	0	0	0
ALQQEQEIEQR	11	1370.68	A0A0U1RRM1;Q8WXI9;A0A0U1RR30;Q86YP4	Q86YP4	465	475	GATAD2B;GATAD2A	Transcriptional repressor p66-beta;Transcriptional repressor p66-alpha	no	no	2	0.00034385	127.76				By MS/MS	By MS/MS	By MS/MS				1	1	1	42952000	0	0	0	12522000	7587200	22842000
ALQQNGAPGIAK	12	1166.64	Q9BW60	Q9BW60	264	275	ELOVL1	Elongation of very long chain fatty acids protein 1	yes	yes	2	0.0041857	100.76				By matching	By matching	By MS/MS				1	1	1	68638000	0	0	0	22691000	15842000	30105000
ALRADDPLLKLLQEAQQS	18	2008.1	Q96C86	Q96C86	320	337	DCPS	m7GpppX diphosphatase	yes	yes	3	0.011067	71.685				By matching	By matching	By MS/MS				1	1	1	23094000	0	0	0	8025500	5103800	9964500
ALRDNSTMGY	10	1126.51	P07900;P08238;Q58FF7	P08238	610	619	HSP90AA1;HSP90AB1;HSP90AB3P	Heat shock protein HSP 90-alpha;Heat shock protein HSP 90-beta;Putative heat shock protein HSP 90-beta-3	no	no	2	0.026597	80.455				By MS/MS	By matching	By MS/MS				1	1	1	419290000	0	0	0	120570000	71836000	226890000
ALRKNGFVVL	10	1115.68	P63241;I3L504;Q6IS14;I3L397;F8WCJ1;C9J7B5;C9J4W5;Q9GZV4	P63241	24	33	EIF5A;EIF5AL1;EIF5A2	Eukaryotic translation initiation factor 5A-1;Eukaryotic translation initiation factor 5A-1-like;Eukaryotic translation initiation factor 5A;Eukaryotic translation initiation factor 5A-2	yes	no	2	0.014965	91.906	By MS/MS	By MS/MS	By matching				1	1	1				158060000	54433000	54854000	48773000	0	0	0
ALRSQSEESASAF	13	1381.65	F8W7U8;P49959	F8W7U8	528	540	MRE11A	Double-strand break repair protein MRE11A	yes	no	2	0.0028536	109.42				By MS/MS	By MS/MS	By MS/MS				1	1	1	176230000	0	0	0	56266000	33368000	86594000
ALRTGEMSGPVFTDSGIHIILRTE	24	2599.34	Q13526;K7EN45	Q13526	140	163	PIN1	Peptidyl-prolyl cis-trans isomerase NIMA-interacting 1	yes	no	4	6.4161e-06	123.2	By MS/MS	By MS/MS	By MS/MS	By matching	By MS/MS		1	1	1	1	1		109760000	15470000	18655000	23855000	25386000	26391000	0
ALRYPMAVGLNKGHKVTK	18	1982.12	Q9Y3U8;J3QSB5;J3KTD3	Q9Y3U8	2	19	RPL36	60S ribosomal protein L36	yes	no	3	0.013391	68.243				By matching	By MS/MS					1	1		28495000	0	0	0	9948100	18547000	0
ALSDADVQKQIK	12	1314.71	P36543	P36543	2	13	ATP6V1E1	V-type proton ATPase subunit E 1	yes	yes	2	1.1027e-07	180.07				By MS/MS	By MS/MS	By MS/MS				1	1	1	194190000	0	0	0	60581000	53076000	80530000
ALSGFTIFRTISV	13	1410.79	Q9BQ67	Q9BQ67	434	446	GRWD1	Glutamate-rich WD repeat-containing protein 1	yes	yes	2	0.0032177	105.83	By MS/MS	By MS/MS	By MS/MS		By MS/MS	By MS/MS	1	1	1		1	2	46597000	7299400	12699000	6903900	0	8541200	11153000
ALSIDSVEDHL	11	1197.59	P30041	P30041	70	80	PRDX6	Peroxiredoxin-6	yes	yes	2	0.0017797	116.9	By MS/MS	By MS/MS	By MS/MS	By MS/MS	By MS/MS	By matching	1	1	1	1	1	1	67559000	14207000	19775000	11082000	0	10295000	12200000
ALSKQEMASASSSQ	14	1423.66	F8W6I7;F8VTQ5;F8VZ49;P09651;H0YH80	P09651	180	193	HNRNPA1	Heterogeneous nuclear ribonucleoprotein A1;Heterogeneous nuclear ribonucleoprotein A1, N-terminally processed	no	no	2	0.0018105	113.38						By MS/MS						1	13462000	0	0	0	0	0	13462000
ALSNLESIPGGY	12	1219.61	Q9UMX0;H0YDS0;Q9UHD9;Q9NRR5	Q9UMX0	258	269	UBQLN1;UBQLN2;UBQLN4	Ubiquilin-1;Ubiquilin-2;Ubiquilin-4	no	no	2	0.010244	88.921					By MS/MS	By matching					1	1	60237000	0	0	0	0	25731000	34506000
ALSRQEMQEVQSSR	14	1647.8	P22626	P22626	187	200	HNRNPA2B1	Heterogeneous nuclear ribonucleoproteins A2/B1	yes	yes	2;3	3.5171e-08	176.25				By MS/MS	By MS/MS	By MS/MS				3	3	3	1034800000	0	0	0	295450000	192840000	546490000
ALSRQEMQEVQSSRSGR	17	1947.95	P22626	P22626	187	203	HNRNPA2B1	Heterogeneous nuclear ribonucleoproteins A2/B1	yes	yes	4	0.012687	72.184				By MS/MS						1			19037000	0	0	0	19037000	0	0
ALSRQEMQEVQSSRSGRGGNF	21	2323.11	P22626	P22626	187	207	HNRNPA2B1	Heterogeneous nuclear ribonucleoproteins A2/B1	yes	yes	4	0.0024049	76.027				By MS/MS	By MS/MS	By MS/MS				1	1	1	219090000	0	0	0	73727000	39238000	106130000
ALSSLDGDLAGRYY	14	1499.73	P12277;G3V4N7	P12277	161	174	CKB	Creatine kinase B-type	yes	no	2	0.00076959	124.67		By MS/MS		By MS/MS	By MS/MS	By matching		1		1	1	1	58034000	0	11508000	0	17822000	10610000	18093000
ALSSLDGDLAGRYYAL	16	1683.85	P12277;G3V4N7	P12277	161	176	CKB	Creatine kinase B-type	yes	no	2	0.011554	77.597		By MS/MS						1					0	0	0	0	0	0	0
ALSSTCGQLASYPLALVRTR	20	2106.13	Q6NUK1	Q6NUK1	393	412	SLC25A24	Calcium-binding mitochondrial carrier protein SCaMC-1	yes	yes	3	9.746e-05	140.16	By MS/MS	By MS/MS	By MS/MS			By matching	1	1	1			1	290550000	70336000	111090000	103730000	0	0	5400200
ALSSTCGQLASYPLALVRTRMQ	22	2365.22	Q6NUK1	Q6NUK1	393	414	SLC25A24	Calcium-binding mitochondrial carrier protein SCaMC-1	yes	yes	3	9.7313e-08	152.04	By MS/MS	By MS/MS	By MS/MS	By MS/MS	By MS/MS	By MS/MS	1	1	1	2	1	1	342590000	34204000	58782000	66799000	104020000	45443000	33339000
ALSSTCGQLASYPLALVRTRMQAQA	25	2635.36	Q6NUK1	Q6NUK1	393	417	SLC25A24	Calcium-binding mitochondrial carrier protein SCaMC-1	yes	yes	3	1.9791e-09	136.64	By MS/MS		By MS/MS	By MS/MS	By MS/MS		1		1	1	1		140340000	13250000	0	48509000	43888000	34695000	0
ALSTGEKGFGY	11	1128.55	P62937;F8WE65;C9J5S7	P62937	38	48	PPIA	Peptidyl-prolyl cis-trans isomerase A;Peptidyl-prolyl cis-trans isomerase A, N-terminally processed;Peptidyl-prolyl cis-trans isomerase	yes	no	2	0.016917	78.149				By MS/MS	By MS/MS	By MS/MS				1	1	1	709610000	0	0	0	157960000	210570000	341070000
ALSTGEKGFGYK	12	1256.64	P62937;F8WE65;C9J5S7	P62937	38	49	PPIA	Peptidyl-prolyl cis-trans isomerase A;Peptidyl-prolyl cis-trans isomerase A, N-terminally processed;Peptidyl-prolyl cis-trans isomerase	yes	no	2;3	0.0017914	117.52	By MS/MS	By MS/MS	By matching				2	2	1				209090000	59935000	74578000	74574000	0	0	0
ALSTGEKGFGYKGS	14	1400.69	P62937;F8WE65;C9J5S7	P62937	38	51	PPIA	Peptidyl-prolyl cis-trans isomerase A;Peptidyl-prolyl cis-trans isomerase A, N-terminally processed;Peptidyl-prolyl cis-trans isomerase	yes	no	2	0.0055472	84.718				By matching	By MS/MS					1	1		26412000	0	0	0	12294000	14118000	0
ALSTGEKGFGYKGSCF	16	1650.77	P62937;F8WE65;C9J5S7	P62937	38	53	PPIA	Peptidyl-prolyl cis-trans isomerase A;Peptidyl-prolyl cis-trans isomerase A, N-terminally processed;Peptidyl-prolyl cis-trans isomerase	yes	no	2;3	0.0021248	137.4	By MS/MS	By MS/MS	By MS/MS	By MS/MS	By MS/MS	By MS/MS	1	1	1	2	2	2	296850000	0	26366000	39245000	94188000	74828000	62220000
ALSTGEKGFGYKGSCFHR	18	1943.93	P62937;F8WE65;C9J5S7	P62937	38	55	PPIA	Peptidyl-prolyl cis-trans isomerase A;Peptidyl-prolyl cis-trans isomerase A, N-terminally processed;Peptidyl-prolyl cis-trans isomerase	yes	no	3;4	0.004367	100.77	By MS/MS	By MS/MS	By MS/MS	By MS/MS	By MS/MS	By matching	1	1	3	2	3	2	629640000	15199000	54960000	172340000	139860000	168710000	78580000
ALSVAPSKAREY	12	1290.69	Q5XKP0;A0A140TA86	Q5XKP0	94	105	QIL1	Protein QIL1	yes	no	2	0.016172	72.275	By MS/MS						1						6622400	6622400	0	0	0	0	0
ALSVAPSKAREYSKEGWEYVKARTK	25	2853.51	Q5XKP0;A0A140TA86	Q5XKP0	94	118	QIL1	Protein QIL1	yes	no	4;5	5.9687e-05	83.602	By MS/MS	By MS/MS	By MS/MS				1	2	2				477530000	123090000	163040000	191400000	0	0	0
ALSVPGYSPGFRKPPEVVR	19	2055.13	F8WC22;F8WD19;C9J4K5;C9JSP0;F8W8A5;Q9NYP3	F8WC22	2	20	DONSON	Protein downstream neighbor of Son	yes	no	3	0.027986	53.779				By MS/MS	By MS/MS					1	1		34941000	0	0	0	20641000	14300000	0
ALSVPGYSPGFRKPPEVVRL	20	2168.21	F8WC22;F8WD19;C9J4K5;C9JSP0;F8W8A5;Q9NYP3	F8WC22	2	21	DONSON	Protein downstream neighbor of Son	yes	no	3	0.022666	53.773				By MS/MS		By matching				1		1	25012000	0	0	0	9587400	0	15425000
ALTAISLGTARPPPSMSAAGLAAR	24	2279.24	Q9UQ35	Q9UQ35	2184	2207	SRRM2	Serine/arginine repetitive matrix protein 2	yes	yes	3	0.017136	65.534				By MS/MS	By MS/MS	By MS/MS				1	1	1	54645000	0	0	0	17962000	15273000	21410000
ALTDSFRRRDTAQQGVVNF	19	2180.11	P30626;C9J0K6;B4DHQ6	P30626	168	186	SRI	Sorcin	yes	no	3	0.0059047	78.234	By matching	By MS/MS	By MS/MS				1	1	1				62073000	16739000	26408000	18925000	0	0	0
ALTNGIYPHKL	11	1225.68	Q02878	Q02878	276	286	RPL6	60S ribosomal protein L6	yes	yes	2	0.0084917	90.657				By MS/MS	By MS/MS	By MS/MS				1	1	1	60268000	0	0	0	24003000	15196000	21070000
ALTNGIYPHKLVF	13	1471.82	Q02878	Q02878	276	288	RPL6	60S ribosomal protein L6	yes	yes	2;3	2.0413e-26	210.64				By MS/MS	By MS/MS	By MS/MS				1	1	2	1207000000	0	0	0	149580000	121020000	936380000
ALTSDGRTIVCY	12	1297.63	J3KPP0;Q9Y6G3;S4R360;S4R2Z7	J3KPP0	50	61	MRPL42	39S ribosomal protein L42, mitochondrial	yes	no	2	0.008755	82.749	By MS/MS	By MS/MS	By MS/MS				1	1	1				43187000	12299000	16662000	14225000	0	0	0
ALTSEIALLQSR	12	1300.74	P04843;B7Z4L4	P04843	525	536	RPN1	Dolichyl-diphosphooligosaccharide--protein glycosyltransferase subunit 1	yes	no	2	0.033614	63.046						By MS/MS						1	11192000	0	0	0	0	0	11192000
ALTSFLPAPTQL	12	1257.7	G3V3A4;Q13573;G3V5R3	G3V3A4	2	13	SNW1	SNW domain-containing protein 1	yes	no	2	0.0037621	102.62	By MS/MS	By MS/MS	By MS/MS	By matching	By MS/MS	By MS/MS	1	1	1	1	1	1	283570000	16510000	31836000	17756000	23973000	65550000	127950000
ALTSFLPAPTQLSQDQLEAEEKAR	24	2642.36	G3V3A4;Q13573;G3V5R3	G3V3A4	2	25	SNW1	SNW domain-containing protein 1	yes	no	3	4.2903e-45	225.3				By MS/MS	By MS/MS	By MS/MS				1	1	1	278670000	0	0	0	81048000	69954000	127660000
ALTSPLQLLATQASSSAPVVVTR	23	2309.3	P85037	P85037	641	663	FOXK1	Forkhead box protein K1	yes	yes	3	0.016798	56.335						By MS/MS						1	28482000	0	0	0	0	0	28482000
ALTVGGFIEEEKEDLLQHF	19	2174.09	U3KPZ7;Q9P2N5	U3KPZ7	922	940	RBM27	RNA-binding protein 27	yes	no	3	0.001772	111.77					By matching	By MS/MS					1	1	13718000	0	0	0	0	3567300	10151000
ALTVPELTQQMF	12	1376.7	P04350;P68371;Q9BVA1;Q13885;Q9BUF5;K7ESM5	P68371	283	294	TUBB4A;TUBB4B;TUBB2B;TUBB2A;TUBB6	Tubulin beta-4A chain;Tubulin beta-4B chain;Tubulin beta-2B chain;Tubulin beta-2A chain;Tubulin beta-6 chain	no	no	2	0.0010062	116.37				By MS/MS	By MS/MS	By MS/MS				1	1	1	39300000	0	0	0	0	14570000	24730000
ALTVPELTQQMFDAK	15	1690.86	P04350;P68371	P68371	283	297	TUBB4A;TUBB4B	Tubulin beta-4A chain;Tubulin beta-4B chain	no	no	2	0.02761	59.198				By matching		By MS/MS				1		1	22931000	0	0	0	10936000	0	11995000
ALTVPELTQQVF	12	1344.73	P07437;Q5JP53;Q5ST81	P07437	283	294	TUBB	Tubulin beta chain	yes	no	2	0.0019363	141.2				By MS/MS	By MS/MS	By MS/MS				1	1	1	224790000	0	0	0	76212000	66083000	82497000
ALTVPELTQQVFDAK	15	1658.89	P07437;Q5JP53;Q5ST81	P07437	283	297	TUBB	Tubulin beta chain	yes	no	2;3	4.7333e-05	164.04				By MS/MS	By MS/MS	By MS/MS				3	2	2	155520000	0	0	0	66944000	38029000	50550000
ALTVPELTQQVFDAKNM	17	1903.97	P07437;Q5JP53;Q5ST81	P07437	283	299	TUBB	Tubulin beta chain	yes	no	2	0.0091024	86.313				By MS/MS		By MS/MS				1		1	17077000	0	0	0	8331400	0	8745900
ALTVPELTQQVFDAKNMMAACDPR	24	2648.28	P07437;Q5JP53;Q5ST81	P07437	283	306	TUBB	Tubulin beta chain	yes	no	3	0.0022266	73.574				By matching	By MS/MS	By MS/MS				1	1	1	48764000	0	0	0	18695000	11216000	18854000
ALVEFESNPEETREPGSPPSVQR	23	2554.23	Q9H6F5;H0YG79	Q9H6F5	31	53	CCDC86	Coiled-coil domain-containing protein 86	yes	no	3	2.7312e-06	129.32				By MS/MS	By matching	By MS/MS				1	1	1	56271000	0	0	0	16153000	16751000	23367000
ALVLGGVDVTGPHLY	15	1509.82	Q99436;Q5TBG5	Q99436	140	154	PSMB7	Proteasome subunit beta type-7;Proteasome subunit beta type	yes	no	2	0.0093268	92.838	By MS/MS		By MS/MS	By MS/MS	By MS/MS	By MS/MS	1		1	1	2	1	23736000	0	0	0	23736000	0	0
ALVRECLAETERNART	16	1830.94	O75956	O75956	111	126	CDK2AP2	Cyclin-dependent kinase 2-associated protein 2	yes	yes	3	0.019642	65.477				By matching	By MS/MS	By matching				1	1	1	194460000	0	0	0	81536000	47340000	65588000
ALVRLGTQTF	10	1104.63	Q9BSJ8	Q9BSJ8	360	369	ESYT1	Extended synaptotagmin-1	yes	yes	2	0.015767	91.069				By matching		By MS/MS				1		1	23629000	0	0	0	5324500	0	18305000
ALWRAYQRA	9	1133.61	B5MCF8;P39210;B5MC53;E7EX18;G5E9F5;F8WEL3;B5MC10;A8MTD3	B5MCF8	2	10	MPV17	Protein Mpv17	yes	no	2	0.021848	91.626	By matching	By matching	By MS/MS				1	1	1				221150000	56175000	83806000	81173000	0	0	0
ALWRAYQRALA	11	1317.73	B5MCF8;P39210;B5MC53;E7EX18;G5E9F5;F8WEL3;B5MC10;A8MTD3	B5MCF8	2	12	MPV17	Protein Mpv17	yes	no	2	8.15e-05	163.9	By MS/MS	By MS/MS	By MS/MS	By MS/MS	By MS/MS	By MS/MS	1	1	1	2	1	1	1119700000	108990000	229520000	173120000	278020000	185010000	145070000
ALYNNWEHMKGSLLQQSL	18	2131.05	O14925	O14925	192	209	TIMM23	Mitochondrial import inner membrane translocase subunit Tim23	yes	yes	2;3	1.6832e-292	360.74	By MS/MS	By MS/MS	By MS/MS	By MS/MS	By MS/MS	By MS/MS	2	2	2	2	1	1	482260000	103940000	100580000	100250000	83956000	60904000	32632000
AMADTFLEHM	10	1164.49	H3BT25;H3BUW1;H3BTJ2;H3BQ34;H3BTN5;P14618;H3BN34;H3BQZ3;H3BU13;H3BR70;B4DNK4	H3BT25	21	30	PKM	Pyruvate kinase;Pyruvate kinase PKM	yes	no	2	0.015793	91.041				By matching	By MS/MS	By MS/MS				1	1	1	16934000	0	0	0	4787200	5253400	6893400
AMADTFLEHMC	11	1267.5	H3BT25;H3BUW1;H3BTJ2;H3BQ34;H3BTN5;P14618;H3BN34;H3BQZ3;H3BU13;H3BR70;B4DNK4	H3BT25	21	31	PKM	Pyruvate kinase;Pyruvate kinase PKM	yes	no	2	0.021764	74.127	By matching	By MS/MS	By MS/MS				1	1	1				7549700	1182500	3575100	2792100	0	0	0
AMAMSDSGASRLR	13	1351.63	Q8IYI6	Q8IYI6	2	14	EXOC8	Exocyst complex component 8	yes	yes	2	0.0063435	86.898				By MS/MS	By MS/MS	By MS/MS				1	1	1	48796000	0	0	0	12224000	18253000	18319000
AMATKGGTVK	10	962.522	B4E1S2;Q6P452	B4E1S2	2	11	ANXA4	Annexin	yes	no	2	0.010471	103.56				By MS/MS	By matching	By MS/MS				1	1	1	97176000	0	0	0	46119000	19174000	31883000
AMATKGGTVKAASGF	15	1395.72	B4E1S2;Q6P452	B4E1S2	2	16	ANXA4	Annexin	yes	no	2	0.0015621	145.83				By MS/MS	By MS/MS	By MS/MS				1	1	2	428330000	0	0	0	125800000	82083000	220440000
AMEAVAAQGKAKK	13	1301.71	P18669	P18669	242	254	PGAM1	Phosphoglycerate mutase 1	yes	yes	3	0.0042562	98.105	By MS/MS	By MS/MS	By MS/MS	By matching	By matching	By matching	1	2	2	2	1	1	321310000	49576000	44174000	60267000	73695000	50311000	43290000
AMERDGSSGGVIRL	14	1446.72	P28072	P28072	197	210	PSMB6	Proteasome subunit beta type-6	yes	yes	2;3	0.011552	91.441		By matching	By MS/MS	By MS/MS	By MS/MS			1	1	1	1		35840000	0	9690900	26150000	0	0	0
AMFEQMRANVGK	12	1380.66	K7ES31;K7EQM4;A0A087WVB9;K7ERF1;Q9UBQ5	K7ES31	2	13	EIF3K	Eukaryotic translation initiation factor 3 subunit K	yes	no	2	0.0015842	119.22				By MS/MS	By MS/MS	By MS/MS				1	1	1	26100000	0	0	0	0	10101000	15999000
AMGGAMGINNR	11	1090.5	Q15233	Q15233	388	398	NONO	Non-POU domain-containing octamer-binding protein	yes	yes	2	0.0011074	121.99				By MS/MS	By MS/MS	By MS/MS				1	1	1	235090000	0	0	0	69573000	44699000	120820000
AMGGGGGASFDRAIEMERGNFGGSF	25	2477.09	A0A087X0X3;P52272;M0R2I7;M0QY96	A0A087X0X3	610	634	HNRNPM	Heterogeneous nuclear ribonucleoprotein M	yes	no	3	0.04059	53.747						By MS/MS						1	19353000	0	0	0	0	0	19353000
AMGIMNSFVNDIFER	15	1742.81	O60814;P57053;P58876;Q99879;P62807;Q16778;Q5QNW6;Q93079;Q8N257;U3KQK0;Q99877;Q99880	P62807	59	73	HIST1H2BK;H2BFS;HIST1H2BD;HIST1H2BM;HIST1H2BC;HIST2H2BE;HIST2H2BF;HIST1H2BH;HIST3H2BB;HIST1H2BN;HIST1H2BL	Histone H2B type 1-K;Histone H2B type F-S;Histone H2B type 1-D;Histone H2B type 1-M;Histone H2B type 1-C/E/F/G/I;Histone H2B type 2-E;Histone H2B type 2-F;Histone H2B type 1-H;Histone H2B type 3-B;Histone H2B;Histone H2B type 1-N;Histone H2B type 1-L	no	no	2	3.3192e-62	251.34				By MS/MS	By MS/MS	By MS/MS				1	1	2	117530000	0	0	0	32446000	28478000	56606000
AMGIMNSFVNDIFERIAGEASR	22	2427.17	O60814;P57053;P58876;Q99879;P62807;Q16778;Q5QNW6;Q93079;U3KQK0;Q99877	P62807	59	80	HIST1H2BK;H2BFS;HIST1H2BD;HIST1H2BM;HIST1H2BC;HIST2H2BE;HIST2H2BF;HIST1H2BH;HIST1H2BN	Histone H2B type 1-K;Histone H2B type F-S;Histone H2B type 1-D;Histone H2B type 1-M;Histone H2B type 1-C/E/F/G/I;Histone H2B type 2-E;Histone H2B type 2-F;Histone H2B type 1-H;Histone H2B;Histone H2B type 1-N	no	no	2;3	2.7063e-18	190.31				By MS/MS	By MS/MS	By MS/MS				2	3	4	463780000	0	0	0	53913000	75460000	334400000
AMGIMNSFVNDIFERIAGEASRL	23	2540.25	O60814;P57053;P58876;Q99879;P62807;Q16778;Q5QNW6;Q93079;U3KQK0;Q99877	P62807	59	81	HIST1H2BK;H2BFS;HIST1H2BD;HIST1H2BM;HIST1H2BC;HIST2H2BE;HIST2H2BF;HIST1H2BH;HIST1H2BN	Histone H2B type 1-K;Histone H2B type F-S;Histone H2B type 1-D;Histone H2B type 1-M;Histone H2B type 1-C/E/F/G/I;Histone H2B type 2-E;Histone H2B type 2-F;Histone H2B type 1-H;Histone H2B;Histone H2B type 1-N	no	no	3	0.023185	78.413						By MS/MS						1	0	0	0	0	0	0	0
AMKEMGTPDVR	11	1233.58	P62899;H7C2W9;C9JU56;B7Z4E3;B7Z4C8;B8ZZK4	P62899	53	63	RPL31	60S ribosomal protein L31	yes	no	2	0.015807	79.07				By matching	By matching	By MS/MS				1	1	1	49076000	0	0	0	14163000	16530000	18383000
AMKEMGTPDVRIDTRLNKAVW	21	2430.25	P62899;H7C2W9;C9JU56;B7Z4E3;B7Z4C8;B8ZZK4	P62899	53	73	RPL31	60S ribosomal protein L31	yes	no	3;4	0.0005473	97.488	By matching			By MS/MS	By MS/MS	By MS/MS	1			2	2	2	589490000	8249900	0	0	184820000	145600000	250830000
AMLAASKNLQTSAS	14	1391.71	Q12872	Q12872	938	951	SFSWAP	Splicing factor, suppressor of white-apricot homolog	yes	yes	2	0.0019352	111.27		By matching		By MS/MS	By MS/MS	By MS/MS		1		1	1	1	134400000	0	8200200	0	43252000	32718000	50233000
AMLDQLMGTSR	11	1221.58	Q9Y383;V9GZ75;F8WEU3	Q9Y383	9	19	LUC7L2;C7orf55-LUC7L2	Putative RNA-binding protein Luc7-like 2	yes	no	2	0.00064593	147.75				By MS/MS	By MS/MS	By MS/MS				1	1	1	291000000	0	0	0	103380000	82096000	105530000
AMLDQLMGTSRDGDTTR	17	1866.86	Q9Y383	Q9Y383	9	25	LUC7L2	Putative RNA-binding protein Luc7-like 2	yes	yes	2;3	0.0040481	104.21				By MS/MS	By MS/MS	By MS/MS				2	1	2	99091000	0	0	0	31753000	24253000	43085000
AMLDQLMGTSRDGDTTRQR	19	2151.02	Q9Y383	Q9Y383	9	27	LUC7L2	Putative RNA-binding protein Luc7-like 2	yes	yes	3;4	0.0039248	92.211				By MS/MS	By MS/MS	By MS/MS				2	1	2	129000000	0	0	0	50460000	20188000	58357000
AMLRVQPEAQAKVDVFREDL	20	2314.21	Q06323	Q06323	2	21	PSME1	Proteasome activator complex subunit 1	yes	yes	3	0.0003178	125.88	By matching	By MS/MS	By MS/MS				1	1	1				25475000	4786900	11761000	8926800	0	0	0
AMMHGGTGF	9	907.368	Q15365	Q15365	249	257	PCBP1	Poly(rC)-binding protein 1	yes	yes	2	0.02451	89.903				By MS/MS	By matching	By MS/MS				1	1	1	424690000	0	0	0	128260000	102120000	194310000
AMMSHHEMNGSLTSPGAY	18	1919.8	H0YKH0;H0YLW9;H0YLI3;F5H7D6;H0YNT2;A0A0D9SES8;H0YKT5;H0YKN8;H0YL70;Q04726	H0YKH0	369	386	TLE3	Transducin-like enhancer protein 3	yes	no	3	0.0072589	83.106				By matching	By MS/MS	By MS/MS				1	1	1	54975000	0	0	0	20553000	16472000	17950000
AMNPTNTVFDAKRLIG	16	1746.91	P11142;E9PKE3;E9PLF4;E9PK54;E9PQQ4;E9PQK7;E9PNE6;E9PPY6;E9PN25	P11142	60	75	HSPA8	Heat shock cognate 71 kDa protein	yes	no	3	0.011853	79.652		By matching	By MS/MS	By matching	By matching			1	1	1	1		46482000	0	9384000	14101000	12458000	10538000	0
AMPLPEPEPLPLPLEVVR	18	1996.11	K7ER08;K7EQ03;K7EP90;Q9BTD8	K7ER08	260	277	RBM42	RNA-binding protein 42	yes	no	2	0.0063378	95.651				By MS/MS	By MS/MS	By MS/MS				1	1	1	33620000	0	0	0	10109000	6212800	17297000
AMQEFMILPVGA	12	1305.65	P06733;A0A2R8Y6G6;K7EM90;P13929;K7EPM1;K7EKN2;E5RGZ4;P09104	P06733	164	175	ENO1;ENO3;ENO2	Alpha-enolase;Enolase;Beta-enolase;Gamma-enolase	no	no	2	0.046283	68.371			By MS/MS						1				0	0	0	0	0	0	0
AMQRPGPY	8	918.438	G8JLB6;H0YB39;H0YBD7;E7EN40;P31943;E9PCY7;D6RBM0;P55795	P31943	203	210	HNRNPH1;HNRNPH2	Heterogeneous nuclear ribonucleoprotein H;Heterogeneous nuclear ribonucleoprotein H, N-terminally processed;Heterogeneous nuclear ribonucleoprotein H2	no	no	2	0.0019073	133.99				By matching	By matching	By MS/MS				1	1	1	1817300000	0	0	0	544560000	407350000	865390000
AMQRPGPYDRPGA	13	1414.68	G8JLB6;H0YB39;H0YBD7;P31943;E9PCY7;P55795	P31943	203	215	HNRNPH1;HNRNPH2	Heterogeneous nuclear ribonucleoprotein H;Heterogeneous nuclear ribonucleoprotein H, N-terminally processed;Heterogeneous nuclear ribonucleoprotein H2	no	no	3	0.04273	72.496				By matching	By matching	By MS/MS				1	1	1	88973000	0	0	0	31303000	30053000	27616000
AMQVNQPLQTVLNQ	14	1582.81	A0A087WWG9;A0A087WVR3;A0A087WTW0;Q96T88	A0A087WWG9	474	487	UHRF1	E3 ubiquitin-protein ligase UHRF1	yes	no	2	0.010199	73.841				By MS/MS						1			15283000	0	0	0	15283000	0	0
AMQVNQPLQTVLNQLFPGYGNGR	23	2544.29	A0A087WWG9;A0A087WVR3;A0A087WTW0;Q96T88	A0A087WWG9	474	496	UHRF1	E3 ubiquitin-protein ligase UHRF1	yes	no	3	3.0645e-06	128.05				By MS/MS	By MS/MS	By MS/MS				1	1	1	58637000	0	0	0	13886000	9612200	35139000
AMRAFADALEVIPMAL	16	1717.89	E7ENZ3;P48643;B7ZAR1;E9PCA1	E7ENZ3	392	407	CCT5	T-complex protein 1 subunit epsilon	yes	no	2	0.019512	65.574						By MS/MS						1	10920000	0	0	0	0	0	10920000
AMRQTPLTCSGHTRPVVDL	19	2081.05	Q9Y3F4	Q9Y3F4	2	20	STRAP	Serine-threonine kinase receptor-associated protein	yes	yes	3	0.0067014	75.358		By MS/MS	By MS/MS					1	1				24044000	0	13298000	10746000	0	0	0
AMSAGTLLTAHSPTPVAPHPVTV	23	2254.18	A1KXE4	A1KXE4	155	177	FAM168B	Myelin-associated neurite-outgrowth inhibitor	yes	yes	3	0.0021791	70.414			By MS/MS						1				7281700	0	0	7281700	0	0	0
AMSSGGSGGGVPEQEDSVLF	20	1909.84	B4DP61;A0A1W2PRV5;E7EQZ4;Q16637	B4DP61	2	21	SMN2;SMN1	Survival motor neuron protein	yes	no	2	0.0047726	72.34						By MS/MS						1	10191000	0	0	0	0	0	10191000
AMSSGGSGGGVPEQEDSVLFR	21	2065.94	B4DP61;A0A1W2PRV5;E7EQZ4;Q16637	B4DP61	2	22	SMN2;SMN1	Survival motor neuron protein	yes	no	2	4.7104e-13	183.6				By MS/MS		By MS/MS				1		1	17851000	0	0	0	7822000	0	10029000
AMTEEAAVAIKAMAK	15	1533.79	P63241;I3L504;Q6IS14	P63241	140	154	EIF5A;EIF5AL1	Eukaryotic translation initiation factor 5A-1;Eukaryotic translation initiation factor 5A-1-like	yes	no	3	0.011556	75.462	By MS/MS	By matching	By MS/MS				1	1	1				103840000	34278000	33856000	35704000	0	0	0
ANAGPNTNGSQF	12	1176.52	P62937;F8WE65;C9J5S7;A0A0B4J2A2;P0DN37;P0DN26;A0A075B759;F5H284;Q9Y536	P62937	101	112	PPIA;PPIAL4C;PPIAL4E;PPIAL4D;PPIAL4A	Peptidyl-prolyl cis-trans isomerase A;Peptidyl-prolyl cis-trans isomerase A, N-terminally processed;Peptidyl-prolyl cis-trans isomerase;Peptidyl-prolyl cis-trans isomerase A-like 4D;Peptidyl-prolyl cis-trans isomerase A-like 4A/B/C	no	no	2	0.00088328	130.75	By MS/MS	By MS/MS	By MS/MS	By MS/MS	By MS/MS	By MS/MS	1	1	1	1	1	1	1520100000	226580000	287740000	300800000	241140000	295290000	168580000
ANAGPNTNGSQFF	13	1323.58	P62937;F8WE65;C9J5S7;A0A0B4J2A2;P0DN37;P0DN26;A0A075B759;F5H284;Q9Y536	P62937	101	113	PPIA;PPIAL4C;PPIAL4E;PPIAL4D;PPIAL4A	Peptidyl-prolyl cis-trans isomerase A;Peptidyl-prolyl cis-trans isomerase A, N-terminally processed;Peptidyl-prolyl cis-trans isomerase;Peptidyl-prolyl cis-trans isomerase A-like 4D;Peptidyl-prolyl cis-trans isomerase A-like 4A/B/C	no	no	2	0.00096425	152.11	By MS/MS	By MS/MS	By MS/MS	By MS/MS	By MS/MS	By MS/MS	1	1	1	2	1	1	600240000	55302000	85614000	81517000	158640000	118030000	101150000
ANAGPNTNGSQFFI	14	1436.67	P62937;F8WE65;C9J5S7;A0A0B4J2A2;P0DN37;P0DN26;A0A075B759;F5H284;Q9Y536	P62937	101	114	PPIA;PPIAL4C;PPIAL4E;PPIAL4D;PPIAL4A	Peptidyl-prolyl cis-trans isomerase A;Peptidyl-prolyl cis-trans isomerase A, N-terminally processed;Peptidyl-prolyl cis-trans isomerase;Peptidyl-prolyl cis-trans isomerase A-like 4D;Peptidyl-prolyl cis-trans isomerase A-like 4A/B/C	no	no	2	0.00063569	144.77	By MS/MS	By MS/MS	By MS/MS	By MS/MS	By MS/MS	By MS/MS	1	1	1	1	1	1	529370000	75851000	94044000	86567000	92184000	115440000	65283000
ANAGPNTNGSQFFIC	15	1539.68	P62937;F8WE65;C9J5S7;A0A0B4J2A2;P0DN37;P0DN26;A0A075B759;F5H284;Q9Y536	P62937	101	115	PPIA;PPIAL4C;PPIAL4E;PPIAL4D;PPIAL4A	Peptidyl-prolyl cis-trans isomerase A;Peptidyl-prolyl cis-trans isomerase A, N-terminally processed;Peptidyl-prolyl cis-trans isomerase;Peptidyl-prolyl cis-trans isomerase A-like 4D;Peptidyl-prolyl cis-trans isomerase A-like 4A/B/C	no	no	2	1.425e-20	208.63	By MS/MS	By MS/MS	By MS/MS	By MS/MS	By MS/MS	By MS/MS	1	1	1	1	1	1	510030000	42248000	87565000	100930000	90232000	127300000	61759000
ANAGPNTNGSQFFICT	16	1640.73	P62937;F8WE65;C9J5S7;A0A0B4J2A2;P0DN37	P62937	101	116	PPIA;PPIAL4C	Peptidyl-prolyl cis-trans isomerase A;Peptidyl-prolyl cis-trans isomerase A, N-terminally processed;Peptidyl-prolyl cis-trans isomerase	no	no	2	7.3606e-13	186.82	By MS/MS	By MS/MS	By MS/MS	By MS/MS	By MS/MS	By MS/MS	1	2	1	2	1	1	3125700000	363790000	705490000	585960000	594110000	592580000	283730000
ANAGPNTNGSQFFICTA	17	1711.76	P62937;F8WE65;C9J5S7;A0A0B4J2A2;P0DN37	P62937	101	117	PPIA;PPIAL4C	Peptidyl-prolyl cis-trans isomerase A;Peptidyl-prolyl cis-trans isomerase A, N-terminally processed;Peptidyl-prolyl cis-trans isomerase	yes	no	2	3.2031e-20	205.56	By MS/MS	By MS/MS	By MS/MS	By MS/MS	By MS/MS	By MS/MS	2	1	2	2	1	3	5579900000	689900000	1024300000	988500000	1039200000	1211300000	626600000
ANAGPNTNGSQFFICTAK	18	1839.86	P62937;F8WE65;C9J5S7;A0A0B4J2A2;P0DN37	P62937	101	118	PPIA;PPIAL4C	Peptidyl-prolyl cis-trans isomerase A;Peptidyl-prolyl cis-trans isomerase A, N-terminally processed;Peptidyl-prolyl cis-trans isomerase	yes	no	2	2.8567e-09	174.39	By MS/MS	By MS/MS	By MS/MS	By MS/MS	By MS/MS	By MS/MS	1	1	1	1	1	1	92296000	9574900	12570000	14785000	18855000	22220000	14292000
ANAGPNTNGSQFFICTAKT	19	1940.91	P62937;F8WE65;C9J5S7;A0A0B4J2A2;P0DN37	P62937	101	119	PPIA;PPIAL4C	Peptidyl-prolyl cis-trans isomerase A;Peptidyl-prolyl cis-trans isomerase A, N-terminally processed;Peptidyl-prolyl cis-trans isomerase	yes	no	2	2.9554e-64	251.68	By MS/MS	By MS/MS	By MS/MS	By MS/MS	By MS/MS		1	1	1	1	1		86865000	10289000	20277000	20513000	14031000	21754000	0
ANAKGIGYPAGFPMGY	16	1612.77	A1KXE4	A1KXE4	15	30	FAM168B	Myelin-associated neurite-outgrowth inhibitor	yes	yes	2	0.012642	105.98					By MS/MS						1		0	0	0	0	0	0	0
ANCERTFI	8	952.444	P15531;E7ERL0;E5RHP0;C9K028;Q32Q12;J3KPD9	Q32Q12	27	34	NME1;NME1-NME2;NME2	Nucleoside diphosphate kinase A;Nucleoside diphosphate kinase	no	no	2	0.045986	93.429				By matching	By matching	By MS/MS				1	1	1	98419000	0	0	0	33429000	36092000	28898000
ANCERTFIAI	10	1136.56	P15531;E7ERL0;E5RHP0;C9K028;Q32Q12;J3KPD9	Q32Q12	27	36	NME1;NME1-NME2;NME2	Nucleoside diphosphate kinase A;Nucleoside diphosphate kinase	no	no	2	0.012513	97.431	By matching	By matching	By MS/MS	By MS/MS	By MS/MS	By MS/MS	1	1	1	1	1	1	194150000	20164000	45506000	34958000	24796000	41260000	27468000
ANCERTFIAIKPDGV	15	1632.83	P15531;E7ERL0;E5RHP0;C9K028;Q32Q12;J3KPD9	Q32Q12	27	41	NME1;NME1-NME2;NME2	Nucleoside diphosphate kinase A;Nucleoside diphosphate kinase	no	no	2;3	5.2467e-05	162.93	By MS/MS	By MS/MS	By MS/MS	By MS/MS	By MS/MS	By MS/MS	3	3	3	2	2	2	1813500000	169230000	381600000	374150000	298300000	334830000	255360000
ANCERTFIAIKPDGVQR	17	1916.99	P15531;E7ERL0;E5RHP0;C9K028;Q32Q12;J3KPD9	Q32Q12	27	43	NME1;NME1-NME2;NME2	Nucleoside diphosphate kinase A;Nucleoside diphosphate kinase	no	no	3	0.0054819	100.77	By MS/MS	By MS/MS	By MS/MS	By MS/MS	By MS/MS	By MS/MS	1	1	1	2	1	2	786570000	81359000	150890000	146240000	157230000	142920000	107920000
ANCERTFIAIKPDGVQRG	18	1974.01	P15531;E7ERL0;E5RHP0;C9K028;Q32Q12;J3KPD9	Q32Q12	27	44	NME1;NME1-NME2;NME2	Nucleoside diphosphate kinase A;Nucleoside diphosphate kinase	no	no	3	0.0072704	83.891	By MS/MS	By MS/MS	By MS/MS				1	1	1				308460000	75588000	97747000	135130000	0	0	0
ANCERTFIAIKPDGVQRGL	19	2087.09	P15531;E7ERL0;E5RHP0;C9K028;Q32Q12;J3KPD9	Q32Q12	27	45	NME1;NME1-NME2;NME2	Nucleoside diphosphate kinase A;Nucleoside diphosphate kinase	no	no	3	0.0067667	75.122	By MS/MS	By MS/MS	By MS/MS				1	1	1				102400000	23872000	40017000	38509000	0	0	0
ANCERTFIAIKPDGVQRGLVGEII	24	2598.4	P15531;E7ERL0;E5RHP0;C9K028;Q32Q12;J3KPD9	Q32Q12	27	50	NME1;NME1-NME2;NME2	Nucleoside diphosphate kinase A;Nucleoside diphosphate kinase	no	no	3	9.2638e-06	99.366		By MS/MS	By MS/MS		By matching	By matching		1	1		1	1	35967000	0	9803500	8899900	0	10295000	6969100
ANENSNIQVLSER	13	1472.72	Q6UN15	Q6UN15	332	344	FIP1L1	Pre-mRNA 3-end-processing factor FIP1	yes	yes	2	0.012784	84.821						By MS/MS						1	0	0	0	0	0	0	0
ANENSNIQVLSERS	14	1559.75	Q6UN15	Q6UN15	332	345	FIP1L1	Pre-mRNA 3-end-processing factor FIP1	yes	yes	2	0.0011718	150.06	By MS/MS	By MS/MS	By MS/MS				1	1	1				47289000	14420000	16257000	16613000	0	0	0
ANFFSPLNPIRV	12	1373.75	P31942	P31942	212	223	HNRNPH3	Heterogeneous nuclear ribonucleoprotein H3	yes	yes	2	0.036877	61.65				By MS/MS	By matching	By matching				1	1	1	18291000	0	0	0	7848100	5656700	4786200
ANGPTTPEADK	11	1099.51	P00367;P49448	P00367	405	415	GLUD1;GLUD2	Glutamate dehydrogenase 1, mitochondrial;Glutamate dehydrogenase 2, mitochondrial	yes	no	2	0.0068261	94.692	By MS/MS	By MS/MS	By MS/MS	By MS/MS	By MS/MS	By MS/MS	1	1	1	1	1	1	2340300000	939220000	546100000	521870000	175100000	95221000	62763000
ANGSGYGSPNSAFGAQAGQY	20	1902.81	A0A1W2PQ51;A0A1X7SBZ2;Q92841	A0A1W2PQ51	616	635	DDX17	Probable ATP-dependent RNA helicase DDX17	yes	no	2	1.4298e-80	263.2				By MS/MS	By MS/MS	By MS/MS				1	1	1	192680000	0	0	0	55895000	44876000	91911000
ANGVVTSIQDRYGS	14	1465.72	Q9NP61	Q9NP61	503	516	ARFGAP3	ADP-ribosylation factor GTPase-activating protein 3	yes	yes	2	0.0038931	100.55				By MS/MS	By MS/MS	By MS/MS				1	1	1	78901000	0	0	0	24417000	20854000	33629000
ANGWKLSPVVGA	12	1197.65	A0A0G2JRA5;O43251;B0QYV1;A0A0G2JRD1;S4R3K7;S4R469;B0QYY4	A0A0G2JRA5	209	220	RBFOX2	RNA binding protein fox-1 homolog 2;RNA binding protein fox-1 homolog	yes	no	2	0.046291	57.859				By matching	By matching	By MS/MS				1	1	1	32967000	0	0	0	7629400	5868600	19469000
ANGWKLSPVVGAVYGPELY	19	2019.05	A0A0G2JRA5;O43251;B0QYV1;A0A0G2JRD1;S4R3K7;S4R469;B0QYY4	A0A0G2JRA5	209	227	RBFOX2	RNA binding protein fox-1 homolog 2;RNA binding protein fox-1 homolog	yes	no	2	0.0016871	108.17				By MS/MS	By MS/MS	By MS/MS				1	1	1	49685000	0	0	0	17884000	12926000	18874000
ANHFFTVTDPRNILLTNEQL	20	2342.2	Q9H9B4;D6RFI0;S4R2X2;D6RDG7;D6RAE9	Q9H9B4	25	44	SFXN1	Sideroflexin-1	yes	no	3	0.004298	74.953	By MS/MS	By MS/MS					1	1					16094000	5847000	10247000	0	0	0	0
ANHYITPMMEL	11	1318.61	P43487;C9JJ34;F6WQW2;C9JXG8;C9JGV6	P43487	100	110	RANBP1	Ran-specific GTPase-activating protein	yes	no	2	0.0015662	138.4	By MS/MS	By MS/MS	By MS/MS		By MS/MS		1	1	1		1		53692000	14826000	16241000	13733000	0	8891000	0
ANLEESFPRGGTR	13	1432.71	Q14690;S4R3Q4	Q14690	2	14	PDCD11	Protein RRP5 homolog	yes	no	2	0.00025096	161.99				By MS/MS	By MS/MS	By MS/MS				1	1	1	633730000	0	0	0	189070000	157110000	287550000
ANLERTFI	8	962.519	Q32Q12;J3KPD9;P22392;F6XY72	Q32Q12	142	149	NME1-NME2;NME2	Nucleoside diphosphate kinase;Nucleoside diphosphate kinase B	yes	no	2	0.019215	116.73	By matching	By matching	By matching	By matching	By MS/MS	By MS/MS	1	1	1	1	1	1	365540000	52880000	84658000	53612000	59083000	64874000	50429000
ANLERTFIAI	10	1146.64	Q32Q12;J3KPD9;P22392;F6XY72	Q32Q12	142	151	NME1-NME2;NME2	Nucleoside diphosphate kinase;Nucleoside diphosphate kinase B	yes	no	2	0.00059143	133.13	By MS/MS	By MS/MS	By MS/MS	By MS/MS	By MS/MS	By MS/MS	1	1	1	1	1	1	678900000	68517000	162090000	91646000	125800000	134830000	96009000
ANLERTFIAIK	11	1274.73	Q32Q12;J3KPD9;P22392;F6XY72	Q32Q12	142	152	NME1-NME2;NME2	Nucleoside diphosphate kinase;Nucleoside diphosphate kinase B	yes	no	2	8.9355e-05	140.45	By MS/MS	By MS/MS	By matching	By matching	By matching		1	1	1	1	1		91165000	17883000	28438000	20894000	9721400	14228000	0
ANLERTFIAIKPDGV	15	1642.9	Q32Q12;J3KPD9;P22392;F6XY72	Q32Q12	142	156	NME1-NME2;NME2	Nucleoside diphosphate kinase;Nucleoside diphosphate kinase B	yes	no	2;3	4.4578e-08	174.73	By MS/MS	By MS/MS	By MS/MS	By MS/MS	By MS/MS	By MS/MS	2	2	2	3	1	1	1341100000	142280000	262390000	175780000	425130000	183770000	151710000
ANLERTFIAIKPDGVQR	17	1927.06	Q32Q12;J3KPD9;P22392;F6XY72	Q32Q12	142	158	NME1-NME2;NME2	Nucleoside diphosphate kinase;Nucleoside diphosphate kinase B	yes	no	3	0.001353	144.33	By MS/MS	By MS/MS	By MS/MS	By MS/MS	By MS/MS	By MS/MS	1	1	1	1	1	1	888080000	115220000	135200000	103300000	193660000	204610000	136090000
ANLERTFIAIKPDGVQRG	18	1984.09	Q32Q12;J3KPD9;P22392;F6XY72	Q32Q12	142	159	NME1-NME2;NME2	Nucleoside diphosphate kinase;Nucleoside diphosphate kinase B	yes	no	3	0.001979	127.97	By MS/MS	By MS/MS	By MS/MS	By MS/MS	By MS/MS	By MS/MS	1	1	1	1	1	1	493480000	71075000	93463000	95299000	84099000	91532000	58014000
ANLERTFIAIKPDGVQRGL	19	2097.17	Q32Q12;J3KPD9;P22392;F6XY72	Q32Q12	142	160	NME1-NME2;NME2	Nucleoside diphosphate kinase;Nucleoside diphosphate kinase B	yes	no	3	0.024441	62.739	By MS/MS	By MS/MS	By matching	By matching	By MS/MS		1	1	1	1	1		78067000	11795000	22152000	14344000	17230000	12547000	0
ANLFPYKGYIWN	12	1484.75	Q5SQT6;Q15181	Q5SQT6	82	93	PPA1	Inorganic pyrophosphatase	yes	no	2	0.0065923	90.629	By matching	By MS/MS	By MS/MS				1	1	1				16441000	3924400	6665000	5851100	0	0	0
ANNGPNTNGSQFFITY	16	1743.79	B8ZZ77;H7BZ14;Q9H2H8	B8ZZ77	86	101	PPIL3	Peptidyl-prolyl cis-trans isomerase;Peptidyl-prolyl cis-trans isomerase-like 3	yes	no	2	0.022132	63.624	By MS/MS						1						6872000	6872000	0	0	0	0	0
ANPNSAIFGGARPREE	16	1684.83	Q15056	Q15056	226	241	EIF4H	Eukaryotic translation initiation factor 4H	yes	yes	3	0.01394	70.197	By MS/MS	By MS/MS	By MS/MS				1	1	1				134130000	43354000	46370000	44408000	0	0	0
ANPNSAIFGGARPREEVVQKEQE	23	2525.26	Q15056	Q15056	226	248	EIF4H	Eukaryotic translation initiation factor 4H	yes	yes	3;4	3.9405e-09	152.13	By MS/MS	By MS/MS	By MS/MS	By MS/MS	By matching	By MS/MS	2	2	2	1	1	1	2286400000	781100000	607350000	664690000	84132000	97177000	51976000
ANREKMTQIMFETFNTPAMY	20	2422.11	P60709;A0A2R8YGF8;E7EVS6;A5A3E0;Q6S8J3;P0CG38;P0CG39;Q9BYX7;P63261;I3L3I0;I3L1U9;I3L4N8;I3L3R2	P60709	114	133	ACTB;POTEF;POTEE;POTEI;POTEJ;POTEKP;ACTG1	Actin, cytoplasmic 1;Actin, cytoplasmic 1, N-terminally processed;POTE ankyrin domain family member F;POTE ankyrin domain family member E;POTE ankyrin domain family member I;POTE ankyrin domain family member J;Putative beta-actin-like protein 3;Putative beta-actin-like protein 3, N-terminally processed;Actin, cytoplasmic 2;Actin, cytoplasmic 2, N-terminally processed	no	no	3	0.0059128	68.525						By MS/MS						1	11238000	0	0	0	0	0	11238000
ANRGPAYGL	9	917.472	P37802;X6RJP6	P37802	2	10	TAGLN2	Transgelin-2	yes	no	2	0.018941	110.61	By MS/MS	By MS/MS	By MS/MS	By matching	By matching	By MS/MS	1	1	1	1	1	1	582090000	69228000	71901000	90026000	115910000	154880000	80150000
ANRGPAYGLSR	11	1160.61	P37802;X6RJP6	P37802	2	12	TAGLN2	Transgelin-2	yes	no	2	0.00053578	147.95	By matching	By matching	By MS/MS	By MS/MS	By MS/MS	By MS/MS	1	1	1	1	1	1	3250200000	115440000	135280000	177280000	832130000	948010000	1042100000
ANRGPAYGLSREV	13	1388.72	P37802;X6RJP6	P37802	2	14	TAGLN2	Transgelin-2	yes	no	2	0.0024675	113.22	By MS/MS	By matching	By MS/MS	By MS/MS	By MS/MS	By matching	1	1	1	2	1	1	932300000	121330000	124100000	154140000	197800000	208820000	126120000
ANRGPAYGLSREVQQKI	17	1886.01	P37802;X6RJP6	P37802	2	18	TAGLN2	Transgelin-2	yes	no	3	0.010447	78.285	By MS/MS	By MS/MS	By MS/MS	By MS/MS	By MS/MS	By MS/MS	1	1	1	1	1	1	957120000	134210000	166730000	188470000	171420000	203880000	92407000
ANRGPAYGLSREVQQKIEKQ	20	2271.21	P37802;X6RJP6	P37802	2	21	TAGLN2	Transgelin-2	yes	no	4	0.011211	59.512	By matching	By matching	By MS/MS				1	1	1				37625000	14484000	10705000	12436000	0	0	0
ANRGPAYGLSREVQQKIEKQYD	22	2549.3	P37802;X6RJP6	P37802	2	23	TAGLN2	Transgelin-2	yes	no	4	0.03119	48.597		By matching	By MS/MS					1	1				20890000	0	11565000	9325000	0	0	0
ANTLLQLGMM	10	1090.55	A8MU39;P53041	A8MU39	362	371	PPP5C	Serine/threonine-protein phosphatase;Serine/threonine-protein phosphatase 5	yes	no	2	2.7021e-14	186.13				By matching	By MS/MS	By MS/MS				1	1	1	289790000	0	0	0	93156000	71915000	124710000
ANVAAATPAIKKPPSGF	17	1638.91	Q9BTC0	Q9BTC0	574	590	DIDO1	Death-inducer obliterator 1	yes	yes	3	0.017753	66.335				By matching		By MS/MS				1		1	45320000	0	0	0	12710000	0	32610000
ANVTQIEDAVSLWAK	15	1643.85	Q12874	Q12874	447	461	SF3A3	Splicing factor 3A subunit 3	yes	yes	2	0.0018348	124.12						By MS/MS						1	14186000	0	0	0	0	0	14186000
ANYIDKVRFLEQ	12	1494.78	P08670;B0YJC4;A0A1B0GTT5	P08670	115	126	VIM	Vimentin	yes	no	2	0.0096356	89.266	By matching	By MS/MS	By matching				1	1	1				42558000	11828000	18302000	12428000	0	0	0
ANYIDKVRFLEQQNKILLA	19	2275.27	P08670;B0YJC4;A0A1B0GTT5	P08670	115	133	VIM	Vimentin	yes	no	3	0.027426	54.004	By matching	By MS/MS	By matching				1	1	1				24105000	6469300	10613000	7023200	0	0	0
APAAAAAPAKVE	12	1065.58	F8VWS0;P05388;F8W1K8;Q8NHW5	F8VWS0	252	263	RPLP0;RPLP0P6	60S acidic ribosomal protein P0;60S acidic ribosomal protein P0-like	yes	no	2	0.00082311	125.48	By MS/MS	By MS/MS	By MS/MS				1	1	1				106390000	44964000	38152000	23270000	0	0	0
APAAAAAPAKVEA	13	1136.62	F8VWS0;P05388;F8W1K8;Q8NHW5	F8VWS0	252	264	RPLP0;RPLP0P6	60S acidic ribosomal protein P0;60S acidic ribosomal protein P0-like	yes	no	2	0.0042663	98.033	By MS/MS						1						63022000	63022000	0	0	0	0	0
APAAAEEKKDEKKEESEESDDD	22	2449.06	P05387;H0YDD8	P05387	87	108	RPLP2	60S acidic ribosomal protein P2	yes	no	3	7.2775e-05	111.82		By MS/MS						1					18103000	0	18103000	0	0	0	0
APAAGSAPAAAEEKK	15	1367.7	P05387;H0YDD8	P05387	81	95	RPLP2	60S acidic ribosomal protein P2	yes	no	3	0.0044193	101.72	By MS/MS	By MS/MS	By matching				1	1	1				44209000	18482000	10704000	15023000	0	0	0
APAAGSAPAAAEEKKD	16	1482.73	P05387;H0YDD8	P05387	81	96	RPLP2	60S acidic ribosomal protein P2	yes	no	3	0.010006	87.287	By MS/MS	By matching	By MS/MS		By matching		1	1	1		1		80841000	25896000	19233000	29006000	0	6706500	0
APAAGSAPAAAEEKKDEKKE	20	1997.01	P05387;H0YDD8	P05387	81	100	RPLP2	60S acidic ribosomal protein P2	yes	no	4	0.0018928	89.049	By MS/MS	By matching	By MS/MS				1	1	1				56339000	20733000	16094000	19513000	0	0	0
APAAPAAAPPAEKAPVKKK	19	1812.06	P16403	P16403	5	23	HIST1H1C	Histone H1.2	yes	yes	3	5.1211e-10	180.81					By matching	By MS/MS					1	1	19705000	0	0	0	0	8612900	11093000
APAAPAAPAPAEK	13	1160.62	P10412	P10412	5	17	HIST1H1E	Histone H1.4	yes	yes	2	0.0070283	83.862	By matching	By matching	By MS/MS				1	1	2				21264000	6059900	5578600	9625600	0	0	0
APAAPAAPAPAEKTP	15	1358.72	P10412	P10412	5	19	HIST1H1E	Histone H1.4	yes	yes	2	0.029703	57.888			By MS/MS						1				6924000	0	0	6924000	0	0	0
APAEILNGKEISAQIR	16	1708.95	P11586;F5H2F4	P11586	2	17	MTHFD1	C-1-tetrahydrofolate synthase, cytoplasmic;Methylenetetrahydrofolate dehydrogenase;Methenyltetrahydrofolate cyclohydrolase;Formyltetrahydrofolate synthetase;C-1-tetrahydrofolate synthase, cytoplasmic, N-terminally processed	yes	no	2;3	5.1539e-28	215.51				By MS/MS	By MS/MS	By MS/MS				3	2	2	307980000	0	0	0	67879000	82198000	157900000
APAEILNGKEISAQIRAR	18	1936.09	P11586;F5H2F4	P11586	2	19	MTHFD1	C-1-tetrahydrofolate synthase, cytoplasmic;Methylenetetrahydrofolate dehydrogenase;Methenyltetrahydrofolate cyclohydrolase;Formyltetrahydrofolate synthetase;C-1-tetrahydrofolate synthase, cytoplasmic, N-terminally processed	yes	no	3;4	0.002427	119.4				By MS/MS	By matching	By MS/MS				2	2	2	495120000	0	0	0	155860000	121390000	217860000
APAGGPAPSTAAAPAEEKK	19	1719.88	P05386	P05386	75	93	RPLP1	60S acidic ribosomal protein P1	yes	yes	3	0.014717	61.52	By matching		By MS/MS				1		1				28596000	14606000	0	13989000	0	0	0
APAMQPAEIQFAQR	14	1556.78	Q14684	Q14684	2	15	RRP1B	Ribosomal RNA processing protein 1 homolog B	yes	yes	2	7.1881e-05	162.38						By MS/MS						1	126520000	0	0	0	0	0	126520000
APAPTVLVPTVSMVGK	16	1565.89	E9PSE8;E9PQU5;P49756	E9PSE8	48	63	RBM25	RNA-binding protein 25	yes	no	2	0.012146	78.324				By MS/MS	By MS/MS	By matching				1	1	1	57399000	0	0	0	17320000	19313000	20766000
APAPTVLVPTVSMVGKHLG	19	1873.05	E9PSE8;E9PQU5;P49756	E9PSE8	48	66	RBM25	RNA-binding protein 25	yes	no	3	0.013179	63.46	By MS/MS	By MS/MS					1	1					21820000	8669900	13150000	0	0	0	0
APATGGVKKP	10	924.539	Q71DI3;P68431;Q16695;Q5TEC6	Q71DI3	30	39	HIST2H3A;HIST1H3A;HIST3H3;HIST2H3PS2	Histone H3.2;Histone H3.1;Histone H3.1t;Histone H3	yes	no	2	0.082388	70.525			By MS/MS						1				0	0	0	0	0	0	0
APDQDEIQR	9	1070.5	X6R5C5;X6R8A1;P10619;U3KQF1;U3KQ41;U3KQU6	X6R5C5	47	55	CTSA	Carboxypeptidase;Lysosomal protective protein;Lysosomal protective protein 32 kDa chain;Lysosomal protective protein 20 kDa chain	yes	no	2	0.0061235	128.69	By MS/MS	By MS/MS	By MS/MS	By MS/MS	By matching		1	1	1	1	1		112280000	32966000	27796000	20817000	18012000	12685000	0
APDQDEIQRLPG	12	1337.66	X6R5C5;X6R8A1;P10619;U3KQF1;U3KQ41;U3KQU6	X6R5C5	47	58	CTSA	Carboxypeptidase;Lysosomal protective protein;Lysosomal protective protein 32 kDa chain;Lysosomal protective protein 20 kDa chain	yes	no	2	0.0094299	80.916				By matching	By MS/MS	By MS/MS				1	1	1	53766000	0	0	0	22117000	12298000	19351000
APDQDEIQRLPGL	13	1450.74	X6R5C5;X6R8A1;P10619;U3KQF1;U3KQ41;U3KQU6	X6R5C5	47	59	CTSA	Carboxypeptidase;Lysosomal protective protein;Lysosomal protective protein 32 kDa chain;Lysosomal protective protein 20 kDa chain	yes	no	2	0.0064755	86.313	By matching	By MS/MS	By MS/MS				1	1	1				20380000	7252000	6261500	6866500	0	0	0
APDQDEIQRLPGLA	14	1521.78	X6R5C5;X6R8A1;P10619;U3KQF1;U3KQ41;U3KQU6	X6R5C5	47	60	CTSA	Carboxypeptidase;Lysosomal protective protein;Lysosomal protective protein 32 kDa chain;Lysosomal protective protein 20 kDa chain	yes	no	2	2.5617e-94	278.51	By MS/MS	By MS/MS	By MS/MS	By MS/MS	By MS/MS	By MS/MS	1	1	1	1	1	1	455760000	113000000	141460000	110950000	27046000	31403000	31896000
APDQDEIQRLPGLAKQPSFR	20	2265.19	X6R5C5;X6R8A1;P10619;U3KQF1;U3KQ41;U3KQU6	X6R5C5	47	66	CTSA	Carboxypeptidase;Lysosomal protective protein;Lysosomal protective protein 32 kDa chain;Lysosomal protective protein 20 kDa chain	yes	no	3;4	0.00038599	125.09	By MS/MS	By MS/MS	By MS/MS				2	2	2				291960000	90794000	102860000	98305000	0	0	0
APDYDALDVANKIGII	16	1686.88	P62750;H7BY10;K7ERT8;A8MUS3;K7EMA7	P62750	141	156	RPL23A	60S ribosomal protein L23a	yes	no	2	8.986e-38	222.79	By MS/MS	By MS/MS		By MS/MS	By MS/MS	By MS/MS	1	1		1	1	1	253860000	4547700	8677000	0	110900000	42859000	86878000
APEEHPVLLTEA	12	1304.66	P60709;A0A2R8Y793;A0A2R8YGF8;E7EVS6;A5A3E0;G5E9R0;P63261;I3L3I0;I3L1U9;I3L4N8;I3L3R2;K7EM38;J3KT65	P60709	97	108	ACTB;POTEF;ACTG1	Actin, cytoplasmic 1;Actin, cytoplasmic 1, N-terminally processed;POTE ankyrin domain family member F;Actin, cytoplasmic 2;Actin, cytoplasmic 2, N-terminally processed	no	no	2	0.0050533	96.936	By MS/MS	By matching	By MS/MS				1	1	1				190950000	56890000	58836000	75229000	0	0	0
APESAPLKS	9	898.476	E9PK25;P23528;E9PP50;G3V1A4;E9PQB7;Q9Y281	E9PK25	143	151	CFL1;CFL2	Cofilin-1;Cofilin-2	no	no	2	0.020239	109.48	By MS/MS	By MS/MS	By MS/MS	By matching	By matching		1	1	1	1	1		164300000	56910000	38484000	44533000	13691000	10681000	0
APESAPLKSK	10	1026.57	E9PK25;P23528;E9PP50;G3V1A4;E9PQB7;Q9Y281	E9PK25	143	152	CFL1;CFL2	Cofilin-1;Cofilin-2	no	no	2	0.023061	83.456	By matching	By MS/MS	By MS/MS				1	1	1				56778000	24603000	13126000	19048000	0	0	0
APESAPLKSKMI	12	1270.7	E9PK25;P23528;E9PP50;G3V1A4;E9PQB7;Q9Y281	E9PK25	143	154	CFL1;CFL2	Cofilin-1;Cofilin-2	no	no	2	0.0069925	89.171	By MS/MS	By matching	By MS/MS				1	1	1				100450000	33763000	28509000	38179000	0	0	0
APESAPLKSKMIY	13	1433.76	E9PK25;P23528;E9PP50;G3V1A4;E9PQB7;Q9Y281	E9PK25	143	155	CFL1;CFL2	Cofilin-1;Cofilin-2	no	no	2	0.00094818	131.43	By MS/MS	By MS/MS	By MS/MS	By MS/MS	By MS/MS	By MS/MS	1	1	1	1	1	1	101810000	17141000	15361000	20230000	13768000	19262000	16052000
APESAPLKSKMIYA	14	1504.8	E9PK25;P23528;E9PP50;G3V1A4;E9PQB7;Q9Y281	E9PK25	143	156	CFL1;CFL2	Cofilin-1;Cofilin-2	no	no	2;3	0.00035413	159.44	By MS/MS	By MS/MS	By MS/MS	By MS/MS	By MS/MS	By MS/MS	1	1	2	1	1	2	289970000	55498000	42397000	77447000	18783000	27154000	68685000
APESAPLKSKMIYAS	15	1591.83	E9PK25;P23528;E9PP50;G3V1A4;E9PQB7;Q9Y281	E9PK25	143	157	CFL1;CFL2	Cofilin-1;Cofilin-2	no	no	2;3	0.0073727	89.136	By MS/MS	By MS/MS	By MS/MS				2	1	2				274460000	104580000	61304000	108580000	0	0	0
APFDSRFPNQNQT	13	1520.7	P14854;K7EQD3	P14854	15	27	COX6B1	Cytochrome c oxidase subunit 6B1	yes	no	2	1.7443e-11	174.23	By MS/MS	By MS/MS	By MS/MS	By MS/MS	By MS/MS		1	2	1	1	1		62298000	0	15437000	16281000	12848000	17731000	0
APGAEFAPNKR	11	1156.6	Q15233	Q15233	458	468	NONO	Non-POU domain-containing octamer-binding protein	yes	yes	3	0.029363	68.786				By matching	By matching	By MS/MS				1	1	1	277090000	0	0	0	86534000	58906000	131650000
APGAEFAPNKRRRY	14	1631.86	Q15233	Q15233	458	471	NONO	Non-POU domain-containing octamer-binding protein	yes	yes	4	0.011491	71.176				By MS/MS	By matching	By matching				1	1	1	89532000	0	0	0	29374000	32389000	27769000
APGFLQPPPLRQPR	14	1572.89	Q9H074;D6R9H8	Q9H074	50	63	PAIP1	Polyadenylate-binding protein-interacting protein 1	yes	no	3	0.016595	66.498				By matching		By MS/MS				1		1	12434000	0	0	0	3424400	0	9009900
APGGGSKVPQK	11	1024.57	P06748;E5RI98	P06748	144	154	NPM1	Nucleophosmin	yes	no	2	0.025113	71.349	By MS/MS	By matching	By matching	By matching		By matching	1	1	1	1		1	83482000	8380900	3459000	9232000	30517000	0	31893000
APGIISASPY	10	974.507	A0A0U1RRM4;A0A087WTS6;K7EK45	A0A0U1RRM4	330	339	PTBP1		no	no	2	0.023581	82.913				By MS/MS	By matching					1	1		101250000	0	0	0	58811000	42436000	0
APGLLHAYPPQVYGYDDLQMLQT	23	2589.26	F8W726;Q14157;H0Y5H6;H7C2T8	F8W726	817	839	UBAP2L	Ubiquitin-associated protein 2-like	yes	no	3	0.0026885	69.148	By matching	By MS/MS	By matching		By matching		1	1	1		1		28040000	5209400	7103800	9043400	0	6683100	0
APGPKDGPGETDA	13	1210.55	O94925	O94925	102	114	GLS	Glutaminase kidney isoform, mitochondrial	yes	yes	2	0.0010258	132.32	By MS/MS	By MS/MS	By MS/MS	By MS/MS	By MS/MS		1	1	1	1	1		109040000	32685000	31979000	22753000	12356000	9263900	0
APGPKGEGERP	11	1093.55	A0A087X0X3;P52272;M0R019;M0R2T0;M0R0N3;M0R0Y6;M0QYQ7	A0A087X0X3	33	43	HNRNPM	Heterogeneous nuclear ribonucleoprotein M	yes	no	2	0.029205	68.847	By matching	By MS/MS	By MS/MS				1	1	1				47896000	14553000	13497000	19846000	0	0	0
APGQLALFSVSDKTGLVEF	19	1978.04	P31939;F8WEF0	P31939	2	20	ATIC	Bifunctional purine biosynthesis protein PURH;Phosphoribosylaminoimidazolecarboxamide formyltransferase;IMP cyclohydrolase	yes	no	2	0.0035906	94.287					By matching	By MS/MS					1	1	10693000	0	0	0	0	4203900	6488700
APGQLALFSVSDKTGLVEFAR	21	2205.18	P31939;F8WEF0	P31939	2	22	ATIC	Bifunctional purine biosynthesis protein PURH;Phosphoribosylaminoimidazolecarboxamide formyltransferase;IMP cyclohydrolase	yes	no	3	0.00053601	114.46				By MS/MS	By MS/MS	By MS/MS				1	1	1	27797000	0	0	0	8877000	8394900	10526000
APGTKHETWSGHVISS	16	1692.82	Q9Y2V2	Q9Y2V2	132	147	CARHSP1	Calcium-regulated heat stable protein 1	yes	yes	2;3	0.0080711	110.38	By MS/MS	By MS/MS	By MS/MS				2	2	1				530380000	195080000	158820000	176480000	0	0	0
APIASIHSFELDLL	14	1524.82	Q13015	Q13015	77	90	MLLT11	Protein AF1q	yes	yes	2	0.00060752	126.24				By matching	By matching	By MS/MS				1	1	1	16786000	0	0	0	3402100	3630000	9753600
APIDRVGQTIER	12	1353.74	A0A087X0X3;P52272;M0R2I7;M0QZM1	A0A087X0X3	499	510	HNRNPM	Heterogeneous nuclear ribonucleoprotein M	no	no	3	0.030861	64.224				By matching	By matching	By MS/MS				1	1	1	374020000	0	0	0	108990000	73796000	191230000
APIKVGDAIPAVEV	14	1377.79	P30044	P30044	54	67	PRDX5	Peroxiredoxin-5, mitochondrial	yes	yes	2	0.0025587	100.88	By MS/MS	By MS/MS	By MS/MS		By matching		1	1	1		1		76827000	18065000	25602000	19339000	0	13820000	0
APIKVGDAIPAVEVF	15	1524.86	P30044	P30044	54	68	PRDX5	Peroxiredoxin-5, mitochondrial	yes	yes	2	0.0016291	125.97	By MS/MS	By MS/MS	By MS/MS	By MS/MS	By MS/MS	By MS/MS	1	1	1	2	1	1	4951200000	796360000	1197900000	940090000	1067100000	574540000	375230000
APIKVGDAIPAVEVFEGEPGNKVNL	25	2562.37	P30044	P30044	54	78	PRDX5	Peroxiredoxin-5, mitochondrial	yes	yes	3	3.6414e-08	107.17	By MS/MS	By MS/MS	By MS/MS				1	1	1				57128000	14879000	25179000	17070000	0	0	0
APKPDGPGGGP	11	948.466	P35637;H3BPE7	P35637	449	459	FUS	RNA-binding protein FUS	yes	no	2	0.04597	71.425			By MS/MS						1				0	0	0	0	0	0	0
APKPDGPGGGPG	12	1005.49	P35637;H3BPE7	P35637	449	460	FUS	RNA-binding protein FUS	yes	no	2	0.0008748	158.76	By MS/MS	By MS/MS	By MS/MS	By MS/MS			1	1	1	1			222970000	68365000	55073000	92639000	6896000	0	0
APKPDGPGGGPGGS	14	1149.54	P35637;H3BPE7	P35637	449	462	FUS	RNA-binding protein FUS	yes	no	2	0.022909	61.958	By matching	By matching	By MS/MS				1	1	1				43466000	14195000	14374000	14897000	0	0	0
APKPDGPGGGPGGSH	15	1286.6	P35637;H3BPE7	P35637	449	463	FUS	RNA-binding protein FUS	yes	no	2;3	0.0073329	89.266	By matching	By MS/MS	By MS/MS	By matching	By matching	By matching	1	1	2	1	1	1	565820000	121200000	86698000	319970000	21958000	10088000	5913100
APLPDLYPFGTMR	13	1476.74	A0A1W2PQ51;A0A1X7SBZ2;Q92841	A0A1W2PQ51	69	81	DDX17	Probable ATP-dependent RNA helicase DDX17	yes	no	2	0.011697	73.781				By matching	By MS/MS	By MS/MS				1	1	1	24779000	0	0	0	2884500	9272400	12622000
APLTAQPATY	10	1031.53	Q96PK6	Q96PK6	228	237	RBM14	RNA-binding protein 14	yes	yes	2	0.033157	76.774			By matching		By matching	By MS/MS			1		1	1	89523000	0	0	3908900	0	27080000	58535000
APPDPAKAGTDP	12	1135.55	Q96AE4;E9PEB5	Q96AE4	521	532	FUBP1	Far upstream element-binding protein 1	yes	no	2	0.024605	78.098	By MS/MS						1						0	0	0	0	0	0	0
APPHVIHHT	9	1007.53	A1KXE4	A1KXE4	111	119	FAM168B	Myelin-associated neurite-outgrowth inhibitor	yes	yes	3	0.036284	82.279	By matching	By MS/MS					1	1					22259000	13496000	8762800	0	0	0	0
APPTAYIDF	9	993.481	P60174	P60174	80	88	TPI1	Triosephosphate isomerase	yes	yes	2	0.015033	114.02	By MS/MS	By MS/MS	By MS/MS	By MS/MS	By MS/MS	By MS/MS	1	1	1	1	1	1	525630000	87338000	119860000	86710000	73086000	90387000	68248000
APPTAYIDFA	10	1064.52	P60174	P60174	80	89	TPI1	Triosephosphate isomerase	yes	yes	2	0.025129	81.297	By matching	By matching	By matching	By matching	By MS/MS		1	1	1	1	1		145900000	28776000	37553000	27646000	21442000	30480000	0
APPTAYIDFARQK	13	1476.77	P60174	P60174	80	92	TPI1	Triosephosphate isomerase	yes	yes	2;3	1.407e-18	201.75	By MS/MS	By MS/MS	By MS/MS	By MS/MS	By MS/MS	By MS/MS	2	2	2	2	2	2	1255000000	269860000	242430000	279200000	179850000	163740000	119920000
APPTAYIDFARQKL	14	1589.86	P60174	P60174	80	93	TPI1	Triosephosphate isomerase	yes	yes	3	0.005013	86.467	By MS/MS	By MS/MS	By MS/MS				1	1	1				72514000	20954000	26328000	25232000	0	0	0
APPTAYIDFARQKLD	15	1704.88	P60174	P60174	80	94	TPI1	Triosephosphate isomerase	yes	yes	3	0.005042	98.676	By MS/MS	By matching	By MS/MS		By matching		1	1	1		1		70069000	20329000	22668000	20217000	0	6855100	0
APPTAYIDFARQKLDPKIAVA	21	2284.26	P60174	P60174	80	100	TPI1	Triosephosphate isomerase	yes	yes	3	0.0055678	83.423	By MS/MS	By matching	By MS/MS	By matching	By matching	By matching	1	1	1	1	1	1	228300000	40669000	53688000	46613000	37737000	30181000	19410000
APSATQPATAETQH	14	1408.66	P04080;A0A1W2PS52	P04080	5	18	CSTB	Cystatin-B	yes	no	2	0.025094	69.276			By MS/MS						1				0	0	0	0	0	0	0
APSGGKKATQASQEY	15	1521.74	P16104	P16104	129	143	H2AFX	Histone H2AX	yes	yes	2;3	7.7604e-13	186.76				By MS/MS	By MS/MS	By MS/MS				2	2	2	997730000	0	0	0	435100000	230210000	332420000
APSIIFMD	8	892.436	J3QSA9;J3QQM1;P62195	J3QSA9	234	241	PSMC5	26S protease regulatory subunit 8	yes	no	1	0.0020927	132.96	By matching	By MS/MS	By matching				1	1	1				90537000	26261000	50205000	14070000	0	0	0
APSLTNDEVEEFRAY	15	1739.8	E9PIF2;Q13206	E9PIF2	537	551	DDX10	Probable ATP-dependent RNA helicase DDX10	yes	no	2	6.0382e-178	322.62				By MS/MS	By MS/MS	By MS/MS				1	1	1	95694000	0	0	0	27045000	19794000	48854000
APSRKFFVGGNW	12	1364.7	P60174	P60174	39	50	TPI1	Triosephosphate isomerase	yes	yes	2	0.00062862	143.5	By MS/MS	By MS/MS	By MS/MS	By MS/MS	By MS/MS	By MS/MS	1	1	1	2	1	1	291010000	27213000	47531000	36180000	66548000	55066000	58471000
APSRKFFVGGNWKMNGRKQ	19	2207.15	P60174	P60174	39	57	TPI1	Triosephosphate isomerase	yes	yes	4	0.027986	53.779				By MS/MS	By matching					1	1		49290000	0	0	0	21611000	27679000	0
APSTPLLTVRGSEGLY	16	1659.88	F8WAE5;Q9BY44;F8WF18;F8WAT3;C9IZE1	F8WAE5	2	17	EIF2A	Eukaryotic translation initiation factor 2A;Eukaryotic translation initiation factor 2A, N-terminally processed	yes	no	2	0.0044966	106.67				By matching	By matching	By MS/MS				1	1	1	35098000	0	0	0	9442800	7922300	17732000
APSVPAAEPEYPKGIR	16	1680.88	F8VY04;F8VPP1;F8W1A4;P54819;G3V213;F8VZG5	F8W1A4	2	17	AK2	Adenylate kinase 2, mitochondrial;Adenylate kinase 2, mitochondrial;Adenylate kinase 2, mitochondrial, N-terminally processed	no	no	2;3	0.0024414	125.36				By MS/MS	By MS/MS	By MS/MS				2	2	2	1359800000	0	0	0	481400000	392610000	485800000
APSVPAAEPEYPKGIRA	17	1751.92	F8VY04;F8VPP1;F8W1A4;P54819;G3V213;F8VZG5	F8W1A4	2	18	AK2	Adenylate kinase 2, mitochondrial;Adenylate kinase 2, mitochondrial;Adenylate kinase 2, mitochondrial, N-terminally processed	no	no	2;3	0.0019738	138.45	By MS/MS	By matching	By MS/MS		By MS/MS		2	1	2		1		168670000	63576000	40363000	53714000	0	11019000	0
APSVPAAEPEYPKGIRAV	18	1850.99	F8VY04;F8VPP1;F8W1A4;P54819;G3V213;F8VZG5	F8W1A4	2	19	AK2	Adenylate kinase 2, mitochondrial;Adenylate kinase 2, mitochondrial;Adenylate kinase 2, mitochondrial, N-terminally processed	no	no	2;3	6.8127e-05	152.47	By MS/MS	By MS/MS	By MS/MS	By MS/MS	By MS/MS	By matching	2	2	2	1	2	1	771590000	150010000	114420000	117090000	138780000	146670000	104630000
APSVPAAEPEYPKGIRAVLL	20	2077.16	F8VY04;F8VPP1;F8W1A4;P54819;G3V213;F8VZG5	F8W1A4	2	21	AK2	Adenylate kinase 2, mitochondrial;Adenylate kinase 2, mitochondrial;Adenylate kinase 2, mitochondrial, N-terminally processed	no	no	3	0.00094973	99.569	By MS/MS	By MS/MS	By MS/MS	By MS/MS	By MS/MS	By MS/MS	1	1	1	1	1	1	118990000	21973000	21924000	20779000	18852000	20040000	15424000
APTAAVESMVEHL	13	1353.66	P82932	P82932	70	82	MRPS6	28S ribosomal protein S6, mitochondrial	yes	yes	2	0.0058519	104.48		By MS/MS						1					0	0	0	0	0	0	0
APVEHVVADAGAFLR	15	1550.82	Q9ULX3;H3BUR4	Q9ULX3	2	16	NOB1	RNA-binding protein NOB1	yes	no	2	0.012322	74.698					By MS/MS	By MS/MS					1	1	6763600	0	0	0	0	6763600	0
APVISAEKA	9	884.497	Q9BQE3;F5H5D3;F8VVB9;A0A1W2PQM2;C9JDS9;P68363;P68366	P68363	273	281	TUBA1C;TUBA1B;TUBA4A	Tubulin alpha-1C chain;Tubulin alpha-1B chain;Tubulin alpha-4A chain	no	no	2	0.020186	94.114	By MS/MS	By MS/MS	By MS/MS	By matching	By matching	By matching	1	1	1	1	1	1	154040000	35406000	32311000	41962000	19736000	13646000	10980000
APVISAEKAY	10	1047.56	Q9BQE3;F5H5D3;F8VVB9;A0A1W2PQM2;C9JDS9;P68363;P68366	P68363	273	282	TUBA1C;TUBA1B;TUBA4A	Tubulin alpha-1C chain;Tubulin alpha-1B chain;Tubulin alpha-4A chain	no	no	2	0.0073788	110.87			By matching	By MS/MS	By matching	By MS/MS			1	1	1	2	274480000	0	0	11593000	60860000	48764000	153270000
APVISAEKAYHEQL	14	1554.8	Q9BQE3;F5H5D3;F8VVB9;A0A1W2PQM2;C9JDS9;P68363;P68366	P68363	273	286	TUBA1C;TUBA1B;TUBA4A	Tubulin alpha-1C chain;Tubulin alpha-1B chain;Tubulin alpha-4A chain	no	no	2	0.0018942	111.96	By MS/MS		By MS/MS		By MS/MS		1		1		1		46816000	23893000	0	22922000	0	0	0
APVNVTTEVKSVE	13	1371.72	Q5VTE0;P68104;A0A087WVQ9;A0A087WV01	Q5VTE0	281	293	EEF1A1P5;EEF1A1	Putative elongation factor 1-alpha-like 3;Elongation factor 1-alpha 1;Elongation factor 1-alpha	yes	no	2	0.013204	86.014			By MS/MS						1				0	0	0	0	0	0	0
APVYLAAVLEY	11	1207.65	A0A0U1RR32;A0A0U1RRH7;Q99878;Q96KK5;P20671;P0C0S8;Q9BTM1;H0YFX9;P16104	A0A0U1RR32	48	58	HIST1H2AJ;HIST1H2AH;HIST1H2AD;HIST1H2AG;H2AFJ;H2AFX	Histone H2A type 1-J;Histone H2A type 1-H;Histone H2A type 1-D;Histone H2A type 1;Histone H2A.J;Histone H2A;Histone H2AX	no	no	2	0.027919	69.344		By MS/MS	By MS/MS					1	1				10922000	0	7380900	3541400	0	0	0
APVYLAAVLEYLTAE	15	1621.86	A0A0U1RR32;A0A0U1RRH7;Q99878;Q96KK5;P20671;P0C0S8;Q9BTM1;H0YFX9;P16104	A0A0U1RR32	48	62	HIST1H2AJ;HIST1H2AH;HIST1H2AD;HIST1H2AG;H2AFJ;H2AFX	Histone H2A type 1-J;Histone H2A type 1-H;Histone H2A type 1-D;Histone H2A type 1;Histone H2A.J;Histone H2A;Histone H2AX	no	no	2	0.0074303	88.948			By MS/MS			By matching			1			1	6056500	0	0	2953700	0	0	3102800
APVYMAAVLEYLTAE	15	1639.82	Q6FI13;Q16777;D6RCF2	Q6FI13	48	62	HIST2H2AA3;HIST2H2AC;H2AFY	Histone H2A type 2-A;Histone H2A type 2-C;Histone H2A	no	no	2	0.019254	65.305		By MS/MS						1					1754900	0	1754900	0	0	0	0
APYDENWFYTR	11	1460.64	P39019;M0QXK4;M0R2L9;M0QYF7;M0R140	P39019	46	56	RPS19	40S ribosomal protein S19	yes	no	2	0.0071758	93.556					By MS/MS	By MS/MS					1	1	17791000	0	0	0	0	5624800	12166000
AQAAAPASVPAQAPK	15	1376.74	P47914	P47914	135	149	RPL29	60S ribosomal protein L29	yes	yes	2	0.0051483	98.156				By MS/MS	By MS/MS	By MS/MS				1	1	1	255020000	0	0	0	81410000	82492000	91122000
AQAAAPASVPAQAPKRTQAPTKASE	25	2446.29	P47914	P47914	135	159	RPL29	60S ribosomal protein L29	yes	yes	3;4	3.6039e-08	102.94				By MS/MS	By MS/MS	By MS/MS				2	2	2	652640000	0	0	0	222290000	204760000	225590000
AQALRDNSTMGY	12	1325.6	P07900;P08238;Q58FF7	P08238	608	619	HSP90AA1;HSP90AB1;HSP90AB3P	Heat shock protein HSP 90-alpha;Heat shock protein HSP 90-beta;Putative heat shock protein HSP 90-beta-3	no	no	2	0.00084507	139.43				By MS/MS	By MS/MS	By MS/MS				2	2	2	2025700000	0	0	0	562070000	444530000	1019100000
AQALRDNSTMGYM	13	1456.64	P07900;P08238;Q58FF7	P08238	608	620	HSP90AA1;HSP90AB1;HSP90AB3P	Heat shock protein HSP 90-alpha;Heat shock protein HSP 90-beta;Putative heat shock protein HSP 90-beta-3	no	no	2	0.0092071	78.342				By matching	By matching	By MS/MS				1	1	1	49232000	0	0	0	16719000	12568000	19945000
AQANGWGVMVSH	12	1255.58	P06733;A0A2R8Y6G6	P06733	360	371	ENO1	Alpha-enolase	yes	no	2	0.021938	82.287			By MS/MS	By matching	By MS/MS				1	1	1		37344000	0	0	12106000	10980000	14257000	0
AQAQLRNLEAY	11	1275.66	A0A0A6YYI3;A0A0B4J1V8;Q9NQ55	A0A0A6YYI3	15	25	PPAN-P2RY11;PPAN	Suppressor of SWI4 1 homolog	yes	no	2	0.00157	117.3				By MS/MS	By MS/MS	By MS/MS				1	1	1	148130000	0	0	0	43346000	23944000	80840000
AQATGKPPQYIAV	13	1342.72	P14174	P14174	28	40	MIF	Macrophage migration inhibitory factor	yes	yes	2	0.0056325	90.05	By MS/MS	By matching	By MS/MS	By matching	By MS/MS		1	1	2	1	1		125920000	20486000	23454000	29041000	31478000	21459000	0
AQATGKPPQYIAVHVVPDQL	20	2131.14	P14174	P14174	28	47	MIF	Macrophage migration inhibitory factor	yes	yes	3	1.4967e-05	149.71	By MS/MS	By MS/MS	By MS/MS	By MS/MS	By MS/MS	By MS/MS	1	1	1	1	1	1	473890000	87802000	84707000	67377000	107750000	68196000	58058000
AQATGKPPQYIAVHVVPDQLMA	22	2333.22	P14174	P14174	28	49	MIF	Macrophage migration inhibitory factor	yes	yes	3	5.1282e-05	109.85	By MS/MS	By MS/MS	By MS/MS				1	1	1				118210000	36840000	38124000	43249000	0	0	0
AQATGKPPQYIAVHVVPDQLMAF	23	2480.29	P14174	P14174	28	50	MIF	Macrophage migration inhibitory factor	yes	yes	3	7.7083e-05	86.625	By MS/MS	By MS/MS	By MS/MS	By MS/MS	By MS/MS	By MS/MS	1	1	1	1	1	1	144810000	16220000	33521000	21941000	32180000	23651000	17294000
AQAVSEDAGGNEGR	14	1359.6	C9JZG1;P55884	C9JZG1	82	95	EIF3B	Eukaryotic translation initiation factor 3 subunit B	yes	no	2	0.0020947	108.56				By MS/MS	By MS/MS	By MS/MS				1	1	1	28474000	0	0	0	9116200	11172000	8185300
AQAYQTGKDISTNYY	15	1721.79	H0YIV0;P14625	H0YIV0	15	29	HSP90B1	Endoplasmin	yes	no	2	0.0020341	122.33						By MS/MS						1	13703000	0	0	0	0	0	13703000
AQDQGEKENPMR	12	1401.63	P62913	P62913	2	13	RPL11	60S ribosomal protein L11	yes	yes	2	0.00077739	129.82	By MS/MS	By matching	By matching	By MS/MS	By MS/MS	By MS/MS	1	1	1	1	1	2	173920000	8751600	5627500	10662000	45232000	42703000	60945000
AQDQGEKENPMRELR	15	1799.86	P62913	P62913	2	16	RPL11	60S ribosomal protein L11	yes	yes	3	0.0027528	115.82				By MS/MS	By MS/MS	By MS/MS				2	2	2	571570000	0	0	0	174820000	170330000	226420000
AQDQGEKENPMRELRIR	17	2069.04	P62913	P62913	2	18	RPL11	60S ribosomal protein L11	yes	yes	4	0.0090991	86.378				By MS/MS	By MS/MS	By MS/MS				1	1	1	279460000	0	0	0	94353000	87575000	97530000
AQDQGEKENPMRELRIRKL	19	2310.22	P62913	P62913	2	20	RPL11	60S ribosomal protein L11	yes	yes	4	0.026721	54.288				By MS/MS	By matching	By matching				1	1	1	63223000	0	0	0	19010000	23737000	20475000
AQFGGQKNPPWATQF	15	1675.81	F5H3E1;Q8IX12;F5H2E6;A0A0C4DGG8;F5H3I8;F5H7M9;F5H1L3;F5H808	F5H3E1	2	16	CCAR1	Cell division cycle and apoptosis regulator protein 1	yes	no	2	8.374e-62	244.71	By MS/MS	By MS/MS		By MS/MS	By MS/MS	By MS/MS	1	1		1	1	1	208780000	3476400	5655700	0	49198000	41575000	108880000
AQFVRNLVEKTPA	13	1471.81	E9PN17;O75964	E9PN17	2	14	ATP5L	ATP synthase subunit g, mitochondrial	yes	no	2	0.0018713	118.4	By MS/MS	By matching	By matching	By MS/MS	By MS/MS	By MS/MS	1	1	1	1	1	1	56294000	3548400	9364700	6777300	13905000	13946000	8752400
AQFVRNLVEKTPALVNA	17	1869.05	E9PN17;O75964	E9PN17	2	18	ATP5L	ATP synthase subunit g, mitochondrial	yes	no	2;3	0.00011215	160.69	By MS/MS	By MS/MS	By MS/MS	By MS/MS	By MS/MS	By MS/MS	2	2	2	2	2	2	276740000	39893000	59974000	45981000	38671000	55486000	36736000
AQFVRNLVEKTPALVNAAVTY	21	2303.26	E9PN17;O75964	E9PN17	2	22	ATP5L	ATP synthase subunit g, mitochondrial	yes	no	3	0.0049841	66.644						By MS/MS						1	12931000	0	0	0	0	0	12931000
AQGGVLPNIQAVLLPK	16	1616.96	A0A0U1RR32;A0A0U1RRH7;Q99878;Q96KK5;P20671;P0C0S8;Q9BTM1;H0YFX9;P16104;Q6FI13;Q16777	A0A0U1RR32	104	119	HIST1H2AJ;HIST1H2AH;HIST1H2AD;HIST1H2AG;H2AFJ;H2AFX;HIST2H2AA3;HIST2H2AC	Histone H2A type 1-J;Histone H2A type 1-H;Histone H2A type 1-D;Histone H2A type 1;Histone H2A.J;Histone H2A;Histone H2AX;Histone H2A type 2-A;Histone H2A type 2-C	no	no	2	0.011723	80.245				By MS/MS	By matching	By MS/MS				1	1	1	89880000	0	0	0	32677000	14735000	42468000
AQGMRSDFFLEGPFMPPR	18	2081.98	P78344;D3DQV9;H0YCH5;H0Y3P2	P78344	343	360	EIF4G2	Eukaryotic translation initiation factor 4 gamma 2	yes	no	3	0.0073282	87.85						By MS/MS						1	5066900	0	0	0	0	0	5066900
AQGPKGGSGSGPTIEEVD	18	1684.79	A0A0G2JIW1;P0DMV9;P0DMV8;V9GZ37	A0A0G2JIW1	625	642	HSPA1B;HSPA1A	Heat shock 70 kDa protein 1B;Heat shock 70 kDa protein 1A	yes	no	2	0.0073863	92.925	By matching	By MS/MS	By MS/MS	By matching			1	1	1	1			60013000	17878000	16520000	18050000	7564700	0	0
AQGPQQQPGSEGPS	14	1366.61	M0R047;M0R1Y4;M0R003;Q3ZCQ8;M0QXC3;M0R2Z3;M0R303;M0R2D2	M0R047	43	56	TIMM50	Mitochondrial import inner membrane translocase subunit TIM50	yes	no	2	0.0017167	114.97	By matching	By MS/MS	By MS/MS	By MS/MS	By MS/MS	By MS/MS	1	1	1	1	1	1	84575000	22365000	18164000	0	16710000	13928000	13408000
AQILDKATEYIQY	13	1554.79	Q6V3B1;G3V563;G3V5L1;G3V2R5;P61244	Q6V3B1	52	64	MAX	Protein max	yes	no	2	0.0010396	124.67				By MS/MS	By MS/MS	By matching				1	1	1	131710000	0	0	0	39400000	21131000	71182000
AQKENSYPWPYGR	13	1594.75	J3KRF8;J3KTD6;Q96GD4	J3KRF8	2	14	AURKB	Aurora kinase B	yes	no	2	1.9511e-07	174.77				By MS/MS	By MS/MS	By MS/MS				1	1	1	48787000	0	0	0	17169000	12600000	19018000
AQLDAYNARMDTS	13	1454.65	E9PB61;Q86V81	E9PB61	252	264	ALYREF	THO complex subunit 4	yes	no	2	0.011062	74.944	By MS/MS	By matching	By matching				1	1	1				29270000	10346000	7462300	11462000	0	0	0
AQLGGPEAAKSDETAAK	17	1642.82	P04792;C9J3N8	P04792	189	205	HSPB1	Heat shock protein beta-1	yes	no	3	0.0062022	99.044					By MS/MS	By MS/MS					1	1	98141000	0	0	0	0	49875000	48266000
AQLPSSGVPRLGPPAPNGPSV	21	1997.07	H7BZ77;Q9Y3Q8	H7BZ77	191	211	TSC22D4	TSC22 domain family protein 4	yes	no	2	1.9067e-09	165.02	By MS/MS	By MS/MS	By MS/MS				1	1	1				28588000	7160600	11261000	10166000	0	0	0
AQLQTRFY	8	1025.53	Q9GZL7	Q9GZL7	2	9	WDR12	Ribosome biogenesis protein WDR12	yes	yes	2	0.015456	119.29				By MS/MS	By matching	By matching				1	1	1	187490000	0	0	0	53727000	30976000	102780000
AQLQTRFYTDNKKYAVDDVPF	21	2518.25	Q9GZL7	Q9GZL7	2	22	WDR12	Ribosome biogenesis protein WDR12	yes	yes	3	0.00089061	90.22				By MS/MS		By MS/MS				1		1	37879000	0	0	0	10327000	0	27552000
AQNISSNANMLR	12	1317.65	Q14008	Q14008	1442	1453	CKAP5	Cytoskeleton-associated protein 5	yes	yes	2	0.043174	58.955						By MS/MS						1	21631000	0	0	0	0	0	21631000
AQNLKDLAGRLPAGPRGMGTALK	23	2334.3	Q99623;F5H2D2;F5H0C5;F5H3X6;F5GWA7;F5GY37;J3KPX7	Q99623	2	24	PHB2	Prohibitin-2	yes	no	4	0.0040292	67.364	By MS/MS	By matching	By matching				1	1	1				92098000	32699000	32042000	27358000	0	0	0
AQNPMVPWPPVVHL	14	1583.83	Q92576	Q92576	1848	1861	PHF3	PHD finger protein 3	yes	yes	2	0.0094321	76.679				By matching	By MS/MS	By MS/MS				1	1	1	9382600	0	0	0	3747400	5635200	0
AQPAPPPGPLPPPRP	15	1487.82	Q96MF6	Q96MF6	29	43	COQ10A	Coenzyme Q-binding protein COQ10 homolog A, mitochondrial	yes	yes	2	0.0099345	80.763	By MS/MS	By MS/MS	By MS/MS		By MS/MS		1	1	1		1		81090000	26105000	19953000	26190000	0	8842600	0
AQPAPPPGPLPPPRPM	16	1618.87	Q96MF6	Q96MF6	29	44	COQ10A	Coenzyme Q-binding protein COQ10 homolog A, mitochondrial	yes	yes	2	0.003411	116.23	By MS/MS	By MS/MS	By MS/MS	By MS/MS	By MS/MS	By MS/MS	1	1	1	1	1	1	87454000	15833000	17170000	17940000	13817000	12602000	10091000
AQPAQPADEPAEKADEPMEH	20	2159.94	P25786;F5GX11	P25786	244	263	PSMA1	Proteasome subunit alpha type-1	yes	no	3	4.4692e-09	163.35				By MS/MS	By MS/MS	By MS/MS				2	2	2	438450000	0	0	0	147590000	148670000	142180000
AQPATATAATAAAAAAAAY	19	1632.81	A0A0G2JRA5;O43251;B0QYV1;A0A0G2JRD1;S4R3K7	A0A0G2JRA5	330	348	RBFOX2	RNA binding protein fox-1 homolog 2;RNA binding protein fox-1 homolog	yes	no	2	0.04165	48.277					By matching	By MS/MS					1	1	21577000	0	0	0	0	8800800	12776000
AQPPGATNMIGY	12	1218.57	A0A1W2PQ51;A0A1X7SBZ2;Q92841	A0A1W2PQ51	700	711	DDX17	Probable ATP-dependent RNA helicase DDX17	yes	no	2	0.033292	63.184				By matching	By matching	By MS/MS				1	1	1	134620000	0	0	0	35856000	37097000	61666000
AQPSSASYQPVPADPFAIVSR	21	2187.1	Q4VCS5;E7ERM3;A6NP16	Q4VCS5	413	433	AMOT	Angiomotin	yes	no	2	1.9703e-12	176.21				By MS/MS	By MS/MS	By MS/MS				1	1	1	35174000	0	0	0	11335000	9333500	14506000
AQQAADKY	8	893.424	P35579;B1AH99;Q5BKV1	P35579	2	9	MYH9	Myosin-9	yes	no	2	0.00031716	147.16				By matching	By matching	By MS/MS				1	1	1	493730000	0	0	0	144170000	99062000	250500000
AQQHPQAAASY	11	1170.54	Q96PK6	Q96PK6	530	540	RBM14	RNA-binding protein 14	yes	yes	2	0.0003552	127.68			By matching	By matching	By MS/MS	By MS/MS			1	1	1	1	73990000	0	0	4437300	32515000	15396000	21641000
AQRQNGWLPISA	12	1339.7	E7EPT4;P19404	E7EPT4	89	100	NDUFV2	NADH dehydrogenase [ubiquinone] flavoprotein 2, mitochondrial	yes	no	2	0.012903	76.465	By MS/MS	By MS/MS	By matching				1	1	1				68906000	23230000	26565000	19111000	0	0	0
AQRTGLEDPERY	12	1433.69	E7ERA5;P35580	E7ERA5	2	13	MYH10	Myosin-10	yes	no	2	0.0025855	110.84				By MS/MS	By MS/MS	By MS/MS				1	1	1	233570000	0	0	0	65355000	60830000	107390000
AQRTGLEDPERYLFVDR	17	2064.04	E7ERA5;P35580	E7ERA5	2	18	MYH10	Myosin-10	yes	no	3	0.0026248	123.41				By MS/MS	By MS/MS	By MS/MS				1	1	1	135120000	0	0	0	46695000	37504000	50922000
AQSLIDKTTAAFQQGKIPPTPF	22	2358.26	Q5TAL2;A0A0A0MRR7;P09234	Q5TAL2	5	26	SNRPC	U1 small nuclear ribonucleoprotein C	yes	no	3	0.00016254	86.625				By MS/MS	By MS/MS	By MS/MS				2	2	1	74573000	0	0	0	37158000	19649000	17766000
AQTLQQSRGFGSF	13	1425.7	P55072	P55072	759	771	VCP	Transitional endoplasmic reticulum ATPase	yes	yes	2	0.00082319	130.01				By MS/MS	By MS/MS	By MS/MS				1	1	1	78097000	0	0	0	22301000	13258000	42538000
AQTSPQGMPQHPPAPQGQ	18	1855.86	Q96AE4	Q96AE4	627	644	FUBP1	Far upstream element-binding protein 1	yes	yes	2;3	9.8806e-79	260.67				By MS/MS	By MS/MS	By MS/MS				3	3	3	928670000	0	0	0	343600000	225600000	359470000
AQTTQAYGQQSY	12	1344.59	B0QYK0;Q01844;B0QYJ7;C9JGE3;B0QYJ5	B0QYK0	30	41	EWSR1	RNA-binding protein EWS	yes	no	2	0.036609	61.765				By matching	By matching	By MS/MS				1	1	1	37160000	0	0	0	9438800	9978100	17743000
AQTTQAYGQQSYGTY	15	1665.73	B0QYK0;Q01844;B0QYJ7;C9JGE3;B0QYJ5	B0QYK0	30	44	EWSR1	RNA-binding protein EWS	yes	no	2	0.0017051	136.96				By MS/MS	By MS/MS					1	1		84391000	0	0	0	36727000	47664000	0
AQVIILNHPGQISAGY	16	1679.9	Q5VTE0;P68104;A0A087WVQ9;A0A087WV01	Q5VTE0	342	357	EEF1A1P5;EEF1A1	Putative elongation factor 1-alpha-like 3;Elongation factor 1-alpha 1;Elongation factor 1-alpha	yes	no	2	0.0035133	115.33						By MS/MS						1	11823000	0	0	0	0	0	11823000
AQVIYTRNTKGGDAPAAGEDA	21	2104.02	P62851	P62851	105	125	RPS25	40S ribosomal protein S25	yes	yes	2;3	5.8467e-53	241.68				By MS/MS	By MS/MS	By MS/MS				2	2	2	702830000	0	0	0	231490000	232000000	239340000
AQVKAPLVLKD	11	1180.72	Q99497;K7ELW0;K7EN27	Q99497	179	189	PARK7	Protein deglycase DJ-1	yes	no	2	0.029085	68.893	By MS/MS	By MS/MS	By matching				1	1	1				68067000	23517000	20880000	23670000	0	0	0
AQVLRGTVTDFPGFDERADAETLRK	25	2791.43	D6RBE9;P08758;D6RCN3;E9PHT9	D6RBE9	2	26	ANXA5	Annexin;Annexin A5	yes	no	4	3.9966e-08	108.44				By MS/MS	By MS/MS	By MS/MS				1	1	1	322090000	0	0	0	108130000	79686000	134280000
AQYKGAASEAGR	12	1207.59	Q14320	Q14320	2	13	FAM50A	Protein FAM50A	yes	yes	2	0.0068891	89.548	By matching	By matching		By MS/MS	By MS/MS	By MS/MS	1	1		1	1	1	1491400000	12818000	13709000	0	430400000	481940000	552540000
AQYKGAASEAGRAM	14	1409.67	Q14320	Q14320	2	15	FAM50A	Protein FAM50A	yes	yes	2	0.00063555	125.97				By MS/MS	By MS/MS	By MS/MS				2	2	2	408390000	0	0	0	115640000	111260000	181480000
AQYKGAASEAGRAMHL	16	1659.82	Q14320	Q14320	2	17	FAM50A	Protein FAM50A	yes	yes	3	0.0057847	101.39				By MS/MS	By MS/MS	By MS/MS				1	1	1	151750000	0	0	0	53495000	30634000	67618000
AQYKGAASEAGRAMHLM	17	1790.86	Q14320	Q14320	2	18	FAM50A	Protein FAM50A	yes	yes	3	0.0088997	90.348	By MS/MS	By MS/MS					1	1					113670000	56690000	56981000	0	0	0	0
AQYKGAASEAGRAMHLMK	18	1918.95	Q14320	Q14320	2	19	FAM50A	Protein FAM50A	yes	yes	3;4	0.016787	65.107				By MS/MS	By MS/MS	By MS/MS				1	2	2	244550000	0	0	0	73466000	79902000	91179000
AQYLLQNSVKQYSGKFF	17	2020.04	P61978	P61978	447	463	HNRNPK	Heterogeneous nuclear ribonucleoprotein K	yes	yes	3	0.0092782	82.813	By MS/MS	By MS/MS	By MS/MS	By MS/MS	By MS/MS	By MS/MS	1	1	1	1	1	1	96220000	13878000	16317000	13756000	16675000	15072000	20522000
ARAAPDPPPLFDDTSGGY	18	1845.85	E9PIZ0;C9JST7;A6NGW1;O95070	E9PIZ0	16	33	YIF1A	Protein YIF1A	yes	no	2	4.0001e-14	189.5				By MS/MS	By MS/MS	By MS/MS				1	1	1	60562000	0	0	0	19477000	17057000	24027000
AREEEESESSTSDDKRA	17	1924.82	B4DFP7;Q7Z6M4	B4DFP7	133	149	MTERF4	Transcription termination factor 4, mitochondrial;mTERF domain-containing protein 2 processed	yes	no	3;4	0.0030251	117.26	By MS/MS	By MS/MS	By MS/MS	By MS/MS	By MS/MS	By matching	2	2	2	2	2	2	355410000	96974000	81659000	96589000	36816000	26334000	17033000
AREETDKEEPASKQQK	16	1872.92	P05455	P05455	385	400	SSB	Lupus La protein	yes	yes	4	0.013884	70.451				By MS/MS	By matching	By matching				1	1	1	21099000	0	0	0	11767000	4455900	4875700
AREETDKEEPASKQQKTENGAGDQ	24	2645.22	P05455	P05455	385	408	SSB	Lupus La protein	yes	yes	3;4;5	3.3983e-57	242.9				By MS/MS	By MS/MS	By MS/MS				3	3	3	13001000000	0	0	0	5021300000	3882300000	4097100000
AREIFDSRGNPTVEVDLFTSKGLF	24	2697.38	P06733;A0A2R8Y6G6;K7EM90;A0A2R8YEM5;A0A2R8Y879;K7ERS8;A0A2R8YEG5;A0A2R8Y798	P06733	8	31	ENO1	Alpha-enolase;Enolase	yes	no	4	1.0448e-05	96.303	By MS/MS	By MS/MS					1	1					22093000	4784200	17309000	0	0	0	0
AREKEMQEFTRSFF	14	1804.86	Q9BW71	Q9BW71	2	15	HIRIP3	HIRA-interacting protein 3	yes	yes	3	0.00095022	134.9				By MS/MS	By MS/MS	By MS/MS				1	1	1	84903000	0	0	0	30184000	18882000	35836000
ARFEELCSDLF	11	1328.61	P17066;P48741;A0A0G2JIW1;P0DMV9;P0DMV8;V9GZ37	A0A0G2JIW1	301	311	HSPA6;HSPA7;HSPA1B;HSPA1A	Heat shock 70 kDa protein 6;Putative heat shock 70 kDa protein 7;Heat shock 70 kDa protein 1B;Heat shock 70 kDa protein 1A	no	no	2	0.0117	84.213	By matching	By MS/MS	By matching				1	1	1				40340000	6215800	22462000	11662000	0	0	0
ARFEELNADLF	11	1323.65	P11142;E9PKE3;E9PN89;P54652;E9PNE6;A8K7Q2	P11142	300	310	HSPA8;HSPA2	Heat shock cognate 71 kDa protein;Heat shock-related 70 kDa protein 2	yes	no	2	0.0037066	105.1				By MS/MS	By MS/MS	By MS/MS				1	1	1	345480000	0	0	0	85582000	36740000	223160000
ARFEELNADLFR	12	1479.75	P11142;E9PKE3;E9PN89;P54652;E9PNE6;A8K7Q2	P11142	300	311	HSPA8;HSPA2	Heat shock cognate 71 kDa protein;Heat shock-related 70 kDa protein 2	yes	no	2;3	0.0038124	102.4	By MS/MS	By matching	By MS/MS				1	1	1				42189000	24844000	9734300	7610200	0	0	0
ARGDSEALDEES	12	1277.54	Q7Z4V5;A0A087WZ99	Q7Z4V5	660	671	HDGFRP2	Hepatoma-derived growth factor-related protein 2	yes	no	2	0.010809	79.148				By matching	By matching	By MS/MS				1	1	1	288310000	0	0	0	80927000	65312000	142070000
ARIDAAEGPSDIPD	14	1425.67	P42771	P42771	143	156	CDKN2A	Cyclin-dependent kinase inhibitor 2A	yes	yes	2	0.0078663	78.653	By MS/MS	By MS/MS	By MS/MS				1	1	1				385910000	109980000	137070000	138860000	0	0	0
ARIGNSYFKEEKY	13	1603.8	P31948	P31948	304	316	STIP1	Stress-induced-phosphoprotein 1	yes	yes	3	0.026385	63.16				By MS/MS	By matching	By matching				1	1	1	33173000	0	0	0	10787000	14344000	8042100
ARIGNSYFKEEKYKDAIHFY	20	2478.23	P31948	P31948	304	323	STIP1	Stress-induced-phosphoprotein 1	yes	yes	4	0.0034781	79.467				By MS/MS	By MS/MS	By MS/MS				1	1	1	65905000	0	0	0	21884000	28396000	15624000
ARIINDLLQSL	11	1254.73	A0A087WTP3;Q92945	A0A087WTP3	383	393	KHSRP	Far upstream element-binding protein 2	yes	no	2	0.0016329	138.98	By MS/MS	By MS/MS	By MS/MS	By MS/MS	By matching	By matching	1	1	1	1	1	1	64356000	9324900	18639000	10870000	11731000	7237400	6553700
ARLDHKFDLMY	11	1407.7	Q9BQE3;F5H5D3;A6NHL2;P68363;P68366	P68363	389	399	TUBA1C;TUBAL3;TUBA1B;TUBA4A	Tubulin alpha-1C chain;Tubulin alpha chain-like 3;Tubulin alpha-1B chain;Tubulin alpha-4A chain	no	no	2	0.016307	78.655				By MS/MS	By MS/MS	By MS/MS				1	1	1	48224000	0	0	0	14363000	16109000	17751000
ARLKEEAAMKAKTE	14	1574.85	Q96A26;F8W7Q4	Q96A26	141	154	FAM162A	Protein FAM162A	yes	no	3	0.021653	62.861				By matching	By MS/MS	By matching				1	1	1	27826000	0	0	0	8848900	9124400	9852900
ARLSAIYGGTY	11	1170.6	P31150;Q5SX91;Q5SX87;P50395	P31150	239	249	GDI1;GDI2	Rab GDP dissociation inhibitor alpha;Rab GDP dissociation inhibitor beta	no	no	2	0.043758	63.216				By matching		By MS/MS				1		1	65808000	0	0	0	21583000	0	44225000
ARLSEHATAPTRGSARAAGYDL	22	2270.15	H0YNJ9;H0YMM5;H0YKI0;H0YNW5;P33316;H0YKC5;A0A0C4DGL3	H0YNW5	32	53	DUT	Deoxyuridine 5-triphosphate nucleotidohydrolase, mitochondrial	no	no	4	0.00074443	76.417	By MS/MS						1						31992000	31992000	0	0	0	0	0
ARNLPLPPPPPPRGGDLMAY	20	2128.13	P61978;Q5T6W2	P61978	304	323	HNRNPK	Heterogeneous nuclear ribonucleoprotein K	yes	no	2;3	6.2436e-41	228.07				By MS/MS	By MS/MS	By MS/MS				1	1	3	785650000	0	0	0	240310000	183030000	362310000
ARNLPLPPPPPPRGGDLMAYDRR	23	2555.35	P61978;Q5T6W2	P61978	304	326	HNRNPK	Heterogeneous nuclear ribonucleoprotein K	yes	no	4	0.0041147	67.251				By MS/MS		By MS/MS				1		1	33435000	0	0	0	16431000	0	17004000
ARNLSDIDLMAPQPGV	16	1695.86	Q96B49	Q96B49	59	74	TOMM6	Mitochondrial import receptor subunit TOM6 homolog	yes	yes	2	0.012708	75.78	By MS/MS	By MS/MS	By matching				1	1	1				54699000	13939000	21163000	19597000	0	0	0
ARNPPGFAFVEF	12	1350.67	P84103;A0A087X2D0;A0A0B4J1Z1;C9JAB2;Q16629	P84103	42	53	SRSF3;SRSF7	Serine/arginine-rich splicing factor 3;Serine/arginine-rich splicing factor 7	no	no	2	0.00075162	148.52	By MS/MS	By MS/MS	By MS/MS	By matching	By MS/MS	By MS/MS	1	1	1	1	1	1	622320000	108860000	216200000	153820000	51309000	49914000	42216000
ARNPPGFAFVEFEDPRD	17	1962.92	P84103;A0A087X2D0;A0A0B4J1Z1;C9JAB2;Q16629	P84103	42	58	SRSF3;SRSF7	Serine/arginine-rich splicing factor 3;Serine/arginine-rich splicing factor 7	no	no	3	0.019294	65.107		By matching	By MS/MS					1	1				23614000	0	11774000	11840000	0	0	0
ARNPPGFAFVEFEDPRDAADAV	22	2390.13	P84103;A0A087X2D0	P84103	42	63	SRSF3	Serine/arginine-rich splicing factor 3	yes	no	3	0.0013753	70.453	By MS/MS	By MS/MS	By MS/MS				1	1	1				23726000	7092900	9388700	7244600	0	0	0
ARPAEVGGMQLRF	13	1430.75	H0YNJ9;H0YMM5;H0YKI0;H0YNW5;P33316;H0YKC5	H0YNW5	19	31	DUT	Deoxyuridine 5-triphosphate nucleotidohydrolase, mitochondrial	no	no	3	0.033938	59.227					By MS/MS	By matching					1	1	19147000	0	0	0	0	10200000	8947300
ARPDITYQEPQG	12	1373.66	Q9Y6H1	Q9Y6H1	93	104	CHCHD2	Coiled-coil-helix-coiled-coil-helix domain-containing protein 2	yes	yes	2	0.0017907	117.53	By MS/MS	By matching	By MS/MS	By MS/MS	By matching	By MS/MS	1	1	1	1	1	1	267820000	41805000	38978000	37554000	50673000	54942000	43866000
ARPDITYQEPQGTQP	15	1699.82	Q9Y6H1	Q9Y6H1	93	107	CHCHD2	Coiled-coil-helix-coiled-coil-helix domain-containing protein 2	yes	yes	2	0.001456	144.47	By MS/MS	By MS/MS	By MS/MS	By MS/MS	By MS/MS	By matching	1	1	1	1	1	1	72758000	11644000	12355000	8132200	14885000	11214000	14529000
ARPGGDTIFGKII	13	1343.76	P49773;D6REP8;D6RE99;D6RD60;D6RC06	P49773	11	23	HINT1	Histidine triad nucleotide-binding protein 1	yes	no	2	0.022318	65.278		By MS/MS	By MS/MS					1	1				27105000	0	14585000	12520000	0	0	0
ARPQDPSEEGPGDF	14	1500.65	D6RBI8;Q14154	D6RBI8	182	195	KIAA0141	Death ligand signal enhancer	yes	no	2	0.0084054	77.541				By MS/MS						1			12024000	0	0	0	12024000	0	0
ARPQDPSEEGPGDFG	15	1557.67	D6RBI8;Q14154	D6RBI8	182	196	KIAA0141	Death ligand signal enhancer	yes	no	2	3.8788e-08	176.18	By MS/MS	By MS/MS	By MS/MS	By MS/MS	By MS/MS	By matching	1	1	1	1	1	1	145850000	26308000	28012000	30648000	20990000	21172000	18722000
ARPSQFPEQSSSAQQNAR	18	1987.95	D6R9M0	D6R9M0	118	135	KIF2A		yes	yes	3	1.8516e-06	165.16				By MS/MS	By MS/MS	By MS/MS				1	1	1	92947000	0	0	0	30453000	23298000	39197000
ARPSSEVIKDANLY	14	1561.81	Q15717;M0R055;M0QZR9	Q15717	96	109	ELAVL1	ELAV-like protein 1	yes	no	2	0.0065505	81.431						By MS/MS						1	37987000	0	0	0	0	0	37987000
ARPSSEVIKDANLYISGLPR	20	2185.19	Q15717;M0R055;M0QZR9	Q15717	96	115	ELAVL1	ELAV-like protein 1	yes	no	3	0.0053998	69.398				By MS/MS		By matching				1		1	19438000	0	0	0	8252900	0	11185000
ARQKLDPKIAVA	12	1308.79	P60174	P60174	89	100	TPI1	Triosephosphate isomerase	yes	yes	3	0.032023	63.727		By MS/MS	By matching	By matching	By matching	By matching		1	1	1	1	1	401270000	0	118710000	110110000	71248000	60847000	40349000
ARQKLDPKIAVAAQNCY	17	1888	P60174	P60174	89	105	TPI1	Triosephosphate isomerase	yes	yes	3	0.010974	76.85	By MS/MS	By MS/MS	By matching	By MS/MS	By MS/MS	By matching	1	2	1	1	1	1	287130000	33599000	68827000	45692000	58086000	42888000	38034000
ARRPDPDSDEDEDYERER	18	2248.96	Q96I25;Q5W011;Q5W010;H0Y6J6;Q5W012	Q96I25	148	165	RBM17	Splicing factor 45	yes	no	4	0.011648	70.235				By matching		By MS/MS				1		1	49116000	0	0	0	18684000	0	30432000
ARRPDPDSDEDEDYERERRKR	21	2689.26	Q96I25;Q5W011;Q5W010;H0Y6J6;Q5W012	Q96I25	148	168	RBM17	Splicing factor 45	yes	no	5	0.030174	49.865				By MS/MS	By matching					1	1		40887000	0	0	0	25647000	15240000	0
ARSGPFAPVLSA	12	1171.63	P0C7P4	P0C7P4	15	26	UQCRFS1P1	Putative cytochrome b-c1 complex subunit Rieske-like protein 1	yes	yes	2	0.02268	67.726	By MS/MS	By matching	By matching				1	1	1				162700000	42597000	64301000	55804000	0	0	0
ARSGPFAPVLSAT	13	1272.68	P0C7P4	P0C7P4	15	27	UQCRFS1P1	Putative cytochrome b-c1 complex subunit Rieske-like protein 1	yes	yes	2	0.0052944	91.549	By MS/MS	By MS/MS	By MS/MS				1	1	1				84384000	23619000	32836000	27930000	0	0	0
ARTDGKVFQFLNAKCESA	18	1983.98	P83731;C9JXB8;C9JNW5	P83731	22	39	RPL24	60S ribosomal protein L24	yes	no	3	0.0072879	85.087				By MS/MS		By MS/MS				1		1	43800000	0	0	0	22384000	0	21416000
ARTKQTARKSTGGKAPR	17	1813.04	Q71DI3;P68431;K7EMV3;B4DEB1;K7EK07;K7ES00;P84243;Q16695;Q5TEC6;K7EP01;Q6NXT2	Q71DI3	2	18	HIST2H3A;HIST1H3A;H3F3B;H3F3A;HIST3H3;HIST2H3PS2;H3F3C	Histone H3.2;Histone H3.1;Histone H3;Histone H3.3;Histone H3.1t;Histone H3.3C	yes	no	4;5;6	0.0075699	95.767				By MS/MS	By matching	By MS/MS				4	4	4	1346100000	0	0	0	762630000	240930000	342530000
ARTKQTARKSTGGKAPRKQLATK	23	2482.46	Q71DI3;P68431;K7EMV3;B4DEB1;K7EK07;K7ES00;P84243;Q16695;Q5TEC6;K7EP01;Q6NXT2	Q71DI3	2	24	HIST2H3A;HIST1H3A;H3F3B;H3F3A;HIST3H3;HIST2H3PS2;H3F3C	Histone H3.2;Histone H3.1;Histone H3;Histone H3.3;Histone H3.1t;Histone H3.3C	yes	no	6	0.010246	69.398				By matching	By matching	By MS/MS				1	1	1	249530000	0	0	0	109500000	67504000	72530000
ARVITEEEKNF	11	1334.68	P26373;J3KS98;H3BUK8	P26373	166	176	RPL13	60S ribosomal protein L13	yes	no	2	0.04384	63.184				By matching	By matching	By MS/MS				1	1	1	76661000	0	0	0	27958000	16535000	32168000
ARVITEEEKNFK	12	1462.78	P26373;J3KS98;H3BUK8	P26373	166	177	RPL13	60S ribosomal protein L13	yes	no	3	0.016766	71.513				By matching	By matching	By MS/MS				1	1	1	78442000	0	0	0	28862000	22099000	27481000
ARVITEEEKNFKAF	14	1680.88	P26373;J3KS98;H3BUK8	P26373	166	179	RPL13	60S ribosomal protein L13	yes	no	2;3	0.0011452	137.68				By MS/MS	By matching	By matching				2	2	1	323600000	0	0	0	111510000	82740000	129350000
ARVITEEEKNFKAFASL	17	1952.04	P26373;J3KS98;H3BUK8	P26373	166	182	RPL13	60S ribosomal protein L13	yes	no	3	0.011147	76.378				By MS/MS	By MS/MS	By MS/MS				1	1	1	58858000	0	0	0	21401000	17524000	19933000
ARVITEEEKNFKAFASLR	18	2108.14	P26373;J3KS98;H3BUK8	P26373	166	183	RPL13	60S ribosomal protein L13	yes	no	3;4	0.0039246	101.92				By MS/MS	By MS/MS	By MS/MS				2	1	2	169750000	0	0	0	61893000	57303000	50557000
ARYEEVSVSGFEEF	14	1647.74	I3L2R6;Q9BRA2;I3L0K2;I3L3M7	I3L2R6	2	15	TXNDC17	Thioredoxin domain-containing protein 17	yes	no	2	0.0018196	113.22	By MS/MS	By MS/MS	By MS/MS				1	1	1				17692000	2688200	10124000	4879400	0	0	0
ARYEEVSVSGFEEFHRA	17	2011.94	I3L2R6;Q9BRA2;I3L0K2;I3L3M7	I3L2R6	2	18	TXNDC17	Thioredoxin domain-containing protein 17	yes	no	3	0.0088843	90.654	By MS/MS	By MS/MS	By MS/MS				1	1	1				35647000	8416300	16229000	11001000	0	0	0
ARYEEVSVSGFEEFHRAVEQH	21	2505.17	I3L2R6;Q9BRA2;I3L0K2;I3L3M7	I3L2R6	2	22	TXNDC17	Thioredoxin domain-containing protein 17	yes	no	4	0.0085381	60.278	By matching	By MS/MS	By MS/MS				1	1	1				39000000	10084000	14596000	14320000	0	0	0
ASAELQGKYQKLAQEY	16	1825.92	F8WE40;Q6ZMI0	F8WE40	2	17	PPP1R21	Protein phosphatase 1 regulatory subunit 21	yes	no	2	3.592e-08	176.99						By MS/MS						1	11843000	0	0	0	0	0	11843000
ASASGAMAKHEQIL	14	1412.71	Q9P0L0;J3QKM9	Q9P0L0	2	15	VAPA	Vesicle-associated membrane protein-associated protein A	yes	no	2	0.00048572	146.16	By MS/MS	By MS/MS	By MS/MS	By MS/MS	By MS/MS	By MS/MS	1	1	1	1	1	1	135440000	16370000	20504000	17117000	27534000	25036000	28878000
ASASGAMAKHEQILVLDPPTDL	22	2263.15	Q9P0L0;J3QKM9	Q9P0L0	2	23	VAPA	Vesicle-associated membrane protein-associated protein A	yes	no	3	7.3667e-05	95.414			By matching	By MS/MS	By matching	By MS/MS			1	3	1	1	88236000	0	0	4124300	46001000	12007000	26103000
ASASSTNLKDILADLIPKEQAR	22	2340.26	O75390;B4DJV2;F8W4S1;F8VTT8;F8VU34;F8VWQ5;F8W0J2;F8VR34;F8W031;F8VP03	O75390	26	47	CS	Citrate synthase, mitochondrial;Citrate synthase	yes	no	3	4.3142e-05	122.73				By MS/MS	By MS/MS	By MS/MS				1	1	1	34373000	0	0	0	13351000	7525200	13497000
ASASYHISNLLEKMTSSDKDFR	22	2499.21	Q86VP6	Q86VP6	2	23	CAND1	Cullin-associated NEDD8-dissociated protein 1	yes	yes	4	0.00020394	83.453				By MS/MS		By matching				1		1	13801000	0	0	0	7121200	0	6680100
ASAVGIGTTQVQPE	14	1356.69	A0A087WYS0;H7C463;C9J406;B9A067;Q16891	A0A087WYS0	359	372	IMMT	MICOS complex subunit MIC60	yes	no	2	0.001325	119.27	By matching	By MS/MS		By MS/MS	By matching	By MS/MS	1	1		1	1	1	124450000	23737000	24506000	0	18118000	11624000	46462000
ASAVLSSVPTTASR	14	1345.72	C9J9D2;B4DXS0;Q5VSY0	C9J9D2	2	15	GKAP1	G kinase-anchoring protein 1	yes	no	2	0.0022288	106.29				By MS/MS	By MS/MS	By MS/MS				1	1	1	45751000	0	0	0	14080000	15233000	16439000
ASAVLSSVPTTASRF	15	1492.79	C9J9D2;B4DXS0;Q5VSY0	C9J9D2	2	16	GKAP1	G kinase-anchoring protein 1	yes	no	2	0.0017554	138.63				By MS/MS	By MS/MS	By MS/MS				1	1	1	62196000	0	0	0	19703000	13591000	28902000
ASAVSPANLPAVLLQPR	17	1702.97	A6NEM2;P51610	A6NEM2	2	18	HCFC1	Host cell factor 1;HCF N-terminal chain 1;HCF N-terminal chain 2;HCF N-terminal chain 3;HCF N-terminal chain 4;HCF N-terminal chain 5;HCF N-terminal chain 6;HCF C-terminal chain 1;HCF C-terminal chain 2;HCF C-terminal chain 3;HCF C-terminal chain 4;HCF C-terminal chain 5;HCF C-terminal chain 6	yes	no	2	1.5827e-08	176.42				By MS/MS	By MS/MS	By MS/MS				1	1	1	24994000	0	0	0	6698900	6126100	12169000
ASAVSPANLPAVLLQPRWKR	20	2173.25	A6NEM2;P51610	A6NEM2	2	21	HCFC1	Host cell factor 1;HCF N-terminal chain 1;HCF N-terminal chain 2;HCF N-terminal chain 3;HCF N-terminal chain 4;HCF N-terminal chain 5;HCF N-terminal chain 6;HCF C-terminal chain 1;HCF C-terminal chain 2;HCF C-terminal chain 3;HCF C-terminal chain 4;HCF C-terminal chain 5;HCF C-terminal chain 6	yes	no	3	0.025139	52.784				By matching	By MS/MS	By matching				1	1	1	14346000	0	0	0	3503300	4982800	5860000
ASDPILYRPVAVAL	14	1483.84	H3BT25;H3BUW1;H3BTJ2;H3BQ34;H3BTN5;P14618	H3BT25	99	112	PKM	Pyruvate kinase;Pyruvate kinase PKM	yes	no	2	0.011605	72.2	By matching	By MS/MS	By MS/MS	By MS/MS	By matching	By MS/MS	1	1	1	1	1	1	54523000	5495700	7248900	7966000	11816000	8159700	13836000
ASDPILYRPVAVALDTKGPEIR	22	2380.31	H3BT25;H3BUW1;H3BTJ2;H3BQ34;H3BTN5;P14618	H3BT25	99	120	PKM	Pyruvate kinase;Pyruvate kinase PKM	yes	no	4	0.00017918	85.35	By MS/MS	By MS/MS	By MS/MS				1	1	1				50977000	13663000	17999000	19315000	0	0	0
ASEAQPPVAR	10	1024.53	Q13428	Q13428	1084	1093	TCOF1	Treacle protein	yes	yes	2	0.00056761	134.48				By MS/MS	By MS/MS	By MS/MS				1	1	1	54189000	0	0	0	19264000	11811000	23114000
ASEARGGLGAPPLQSAR	17	1636.86	E9PJF6	E9PJF6	2	18	AMPD2		yes	yes	2	1.9116e-05	163.99				By MS/MS	By MS/MS	By MS/MS				1	1	1	208770000	0	0	0	68622000	69688000	70462000
ASEDIAKLAETL	12	1259.66	P46060;B0QYT6;B0QYT5;B0QYT4	P46060	2	13	RANGAP1	Ran GTPase-activating protein 1	yes	no	2	0.0010337	123.75		By matching		By MS/MS	By MS/MS	By MS/MS		1		1	1	1	17356000	0	2150600	0	4856000	3783900	6565300
ASEDIAKLAETLAK	14	1458.79	P46060;B0QYT6;B0QYT5;B0QYT4	P46060	2	15	RANGAP1	Ran GTPase-activating protein 1	yes	no	2	1.649e-132	301.16				By MS/MS	By MS/MS	By MS/MS				1	1	1	188000000	0	0	0	63952000	53379000	70665000
ASEDIAKLAETLAKTQVAGGQLSFK	25	2575.39	P46060;B0QYT6;B0QYT5;B0QYT4	P46060	2	26	RANGAP1	Ran GTPase-activating protein 1	yes	no	3	4.3273e-27	193.53				By MS/MS	By MS/MS	By MS/MS				1	1	1	57908000	0	0	0	17576000	18277000	22055000
ASEDTTSGSPPKKSSAGPKRDAR	23	2329.16	G3V1C3;Q9BZZ5;H0YER7	G3V1C3	456	478	API5	Apoptosis inhibitor 5	yes	no	5	0.024077	54.223				By matching	By matching	By MS/MS				1	1	1	24955000	0	0	0	8386700	5663000	10905000
ASEELACKLER	11	1247.62	Q9BUP0	Q9BUP0	2	12	EFHD1	EF-hand domain-containing protein D1	yes	yes	2	0.0056322	117.7						By MS/MS						1	0	0	0	0	0	0	0
ASEELACKLERR	12	1403.72	Q9BUP0	Q9BUP0	2	13	EFHD1	EF-hand domain-containing protein D1	yes	yes	3	0.0339	74.76				By MS/MS	By MS/MS	By matching				1	1	1	56887000	0	0	0	20893000	12983000	23012000
ASEELQKDLEEVKVLLEK	18	2099.14	Q9HB71;B2ZWH1	Q9HB71	2	19	CACYBP	Calcyclin-binding protein	yes	no	3	0.0050137	99.092		By MS/MS		By matching	By matching	By matching		1		1	1	1	383630000	0	16823000	0	50350000	72946000	243510000
ASEELQKDLEEVKVLLEKATR	21	2427.32	Q9HB71;B2ZWH1	Q9HB71	2	22	CACYBP	Calcyclin-binding protein	yes	no	3;4	1.9516e-31	215.79		By matching		By MS/MS	By MS/MS	By MS/MS		1		2	2	2	1972400000	0	2815900	0	200690000	562180000	1206800000
ASEELQKDLEEVKVLLEKATRKR	23	2711.52	Q9HB71;B2ZWH1	Q9HB71	2	24	CACYBP	Calcyclin-binding protein	yes	no	4	6.8519e-56	234.64				By MS/MS	By MS/MS	By MS/MS				1	1	1	27559000	0	0	0	10507000	7334600	9718100
ASEEQSQNDEDNQGSEK	17	1893.75	D6RH20;G5EA06;Q92552	D6RH20	240	256	MRPS27	28S ribosomal protein S27, mitochondrial	yes	no	2	1.1489e-113	284.67	By MS/MS	By MS/MS	By MS/MS				1	1	1				58930000	20633000	14263000	24034000	0	0	0
ASEEQSQNDEDNQGSEKL	18	2006.83	D6RH20;G5EA06;Q92552	D6RH20	240	257	MRPS27	28S ribosomal protein S27, mitochondrial	yes	no	2	0	391.61	By MS/MS	By MS/MS	By MS/MS	By MS/MS	By MS/MS	By matching	1	1	1	1	1	1	228860000	59654000	51015000	64833000	13114000	27200000	13046000
ASEEQSQNDEDNQGSEKLVE	20	2234.94	D6RH20;G5EA06;Q92552	D6RH20	240	259	MRPS27	28S ribosomal protein S27, mitochondrial	yes	no	2	8.6006e-136	295.03	By MS/MS	By MS/MS	By MS/MS		By matching		1	1	1		1		59782000	18274000	18322000	17105000	0	6081300	0
ASEFFRSGKYDL	12	1418.68	P06733;A0A2R8Y6G6	P06733	248	259	ENO1	Alpha-enolase	yes	no	2	0.0032592	105.13	By matching	By MS/MS	By MS/MS	By MS/MS	By MS/MS	By MS/MS	1	1	1	1	1	1	118830000	10492000	23345000	16776000	22070000	29483000	16668000
ASEREGSGSSGTGEQKEDQKEEKQ	24	2580.15	P38646	P38646	656	679	HSPA9	Stress-70 protein, mitochondrial	yes	yes	4;5	3.5225e-161	302.66	By MS/MS	By MS/MS	By MS/MS	By MS/MS	By MS/MS	By matching	2	2	2	2	2	2	3415300000	974260000	603040000	897810000	499720000	248090000	192420000
ASETLQAQSEEARRLLGY	18	2021.02	Q9ULR0	Q9ULR0	268	285	ISY1	Pre-mRNA-splicing factor ISY1 homolog	yes	yes	3	0.0015375	138.57	By MS/MS	By MS/MS	By MS/MS	By MS/MS	By MS/MS	By MS/MS	1	1	1	1	1	1	209570000	50972000	59356000	42540000	28837000	14883000	12981000
ASFEDAKEALNSCNKREIEGR	21	2366.13	P19338;H7BY16	P19338	531	551	NCL	Nucleolin	yes	no	4	0.0034463	69.398				By MS/MS	By matching	By MS/MS				1	1	1	73145000	0	0	0	26191000	12207000	34748000
ASFLRAQERAAES	13	1434.72	P46777;A0A2R8Y4A2	P46777	285	297	RPL5	60S ribosomal protein L5	yes	no	2;3	0.0031328	106.67				By MS/MS	By MS/MS	By MS/MS				2	2	2	1245000000	0	0	0	411100000	462550000	371370000
ASGADSKGDDLSTAIL	16	1519.74	P55072	P55072	2	17	VCP	Transitional endoplasmic reticulum ATPase	yes	yes	2	0.010371	85.813				By matching	By MS/MS	By MS/MS				1	1	1	113530000	0	0	0	36172000	31189000	46170000
ASGADSKGDDLSTAILK	17	1647.83	P55072	P55072	2	18	VCP	Transitional endoplasmic reticulum ATPase	yes	yes	2	5.8424e-38	220.85				By MS/MS	By matching	By MS/MS				1	1	1	165310000	0	0	0	52983000	37772000	74556000
ASGADSKGDDLSTAILKQK	19	1903.99	P55072	P55072	2	20	VCP	Transitional endoplasmic reticulum ATPase	yes	yes	3	1.8577e-05	156.39				By MS/MS	By MS/MS	By MS/MS				1	1	1	366970000	0	0	0	123290000	118160000	125530000
ASGAGGVGGGGGGKIR	16	1256.66	P49790	P49790	2	17	NUP153	Nuclear pore complex protein Nup153	yes	yes	2	3.2834e-08	177.76	By MS/MS	By MS/MS	By MS/MS	By MS/MS	By MS/MS	By MS/MS	1	1	1	1	1	1	1078200000	27830000	31153000	35725000	267660000	242730000	473100000
ASGAGGVGGGGGGKIRT	17	1357.71	P49790	P49790	2	18	NUP153	Nuclear pore complex protein Nup153	yes	yes	2	0.010373	78.486	By matching	By MS/MS	By MS/MS	By MS/MS	By MS/MS	By matching	1	1	1	1	1	1	76557000	13228000	21143000	17778000	11732000	0	12676000
ASGAGGVGGGGGGKIRTR	18	1513.81	P49790	P49790	2	19	NUP153	Nuclear pore complex protein Nup153	yes	yes	3	0.0072429	82.007	By matching	By matching	By matching	By MS/MS	By MS/MS	By MS/MS	1	1	1	1	1	1	461220000	38450000	40179000	32382000	117240000	106170000	126800000
ASGAGGVGGGGGGKIRTRR	19	1669.91	P49790	P49790	2	20	NUP153	Nuclear pore complex protein Nup153	yes	yes	3	0.048321	70.942					By matching	By MS/MS					1	1	15549000	0	0	0	0	7933600	7615500
ASGEHSPGSGAAR	13	1182.54	A6NKB8;Q9H4A4	A6NKB8	2	14	RNPEP	Aminopeptidase B	yes	no	2	0.0049145	93.442				By MS/MS	By MS/MS	By MS/MS				1	1	1	58630000	0	0	0	27285000	13882000	17463000
ASGGGVPTDE	10	888.382	P10606	P10606	32	41	COX5B	Cytochrome c oxidase subunit 5B, mitochondrial	yes	yes	1	0.048468	82.241	By matching	By matching	By matching	By matching	By matching	By MS/MS	1	1	1	1	1	1	543570000	207750000	104580000	124430000	35616000	48321000	22874000
ASGGGVPTDEEQ	12	1145.48	P10606	P10606	32	43	COX5B	Cytochrome c oxidase subunit 5B, mitochondrial	yes	yes	2	0.0056497	94.309	By MS/MS	By MS/MS	By MS/MS	By matching	By matching	By matching	1	1	1	1	1	1	1051300000	297220000	230960000	224210000	98507000	95847000	104600000
ASGGGVPTDEEQA	13	1216.52	P10606	P10606	32	44	COX5B	Cytochrome c oxidase subunit 5B, mitochondrial	yes	yes	2	0.0093123	78.149	By MS/MS	By MS/MS	By MS/MS	By matching	By MS/MS	By matching	1	1	1	1	1	1	1553900000	377190000	307710000	298760000	179940000	197230000	193020000
ASGGGVPTDEEQATG	15	1374.59	P10606	P10606	32	46	COX5B	Cytochrome c oxidase subunit 5B, mitochondrial	yes	yes	2	0.0061826	93.096	By MS/MS	By MS/MS	By MS/MS	By MS/MS	By MS/MS	By MS/MS	1	1	1	1	1	1	5652500000	1164200000	1064800000	1004300000	770660000	891440000	757110000
ASGGGVPTDEEQATGLE	17	1616.72	P10606	P10606	32	48	COX5B	Cytochrome c oxidase subunit 5B, mitochondrial	yes	yes	2	1.161e-08	178.95	By MS/MS	By MS/MS	By MS/MS	By MS/MS	By MS/MS	By MS/MS	1	1	1	1	1	1	670320000	145330000	136580000	126290000	87637000	112030000	62458000
ASGGGVPTDEEQATGLER	18	1772.82	P10606	P10606	32	49	COX5B	Cytochrome c oxidase subunit 5B, mitochondrial	yes	yes	2	0.00072992	145.71	By MS/MS	By MS/MS	By MS/MS	By MS/MS	By MS/MS	By MS/MS	1	1	1	1	1	1	198360000	46092000	35519000	32436000	31628000	31901000	20787000
ASGGGVPTDEEQATGLEREIMLA	23	2330.11	P10606	P10606	32	54	COX5B	Cytochrome c oxidase subunit 5B, mitochondrial	yes	yes	2	6.51e-08	141.97	By MS/MS	By MS/MS	By MS/MS				1	1	1				18943000	4817700	7870400	6255100	0	0	0
ASGGGVPTDEEQATGLEREIMLAA	24	2401.14	P10606	P10606	32	55	COX5B	Cytochrome c oxidase subunit 5B, mitochondrial	yes	yes	2	8.8124e-09	148.41	By MS/MS	By MS/MS	By MS/MS				1	1	1				16593000	4160100	6813600	5619300	0	0	0
ASGGGVPTDEEQATGLEREIMLAAK	25	2529.24	P10606	P10606	32	56	COX5B	Cytochrome c oxidase subunit 5B, mitochondrial	yes	yes	3	0.013802	61.612				By MS/MS	By matching	By matching				1	1	1	37470000	0	0	0	15615000	6204200	15650000
ASGGTGFSLGIGASKL	16	1421.75	P37198;M0QXN5;M0QZL5;M0R1S1;M0QX64;M0R302	P37198	82	97	NUP62	Nuclear pore glycoprotein p62	yes	no	2	0.0021397	135.02	By matching	By MS/MS	By MS/MS				1	1	1				55489000	13858000	20742000	20890000	0	0	0
ASGGTGFSLGIGASKLNL	18	1648.88	P37198;M0QXN5;M0QZL5;M0R1S1;M0QX64;M0R302	P37198	82	99	NUP62	Nuclear pore glycoprotein p62	yes	no	2	0.0089902	76.868	By matching	By MS/MS	By MS/MS		By matching		1	1	1		1		43523000	8497400	16389000	11340000	0	7295800	0
ASGNARIGKPAPDFKATAV	19	1870.01	P32119;A6NIW5	P32119	2	20	PRDX2	Peroxiredoxin-2	yes	no	3	0.0044947	86.748	By matching	By MS/MS	By MS/MS	By MS/MS	By MS/MS	By MS/MS	1	1	1	1	1	1	625470000	95788000	99756000	112890000	105470000	106590000	104970000
ASGNARIGKPAPDFKATAVVDGA	23	2212.16	P32119;A6NIW5	P32119	2	24	PRDX2	Peroxiredoxin-2	yes	no	3	0.039876	49.638		By MS/MS	By matching					1	1				42111000	0	20135000	21976000	0	0	0
ASGNGDRDPLPPGWEI	16	1679.79	O95817	O95817	13	28	BAG3	BAG family molecular chaperone regulator 3	yes	yes	2	0.033016	57.019		By MS/MS	By matching					1	1				23844000	0	10847000	12996000	0	0	0
ASGNYATVISHNPETKKTR	19	2073.06	P62917;G3V1A1;E9PKZ0	P62917	129	147	RPL8	60S ribosomal protein L8	yes	no	3;4	0.0041324	90.22				By MS/MS	By MS/MS	By MS/MS				2	2	2	372550000	0	0	0	109160000	129320000	134070000
ASGPPVSELITK	12	1197.66	P16403;P10412;P16402	P10412	35	46	HIST1H1C;HIST1H1E;HIST1H1D	Histone H1.2;Histone H1.4;Histone H1.3	no	no	2	0.0025855	110.84				By MS/MS	By MS/MS	By MS/MS				1	1	1	965060000	0	0	0	277900000	176170000	510990000
ASGPPVSELITKAVA	15	1438.8	P16403;P10412;P16402	P10412	35	49	HIST1H1C;HIST1H1E;HIST1H1D	Histone H1.2;Histone H1.4;Histone H1.3	no	no	2	0.0086736	84.884	By matching	By MS/MS	By matching				1	1	1				36176000	11009000	16477000	8689900	0	0	0
ASGPPVSELITKAVAASK	18	1724.97	P16403;P10412;P16402	P10412	35	52	HIST1H1C;HIST1H1E;HIST1H1D	Histone H1.2;Histone H1.4;Histone H1.3	no	no	3	0.024507	57.989				By matching	By matching	By MS/MS				1	1	1	29994000	0	0	0	9183000	5442400	15369000
ASGPPVSELITKAVAASKER	20	2010.11	P16403;P10412;P16402	P10412	35	54	HIST1H1C;HIST1H1E;HIST1H1D	Histone H1.2;Histone H1.4;Histone H1.3	no	no	3	0.00081413	120.11				By MS/MS	By MS/MS	By MS/MS				1	1	1	102210000	0	0	0	31864000	17470000	52877000
ASGQAFELILSPR	13	1387.75	P16949;A2A2D0	P16949	15	27	STMN1	Stathmin	yes	no	2	7.2519e-20	208.79				By MS/MS	By MS/MS	By MS/MS				1	1	1	669530000	0	0	0	184020000	197420000	288080000
ASGRPEELWEAVVGAAERF	19	2073.03	M0R2V8;H9KV91;Q96B36	M0R2V8	2	20	AKT1S1	Proline-rich AKT1 substrate 1	yes	no	3	0.0036339	94.057				By matching		By MS/MS				1		1	7300100	0	0	0	1372800	0	5927300
ASGRPEELWEAVVGAAERFR	20	2229.13	M0R2V8;H9KV91;Q96B36	M0R2V8	2	21	AKT1S1	Proline-rich AKT1 substrate 1	yes	no	3	3.2798e-09	166.27				By MS/MS	By MS/MS	By MS/MS				1	1	1	101030000	0	0	0	23834000	27200000	49999000
ASGRPEELWEAVVGAAERFRAR	22	2456.27	M0R2V8;H9KV91;Q96B36	M0R2V8	2	23	AKT1S1	Proline-rich AKT1 substrate 1	yes	no	4	1.7731e-05	126.51	By MS/MS		By matching	By MS/MS		By MS/MS	1		1	1		1	79846000	2929800	0	6613600	41886000	0	28416000
ASGSGDSVTRR	11	1091.53	M0R3C7;A0A087WUE9;Q92797;M0R039;M0R1C2;M0R180;M0QXP5	M0R3C7	2	12	SYMPK	Symplekin	yes	no	2	0.010075	87.476				By MS/MS	By matching	By MS/MS				1	1	1	275160000	0	0	0	111770000	83958000	79434000
ASGSGTKNLDFR	12	1251.62	R4GNG8;Q96NC0	R4GNG8	1	12	ZMAT2	Zinc finger matrin-type protein 2	yes	no	2	6.7677e-19	205.52	By MS/MS	By MS/MS	By matching	By MS/MS	By MS/MS	By MS/MS	1	1	1	1	1	1	460340000	12958000	16908000	7596600	127800000	117180000	177900000
ASGSGTKNLDFRR	13	1407.72	R4GNG8;Q96NC0	R4GNG8	1	13	ZMAT2	Zinc finger matrin-type protein 2	yes	no	3	0.0044498	96.734				By MS/MS	By matching	By MS/MS				1	1	1	217290000	0	0	0	64159000	63518000	89615000
ASGSPPTQPSPASD	14	1297.58	H0YDR4;C9IZG4;C9IZQ5;O60888	H0YDR4	50	63	CUTA	Protein CutA	yes	no	2	9.7267e-07	138.25		By MS/MS						1					0	0	0	0	0	0	0
ASGSPPTQPSPASDS	15	1384.61	H0YDR4;C9IZG4;C9IZQ5;O60888	H0YDR4	50	64	CUTA	Protein CutA	yes	no	2	0.031751	57.39	By MS/MS						1						13403000	13403000	0	0	0	0	0
ASGSPPTQPSPASDSGSG	18	1585.69	H0YDR4;C9IZG4;C9IZQ5;O60888	H0YDR4	50	67	CUTA	Protein CutA	yes	no	2	4.9563e-14	187.58	By MS/MS	By MS/MS	By MS/MS	By MS/MS	By matching	By MS/MS	1	1	1	1	1	1	142790000	32902000	28932000	24555000	19429000	16893000	20076000
ASGTLREYKVVGR	13	1434.79	M0R117;Q02543	M0R117	3	15	RPL18A	60S ribosomal protein L18a	yes	no	3	0.0055509	90.412				By matching	By matching	By MS/MS				1	1	1	275920000	0	0	0	80346000	53247000	142330000
ASGVAVSDGVIK	12	1101.6	E9PK25;P23528;E9PP50;E9PS23	E9PK25	40	51	CFL1	Cofilin-1	yes	no	2	0.0091425	81.338	By MS/MS	By MS/MS	By MS/MS		By MS/MS	By MS/MS	1	1	1		1	1	162130000	42714000	64363000	55052000	0	0	0
ASGVAVSDGVIKV	13	1200.67	E9PK25;P23528;E9PP50;E9PS23	E9PK25	40	52	CFL1	Cofilin-1	yes	no	2	9.2372e-05	166.55	By MS/MS	By MS/MS	By MS/MS	By MS/MS	By MS/MS	By MS/MS	2	2	2	1	1	1	5669500000	927520000	1359500000	1144200000	767310000	949880000	521100000
ASGVAVSDGVIKVF	14	1347.74	E9PK25;P23528;E9PP50;E9PS23	E9PK25	40	53	CFL1	Cofilin-1	yes	no	2	7.1881e-05	162.38	By MS/MS	By MS/MS	By MS/MS	By MS/MS	By MS/MS	By MS/MS	1	1	1	1	1	1	516430000	55101000	111310000	84170000	72998000	97352000	95494000
ASGVAVSDGVIKVFN	15	1461.78	E9PK25;P23528;E9PP50;E9PS23	E9PK25	40	54	CFL1	Cofilin-1	yes	no	2	3.3278e-08	177.57	By MS/MS	By MS/MS	By MS/MS		By MS/MS	By MS/MS	1	1	1		1	1	78325000	8312200	21784000	16210000	0	17582000	14437000
ASGVAVSDGVIKVFNDM	17	1707.85	E9PK25;P23528;E9PP50;E9PS23	E9PK25	40	56	CFL1	Cofilin-1	yes	no	2	0.0030441	113.76	By MS/MS	By MS/MS		By MS/MS	By MS/MS	By MS/MS	2	1		1	2	1	39973000	4983500	7520800	0	5786200	8997600	12685000
ASGVAVSDGVIKVFNDMK	18	1835.95	E9PK25;P23528;E9PP50;E9PS23	E9PK25	40	57	CFL1	Cofilin-1	yes	no	2;3	7.8973e-182	324.94	By matching	By MS/MS	By MS/MS	By MS/MS	By MS/MS	By MS/MS	1	1	1	3	2	3	498080000	1162500	0	0	160290000	133200000	203430000
ASGVAVSDGVIKVFNDMKV	19	1935.01	E9PK25;P23528;E9PP50;E9PS23	E9PK25	40	58	CFL1	Cofilin-1	yes	no	2;3	3.6933e-79	261.39	By MS/MS	By MS/MS	By MS/MS	By MS/MS	By MS/MS	By MS/MS	2	3	2	2	2	2	328880000	70294000	78395000	57903000	41425000	47503000	33357000
ASGVAVSDGVIKVFNDMKVR	20	2091.11	E9PK25;P23528;E9PP50;E9PS23	E9PK25	40	59	CFL1	Cofilin-1	yes	no	2;3	4.5729e-294	363.11	By MS/MS	By MS/MS	By MS/MS	By MS/MS	By MS/MS	By MS/MS	3	3	3	9	11	6	9437600000	141460000	309180000	161750000	2997300000	2583400000	3244500000
ASGVAVSDGVIKVFNDMKVRK	21	2219.21	E9PK25;P23528;E9PP50;E9PS23	E9PK25	40	60	CFL1	Cofilin-1	yes	no	3;4	1.2532e-09	168.2	By MS/MS	By MS/MS	By MS/MS	By MS/MS	By MS/MS	By MS/MS	1	3	2	5	5	5	2545900000	22832000	40664000	39641000	855600000	778550000	808660000
ASGVAVSDGVIKVFNDMKVRKS	22	2306.24	E9PK25;P23528;E9PP50;E9PS23	E9PK25	40	61	CFL1	Cofilin-1	yes	no	3;4	1.7335e-24	201.27	By MS/MS	By MS/MS	By MS/MS	By MS/MS	By MS/MS	By MS/MS	5	6	4	3	3	2	1951300000	325710000	522380000	408310000	323190000	275470000	96280000
ASGVQVADEVCR	12	1232.58	F6RFD5;P60981	F6RFD5	2	13	DSTN	Destrin	yes	no	2	0.0093807	80.979				By matching	By MS/MS	By MS/MS				1	1	1	37775000	0	0	0	11119000	13355000	13301000
ASGVQVADEVCRIFY	15	1655.8	F6RFD5;P60981	F6RFD5	2	16	DSTN	Destrin	yes	no	2	4.5811e-08	174.42				By MS/MS	By MS/MS	By MS/MS				1	1	1	40345000	0	0	0	9532000	10601000	20212000
ASGVQVADEVCRIFYDMK	18	2029.96	F6RFD5;P60981	F6RFD5	2	19	DSTN	Destrin	yes	no	3	0.0081305	79.013						By MS/MS						1	4763700	0	0	0	0	0	4763700
ASGVQVADEVCRIFYDMKVR	20	2285.13	F6RFD5;P60981	F6RFD5	2	21	DSTN	Destrin	yes	no	3	0.00015149	128.67		By MS/MS		By MS/MS	By MS/MS	By MS/MS		1		1	1	1	328820000	0	4564500	0	63878000	73615000	186770000
ASGVQVADEVCRIFYDMKVRK	21	2413.22	F6RFD5;P60981	F6RFD5	2	22	DSTN	Destrin	yes	no	3;4	0.00029262	119.38			By matching	By MS/MS	By matching	By MS/MS			1	2	1	1	70277000	0	0	1230600	20962000	15587000	32497000
ASGVTVNDEVIKVFNDMKVR	20	2220.16	Q9Y281;F8WDN3	Q9Y281	2	21	CFL2	Cofilin-2	yes	no	3	4.9538e-17	193.8		By matching	By MS/MS	By MS/MS	By MS/MS	By MS/MS		1	1	1	1	1	260450000	0	6856300	0	98942000	63276000	91374000
ASGVTVNDEVIKVFNDMKVRK	21	2348.25	Q9Y281;F8WDN3	Q9Y281	2	22	CFL2	Cofilin-2	yes	no	4	0.035469	47.75				By matching	By MS/MS	By matching				1	1	1	67100000	0	0	0	24663000	19905000	22532000
ASGVTVNDEVIKVFNDMKVRKS	22	2435.28	Q9Y281;F8WDN3	Q9Y281	2	23	CFL2	Cofilin-2	yes	no	4	0.00065248	77.287	By MS/MS	By MS/MS	By matching	By MS/MS	By MS/MS		1	1	1	1	1		49138000	8763800	9493500	9992400	11165000	9723500	0
ASHLPSDFTPAVH	13	1377.67	CON__P01966	CON__P01966	111	123			yes	yes	2	0.013104	93.098	By MS/MS		By MS/MS				1		1				0	0	0	0	0	0	0		+
ASHLPSDFTPAVHA	14	1448.7	CON__P01966	CON__P01966	111	124			yes	yes	2	0.0010717	136.63	By MS/MS	By MS/MS	By MS/MS				1	1	1				59209000	23418000	16958000	18832000	0	0	0		+
ASHTVGFTPPTSL	13	1313.66	Q16204	Q16204	373	385	CCDC6	Coiled-coil domain-containing protein 6	yes	yes	2	0.012825	78.264			By MS/MS		By MS/MS				1		1		0	0	0	0	0	0	0
ASHTVGFTPPTSLTRAGMSYY	21	2243.07	Q16204	Q16204	373	393	CCDC6	Coiled-coil domain-containing protein 6	yes	yes	3	7.2472e-05	131.11				By MS/MS	By MS/MS	By matching				1	1	1	44047000	0	0	0	14489000	14455000	15103000
ASHVGLHSASIPGILAL	17	1641.92	Q9UMS4;F5GY56	Q9UMS4	211	227	PRPF19	Pre-mRNA-processing factor 19	yes	no	3	0.0090946	86.467	By MS/MS	By matching	By matching				1	1	1				31839000	10880000	9720200	11239000	0	0	0
ASIEKGGSLPKVE	13	1313.72	P06748	P06748	253	265	NPM1	Nucleophosmin	yes	yes	2;3	0.002518	112.73	By MS/MS	By MS/MS	By MS/MS				2	2	2				489070000	196900000	189310000	102860000	0	0	0
ASIEKGGSLPKVEAKFINY	19	2050.11	P06748	P06748	253	271	NPM1	Nucleophosmin	yes	yes	3	0.0050054	81.854	By MS/MS						1						24422000	24422000	0	0	0	0	0
ASIEKGGSLPKVEAKFINYV	20	2149.18	P06748	P06748	253	272	NPM1	Nucleophosmin	yes	yes	3	0.0049478	71.376	By matching	By MS/MS	By matching				1	1	1				209220000	60895000	79986000	68341000	0	0	0
ASIEKGGSLPKVEAKFINYVK	21	2277.27	P06748	P06748	253	273	NPM1	Nucleophosmin	yes	yes	4	0.0069158	63.184	By MS/MS	By MS/MS	By matching				1	1	1				49796000	21566000	16484000	11746000	0	0	0
ASITPGTILIILTGR	15	1524.92	Q02878;F8VZ45;U3KQR5;F8VR69	Q02878	142	156	RPL6	60S ribosomal protein L6	yes	no	2	0.041568	67.153					By MS/MS						1		0	0	0	0	0	0	0
ASKEMFEDTVEERVINEEY	19	2317.04	E9PC52;Q16576	E9PC52	2	20	RBBP7	Histone-binding protein RBBP7	yes	no	3	0.01003	67.43						By MS/MS						1	8658000	0	0	0	0	0	8658000
ASKERSGVSLAALK	14	1415.81	P16403;P10412;P16402	P10412	50	63	HIST1H1C;HIST1H1E;HIST1H1D	Histone H1.2;Histone H1.4;Histone H1.3	no	no	3	0.025386	60.178		By matching	By MS/MS					1	1				102980000	0	57523000	45456000	0	0	0
ASKPAYGNSPYWTN	14	1554.71	Q5T6F2	Q5T6F2	1106	1119	UBAP2	Ubiquitin-associated protein 2	yes	yes	2	0.0055565	91.701	By MS/MS	By matching	By MS/MS	By matching	By MS/MS	By MS/MS	2	1	1	1	1	1	86193000	15403000	9574400	16165000	14641000	18328000	12082000
ASKRALVILAKGAEEM	16	1685.95	Q99497;K7ELW0	Q99497	2	17	PARK7	Protein deglycase DJ-1	yes	no	3	0.028597	58.814	By MS/MS						1						20064000	20064000	0	0	0	0	0
ASKRALVILAKGAEEMET	18	1916.04	Q99497;K7ELW0	Q99497	2	19	PARK7	Protein deglycase DJ-1	yes	no	3	0.014439	67.274	By matching	By matching	By MS/MS				1	1	1				59091000	10407000	21014000	27670000	0	0	0
ASKRALVILAKGAEEMETVI	20	2128.19	Q99497;K7ELW0	Q99497	2	21	PARK7	Protein deglycase DJ-1	yes	no	3	0.0070822	66.536		By MS/MS			By matching	By matching		1			1	1	19348000	0	11584000	0	0	4554100	3209400
ASKRALVILAKGAEEMETVIPVDVM	25	2669.45	Q99497;K7ELW0	Q99497	2	26	PARK7	Protein deglycase DJ-1	yes	no	3;4	3.7775e-12	148.95	By MS/MS	By MS/MS	By MS/MS	By MS/MS	By MS/MS	By MS/MS	3	4	3	3	4	4	1525000000	117420000	352120000	217800000	230390000	374350000	232910000
ASKSDATSGILNSTNIQS	18	1792.88	O43663	O43663	603	620	PRC1	Protein regulator of cytokinesis 1	yes	yes	2	1.1057e-20	203.85				By MS/MS	By matching	By MS/MS				1	1	1	37625000	0	0	0	12244000	8139200	17241000
ASKTAENATSGETLEENEAGD	21	2122.91	Q9UQ80	Q9UQ80	374	394	PA2G4	Proliferation-associated protein 2G4	yes	yes	2	1.4001e-158	310.74				By MS/MS	By MS/MS	By MS/MS				1	1	1	54011000	0	0	0	17058000	15209000	21744000
ASKTPVGFIGL	11	1088.62	P31937	P31937	37	47	HIBADH	3-hydroxyisobutyrate dehydrogenase, mitochondrial	yes	yes	2	0.0059205	97.635	By MS/MS	By MS/MS	By MS/MS	By MS/MS	By matching	By matching	1	1	1	1	1	1	193090000	37776000	54046000	42740000	15791000	20357000	22378000
ASLDKFLANVST	12	1264.67	CON__P01966	CON__P01966	124	135			yes	yes	2	0.01253	76.943	By matching	By MS/MS	By MS/MS				1	1	1				45695000	13991000	17459000	14245000	0	0	0		+
ASLDKFLANVSTVLT	15	1577.87	CON__P01966	CON__P01966	124	138			yes	yes	2	0.020164	64.64		By MS/MS						1					9198000	0	9198000	0	0	0	0		+
ASLDKFLANVSTVLTSKY	18	1956.06	CON__P01966	CON__P01966	124	141			yes	yes	3	0.001065	142.97	By MS/MS	By MS/MS	By MS/MS	By MS/MS	By matching	By MS/MS	1	1	1	1	1	1	108160000	28258000	44151000	19673000	4521000	6949200	4609300		+
ASLDKFLASVSTVLTSKY	18	1929.05	P69905;G3V1N2	P69905	124	141	HBA1;HBA2	Hemoglobin subunit alpha	yes	no	3	0.0020163	127.22	By matching	By MS/MS	By MS/MS	By matching		By matching	1	1	1	1		1	29175000	7188300	12890000	5418900	1263600	0	2414100
ASLEDAPVDDLTR	13	1400.68	C9J6P4;Q7Z2W4	C9J6P4	283	295	ZC3HAV1	Zinc finger CCCH-type antiviral protein 1	yes	no	2	0.0053698	91.215				By matching	By MS/MS	By MS/MS				1	1	1	26308000	0	0	0	14129000	0	12179000
ASLEVENQSLRGVVQELQQAISKL	24	2638.43	P29692;E9PRY8;E9PK01;A0A087X1X7;E9PN91;E9PMW7;E9PIZ1;E9PPR1;E9PL12;E9PL71;E9PQ49;E9PI39;H0YCK7	P29692	85	108	EEF1D	Elongation factor 1-delta	yes	no	3	1.0124e-06	130.16		By MS/MS	By MS/MS			By MS/MS		1	1			1	39541000	0	12251000	8453200	0	0	18836000
ASLEVSRSPR	10	1100.59	Q5QPJ9;Q5QPK2;H0Y368;O60762	Q5QPJ9	2	11	DPM1	Dolichol-phosphate mannosyltransferase subunit 1	yes	no	2	0.010477	103.55				By matching	By matching	By MS/MS				1	1	1	309290000	0	0	0	89078000	83355000	136860000
ASLEVSRSPRR	11	1256.69	Q5QPJ9;Q5QPK2;H0Y368;O60762	Q5QPJ9	2	12	DPM1	Dolichol-phosphate mannosyltransferase subunit 1	yes	no	3	0.027135	69.672				By matching	By matching	By MS/MS				1	1	1	234930000	0	0	0	81482000	63856000	89590000
ASLGPLQSKLPTAPF	15	1525.85	Q9UJJ2;Q8ND82	Q9UJJ2	465	479	ZNF280C	Zinc finger protein 280C	yes	no	2	0.0028548	114.76				By MS/MS	By MS/MS	By MS/MS				1	1	1	64412000	0	0	0	15937000	7586200	40889000
ASLKPEFVDIINA	13	1415.77	P60174	P60174	272	284	TPI1	Triosephosphate isomerase	yes	yes	2	0.010361	76.228	By matching	By matching	By MS/MS				1	1	1				28081000	10065000	10022000	7994100	0	0	0
ASLKPEFVDIINAKQ	15	1671.92	P60174	P60174	272	286	TPI1	Triosephosphate isomerase	yes	yes	3	0.046976	74.816	By MS/MS						1						34529000	34529000	0	0	0	0	0
ASLLAKDAY	9	950.507	O75683	O75683	2	10	SURF6	Surfeit locus protein 6	yes	yes	2	0.036016	82.452				By matching	By matching	By MS/MS				1	1	1	96075000	0	0	0	21441000	16503000	58132000
ASLLAKDAYLQ	11	1191.65	O75683	O75683	2	12	SURF6	Surfeit locus protein 6	yes	yes	2	0.0045585	102.06				By MS/MS	By MS/MS	By MS/MS				1	1	1	33086000	0	0	0	11260000	8999000	12827000
ASLLAKDAYLQSLAK	15	1590.9	O75683	O75683	2	16	SURF6	Surfeit locus protein 6	yes	yes	2	1.8086e-37	227.56				By MS/MS	By MS/MS	By MS/MS				1	1	1	468620000	0	0	0	163330000	107790000	197500000
ASLLAKDAYLQSLAKK	16	1718.99	O75683	O75683	2	17	SURF6	Surfeit locus protein 6	yes	yes	3	0.0013809	150.59		By matching		By MS/MS	By MS/MS	By MS/MS		1		1	1	1	317100000	0	9536200	0	122370000	63042000	122150000
ASLPAPKGPALLPPPPQML	19	1894.08	Q92733	Q92733	40	58	PRCC	Proline-rich protein PRCC	yes	yes	2	0.016003	59.898					By matching	By MS/MS					1	1	17118000	0	0	0	0	8019200	9098800
ASLQQPVGIRLLEEALLR	18	2005.17	P78527	P78527	2882	2899	PRKDC	DNA-dependent protein kinase catalytic subunit	yes	yes	3	0.0027342	111.34				By MS/MS	By MS/MS	By MS/MS				1	1	1	30714000	0	0	0	9319100	4435200	16960000
ASLSLAPVNIFK	12	1258.73	F8VQ14;F5GWF6;P78371	F8VQ14	2	13	CCT2	T-complex protein 1 subunit beta	yes	no	2	0.0013413	134.77				By MS/MS	By MS/MS	By MS/MS				1	1	1	52125000	0	0	0	11796000	15923000	24406000
ASLSLAPVNIFKA	13	1329.77	F8VQ14;F5GWF6;P78371	F8VQ14	2	14	CCT2	T-complex protein 1 subunit beta	yes	no	2	0.0040327	99.688		By MS/MS	By MS/MS	By MS/MS	By MS/MS	By matching		1	1	1	1	1	30409000	0	6484900	3643400	6949800	8241700	5088800
ASLSLAPVNIFKAGADEERAETAR	24	2515.3	F8VQ14;F5GWF6;P78371	F8VQ14	2	25	CCT2	T-complex protein 1 subunit beta	yes	no	3	0.00021883	80.786					By MS/MS						1		14897000	0	0	0	0	14897000	0
ASLSLAPVNIFKAGADEERAETARL	25	2628.39	F8VQ14;F5GWF6;P78371	F8VQ14	2	26	CCT2	T-complex protein 1 subunit beta	yes	no	3	3.293e-08	105.92	By matching	By MS/MS	By MS/MS	By MS/MS	By MS/MS	By matching	1	1	1	1	1	1	60332000	4001600	12243000	6624400	12862000	10821000	13780000
ASMAAAIAASR	11	1018.52	Q9H425	Q9H425	2	12	C1orf198	Uncharacterized protein C1orf198	yes	yes	2	0.0059755	97.456	By MS/MS	By MS/MS	By MS/MS	By MS/MS	By MS/MS	By MS/MS	1	1	1	1	1	1	104950000	9240800	12241000	10619000	20170000	26915000	25765000
ASMAAAIAASRSA	13	1176.59	Q9H425	Q9H425	2	14	C1orf198	Uncharacterized protein C1orf198	yes	yes	2	0.0024675	113.22	By MS/MS	By MS/MS	By MS/MS	By MS/MS	By MS/MS	By MS/MS	1	1	1	1	1	1	194360000	11891000	27807000	18394000	34075000	45737000	56459000
ASMDPAVVHPELNGAAY	17	1740.81	H0Y8U5;H0Y8W7;Q13363	H0Y8U5	106	122	CTBP1	C-terminal-binding protein 1	yes	no	2	0.017289	66.706				By matching	By MS/MS	By matching				1	1	1	71010000	0	0	0	15179000	16994000	38837000
ASMGTLAFDEYGRPF	15	1660.76	E7ENZ3;P48643;D6RIZ7	E7ENZ3	2	16	CCT5	T-complex protein 1 subunit epsilon	yes	no	2	3.7773e-13	192.3				By MS/MS	By MS/MS	By MS/MS				1	1	1	84637000	0	0	0	20714000	20768000	43154000
ASMGTLAFDEYGRPFLIIKDQDRK	24	2770.41	E7ENZ3;P48643;D6RIZ7	E7ENZ3	2	25	CCT5	T-complex protein 1 subunit epsilon	yes	no	4	0.040421	52.162					By matching	By MS/MS					1	1	17644000	0	0	0	0	8218500	9425100
ASMQPIQIAEGTGITTR	17	1772.91	H0YFY6;A0A087WY61;Q14980	H0YFY6	817	833	NUMA1	Nuclear mitotic apparatus protein 1	yes	no	2	0.0010846	146.59				By MS/MS	By MS/MS	By MS/MS				1	1	1	87481000	0	0	0	25839000	20495000	41148000
ASMQQQQQLASAR	13	1445.7	Q9Y3Y2;X6R700;A0A087X1B7	Q9Y3Y2	39	51	CHTOP	Chromatin target of PRMT1 protein	yes	no	2	0.00076875	126.71				By MS/MS	By MS/MS	By MS/MS				2	2	2	498010000	0	0	0	143300000	83748000	270970000
ASNCDEPMYVKL	12	1368.61	P25398	P25398	53	64	RPS12	40S ribosomal protein S12	yes	yes	2	0.00011466	165.63	By MS/MS	By MS/MS	By MS/MS	By MS/MS	By MS/MS	By MS/MS	1	2	2	1	1	1	405940000	37267000	96275000	111020000	60702000	68129000	32546000
ASNCDEPMYVKLVEAL	16	1780.84	P25398	P25398	53	68	RPS12	40S ribosomal protein S12	yes	yes	2	0.0036903	113.77	By MS/MS	By matching	By MS/MS	By matching	By MS/MS	By MS/MS	1	1	1	1	1	1	122820000	9825000	27119000	22680000	22168000	30718000	10306000
ASNDYTQQATQSY	13	1475.62	P35637;H3BPE7;H3BNZ4	P35637	2	14	FUS	RNA-binding protein FUS	yes	no	2	1.8348e-07	175.43				By MS/MS	By MS/MS	By MS/MS				1	1	1	456760000	0	0	0	144340000	144700000	167720000
ASNDYTQQATQSYGAYPTQPGQGY	24	2595.11	P35637;H3BPE7;H3BNZ4	P35637	2	25	FUS	RNA-binding protein FUS	yes	no	3	7.7739e-06	107.21				By MS/MS	By MS/MS	By MS/MS				1	1	1	177280000	0	0	0	60453000	55271000	61555000
ASNFKSPVKTIR	12	1346.77	Q5SRQ6;P67870	Q5SRQ6	223	234	CSNK2B	Casein kinase II subunit beta	yes	no	3	0.039796	60.401		By MS/MS	By matching	By matching	By matching	By matching		1	1	1	1	1	81894000	0	21409000	24166000	13601000	13966000	8752300
ASNIFGTPEENQASWAK	17	1848.86	J3KT51;Q9UK76;J3KSH8	J3KT51	48	64	HN1	Hematological and neurological expressed 1 protein;Hematological and neurological expressed 1 protein, N-terminally processed	yes	no	2	0.0026021	123.76				By MS/MS	By MS/MS	By MS/MS				1	1	1	67452000	0	0	0	20579000	20379000	26494000
ASNKTTLQK	9	989.551	Q13185;C9JMM0;B8ZZ43	Q13185	2	10	CBX3	Chromobox protein homolog 3	yes	no	2	3.0843e-11	182.39	By matching	By matching	By matching	By MS/MS	By MS/MS	By MS/MS	1	1	1	1	1	1	891570000	46547000	28011000	25307000	380340000	144480000	266880000
ASNKTTLQKMGK	12	1305.71	Q13185;C9JMM0;B8ZZ43	Q13185	2	13	CBX3	Chromobox protein homolog 3	yes	no	3	0.019632	69.03			By matching	By MS/MS	By matching	By MS/MS			1	2	2	2	583910000	0	0	3592200	201680000	139780000	238860000
ASNKTTLQKMGKKQNGK	17	1861.02	Q13185;C9JMM0;B8ZZ43	Q13185	2	18	CBX3	Chromobox protein homolog 3	yes	no	4	0.041075	53.395				By matching	By matching	By MS/MS				1	1	1	54844000	0	0	0	16321000	18122000	20401000
ASNKTTLQKMGKKQNGKSK	19	2076.15	Q13185;C9JMM0;B8ZZ43	Q13185	2	20	CBX3	Chromobox protein homolog 3	yes	no	4	0.0091904	68.49				By MS/MS	By MS/MS	By MS/MS				1	1	1	95936000	0	0	0	31143000	34461000	30331000
ASNPERGEILLTELQGDSR	19	2084.05	Q16513;B1AL79	Q16513	2	20	PKN2	Serine/threonine-protein kinase N2	yes	no	2;3	0.00085254	130.56				By MS/MS	By MS/MS	By MS/MS				2	2	2	178930000	0	0	0	66016000	48887000	64031000
ASNPERGEILLTELQGDSRSLPF	23	2528.29	Q16513;B1AL79	Q16513	2	24	PKN2	Serine/threonine-protein kinase N2	yes	no	3	0.037159	50.426				By MS/MS						1			10838000	0	0	0	10838000	0	0
ASNRIIGAKDHASIQMNVA	19	1995.03	P63220;Q8WVC2;Q9BYK1;Q9BYK2	P63220	19	37	RPS21	40S ribosomal protein S21	yes	no	3	0.026721	54.288		By MS/MS	By matching					1	1				26571000	0	12061000	14510000	0	0	0
ASNVTNKTD	9	948.451	G3V4C1;B2R5W2;B4DY08;G3V4W0;G3V251;G3V3K6;G3V5X6;G3V4M8;G3V2H6;G3V2Q1;P07910;G3V555;G3V575;G3V576;B4DSU6	G3V2Q1	2	10	HNRNPC	Heterogeneous nuclear ribonucleoproteins C1/C2	no	no	2	0.018106	133.32	By matching	By matching	By MS/MS	By MS/MS	By MS/MS	By MS/MS	1	1	1	1	1	1	672010000	80325000	58811000	57384000	147290000	98576000	229630000
ASNVTNKTDPR	11	1201.61	G3V4C1;B2R5W2;B4DY08;G3V4W0;G3V251;G3V3K6;G3V5X6;G3V4M8;G3V2H6;G3V2Q1;P07910;G3V555;G3V575;G3V576;B4DSU6	G3V2Q1	2	12	HNRNPC	Heterogeneous nuclear ribonucleoproteins C1/C2	no	no	2	0.00058219	133.23	By matching	By matching	By matching	By MS/MS	By MS/MS	By MS/MS	1	1	1	1	1	2	15546000000	19863000	16754000	19826000	4881200000	3300500000	7307400000
ASNVTNKTDPRSM	13	1419.68	G3V4C1;B2R5W2;B4DY08;G3V4W0;G3V251;G3V3K6;G3V5X6;G3V4M8;G3V2H6;G3V2Q1;P07910;G3V555;G3V575;G3V576;B4DSU6	G3V2Q1	2	14	HNRNPC	Heterogeneous nuclear ribonucleoproteins C1/C2	no	no	2	0.0030964	107.03				By MS/MS	By MS/MS	By MS/MS				1	1	1	81922000	0	0	0	24357000	14498000	43067000
ASNVTNKTDPRSMN	14	1533.72	G3V4C1;B2R5W2;B4DY08;G3V4W0;G3V251;G3V3K6;G3V5X6;G3V4M8;G3V2H6;G3V2Q1;P07910;G3V555;G3V575;G3V576;B4DSU6	G3V2Q1	2	15	HNRNPC	Heterogeneous nuclear ribonucleoproteins C1/C2	no	no	2	0.00052532	156.51	By MS/MS	By MS/MS	By MS/MS	By matching	By MS/MS	By MS/MS	3	3	3	2	2	1	518330000	145010000	121710000	136750000	46456000	42427000	25981000
ASNVTNKTDPRSMNSR	16	1776.85	G3V4C1;B2R5W2;B4DY08;G3V4W0;G3V251;G3V3K6;G3V5X6;G3V4M8;G3V2H6;G3V2Q1;P07910;G3V555;G3V575;G3V576;B4DSU6	G3V2Q1	2	17	HNRNPC	Heterogeneous nuclear ribonucleoproteins C1/C2	no	no	3	0.00859	92.977				By MS/MS	By MS/MS	By MS/MS				2	2	2	827960000	0	0	0	294000000	190570000	343390000
ASNVTNKTDPRSMNSRVF	18	2022.99	G3V4C1;B2R5W2;B4DY08;G3V4W0;G3V251;G3V3K6;G3V5X6;G3V4M8;G3V2H6;G3V2Q1;P07910;G3V555;G3V575;G3V576;B4DSU6	G3V2Q1	2	19	HNRNPC	Heterogeneous nuclear ribonucleoproteins C1/C2	no	no	3	0.023733	58.693				By matching	By matching	By MS/MS				1	1	1	137310000	0	0	0	42409000	32184000	62718000
ASPESQEPLIQLVQAFVR	18	2011.07	Q5SRE5	Q5SRE5	1728	1745	NUP188	Nucleoporin NUP188 homolog	yes	yes	2;3	1.484e-09	179.93				By MS/MS	By MS/MS	By MS/MS				2	2	2	52286000	0	0	0	17347000	4800000	30139000
ASPESQEPLIQLVQAFVRH	19	2148.13	Q5SRE5	Q5SRE5	1728	1746	NUP188	Nucleoporin NUP188 homolog	yes	yes	3	0.0033319	95.662				By MS/MS	By MS/MS	By MS/MS				1	1	1	54943000	0	0	0	14184000	17077000	23681000
ASPESQEPLIQLVQAFVRHMQR	22	2563.33	Q5SRE5	Q5SRE5	1728	1749	NUP188	Nucleoporin NUP188 homolog	yes	yes	3;4	4.975e-05	103.85				By MS/MS	By MS/MS	By MS/MS				2	1	2	282950000	0	0	0	94117000	16833000	172000000
ASPEYVNLPINGNGKQ	16	1699.85	A8MX94;P09211	A8MX94	159	174	GSTP1	Glutathione S-transferase P	yes	no	2	0.0023033	126.66				By matching	By matching	By MS/MS				1	1	1	76909000	0	0	0	25816000	13949000	37145000
ASPLVAIGQTLAR	13	1295.76	Q9NSI2	Q9NSI2	208	220	FAM207A	Protein FAM207A	yes	yes	2	0.03328	59.57					By matching	By MS/MS					1	1	17501000	0	0	0	0	5525000	11976000
ASPSLERPEKGAGKSEF	17	1788.9	Q13601	Q13601	2	18	KRR1	KRR1 small subunit processome component homolog	yes	yes	2;3	0.0034306	111.43				By matching	By MS/MS	By MS/MS				1	1	2	315450000	0	0	0	96325000	72792000	146340000
ASPSPQPSSQPLQIHR	16	1728.89	B5MBZ0;Q9HC35	B5MBZ0	143	158	EML4	Echinoderm microtubule-associated protein-like 4	yes	no	3	0.01394	70.197				By matching	By matching	By MS/MS				1	1	1	67555000	0	0	0	21077000	21468000	25011000
ASPVFMQPVYNPHQQY	16	1904.89	Q71RC2;X6RLN4;Q96J85	Q71RC2	302	317	LARP4	La-related protein 4	yes	no	2	2.78e-05	168.3				By MS/MS	By MS/MS	By MS/MS				1	1	1	35347000	0	0	0	10664000	7794500	16888000
ASQKTDAEATDTEATET	17	1767.76	Q9Y3D3	Q9Y3D3	121	137	MRPS16	28S ribosomal protein S16, mitochondrial	yes	yes	2	6.4173e-09	182.07	By MS/MS	By MS/MS	By MS/MS	By MS/MS	By MS/MS	By MS/MS	1	1	1	1	1	1	908820000	206540000	183150000	168420000	115130000	141710000	93876000
ASQNRDPAATSVAAAR	16	1584.8	K4DI81;A0A0A0MSE8;A0A087WVK1;O00762	K4DI81	2	17	UBE2C	Ubiquitin-conjugating enzyme E2 C	yes	no	2;3	0.0028791	121.24				By matching	By MS/MS	By MS/MS				1	1	2	476550000	0	0	0	130370000	122620000	223560000
ASQPAAYAAQATTPMAGSY	19	1855.84	Q96PK6	Q96PK6	443	461	RBM14	RNA-binding protein 14	yes	yes	2	1.6231e-05	157.22				By MS/MS	By MS/MS	By MS/MS				1	1	1	81714000	0	0	0	22999000	34914000	23802000
ASQPDVDGFLVGGASLKPEFV	21	2132.08	P60174	P60174	259	279	TPI1	Triosephosphate isomerase	yes	yes	2	0.0014997	83.106	By MS/MS		By MS/MS		By MS/MS		1		1		1		10327000	1920000	0	3583000	0	4823600	0
ASQSQGIQQLLQ	12	1299.68	O75348;F2Z307;O95670	O75348	2	13	ATP6V1G1;ATP6V1G2-DDX39B;ATP6V1G2	V-type proton ATPase subunit G 1;V-type proton ATPase subunit G 2	yes	no	2	0.03705	76.282	By MS/MS						1						10475000	10475000	0	0	0	0	0
ASQSQGIQQLLQAEK	15	1627.85	O75348;F2Z307;O95670	O75348	2	16	ATP6V1G1;ATP6V1G2-DDX39B;ATP6V1G2	V-type proton ATPase subunit G 1;V-type proton ATPase subunit G 2	yes	no	2	0.029091	58.116				By MS/MS						1			28750000	0	0	0	28750000	0	0
ASQSQGIQQLLQAEKR	16	1783.95	O75348;F2Z307;O95670	O75348	2	17	ATP6V1G1;ATP6V1G2-DDX39B;ATP6V1G2	V-type proton ATPase subunit G 1;V-type proton ATPase subunit G 2	yes	no	2;3	3.4464e-05	166.86				By MS/MS	By MS/MS	By MS/MS				2	1	2	171720000	0	0	0	38073000	36579000	97068000
ASQSQGIQQLLQAEKRAAEKVSEAR	25	2725.45	O75348	O75348	2	26	ATP6V1G1	V-type proton ATPase subunit G 1	yes	yes	4	3.4498e-08	122.04				By MS/MS	By MS/MS	By MS/MS				1	1	1	47583000	0	0	0	17026000	14386000	16171000
ASRKEGTGSTATSSSSTAGAAGK	23	2069	A0A087WZK9;B3KS98;O15372;E5RHC7;E5RH59;E5RFW7;E5RFH0;E5RGU4	A0A087WZK9	2	24	EIF3H	Eukaryotic translation initiation factor 3 subunit H	yes	no	3	7.5274e-08	140.45				By MS/MS	By MS/MS	By MS/MS				1	1	1	213180000	0	0	0	73303000	69637000	70245000
ASRKEGTGSTATSSSSTAGAAGKGK	25	2254.11	A0A087WZK9;B3KS98;O15372;E5RHC7;E5RH59;E5RFW7;E5RFH0;E5RGU4	A0A087WZK9	2	26	EIF3H	Eukaryotic translation initiation factor 3 subunit H	yes	no	4	2.8779e-08	123.29			By matching	By MS/MS	By MS/MS	By MS/MS			1	1	1	1	312000000	0	0	4499900	118510000	97332000	91659000
ASRLLLNNGAK	11	1155.67	E9PEF9;E9PCX2;P15121	E9PEF9	2	12	AKR1B1	Aldose reductase	yes	no	2	0.001444	152.54				By MS/MS	By MS/MS	By MS/MS				1	1	1	126300000	0	0	0	32569000	39759000	53977000
ASRLLLNNGAKMP	13	1383.77	E9PEF9;E9PCX2;P15121	E9PEF9	2	14	AKR1B1	Aldose reductase	yes	no	2	0.0013503	138.22	By MS/MS	By MS/MS	By MS/MS	By MS/MS	By MS/MS	By MS/MS	1	1	1	1	1	1	169250000	9558600	12645000	14347000	41648000	33813000	57237000
ASRVPESIKNALVP	14	1479.84	O95861	O95861	295	308	BPNT1	3(2),5-bisphosphate nucleotidase 1	yes	yes	2;3	0.0021854	107.03				By MS/MS	By MS/MS	By MS/MS				2	2	2	266300000	0	0	0	90393000	58300000	117600000
ASSDIQVKELEK	12	1345.71	P16949;A2A2D0	P16949	2	13	STMN1	Stathmin	yes	no	2	5.6255e-13	196.24				By MS/MS	By MS/MS	By MS/MS				1	1	1	321110000	0	0	0	106090000	80890000	134140000
ASSDIQVKELEKR	13	1501.81	P16949;A2A2D0	P16949	2	14	STMN1	Stathmin	yes	no	2;3	1.0638e-47	234.92				By MS/MS	By MS/MS	By MS/MS				2	2	2	2406600000	0	0	0	794710000	780710000	831170000
ASSDIQVKELEKRASGQAF	19	2063.06	P16949;A2A2D0	P16949	2	20	STMN1	Stathmin	yes	no	3	0.0016845	117.84	By MS/MS	By MS/MS	By MS/MS	By MS/MS	By MS/MS	By MS/MS	1	1	1	1	1	1	262650000	18508000	25543000	19975000	66737000	47129000	84755000
ASSDIQVKELEKRASGQAFE	20	2192.11	P16949;A2A2D0	P16949	2	21	STMN1	Stathmin	yes	no	3	0.0026691	84.249	By MS/MS	By MS/MS	By MS/MS	By MS/MS	By MS/MS		1	1	1	1	1		122350000	28691000	37946000	32686000	10970000	12058000	0
ASSDIQVKELEKRASGQAFEL	21	2305.19	P16949;A2A2D0	P16949	2	22	STMN1	Stathmin	yes	no	3	0.0015288	82.765	By MS/MS	By MS/MS	By MS/MS	By MS/MS			1	1	1	1			121660000	28060000	37112000	26595000	29897000	0	0
ASSDIQVKELEKRASGQAFELI	22	2418.28	P16949;A2A2D0	P16949	2	23	STMN1	Stathmin	yes	no	3	0.0037828	65.25	By MS/MS	By MS/MS	By MS/MS				1	1	1				58881000	17277000	27042000	14562000	0	0	0
ASSDIQVKELEKRASGQAFELIL	23	2531.36	P16949;A2A2D0	P16949	2	24	STMN1	Stathmin	yes	no	3	0.0020396	71.148	By matching	By MS/MS	By matching				1	1	1				41955000	8766200	19891000	13297000	0	0	0
ASSGAGDPLDSKRGEAP	17	1613.76	K7EPV0;Q9Y2R0	K7EPV0	2	18	COA3	Cytochrome c oxidase assembly factor 3 homolog, mitochondrial	yes	no	2	0.0030479	88.101	By MS/MS		By MS/MS				1		1				0	0	0	0	0	0	0
ASSNHLGKNLQL	12	1280.68	A0A087WZK9;B3KS98;O15372;E5RJT0	A0A087WZK9	231	242	EIF3H	Eukaryotic translation initiation factor 3 subunit H	yes	no	2	0.0040439	101.38	By MS/MS	By MS/MS	By MS/MS				1	1	1				75804000	23607000	22382000	29815000	0	0	0
ASSNHLGKNLQLL	13	1393.77	A0A087WZK9;B3KS98;O15372;E5RJT0	A0A087WZK9	231	243	EIF3H	Eukaryotic translation initiation factor 3 subunit H	yes	no	2	0.024446	79.07	By matching	By matching	By MS/MS				1	1	1				83213000	22004000	32524000	28686000	0	0	0
ASSNHLGKNLQLLMDRV	17	1895	A0A087WZK9;B3KS98;O15372;E5RJT0	A0A087WZK9	231	247	EIF3H	Eukaryotic translation initiation factor 3 subunit H	yes	no	3	0.017414	66.606	By MS/MS						1						7022100	7022100	0	0	0	0	0
ASSNTVLMRLVASAY	15	1581.82	O95861;F8VVW8;F8VZG4;F8W1J0;A6NF51	O95861	2	16	BPNT1	3(2),5-bisphosphate nucleotidase 1	yes	no	2	2.6373e-37	225.33				By MS/MS	By matching	By MS/MS				1	1	1	52255000	0	0	0	11404000	11455000	29395000
ASSPGGVYATR	11	1064.53	P08670;B0YJC4;A0A1B0GTT5;A0A1B0GVG8	P08670	54	64	VIM	Vimentin	yes	no	2	0.011905	100.48	By MS/MS	By MS/MS	By matching	By matching	By MS/MS	By MS/MS	1	1	1	1	1	1	3167900000	179180000	144630000	95437000	983340000	624490000	1140800000
ASSPGGVYATRS	12	1151.56	P08670;B0YJC4;A0A1B0GTT5;A0A1B0GVG8	P08670	54	65	VIM	Vimentin	yes	no	2	0.02268	67.726	By MS/MS						1						84930000	84930000	0	0	0	0	0
ASSPGGVYATRSS	13	1238.59	P08670;B0YJC4;A0A1B0GTT5;A0A1B0GVG8	P08670	54	66	VIM	Vimentin	yes	no	2	0.033333	59.542		By matching	By MS/MS	By matching	By matching	By matching		1	1	1	1	1	170940000	0	68055000	37089000	24686000	16080000	25026000
ASSPGGVYATRSSA	14	1309.63	P08670;B0YJC4;A0A1B0GTT5;A0A1B0GVG8	P08670	54	67	VIM	Vimentin	yes	no	2	0.0023809	103.75	By matching	By MS/MS	By MS/MS	By MS/MS	By MS/MS	By MS/MS	1	1	1	1	1	1	1039500000	336740000	219670000	160790000	106090000	86024000	130240000
ASSPGGVYATRSSAVR	16	1564.8	P08670;B0YJC4;A0A1B0GTT5;A0A1B0GVG8	P08670	54	69	VIM	Vimentin	yes	no	3	0.011827	79.771		By MS/MS	By MS/MS	By matching	By MS/MS	By MS/MS		1	1	1	1	1	1537600000	0	392970000	220230000	331770000	252040000	340590000
ASSPGGVYATRSSAVRLR	18	1833.98	P08670;B0YJC4;A0A1B0GTT5;A0A1B0GVG8	P08670	54	71	VIM	Vimentin	yes	no	3	0.0084425	78.234	By MS/MS	By MS/MS	By MS/MS	By MS/MS	By matching	By matching	1	1	1	1	1	1	524620000	150840000	75308000	91915000	64096000	64681000	77788000
ASSQLNRPNSLVGITSAY	18	1876.96	O14974;H0YIL7;H0YIS3	O14974	793	810	PPP1R12A	Protein phosphatase 1 regulatory subunit 12A	yes	no	2	0.002579	116.51				By MS/MS	By MS/MS	By MS/MS				1	1	1	55510000	0	0	0	15348000	11976000	28186000
ASSSGNDDDLTIPR	14	1446.66	Q01658	Q01658	2	15	DR1	Protein Dr1	yes	yes	2	0.0064914	81.625				By MS/MS		By MS/MS				1		1	26534000	0	0	0	10233000	0	16301000
ASSSIESEAKPAQPQPTGE	19	1912.9	D6RBI8;Q14154	D6RBI8	200	218	KIAA0141	Death ligand signal enhancer	yes	no	2	1.0813e-14	192.18	By MS/MS	By MS/MS	By MS/MS				1	1	1				21701000	7253000	7150500	7297300	0	0	0
ASSSSLEKSYELPDGQVITI	20	2123.06	P60709;A0A2R8Y793;A0A2R8YEA7;A5A3E0;Q6S8J3;P0CG38;P0CG39;P63261;I3L4N8;P68133;P68032;P63267;P62736	P60709	231	250	ACTB;POTEF;POTEE;POTEI;POTEJ;ACTG1;ACTA1;ACTC1;ACTG2;ACTA2	Actin, cytoplasmic 1;Actin, cytoplasmic 1, N-terminally processed;POTE ankyrin domain family member F;POTE ankyrin domain family member E;POTE ankyrin domain family member I;POTE ankyrin domain family member J;Actin, cytoplasmic 2;Actin, cytoplasmic 2, N-terminally processed;Actin, alpha skeletal muscle;Actin, alpha cardiac muscle 1;Actin, gamma-enteric smooth muscle;Actin, aortic smooth muscle	no	no	2	0.0024737	85.457	By MS/MS		By MS/MS				1		1				8500200	3414500	0	5085700	0	0	0
ASSVGNVADSTEPTKR	16	1617.8	O15294	O15294	2	17	OGT	UDP-N-acetylglucosamine--peptide N-acetylglucosaminyltransferase 110 kDa subunit	yes	yes	2	8.6668e-135	301.93				By MS/MS	By MS/MS	By MS/MS				1	1	1	179120000	0	0	0	52070000	48442000	78607000
ASTDYSTYSQAAAQQGY	17	1810.76	B0QYK0;Q01844;B0QYJ7;F8WC90;C9JGE3;A0A0D9SFL3;B0QYJ6;B0QYJ3;B0QYJ4	B0QYK0	2	18	EWSR1	RNA-binding protein EWS	yes	no	2	2.3099e-13	189.58				By MS/MS	By MS/MS	By MS/MS				1	1	1	220380000	0	0	0	93676000	62035000	64665000
ASTDYSTYSQAAAQQGYSAY	20	2131.9	B0QYK0;Q01844;B0QYJ7;F8WC90;C9JGE3;A0A0D9SFL3;B0QYJ6;B0QYJ3;B0QYJ4	B0QYK0	2	21	EWSR1	RNA-binding protein EWS	yes	no	2	1.9273e-09	169.58					By MS/MS						1		29239000	0	0	0	0	29239000	0
ASTPAGPAFPVQVKV	15	1467.81	Q15654	Q15654	160	174	TRIP6	Thyroid receptor-interacting protein 6	yes	yes	2	0.0098684	80.979	By MS/MS	By MS/MS	By MS/MS				1	1	1				86585000	24288000	34441000	27856000	0	0	0
ASVGECPAPVPVKDK	15	1495.77	P56134	P56134	2	16	ATP5J2	ATP synthase subunit f, mitochondrial	yes	yes	2	0.0016075	139.89	By MS/MS	By MS/MS	By MS/MS	By MS/MS	By MS/MS	By MS/MS	1	1	1	1	1	1	180840000	19928000	20412000	22527000	44747000	37708000	35515000
ASVPSVQIQGQR	12	1268.68	Q86YP4	Q86YP4	274	285	GATAD2A	Transcriptional repressor p66-alpha	yes	yes	2	0.016894	71.349				By MS/MS	By matching	By matching				1	1	1	74850000	0	0	0	19469000	19163000	36218000
ASVRAVPNPVINPYQPAPPSGY	22	2293.19	P11940;E7ERJ7;E7EQV3;A0A087WTT1;H0YAR2;H0YB86;H0YAW6	P11940	387	408	PABPC1	Polyadenylate-binding protein 1;Polyadenylate-binding protein	yes	no	3	0.0018582	68.88				By MS/MS		By MS/MS				1		1	52208000	0	0	0	16758000	0	35449000
ASVRAVPNPVINPYQPAPPSGYF	23	2440.25	P11940;E7ERJ7;E7EQV3;A0A087WTT1;H0YAR2;H0YB86;H0YAW6	P11940	387	409	PABPC1	Polyadenylate-binding protein 1;Polyadenylate-binding protein	yes	no	3	0.025715	53.747						By MS/MS						1	32735000	0	0	0	0	0	32735000
ASVSELACIY	10	1054.5	P05386;H0YL57	P05386	2	11	RPLP1	60S acidic ribosomal protein P1	yes	no	2	0.031553	77.674	By matching	By matching	By matching	By matching	By matching	By MS/MS	1	1	1	1	1	1	202750000	2397200	7153500	5286700	47738000	51783000	88391000
ASVSELACIYSAL	13	1325.65	P05386;H0YL57	P05386	2	14	RPLP1	60S acidic ribosomal protein P1	yes	no	2	0.0083528	79.906			By matching		By MS/MS	By matching			1		1	1	5094800	0	0	934690	0	1831000	2329100
ASVSVPDSSGPERILSI	17	1712.89	P61978;Q5T6W2	P61978	74	90	HNRNPK	Heterogeneous nuclear ribonucleoprotein K	yes	no	2	0.028757	57.802	By matching	By MS/MS	By matching				1	1	1				17051000	4252300	6522500	6276400	0	0	0
ASYGDLKNAIEKL	13	1420.76	Q13243	Q13243	152	164	SRSF5	Serine/arginine-rich splicing factor 5	yes	yes	2;3	0.0046229	95.507	By MS/MS	By MS/MS	By MS/MS				2	2	2				143420000	43623000	54677000	45120000	0	0	0
ATADPEPPLEEL	12	1280.61	P08559;Q5JPU3	P08559	353	364	PDHA1	Pyruvate dehydrogenase E1 component subunit alpha, somatic form, mitochondrial	yes	no	2	0.0051141	96.668	By MS/MS	By MS/MS	By MS/MS				1	1	1				27059000	9030800	10577000	7451400	0	0	0
ATADPEPPLEELG	13	1337.64	P08559;Q5JPU3	P08559	353	365	PDHA1	Pyruvate dehydrogenase E1 component subunit alpha, somatic form, mitochondrial	yes	no	2	0.00074372	142.92	By MS/MS	By MS/MS	By MS/MS	By MS/MS	By MS/MS	By MS/MS	1	1	1	1	1	1	314600000	64750000	70591000	51922000	44436000	45079000	37821000
ATAEVLNIGK	10	1014.57	E9PBS1;P22234	E9PBS1	2	11	PAICS	Multifunctional protein ADE2;Phosphoribosylaminoimidazole-succinocarboxamide synthase;Phosphoribosylaminoimidazole carboxylase	yes	no	2	4.0196e-05	152.63			By matching	By MS/MS	By MS/MS	By MS/MS			1	1	1	1	465180000	0	0	6758300	134500000	133930000	189990000
ATAEVLNIGKK	11	1142.67	E9PBS1;P22234	E9PBS1	2	12	PAICS	Multifunctional protein ADE2;Phosphoribosylaminoimidazole-succinocarboxamide synthase;Phosphoribosylaminoimidazole carboxylase	yes	no	2	5.8871e-37	222.42	By MS/MS	By MS/MS	By MS/MS	By MS/MS	By MS/MS	By MS/MS	1	1	1	1	1	1	1811300000	0	17646000	16868000	600640000	505120000	671050000
ATAEVLNIGKKL	12	1255.75	E9PBS1;P22234	E9PBS1	2	13	PAICS	Multifunctional protein ADE2;Phosphoribosylaminoimidazole-succinocarboxamide synthase;Phosphoribosylaminoimidazole carboxylase	yes	no	2	4.1149e-12	187.97	By MS/MS	By MS/MS	By MS/MS	By MS/MS	By MS/MS	By matching	1	1	1	1	1	1	165210000	20824000	42415000	37137000	29343000	22387000	13108000
ATAEVLNIGKKLY	13	1418.81	E9PBS1;P22234	E9PBS1	2	14	PAICS	Multifunctional protein ADE2;Phosphoribosylaminoimidazole-succinocarboxamide synthase;Phosphoribosylaminoimidazole carboxylase	yes	no	2	1.1535e-26	215.06	By matching	By MS/MS		By MS/MS	By MS/MS	By MS/MS	1	1		2	1	1	234330000	2563700	3847500	0	108750000	38895000	80279000
ATAEVLNIGKKLYE	14	1547.86	E9PBS1;P22234	E9PBS1	2	15	PAICS	Multifunctional protein ADE2;Phosphoribosylaminoimidazole-succinocarboxamide synthase;Phosphoribosylaminoimidazole carboxylase	yes	no	2	1.6197e-27	217.09	By MS/MS	By MS/MS	By MS/MS				1	1	1				75764000	15012000	38482000	22269000	0	0	0
ATAEVLNIGKKLYEG	15	1604.88	E9PBS1;P22234	E9PBS1	2	16	PAICS	Multifunctional protein ADE2;Phosphoribosylaminoimidazole-succinocarboxamide synthase;Phosphoribosylaminoimidazole carboxylase	yes	no	2	3.9317e-08	176.05	By matching	By MS/MS	By matching	By MS/MS	By MS/MS	By MS/MS	1	1	1	1	1	1	32951000	2346000	4848600	3710700	6123500	5848000	10074000
ATAEVLNIGKKLYEGK	16	1732.97	E9PBS1;P22234	E9PBS1	2	17	PAICS	Multifunctional protein ADE2;Phosphoribosylaminoimidazole-succinocarboxamide synthase;Phosphoribosylaminoimidazole carboxylase	yes	no	2;3	4.1522e-05	165.34			By matching	By MS/MS	By MS/MS	By MS/MS			1	1	2	2	449200000	0	0	2184100	161330000	123980000	161720000
ATAEVLNIGKKLYEGKTK	18	1962.12	E9PBS1;P22234	E9PBS1	2	19	PAICS	Multifunctional protein ADE2;Phosphoribosylaminoimidazole-succinocarboxamide synthase;Phosphoribosylaminoimidazole carboxylase	yes	no	3	0.031066	55.322				By matching	By MS/MS					1	1		13794000	0	0	0	8365200	5428900	0
ATAPIPGATLLDDLITPAKL	20	1990.13	Q9BRR8	Q9BRR8	134	153	GPATCH1	G patch domain-containing protein 1	yes	yes	2	0.0010642	117.2		By MS/MS						1					4105300	0	4105300	0	0	0	0
ATASHRNTEEEGLKYK	16	1832.9	E9PK09;E9PQN2;E9PKI6;E9PK91;Q9NYF8;A0A1W2PQ43	E9PK09	424	439	BCLAF1	Bcl-2-associated transcription factor 1	yes	no	4	0.034733	56.514				By matching	By matching	By MS/MS				1	1	1	59866000	0	0	0	20527000	17537000	21803000
ATASHRNTEEEGLKYKSK	18	2048.03	E9PK09;E9PQN2;E9PKI6;E9PK91;Q9NYF8;A0A1W2PQ43	E9PK09	424	441	BCLAF1	Bcl-2-associated transcription factor 1	yes	no	4	0.0088486	77.221					By MS/MS	By MS/MS					1	1	48640000	0	0	0	0	20098000	28542000
ATATPVPPR	9	908.508	P20700;E9PBF6;A0A0D9SFE5;A0A0D9SFY5	P20700	2	10	LMNB1	Lamin-B1	yes	no	2	0.0071064	126.28				By MS/MS	By MS/MS	By MS/MS				1	1	1	2209200000	0	0	0	626800000	513370000	1069000000
ATATPVPPRMGSR	13	1339.7	P20700;E9PBF6;A0A0D9SFE5;A0A0D9SFY5	P20700	2	14	LMNB1	Lamin-B1	yes	no	2	1.4837e-07	177.44				By MS/MS	By MS/MS	By MS/MS				2	2	2	2182300000	0	0	0	714500000	533650000	934100000
ATDELATKLSR	11	1203.65	Q96C19	Q96C19	2	12	EFHD2	EF-hand domain-containing protein D2	yes	yes	2	6.1363e-37	222				By MS/MS	By MS/MS	By MS/MS				1	1	1	1638700000	0	0	0	532900000	465510000	640250000
ATDELATKLSRR	12	1359.75	Q96C19	Q96C19	2	13	EFHD2	EF-hand domain-containing protein D2	yes	yes	3	0.033509	63.091				By MS/MS	By matching	By matching				1	1	1	111410000	0	0	0	39911000	41608000	29890000
ATDLGGTSQAGTSQR	15	1448.69	C9J6P4;Q7Z2W4	C9J6P4	315	329	ZC3HAV1	Zinc finger CCCH-type antiviral protein 1	yes	no	2	0.002032	122.34				By matching	By MS/MS	By MS/MS				1	1	1	30486000	0	0	0	9346700	8053600	13086000
ATDSWALAVDEQEAAVK	17	1802.87	I3L0H8;Q9NUU7;H3BP36;H3BP50;J3QRH0;H3BSL8;H3BTB3	I3L0H8	2	18	DDX19A	ATP-dependent RNA helicase DDX19A	yes	no	2	0.0038023	106.17				By MS/MS	By matching	By MS/MS				1	1	1	37676000	0	0	0	11140000	13673000	12863000
ATDTSQGELVHPK	13	1381.68	Q5SSJ5;X6RGJ2;B0QZK9;B0QZK8	Q5SSJ5	2	14	HP1BP3	Heterochromatin protein 1-binding protein 3	yes	no	2	1.108e-41	214.26				By MS/MS	By MS/MS	By MS/MS				1	1	2	548310000	0	0	0	311020000	237300000	0
ATEEKKPETEAAR	13	1458.73	V9GYQ5;V9GZ59;P61964	V9GYQ5	2	14	WDR5	WD repeat-containing protein 5	yes	no	3	0.001936	117.92		By matching		By MS/MS	By matching	By MS/MS		1		1	1	1	445090000	0	4832400	0	164160000	102870000	173220000
ATEHPEPPKAELQLPPPPPPGHY	23	2498.26	E9PPJ0;Q13435;E9PJT3;E9PJ04	E9PPJ0	2	24	SF3B2	Splicing factor 3B subunit 2	yes	no	3	7.692e-08	140.2				By MS/MS	By MS/MS	By MS/MS				1	1	1	120740000	0	0	0	42119000	23810000	54816000
ATEQRPFHLVVFGASGF	17	1861.95	Q8NBX0	Q8NBX0	2	18	SCCPDH	Saccharopine dehydrogenase-like oxidoreductase	yes	yes	2	0.0059174	103.88				By MS/MS		By MS/MS				1		1	10194000	0	0	0	0	0	10194000
ATESPSDSPEDGPG	14	1344.53	O75648	O75648	403	416	TRMU	Mitochondrial tRNA-specific 2-thiouridylase 1	yes	yes	2	0.0012516	141.02	By MS/MS	By MS/MS	By MS/MS	By MS/MS	By MS/MS	By matching	1	1	1	1	1	1	103750000	26641000	24252000	20774000	10474000	10036000	11577000
ATETVELHK	9	1026.53	P82979;F8VZQ9;F8VS12	P82979	2	10	SARNP	SAP domain-containing ribonucleoprotein	yes	no	2	0.023181	106.91				By MS/MS	By matching	By MS/MS				1	1	1	48752000	0	0	0	16173000	9932300	22647000
ATETVELHKL	10	1139.62	P82979;F8VZQ9;F8VS12	P82979	2	11	SARNP	SAP domain-containing ribonucleoprotein	yes	no	2	0.0016727	125.16	By MS/MS	By MS/MS	By MS/MS				1	1	1				165530000	54475000	59365000	51688000	0	0	0
ATETVELHKLK	11	1267.71	P82979;F8VZQ9;F8VS12	P82979	2	12	SARNP	SAP domain-containing ribonucleoprotein	yes	no	2;3	0.0026306	111.61	By MS/MS	By matching	By matching	By MS/MS	By matching	By MS/MS	2	2	1	1	1	1	151540000	44218000	40509000	18012000	18459000	8284100	22054000
ATETVELHKLKLAEL	15	1693.96	P82979;F8VZQ9;F8VS12	P82979	2	16	SARNP	SAP domain-containing ribonucleoprotein	yes	no	2;3	0.013134	75.739			By MS/MS	By MS/MS	By matching	By matching			1	1	1	1	37939000	0	0	0	13279000	9352700	15307000
ATETVELHKLKLAELKQECLAR	22	2522.39	P82979;F8VZQ9;F8VS12	P82979	2	23	SARNP	SAP domain-containing ribonucleoprotein	yes	no	4;5	6.8201e-05	119.01				By MS/MS	By MS/MS	By MS/MS				2	2	2	232340000	0	0	0	80350000	54383000	97611000
ATEVAADALGEEWKGY	16	1708.79	P62753;A2A3R5	P62753	33	48	RPS6	40S ribosomal protein S6	yes	no	2	0.0048988	104.04				By MS/MS	By MS/MS	By MS/MS				1	1	1	90703000	0	0	0	24408000	25938000	40357000
ATGANATPLDFPSK	14	1388.69	Q15637;F8WEV5	Q15637	2	15	SF1	Splicing factor 1	yes	no	2	0.0041083	89.43				By MS/MS	By MS/MS	By MS/MS				1	1	1	43857000	0	0	0	11619000	13011000	19226000
ATGANATPLDFPSKK	15	1516.79	Q15637;F8WEV5	Q15637	2	16	SF1	Splicing factor 1	yes	no	2	5.9761e-13	189.24				By MS/MS	By MS/MS	By MS/MS				1	1	1	106340000	0	0	0	33422000	28630000	44284000
ATGANATPLDFPSKKR	16	1672.89	Q15637;F8WEV5	Q15637	2	17	SF1	Splicing factor 1	yes	no	3	0.0021633	131.24				By MS/MS	By MS/MS	By MS/MS				1	1	1	460180000	0	0	0	145880000	148020000	166280000
ATGATQQDANASSLLDIY	18	1837.87	Q14978;A0A0A0MRM9;S4R341	Q14978	37	54	NOLC1	Nucleolar and coiled-body phosphoprotein 1	yes	no	2	1.5676e-14	194.39				By MS/MS		By MS/MS				1		1	40779000	0	0	0	13668000	0	27110000
[truncated: 8,933 more rows]
