# Supplementary material for: The 20S as a stand-alone proteasome in cells can degrade the ubiquitin tag
Source: Nat Commun. 2021 Oct 26;12:6173. doi: 10.1038/s41467-021-26427-0 (PMC8548400; doi:10.1038/s41467-021-26427-0)
Supplement: Supplementary file 11 — Dataset 8 [file 41467_2021_26427_MOESM11_ESM.xlsx]

## Sheet: PSMD_KD3
probability	spectrum	expect	ions	peptide	protein	calc_neutral_pep_mass	peak_area
0.9775	Seq61411_HFX.54803.54803.3	0.105	10/100	V.KVGDKVLLPEYGGTKVVLDDKDYFLF.R	sp|P61604|CH10_HUMAN	2957.58	319000
0.9995	Seq61411_HFX.64846.64846.3	0.00438	10/100	R.NLDIERPTYTNLNRLISQIVSSITAS.L	sp|P68363|TBA1B_HUMAN	2917.55	4530000
1	Seq61411_HFX.44378.44378.3	4.75e-05	10/100	F.SFVPPSKASLAPTPAASPVAPSAASF.S	sp|P35658|NU214_HUMAN	2454.28	31200000
1	Seq61411_HFX.65113.65113.3	2.75e-07	10/100	F.SQSGNPVMSTVAFLASVVDPRVASAA.A	sp|Q8TAQ2|SMRC2_HUMAN	2560.3	1730000
0.9213	Seq61411_HFX.28207.28207.4	0.229	10/102	R.FVNVVPTFGKKKGPNANS.-	sp|P62861|RS30_HUMAN,tr|E9PR30|E9PR30_HUMAN	1903.03	55700000
0.9215	Seq61411_HFX.39866.39866.4	0.176	10/102	Y.ARTDGKVFQFLNAKCESA.F	sp|P83731|RL24_HUMAN	1983.98	6420000
1	Seq61411_HFX.41461.41461.4	0.0054	10/102	K.AGGTEIGKTLAEKSRGLF.S	sp|O95218|ZRAB2_HUMAN	1833.99	5850000
1	Seq61411_HFX.54963.54963.4	8.65e-06	10/102	F.RM[147.04]TDQEAIQDLWQWRKSL.-	sp|P06748|NPM_HUMAN	2319.14	11500000
1	Seq61411_HFX.58417.58417.4	2.83e-05	10/102	F.RMTDQEAIQDLWQWRKSL.-	sp|P06748|NPM_HUMAN	2303.15	46100000
0.9496	Seq61411_HFX.52933.52933.3	0.192	10/104	F.FMPGFAPLTSRGSQQYRALTVPELTQQ.M	sp|Q13885|TBB2A_HUMAN	3022.53	1850000
0.9045	Seq61411_HFX.04682.04682.4	0.259	10/108	R.KAHDEAVRSEKKAKKARPE.-	sp|O00541|PESC_HUMAN,tr|B5MCF9|B5MCF9_HUMAN,tr|B3KXD6|B3KXD6_HUMAN,tr|H7C267|H7C267_HUMAN	2177.2	3460000
0.9486	Seq61411_HFX.60218.60218.3	0.199	10/108	Y.VGNLGTGAGKGELERAFSYYGPLRTVWI.A	sp|Q16629|SRSF7_HUMAN	3010.57	501000
0.9712	Seq61411_HFX.05902.05902.4	0.11	10/108	A.EDDEDDDVDTKKQKTDEDD.-	sp|P06454|PTMA_HUMAN,tr|B8ZZW7|B8ZZW7_HUMAN,tr|B8ZZQ6|B8ZZQ6_HUMAN,tr|H7C2N1|H7C2N1_HUMAN,tr|B8ZZA1|B8ZZA1_HUMAN	2253.89	13000000
0.9779	Seq61411_HFX.06788.06788.4	0.107	10/108	M.PKAPKGKSAGREKKVIHPY.S	sp|Q96EY4|TMA16_HUMAN,tr|D6RC31|D6RC31_HUMAN,tr|D6RA57|D6RA57_HUMAN,tr|D6RE67|D6RE67_HUMAN	2090.21	1500000
0.9954	Seq61411_HFX.56102.56102.3	0.029	10/108	M.PGPTQTLSPNGENNNDIIQDNNGTIIPF.R	sp|Q15555|MARE2_HUMAN	2979.42	2910000
1	Seq61411_HFX.54356.54356.4	0.000121	10/108	K.LRAESDFVKFDTPFLPKPL.F	sp|Q14684|RRP1B_HUMAN	2219.2	2720000
0.9946	Seq61411_HFX.02809.02809.5	0.0272	10/112	K.AVKPKAAKPKTAKPK.A	sp|P10412|H14_HUMAN	1562	3890000
0.9998	Seq61411_HFX.46643.46643.3	0.0108	10/112	Y.GGSGDGYNGFGNDGSNFGGGGSYNDFGNY.N	sp|Q32P51|RA1L2_HUMAN	2809.05	6440000
1	Seq61411_HFX.03510.03510.5	0.00553	10/112	M.PEPTKSAPAPKKGSK.K	sp|P58876|H2B1D_HUMAN	1521.85	14700000
1	Seq61411_HFX.65239.65239.3	1.28e-06	10/112	Y.IAAPSGSAADKVVIEACDELGIILAHTNL.R	sp|P31939|PUR9_HUMAN	2890.51	3130000
0.9618	Seq61411_HFX.10375.10375.4	0.145	10/114	R.SMMGEREGQHYPERHGGPER.H	sp|Q15424|SAFB1_HUMAN	2339.03	1710000
0.9825	Seq61411_HFX.50076.50076.4	0.0864	10/114	Y.VGNLPPDIRTKDIEDVFYKY.G	sp|Q07955|SRSF1_HUMAN	2381.23	10500000
1	Seq61411_HFX.42674.42674.4	0.00784	10/114	W.DRNNPEPWNKLGPNDQYKFY.S	sp|O00483|NDUA4_HUMAN	2494.17	11000000
0.9808	Seq61411_HFX.13252.13252.2	0.212	10/12	P.GPPPPPP.P	sp|Q9Y2G1|MYRF_HUMAN	657.349	7800000
0.9842	Seq61411_HFX.15955.15955.2	0.165	10/12	L.SPRPISY.L	sp|P22222|NS3CCNB1_HUMAN	818.429	153000000
0.9982	Seq61411_HFX.20843.20843.2	0.0662	10/12	K.KPEAKFF.T	sp|O76021|RL1D1_HUMAN	865.47	6850000
0.9999	Seq61411_HFX.10309.10309.2	0.0219	10/12	Y.VYKVLKQ.V	sp|P58876|H2B1D_HUMAN	876.543	547000000
0.888	Seq61411_HFX.12730.12730.4	0.297	10/120	K.VLATVTKPVGGDKNGGTRVVK.L	sp|Q02878|RL6_HUMAN	2095.21	19100000
0.8919	Seq61411_HFX.50362.50362.4	0.131	10/120	C.APPTAYIDFARQKLDPKIAVA.A	sp|P60174|TPIS_HUMAN	2284.26	25800000
0.9889	Seq61411_HFX.48204.48204.4	0.042	10/120	R.SATKVTADVINAAEKLQVVGR.A	sp|O43175|SERA_HUMAN	2169.21	4380000
0.9938	Seq61411_HFX.11927.11927.5	0.048	10/120	K.IVKPVKVSAPRVGGKR.-	sp|P83731|RL24_HUMAN	1690.07	85600000
0.8368	Seq61411_HFX.07575.07575.4	0.409	10/126	R.HGFREGTTPKPKRAAVAASSSS.-	sp|P61927|RL37_HUMAN	2241.16	60200000
0.8746	Seq61411_HFX.38795.38795.4	0.325	10/126	W.MIPTSDPAANLHPAKPKDFSAF.L	sp|P78527|PRKDC_HUMAN	2354.17	6260000
0.9245	Seq61411_HFX.46438.46438.4	0.169	10/126	K.VADSSKGPDEAKIKALLERTGY.T	sp|O60506|HNRPQ_HUMAN	2347.24	9030000
1	Seq61411_HFX.02923.02923.5	5.29e-05	10/128	P.KAAKPKVVKPKKAAPKK.K	sp|P16403|H12_HUMAN	1816.21	77700000
0.8923	Seq61411_HFX.54441.54441.4	0.288	10/132	R.VFIGNLNTALVKKSDVETIFSKY.G	sp|Q9UKM9|RALY_HUMAN	2585.41	3170000
0.9617	Seq61411_HFX.51036.51036.4	0.0473	10/132	D.FGSAAAGLYERPTAAAGLLYPER.G	sp|Q99684|GFI1_HUMAN	2380.22	482000
1	Seq61411_HFX.59823.59823.4	0.00621	10/132	K.TVTAMDVVYALKRQGRTLYGFGG.-	sp|P62805|H4_HUMAN	2502.31	5510000
1	Seq61411_HFX.60108.60108.4	0.00255	10/132	Y.VKNCFRMTDQEAIQDLWQWRKSL.-	sp|P06748|NPM_HUMAN	2894.43	2840000
0.995	Seq61411_HFX.02786.02786.5	0.0182	10/136	K.KAGGTKPKKPVGAAKKPK.K	sp|P16403|H12_HUMAN	1790.13	3260000
0.8064	Seq61411_HFX.22242.22242.2	0.682	10/14	R.REISELRT.K	sp|Q9NVF7|FBX28_HUMAN	1002.55	401000000
0.815	Seq61411_HFX.17985.17985.2	0.617	10/14	N.EPPPPPPP.F	sp|Q96QC0|PP1RA_HUMAN	826.423	15800000
0.8312	Seq61411_HFX.18654.18654.2	0.361	10/14	E.PPGPPPPP.P	sp|Q9NYV4|CDK12_HUMAN	754.401	7020000
0.8802	Seq61411_HFX.24885.24885.2	0.748	10/14	R.GANLKDYY.S	sp|Q08211|DHX9_HUMAN	942.445	48300000
0.8871	Seq61411_HFX.17274.17274.2	0.287	10/14	N.EPPPPPPP.F	sp|Q96QC0|PP1RA_HUMAN	826.423	45800000
0.9048	Seq61411_HFX.18993.18993.2	0.251	10/14	A.PPTPPPPP.P	sp|Q70E73|RAPH1_HUMAN	798.428	33400000
0.9147	Seq61411_HFX.38050.38050.2	0.562	10/14	K.IRIFDLGR.K	sp|P27635|RL10_HUMAN	988.582	20400000
0.9414	Seq61411_HFX.17628.17628.2	0.425	10/14	N.EPPPPPPP.F	sp|Q96QC0|PP1RA_HUMAN	826.423	48500000
0.9493	Seq61411_HFX.08916.08916.2	0.264	10/14	F.KGTFPDAR.E	sp|Q15233|NONO_HUMAN	890.461	2360000
0.9593	Seq61411_HFX.14532.14532.2	0.224	10/14	L.LGQRPGPY.D	sp|P31942|HNRH3_HUMAN	886.466	209000000
0.9645	Seq61411_HFX.20303.20303.2	0.305	10/14	R.NFRNPLAK.-	sp|P06733|ENOA_HUMAN,tr|A0A2R8Y6G6|A0A2R8Y6G6_HUMAN	958.535	688000000
0.9646	Seq61411_HFX.18650.18650.2	0.137	10/14	P.TPPPPPPP.A	sp|Q96SQ7|ATOH8_HUMAN,sp|Q9H6T0|ESRP2_HUMAN,DECOY0_tr_58519	798.428	169000000
0.965	Seq61411_HFX.19402.19402.2	0.228	10/14	E.PPGPPPPP.P	sp|Q9NYV4|CDK12_HUMAN	754.401	11800000
0.9799	Seq61411_HFX.28086.28086.2	0.0357	10/14	T.WGTEEFER.S	sp|O14949|QCR8_HUMAN	1052.46	15000000
0.9833	Seq61411_HFX.14704.14704.2	0.0326	10/14	R.KMRSPPKY.R	sp|Q49AM1|MTEF2_HUMAN	1005.54	8190000
0.9957	Seq61411_HFX.17415.17415.2	0.0997	10/14	W.VARNPPGF.A	sp|P84103|SRSF3_HUMAN	856.456	78700000
0.9982	Seq61411_HFX.10500.10500.2	0.0673	10/14	Y.HLPPSPKP.M	sp|P03928|ATP8_HUMAN	871.492	14800000
0.9987	Seq61411_HFX.37612.37612.2	0.0597	10/14	F.KIEPPGLF.R	sp|P11387|TOP1_HUMAN	899.512	451000000
0.9989	Seq61411_HFX.14755.14755.2	0.049	10/14	M.AMQRPGPY.D	sp|P55795|HNRH2_HUMAN	918.438	1660000000
0.999	Seq61411_HFX.36139.36139.2	0.0338	10/14	S.FVNDIFER.L	sp|P58876|H2B1D_HUMAN	1038.51	49200000
0.9991	Seq61411_HFX.38835.38835.2	0.0162	10/14	Y.YGPLRSVW.V	sp|P84103|SRSF3_HUMAN	976.513	56000000
0.9998	Seq61411_HFX.36472.36472.2	0.0262	10/14	S.FVNDIFER.L	sp|P58876|H2B1D_HUMAN	1038.51	31100000
0.9998	Seq61411_HFX.38619.38619.2	0.0279	10/14	Y.MLWLNASR.E	sp|Q08945|SSRP1_HUMAN	989.512	137000000
0.9999	Seq61411_HFX.14189.14189.2	0.0178	10/14	L.LGQRPGPY.D	sp|P31942|HNRH3_HUMAN	886.466	237000000
0.9999	Seq61411_HFX.17396.17396.2	0.0198	10/14	K.MINTDLSR.L	sp|P36578|RL4_HUMAN	948.47	674000000
1	Seq61411_HFX.10670.10670.2	0.00103	10/14	R.MGANNLER.M	sp|P52272|HNRPM_HUMAN	903.423	755000000
1	Seq61411_HFX.13145.13145.2	0.00513	10/14	R.HADVIPVR.R	sp|P22222|NS3CCNB1_HUMAN	905.508	181000000
1	Seq61411_HFX.13504.13504.2	0.000442	10/14	R.HADVIPVR.R	sp|P22222|NS3CCNB1_HUMAN	905.508	203000000
1	Seq61411_HFX.14414.14414.2	0.0138	10/14	M.AMQRPGPY.D	sp|P55795|HNRH2_HUMAN	918.438	1740000000
1	Seq61411_HFX.24749.24749.2	0.00123	10/14	R.MGPVMDRM.A	sp|P52272|HNRPM_HUMAN	935.403	145000000
1	Seq61411_HFX.32469.32469.2	0.000755	10/14	D.YDFQRDYY.D	sp|P07910|HNRPC_HUMAN	1168.48	44500000
1	Seq61411_HFX.33053.33053.2	0.0013	10/14	Y.DVKAPAMF.N	sp|P61247|RS3A_HUMAN	877.437	313000000
1	Seq61411_HFX.38678.38678.2	0.00676	10/14	R.YTVQFSKF.S	sp|Q8IX12|CCAR1_HUMAN	1018.51	16900000
1	Seq61411_HFX.08380.08380.4	0.00045	10/144	K.KKKKASKTAENATSGETLEENEAGD.-	sp|Q9UQ80|PA2G4_HUMAN	2635.29	7970000
0.9971	Seq61411_HFX.53480.53480.4	0.0169	10/150	K.IQKLLQDFFNGKELNKSINPDEAVAY.G	sp|P54652|HSP72_HUMAN	2993.55	150000000
1	Seq61411_HFX.35197.35197.4	0.00145	10/150	V.QAQRGPQPPPGEAGIPGHPTPPATLP.S	sp|Q8N9H9|CA127_HUMAN	2567.32	485000
1	Seq61411_HFX.59445.59445.4	0.00349	10/150	R.SVSDNDIRKYEMFAQTLQQSRGFGSF.R	sp|P55072|TERA_HUMAN	3010.42	3080000
0.844	Seq61411_HFX.20989.20989.2	0.966	10/16	C.VRSIQADGL.V	sp|P24534|EF1B_HUMAN	957.524	136000000
0.8482	Seq61411_HFX.12557.12557.2	0.18	10/16	H.LGGPAVGPR.G	sp|P43243|MATR3_HUMAN	822.471	143000000
0.8532	Seq61411_HFX.22104.22104.2	0.0506	10/16	Y.SALRIPPED.-	sp|Q96BI3|APH1A_HUMAN	996.524	25400000
0.8558	Seq61411_HFX.19343.19343.2	0.892	10/16	L.VAIGQTLAR.Q	sp|Q9NSI2|F207A_HUMAN	927.55	48400000
0.8617	Seq61411_HFX.26127.26127.2	0.437	10/16	Y.SQLVVETIR.R	sp|Q92522|H1X_HUMAN	1043.6	254000000
0.8664	Seq61411_HFX.13601.13601.2	0.828	10/16	R.AAQDRDQIY.R	sp|P62995|TRA2B_HUMAN	1078.5	98600000
0.8788	Seq61411_HFX.17483.17483.2	0.756	10/16	R.FGSGMNMGR.L	sp|P52272|HNRPM_HUMAN	955.4	837000000
0.8795	Seq61411_HFX.14796.14796.2	0.52	10/16	F.RELAEEAAR.L	sp|Q15149|PLEC_HUMAN	1043.54	136000000
0.886	Seq61411_HFX.36934.36934.2	0.716	10/16	R.AALQELLSK.G	sp|P62851|RS25_HUMAN	971.565	33900000
0.9202	Seq61411_HFX.18105.18105.2	0.51	10/16	R.TPGRPLSSY.G	sp|Q02750|MP2K1_HUMAN	976.498	91300000
0.9396	Seq61411_HFX.10211.10211.2	0.434	10/16	R.SLGPGAGPR.G	sp|P78549|NTH_HUMAN	810.435	14400000
0.9448	Seq61411_HFX.10143.10143.2	0.37	10/16	M.SLKQTPLSR.-	sp|P09497|CLCB_HUMAN	1028.6	52000000
0.9481	Seq61411_HFX.29557.29557.2	0.377	10/16	F.KIEPPGLFR.G	sp|P11387|TOP1_HUMAN	1055.61	39900000
0.9499	Seq61411_HFX.18890.18890.2	0.343	10/16	F.HLRGMSSTF.S	sp|Q9Y5U2|TSSC4_HUMAN	1034.5	9850000
0.9506	Seq61411_HFX.08397.08397.2	0.235	10/16	Y.TIQSLKDTK.T	sp|Q9NZZ3|CHMP5_HUMAN	1032.58	4450000
0.9523	Seq61411_HFX.21711.21711.2	0.369	10/16	K.AIVERAAQL.A	sp|P62910|RL32_HUMAN	969.561	116000000
0.9563	Seq61411_HFX.14493.14493.2	0.32	10/16	F.SAPRDYSGY.Q	sp|Q14444|CAPR1_HUMAN	1014.44	204000000
0.9563	Seq61411_HFX.16827.16827.2	0.251	10/16	Y.QRDGYQQNF.K	sp|Q14444|CAPR1_HUMAN	1154.51	63200000
0.9595	Seq61411_HFX.43016.43016.2	0.246	10/16	Q.GQFWGQKPW.S	sp|Q00839|HNRPU_HUMAN	1132.55	5310000
0.9626	Seq61411_HFX.26841.26841.2	0.315	10/16	Y.SQLVVETIR.R	sp|Q92522|H1X_HUMAN	1043.6	469000000
0.9658	Seq61411_HFX.16221.16221.2	0.298	10/16	W.GQKPWSQHY.H	sp|Q00839|HNRPU_HUMAN	1129.53	219000000
0.966	Seq61411_HFX.09997.09997.2	0.272	10/16	K.AKELATKLG.-	sp|P62424|RL7A_HUMAN,tr|Q5T8U2|Q5T8U2_HUMAN	929.555	260000000
0.9692	Seq61411_HFX.38548.38548.2	0.176	10/16	R.TKDIEDVFY.K	sp|Q07955|SRSF1_HUMAN	1128.53	166000000
0.9748	Seq61411_HFX.17849.17849.2	0.248	10/16	R.SGYYKVLGK.G	sp|P46776|RL27A_HUMAN	1013.55	2930000
0.9758	Seq61411_HFX.27696.27696.2	0.207	10/16	R.DASRGLATF.C	sp|O00264|PGRC1_HUMAN	936.466	223000000
0.9772	Seq61411_HFX.11873.11873.2	0.223	10/16	M.SVQRPGPYD.R	sp|P52597|HNRPF_HUMAN	1017.49	7180000
0.98	Seq61411_HFX.19925.19925.2	0.217	10/16	K.TIAPALVSK.K	sp|P06733|ENOA_HUMAN	898.549	108000000
0.9855	Seq61411_HFX.15914.15914.2	0.182	10/16	Y.IKADDPSSY.M	sp|Q00610|CLH1_HUMAN	994.461	139000000
0.9856	Seq61411_HFX.12755.12755.2	0.101	10/16	Y.TQSQFSAPR.D	sp|Q14444|CAPR1_HUMAN	1020.5	33600000
0.9888	Seq61411_HFX.30776.30776.2	0.0883	10/16	T.PTYGDLNHL.V	sp|Q13885|TBB2A_HUMAN	1028.49	129000000
0.9891	Seq61411_HFX.36024.36024.2	0.13	10/16	-.MKLLTHNLL.S	sp|Q9UI30|TR112_HUMAN,tr|F5GX77|F5GX77_HUMAN	1081.63	35400000
0.9898	Seq61411_HFX.09922.09922.2	0.15	10/16	F.LFCSEHRPK.L	sp|P26583|HMGB2_HUMAN	1115.55	8280000
0.9902	Seq61411_HFX.13700.13700.2	0.148	10/16	R.HSVGVVIGR.S	sp|Q92945|FUBP2_HUMAN	922.535	162000000
0.992	Seq61411_HFX.25188.25188.2	0.134	10/16	R.FGISSVPTK.G	sp|P82979|SARNP_HUMAN	934.512	40800000
0.9921	Seq61411_HFX.28135.28135.2	0.0929	10/16	R.LTRPGSSYF.N	sp|O75937|DNJC8_HUMAN	1026.51	95300000
0.9926	Seq61411_HFX.13793.13793.2	0.0601	10/16	Q.TQGPPDYPR.F	sp|Q13405|RM49_HUMAN	1029.49	18100000
0.9929	Seq61411_HFX.37137.37137.2	0.126	10/16	K.QRIDEFEAL.-	sp|P15311|EZRI_HUMAN,tr|E7EQR4|E7EQR4_HUMAN	1119.56	312000000
0.9933	Seq61411_HFX.28083.28083.2	0.123	10/16	R.FTDEESRVF.L	sp|Q9NYF8|BCLF1_HUMAN	1128.51	345000000
0.9943	Seq61411_HFX.19720.19720.2	0.113	10/16	L.VAIGQTLAR.Q	sp|Q9NSI2|F207A_HUMAN	927.55	107000000
0.9968	Seq61411_HFX.11841.11841.2	0.0527	10/16	G.MDELSEEDK.L	sp|P06576|ATPB_HUMAN	1094.44	58600000
0.9975	Seq61411_HFX.18119.18119.2	0.0772	10/16	L.QLQPGNAKL.-	sp|P22307|NLTP_HUMAN	967.545	374000000
0.9977	Seq61411_HFX.31991.31991.2	0.0745	10/16	M.VNFTVDQIR.A	sp|P13639|EF2_HUMAN	1090.58	511000000
0.9979	Seq61411_HFX.12551.12551.2	0.0723	10/16	Y.TLDVTTGQR.K	sp|O60506|HNRPQ_HUMAN	989.514	744000000
0.9981	Seq61411_HFX.17342.17342.2	0.0693	10/16	L.GLAHSLSRY.R	sp|Q9Y2X3|NOP58_HUMAN	1002.52	52200000
0.9982	Seq61411_HFX.11314.11314.2	0.054	10/16	R.DRENYDRGY.S	sp|P17844|DDX5_HUMAN	1186.5	32500000
0.9982	Seq61411_HFX.32945.32945.2	0.0576	10/16	R.IGHRYIEVF.K	sp|P52597|HNRPF_HUMAN	1132.6	11700000
0.9985	Seq61411_HFX.18061.18061.2	0.0628	10/16	A.IQWGEDGRP.F	sp|P82933|RT09_HUMAN	1056.5	513000000
0.9986	Seq61411_HFX.18062.18062.2	0.0615	10/16	R.SAINEVVTR.E	sp|P62899|RL31_HUMAN	987.535	196000000
0.9988	Seq61411_HFX.26061.26061.2	0.0565	10/16	Y.QDTFGQQWK.-	sp|O60506|HNRPQ_HUMAN	1136.53	26000000
0.9989	Seq61411_HFX.11599.11599.2	0.0535	10/16	R.LLQEEEQER.R	sp|O14654|IRS4_HUMAN	1172.57	29000000
0.9989	Seq61411_HFX.18087.18087.2	0.0557	10/16	R.MGLERMGAN.S	sp|P52272|HNRPM_HUMAN	977.442	60200000
0.999	Seq61411_HFX.26251.26251.2	0.0514	10/16	R.DSRDGWGGY.G	sp|Q14151|SAFB2_HUMAN	1011.4	171000000
0.9991	Seq61411_HFX.26478.26478.2	0.0498	10/16	Y.SQLVVETIR.R	sp|Q92522|H1X_HUMAN	1043.6	948000000
0.9991	Seq61411_HFX.33698.33698.2	0.0498	10/16	R.AGLQFPVGR.V	sp|Q93077|H2A1C_HUMAN	943.524	1340000000
0.9993	Seq61411_HFX.23039.23039.2	0.0448	10/16	F.LFCSEYRPK.L	sp|P23497|SP100_HUMAN	1141.56	131000000
0.9994	Seq61411_HFX.33680.33680.2	0.0429	10/16	Y.LFRNIGLDD.-	sp|O60256|KPRB_HUMAN,tr|I3L0S1|I3L0S1_HUMAN	1061.55	111000000
0.9994	Seq61411_HFX.36113.36113.2	0.0409	10/16	Y.RIPLNPYLN.L	tr|A0A087WZ13|A0A087WZ13_HUMAN	1098.62	17100000
0.9995	Seq61411_HFX.37309.37309.2	0.0398	10/16	R.LDHKFDLMY.A	sp|Q71U36|TBA1A_HUMAN	1180.56	32800000
0.9996	Seq61411_HFX.18691.18691.2	0.0351	10/16	M.KNPNGPYPY.T	sp|P14866|HNRPL_HUMAN	1048.5	54700000
0.9997	Seq61411_HFX.26273.26273.2	0.0274	10/16	L.SEINKPNFY.N	sp|Q5QJE6|TDIF2_HUMAN	1110.53	416000000
0.9998	Seq61411_HFX.34781.34781.2	0.0273	10/16	F.GQIFRPDNF.V	sp|Q13885|TBB2A_HUMAN	1092.54	294000000
0.9998	Seq61411_HFX.47369.47369.2	0.0238	10/16	K.TLEEILLER.A	sp|O75152|ZC11A_HUMAN	1114.62	5210000
0.9999	Seq61411_HFX.09715.09715.2	0.0202	10/16	R.SYDSSMESR.N	sp|Q9HCG8|CWC22_HUMAN	1060.41	7290000
0.9999	Seq61411_HFX.15060.15060.2	0.0187	10/16	F.GIGQDIQPK.R	sp|P62424|RL7A_HUMAN	954.513	393000000
0.9999	Seq61411_HFX.15442.15442.2	0.0219	10/16	A.LRDNSTMGY.M	sp|P08238|HS90B_HUMAN	1055.47	328000000
0.9999	Seq61411_HFX.16662.16662.2	0.00801	10/16	M.PDYLGADQR.K	sp|P35998|PRS7_HUMAN,tr|C9JLS9|C9JLS9_HUMAN	1033.48	122000000
0.9999	Seq61411_HFX.17340.17340.2	0.0199	10/16	K.MLSRNPDNY.V	sp|Q9NV06|DCA13_HUMAN	1108.5	38000000
0.9999	Seq61411_HFX.19049.19049.2	0.0214	10/16	-.MRDPVSSQY.S	sp|Q13015|AF1Q_HUMAN	1081.49	307000000
0.9999	Seq61411_HFX.19392.19392.2	0.0178	10/16	R.VPMPSNKDY.V	sp|Q96ST2|IWS1_HUMAN	1049.49	27600000
0.9999	Seq61411_HFX.21600.21600.2	0.0234	10/16	K.DAFADAVQR.A	sp|Q92945|FUBP2_HUMAN	991.472	189000000
0.9999	Seq61411_HFX.28189.28189.2	0.0204	10/16	R.SGVSLAALK.K	sp|P16402|H13_HUMAN	844.502	493000000
0.9999	Seq61411_HFX.30526.30526.2	0.0184	10/16	Y.FEYIEENKY.S	sp|Q00839|HNRPU_HUMAN	1233.56	486000000
0.9999	Seq61411_HFX.31782.31782.2	0.0151	10/16	K.IDIGLPPPK.V	sp|Q96DV4|RM38_HUMAN	948.564	54500000
1	Seq61411_HFX.06102.06102.2	0.00951	10/16	Y.KIGKEMQNA.-	sp|P52907|CAZA1_HUMAN,sp|P47755|CAZA2_HUMAN	1017.53	29000000
1	Seq61411_HFX.09837.09837.2	0.00236	10/16	R.TPSNLAAAR.L	sp|Q86U86|PB1_HUMAN	899.482	8270000
1	Seq61411_HFX.13106.13106.2	0.00517	10/16	G.GGQYFAKPR.N	sp|P09651|ROA1_HUMAN	1022.53	14000000
1	Seq61411_HFX.13635.13635.2	0.00289	10/16	K.SFQQSSLSR.D	sp|P43243|MATR3_HUMAN	1038.51	71300000
1	Seq61411_HFX.15802.15802.2	0.00307	10/16	A.LRDNSTMGY.M	sp|P08238|HS90B_HUMAN	1055.47	281000000
1	Seq61411_HFX.16066.16066.2	0.00915	10/16	M.PFSNSHNAL.K	sp|P12277|KCRB_HUMAN,tr|G3V4N7|G3V4N7_HUMAN,tr|G3V2I1|G3V2I1_HUMAN	985.462	866000000
1	Seq61411_HFX.16428.16428.2	0.00289	10/16	R.GPSRYGPQY.G	sp|P14866|HNRPL_HUMAN	1023.48	774000000
1	Seq61411_HFX.17207.17207.2	0.000151	10/16	R.YYDSRPGGY.G	sp|P98179|RBM3_HUMAN	1076.46	170000000
1	Seq61411_HFX.21557.21557.2	0.00822	10/16	F.GLNVSSISR.K	sp|P82979|SARNP_HUMAN	931.509	681000000
1	Seq61411_HFX.21957.21957.2	0.00646	10/16	K.DAFADAVQR.A	sp|Q92945|FUBP2_HUMAN	991.472	217000000
1	Seq61411_HFX.23351.23351.2	0.00496	10/16	Y.SGSYNDYLR.A	sp|Q96PK6|RBM14_HUMAN	1073.48	160000000
1	Seq61411_HFX.27719.27719.2	0.0105	10/16	R.TNEGVIEFR.S	sp|Q13247|SRSF6_HUMAN	1063.53	13600000
1	Seq61411_HFX.29373.29373.2	0.00291	10/16	A.EHQINLIKV.D	sp|P25398|RS12_HUMAN	1092.63	33800000
1	Seq61411_HFX.30432.30432.2	0.00171	10/16	T.PTYGDLNHL.V	sp|Q13885|TBB2A_HUMAN	1028.49	133000000
1	Seq61411_HFX.31260.31260.2	0.0112	10/16	K.IDIGLPPPK.V	sp|Q96DV4|RM38_HUMAN	948.564	43600000
1	Seq61411_HFX.31570.31570.2	0.0119	10/16	W.TRLYAMNNI.-	sp|P61088|UBE2N_HUMAN,tr|F8VSD4|F8VSD4_HUMAN,tr|F8VQQ8|F8VQQ8_HUMAN	1094.55	263000000
1	Seq61411_HFX.32330.32330.2	0.00566	10/16	M.VNFTVDQIR.A	sp|P13639|EF2_HUMAN	1090.58	688000000
1	Seq61411_HFX.38475.38475.2	0.00354	10/16	K.MMLDDIVSR.G	sp|Q92945|FUBP2_HUMAN	1078.52	169000000
1	Seq61411_HFX.38915.38915.2	0.01	10/16	C.SADEVQRFF.S	sp|P31943|HNRH1_HUMAN	1097.51	3690000
1	Seq61411_HFX.42932.42932.2	0.0002	10/16	L.MDVGLIAIR.-	sp|P31948|STIP1_HUMAN	986.558	65900000
0.8192	Seq61411_HFX.64817.64817.4	0.249	10/168	H.QLEALGSRLEHFRSQVIKATYGRAKPFRD.K	tr|Q5JYW1|Q5JYW1_HUMAN	3372.82	4890000
0.9996	Seq61411_HFX.03711.03711.5	0.00545	10/168	R.LKGNKHDDGTQSDSENAGAHRR.C	sp|Q5SW79|CE170_HUMAN	2392.12	2650000
0.8265	Seq61411_HFX.51241.51241.4	0.244	10/174	F.MLQQSTNPAPGILGPPPPSFHLGGPAVGPR.G	sp|P43243|MATR3_HUMAN	2989.56	0
1	Seq61411_HFX.34490.34490.4	6.87e-05	10/174	C.QGGDFTRHNGTGGKSIYGEKFEDENFILKH.T	sp|P62937|PPIA_HUMAN	3380.62	3860000
0.8538	Seq61411_HFX.26848.26848.5	0.252	10/176	F.SLLATEDKEALKKQLPGVKSEGK.R	sp|P09874|PARP1_HUMAN	2468.39	5240000
0.9863	Seq61411_HFX.05826.05826.5	0.068	10/176	Y.SQNQQSYHSQRENYSHHTQDDRR.D	sp|Q92804|RBP56_HUMAN	2900.27	4130000
0.8017	Seq61411_HFX.07453.07453.2	0.815	10/18	S.KTEQGPQVDE.T	sp|P05091|ALDH2_HUMAN	1129.53	22400000
0.8196	Seq61411_HFX.24994.24994.2	1.08	10/18	K.IKALLERTGY.T	sp|O60506|HNRPQ_HUMAN	1162.67	8380000
0.8223	Seq61411_HFX.39879.39879.2	0.768	10/18	F.TVTDPRNILL.T	sp|Q9H9B4|SFXN1_HUMAN	1140.65	11000000
0.827	Seq61411_HFX.17864.17864.2	1.07	10/18	K.QISFNGSEGR.R	sp|O14646|CHD1_HUMAN	1093.52	8930000
0.8301	Seq61411_HFX.36125.36125.2	0.586	10/18	G.SLLSPRPISY.L	sp|P22222|NS3CCNB1_HUMAN	1131.63	6920000
0.8481	Seq61411_HFX.30481.30481.2	0.094	10/18	V.VDGAFKEVKL.S	sp|P32119|PRDX2_HUMAN	1104.62	3900000
0.8537	Seq61411_HFX.34926.34926.2	0.27	10/18	R.ISQDLALIAR.E	sp|Q5SW79|CE170_HUMAN	1098.64	7930000
0.8551	Seq61411_HFX.35220.35220.2	0.764	10/18	L.PPPPPPPPPP.A	sp|Q7Z7A4|PXK_HUMAN	988.538	20600000
0.8553	Seq61411_HFX.21625.21625.2	0.895	10/18	C.PAGHAVGLFR.A	sp|P22222|NS3CCNB1_HUMAN	1023.56	4300000
0.8746	Seq61411_HFX.36671.36671.2	0.78	10/18	R.SVFINNVLSK.L	sp|Q8WYP5|ELYS_HUMAN	1119.63	14300000
0.8759	Seq61411_HFX.23118.23118.2	0.581	10/18	R.RPRDPTPSFY.D	sp|Q14137|BOP1_HUMAN	1234.61	24200000
0.8819	Seq61411_HFX.29433.29433.2	0.494	10/18	E.KEIELPKEVP.E	sp|Q12849|GRSF1_HUMAN	1180.67	19100000
0.8982	Seq61411_HFX.15582.15582.2	0.169	10/18	T.LKEWPQTHQA.S	sp|Q53H12|AGK_HUMAN	1236.63	8000000
0.8997	Seq61411_HFX.18717.18717.2	0.274	10/18	R.GGDLMAYDRR.G	sp|P61978|HNRPK_HUMAN	1152.53	24500000
0.9087	Seq61411_HFX.08768.08768.2	0.593	10/18	K.KVAPAPAVVK.K	sp|P62424|RL7A_HUMAN	978.623	11300000
0.9102	Seq61411_HFX.31400.31400.2	0.585	10/18	Y.MLWLNASREK.L	sp|Q08945|SSRP1_HUMAN	1246.65	32200000
0.9143	Seq61411_HFX.22213.22213.2	0.159	10/18	K.WDYEKNEWKK.-	sp|P13073|COX41_HUMAN	1424.67	6010000
0.9238	Seq61411_HFX.33263.33263.2	0.515	10/18	F.QQGKIPPTPF.S	sp|P09234|RU1C_HUMAN	1111.6	31500000
0.9245	Seq61411_HFX.23145.23145.2	0.0656	10/18	F.VSAGIQTSFR.T	sp|P17844|DDX5_HUMAN	1064.56	5540000
0.9288	Seq61411_HFX.30009.30009.2	0.134	10/18	K.GHLDAELDAY.M	sp|Q9Y3Y2|CHTOP_HUMAN	1102.49	2500000
0.9322	Seq61411_HFX.18902.18902.2	0.279	10/18	Y.VNGLTLGGQK.C	sp|P07737|PROF1_HUMAN	985.556	66600000
0.9347	Seq61411_HFX.38418.38418.2	0.249	10/18	R.TFSWASVTSK.N	sp|Q13283|G3BP1_HUMAN	1112.55	17000000
0.9352	Seq61411_HFX.24200.24200.2	0.217	10/18	R.TLLIKTVETR.D	sp|P08670|VIME_HUMAN	1172.71	208000000
0.9374	Seq61411_HFX.55206.55206.2	0.367	10/18	A.FGLPRLPEEW.S	sp|P04792|HSPB1_HUMAN	1242.64	16100000
0.9394	Seq61411_HFX.34255.34255.2	0.168	10/18	L.PPPPPPPPPP.A	sp|Q7Z7A4|PXK_HUMAN	988.538	9260000
0.9413	Seq61411_HFX.32304.32304.2	0.345	10/18	Y.SLEPVAVELK.S	sp|P00558|PGK1_HUMAN	1083.62	56300000
0.947	Seq61411_HFX.31640.31640.2	0.261	10/18	N.FANDATFEIK.K	sp|P08559|ODPA_HUMAN	1154.56	3510000
0.9527	Seq61411_HFX.16123.16123.2	0.367	10/18	K.ITSEIPQTER.M	sp|P82979|SARNP_HUMAN	1172.6	86800000
0.9563	Seq61411_HFX.39740.39740.2	0.159	10/18	M.KVELCSFSGY.K	sp|P83731|RL24_HUMAN,tr|C9JXB8|C9JXB8_HUMAN,tr|C9JNW5|C9JNW5_HUMAN	1131.53	23400000
0.9571	Seq61411_HFX.18957.18957.2	0.344	10/18	Y.GGGGQYFAKP.Q	sp|Q32P51|RA1L2_HUMAN	980.472	74600000
0.9578	Seq61411_HFX.42195.42195.2	0.277	10/18	M.SGASRLPSLF.S	sp|Q9ULX6|AKP8L_HUMAN	1033.56	5780000
0.96	Seq61411_HFX.35439.35439.2	0.193	10/18	F.MPGFAPLTSR.G	sp|Q13885|TBB2A_HUMAN	1075.55	71100000
0.9632	Seq61411_HFX.40063.40063.2	0.312	10/18	R.LVLDSVKLEA.-	sp|O75347|TBCA_HUMAN,tr|E5RIX8|E5RIX8_HUMAN,tr|E5RJD8|E5RJD8_HUMAN,tr|E5RHG6|E5RHG6_HUMAN,tr|E5RIW3|E5RIW3_HUMAN	1085.63	367000000
0.9701	Seq61411_HFX.14542.14542.2	0.254	10/18	M.AEVDAAMAAR.P	sp|P22626|ROA2_HUMAN	1003.48	22400000
0.9765	Seq61411_HFX.13545.13545.2	0.238	10/18	R.NRGPPPSWGR.R	sp|P84103|SRSF3_HUMAN	1122.57	16100000
0.9766	Seq61411_HFX.10320.10320.2	0.231	10/18	G.TGAPAAVSAP.G	tr|K7EQ30|K7EQ30_HUMAN	840.434	48500000
0.9769	Seq61411_HFX.29594.29594.2	0.236	10/18	F.QQGKIPPTPF.S	sp|P09234|RU1C_HUMAN	1111.6	567000000
0.9784	Seq61411_HFX.20376.20376.2	0.106	10/18	K.QVVTGTVLTR.S	sp|Q8WYP5|ELYS_HUMAN	1072.62	6910000
0.9785	Seq61411_HFX.16049.16049.2	0.226	10/18	R.GGPPGPPISR.G	sp|Q04637|IF4G1_HUMAN	933.503	187000000
0.9802	Seq61411_HFX.33490.33490.2	0.216	10/18	L.SQFLQAAERY.G	sp|P37802|TAGL2_HUMAN	1211.59	30700000
0.9819	Seq61411_HFX.36437.36437.2	0.195	10/18	R.SLVGGLLQSK.F	sp|P52948|NUP98_HUMAN	1000.59	49200000
0.982	Seq61411_HFX.17315.17315.2	0.15	10/18	R.ASAVSELSPR.E	sp|Q9Y2W1|TR150_HUMAN	1015.53	61600000
0.9848	Seq61411_HFX.16582.16582.2	0.182	10/18	A.LGDIGNRVSE.Q	sp|P22222|NS3CCNB1_HUMAN	1058.54	320000000
0.9878	Seq61411_HFX.19345.19345.2	0.143	10/18	Y.KEELIEKMQE.-	sp|Q9UNX3|RL26L_HUMAN	1275.64	3180000
0.9884	Seq61411_HFX.12194.12194.2	0.162	10/18	H.SIDGRVVEPK.R	sp|P22626|ROA2_HUMAN	1098.6	125000000
0.9886	Seq61411_HFX.43465.43465.2	0.141	10/18	T.TDLFGRDLSY.C	sp|P52597|HNRPF_HUMAN	1185.57	57600000
0.9887	Seq61411_HFX.23803.23803.2	0.0503	10/18	E.ILELAGNAAR.D	sp|Q93077|H2A1C_HUMAN	1026.58	40000000
0.9893	Seq61411_HFX.26094.26094.2	0.0895	10/18	Y.HPFTTHSGYF.S	sp|Q9Y6M1|IF2B2_HUMAN	1192.53	12900000
0.9893	Seq61411_HFX.50801.50801.2	0.155	10/18	M.VARVWSLMRF.L	sp|Q5XKP0|MIC13_HUMAN,tr|K7EIR2|K7EIR2_HUMAN	1263.69	35100000
0.9899	Seq61411_HFX.07670.07670.2	0.151	10/18	Y.MAQTDPETND.-	sp|Q9Y3Y2|CHTOP_HUMAN,tr|X6R700|X6R700_HUMAN	1120.43	572000000
0.99	Seq61411_HFX.25281.25281.2	0.15	10/18	D.VYLSPRDDGY.S	sp|P38159|RBMX_HUMAN	1183.55	238000000
0.9902	Seq61411_HFX.27280.27280.2	0.0585	10/18	R.RAIEQLAAMD.-	sp|O15392|BIRC5_HUMAN,tr|H3BLT4|H3BLT4_HUMAN,tr|A0A0B4J1S3|A0A0B4J1S3_HUMAN	1116.56	38000000
0.9911	Seq61411_HFX.14413.14413.2	0.141	10/18	F.AVTVAPPGAR.Q	sp|Q00839|HNRPU_HUMAN	937.534	7190000000
0.9928	Seq61411_HFX.33584.33584.2	0.127	10/18	F.QQGKIPPTPF.S	sp|P09234|RU1C_HUMAN	1111.6	26200000
0.9933	Seq61411_HFX.14063.14063.2	0.123	10/18	F.AVTVAPPGAR.Q	sp|Q00839|HNRPU_HUMAN	937.534	819000000
0.9938	Seq61411_HFX.18878.18878.2	0.106	10/18	Y.SLGSALRPST.S	sp|P08670|VIME_HUMAN	987.535	950000000
0.994	Seq61411_HFX.57866.57866.2	0.116	10/18	R.KIDYSWIAAL.-	sp|Q8IWA0|WDR75_HUMAN	1178.63	34200000
0.9966	Seq61411_HFX.11910.11910.2	0.0805	10/18	R.LTGPAAAEPR.C	sp|Q8N2K0|ABD12_HUMAN	981.524	27200000
0.9966	Seq61411_HFX.30989.30989.2	0.0747	10/18	Y.TVQIPPSTTY.A	sp|Q12906|ILF3_HUMAN	1105.57	20400000
0.9966	Seq61411_HFX.45449.45449.2	0.0393	10/18	R.TKALWLPMGD.-	sp|Q8IZ83|A16A1_HUMAN,tr|F5H4B6|F5H4B6_HUMAN	1130.58	5060000
0.9966	Seq61411_HFX.47842.47842.2	0.0898	10/18	R.IINDLLQSLR.S	sp|Q92945|FUBP2_HUMAN	1183.69	50400000
0.9967	Seq61411_HFX.39271.39271.2	0.0882	10/18	F.SLEYPTISLH.A	sp|P54105|ICLN_HUMAN	1158.59	14800000
0.9968	Seq61411_HFX.20104.20104.2	0.0872	10/18	R.AVDFAERHGY.L	sp|P62917|RL8_HUMAN	1163.54	14500000
0.9972	Seq61411_HFX.15613.15613.2	0.0687	10/18	R.MFGGPGTASR.P	sp|P08670|VIME_HUMAN	979.455	36800000
0.9973	Seq61411_HFX.26274.26274.2	0.0556	10/18	L.TLRSEGFDTY.R	sp|P12004|PCNA_HUMAN	1187.55	18000000
0.9975	Seq61411_HFX.14151.14151.2	0.0766	10/18	-.MKASGTLREY.K	sp|Q02543|RL18A_HUMAN,tr|M0R117|M0R117_HUMAN,tr|M0R0P7|M0R0P7_HUMAN	1154.58	269000000
0.9976	Seq61411_HFX.37670.37670.2	0.0414	10/18	Y.ALVRLGTQTF.C	sp|Q9BSJ8|ESYT1_HUMAN	1104.63	6830000
0.9978	Seq61411_HFX.25010.25010.2	0.00992	10/18	S.AINEVVTREY.T	sp|P62899|RL31_HUMAN	1192.61	20300000
0.9981	Seq61411_HFX.33378.33378.2	0.0689	10/18	R.M[147.04]GPAIERMGL.S	sp|P52272|HNRPM_HUMAN	1089.53	5590000
0.9984	Seq61411_HFX.26234.26234.2	0.0528	10/18	K.GGPDFSNLEK.-	sp|Q8WVJ2|NUDC2_HUMAN,tr|E5RFP0|E5RFP0_HUMAN	1062.5	19100000
0.9984	Seq61411_HFX.29904.29904.2	0.0644	10/18	Y.TVQIPPSTTY.A	sp|Q12906|ILF3_HUMAN	1105.57	22400000
0.9986	Seq61411_HFX.09007.09007.2	0.0599	10/18	M.PFSNSHNALK.L	sp|P12277|KCRB_HUMAN,tr|G3V4N7|G3V4N7_HUMAN,tr|G3V2I1|G3V2I1_HUMAN	1113.56	45400000
0.9986	Seq61411_HFX.32152.32152.2	0.0602	10/18	R.MPGELVLENR.M	sp|Q71RC2|LARP4_HUMAN	1156.59	78100000
0.999	Seq61411_HFX.20637.20637.2	0.0532	10/18	P.WQEDPEPEDE.N	sp|Q9NX14|NDUBB_HUMAN	1272.48	30200000
0.9991	Seq61411_HFX.37327.37327.2	0.0477	10/18	G.IIEPSLRQLA.Q	sp|P62987|RL40_HUMAN	1138.67	214000000
0.9992	Seq61411_HFX.14027.14027.2	0.048	10/18	Y.SMNFNM[147.04]SSSR.G	sp|P38159|RBMX_HUMAN	1175.47	7970000
0.9993	Seq61411_HFX.39952.39952.2	0.0359	10/18	F.KLSEPKPIFF.N	sp|P18583|SON_HUMAN	1204.69	52600000
0.9994	Seq61411_HFX.16645.16645.2	0.0369	10/18	R.MGSGVERMGP.A	sp|P52272|HNRPM_HUMAN	1019.45	12600000
0.9994	Seq61411_HFX.32636.32636.2	0.0428	10/18	Y.SLEPVAVELK.S	sp|P00558|PGK1_HUMAN	1083.62	40200000
0.9994	Seq61411_HFX.39493.39493.2	0.044	10/18	Y.VLEGKELEFY.L	sp|P62241|RS8_HUMAN	1225.62	1030000000
0.9995	Seq61411_HFX.23230.23230.2	0.0396	10/18	C.AADLGLNKGY.R	sp|P49773|HINT1_HUMAN	1020.52	135000000
0.9995	Seq61411_HFX.28991.28991.2	0.0368	10/18	Y.MIHEPEPHIL.L	sp|P61024|CKS1_HUMAN	1214.61	1530000
0.9995	Seq61411_HFX.54317.54317.2	0.0397	10/18	V.VLDDKDYFLF.R	sp|P61604|CH10_HUMAN	1273.62	19600000
0.9996	Seq61411_HFX.14131.14131.2	0.0374	10/18	L.KRPEILTDES.L	sp|Q06055|AT5G2_HUMAN	1186.62	68800000
0.9996	Seq61411_HFX.16670.16670.2	0.0272	10/18	K.FAAKPHNPGF.G	sp|Q12906|ILF3_HUMAN	1084.55	30700000
0.9996	Seq61411_HFX.17489.17489.2	0.0315	10/18	R.DHAISLSEPR.M	sp|Q9Y520|PRC2C_HUMAN	1123.56	7610000
0.9996	Seq61411_HFX.44206.44206.2	0.0379	10/18	F.IPTIPGLVPR.Y	sp|Q8NI36|WDR36_HUMAN	1061.66	56500000
0.9996	Seq61411_HFX.58459.58459.2	0.02	10/18	G.MNIVEAMERF.G	sp|P62937|PPIA_HUMAN	1238.58	5670000
0.9997	Seq61411_HFX.13001.13001.2	0.0185	10/18	Y.DDYSSSRDGY.G	sp|P38159|RBMX_HUMAN	1163.44	26000000
0.9997	Seq61411_HFX.25319.25319.2	0.0335	10/18	Y.GTAPVNLNIK.T	sp|Q6UN15|FIP1_HUMAN	1025.59	98500000
0.9997	Seq61411_HFX.35733.35733.2	0.0341	10/18	Y.AKDIGFIKLD.-	sp|P62273|RS29_HUMAN,tr|A0A087WTT6|A0A087WTT6_HUMAN	1118.63	132000000
0.9997	Seq61411_HFX.47227.47227.2	0.0321	10/18	H.YTIGKEIIDL.V	sp|Q71U36|TBA1A_HUMAN	1163.64	64100000
0.9998	Seq61411_HFX.12608.12608.2	0.0286	10/18	M.FGGPGTASRP.S	sp|P08670|VIME_HUMAN	945.467	303000000
0.9998	Seq61411_HFX.13089.13089.2	0.0109	10/18	R.RGGDGYDGGY.G	sp|P31942|HNRH3_HUMAN	1015.4	18300000
0.9998	Seq61411_HFX.17036.17036.2	0.0275	10/18	Y.GSGRGFGDGY.N	sp|P22626|ROA2_HUMAN	971.41	2200000000
0.9998	Seq61411_HFX.20324.20324.2	0.0262	10/18	K.LFNPPEESEK.-	sp|Q9NRP2|COXM2_HUMAN,tr|H3BPP2|H3BPP2_HUMAN	1188.57	185000000
0.9998	Seq61411_HFX.31141.31141.2	0.0195	10/18	K.TNVPVKLFAR.S	sp|Q9UKM9|RALY_HUMAN	1143.68	22000000
0.9998	Seq61411_HFX.34538.34538.2	0.026	10/18	Y.GQPRPPILGY.G	sp|Q9BXP5|SRRT_HUMAN	1096.6	11600000
0.9999	Seq61411_HFX.07187.07187.2	0.0198	10/18	D.PGSGTTVPAR.R	sp|Q9H4L4|SENP3_HUMAN	941.493	19100000
0.9999	Seq61411_HFX.12668.12668.2	0.0233	10/18	K.AGFAGDDAPR.A	sp|P0CG38|POTEI_HUMAN	975.441	382000000
0.9999	Seq61411_HFX.19052.19052.2	0.0176	10/18	K.NLQTVNVDEN.-	sp|P62899|RL31_HUMAN	1144.54	318000000
0.9999	Seq61411_HFX.21615.21615.2	0.0183	10/18	S.GEGEVSGLMR.K	sp|Q13263|TIF1B_HUMAN	1033.49	40600000
0.9999	Seq61411_HFX.27775.27775.2	0.0178	10/18	K.SIYSQIQEQR.L	sp|Q9NV06|DCA13_HUMAN	1250.63	12600000
0.9999	Seq61411_HFX.29328.29328.2	0.018	10/18	R.LNQLKPGLQY.K	sp|Q12906|ILF3_HUMAN	1172.66	492000000
0.9999	Seq61411_HFX.30127.30127.2	0.0248	10/18	F.GLNRNMTAEF.K	sp|Q14684|RRP1B_HUMAN	1151.54	111000000
0.9999	Seq61411_HFX.32198.32198.2	0.0176	10/18	Y.IDVPVPEVQR.R	sp|O95299|NDUAA_HUMAN	1150.63	182000000
0.9999	Seq61411_HFX.34021.34021.2	0.0223	10/18	G.APGIISASPY.A	tr|A0A0U1RRM4|A0A0U1RRM4_HUMAN	974.507	220000000
0.9999	Seq61411_HFX.39589.39589.2	0.0143	10/18	F.SLEYPTISLH.A	sp|P54105|ICLN_HUMAN	1158.59	25400000
0.9999	Seq61411_HFX.42409.42409.2	0.0144	10/18	Q.LASYPLALVR.T	sp|Q6NUK1|SCMC1_HUMAN	1101.65	11100000
1	Seq61411_HFX.07214.07214.2	0.00875	10/18	R.NANAEPAVQR.T	sp|P14209|CD99_HUMAN	1068.53	90200000
1	Seq61411_HFX.07438.07438.2	0.0161	10/18	Y.SM[147.04]NFNM[147.04]SSSR.G	sp|P38159|RBMX_HUMAN	1191.46	8870000
1	Seq61411_HFX.07840.07840.2	0.00488	10/18	R.AQTMSNSGIK.-	sp|Q12904|AIMP1_HUMAN	1035.5	35400000
1	Seq61411_HFX.07972.07972.2	0.00167	10/18	Y.MAQTDPETND.-	sp|Q9Y3Y2|CHTOP_HUMAN,tr|X6R700|X6R700_HUMAN	1120.43	894000000
1	Seq61411_HFX.09141.09141.2	0.00316	10/18	R.GGHQNNYKPY.-	sp|Q99729|ROAA_HUMAN,tr|D6R9P3|D6R9P3_HUMAN,tr|D6RD18|D6RD18_HUMAN,tr|D6RBZ0|D6RBZ0_HUMAN	1176.53	45700000
1	Seq61411_HFX.09147.09147.2	0.00216	10/18	R.GGHQNNYKPY.-	sp|Q99729|ROAA_HUMAN,tr|D6R9P3|D6R9P3_HUMAN,tr|D6RD18|D6RD18_HUMAN,tr|D6RBZ0|D6RBZ0_HUMAN	1176.53	45700000
1	Seq61411_HFX.11186.11186.2	0.0122	10/18	A.SSPGGVYATR.S	sp|P08670|VIME_HUMAN	993.488	178000000
1	Seq61411_HFX.12967.12967.2	0.00598	10/18	R.DSYESYGNSR.S	sp|P38159|RBMX_HUMAN	1176.47	51400000
1	Seq61411_HFX.14983.14983.2	0.000304	10/18	T.IYEDEDVKEA.L	sp|P14927|QCR7_HUMAN	1209.54	2390000000
1	Seq61411_HFX.15468.15468.2	0.00627	10/18	Y.HQVAPSPAGY.Q	sp|O00267|SPT5H_HUMAN	1025.49	95900000
1	Seq61411_HFX.16693.16693.2	0.0136	10/18	Y.GSGRGFGDGY.N	sp|P22626|ROA2_HUMAN	971.41	5370000000
1	Seq61411_HFX.17054.17054.2	0.0116	10/18	K.KEDEIPETVS.L	sp|Q96A26|F162A_HUMAN	1145.55	323000000
1	Seq61411_HFX.18271.18271.2	0.00274	10/18	N.IQDGPDFQDR.V	sp|Q99757|THIOM_HUMAN	1189.54	55200000
1	Seq61411_HFX.19463.19463.2	0.00977	10/18	R.TINKAWVESR.E	sp|Q9HB71|CYBP_HUMAN	1202.64	25800000
1	Seq61411_HFX.21595.21595.2	0.00389	10/18	R.SGVSLAALKK.A	sp|P16402|H13_HUMAN	972.597	2970000000
1	Seq61411_HFX.22871.22871.2	0.00984	10/18	C.AADLGLNKGY.R	sp|P49773|HINT1_HUMAN	1020.52	138000000
1	Seq61411_HFX.23818.23818.2	0.0089	10/18	Y.GRDGYDYDGY.R	sp|Q07955|SRSF1_HUMAN	1179.45	266000000
1	Seq61411_HFX.24169.24169.2	0.000682	10/18	R.AMETEVLETR.V	sp|Q9H0L4|CSTFT_HUMAN	1177.56	16500000
1	Seq61411_HFX.26155.26155.2	0.00142	10/18	R.ELAEDDSILK.-	sp|P56385|ATP5I_HUMAN	1131.57	744000000
1	Seq61411_HFX.27619.27619.2	0.00309	10/18	R.RAIEQLAAMD.-	sp|O15392|BIRC5_HUMAN,tr|H3BLT4|H3BLT4_HUMAN,tr|A0A0B4J1S3|A0A0B4J1S3_HUMAN	1116.56	98200000
1	Seq61411_HFX.28473.28473.2	0.00485	10/18	S.GPPVSELITK.A	sp|P16402|H13_HUMAN	1039.59	105000000
1	Seq61411_HFX.30571.30571.2	0.00617	10/18	Y.SIYVYKVLKQ.V	sp|Q8N257|H2B3B_HUMAN	1239.72	27300000
1	Seq61411_HFX.33707.33707.2	0.00655	10/18	G.APGIISASPY.A	tr|A0A0U1RRM4|A0A0U1RRM4_HUMAN	974.507	114000000
1	Seq61411_HFX.35750.35750.2	0.00672	10/18	R.FGLNVSSISR.K	sp|P82979|SARNP_HUMAN	1078.58	45500000
1	Seq61411_HFX.35809.35809.2	0.00237	10/18	K.IKAIPQLQGY.L	sp|Q02878|RL6_HUMAN	1129.65	167000000
1	Seq61411_HFX.36130.36130.2	0.00205	10/18	K.IKAIPQLQGY.L	sp|Q02878|RL6_HUMAN	1129.65	230000000
1	Seq61411_HFX.38163.38163.2	0.00134	10/18	Y.GSQMMGGMGL.S	sp|P55795|HNRH2_HUMAN,tr|H0YB39|H0YB39_HUMAN	967.393	61700000
1	Seq61411_HFX.39512.39512.2	0.00197	10/18	R.FVNVVPTFGK.K	sp|P62861|RS30_HUMAN	1106.61	164000000
1	Seq61411_HFX.49145.49145.2	0.000446	10/18	L.PIFFFGTHET.A	sp|O75475|PSIP1_HUMAN	1194.57	27800000
1	Seq61411_HFX.55249.55249.2	0.00671	10/18	R.VLAPILPDNF.S	sp|Q9NQS7|INCE_HUMAN	1097.61	13000000
1	Seq61411_HFX.57372.57372.2	0.000345	10/18	R.LAAQFIPKFF.K	sp|Q9BZZ5|API5_HUMAN	1180.66	102000000
1	Seq61411_HFX.05009.05009.5	0.00208	10/184	M.PKRKSPENTEGKDGSKVTKQEPTR.R	sp|Q15651|HMGN3_HUMAN,tr|A0A087WZE9|A0A087WZE9_HUMAN	2696.42	1610000
0.8062	Seq61411_HFX.56639.56639.4	0.281	10/186	Y.TIPLDKRLAADGRGLQTVHINENFAKLAEALY.L	sp|Q13573|SNW1_HUMAN	3536.91	276000
0.9999	Seq61411_HFX.50375.50375.4	0.00998	10/186	K.GPSSVEDIKAKMQASIEKGGSLPKVEAKFINY.V	sp|P06748|NPM_HUMAN	3420.8	623000
0.8609	Seq61411_HFX.03740.03740.6	0.115	10/190	M.PEPTKSAPAPKKGSKKAVTK.A	sp|P58876|H2B1D_HUMAN	2049.19	15100000
0.9156	Seq61411_HFX.04236.04236.6	0.0827	10/190	M.PDPAKSAPAPKKGSKKAVTK.A	sp|P23527|H2B1O_HUMAN,sp|Q5QNW6|H2B2F_HUMAN,sp|Q93079|H2B1H_HUMAN	2005.17	28300000
0.8129	Seq61411_HFX.21881.21881.2	0.831	10/20	R.DFGAKTQNGVY.S	sp|P17844|DDX5_HUMAN	1198.56	291000000
0.822	Seq61411_HFX.49110.49110.2	0.427	10/20	R.SLSERLMQMSL.A	sp|Q4VCS5|AMOT_HUMAN	1293.64	17800000
0.8322	Seq61411_HFX.14555.14555.2	0.315	10/20	F.RQDHPSSMGVY.G	sp|Q01844|EWS_HUMAN	1275.57	62800000
0.8361	Seq61411_HFX.20269.20269.2	0.185	10/20	K.GAPGQPGTILR.T	sp|P51610|HCFC1_HUMAN	1065.59	78400000
0.8406	Seq61411_HFX.28169.28169.2	0.408	10/20	K.GNLTPLTGRNY.R	sp|O75683|SURF6_HUMAN	1204.62	50200000
0.8431	Seq61411_HFX.31032.31032.2	0.391	10/20	S.IRHPDVEVDGF.S	sp|P09874|PARP1_HUMAN	1282.63	12900000
0.847	Seq61411_HFX.44805.44805.2	0.716	10/20	Y.LLKQTELFAHF.L	sp|O60264|SMCA5_HUMAN	1345.74	13700000
0.8636	Seq61411_HFX.38161.38161.2	0.845	10/20	M.ALRYPMAVGLN.K	sp|Q9Y3U8|RL36_HUMAN,tr|J3QSB5|J3QSB5_HUMAN,tr|J3KTD3|J3KTD3_HUMAN	1203.64	26200000
0.8712	Seq61411_HFX.52437.52437.2	0.565	10/20	R.IMIPLKISPLQ.-	sp|Q9BPW8|NIPS1_HUMAN	1251.76	5280000
0.8743	Seq61411_HFX.29874.29874.2	0.274	10/20	R.LNIPVSQVNPR.D	sp|P05023|AT1A1_HUMAN	1235.7	17900000
0.8743	Seq61411_HFX.36637.36637.2	0.782	10/20	Y.AKALEIIPRQL.C	sp|Q99832|TCPH_HUMAN	1250.77	2620000
0.8826	Seq61411_HFX.24135.24135.2	0.407	10/20	R.SLGTADVHFER.K	sp|Q86V81|THOC4_HUMAN	1230.6	76300000
0.8914	Seq61411_HFX.24925.24925.2	0.686	10/20	K.MKGTLIDNQFK.-	sp|Q9H5V9|CX056_HUMAN	1293.68	25500000
0.8916	Seq61411_HFX.29397.29397.2	0.512	10/20	Y.TAKIALLEEAR.R	sp|P15311|EZRI_HUMAN	1213.7	7410000
0.897	Seq61411_HFX.20502.20502.2	0.402	10/20	F.NIQDGPDFQDR.V	sp|Q99757|THIOM_HUMAN	1303.58	49400000
0.9003	Seq61411_HFX.44885.44885.2	0.561	10/20	R.TLNAIAKNILV.-	sp|Q9NTM9|CUTC_HUMAN	1168.72	13600000
0.9037	Seq61411_HFX.10995.10995.2	0.449	10/20	F.SGIESSSPEVK.G	sp|Q15366|PCBP2_HUMAN	1118.55	86100000
0.9046	Seq61411_HFX.46874.46874.2	0.615	10/20	R.TDGKVFQFLNA.K	sp|P83731|RL24_HUMAN	1238.63	12500000
0.9134	Seq61411_HFX.17407.17407.2	0.327	10/20	W.AVTGVSSLTSK.L	sp|Q96KG9|SCYL1_HUMAN	1048.58	8270000
0.9259	Seq61411_HFX.28695.28695.2	0.504	10/20	K.IGLPHSIKLSR.R	sp|Q14498|RBM39_HUMAN	1219.74	8870000
0.9351	Seq61411_HFX.27048.27048.2	0.457	10/20	K.VLLVPGPEKEN.-	sp|Q99536|VAT1_HUMAN,tr|K7EJM4|K7EJM4_HUMAN	1193.67	46300000
0.9369	Seq61411_HFX.30114.30114.2	0.202	10/20	R.QAILGEHPSSF.R	sp|Q8WVV9|HNRLL_HUMAN	1184.58	90600000
0.9373	Seq61411_HFX.05327.05327.2	0.446	10/20	M.PEPSKSAPAPK.K	sp|Q99877|H2B1N_HUMAN,sp|P33778|H2B1B_HUMAN,tr|U3KQK0|U3KQK0_HUMAN	1107.59	74100000
0.9392	Seq61411_HFX.22377.22377.2	0.229	10/20	F.HDISPQAPTHF.L	sp|P49773|HINT1_HUMAN	1248.59	13900000
0.9394	Seq61411_HFX.32580.32580.2	0.435	10/20	R.TIAQDYGVLKA.D	sp|Q06830|PRDX1_HUMAN	1177.63	82900000
0.9441	Seq61411_HFX.11212.11212.2	0.16	10/20	Y.GAQAASSYGVR.A	sp|Q96PK6|RBM14_HUMAN	1065.52	53400000
0.9441	Seq61411_HFX.12527.12527.2	0.411	10/20	R.SSGLRNSATGY.R	sp|Q9UIQ6|LCAP_HUMAN	1111.53	17800000
0.9448	Seq61411_HFX.30506.30506.2	0.301	10/20	K.NFGIGQDIQPK.R	sp|P62424|RL7A_HUMAN	1215.62	115000000
0.9451	Seq61411_HFX.11518.11518.2	0.406	10/20	R.KREQMLTSPTQ.-	sp|Q53H12|AGK_HUMAN,tr|A0A0G2JLG5|A0A0G2JLG5_HUMAN,tr|E9PC15|E9PC15_HUMAN	1317.67	9870000
0.9453	Seq61411_HFX.05974.05974.2	0.372	10/20	R.DAEDDGEEEDD.-	sp|Q9BTT0|AN32E_HUMAN,tr|Q5TB25|Q5TB25_HUMAN,tr|H0YCE2|H0YCE2_HUMAN,tr|Q5TB19|Q5TB19_HUMAN	1237.37	18000000
0.9461	Seq61411_HFX.12993.12993.2	0.388	10/20	K.TPGPGAQSALR.A	sp|P62263|RS14_HUMAN	1053.56	33100000
0.9461	Seq61411_HFX.32255.32255.2	0.289	10/20	R.QLPQAIKPVTY.T	sp|Q01167|FOXK2_HUMAN	1256.71	22000000
0.9517	Seq61411_HFX.30255.30255.2	0.372	10/20	Y.EIKAGEEFRSF.K	sp|Q9BSC4|NOL10_HUMAN	1311.65	2660000
0.9533	Seq61411_HFX.40086.40086.2	0.364	10/20	F.NAADKVNFATW.N	sp|P35269|T2FA_HUMAN	1235.59	31700000
0.954	Seq61411_HFX.51132.51132.2	0.14	10/20	R.TIEDFNKFCSF.V	sp|Q9BUL5|PHF23_HUMAN	1349.6	3920000
0.9542	Seq61411_HFX.63662.63662.2	0.199	10/20	E.QEEVSRLIDEL.Q	tr|M0R2J8|M0R2J8_HUMAN	1329.68	3290000
0.9567	Seq61411_HFX.34560.34560.2	0.0115	10/20	Y.DFQRDYYDRMY.S	sp|P07910|HNRPC_HUMAN	1570.65	25300000
0.9573	Seq61411_HFX.49124.49124.2	0.23	10/20	F.AQLKNLKWLDL.K	sp|Q96AG4|LRC59_HUMAN	1340.78	5900000
0.9601	Seq61411_HFX.21530.21530.2	0.22	10/20	A.PIDRVGQTIER.M	sp|P52272|HNRPM_HUMAN	1282.7	18900000
0.9613	Seq61411_HFX.30674.30674.2	0.309	10/20	K.KIVITDCGQLS.-	sp|P30405|PPIF_HUMAN	1175.62	35900000
0.9632	Seq61411_HFX.12007.12007.2	0.166	10/20	Y.SRSPAGSQQQF.G	sp|Q8TAP9|MPLKI_HUMAN	1191.56	7450000
0.9638	Seq61411_HFX.51958.51958.2	0.299	10/20	P.FLSTVVTDKLF.V	sp|Q8IUX1|T126B_HUMAN	1268.7	2680000
0.9643	Seq61411_HFX.31543.31543.2	0.268	10/20	F.ETTEESLRNYY.E	sp|P22626|ROA2_HUMAN	1403.62	3520000
0.9645	Seq61411_HFX.09729.09729.2	0.111	10/20	R.DGQVINETSQH.H	sp|P08670|VIME_HUMAN	1226.55	25900000
0.9681	Seq61411_HFX.35551.35551.2	0.244	10/20	W.AGGQWRLQQGL.A	sp|Q86TS9|RM52_HUMAN	1212.64	13000000
0.9727	Seq61411_HFX.17059.17059.2	0.0327	10/20	L.KLCFSTAQHAS.-	sp|P14866|HNRPL_HUMAN,tr|M0QXS5|M0QXS5_HUMAN	1191.57	11700000
0.9741	Seq61411_HFX.51833.51833.2	0.112	10/20	Y.TLVTYVPVTTF.K	sp|P62899|RL31_HUMAN	1239.68	192000000
0.9762	Seq61411_HFX.26193.26193.2	0.195	10/20	K.IGGIGTVPVGR.V	sp|Q05639|EF1A2_HUMAN	1024.6	156000000
0.9788	Seq61411_HFX.26180.26180.2	0.0768	10/20	K.VLLSDSNLHDA.-	sp|Q6FI81|CPIN1_HUMAN,tr|H3BV90|H3BV90_HUMAN	1182.59	73900000
0.9795	Seq61411_HFX.09172.09172.2	0.193	10/20	Y.NQQPSNYGPM[147.04]K.S	sp|P22626|ROA2_HUMAN	1278.57	115000000
0.9799	Seq61411_HFX.20574.20574.2	0.218	10/20	R.VLVDQTTGLSR.G	sp|Q15717|ELAV1_HUMAN	1187.65	46200000
0.9803	Seq61411_HFX.16718.16718.2	0.0952	10/20	R.KALDRCSEGSF.L	sp|Q15233|NONO_HUMAN	1211.56	62500000
0.9806	Seq61411_HFX.10893.10893.2	0.196	10/20	R.QFQQGAAGNMK.G	sp|P61011|SRP54_HUMAN	1178.55	19800000
0.9808	Seq61411_HFX.41051.41051.2	0.212	10/20	C.AGPTALLAHEI.G	sp|Q99497|PARK7_HUMAN	1091.6	154000000
0.9823	Seq61411_HFX.30746.30746.2	0.173	10/20	Q.PPLLGDHPAEY.G	sp|P14866|HNRPL_HUMAN	1207.59	14800000
0.9831	Seq61411_HFX.09778.09778.2	0.11	10/20	Y.GSVTEHPSPSP.L	sp|P07910|HNRPC_HUMAN	1093.5	14700000
0.9832	Seq61411_HFX.47400.47400.2	0.197	10/20	-.MKVELCSFSGY.K	sp|P83731|RL24_HUMAN,tr|C9JXB8|C9JXB8_HUMAN,tr|C9JNW5|C9JNW5_HUMAN	1262.57	7070000
0.9843	Seq61411_HFX.39803.39803.2	0.19	10/20	M.APKFPDSVEEL.R	sp|Q15785|TOM34_HUMAN	1230.61	44700000
0.9844	Seq61411_HFX.06931.06931.2	0.189	10/20	Y.GRDGM[147.04]DNQGGY.G	sp|P31942|HNRH3_HUMAN	1184.45	42300000
0.9844	Seq61411_HFX.51729.51729.2	0.189	10/20	Y.NFEKPFLWLAR.K	sp|P62826|RAN_HUMAN	1419.77	106000000
0.9849	Seq61411_HFX.10076.10076.2	0.14	10/20	F.IQTQDTPNPNS.L	sp|Q9UMS0|NFU1_HUMAN	1213.56	4570000
0.9858	Seq61411_HFX.33035.33035.2	0.18	10/20	R.AGLQFPVGRVH.R	sp|Q93077|H2A1C_HUMAN	1179.65	188000000
0.9861	Seq61411_HFX.21104.21104.2	0.0883	10/20	R.FLPAVSDENSK.R	sp|P46087|NOP2_HUMAN	1205.59	29000000
0.9869	Seq61411_HFX.10049.10049.2	0.0874	10/20	R.DLSSSEPVHAK.K	sp|Q8WTT2|NOC3L_HUMAN	1168.57	15000000
0.987	Seq61411_HFX.20859.20859.2	0.0461	10/20	F.NIQDGPDFQDR.V	sp|Q99757|THIOM_HUMAN	1303.58	72500000
0.988	Seq61411_HFX.24433.24433.2	0.165	10/20	Y.EAFSTPQQLEK.-	sp|P56589|PEX3_HUMAN	1276.63	9540000
0.989	Seq61411_HFX.37216.37216.2	0.157	10/20	L.PLFDRVLVERS.A	sp|P61604|CH10_HUMAN	1329.74	67100000
0.9918	Seq61411_HFX.23021.23021.2	0.0709	10/20	F.VQFASQEIAEK.A	sp|P55795|HNRH2_HUMAN	1248.63	11900000
0.9926	Seq61411_HFX.14806.14806.2	0.117	10/20	G.PMEGSEEKELT.L	sp|O95900|TRUB2_HUMAN	1248.55	8440000
0.9927	Seq61411_HFX.10727.10727.2	0.128	10/20	Y.EDAVHSGALND.-	sp|P17987|TCPA_HUMAN,tr|F5H282|F5H282_HUMAN,tr|E7EQR6|E7EQR6_HUMAN	1126.49	107000000
0.9944	Seq61411_HFX.36753.36753.2	0.107	10/20	F.SNKGQTLVVQF.T	sp|P27797|CALR_HUMAN	1219.66	15900000
0.9953	Seq61411_HFX.32350.32350.2	0.0896	10/20	R.AGLQFPVGRVH.R	sp|Q93077|H2A1C_HUMAN	1179.65	255000000
0.9961	Seq61411_HFX.18893.18893.2	0.0243	10/20	R.NLQEIQQAGER.L	sp|Q8N1F7|NUP93_HUMAN	1284.64	10500000
0.9961	Seq61411_HFX.22995.22995.2	0.0947	10/20	F.VQFASQEIAEK.A	sp|P55795|HNRH2_HUMAN	1248.63	11900000
0.9962	Seq61411_HFX.45535.45535.2	0.0942	10/20	A.SEGPLKGILGY.T	sp|P04406|G3P_HUMAN	1132.61	64900000
0.9963	Seq61411_HFX.09992.09992.2	0.093	10/20	Y.RDSYESYGNSR.S	sp|P38159|RBMX_HUMAN	1332.57	79300000
0.9968	Seq61411_HFX.21507.21507.2	0.0486	10/20	R.IAGKVPGLQNE.Q	sp|Q8WWM7|ATX2L_HUMAN	1124.62	14400000
0.9968	Seq61411_HFX.26196.26196.2	0.0397	10/20	K.LTTPTYGDLNH.L	sp|Q13885|TBB2A_HUMAN	1230.59	39400000
0.9968	Seq61411_HFX.49818.49818.2	0.0697	10/20	Y.TLQPKLPITVL.N	sp|P31939|PUR9_HUMAN	1221.77	61700000
0.997	Seq61411_HFX.30508.30508.2	0.0849	10/20	F.RDGDILGKYVD.-	sp|P61604|CH10_HUMAN,tr|B8ZZ54|B8ZZ54_HUMAN	1249.63	483000000
0.9972	Seq61411_HFX.07394.07394.2	0.0489	10/20	T.PKESPNPPNPS.G	sp|Q9NVS2|RT18A_HUMAN	1162.56	4160000
0.9972	Seq61411_HFX.34791.34791.2	0.0814	10/20	M.NQGTARLASLM.N	sp|P43243|MATR3_HUMAN	1160.6	4570000
0.9972	Seq61411_HFX.37907.37907.2	0.0681	10/20	R.IYVGNLPPDIR.T	sp|Q07955|SRSF1_HUMAN	1255.69	5980000
0.9973	Seq61411_HFX.29824.29824.2	0.0555	10/20	A.INKDPEAPIFQ.V	sp|P13804|ETFA_HUMAN	1270.66	33400000
0.9973	Seq61411_HFX.44073.44073.2	0.0549	10/20	-.MKLNISFPATG.C	sp|P62753|RS6_HUMAN,tr|A2A3R7|A2A3R7_HUMAN	1177.62	18100000
0.9974	Seq61411_HFX.32635.32635.2	0.0764	10/20	Y.NILGTNTIMDK.M	sp|Q00839|HNRPU_HUMAN	1218.63	358000000
0.9978	Seq61411_HFX.45844.45844.2	0.0731	10/20	A.SEGPLKGILGY.T	sp|P04406|G3P_HUMAN	1132.61	50400000
0.9981	Seq61411_HFX.36882.36882.2	0.0365	10/20	R.IYVGNLPPDIR.T	sp|Q07955|SRSF1_HUMAN	1255.69	6540000
0.9982	Seq61411_HFX.15844.15844.2	0.0581	10/20	R.QASRSTAYEDY.Y	sp|O43390|HNRPR_HUMAN	1289.55	75100000
0.9982	Seq61411_HFX.41495.41495.2	0.0669	10/20	L.EPSLRQLAQKY.N	sp|P62987|RL40_HUMAN	1331.72	13600000
0.9982	Seq61411_HFX.53754.53754.2	0.0272	10/20	R.AKFEELNMDLF.R	sp|P11021|BIP_HUMAN	1355.64	16600000
0.9985	Seq61411_HFX.16538.16538.2	0.0347	10/20	K.NIDDGTSDRPY.S	sp|P61353|RL27_HUMAN	1251.54	5660000
0.9985	Seq61411_HFX.53912.53912.2	0.0628	10/20	K.ELTPLQAMMLR.M	sp|Q9Y2W2|WBP11_HUMAN	1301.68	1930000
0.9986	Seq61411_HFX.24809.24809.2	0.0496	10/20	K.LMFKTEGPDSD.-	sp|P04637|P53_HUMAN,tr|A0A087X1Q1|A0A087X1Q1_HUMAN,tr|A0A087WZU8|A0A087WZU8_HUMAN	1238.55	13200000
0.9987	Seq61411_HFX.21521.21521.2	0.0579	10/20	Y.VNLPINGNGKQ.-	sp|P09211|GSTP1_HUMAN,tr|A8MX94|A8MX94_HUMAN,sp|GSTP1_HUMAN|	1152.63	49700000
0.9988	Seq61411_HFX.16077.16077.2	0.0233	10/20	R.NQLVTPEPTSR.A	sp|Q14676|MDC1_HUMAN	1240.64	34300000
0.9988	Seq61411_HFX.23727.23727.2	0.0573	10/20	F.SSTSVLPHTGY.L	sp|Q8WWY3|PRP31_HUMAN	1147.55	21200000
0.9988	Seq61411_HFX.41421.41421.2	0.0578	10/20	A.GAPPQPQDLEF.T	sp|P22695|QCR2_HUMAN	1197.57	14100000
0.999	Seq61411_HFX.39894.39894.2	0.0526	10/20	Y.VLKAGQTVTIW.A	sp|P20700|LMNB1_HUMAN	1214.7	137000000
0.999	Seq61411_HFX.46086.46086.2	0.0526	10/20	-.MKVELCSFSGY.K	sp|P83731|RL24_HUMAN,tr|C9JXB8|C9JXB8_HUMAN,tr|C9JNW5|C9JNW5_HUMAN	1262.57	303000000
0.9991	Seq61411_HFX.10278.10278.2	0.0498	10/20	H.LQNPGDAAEGR.A	sp|Q9Y605|MOFA1_HUMAN	1126.54	8630000
0.9992	Seq61411_HFX.31719.31719.2	0.0422	10/20	V.KVGDKVLLPEY.G	sp|P61604|CH10_HUMAN	1259.71	4350000
0.9992	Seq61411_HFX.40316.40316.2	0.0469	10/20	-.M[147.04]KVELCSFSGY.K	sp|P83731|RL24_HUMAN,tr|C9JXB8|C9JXB8_HUMAN,tr|C9JNW5|C9JNW5_HUMAN	1278.56	78500000
0.9992	Seq61411_HFX.46965.46965.2	0.0478	10/20	A.TPTPLGGMTGF.H	sp|O75533|SF3B1_HUMAN	1077.52	7280000
0.9993	Seq61411_HFX.15699.15699.2	0.0331	10/20	R.NQLVTPEPTSR.A	sp|Q14676|MDC1_HUMAN	1240.64	7380000
0.9993	Seq61411_HFX.46467.46467.2	0.0174	10/20	L.SPQAPTHFLVI.P	sp|P49773|HINT1_HUMAN	1208.66	25400000
0.9994	Seq61411_HFX.17861.17861.2	0.0442	10/20	Y.IKKIGYNPDTV.A	sp|Q5VTE0|EF1A3_HUMAN	1246.69	106000000
0.9994	Seq61411_HFX.41737.41737.2	0.0305	10/20	F.INPETPGYVGF.A	sp|Q15019|SEPT2_HUMAN	1192.58	106000000
0.9995	Seq61411_HFX.22362.22362.2	0.029	10/20	G.YGSGRGFGDGY.N	sp|P22626|ROA2_HUMAN	1134.47	17600000
0.9996	Seq61411_HFX.17350.17350.2	0.0371	10/20	R.SMQQLDPSPAR.K	sp|Q9H410|DSN1_HUMAN	1228.59	8820000
0.9997	Seq61411_HFX.06408.06408.2	0.031	10/20	F.STQTAEDKEEP.L	sp|Q12931|TRAP1_HUMAN	1233.54	11800000
0.9997	Seq61411_HFX.15453.15453.2	0.0335	10/20	K.NMPNKQPESSL.-	sp|Q9Y6M5|ZNT1_HUMAN	1243.59	5600000
0.9997	Seq61411_HFX.16140.16140.2	0.0154	10/20	K.YKEETIEKMQE.-	sp|P61254|RL26_HUMAN	1426.66	80800000
0.9997	Seq61411_HFX.23286.23286.2	0.0324	10/20	Y.GAYPTQPGQGY.S	sp|P35637|FUS_HUMAN	1137.51	565000000
0.9997	Seq61411_HFX.27346.27346.2	0.0323	10/20	M.PSQMEHAMETM.M	sp|P60903|S10AA_HUMAN	1290.5	29200000
0.9997	Seq61411_HFX.36852.36852.2	0.032	10/20	R.PGDRYDGMVGF.S	sp|P61978|HNRPK_HUMAN	1212.52	102000000
0.9997	Seq61411_HFX.37251.37251.2	0.0347	10/20	A.VDGEPLGRVSF.E	sp|P62937|PPIA_HUMAN	1174.6	109000000
0.9997	Seq61411_HFX.42062.42062.2	0.034	10/20	R.GVISTPVIRTF.G	sp|Q9NZB2|F120A_HUMAN	1188.69	11600000
0.9997	Seq61411_HFX.43445.43445.2	0.0345	10/20	F.FMPGFAPLTSR.G	sp|Q13885|TBB2A_HUMAN	1222.62	125000000
0.9997	Seq61411_HFX.46382.46382.2	0.0109	10/20	R.SADFAELEVLR.Q	sp|Q9UNS1|TIM_HUMAN	1248.63	286000
0.9998	Seq61411_HFX.29350.29350.2	0.0257	10/20	R.DVYLSPRDDGY.S	sp|P38159|RBMX_HUMAN	1298.58	288000000
0.9999	Seq61411_HFX.09121.09121.2	0.0199	10/20	Y.SYSSQDPRPAT.G	sp|P78527|PRKDC_HUMAN	1207.55	39600000
0.9999	Seq61411_HFX.20744.20744.2	0.0152	10/20	R.KYGGPPPDSVY.S	sp|O60506|HNRPQ_HUMAN	1178.56	198000000
0.9999	Seq61411_HFX.28179.28179.2	0.0211	10/20	R.VLTQEDFQKIR.M	sp|Q9NVU7|SDA1_HUMAN	1375.75	3370000
0.9999	Seq61411_HFX.28816.28816.2	0.0177	10/20	K.AVDSQILPKIK.A	sp|Q02878|RL6_HUMAN	1210.73	7940000
0.9999	Seq61411_HFX.29144.29144.2	0.0192	10/20	F.LFPIQAKTFHH.V	sp|Q9NR30|DDX21_HUMAN	1337.72	14600000
0.9999	Seq61411_HFX.36111.36111.2	0.00804	10/20	R.NLPLPPPPPPR.G	sp|P61978|HNRPK_HUMAN	1193.69	12700000
0.9999	Seq61411_HFX.37884.37884.2	0.0196	10/20	Y.GFVSFKDPSDY.V	sp|Q9BTD8|RBM42_HUMAN	1260.57	10500000
0.9999	Seq61411_HFX.55893.55893.2	0.0179	10/20	K.HTGGKILGFFF.-	sp|P62244|RS15A_HUMAN	1222.65	16100000
1	Seq61411_HFX.05730.05730.2	0.00129	10/20	M.PEPAKSAPAPK.K	sp|P62807|H2B1C_HUMAN,sp|P06899|H2B1J_HUMAN,sp|O60814|H2B1K_HUMAN,sp|Q16778|H2B2E_HUMAN,sp|P57053|H2BFS_HUMAN	1091.6	1350000000
1	Seq61411_HFX.06398.06398.2	0.011	10/20	G.ANGPTTPEADK.L	sp|P49448|DHE4_HUMAN	1099.51	84300000
1	Seq61411_HFX.07746.07746.2	0.000459	10/20	Q.VMDDESDEKEA.N	sp|Q9UMS0|NFU1_HUMAN	1266.49	86500000
1	Seq61411_HFX.08511.08511.2	0.000477	10/20	D.DDDAGSAPLKS.S	sp|P35613|BASI_HUMAN	1074.48	13900000
1	Seq61411_HFX.09481.09481.2	0.00182	10/20	Y.NEATGGKYVPR.A	sp|P07437|TBB5_HUMAN	1190.6	114000000
1	Seq61411_HFX.09556.09556.2	0.0059	10/20	R.SQQQPTPVTPK.K	sp|O95251|KAT7_HUMAN	1209.64	11200000
1	Seq61411_HFX.09748.09748.2	0.00694	10/20	R.KVM[147.04]DSDEDDDY.-	sp|O14737|PDCD5_HUMAN,tr|K7EQA1|K7EQA1_HUMAN	1346.48	55700000
1	Seq61411_HFX.10292.10292.2	0.00193	10/20	L.ITGKEDAANNY.A	sp|Q71U36|TBA1A_HUMAN	1194.55	182000000
1	Seq61411_HFX.10473.10473.2	0.00705	10/20	K.GPSSVEDIKAK.M	sp|P06748|NPM_HUMAN	1129.6	33100000
1	Seq61411_HFX.11138.11138.2	0.0132	10/20	Y.KNPGKPDGVNY.L	sp|Q9BX67|JAM3_HUMAN	1187.59	21700000
1	Seq61411_HFX.11308.11308.2	0.000733	10/20	Y.REATPENDPNY.F	sp|Q9H074|PAIP1_HUMAN	1304.56	6900000
1	Seq61411_HFX.11516.11516.2	0.00195	10/20	Y.HQLGTPGTESC.F	sp|P18754|RCC1_HUMAN	1128.49	25900000
1	Seq61411_HFX.11726.11726.2	0.00565	10/20	H.KYEEEEDVETG.A	sp|Q9HC36|MRM3_HUMAN	1326.55	38900000
1	Seq61411_HFX.12000.12000.2	1.78e-05	10/20	Y.ASSPGGVYATR.S	sp|P08670|VIME_HUMAN	1064.53	1970000000
1	Seq61411_HFX.13285.13285.2	0.0129	10/20	S.MADQEKISPAA.L	sp|Q96C36|P5CR2_HUMAN	1159.55	15700000
1	Seq61411_HFX.13491.13491.2	0.00173	10/20	R.MVTGDNINTAR.A	sp|Q16720|AT2B3_HUMAN	1190.57	41700000
1	Seq61411_HFX.14768.14768.2	0.000857	10/20	G.SQETDEEFDAR.W	sp|P20674|COX5A_HUMAN	1325.54	34900000
1	Seq61411_HFX.18267.18267.2	0.000394	10/20	V.PAYFNDSQRQA.T	sp|P54652|HSP72_HUMAN	1295.59	7180000
1	Seq61411_HFX.19206.19206.2	0.00697	10/20	E.LAGHQTSAESW.G	sp|P36578|RL4_HUMAN	1185.54	94900000
1	Seq61411_HFX.22945.22945.2	0.00317	10/20	Y.TQSQFSAPRDY.S	sp|Q14444|CAPR1_HUMAN	1298.59	56300000
1	Seq61411_HFX.24408.24408.2	0.00902	10/20	R.SGRFGGNPGGF.G	sp|Q13148|TADBP_HUMAN	1051.48	817000000
1	Seq61411_HFX.26466.26466.2	0.00518	10/20	R.KAFERCSEGVF.L	sp|P23246|SFPQ_HUMAN	1271.6	13600000
1	Seq61411_HFX.27774.27774.2	0.0148	10/20	R.KDPGVPNSAPF.K	sp|Q9BVP2|GNL3_HUMAN	1127.56	19400000
1	Seq61411_HFX.32732.32732.2	0.00137	10/20	K.TVFSPTLPAAR.S	sp|Q7Z2W4|ZCCHV_HUMAN	1158.64	67600000
1	Seq61411_HFX.32836.32836.2	0.00651	10/20	T.HDLEGPPLDAY.S	sp|Q15365|PCBP1_HUMAN	1225.56	6190000
1	Seq61411_HFX.33850.33850.2	0.0047	10/20	K.KITIADCGQLE.-	sp|P62937|PPIA_HUMAN,sp|PPIA_HUMAN|	1189.6	1020000000
1	Seq61411_HFX.34084.34084.2	0.000525	10/20	F.KAPIRPDIVNF.V	sp|P36578|RL4_HUMAN	1268.72	655000000
1	Seq61411_HFX.34322.34322.2	0.00366	10/20	Y.NDGYGFGSDRF.G	sp|P55795|HNRH2_HUMAN	1233.51	98100000
1	Seq61411_HFX.34420.34420.2	0.000555	10/20	F.KAPIRPDIVNF.V	sp|P36578|RL4_HUMAN	1268.72	2270000000
1	Seq61411_HFX.34765.34765.2	0.0071	10/20	R.GGIVDEGALLR.A	sp|O43175|SERA_HUMAN	1098.6	16000000
1	Seq61411_HFX.35180.35180.2	0.00573	10/20	R.NLPLPPPPPPR.G	sp|P61978|HNRPK_HUMAN	1193.69	37000000
1	Seq61411_HFX.35267.35267.2	0.0135	10/20	R.MGAGMGFGLER.M	sp|P52272|HNRPM_HUMAN	1124.51	14900000
1	Seq61411_HFX.35486.35486.2	0.00828	10/20	R.NLPLPPPPPPR.G	sp|P61978|HNRPK_HUMAN	1193.69	29100000
1	Seq61411_HFX.35653.35653.2	0.000991	10/20	F.IMPVVSAISSR.L	sp|Q03164|KMT2A_HUMAN	1158.64	25900000
1	Seq61411_HFX.35829.35829.2	0.00329	10/20	L.TNGIYPHKLVF.-	sp|Q02878|RL6_HUMAN	1287.7	85600000
1	Seq61411_HFX.35922.35922.2	0.00954	10/20	Y.VKEMNDAAMFY.T	sp|Q01518|CAP1_HUMAN	1317.57	137000000
1	Seq61411_HFX.36417.36417.2	0.00122	10/20	L.GVSVDSQFTHL.A	sp|P32119|PRDX2_HUMAN	1188.58	349000000
1	Seq61411_HFX.36474.36474.2	0.00817	10/20	S.LVDTSKQWDYY.A	sp|Q6UN15|FIP1_HUMAN	1416.66	36000000
1	Seq61411_HFX.36495.36495.2	0.00255	10/20	Y.KVLSVPESTPF.T	sp|P61960|UFM1_HUMAN	1202.65	21300000
1	Seq61411_HFX.37031.37031.2	0.00298	10/20	S.IYGEKFEDENF.H	sp|Q08752|PPID_HUMAN	1389.61	24600000
1	Seq61411_HFX.37166.37166.2	0.000556	10/20	Y.SNEINKACMPF.G	sp|O95602|RPA1_HUMAN	1252.56	16200000
1	Seq61411_HFX.39073.39073.2	0.00142	10/20	M.VAYWRQAGLSY.L	sp|Q5VTU8|AT5EL_HUMAN,sp|P56381|ATP5E_HUMAN	1312.66	4210000
1	Seq61411_HFX.39600.39600.2	0.00245	10/20	Y.IYQVYDSILKN.-	sp|P63010|AP2B1_HUMAN,tr|A0A087X253|A0A087X253_HUMAN	1354.71	124000000
1	Seq61411_HFX.42670.42670.2	0.00626	10/20	L.SPKAEEVATFF.A	sp|P11387|TOP1_HUMAN	1224.6	36300000
1	Seq61411_HFX.43055.43055.2	0.00149	10/20	Y.AVDYETLTRPF.S	sp|P82930|RT34_HUMAN	1310.65	13500000
1	Seq61411_HFX.43637.43637.2	0.017	10/20	T.SVLDPDEGIRF.R	sp|O75390|CISY_HUMAN	1246.62	53400000
1	Seq61411_HFX.43811.43811.2	0.00357	10/20	F.LTIQEGLASKF.T	sp|O00566|MPP10_HUMAN	1205.67	23000000
1	Seq61411_HFX.43940.43940.2	0.00165	10/20	Y.VGSIQPHGVFF.R	sp|Q14690|RRP5_HUMAN	1186.61	78500000
1	Seq61411_HFX.43984.43984.2	0.00557	10/20	Y.NQWQQGQFWGQ.K	sp|Q00839|HNRPU_HUMAN	1405.62	11100000
1	Seq61411_HFX.46582.46582.2	0.00485	10/20	F.RATENDIANFF.S	sp|P31942|HNRH3_HUMAN	1296.61	245000000
1	Seq61411_HFX.47256.47256.2	0.00117	10/20	F.SAMENDVRDFF.H	sp|Q9NTZ6|RBM12_HUMAN	1329.57	12800000
1	Seq61411_HFX.47340.47340.2	0.002	10/20	Y.MHSGPVVAMVW.E	sp|P15531|NDKA_HUMAN	1212.58	72600000
1	Seq61411_HFX.47480.47480.2	0.00766	10/20	R.ALLDQLMGTAR.D	sp|Q9NQ29|LUC7L_HUMAN	1187.63	3720000
1	Seq61411_HFX.47861.47861.2	0.00109	10/20	R.EELSNVLAAMR.K	sp|Q9Y3U8|RL36_HUMAN	1231.62	6350000
1	Seq61411_HFX.48328.48328.2	0.00216	10/20	R.ARFEELNADLF.R	sp|P54652|HSP72_HUMAN	1323.65	416000000
1	Seq61411_HFX.49050.49050.2	0.00183	10/20	L.NNKLVTLPVSF.A	sp|Q96AG4|LRC59_HUMAN	1230.7	30700000
1	Seq61411_HFX.49832.49832.2	0.00302	10/20	Y.KATENDIYNFF.S	sp|P52597|HNRPF_HUMAN	1360.63	5700000
1	Seq61411_HFX.49915.49915.2	0.0109	10/20	F.FTVTDPRNILL.T	sp|Q9H9B4|SFXN1_HUMAN	1287.72	13000000
1	Seq61411_HFX.50762.50762.2	0.00215	10/20	R.DPFNPFELTNH.A	sp|P53634|CATC_HUMAN	1329.6	108000000
1	Seq61411_HFX.51028.51028.2	0.00546	10/20	R.SLVGGLLQSKF.T	sp|P52948|NUP98_HUMAN	1147.66	22600000
1	Seq61411_HFX.51388.51388.2	0.00459	10/20	K.SIDPALSMLIK.S	sp|Q9H501|ESF1_HUMAN	1186.66	12600000
1	Seq61411_HFX.51463.51463.2	0.00265	10/20	F.FIPTIPGLVPR.Y	sp|Q8NI36|WDR36_HUMAN	1208.73	804000000
1	Seq61411_HFX.51474.51474.2	0.00709	10/20	Y.VGLTDFKPGYW.L	sp|Q99426|TBCB_HUMAN	1281.64	15000000
1	Seq61411_HFX.52129.52129.2	0.00148	10/20	Y.TLVTYVPVTTF.K	sp|P62899|RL31_HUMAN	1239.68	529000000
1	Seq61411_HFX.52322.52322.2	0.00584	10/20	F.AQEALTVLSLA.-	sp|P30153|2AAA_HUMAN,tr|B3KQV6|B3KQV6_HUMAN	1114.62	21000000
1	Seq61411_HFX.52692.52692.2	0.00393	10/20	K.AAIDWFDGKEF.H	sp|Q92804|RBP56_HUMAN	1297.6	48700000
1	Seq61411_HFX.52987.52987.2	0.00818	10/20	A.YLAQPLLREVL.E	sp|P28070|PSB4_HUMAN	1313.77	15400000
1	Seq61411_HFX.53204.53204.2	0.00184	10/20	K.DWYDVKAPAMF.N	sp|P61247|RS3A_HUMAN	1341.61	6720000
1	Seq61411_HFX.53762.53762.2	0.00367	10/20	A.RNPPGFAFVEF.E	sp|Q16629|SRSF7_HUMAN	1279.63	135000000
1	Seq61411_HFX.55214.55214.2	0.00271	10/20	Y.AMNLLNGIKLY.G	sp|Q9Y580|RBM7_HUMAN	1248.69	9680000
1	Seq61411_HFX.57092.57092.2	0.00741	10/20	V.NSIGQLKIWDF.R	sp|Q8NFH3|NUP43_HUMAN	1319.69	3370000
1	Seq61411_HFX.57188.57188.2	0.0049	10/20	R.SELIAKIPNFW.V	sp|Q01105|SET_HUMAN	1316.71	29400000
1	Seq61411_HFX.62299.62299.2	0.00769	10/20	R.LHFFMPGFAPL.T	sp|Q13885|TBB2A_HUMAN	1275.65	14500000
0.9262	Seq61411_HFX.48047.48047.5	0.102	10/208	R.TLQTAPEKELIHLLPIKDKSGIIPQTR.E	sp|Q8WTT2|NOC3L_HUMAN	3038.75	29500000
0.8099	Seq61411_HFX.38584.38584.2	0.634	10/22	L.VGGKDFEQPLAI.S	sp|O00151|PDLI1_HUMAN	1272.67	78700000
0.8241	Seq61411_HFX.41494.41494.2	1.1	10/22	K.VIPELNGKLTGM.A	sp|P04406|G3P_HUMAN	1270.7	19200000
0.8453	Seq61411_HFX.31612.31612.2	0.958	10/22	Y.SERVGAGAPVYL.A	sp|P20671|H2A1D_HUMAN	1217.64	38900000
0.8636	Seq61411_HFX.21919.21919.2	0.796	10/22	R.MGSVERMGSGIE.R	sp|P52272|HNRPM_HUMAN	1251.56	3000000
0.8724	Seq61411_HFX.57887.57887.2	0.625	10/22	R.ALTVPELTQQMF.D	sp|Q13885|TBB2A_HUMAN	1376.7	13800000
0.8851	Seq61411_HFX.24998.24998.2	0.721	10/22	F.TNQIQAAFREPR.L	sp|P08865|RSSA_HUMAN	1429.74	23200000
0.8915	Seq61411_HFX.09221.09221.2	0.0994	10/22	R.SSSGMGGRAPVS.R	sp|P38159|RBMX_HUMAN	1091.5	15300000
0.8965	Seq61411_HFX.48299.48299.2	0.415	10/22	R.IMPEDIIINCSK.D	sp|P11387|TOP1_HUMAN	1374.69	11500000
0.9031	Seq61411_HFX.42306.42306.2	0.623	10/22	R.QGSTQGRLDDFF.K	sp|P39748|FEN1_HUMAN	1369.63	26200000
0.909	Seq61411_HFX.45685.45685.2	0.277	10/22	Q.PPPPPPPPPPPP.P	sp|Q9Y6V0|PCLO_HUMAN	1182.64	4370000
0.9098	Seq61411_HFX.15091.15091.2	0.245	10/22	W.TITSVRAETVPK.K	tr|A0A0A0MRM9|A0A0A0MRM9_HUMAN	1300.74	10000000
0.9157	Seq61411_HFX.26321.26321.2	0.292	10/22	F.SGNPIKVSFATR.R	sp|P35637|FUS_HUMAN	1275.69	21800000
0.9267	Seq61411_HFX.29541.29541.2	0.37	10/22	M.SLGVPGPATLAK.A	sp|Q96CP2|FWCH2_HUMAN	1109.64	26800000
0.9298	Seq61411_HFX.16148.16148.2	0.484	10/22	Y.AELRAKSTPSGF.T	sp|P12277|KCRB_HUMAN	1262.66	156000000
0.9302	Seq61411_HFX.41375.41375.2	0.0558	10/22	R.FSPMGVDHMSGL.S	sp|Q15717|ELAV1_HUMAN	1276.56	268000000
0.9314	Seq61411_HFX.38786.38786.2	0.177	10/22	F.SAFLDKVVGLQK.-	tr|A0A096LP10|A0A096LP10_HUMAN,tr|A0A087WT15|A0A087WT15_HUMAN	1303.75	7020000
0.9358	Seq61411_HFX.57251.57251.2	0.0719	10/22	R.AALLNAILHSAY.S	sp|Q9H8H0|NOL11_HUMAN	1255.69	1940000
0.937	Seq61411_HFX.37521.37521.2	0.202	10/22	F.RVPTANVSVVDL.T	sp|P04406|G3P_HUMAN	1268.71	13000000
0.9374	Seq61411_HFX.16395.16395.2	0.161	10/22	R.YLQAASNNSREY.A	sp|Q9UQR1|ZN148_HUMAN	1414.65	13100000
0.9387	Seq61411_HFX.28688.28688.2	0.125	10/22	Y.RAQPSVSLGAPY.R	sp|Q96PK6|RBM14_HUMAN	1244.65	188000000
0.9498	Seq61411_HFX.11650.11650.2	0.382	10/22	R.TAEGAPGAGLQR.S	sp|Q9BZL4|PP12C_HUMAN	1126.57	7650000
0.9529	Seq61411_HFX.23970.23970.2	0.366	10/22	R.M[147.04]VPAGMGAGLER.M	sp|P52272|HNRPM_HUMAN	1203.57	128000000
0.9536	Seq61411_HFX.46694.46694.2	0.219	10/22	N.ILGTNTIMDKMM.V	sp|Q00839|HNRPU_HUMAN	1366.67	31200000
0.9556	Seq61411_HFX.39571.39571.2	0.352	10/22	M.PSKGPLQSVQVF.G	sp|P62249|RS16_HUMAN,tr|M0R3H0|M0R3H0_HUMAN,tr|Q6IPX4|Q6IPX4_HUMAN,tr|M0R210|M0R210_HUMAN	1285.7	270000000
0.9562	Seq61411_HFX.57220.57220.2	0.349	10/22	M.MGSARVAELLLL.H	sp|P42771|CDN2A_HUMAN	1271.73	17500000
0.957	Seq61411_HFX.50606.50606.2	0.0648	10/22	F.ANDGSFLELFKR.K	sp|Q9BQ61|TRIR_HUMAN	1395.71	5800000
0.9588	Seq61411_HFX.36692.36692.2	0.128	10/22	Y.SQVLYLPGQSRY.T	sp|Q99459|CDC5L_HUMAN	1409.73	37000000
0.96	Seq61411_HFX.08774.08774.2	0.326	10/22	R.AVPSSPAGSAAR.G	sp|Q8IWD4|CC117_HUMAN	1069.55	41100000
0.9601	Seq61411_HFX.45678.45678.2	0.073	10/22	Y.GLFPANYVELRQ.-	sp|Q14247|SRC8_HUMAN	1405.74	24100000
0.9619	Seq61411_HFX.21562.21562.2	0.319	10/22	Y.VKLTTDMDPSQQ.W	sp|Q15811|ITSN1_HUMAN,tr|F8W7U0|F8W7U0_HUMAN	1361.65	6460000
0.9642	Seq61411_HFX.24267.24267.2	0.135	10/22	R.SREYQLNDSAAY.Y	sp|P63096|GNAI1_HUMAN	1415.63	7350000
0.9651	Seq61411_HFX.17711.17711.2	0.153	10/22	K.AIYKGPGSEAGP.-	sp|P21964|COMT_HUMAN	1145.57	9760000
0.9742	Seq61411_HFX.21413.21413.2	0.145	10/22	D.EGYGPPPPHYEG.R	sp|P14866|HNRPL_HUMAN	1298.56	2670000
0.9746	Seq61411_HFX.37254.37254.2	0.0774	10/22	Y.DAREAIIPGSVY.D	sp|Q92900|RENT1_HUMAN	1289.66	16300000
0.9753	Seq61411_HFX.36342.36342.2	0.245	10/22	M.VDNEAIYDICRR.N	sp|Q71U36|TBA1A_HUMAN	1465.7	13200000
0.9794	Seq61411_HFX.27949.27949.2	0.0674	10/22	L.KVAGQDGSVVQF.K	sp|Q6EEV6|SUMO4_HUMAN	1233.64	10400000
0.9799	Seq61411_HFX.32503.32503.2	0.115	10/22	C.QVIGASVDSHFC.H	sp|Q06830|PRDX1_HUMAN	1261.58	26200000
0.9808	Seq61411_HFX.39617.39617.2	0.212	10/22	R.GAVEAELDPVEY.T	sp|O75817|POP7_HUMAN	1290.6	6120000
0.9815	Seq61411_HFX.27658.27658.2	0.142	10/22	C.IIGRQGANINEI.R	sp|Q15365|PCBP1_HUMAN	1296.71	38300000
0.9833	Seq61411_HFX.36248.36248.2	0.08	10/22	R.AKTVDLDPGTLY.V	sp|Q8WY07|CTR3_HUMAN	1291.67	19700000
0.9838	Seq61411_HFX.30495.30495.2	0.154	10/22	H.NMDVPNIKRNDF.Q	sp|P63241|IF5A1_HUMAN	1461.7	40000000
0.9838	Seq61411_HFX.32658.32658.2	0.193	10/22	R.MQGSLEAHVNGF.R	sp|Q9Y5B9|SP16H_HUMAN	1288.59	27100000
0.9842	Seq61411_HFX.41835.41835.2	0.15	10/22	A.ITGASLADIMAK.R	sp|P83731|RL24_HUMAN	1189.64	6200000
0.9847	Seq61411_HFX.31589.31589.2	0.186	10/22	F.GGGGSYNDFGNY.N	sp|Q32P51|RA1L2_HUMAN	1206.46	96400000
0.9853	Seq61411_HFX.32801.32801.2	0.0866	10/22	F.TVPMLKEACRAY.G	sp|P12956|XRCC6_HUMAN	1380.69	2620000
0.9859	Seq61411_HFX.53622.53622.2	0.102	10/22	L.ALLDGSNVVFKL.L	sp|O15212|PFD6_HUMAN	1274.72	3080000
0.9867	Seq61411_HFX.17657.17657.2	0.0845	10/22	F.RADDADEFGYSR.-	sp|Q7KZF4|SND1_HUMAN	1400.6	10500000
0.9874	Seq61411_HFX.35891.35891.2	0.132	10/22	L.REEYPDRIMNTF.S	sp|Q13885|TBB2A_HUMAN	1569.72	17800000
0.9893	Seq61411_HFX.33737.33737.2	0.155	10/22	F.AQPPGATNMIGY.M	sp|Q92841|DDX17_HUMAN	1218.57	96900000
0.9899	Seq61411_HFX.09438.09438.2	0.151	10/22	R.ARGDSEALDEES.-	sp|Q7Z4V5|HDGR2_HUMAN,tr|A0A087WZ99|A0A087WZ99_HUMAN	1277.54	220000000
0.99	Seq61411_HFX.31348.31348.2	0.0454	10/22	R.TYSLGSALRPST.S	sp|P08670|VIME_HUMAN	1251.65	10900000
0.991	Seq61411_HFX.46860.46860.2	0.0483	10/22	Q.RPDDPMASFLGQ.-	sp|O95391|SLU7_HUMAN	1332.61	2180000
0.9925	Seq61411_HFX.37185.37185.2	0.127	10/22	G.YNDGYGFGSDRF.G	sp|P55795|HNRH2_HUMAN	1396.57	5850000
0.9936	Seq61411_HFX.32606.32606.2	0.0121	10/22	Y.ASWAASQINRAY.Q	sp|Q15006|EMC2_HUMAN	1336.65	4600000
0.9937	Seq61411_HFX.13212.13212.2	0.082	10/22	Y.VDLAPTSGTSAK.T	sp|P51659|DHB4_HUMAN	1145.59	14800000
0.9953	Seq61411_HFX.58382.58382.2	0.104	10/22	L.AMQEFMILPVGA.A	sp|P06733|ENOA_HUMAN	1305.65	4610000
0.9954	Seq61411_HFX.48283.48283.2	0.0706	10/22	A.SDLELHPPSYPW.S	sp|P08574|CY1_HUMAN	1439.67	1760000
0.9959	Seq61411_HFX.41021.41021.2	0.0978	10/22	R.SLRKVDVEEEFF.A	sp|P46013|KI67_HUMAN	1496.75	2490000
0.996	Seq61411_HFX.45136.45136.2	0.0956	10/22	R.QSVTSFPDADAF.H	sp|P50402|EMD_HUMAN	1283.57	63800000
0.9961	Seq61411_HFX.15179.15179.2	0.0948	10/22	A.AKPEVDPVENEA.V	sp|Q9H0U6|RM18_HUMAN	1296.62	64100000
0.9962	Seq61411_HFX.43663.43663.2	0.059	10/22	R.QSMAFSILNTPK.K	sp|Q14980|NUMA1_HUMAN	1335.69	7690000
0.9967	Seq61411_HFX.58793.58793.2	0.0578	10/22	K.AIIIFVPVPQLK.S	sp|P62081|RS7_HUMAN	1336.85	2010000
0.9973	Seq61411_HFX.46000.46000.2	0.0803	10/22	R.AEVLPQINLDHY.S	sp|Q8IY37|DHX37_HUMAN	1410.71	8240000
0.9976	Seq61411_HFX.46753.46753.2	0.0759	10/22	F.QFLNAKCESAFL.S	sp|P83731|RL24_HUMAN	1369.67	44600000
0.9981	Seq61411_HFX.28261.28261.2	0.0403	10/22	K.LVETDFSTPTPR.R	sp|Q6P0N0|M18BP_HUMAN	1361.68	6330000
0.9985	Seq61411_HFX.14098.14098.2	0.0526	10/22	R.LNQQPSQGLGPR.G	sp|P36915|GNL1_HUMAN	1293.68	12300000
0.9985	Seq61411_HFX.44024.44024.2	0.0631	10/22	Y.TAMSDSYLPSYY.S	sp|Q9Y5A9|YTHD2_HUMAN	1396.59	23500000
0.9985	Seq61411_HFX.46223.46223.2	0.0583	10/22	K.LSPKAEEVATFF.A	sp|P11387|TOP1_HUMAN	1337.69	149000000
0.9987	Seq61411_HFX.18432.18432.2	0.0531	10/22	R.RLPDAHSDYARY.S	sp|Q96PK6|RBM14_HUMAN	1462.7	7290000
0.999	Seq61411_HFX.52493.52493.2	0.0522	10/22	F.DRGVGAEPLLPW.N	sp|Q9H0D6|XRN2_HUMAN	1308.68	38000000
0.9991	Seq61411_HFX.53351.53351.2	0.0515	10/22	R.HLGLVPLEPGGW.L	sp|O14654|IRS4_HUMAN	1273.68	3840000
0.9994	Seq61411_HFX.20278.20278.2	0.035	10/22	H.INKTIAPALVSK.K	sp|P06733|ENOA_HUMAN	1253.77	7150000
0.9995	Seq61411_HFX.26246.26246.2	0.037	10/22	K.SQAPGQPGASQW.G	sp|Q96EP5|DAZP1_HUMAN	1212.55	7120000
0.9995	Seq61411_HFX.30441.30441.2	0.0384	10/22	F.QQKYDGIILPGK.-	sp|P62913|RL11_HUMAN,tr|Q5VVC8|Q5VVC8_HUMAN	1358.76	11700000
0.9995	Seq61411_HFX.38512.38512.2	0.0289	10/22	R.NLDIERPTYTNL.N	sp|Q71U36|TBA1A_HUMAN	1447.73	96600000
0.9995	Seq61411_HFX.41466.41466.2	0.0395	10/22	F.LLSTNDKTIKLW.K	sp|Q66LE6|2ABD_HUMAN	1430.81	14000000
0.9996	Seq61411_HFX.41812.41812.2	0.0231	10/22	K.VIPELNGKLTGM.A	sp|P04406|G3P_HUMAN	1270.7	35500000
0.9996	Seq61411_HFX.55925.55925.2	0.0368	10/22	K.PFPWGDGNHTLF.H	sp|P12074|CX6A1_HUMAN	1386.64	2270000
0.9997	Seq61411_HFX.30326.30326.2	0.0233	10/22	L.QNSVKQYSGKFF.-	sp|P61978|HNRPK_HUMAN	1431.71	127000000
0.9997	Seq61411_HFX.38413.38413.2	0.0336	10/22	Y.TFQVQDGAPGTF.N	sp|P52292|IMA1_HUMAN	1266.59	64000000
0.9997	Seq61411_HFX.46715.46715.2	0.0248	10/22	-.MKLNISFPATGC.Q	sp|P62753|RS6_HUMAN,tr|A2A3R7|A2A3R7_HUMAN	1280.63	27900000
0.9998	Seq61411_HFX.17261.17261.2	0.0241	10/22	K.VVVHQETEIADE.-	sp|P11171|41_HUMAN,tr|A0A2R8Y7Y3|A0A2R8Y7Y3_HUMAN,tr|A0A2U3TZH6|A0A2U3TZH6_HUMAN,tr|A0A2R8YD30|A0A2R8YD30_HUMAN,tr|Q4VB86|Q4VB86_HUMAN	1367.66	7780000
0.9998	Seq61411_HFX.28230.28230.2	0.0258	10/22	M.ATGLERMGANNL.E	sp|P52272|HNRPM_HUMAN	1245.61	13200000
0.9998	Seq61411_HFX.31399.31399.2	0.0286	10/22	Y.GGGGNYNDFGNY.S	sp|P51991|ROA3_HUMAN	1233.47	227000000
0.9998	Seq61411_HFX.32867.32867.2	0.0221	10/22	G.RPGDRYDGMVGF.S	sp|P61978|HNRPK_HUMAN	1368.62	209000000
0.9998	Seq61411_HFX.38260.38260.2	0.0303	10/22	L.VGGKDFEQPLAI.S	sp|O00151|PDLI1_HUMAN	1272.67	82600000
0.9999	Seq61411_HFX.24799.24799.2	0.0218	10/22	P.HVNPLPTGYEDE.-	sp|P12074|CX6A1_HUMAN	1369.62	43400000
0.9999	Seq61411_HFX.25055.25055.2	0.0254	10/22	R.QASRSTAYEDYY.Y	sp|O43390|HNRPR_HUMAN	1452.62	363000000
0.9999	Seq61411_HFX.29548.29548.2	0.0176	10/22	R.AQGETEVLKVIR.T	sp|O95478|NSA2_HUMAN	1341.76	10400000
0.9999	Seq61411_HFX.36906.36906.2	0.0222	10/22	R.MGLVMDRMGSVE.R	sp|P52272|HNRPM_HUMAN	1323.6	21800000
0.9999	Seq61411_HFX.38649.38649.2	0.013	10/22	D.YDFQRDYYDRMY.S	sp|P07910|HNRPC_HUMAN	1733.71	35500000
0.9999	Seq61411_HFX.42536.42536.2	0.00287	10/22	R.MGPAIERMGLSM.E	sp|P52272|HNRPM_HUMAN	1291.61	6930000
0.9999	Seq61411_HFX.52362.52362.2	0.0192	10/22	G.VLPNIQAVLLPK.K	sp|Q93077|H2A1C_HUMAN	1303.82	2160000
0.9999	Seq61411_HFX.54394.54394.2	0.015	10/22	R.KVESLQEEIAFL.K	sp|P08670|VIME_HUMAN	1404.75	28900000
1	Seq61411_HFX.06571.06571.2	0.00135	10/22	E.GANGPTTPEADK.L	sp|P49448|DHE4_HUMAN	1156.54	38200000
1	Seq61411_HFX.06858.06858.2	0.0059	10/22	Y.VSEKGTVQQADE.-	sp|P32969|RL9_HUMAN,tr|H0Y9R4|H0Y9R4_HUMAN,tr|A0A2R8Y5Y7|A0A2R8Y5Y7_HUMAN,tr|H0Y9V9|H0Y9V9_HUMAN	1289.61	231000000
1	Seq61411_HFX.07674.07674.2	0.00157	10/22	Y.RTTSSANNPNLM[147.04].Y	sp|Q92841|DDX17_HUMAN	1320.61	27300000
1	Seq61411_HFX.09278.09278.2	0.00466	10/22	K.DSYVGDEAQSKR.G	sp|P68133|ACTS_HUMAN	1353.62	3540000
1	Seq61411_HFX.10112.10112.2	0.00726	10/22	S.SLQEDEPENDAK.K	sp|Q9NPL8|TIDC1_HUMAN	1373.59	9050000
1	Seq61411_HFX.10958.10958.2	0.00356	10/22	L.VQTKGTGASGSF.K	sp|P16402|H13_HUMAN	1138.56	338000000
1	Seq61411_HFX.12008.12008.2	0.00767	10/22	R.MGQPGSGSMPSR.S	sp|Q99700|ATX2_HUMAN	1190.52	86200000
1	Seq61411_HFX.12173.12173.2	0.00478	10/22	V.SSNADEEDIRNA.L	sp|P51553|IDH3G_HUMAN	1319.56	67300000
1	Seq61411_HFX.12503.12503.2	0.00583	10/22	R.VGNTPETRGTAY.V	sp|Q9Y3B4|SF3B6_HUMAN	1264.6	38700000
1	Seq61411_HFX.13442.13442.2	0.00284	10/22	R.HSEGLREVPDDE.-	sp|Q6P9B6|TLDC1_HUMAN	1381.61	5630000
1	Seq61411_HFX.14088.14088.2	0.00102	10/22	R.TYEGGNALDGGR.M	sp|Q8NB50|ZFP62_HUMAN	1208.54	4070000
1	Seq61411_HFX.14342.14342.2	0.00616	10/22	Y.GQQSSYGQQSSY.G	sp|Q01844|EWS_HUMAN	1318.54	152000000
1	Seq61411_HFX.16524.16524.2	0.0114	10/22	Y.AELRAKSTPSGF.T	sp|P12277|KCRB_HUMAN	1262.66	190000000
1	Seq61411_HFX.16737.16737.2	0.00117	10/22	R.GMGPGTPAGYGR.G	sp|P23246|SFPQ_HUMAN	1119.51	24300000
1	Seq61411_HFX.17501.17501.2	0.00828	10/22	Y.RTQSSASLAASY.A	sp|Q96PK6|RBM14_HUMAN	1240.6	351000000
1	Seq61411_HFX.18564.18564.2	0.00303	10/22	Y.SQAAAQQGYSAY.T	sp|Q01844|EWS_HUMAN	1243.55	82000000
1	Seq61411_HFX.19328.19328.2	0.00337	10/22	A.SLDASTQTTHEL.T	sp|Q15365|PCBP1_HUMAN	1301.61	10800000
1	Seq61411_HFX.20216.20216.2	0.00777	10/22	Y.RPSFSNTPNSGY.T	sp|Q14444|CAPR1_HUMAN	1325.6	449000000
1	Seq61411_HFX.23216.23216.2	0.00412	10/22	F.DAKNMMAACDPR.H	sp|Q13509|TBB3_HUMAN	1321.56	12800000
1	Seq61411_HFX.23231.23231.2	0.000963	10/22	R.NTAMDAQEALAR.R	sp|Q7L4I2|RSRC2_HUMAN	1289.6	23200000
1	Seq61411_HFX.23363.23363.2	0.0101	10/22	Y.NTQGAASSLGSY.G	sp|Q96PK6|RBM14_HUMAN	1154.52	50200000
1	Seq61411_HFX.23864.23864.2	0.00385	10/22	V.AAQVKAPLVLKD.-	sp|Q99497|PARK7_HUMAN,tr|K7ELW0|K7ELW0_HUMAN,tr|K7EN27|K7EN27_HUMAN	1251.76	17400000
1	Seq61411_HFX.24318.24318.2	0.00391	10/22	Y.GLSIATSRNGQY.V	sp|Q9Y5J1|UTP18_HUMAN	1265.64	12400000
1	Seq61411_HFX.25481.25481.2	0.0138	10/22	M.SMGADRSMMSSY.S	sp|P18583|SON_HUMAN	1321.51	9630000
1	Seq61411_HFX.27409.27409.2	0.00379	10/22	W.NTRESYDDVSSF.R	sp|Q99848|EBP2_HUMAN	1418.6	131000000
1	Seq61411_HFX.27466.27466.2	0.000133	10/22	R.MVPAGMGAGLER.M	sp|P52272|HNRPM_HUMAN	1187.58	2130000000
1	Seq61411_HFX.27485.27485.2	0.00063	10/22	Y.SGLESQSVSGCY.G	sp|P52597|HNRPF_HUMAN	1215.51	163000000
1	Seq61411_HFX.27676.27676.2	0.0051	10/22	Y.RAQPSVSLGAAY.R	sp|Q96PK6|RBM14_HUMAN	1218.64	385000000
1	Seq61411_HFX.27965.27965.2	0.00137	10/22	G.LHTKGALPLDTV.T	sp|P30040|ERP29_HUMAN	1263.72	31100000
1	Seq61411_HFX.28344.28344.2	0.00458	10/22	K.LDPKIAVAAQNC.Y	sp|P60174|TPIS_HUMAN	1241.64	55600000
1	Seq61411_HFX.28505.28505.2	0.000242	10/22	R.MGGGSIEVSVPR.F	sp|Q96I24|FUBP3_HUMAN	1187.6	4340000
1	Seq61411_HFX.29238.29238.2	0.0112	10/22	L.SNTTAVAEAWAR.L	sp|Q9BQE3|TBA1C_HUMAN	1275.62	18100000
1	Seq61411_HFX.29309.29309.2	0.00799	10/22	Y.RAQPSVSLGAPY.R	sp|Q96PK6|RBM14_HUMAN	1244.65	338000000
1	Seq61411_HFX.31859.31859.2	0.00137	10/22	L.GMESCGIHETTF.N	sp|P0CG38|POTEI_HUMAN,tr|A0A2R8YEA7|A0A2R8YEA7_HUMAN	1310.53	14700000
1	Seq61411_HFX.32180.32180.2	0.00194	10/22	R.QPPLLGDHPAEY.G	sp|P14866|HNRPL_HUMAN	1335.65	394000000
1	Seq61411_HFX.36529.36529.2	0.00967	10/22	K.MMQPFNKPSGTF.L	sp|Q5BKZ1|ZN326_HUMAN	1383.63	65000000
1	Seq61411_HFX.37265.37265.2	0.00275	10/22	K.LNISFPATGCQK.L	sp|P62753|RS6_HUMAN	1277.64	14600000
1	Seq61411_HFX.37319.37319.2	0.00721	10/22	L.ASNCDEPMYVKL.V	sp|P25398|RS12_HUMAN	1368.61	52600000
1	Seq61411_HFX.37673.37673.2	0.000488	10/22	L.ASNCDEPMYVKL.V	sp|P25398|RS12_HUMAN	1368.61	18800000
1	Seq61411_HFX.38324.38324.2	0.00213	10/22	D.YDFQRDYYDRMY.S	sp|P07910|HNRPC_HUMAN	1733.71	13000000
1	Seq61411_HFX.40026.40026.2	0.00583	10/22	R.SATNTTLPHMLM.S	sp|Q8WXI9|P66B_HUMAN	1315.63	72200000
1	Seq61411_HFX.40189.40189.2	0.000892	10/22	A.GMTGYGMPRQIL.-	sp|P37802|TAGL2_HUMAN	1322.65	64600000
1	Seq61411_HFX.40762.40762.2	0.000413	10/22	Y.LDTVSALNFAAR.S	sp|Q14807|KIF22_HUMAN	1276.68	3520000
1	Seq61411_HFX.41476.41476.2	0.00147	10/22	R.SYQFWDTQPVPK.L	sp|P30419|NMT1_HUMAN	1494.71	7010000
1	Seq61411_HFX.41874.41874.2	0.00589	10/22	K.DAGTIAGLNVLR.L	sp|P11142|HSP7C_HUMAN,tr|E9PQQ4|E9PQQ4_HUMAN	1198.67	6110000
1	Seq61411_HFX.43170.43170.2	0.00124	10/22	R.FDGVQDPRILMA.L	sp|O00264|PGRC1_HUMAN	1360.68	10700000
1	Seq61411_HFX.44339.44339.2	0.00689	10/22	Y.TAMSDSYLPSYY.S	sp|Q9Y5A9|YTHD2_HUMAN	1396.59	46100000
1	Seq61411_HFX.44894.44894.2	0.00601	10/22	Y.SDNQPGVLIQVY.E	sp|P0DMV8|HS71A_HUMAN	1331.67	17200000
1	Seq61411_HFX.45022.45022.2	0.016	10/22	R.ILPQDLERAGLV.-	sp|O75683|SURF6_HUMAN	1322.76	165000000
1	Seq61411_HFX.45996.45996.2	0.0129	10/22	Y.GLFPANYVELRQ.-	sp|Q14247|SRC8_HUMAN	1405.74	24900000
1	Seq61411_HFX.46679.46679.2	0.000485	10/22	P.VYDALAGEFIRA.S	sp|P30040|ERP29_HUMAN	1323.68	12800000
1	Seq61411_HFX.47474.47474.2	0.00695	10/22	K.AFLHWYTGEGMD.E	sp|Q13885|TBB2A_HUMAN	1425.6	10200000
1	Seq61411_HFX.48021.48021.2	0.000139	10/22	F.AADVRLMFSNCY.K	sp|Q15059|BRD3_HUMAN	1388.62	21700000
0.8147	Seq61411_HFX.43527.43527.5	0.303	10/224	R.SISDAPAPAYHDPLYLEDQVSHRRPPIGY.R	sp|Q9H6H4|REEP4_HUMAN	3263.6	2600000
0.9863	Seq61411_HFX.54015.54015.4	0.084	10/228	Q.PQSQAAAAGAAAGGQQAAAGM[147.04]GLGKDM[147.04]GAQYAAASPAWA.A	sp|Q8NFD5|ARI1B_HUMAN	3561.64	405000
1	Seq61411_HFX.02744.02744.6	0.0041	10/230	R.QGQQQAGGDGKTEQKGGDKKRGVK.R	tr|A0A1W2PP35|A0A1W2PP35_HUMAN	2484.28	1050000
0.8298	Seq61411_HFX.51541.51541.5	0.104	10/232	K.FGDPVVQSDMKHWPFQVINDGDKPKVQVSY.K	sp|P0DMV8|HS71A_HUMAN	3459.69	4880000
1	Seq61411_HFX.49360.49360.5	0.00156	10/232	W.KFLEHKGPVFAPPYEPLPENVKFYYDGKVM.K	sp|P11387|TOP1_HUMAN	3538.8	1400000
0.8157	Seq61411_HFX.43286.43286.2	1.16	10/24	Y.RSDGALLLGASSL.S	sp|Q9BQA1|MEP50_HUMAN	1258.69	3650000
0.8309	Seq61411_HFX.30945.30945.2	1.01	10/24	R.MGANSLERMGLER.M	sp|P52272|HNRPM_HUMAN	1462.7	136000000
0.8358	Seq61411_HFX.25176.25176.2	1.02	10/24	R.LGERNGSSLAKIY.T	sp|Q92522|H1X_HUMAN	1406.75	22100000
0.8609	Seq61411_HFX.40072.40072.2	0.861	10/24	K.NITLDDASAPRLM.V	sp|O75534|CSDE1_HUMAN	1415.71	5570000
0.8649	Seq61411_HFX.43241.43241.2	0.0671	10/24	A.EACLEPQITPSYY.T	sp|P51571|SSRD_HUMAN	1512.68	11200000
0.8855	Seq61411_HFX.50043.50043.2	0.408	10/24	M.SLQSHLIPGLNLA.A	sp|Q9NZI8|IF2B1_HUMAN	1361.77	65600000
0.8876	Seq61411_HFX.55253.55253.2	0.373	10/24	L.APTYFSAPGVMNF.G	sp|O15234|CASC3_HUMAN	1400.64	3930000
0.8934	Seq61411_HFX.29225.29225.2	0.675	10/24	-.MKFNPFVTSDRSK.N	sp|P61254|RL26_HUMAN,sp|Q9UNX3|RL26L_HUMAN,tr|J3KSS0|J3KSS0_HUMAN,tr|E5RHH1|E5RHH1_HUMAN,tr|E5RIT6|E5RIT6_HUMAN,tr|J3QQQ9|J3QQQ9_HUMAN,tr|J3QRI7|J3QRI7_HUMAN,tr|J3QQV1|J3QQV1_HUMAN	1555.78	5650000
0.8969	Seq61411_HFX.57583.57583.2	0.196	10/24	N.GESVSYLFSHVPL.-	sp|P60891|PRPS1_HUMAN,sp|P11908|PRPS2_HUMAN,sp|P21108|PRPS3_HUMAN,tr|A0A0B4J207|A0A0B4J207_HUMAN,tr|B1ALA9|B1ALA9_HUMAN,tr|H7C540|H7C540_HUMAN,tr|B7ZB02|B7ZB02_HUMAN	1433.72	25100000
0.8989	Seq61411_HFX.38188.38188.2	0.251	10/24	A.SARTPAIPTAVNL.A	sp|Q9UQ35|SRRM2_HUMAN	1309.74	13300000
0.9012	Seq61411_HFX.36116.36116.2	0.633	10/24	F.RFSPMGVDHMSGL.S	sp|Q15717|ELAV1_HUMAN	1432.66	201000000
0.9099	Seq61411_HFX.45696.45696.2	0.587	10/24	L.SPVVGAVYGPELY.A	sp|O43251|RFOX2_HUMAN	1349.69	9080000
0.9101	Seq61411_HFX.16097.16097.2	0.586	10/24	Y.QRMGVMSSPTENS.F	sp|P31350|RIR2_HUMAN	1422.62	8630000
0.9236	Seq61411_HFX.38654.38654.2	0.264	10/24	R.QILIACSPVSSVR.K	sp|Q5QJE6|TDIF2_HUMAN	1371.75	18500000
0.9348	Seq61411_HFX.43754.43754.2	0.152	10/24	F.QRAITGASLADIM.A	sp|P83731|RL24_HUMAN	1345.7	9320000
0.9356	Seq61411_HFX.11265.11265.2	0.153	10/24	S.AAAPAPAPSGQPG.L	sp|Q8WYQ3|CHC10_HUMAN	1090.54	41400000
0.9462	Seq61411_HFX.25954.25954.2	0.365	10/24	R.AYQHGGVTGLSQY.-	sp|Q92900|RENT1_HUMAN	1379.65	11000000
0.9504	Seq61411_HFX.26366.26366.2	0.379	10/24	P.DGLGAAAGGARLS.S	sp|Q6VUC0|AP2E_HUMAN	1114.57	341000000
0.9623	Seq61411_HFX.45507.45507.2	0.317	10/24	R.ASAPHGPLDMAPF.A	sp|Q8N4B1|SESQ1_HUMAN	1309.61	1280000
0.9643	Seq61411_HFX.43430.43430.2	0.198	10/24	T.VIEHPEYGEVIQL.Q	sp|P41567|EIF1_HUMAN	1524.78	44700000
0.9671	Seq61411_HFX.43242.43242.2	0.212	10/24	F.ATKLTYPQPVTPW.N	sp|O95602|RPA1_HUMAN	1500.8	11400000
0.9705	Seq61411_HFX.34946.34946.2	0.182	10/24	Y.LLYRPGHYDILYK.-	sp|Q96FW1|OTUB1_HUMAN,tr|J3KR44|J3KR44_HUMAN,tr|F5H3F0|F5H3F0_HUMAN,tr|F5GYN4|F5GYN4_HUMAN,tr|F5H6Q1|F5H6Q1_HUMAN	1649.89	8790000
0.9777	Seq61411_HFX.24241.24241.2	0.22	10/24	R.SSQPPADRDPAPF.R	sp|Q10570|CPSF1_HUMAN	1383.64	29300000
0.9799	Seq61411_HFX.53706.53706.2	0.218	10/24	L.QQLPADFGRLVNL.Q	sp|Q96AG4|LRC59_HUMAN	1469.8	38300000
0.9832	Seq61411_HFX.31248.31248.2	0.135	10/24	R.AGGPTTPLSPTRL.S	sp|P20700|LMNB1_HUMAN	1266.69	364000000
0.9851	Seq61411_HFX.48810.48810.2	0.0642	10/24	K.SRLDQELKLIGEY.G	sp|P46781|RS9_HUMAN	1562.83	6110000
0.9879	Seq61411_HFX.60362.60362.2	0.144	10/24	R.KVDEAIALFQKML.-	sp|P26640|SYVC_HUMAN,tr|A0A140T936|A0A140T936_HUMAN	1504.83	1760000
0.9892	Seq61411_HFX.51602.51602.2	0.135	10/24	K.TVTNAVVTVPAYF.N	sp|P11142|HSP7C_HUMAN	1380.73	3030000
0.9904	Seq61411_HFX.29126.29126.2	0.0561	10/24	G.RSSGPYGGGGQYF.A	sp|Q32P51|RA1L2_HUMAN	1331.59	7090000
0.9916	Seq61411_HFX.07679.07679.2	0.116	10/24	K.AEGPGRGDEPSPS.-	sp|Q9NVI7|ATD3A_HUMAN,tr|H0Y2W2|H0Y2W2_HUMAN	1254.55	6350000
0.9924	Seq61411_HFX.52206.52206.2	0.0363	10/24	K.GLDWVKEEAPDIL.C	sp|P27695|APEX1_HUMAN	1483.76	2590000
0.9926	Seq61411_HFX.40741.40741.2	0.123	10/24	R.SLLVNPEGPTLMR.L	sp|P49327|FAS_HUMAN	1425.77	4670000
0.9937	Seq61411_HFX.31307.31307.2	0.0373	10/24	R.LISPLASPADGVK.S	sp|Q8WYP5|ELYS_HUMAN	1266.72	36700000
0.9943	Seq61411_HFX.37351.37351.2	0.0891	10/24	F.IAAEGIHTGQFVY.C	sp|P62917|RL8_HUMAN	1404.7	19200000
0.9945	Seq61411_HFX.25803.25803.2	0.112	10/24	W.APESAPLKSKMIY.A	sp|P23528|COF1_HUMAN	1433.76	5740000
0.9947	Seq61411_HFX.18894.18894.2	0.0502	10/24	H.SMTDDPPTTKPLT.A	sp|Q9UI09|NDUAC_HUMAN	1402.66	19000000
0.996	Seq61411_HFX.50384.50384.2	0.0957	10/24	A.SNLPPNLKITWSY.-	sp|Q8N5N7|RM50_HUMAN	1531.8	16500000
0.996	Seq61411_HFX.59806.59806.2	0.0495	10/24	L.RGAFSPFGNIIDL.S	sp|P18615|NELFE_HUMAN	1405.74	12600000
0.9973	Seq61411_HFX.45783.45783.2	0.0807	10/24	F.SASLLGTLPIGAR.Y	sp|Q8IWR0|Z3H7A_HUMAN	1254.73	31300000
0.9976	Seq61411_HFX.21671.21671.2	0.0768	10/24	M.AAPIDRVGQTIER.M	sp|P52272|HNRPM_HUMAN	1424.77	643000000
0.9977	Seq61411_HFX.37483.37483.2	0.0369	10/24	A.AAAGPPLVAATPY.S	sp|Q8WWM7|ATX2L_HUMAN	1197.64	41600000
0.998	Seq61411_HFX.61430.61430.2	0.0502	10/24	M.MTFYRTTPAVLFW.Q	sp|Q9H9B4|SFXN1_HUMAN	1631.82	4850000
0.9981	Seq61411_HFX.33531.33531.2	0.0686	10/24	M.PHAFKPGDLVFAK.M	sp|Q7Z4V5|HDGR2_HUMAN,tr|M0R0J3|M0R0J3_HUMAN	1425.78	13300000
0.9982	Seq61411_HFX.35801.35801.2	0.0158	10/24	F.ALGSIEGRVAIHY.L	sp|P78406|RAE1L_HUMAN	1384.75	10300000
0.9988	Seq61411_HFX.26151.26151.2	0.00799	10/24	R.NLALDEAGQRSTM.-	sp|Q53TN4|CYBR1_HUMAN	1404.67	1020000
0.9989	Seq61411_HFX.60552.60552.2	0.0326	10/24	R.LGLPLLLMPEEAR.L	sp|Q9BSV6|SEN34_HUMAN	1450.82	769000
0.9991	Seq61411_HFX.18379.18379.2	0.0268	10/24	S.SQSSSQQFSGIGR.S	sp|Q92841|DDX17_HUMAN	1367.64	10300000
0.9991	Seq61411_HFX.27835.27835.2	0.0405	10/24	K.NKTGAAPIIDVVR.S	sp|P46776|RL27A_HUMAN	1352.78	6930000
0.9991	Seq61411_HFX.28714.28714.2	0.0228	10/24	L.MGDLPAPVTPQPR.S	sp|Q8NFH5|NUP35_HUMAN	1377.71	53500000
0.9992	Seq61411_HFX.17358.17358.2	0.0488	10/24	F.GGDGGNYGGGPGY.S	sp|P51991|ROA3_HUMAN	1126.43	54800000
0.9993	Seq61411_HFX.11772.11772.2	0.0432	10/24	F.AVQPPGSDRPPSS.Q	sp|Q9BW92|SYTM_HUMAN	1293.63	19900000
0.9993	Seq61411_HFX.43153.43153.2	0.0461	10/24	M.PAVSLPPKENALF.K	sp|Q9BXJ9|NAA15_HUMAN,tr|A0A0B4J1W3|A0A0B4J1W3_HUMAN	1381.76	8620000
0.9993	Seq61411_HFX.46700.46700.2	0.0258	10/24	R.YFLERGLESATSL.-	sp|O75792|RNH2A_HUMAN	1484.75	6270000
0.9993	Seq61411_HFX.48659.48659.2	0.0304	10/24	F.QIGTIVDNPADFY.H	sp|Q5QJE6|TDIF2_HUMAN	1451.69	20400000
0.9995	Seq61411_HFX.27880.27880.2	0.0298	10/24	Y.RDLTTAGAVTQCY.R	sp|Q02543|RL18A_HUMAN	1397.66	12500000
0.9996	Seq61411_HFX.33626.33626.2	0.0374	10/24	L.VLRKPGINVASDW.S	sp|Q14697|GANAB_HUMAN	1453.8	6150000
0.9996	Seq61411_HFX.33726.33726.2	0.0312	10/24	L.VFHSFGGGTGSGF.T	sp|Q71U36|TBA1A_HUMAN	1255.56	68800000
0.9996	Seq61411_HFX.36131.36131.2	0.0373	10/24	F.VLAPEGSVANKFY.V	sp|Q13283|G3BP1_HUMAN	1393.72	27200000
0.9997	Seq61411_HFX.30570.30570.2	0.0321	10/24	Y.AALSDQGLDIKAA.F	sp|Q8WX93|PALLD_HUMAN	1271.67	13400000
0.9997	Seq61411_HFX.47713.47713.2	0.0322	10/24	R.ASPLVAIGQTLAR.Q	sp|Q9NSI2|F207A_HUMAN	1295.76	6110000
0.9998	Seq61411_HFX.07108.07108.2	0.0275	10/24	R.SAPSGPVRSSSGM[147.04].G	sp|P38159|RBMX_HUMAN	1234.56	12400000
0.9998	Seq61411_HFX.16880.16880.2	0.026	10/24	Y.SLSSSFSSSSSTR.K	sp|O60563|CCNT1_HUMAN	1318.6	8190000
0.9998	Seq61411_HFX.40336.40336.2	0.0251	10/24	K.ATSTSDMLLKLAR.T	sp|Q9NW64|RBM22_HUMAN	1405.76	20600000
0.9998	Seq61411_HFX.44581.44581.2	0.0211	10/24	K.LTVEDLEKERDFY.F	sp|Q15691|MARE1_HUMAN	1655.8	2990000
0.9998	Seq61411_HFX.45524.45524.2	0.0208	10/24	L.HAAMADTFLEHMC.R	sp|P14618|KPYM_HUMAN	1475.6	8420000
0.9998	Seq61411_HFX.50323.50323.2	0.025	10/24	M.SLQSHLIPGLNLA.A	sp|Q9NZI8|IF2B1_HUMAN	1361.77	90300000
0.9998	Seq61411_HFX.57563.57563.2	0.0276	10/24	Y.SYLTPDLWKETVF.T	sp|P15880|RS2_HUMAN	1597.8	15200000
0.9999	Seq61411_HFX.21487.21487.2	0.00556	10/24	Y.YGQGGMSGGGWRG.M	sp|P31942|HNRH3_HUMAN	1268.54	6370000
0.9999	Seq61411_HFX.33695.33695.2	0.0137	10/24	R.KSDRPVYEGPSMF.G	sp|P49750|YLPM1_HUMAN	1511.71	2420000
0.9999	Seq61411_HFX.44780.44780.2	0.0193	10/24	Y.VQPQWVFDSVNAR.L	sp|O00541|PESC_HUMAN	1544.77	5800000
0.9999	Seq61411_HFX.60170.60170.2	0.00705	10/24	F.NLVMPPMPPPGYF.G	sp|Q92900|RENT1_HUMAN	1458.7	2230000
1	Seq61411_HFX.09400.09400.2	4.1e-05	10/24	R.ALPNNTSSSPQPK.K	sp|P04637|P53_HUMAN	1339.67	81300000
1	Seq61411_HFX.09707.09707.2	0.000505	10/24	L.PTPSSPDESENQA.R	sp|P78540|ARGI2_HUMAN	1357.56	31300000
1	Seq61411_HFX.19110.19110.2	0.004	10/24	Y.SSTQPTSYDQSSY.S	sp|Q01844|EWS_HUMAN	1449.59	151000000
1	Seq61411_HFX.24999.24999.2	0.00315	10/24	S.NTPDSVPPEELKP.Y	sp|Q6PI48|SYDM_HUMAN	1421.7	102000000
1	Seq61411_HFX.26486.26486.2	8.55e-05	10/24	L.QEETPPGGPLTEA.L	sp|Q9Y6M9|NDUB9_HUMAN	1324.61	27700000
1	Seq61411_HFX.28334.28334.2	0.00591	10/24	Y.GFVTMSTAEEATK.C	sp|Q15424|SAFB1_HUMAN	1370.64	7020000
1	Seq61411_HFX.29261.29261.2	0.00359	10/24	L.NIGKLAQFEPSQR.Q	sp|Q08211|DHX9_HUMAN	1486.79	11400000
1	Seq61411_HFX.32058.32058.2	0.00362	10/24	Y.SSFVNHYNSPAMY.S	sp|O95487|SC24B_HUMAN	1515.65	1970000
1	Seq61411_HFX.32084.32084.2	0.000866	10/24	R.MGGGGAMNMGDPY.G	sp|P23246|SFPQ_HUMAN	1256.46	76600000
1	Seq61411_HFX.32331.32331.2	0.00491	10/24	R.GRPGDRYDGMVGF.S	sp|P61978|HNRPK_HUMAN	1425.65	700000000
1	Seq61411_HFX.33006.33006.2	0.0151	10/24	S.KPGAAMVEMADGY.A	sp|P14866|HNRPL_HUMAN	1338.59	7200000
1	Seq61411_HFX.33292.33292.2	0.00519	10/24	R.MQKEITALAPSTM.K	sp|P68133|ACTS_HUMAN,tr|A0A2R8Y793|A0A2R8Y793_HUMAN	1419.71	20900000
1	Seq61411_HFX.33549.33549.2	0.00314	10/24	G.GGGNFGPGPGSNF.R	sp|P22626|ROA2_HUMAN	1163.5	31500000
1	Seq61411_HFX.34102.34102.2	0.000385	10/24	Y.FALGNEKGKALMY.R	sp|Q9Y5J1|UTP18_HUMAN	1440.74	37800000
1	Seq61411_HFX.34920.34920.2	0.0107	10/24	F.AAAPVPTTTLVLK.S	sp|P18583|SON_HUMAN	1280.77	8240000
1	Seq61411_HFX.35705.35705.2	0.00105	10/24	R.SPDNPMNQRAVPF.N	sp|Q96CT7|CC124_HUMAN	1471.69	5800000
1	Seq61411_HFX.36306.36306.2	0.000503	10/24	D.QDLVGWPAPQGSR.S	sp|P22222|NS3CCNB1_HUMAN	1409.71	10900000
1	Seq61411_HFX.36827.36827.2	0.0149	10/24	P.AIQANYRPLPSLE.L	sp|Q14241|ELOA1_HUMAN	1470.78	6010000
1	Seq61411_HFX.37366.37366.2	0.000249	10/24	R.TIASPKGPVIQMY.T	sp|P22222|NS3CCNB1_HUMAN	1403.75	328000000
1	Seq61411_HFX.37565.37565.2	9.43e-05	10/24	Y.SKDLPLAQGIKFQ.-	sp|P49419|AL7A1_HUMAN,tr|A0A1B0GTY9|A0A1B0GTY9_HUMAN,tr|A0A1B0GTG2|A0A1B0GTG2_HUMAN,tr|A0A1B0GV49|A0A1B0GV49_HUMAN,tr|A0A1B0GTJ4|A0A1B0GTJ4_HUMAN,tr|A0A1B0GW77|A0A1B0GW77_HUMAN	1443.81	9470000
1	Seq61411_HFX.39143.39143.2	0.000203	10/24	R.SVLISLKQAPLVH.-	sp|P09496|CLCA_HUMAN,tr|C9J8P9|C9J8P9_HUMAN	1403.85	128000000
1	Seq61411_HFX.40337.40337.2	0.000239	10/24	Y.SWFQSVDSDHSGY.L	sp|Q9UBV8|PEF1_HUMAN	1513.61	6890000
1	Seq61411_HFX.42048.42048.2	0.00676	10/24	R.AQILDKATEYIQY.M	sp|P61244|MAX_HUMAN	1554.79	64100000
1	Seq61411_HFX.42404.42404.2	9.24e-05	10/24	Y.NILGTNTIMDKMM[147.04].V	sp|Q00839|HNRPU_HUMAN	1496.7	8150000
1	Seq61411_HFX.42463.42463.2	0.00316	10/24	H.GDSDLQLDRISVY.Y	sp|P07437|TBB5_HUMAN	1479.72	4050000
1	Seq61411_HFX.42726.42726.2	0.00999	10/24	Y.LFRDGDFENPVPY.T	sp|P30040|ERP29_HUMAN	1567.73	172000000
1	Seq61411_HFX.45292.45292.2	0.00184	10/24	K.HKELAPYDENWFY.T	sp|P39019|RS19_HUMAN	1710.77	15100000
1	Seq61411_HFX.45475.45475.2	0.015	10/24	F.SASLLGTLPIGAR.Y	sp|Q8IWR0|Z3H7A_HUMAN	1254.73	33600000
1	Seq61411_HFX.46642.46642.2	0.000393	10/24	Y.GPLAASSLLSQQY.A	sp|Q9BX40|LS14B_HUMAN	1333.69	79400000
1	Seq61411_HFX.46678.46678.2	0.000732	10/24	Y.FADSFDRGTLSGW.L	sp|P27824|CALX_HUMAN	1457.66	54400000
1	Seq61411_HFX.49341.49341.2	0.000504	10/24	C.VESFSDYPPLGRF.A	sp|Q5VTE0|EF1A3_HUMAN	1512.72	6930000
1	Seq61411_HFX.49742.49742.2	0.00163	10/24	Y.NILGTNTIMDKMM.V	sp|Q00839|HNRPU_HUMAN	1480.71	154000000
1	Seq61411_HFX.50095.50095.2	0.00209	10/24	Y.RALTVPELTQQVF.D	sp|P07437|TBB5_HUMAN	1500.83	241000000
1	Seq61411_HFX.51221.51221.2	0.00067	10/24	-.MQLKPMEINPEML.N	sp|P09936|UCHL1_HUMAN,tr|D6R956|D6R956_HUMAN,tr|D6R974|D6R974_HUMAN,tr|D6RF53|D6RF53_HUMAN,tr|D6RE83|D6RE83_HUMAN	1572.77	6640000
1	Seq61411_HFX.51733.51733.2	0.002	10/24	M.PSQMEHAMETMMF.T	sp|P60903|S10AA_HUMAN	1568.61	21900000
1	Seq61411_HFX.53518.53518.2	1.1e-05	10/24	Y.GFTTDLFGRDLSY.C	sp|P52597|HNRPF_HUMAN	1490.7	240000000
1	Seq61411_HFX.54908.54908.2	0.00194	10/24	A.FGYYGPLRSVWVA.R	sp|P84103|SRSF3_HUMAN	1513.77	12500000
1	Seq61411_HFX.59885.59885.2	0.0107	10/24	K.AIPQLQGYLRSVF.A	sp|Q02878|RL6_HUMAN	1490.82	24900000
0.9999	Seq61411_HFX.54850.54850.5	0.00986	10/248	A.AKVPADTEVVCAPPTAYIDFARQKLDPKIAVA.A	sp|P60174|TPIS_HUMAN	3396.81	8590000
0.819	Seq61411_HFX.23812.23812.2	0.953	10/26	R.AAQLAIRVTNPNAR.L	sp|P62910|RL32_HUMAN	1493.84	65200000
0.8656	Seq61411_HFX.52227.52227.2	0.729	10/26	R.AILVDLEPGTMDSV.R	sp|Q13885|TBB2A_HUMAN	1458.73	12900000
0.8671	Seq61411_HFX.30909.30909.2	0.197	10/26	P.AVPTGGPPYPHAPY.G	sp|Q9BXP5|SRRT_HUMAN	1422.69	11800000
0.8982	Seq61411_HFX.25385.25385.2	0.331	10/26	Y.ASAVGIGTTQVQPE.-	sp|Q16891|MIC60_HUMAN,tr|A0A087WYS0|A0A087WYS0_HUMAN,tr|H7C463|H7C463_HUMAN,tr|B9A067|B9A067_HUMAN,tr|C9J406|C9J406_HUMAN	1356.69	63400000
0.9052	Seq61411_HFX.12131.12131.2	0.163	10/26	K.AVAASKERSGVSLA.A	sp|P16402|H13_HUMAN	1344.74	3420000
0.922	Seq61411_HFX.08973.08973.2	0.524	10/26	M.GTNRGASQAGM[147.04]TGY.G	sp|P37802|TAGL2_HUMAN	1385.6	4520000
0.9515	Seq61411_HFX.28582.28582.2	0.373	10/26	F.TQALDRQTATQLLK.L	sp|P62424|RL7A_HUMAN	1585.88	6350000
0.9524	Seq61411_HFX.29844.29844.2	0.184	10/26	L.SAMLVPVTPEVKPK.R	sp|P82970|HMGN5_HUMAN	1494.85	13900000
0.9636	Seq61411_HFX.15087.15087.2	0.31	10/26	Y.MTPGLTPANSQASK.A	sp|Q13428|TCOF_HUMAN	1401.69	85000000
0.969	Seq61411_HFX.20268.20268.2	0.0208	10/26	R.INGGGGGSVPGIER.M	tr|M0QZM1|M0QZM1_HUMAN	1268.65	0
0.9743	Seq61411_HFX.12631.12631.2	0.172	10/26	Y.ASSPGGVYATRSSA.V	sp|P08670|VIME_HUMAN	1309.63	179000000
0.9859	Seq61411_HFX.17442.17442.2	0.179	10/26	K.SKPGAAM[147.04]VEM[147.04]ADGY.A	sp|P14866|HNRPL_HUMAN	1457.62	153000000
0.9918	Seq61411_HFX.45740.45740.2	0.0808	10/26	Y.SIVPQSWSPNPTPY.F	sp|Q71RC2|LARP4_HUMAN	1571.76	48700000
0.9952	Seq61411_HFX.25690.25690.2	0.0756	10/26	L.AIPSAAAAAAAAGR.L	sp|P26599|PTBP1_HUMAN	1167.64	170000000
0.9954	Seq61411_HFX.46855.46855.2	0.0277	10/26	R.IIPGFMCQGGDFTR.P	sp|A0A075B759|PAL4E_HUMAN	1540.72	5850000
0.9955	Seq61411_HFX.45025.45025.2	0.0917	10/26	Y.TQAIELDPNNAVYY.C	sp|Q96EQ0|SGTB_HUMAN	1609.76	12600000
0.9959	Seq61411_HFX.48087.48087.2	0.00617	10/26	L.NSPLDRSGIDITDF.Q	sp|P49790|NU153_HUMAN	1548.74	4730000
0.9962	Seq61411_HFX.35892.35892.2	0.0914	10/26	N.AGGHKVGLALELEA.-	sp|P45880|VDAC2_HUMAN	1363.75	6790000
0.9971	Seq61411_HFX.43348.43348.2	0.0143	10/26	L.AAAASVQPLATQCF.Q	sp|Q14498|RBM39_HUMAN	1376.68	2530000
0.9973	Seq61411_HFX.25039.25039.2	0.0809	10/26	Y.ASAVGIGTTQVQPE.-	sp|Q16891|MIC60_HUMAN,tr|A0A087WYS0|A0A087WYS0_HUMAN,tr|H7C463|H7C463_HUMAN,tr|B9A067|B9A067_HUMAN,tr|C9J406|C9J406_HUMAN	1356.69	69600000
0.9973	Seq61411_HFX.46110.46110.2	0.0646	10/26	M.ANAGPNTNGSQFFI.C	sp|A0A075B759|PAL4E_HUMAN	1436.67	91400000
0.9975	Seq61411_HFX.44496.44496.2	0.0292	10/26	R.LLDLVVQPVPRPSQ.C	sp|Q8WYP5|ELYS_HUMAN	1559.9	5930000
0.9976	Seq61411_HFX.22000.22000.2	0.0758	10/26	Y.SGGGYGGGYSSGGY.G	sp|Q08211|DHX9_HUMAN	1224.47	21900000
0.9976	Seq61411_HFX.49591.49591.2	0.0404	10/26	L.PPPPPPRGGDLMAY.D	sp|P61978|HNRPK_HUMAN	1463.72	2860000
0.9977	Seq61411_HFX.44911.44911.2	0.0712	10/26	Y.SFIKEANTLNLAPY.D	sp|Q9NR50|EI2BG_HUMAN	1579.82	12600000
0.9979	Seq61411_HFX.43961.43961.2	0.046	10/26	Y.SIPFPTPTTPLTGR.D	sp|Q14157|UBP2L_HUMAN	1483.8	19900000
0.9988	Seq61411_HFX.31845.31845.2	0.056	10/26	L.NLPLQNNHTAADMY.L	sp|P06400|RB_HUMAN	1600.73	18800000
0.999	Seq61411_HFX.26047.26047.2	0.0191	10/26	K.AGPEYGQGMNPISR.L	sp|Q9NUL3|STAU2_HUMAN	1475.68	28200000
0.9991	Seq61411_HFX.32891.32891.2	0.022	10/26	F.GGGMENMGRFGSGM.N	sp|P52272|HNRPM_HUMAN	1386.55	5580000
0.9992	Seq61411_HFX.54457.54457.2	0.0479	10/26	Y.LMADIMPDMPESDL.-	sp|Q9H2J7|S6A15_HUMAN	1576.68	24100000
0.9993	Seq61411_HFX.28379.28379.2	0.046	10/26	R.GGYGGGGGYGGSSF.-	sp|Q13151|ROA0_HUMAN	1178.46	153000000
0.9994	Seq61411_HFX.39556.39556.2	0.00621	10/26	F.SALLLEPYKPPSAQ.-	sp|O43681|ASNA_HUMAN,tr|A0A087WXS7|A0A087WXS7_HUMAN	1512.82	2660000
0.9996	Seq61411_HFX.55800.55800.2	0.0282	10/26	Q.GGVLPNIQAVLLPK.K	sp|Q93077|H2A1C_HUMAN	1417.87	3630000
0.9997	Seq61411_HFX.32872.32872.2	0.0254	10/26	R.GGGGNFGPGPGSNF.R	sp|P22626|ROA2_HUMAN	1220.52	280000000
0.9997	Seq61411_HFX.43944.43944.2	0.0344	10/26	Y.SIPFPTPTTPLTGR.D	sp|Q14157|UBP2L_HUMAN	1483.8	19900000
0.9997	Seq61411_HFX.64709.64709.2	0.0308	10/26	D.PGMPEPTVLSLLWG.-	sp|Q9P0U1|TOM7_HUMAN,tr|B5MD00|B5MD00_HUMAN	1495.77	2290000
0.9998	Seq61411_HFX.25576.25576.2	0.00653	10/26	K.SKPGAAMVEM[147.04]ADGY.A	sp|P14866|HNRPL_HUMAN	1441.62	27200000
0.9998	Seq61411_HFX.39811.39811.2	0.00986	10/26	G.PAMGPALGAGIERM.G	sp|P52272|HNRPM_HUMAN	1369.68	1480000
0.9998	Seq61411_HFX.48598.48598.2	0.018	10/26	F.SAGLAPAAFVPNPY.L	sp|Q8TB72|PUM2_HUMAN	1373.7	16800000
0.9998	Seq61411_HFX.51959.51959.2	0.0163	10/26	K.VIPELNGKLTGMAF.R	sp|P04406|G3P_HUMAN	1488.8	9900000
0.9999	Seq61411_HFX.08874.08874.2	0.0211	10/26	R.VTSSEPPNPASSSK.S	sp|Q92575|UBXN4_HUMAN	1386.66	12500000
0.9999	Seq61411_HFX.08993.08993.2	0.0153	10/26	K.AQGPQQQPGSEGPS.Y	sp|Q3ZCQ8|TIM50_HUMAN	1366.61	20400000
0.9999	Seq61411_HFX.24858.24858.2	0.0212	10/26	M.GPAM[147.04]GPALGAGIER.M	sp|P52272|HNRPM_HUMAN	1311.66	7110000
0.9999	Seq61411_HFX.32623.32623.2	0.0159	10/26	C.YADVQKDGVGMVEY.L	sp|Q13242|SRSF9_HUMAN	1572.71	10000000
0.9999	Seq61411_HFX.48698.48698.2	0.0195	10/26	R.TVTKTVSNDSFFNF.F	sp|P55209|NP1L1_HUMAN	1605.77	44900000
0.9999	Seq61411_HFX.56043.56043.2	0.0228	10/26	F.SQSGNPVMSTVAFL.A	sp|Q8TAQ2|SMRC2_HUMAN	1436.7	12700000
0.9999	Seq61411_HFX.60148.60148.2	0.01	10/26	R.RALEEELEDLELGL.-	sp|Q9BRP8|PYM1_HUMAN	1627.83	6590000
1	Seq61411_HFX.06896.06896.2	0.00141	10/26	Q.KTDAEATDTEATET.-	sp|Q9Y3D3|RT16_HUMAN	1481.64	21800000
1	Seq61411_HFX.15884.15884.2	0.000711	10/26	Y.SQSNYNSPGSGQNY.S	sp|Q12906|ILF3_HUMAN	1501.61	11300000
1	Seq61411_HFX.17884.17884.2	0.00899	10/26	R.LDAEPRPPPTQEAA.-	sp|Q9Y285|SYFA_HUMAN,tr|K7ER00|K7ER00_HUMAN	1490.74	6000000
1	Seq61411_HFX.20817.20817.2	0.0013	10/26	Y.GGYKEPAAPVSIQR.S	sp|Q14847|LASP1_HUMAN	1471.78	6250000
1	Seq61411_HFX.22220.22220.2	0.0108	10/26	S.LSHNPEQKGVPTGF.L	sp|P11586|C1TC_HUMAN	1509.76	3840000
1	Seq61411_HFX.24901.24901.2	0.00226	10/26	Y.GSYGYGGNSATAGY.S	sp|Q12906|ILF3_HUMAN	1323.54	401000000
1	Seq61411_HFX.27534.27534.2	0.01	10/26	G.RLPGPEETLPGQDS.W	sp|Q9H078|CLPB_HUMAN	1494.73	81000000
1	Seq61411_HFX.28482.28482.2	0.00523	10/26	L.KVDEVKISSAVLKA.A	sp|P51970|NDUA8_HUMAN	1485.88	4550000
1	Seq61411_HFX.28797.28797.2	8.03e-05	10/26	R.QGNTKQRIDEFESM.-	sp|P26038|MOES_HUMAN	1681.77	16200000
1	Seq61411_HFX.29058.29058.2	0.0036	10/26	F.ANGVVTSIQDRYGS.-	sp|Q9NP61|ARFG3_HUMAN	1465.72	20200000
1	Seq61411_HFX.29477.29477.2	0.00131	10/26	R.IGSGVERM[147.04]GAGMGF.G	sp|P52272|HNRPM_HUMAN	1383.63	11900000
1	Seq61411_HFX.31559.31559.2	0.000582	10/26	M.GLGPGGQPIDANHL.N	sp|P52272|HNRPM_HUMAN	1344.68	8940000
1	Seq61411_HFX.35299.35299.2	0.00145	10/26	F.KAVGLQPAGDVNLP.-	sp|O95229|ZWINT_HUMAN,tr|A6NH27|A6NH27_HUMAN	1377.76	9200000
1	Seq61411_HFX.36267.36267.2	0.016	10/26	Y.NYGNYGYGQGYADY.S	sp|O14979|HNRDL_HUMAN	1603.62	54700000
1	Seq61411_HFX.36754.36754.2	0.00318	10/26	Y.SLESPKDPVLPARF.F	sp|Q9NTI5|PDS5B_HUMAN	1554.84	3580000
1	Seq61411_HFX.37691.37691.2	0.00222	10/26	R.AAPVTGGMGAVLMR.K	sp|P18583|SON_HUMAN	1329.69	31100000
1	Seq61411_HFX.38644.38644.2	0.0057	10/26	R.QKLNPADAPNPVVF.V	sp|O94776|MTA2_HUMAN	1508.8	16400000
1	Seq61411_HFX.40681.40681.2	0.00353	10/26	H.LMSESEWRNLGVQQ.S	sp|P61024|CKS1_HUMAN	1675.8	9930000
1	Seq61411_HFX.43250.43250.2	0.000904	10/26	R.NLDITGVKTVLISR.L	sp|Q9NWH9|SLTM_HUMAN	1527.9	11800000
1	Seq61411_HFX.43305.43305.2	0.000547	10/26	A.ILVDLEPGTMDSVR.S	sp|Q13885|TBB2A_HUMAN	1543.79	4610000
1	Seq61411_HFX.43322.43322.2	0.00507	10/26	R.GGYIGSTYFERCLK.-	sp|P61081|UBC12_HUMAN	1592.77	10900000
1	Seq61411_HFX.48597.48597.2	0.00824	10/26	R.AVNALPQNMTSQMF.S	sp|Q7KZ85|SPT6H_HUMAN	1550.72	38500000
1	Seq61411_HFX.50521.50521.2	0.00422	10/26	F.MILPVGAANFREAM.R	sp|P06733|ENOA_HUMAN	1518.77	9580000
1	Seq61411_HFX.51598.51598.2	0.00731	10/26	R.MNQGTARLASLMNL.G	sp|P43243|MATR3_HUMAN	1518.76	29500000
1	Seq61411_HFX.53941.53941.2	5.2e-05	10/26	L.GTNTIMDKMMVAGF.K	sp|Q00839|HNRPU_HUMAN	1514.69	6930000
1	Seq61411_HFX.55077.55077.2	0.00631	10/26	F.IFQQPEAPMEGFQL.-	sp|O60684|IMA7_HUMAN	1633.78	28200000
1	Seq61411_HFX.58052.58052.2	0.00917	10/26	F.AQNPMVPWPPVVHL.P	sp|Q92576|PHF3_HUMAN	1583.83	3230000
1	Seq61411_HFX.60319.60319.2	9.56e-05	10/26	Y.WIEILNPNKMATLM.-	sp|Q04760|LGUL_HUMAN	1672.87	14800000
1	Seq61411_HFX.60394.60394.2	0.000341	10/26	R.APIASIHSFELDLL.-	sp|Q13015|AF1Q_HUMAN	1524.82	5320000
0.8237	Seq61411_HFX.09030.09030.3	0.404	10/28	F.DAKRLIGR.T	sp|P11021|BIP_HUMAN	927.561	24100000
0.8319	Seq61411_HFX.12187.12187.3	0.569	10/28	Y.VRPVPVPR.S	sp|A6NHR9|SMHD1_HUMAN	918.576	23200000
0.8404	Seq61411_HFX.04983.04983.3	0.293	10/28	R.ARYQKSYR.-	sp|P62249|RS16_HUMAN,tr|M0R210|M0R210_HUMAN	1070.56	41700000
0.8895	Seq61411_HFX.54832.54832.2	0.0926	10/28	R.ALTVPELTQQMFDAK.N	sp|Q13509|TBB3_HUMAN	1690.86	6050000
0.9005	Seq61411_HFX.11026.11026.3	0.231	10/28	F.MHLKPISR.E	sp|Q01081|U2AF1_HUMAN	980.559	104000000
0.9184	Seq61411_HFX.39114.39114.2	0.292	10/28	F.QRAITGASLADIMAK.R	sp|P83731|RL24_HUMAN	1544.83	65100000
0.9318	Seq61411_HFX.12598.12598.3	0.186	10/28	F.TM[147.04]MFDDRR.G	sp|P61978|HNRPK_HUMAN	1086.46	6290000
0.9322	Seq61411_HFX.19765.19765.2	0.165	10/28	R.SAQGSSSPVPSMVQK.S	sp|P35658|NU214_HUMAN	1488.72	5390000
0.9416	Seq61411_HFX.29959.29959.2	0.424	10/28	K.GAVEDVISRNEIQGR.S	sp|O15226|NKRF_HUMAN	1641.84	17600000
0.9533	Seq61411_HFX.07223.07223.3	0.176	10/28	M.PRVVPDQR.S	sp|Q13951|PEBB_HUMAN,tr|H3BSC0|H3BSC0_HUMAN	965.541	21700000
0.9736	Seq61411_HFX.52999.52999.2	0.254	10/28	R.SGVSLAALKKALAAA.G	sp|P16402|H13_HUMAN	1369.83	7650000
0.9737	Seq61411_HFX.41631.41631.2	0.135	10/28	R.NLPLPPPPPPRGGDL.M	sp|P61978|HNRPK_HUMAN	1535.85	6460000
0.9806	Seq61411_HFX.17916.17916.3	0.0755	10/28	F.TMMFDDRR.G	sp|P61978|HNRPK_HUMAN	1070.46	60700000
0.9845	Seq61411_HFX.05622.05622.3	0.0888	10/28	R.AVPVKRPR.V	sp|Q9UKM9|RALY_HUMAN	921.587	33000000
0.9881	Seq61411_HFX.17297.17297.3	0.0796	10/28	M.LMRQDLMR.R	sp|Q8WXF1|PSPC1_HUMAN	1061.55	22900000
0.9888	Seq61411_HFX.56843.56843.2	0.0818	10/28	R.RRALEEELEDLELGL.-	sp|Q9BRP8|PYM1_HUMAN	1783.93	24300000
0.9899	Seq61411_HFX.08912.08912.2	0.151	10/28	R.SIPAGAEPGEKGSAR.K	sp|Q9H910|JUPI2_HUMAN	1425.72	37700000
0.9942	Seq61411_HFX.12935.12935.3	0.0544	10/28	Y.RLHHYSDF.-	sp|Q9Y5J1|UTP18_HUMAN	1073.5	81700000
0.9957	Seq61411_HFX.59957.59957.2	0.0568	10/28	R.TIVEELLADSEFRRY.N	sp|Q5QJE6|TDIF2_HUMAN	1839.94	4020000
0.9964	Seq61411_HFX.08913.08913.3	0.0292	10/28	Y.KAPFHQLR.L	sp|O60264|SMCA5_HUMAN	995.567	13300000
0.9966	Seq61411_HFX.46518.46518.2	0.0197	10/28	Y.GNTREPLLENLTSEY.D	sp|O95251|KAT7_HUMAN	1734.84	5690000
0.997	Seq61411_HFX.39661.39661.2	0.0471	10/28	R.MGFTEVTPVTGASLR.R	sp|P55265|DSRAD_HUMAN	1564.79	5120000
0.9996	Seq61411_HFX.11354.11354.3	0.0153	10/28	F.MHLKPISR.E	sp|Q01081|U2AF1_HUMAN	980.559	122000000
0.9997	Seq61411_HFX.15208.15208.2	0.0256	10/28	Y.GRDGMDNQGGYGSVG.R	sp|P31942|HNRH3_HUMAN	1468.6	9320000
0.9997	Seq61411_HFX.33901.33901.2	0.0326	10/28	F.GKVKEGMNIVEAMER.F	sp|P62937|PPIA_HUMAN	1689.85	60800000
0.9998	Seq61411_HFX.25742.25742.2	0.0218	10/28	Y.GGGPGGGNFGGSPGY.G	sp|P22626|ROA2_HUMAN	1236.52	160000000
0.9998	Seq61411_HFX.49364.49364.2	0.0133	10/28	R.LASEYLTPEEMVTFK.K	sp|O43290|SNUT1_HUMAN	1756.86	4130000
0.9999	Seq61411_HFX.38380.38380.2	0.014	10/28	Y.IKKIGYNPDTVAFVP.L	sp|Q5VTE0|EF1A3_HUMAN	1660.92	30500000
0.9999	Seq61411_HFX.42757.42757.2	0.0157	10/28	R.AAVPSGASTGIYEAL.E	sp|P06733|ENOA_HUMAN	1405.71	5690000
0.9999	Seq61411_HFX.48819.48819.2	0.0169	10/28	K.TGAAPIIDVVRSGYY.K	sp|P46776|RL27A_HUMAN	1580.82	46500000
0.9999	Seq61411_HFX.59225.59225.2	0.0191	10/28	C.NSLPDIPFDPKFITY.P	sp|Q8N7H5|PAF1_HUMAN	1765.89	3410000
1	Seq61411_HFX.07374.07374.2	0.00124	10/28	R.SQAGVSSGAPPGRNS.F	sp|Q14980|NUMA1_HUMAN	1370.65	7660000
1	Seq61411_HFX.12703.12703.2	0.00152	10/28	M.ASGGGVPTDEEQATG.L	sp|P10606|COX5B_HUMAN	1374.59	1280000000
1	Seq61411_HFX.19427.19427.2	0.00425	10/28	Y.NQQPSNYGPM[147.04]KSGNF.G	sp|P22626|ROA2_HUMAN	1683.73	12100000
1	Seq61411_HFX.23638.23638.2	0.000847	10/28	Q.SSNFGPMKGGNFGGR.S	sp|Q32P51|RA1L2_HUMAN	1511.69	23800000
1	Seq61411_HFX.26324.26324.2	0.00425	10/28	A.GAVQTAGKKGPQSLF.N	sp|P46087|NOP2_HUMAN	1487.81	12100000
1	Seq61411_HFX.30634.30634.2	0.0048	10/28	Y.GYGPGYDYSQGSTNY.G	sp|Q99729|ROAA_HUMAN	1627.64	147000000
1	Seq61411_HFX.31315.31315.2	0.000769	10/28	F.ELFADKVPKTAENFR.A	sp|P62937|PPIA_HUMAN	1763.92	8390000
1	Seq61411_HFX.34035.34035.2	0.000489	10/28	F.RINPDGSQSVVEVPY.A	sp|Q9Y2B0|CNPY2_HUMAN	1658.83	5160000
1	Seq61411_HFX.34435.34435.2	0.00852	10/28	R.LTDPIPTTETSIAPR.Q	sp|Q2M2I8|AAK1_HUMAN	1610.85	13400000
1	Seq61411_HFX.35023.35023.2	0.00148	10/28	R.ETNLDSLPLVDTHSK.R	sp|P08670|VIME_HUMAN	1667.84	2160000
1	Seq61411_HFX.36163.36163.2	0.00674	10/28	Y.WNQGYGNYGYNSQGY.G	sp|Q14103|HNRPD_HUMAN	1769.71	7270000
1	Seq61411_HFX.36563.36563.2	7.13e-05	10/28	R.KLTATPTPLGGM[147.04]TGF.H	sp|O75533|SF3B1_HUMAN	1506.78	12500000
1	Seq61411_HFX.37969.37969.2	0.000171	10/28	Y.IQDHDTPAQAAPSLF.-	sp|Q53T59|H1BP3_HUMAN	1609.77	3030000
1	Seq61411_HFX.38693.38693.2	0.00567	10/28	W.QQGQFWGQKPWSQHY.H	sp|Q00839|HNRPU_HUMAN	1903.88	504000
1	Seq61411_HFX.40038.40038.2	0.0061	10/28	R.YAKIVEIPFNSTNKY.Q	sp|P05023|AT1A1_HUMAN	1785.93	725000
1	Seq61411_HFX.40203.40203.2	0.00523	10/28	R.AALVDLEPGTMDSVR.S	sp|Q9BUF5|TBB6_HUMAN	1572.78	13200000
1	Seq61411_HFX.42010.42010.2	0.000145	10/28	Y.GWSGNMERIMKAQAY.Q	sp|P14625|ENPL_HUMAN	1740.81	8060000
1	Seq61411_HFX.44493.44493.2	0.000136	10/28	Y.DMNAANVGWNNSTFA.-	sp|P14174|MIF_HUMAN	1610.68	46700000
1	Seq61411_HFX.45321.45321.2	0.0022	10/28	W.AGKGLLGCNIIPLQR.-	sp|O00233|PSMD9_HUMAN,tr|J3KN29|J3KN29_HUMAN	1551.89	2270000
1	Seq61411_HFX.45831.45831.2	2.2e-06	10/28	A.PTDPAAAGPLGPWGS.M	sp|Q8NDC0|MISSL_HUMAN	1392.67	5340000
1	Seq61411_HFX.46269.46269.2	0.00106	10/28	R.SIADSEESEAYKSLF.T	sp|Q9BY42|RTF2_HUMAN	1674.76	3830000
1	Seq61411_HFX.47194.47194.2	0.00164	10/28	Y.SFGPSAVLGDFGSSR.L	sp|Q8IX01|SUGP2_HUMAN	1482.71	5480000
1	Seq61411_HFX.50754.50754.2	0.00507	10/28	R.M[147.04]TDQEAIQDLWQWRK.S	sp|P06748|NPM_HUMAN	1962.93	685000
1	Seq61411_HFX.51067.51067.2	0.0107	10/28	L.SASNLPPNLKITWSY.-	sp|Q8N5N7|RM50_HUMAN	1689.87	714000
1	Seq61411_HFX.51126.51126.2	0.0071	10/28	M.APIKVGDAIPAVEVF.E	sp|P30044|PRDX5_HUMAN	1524.86	194000000
1	Seq61411_HFX.53252.53252.2	0.00735	10/28	R.GQDEASAGGIWGFIK.G	sp|Q96M27|PRRC1_HUMAN	1534.74	3340000
1	Seq61411_HFX.54588.54588.2	0.00109	10/28	F.FLRDPAEALQLPMDY.V	sp|Q9Y285|SYFA_HUMAN	1777.87	2290000
1	Seq61411_HFX.55441.55441.2	0.000477	10/28	R.GSDELFSTCVTNGPF.L	sp|P26599|PTBP1_HUMAN	1572.68	43200000
0.9992	Seq61411_HFX.55419.55419.5	0.0201	10/288	L.SPQAPTHFLVIPKKHISQISVAEDDDESLLGHLMIVG.K	sp|P49773|HINT1_HUMAN	4021.1	4410000
0.9853	Seq61411_HFX.60114.60114.5	0.0598	10/296	A.SSWWTHVEMGPPDPILGVTEAFKRDTNSKKMNLGVGAY.R	sp|P00505|AATM_HUMAN	4218.07	775000
1	Seq61411_HFX.63744.63744.5	5.39e-06	10/296	L.ILTSRGPGTSFEFALAIVEALNGKEVAAQVKAPLVLKD.-	sp|Q99497|PARK7_HUMAN,tr|K7ELW0|K7ELW0_HUMAN,tr|K7EN27|K7EN27_HUMAN	3952.2	1600000
0.8313	Seq61411_HFX.56408.56408.2	1.05	10/30	Y.KNDPEILAMTNLVSAY.Q	sp|P61201|CSN2_HUMAN	1777.89	16100000
0.8979	Seq61411_HFX.37947.37947.2	0.0143	10/30	K.NKTGAAPIIDVVRSGY.Y	sp|P46776|RL27A_HUMAN	1659.89	1460000
0.9521	Seq61411_HFX.41328.41328.2	0.0381	10/30	R.GGTLLSVTGEVEPRGY.L	sp|Q9H0L4|CSTFT_HUMAN	1633.83	1500000
0.9643	Seq61411_HFX.11218.11218.2	0.306	10/30	R.NQGGYGGSSSSSSYGS.G	sp|P09651|ROA1_HUMAN	1480.57	76200000
0.9695	Seq61411_HFX.21491.21491.2	0.278	10/30	R.TGQPSAPGDTSVNGPV.-	sp|Q5H9R7|PP6R3_HUMAN,tr|E9PKF6|E9PKF6_HUMAN,tr|H0YEN2|H0YEN2_HUMAN,tr|E9PQP7|E9PQP7_HUMAN,tr|H7BXH2|H7BXH2_HUMAN,tr|H0YDK9|H0YDK9_HUMAN	1482.7	7440000
0.9701	Seq61411_HFX.27115.27115.2	0.149	10/30	F.GFTHSGAAAAAAAAQY.S	sp|Q96KR1|ZFR_HUMAN	1463.68	29600000
0.9794	Seq61411_HFX.37546.37546.2	0.221	10/30	F.SAPPIPSRPGPQSVFA.N	sp|P50570|DYN2_HUMAN	1606.85	9080000
0.9892	Seq61411_HFX.30100.30100.2	0.0523	10/30	Y.NGFGNDGGYGGGGPGY.S	sp|P09651|ROA1_HUMAN	1444.56	87900000
0.9905	Seq61411_HFX.61410.61410.2	0.122	10/30	R.TWNDPSVQQDIKFLPF.K	sp|P11021|BIP_HUMAN	1933.96	3690000
0.9967	Seq61411_HFX.30298.30298.2	0.0213	10/30	R.GVGSPEPGPTAPYLGR.S	sp|Q9C0B5|ZDHC5_HUMAN	1553.78	21800000
0.9981	Seq61411_HFX.63225.63225.2	0.022	10/30	Y.AMRAFADALEVIPMAL.S	sp|P48643|TCPE_HUMAN	1717.89	2270000
0.999	Seq61411_HFX.13646.13646.2	0.0487	10/30	Y.GSTGGYGSSQSSQSSY.G	sp|P35637|FUS_HUMAN	1538.61	161000000
0.9992	Seq61411_HFX.36031.36031.2	0.0386	10/30	R.DMRMGGGGAMNMGDPY.G	sp|P23246|SFPQ_HUMAN	1658.63	7150000
0.9993	Seq61411_HFX.50089.50089.2	0.0075	10/30	Y.EMFAQTLQQSRGFGSF.R	sp|P55072|TERA_HUMAN	1832.85	4240000
0.9996	Seq61411_HFX.49466.49466.2	0.0227	10/30	L.PLPPPPPPRGGDLMAY.D	sp|P61978|HNRPK_HUMAN	1673.86	1280000
0.9999	Seq61411_HFX.52378.52378.2	0.0247	10/30	G.LYSSSDDVIELTPSNF.N	sp|Q15084|PDIA6_HUMAN	1785.83	15200000
1	Seq61411_HFX.15532.15532.2	0.0041	10/30	L.QM[147.04]GTNRGASQAGMTGY.G	sp|P37802|TAGL2_HUMAN	1644.7	2860000
1	Seq61411_HFX.17683.17683.2	0.00878	10/30	Y.GGGNYGPGGSGGSGGY.G	sp|P22626|ROA2_HUMAN	1299.51	333000000
1	Seq61411_HFX.32131.32131.2	0.0014	10/30	Y.NGFGNDGSNFGGGGSY.N	sp|Q32P51|RA1L2_HUMAN	1505.58	155000000
1	Seq61411_HFX.32806.32806.2	0.000451	10/30	Y.NGFGNDGSNFGGGGSY.N	sp|Q32P51|RA1L2_HUMAN	1505.58	155000000
1	Seq61411_HFX.33407.33407.2	0.00058	10/30	Y.NNYYGYGDYSNQQSGY.G	sp|Q14103|HNRPD_HUMAN	1891.73	23500000
1	Seq61411_HFX.34543.34543.2	0.0112	10/30	R.GGNFGFGDSRGGGGNF.G	sp|P22626|ROA2_HUMAN	1501.63	6750000
1	Seq61411_HFX.35704.35704.2	0.00902	10/30	K.NREELGFRPEYSASQL.K	sp|P09874|PARP1_HUMAN	1894.92	15800000
1	Seq61411_HFX.38572.38572.2	0.00658	10/30	R.EGPSLGPPPVASALSR.A	sp|O75150|BRE1B_HUMAN	1533.82	7400000
1	Seq61411_HFX.40284.40284.2	0.000658	10/30	F.VRTNGKEPELLEPIPY.E	sp|P46778|RL21_HUMAN	1853.99	3450000
1	Seq61411_HFX.41728.41728.2	0.00547	10/30	Y.SLNVTYGGHQVPGSPF.K	sp|P21333|FLNA_HUMAN	1658.81	21100000
1	Seq61411_HFX.42066.42066.2	0.000377	10/30	R.AARSYEAVAAAAASVY.N	sp|Q9BWF3|RBM4_HUMAN	1569.78	9280000
1	Seq61411_HFX.43607.43607.2	0.00871	10/30	R.HVEVSQAPLPPAPAYL.S	sp|Q9Y6K9|NEMO_HUMAN	1687.89	3590000
1	Seq61411_HFX.44667.44667.2	0.00856	10/30	R.NLPLPPPPPPRGGDLM.A	sp|P61978|HNRPK_HUMAN	1666.89	13300000
1	Seq61411_HFX.46217.46217.2	0.000489	10/30	K.SLPEEDVAEIQHAEEF.L	sp|O60832|DKC1_HUMAN	1841.83	8220000
1	Seq61411_HFX.51529.51529.2	0.000289	10/30	K.ELTEEKESAFEFLSSA.-	sp|P40925|MDHC_HUMAN,tr|B8ZZ51|B8ZZ51_HUMAN,tr|B9A041|B9A041_HUMAN	1815.84	4640000
1	Seq61411_HFX.52064.52064.2	0.00269	10/30	R.NQDLALSNLESIPGGY.N	sp|Q9UHD9|UBQL2_HUMAN	1689.82	4000000
1	Seq61411_HFX.52273.52273.2	0.000606	10/30	Y.WDVPPPGFEHITPMQY.K	sp|P26368|U2AF2_HUMAN	1912.88	6520000
1	Seq61411_HFX.52663.52663.2	0.00515	10/30	G.LYSSSDDVIELTPSNF.N	sp|Q15084|PDIA6_HUMAN	1785.83	18000000
1	Seq61411_HFX.52672.52672.2	0.00217	10/30	Y.WDVPPPGFEHITPMQY.K	sp|P26368|U2AF2_HUMAN	1912.88	4020000
1	Seq61411_HFX.53585.53585.2	0.0145	10/30	R.MLLSPGGVSQPLTASL.A	sp|Q6PK04|CC137_HUMAN	1569.84	5230000
1	Seq61411_HFX.54451.54451.2	0.000604	10/30	R.MNQGTARLASLMNLGM.S	sp|P43243|MATR3_HUMAN	1706.83	2140000
1	Seq61411_HFX.57831.57831.2	0.00261	10/30	Y.LQPLPLTHYELVTDAF.G	sp|Q96T37|RBM15_HUMAN	1855.97	4040000
1	Seq61411_HFX.59045.59045.2	0.00036	10/30	Y.TSLPYYTGVPGLPSTF.Q	sp|Q14157|UBP2L_HUMAN	1698.85	18700000
0.9719	Seq61411_HFX.61503.61503.5	0.0883	10/304	F.ETTEESLRNYYEQWGKLTDCVVMRDPASKRSRGFGFVTF.S	sp|P22626|ROA2_HUMAN	4602.21	622000
0.9975	Seq61411_HFX.55418.55418.5	0.0336	10/304	R.SAAEMYGSSFDLDYDFQRDYYDRMYSYPARVPPPPPIAR.A	tr|G3V4W0|G3V4W0_HUMAN	4606.1	4220000
0.8075	Seq61411_HFX.25096.25096.3	0.67	10/32	H.PRLHQLLAL.T	sp|Q7L5D6|GET4_HUMAN	1059.66	268000000
0.8117	Seq61411_HFX.36028.36028.2	0.0432	10/32	Y.QLHGAEVNGGLPSASSF.S	sp|P15923|TFE2_HUMAN	1669.81	8740000
0.8132	Seq61411_HFX.56761.56761.2	0.175	10/32	R.ALTVPELTQQVFDAKNM.M	sp|P07437|TBB5_HUMAN	1903.97	1450000
0.8224	Seq61411_HFX.25346.25346.3	0.607	10/32	F.INYVKNCFR.M	sp|P06748|NPM_HUMAN	1155.59	51100000
0.8443	Seq61411_HFX.17313.17313.3	0.137	10/32	R.LVDSIKNYR.S	sp|Q8TDD1|DDX54_HUMAN	1106.61	15700000
0.8745	Seq61411_HFX.16552.16552.3	0.418	10/32	R.KMTPSYEIR.A	sp|Q08211|DHX9_HUMAN	1123.57	7760000
0.8958	Seq61411_HFX.15238.15238.3	0.257	10/32	C.FSGMSDHRY.G	sp|P55795|HNRH2_HUMAN	1098.46	10400000
0.9153	Seq61411_HFX.62678.62678.2	0.379	10/32	F.LGNLPYDVTEESIKEFF.R	sp|P23588|IF4B_HUMAN	1999.98	1570000
0.9333	Seq61411_HFX.06554.06554.3	0.242	10/32	Y.VLGHEAMKR.L	sp|P22314|UBA1_HUMAN	1039.56	11700000
0.935	Seq61411_HFX.14777.14777.3	0.12	10/32	Y.SRMGYMDPR.E	sp|P23246|SFPQ_HUMAN	1111.49	35100000
0.9463	Seq61411_HFX.10342.10342.3	0.202	10/32	E.YIEENKYSR.A	sp|Q00839|HNRPU_HUMAN	1200.58	9060000
0.9465	Seq61411_HFX.23837.23837.3	0.205	10/32	F.EDENFILKH.T	sp|P62937|PPIA_HUMAN	1143.56	175000000
0.9487	Seq61411_HFX.10165.10165.3	0.143	10/32	F.RTLGHVMPR.G	sp|Q9H0D6|XRN2_HUMAN	1065.59	20200000
0.949	Seq61411_HFX.11450.11450.3	0.198	10/32	R.LRSSVPGVR.L	sp|P08670|VIME_HUMAN	969.572	194000000
0.9629	Seq61411_HFX.10756.10756.3	0.147	10/32	F.RQPFTPTSR.S	sp|P57740|NU107_HUMAN	1088.57	22700000
0.976	Seq61411_HFX.15011.15011.3	0.12	10/32	L.KRPEILTDE.S	sp|Q06055|AT5G2_HUMAN	1099.59	58500000
0.9866	Seq61411_HFX.14376.14376.3	0.0793	10/32	R.ILKSPEIQR.A	sp|P36578|RL4_HUMAN	1082.64	366000000
0.9866	Seq61411_HFX.38888.38888.2	0.101	10/32	H.SLGGGTGSGMGTLLISK.L	sp|Q13885|TBB2A_HUMAN	1534.8	45000000
0.9904	Seq61411_HFX.11570.11570.3	0.0642	10/32	R.RDYDDMSPR.R	sp|P61978|HNRPK_HUMAN	1153.48	33100000
0.9909	Seq61411_HFX.03437.03437.3	0.0384	10/32	D.PENPTKSCK.S	sp|P18621|RL17_HUMAN	1002.48	3370000
0.9936	Seq61411_HFX.22040.22040.3	0.0492	10/32	F.QRDYYDRMY.S	sp|P07910|HNRPC_HUMAN	1308.56	10800000
0.9959	Seq61411_HFX.23078.23078.3	0.0455	10/32	F.LFCSEYRPK.L	sp|P23497|SP100_HUMAN	1141.56	237000000
0.9964	Seq61411_HFX.07924.07924.3	0.0334	10/32	M.GFVKVVKNK.A	sp|P46777|RL5_HUMAN,tr|A0A2R8Y4A2|A0A2R8Y4A2_HUMAN,tr|R4GNJ2|R4GNJ2_HUMAN	1017.63	38900000
0.9982	Seq61411_HFX.05435.05435.3	0.0305	10/32	Y.HHLPSDADH.-	sp|Q6GYQ0|RGPA1_HUMAN,tr|A0A1B0GUI1|A0A1B0GUI1_HUMAN	1027.45	4270000
0.9988	Seq61411_HFX.59168.59168.2	0.0184	10/32	S.RLPVDYYGIPFAAPTAL.A	sp|Q5T6F2|UBAP2_HUMAN	1862.99	1310000
0.9997	Seq61411_HFX.51533.51533.2	0.0335	10/32	H.NMDVPNIKRNDFQLIGI.Q	sp|P63241|IF5A1_HUMAN	1986.04	3790000
1	Seq61411_HFX.27438.27438.2	0.00452	10/32	Y.SSQVMQGM[147.04]GVSAAQATY.S	sp|P52597|HNRPF_HUMAN	1730.76	2390000
1	Seq61411_HFX.40662.40662.2	0.00102	10/32	Y.STGYGGYEEYSGLSDGY.G	sp|P52597|HNRPF_HUMAN	1803.71	74500000
1	Seq61411_HFX.44270.44270.2	3.25e-05	10/32	R.MKLVSPETEASEESLQF.N	sp|Q12888|TP53B_HUMAN	1923.91	5810000
1	Seq61411_HFX.46526.46526.2	0.00048	10/32	F.AANPNQNKNVALLSQLY.H	sp|Q15717|ELAV1_HUMAN	1856.97	47600000
1	Seq61411_HFX.48240.48240.2	0.0075	10/32	N.LPLPPPPPPRGGDLMAY.D	sp|P61978|HNRPK_HUMAN	1786.94	6940000
1	Seq61411_HFX.51603.51603.2	0.00154	10/32	F.TTIPFPPPPQNGIPTEY.G	sp|O43251|RFOX2_HUMAN	1867.94	3350000
1	Seq61411_HFX.53127.53127.2	0.000203	10/32	Y.FADSFDRGTLSGWILSK.A	sp|P27824|CALX_HUMAN	1898.95	5310000
1	Seq61411_HFX.57035.57035.2	0.00146	10/32	R.ALTVPELTQQVFDAKNM.M	sp|P07437|TBB5_HUMAN	1903.97	2000000
1	Seq61411_HFX.56937.56937.5	0.00862	10/328	Y.SLGRAEYGRLGLGEGAEEKSIPTLISRLPAVSSVACGASVGY.A	sp|P18754|RCC1_HUMAN	4220.19	4490000
0.8103	Seq61411_HFX.63822.63822.2	1.2	10/34	F.IGNSTAIQELFKRISEQF.T	sp|Q13885|TBB2A_HUMAN	2080.1	513000
0.9326	Seq61411_HFX.46309.46309.2	0.0962	10/34	R.NLPLPPPPPPRGGDLM[147.04]AY.D	sp|P61978|HNRPK_HUMAN	1916.98	3980000
0.9699	Seq61411_HFX.29464.29464.2	0.225	10/34	L.DTGDAEISITSEVSGTLK.D	sp|Q96KC9|CABS1_HUMAN	1821.88	490000000
0.9966	Seq61411_HFX.56069.56069.2	0.038	10/34	R.ALPANAILNQFQPAAGGY.F	sp|Q13310|PABP4_HUMAN	1814.93	64300000
0.9974	Seq61411_HFX.52481.52481.2	0.0236	10/34	R.NLPLPPPPPPRGGDLMAY.D	sp|P61978|HNRPK_HUMAN	1900.99	5260000
0.9997	Seq61411_HFX.52077.52077.2	0.0197	10/34	R.NLPLPPPPPPRGGDLMAY.D	sp|P61978|HNRPK_HUMAN	1900.99	11800000
0.9998	Seq61411_HFX.57438.57438.2	0.0195	10/34	Q.NMQQPMNVMTQSFGAVNL.S	sp|Q14677|EPN4_HUMAN	2008.92	2710000
0.9999	Seq61411_HFX.54710.54710.2	0.021	10/34	R.SSAVDPEPQVKLEDVLPL.A	sp|Q5SSJ5|HP1B3_HUMAN	1935.02	3340000
1	Seq61411_HFX.42734.42734.2	0.00551	10/34	R.QLIDEKVGGTNLGAPGAF.G	sp|Q96I24|FUBP3_HUMAN	1785.93	37600000
1	Seq61411_HFX.49744.49744.2	9.08e-05	10/34	F.MNGNIHIPVAVQAVAGTY.Q	sp|Q2TAL8|QRIC1_HUMAN	1853.95	8750000
1	Seq61411_HFX.53199.53199.2	0.000139	10/34	H.SLGGGTGSGMGTLLISKI.R	sp|Q13885|TBB2A_HUMAN	1647.89	3510000
1	Seq61411_HFX.53413.53413.2	0.00364	10/34	R.AQPYDPNFYDETYDYGGF.T	sp|P61978|HNRPK_HUMAN	2160.86	298000
1	Seq61411_HFX.53790.53790.2	3.19e-05	10/34	R.GSPWVSVVDRVAEQDTQA.-	sp|P29372|3MG_HUMAN	1942.94	2630000
1	Seq61411_HFX.57075.57075.2	5.79e-06	10/34	R.LVEGILHAPDAGWGNLVY.V	sp|Q13148|TADBP_HUMAN	1922.99	927000
1	Seq61411_HFX.58383.58383.2	0.000718	10/34	K.SAPWNSFLPPPPPMPGPR.L	sp|Q16637|SMN_HUMAN	1943.97	22400000
0.8052	Seq61411_HFX.22087.22087.3	0.68	10/36	R.GLDDDRGPWR.N	sp|Q14152|EIF3A_HUMAN	1185.55	14200000
0.8148	Seq61411_HFX.08899.08899.3	0.302	10/36	R.LAEAAVAEKR.A	sp|Q8N201|INT1_HUMAN	1056.59	8160000
0.8417	Seq61411_HFX.16698.16698.3	0.388	10/36	R.THYDPPRKLM.A	sp|P55795|HNRH2_HUMAN	1256.63	16200000
0.8503	Seq61411_HFX.11976.11976.3	0.317	10/36	R.VAPKPPQMSR.A	sp|Q13586|STIM1_HUMAN	1109.6	14400000
0.8564	Seq61411_HFX.49023.49023.2	0.116	10/36	Y.IVSTPPGGFPPPQGFPQGY.G	sp|Q96EP5|DAZP1_HUMAN	1941.96	20700000
0.8601	Seq61411_HFX.23301.23301.3	0.466	10/36	L.SLVGKLEGTR.M	sp|O75643|U520_HUMAN	1058.61	1770000
0.8902	Seq61411_HFX.41590.41590.3	0.366	10/36	F.RKFLPLFDRV.L	sp|P61604|CH10_HUMAN	1289.76	43100000
0.9098	Seq61411_HFX.16963.16963.3	0.309	10/36	A.KADGIVSKNF.-	sp|P63220|RS21_HUMAN	1077.58	93700000
0.9139	Seq61411_HFX.14304.14304.3	0.211	10/36	Y.KMMFVKSSGS.-	sp|O00193|SMAP_HUMAN	1100.54	9630000
0.9157	Seq61411_HFX.09420.09420.3	0.292	10/36	Q.RPGPYDRPGA.G	sp|P55795|HNRH2_HUMAN	1084.54	13800000
0.9213	Seq61411_HFX.32666.32666.3	0.276	10/36	R.IMLKLNPYAK.T	sp|P36578|RL4_HUMAN	1189.69	62200000
0.9614	Seq61411_HFX.07317.07317.3	0.163	10/36	R.DRSETDRAGY.A	sp|Q92841|DDX17_HUMAN	1168.51	11900000
0.9642	Seq61411_HFX.22556.22556.3	0.155	10/36	F.MHLKPISREL.R	sp|Q01081|U2AF1_HUMAN	1222.69	2100000
0.9707	Seq61411_HFX.09984.09984.3	0.136	10/36	K.SKQAILAAQR.R	sp|O60869|EDF1_HUMAN	1084.64	13100000
0.971	Seq61411_HFX.11954.11954.3	0.135	10/36	F.RTHQIEAVPT.S	sp|P22307|NLTP_HUMAN	1150.61	17700000
0.974	Seq61411_HFX.18767.18767.3	0.126	10/36	R.GGDLMAYDRR.G	sp|P61978|HNRPK_HUMAN	1152.53	21000000
0.9765	Seq61411_HFX.38099.38099.3	0.103	10/36	T.KDIEDVFYKY.G	sp|Q07955|SRSF1_HUMAN	1318.64	62700000
0.977	Seq61411_HFX.16228.16228.3	0.112	10/36	A.RVPPPPPIAR.A	sp|P07910|HNRPC_HUMAN	1098.67	15300000
0.9923	Seq61411_HFX.24077.24077.3	0.0626	10/36	R.KAKMTDFDRF.K	sp|P50914|RL14_HUMAN	1257.62	76300000
0.9933	Seq61411_HFX.29405.29405.2	0.0737	10/36	R.SGRGGNFGFGDSRGGGGNF.G	sp|P22626|ROA2_HUMAN	1801.79	1480000
0.9939	Seq61411_HFX.14987.14987.3	0.0557	10/36	L.SRTPGNRIVY.L	sp|P49207|RL34_HUMAN	1161.63	57700000
0.9939	Seq61411_HFX.16324.16324.3	0.0372	10/36	R.THYDPPRKLM.A	sp|P55795|HNRH2_HUMAN	1256.63	5360000
0.9962	Seq61411_HFX.06662.06662.3	0.0415	10/36	R.MGPPVGGHRR.G	sp|P14866|HNRPL_HUMAN	1062.55	68600000
0.9968	Seq61411_HFX.38415.38415.3	0.0391	10/36	T.KDIEDVFYKY.G	sp|Q07955|SRSF1_HUMAN	1318.64	75100000
0.9973	Seq61411_HFX.09397.09397.3	0.0358	10/36	R.GGHQNNYKPY.-	sp|Q99729|ROAA_HUMAN,tr|D6R9P3|D6R9P3_HUMAN,tr|D6RD18|D6RD18_HUMAN,tr|D6RBZ0|D6RBZ0_HUMAN	1176.53	153000000
0.999	Seq61411_HFX.43359.43359.2	0.0495	10/36	L.GGIGMGLGPGGQPIDANHL.N	sp|P52272|HNRPM_HUMAN	1759.87	4810000
0.9991	Seq61411_HFX.25642.25642.3	0.0219	10/36	Y.NYNHLMPTRY.S	sp|P61353|RL27_HUMAN	1307.61	128000000
0.9993	Seq61411_HFX.24522.24522.3	0.0185	10/36	R.TLLIKTVETR.D	sp|P08670|VIME_HUMAN	1172.71	244000000
0.9999	Seq61411_HFX.10673.10673.3	0.0102	10/36	Y.KEETIEKMQE.-	sp|P61254|RL26_HUMAN	1263.6	60200000
0.9999	Seq61411_HFX.21654.21654.3	0.00778	10/36	R.SGVSLAALKK.A	sp|P16402|H13_HUMAN	972.597	629000000
1	Seq61411_HFX.36956.36956.2	0.00158	10/36	F.SGSTITDSSSGVFDSISSR.K	sp|Q9H4L5|OSBL3_HUMAN	1888.87	1060000
1	Seq61411_HFX.59797.59797.2	4.8e-06	10/36	Y.IFTQCPDGAFEAFPVHNWY.N	sp|P35269|T2FA_HUMAN	2241	517000
0.9783	Seq61411_HFX.41457.41457.2	0.108	10/38	R.TVPVSSNDTPPSALQEAAPL.T	sp|Q7Z3K3|POGZ_HUMAN	1993	9690000
0.9995	Seq61411_HFX.30713.30713.2	0.033	10/38	R.AAALAAAVAQDPAASGAPSS.-	sp|Q8TAE8|G45IP_HUMAN	1695.84	18900000
0.9998	Seq61411_HFX.36700.36700.2	0.021	10/38	R.SAPAAAAAAPPPSTLNPTSG.S	tr|A0A1W2PR80|A0A1W2PR80_HUMAN	1747.87	26800000
0.8241	Seq61411_HFX.19530.19530.3	0.6	10/40	K.IHSLPPEGKLG.L	sp|P10176|COX8A_HUMAN	1146.64	9980000
0.8395	Seq61411_HFX.32954.32954.3	0.54	10/40	R.FVNVVPTFGKK.K	sp|P62861|RS30_HUMAN	1234.71	51800000
0.8451	Seq61411_HFX.16366.16366.3	0.466	10/40	R.LVTTGVLKQTK.G	sp|P07305|H10_HUMAN	1186.73	104000000
0.861	Seq61411_HFX.09445.09445.3	0.463	10/40	W.SVTHPAKAASL.S	sp|Q9P275|UBP36_HUMAN	1080.59	13900000
0.8678	Seq61411_HFX.24811.24811.3	0.44	10/40	K.MKGTLIDNQFK.-	sp|Q9H5V9|CX056_HUMAN	1293.68	19100000
0.8922	Seq61411_HFX.07717.07717.3	0.244	10/40	R.MGAGLGHGM[147.04]DR.V	sp|P52272|HNRPM_HUMAN	1116.48	8530000
0.8923	Seq61411_HFX.12446.12446.3	0.342	10/40	R.MGRGPGPLQER.S	sp|P43243|MATR3_HUMAN	1196.61	372000000
0.8954	Seq61411_HFX.33218.33218.3	0.235	10/40	Y.NVREKDIQRFF.S	sp|Q13247|SRSF6_HUMAN	1450.77	3070000
0.8981	Seq61411_HFX.10385.10385.3	0.344	10/40	K.AAGTKKQFQKF.-	sp|P62280|RS11_HUMAN,tr|M0R1H5|M0R1H5_HUMAN	1252.69	115000000
0.9213	Seq61411_HFX.28349.28349.3	0.276	10/40	Y.VPKLYEQLSGK.-	sp|P30086|PEBP1_HUMAN	1260.71	13600000
0.9561	Seq61411_HFX.10465.10465.3	0.178	10/40	R.M[147.04]GRGPGPLQER.S	sp|P43243|MATR3_HUMAN	1212.6	8210000
0.9802	Seq61411_HFX.18081.18081.3	0.0902	10/40	L.AKADGIVSKNF.-	sp|P63220|RS21_HUMAN	1148.62	459000000
0.9995	Seq61411_HFX.56618.56618.2	0.0197	10/40	H.TGPGILSMANAGPNTNGSQFF.L	sp|P62937|PPIA_HUMAN	2079.97	5100000
0.9998	Seq61411_HFX.37753.37753.2	0.0118	10/40	G.SPAAAAAAAAAAVAASRPSPS.G	sp|Q9Y6R4|M3K4_HUMAN	1764.91	102000000
0.9999	Seq61411_HFX.08532.08532.3	0.0108	10/40	Y.LLRSSNMAGAK.-	sp|Q8NCN4|RN169_HUMAN,tr|H0YEQ1|H0YEQ1_HUMAN	1146.62	17500000
0.9999	Seq61411_HFX.34753.34753.3	0.00835	10/40	Y.IGSTYFERCLK.-	sp|P61081|UBC12_HUMAN	1315.66	22200000
1	Seq61411_HFX.10271.10271.3	0.00175	10/40	Y.GPMKGGSFGGR.S	sp|P51991|ROA3_HUMAN	1049.51	288000000
0.9613	Seq61411_HFX.59506.59506.6	0.0218	10/400	S.ASSM[147.04]LELETGLHVTPSPSESSSSRAVSPFAKIRSSMVQVAS.L	sp|Q9Y2H2|SAC2_HUMAN	4263.12	0
1	Seq61411_HFX.05999.05999.6	0.00198	10/410	R.IEEDKKETEDKKTDVKEEDKSKDNSGEKTDTKGTKSEQLSNP.-	sp|Q92769|HDAC2_HUMAN	4767.31	12000000
0.8067	Seq61411_HFX.42180.42180.3	0.349	10/44	K.DGVREVFEMATR.A	sp|P61586|RHOA_HUMAN	1408.68	2200000
0.8092	Seq61411_HFX.27791.27791.3	0.639	10/44	R.AGLQFPVGRVHR.L	sp|Q93077|H2A1C_HUMAN	1335.75	158000000
0.8372	Seq61411_HFX.30323.30323.3	0.277	10/44	L.QNSVKQYSGKFF.-	sp|P61978|HNRPK_HUMAN	1431.71	161000000
0.8403	Seq61411_HFX.36571.36571.3	0.537	10/44	F.SDYPPLGRFAVR.D	sp|Q5VTE0|EF1A3_HUMAN	1376.72	43700000
0.849	Seq61411_HFX.30265.30265.3	0.457	10/44	R.VITEEEKNFKAF.A	sp|P26373|RL13_HUMAN	1453.75	284000000
0.8531	Seq61411_HFX.43837.43837.3	0.485	10/44	R.TLRDQEDEIFKL.-	sp|Q96S90|LYSM1_HUMAN	1505.77	6550000
0.8545	Seq61411_HFX.40781.40781.3	0.311	10/44	L.LLKGFGKDGFRF.F	sp|Q9NVS9|PNPO_HUMAN	1383.77	2910000
0.8635	Seq61411_HFX.38038.38038.3	0.316	10/44	C.LRFPGQLNADLR.K	sp|Q13885|TBB2A_HUMAN	1398.77	3040000
0.8683	Seq61411_HFX.20203.20203.3	0.136	10/44	K.GIVEFSGKPAAR.K	sp|Q15233|NONO_HUMAN	1230.67	44900000
0.8997	Seq61411_HFX.14424.14424.3	0.339	10/44	K.RLVTTGVLKQTK.G	sp|P07305|H10_HUMAN	1342.83	8960000
0.9103	Seq61411_HFX.06866.06866.3	0.13	10/44	K.MQANNAKAMSAR.A	sp|P47914|RL29_HUMAN	1291.61	8930000
0.929	Seq61411_HFX.41477.41477.3	0.254	10/44	R.FPGQLNADLRKL.A	sp|Q13885|TBB2A_HUMAN	1370.77	8550000
0.9307	Seq61411_HFX.42694.42694.3	0.206	10/44	R.NMSIIDAFKSTR.Q	sp|P49959|MRE11_HUMAN	1381.7	25000000
0.9336	Seq61411_HFX.42215.42215.3	0.241	10/44	K.REELSNVLAAMR.K	sp|Q9Y3U8|RL36_HUMAN	1387.72	4660000
0.9343	Seq61411_HFX.13927.13927.3	0.239	10/44	M.SDHRYGDGGSTF.Q	sp|P31943|HNRH1_HUMAN	1297.53	14300000
0.94	Seq61411_HFX.19924.19924.3	0.223	10/44	A.APIDRVGQTIER.M	sp|P52272|HNRPM_HUMAN	1353.74	355000000
0.9594	Seq61411_HFX.32217.32217.3	0.155	10/44	F.ILKHTGPGILSM.A	sp|P62937|PPIA_HUMAN	1265.72	115000000
0.9686	Seq61411_HFX.08333.08333.3	0.142	10/44	L.SRQEMQEVQSSR.S	sp|P22626|ROA2_HUMAN	1463.68	159000000
0.9772	Seq61411_HFX.15030.15030.3	0.108	10/44	Y.IKSTMGKPQRLY.-	sp|P62906|RL10A_HUMAN	1420.79	19500000
0.9776	Seq61411_HFX.32584.32584.3	0.115	10/44	R.FGAGTLKSLHYD.-	sp|Q5HYI8|RABL3_HUMAN,tr|C9JXM3|C9JXM3_HUMAN	1307.65	45500000
0.9903	Seq61411_HFX.17498.17498.3	0.0518	10/44	F.RADDADEFGYSR.-	sp|Q7KZF4|SND1_HUMAN	1400.6	9560000
0.9936	Seq61411_HFX.28321.28321.3	0.0569	10/44	Y.ESLKGVDPKFLR.N	sp|P47914|RL29_HUMAN	1387.78	463000000
0.9962	Seq61411_HFX.40572.40572.3	0.0374	10/44	D.PEKPQLGMIDRW.Y	sp|P09874|PARP1_HUMAN	1468.75	6330000
0.9967	Seq61411_HFX.48605.48605.3	0.0348	10/44	L.AVNM[147.04]VPFPRLHF.F	sp|Q13885|TBB2A_HUMAN	1442.75	4400000
0.9992	Seq61411_HFX.19144.19144.3	0.0217	10/44	R.MGYMDPRERDMR.M	sp|P23246|SFPQ_HUMAN	1555.67	60500000
0.9996	Seq61411_HFX.15022.15022.3	0.0153	10/44	Y.YNEATGNKYVPR.A	sp|Q9BVA1|TBB2B_HUMAN	1410.69	8670000
0.9997	Seq61411_HFX.11969.11969.3	0.0138	10/44	D.YNGRNQGGYDRY.S	sp|P98179|RBM3_HUMAN	1461.64	8170000
0.9999	Seq61411_HFX.09363.09363.3	0.00749	10/44	F.NPFVTSDRSKNR.K	sp|P61254|RL26_HUMAN	1419.72	34500000
1	Seq61411_HFX.09360.09360.3	0.00221	10/44	Y.LLHGKYVKEQEQ.-	sp|Q5TGZ0|MIC10_HUMAN,tr|A0A087WU07|A0A087WU07_HUMAN,tr|R4GNA1|R4GNA1_HUMAN,tr|R4GMY4|R4GMY4_HUMAN	1470.78	1110000000
1	Seq61411_HFX.25960.25960.3	0.00561	10/44	Y.RNDPYEQDIREY.S	sp|Q96T58|MINT_HUMAN	1596.72	4960000
1	Seq61411_HFX.36303.36303.3	0.00082	10/44	M.VDNEAIYDICRR.N	sp|Q71U36|TBA1A_HUMAN	1465.7	28900000
1	Seq61411_HFX.39797.39797.3	0.0052	10/44	A.LTNGIYPHKLVF.-	sp|Q02878|RL6_HUMAN	1400.78	215000000
1	Seq61411_HFX.45213.45213.3	0.00412	10/44	M.PRKIEEIKDFLL.T	sp|P63173|RL38_HUMAN,tr|J3KSP2|J3KSP2_HUMAN,tr|J3QL01|J3QL01_HUMAN,tr|J3KT73|J3KT73_HUMAN	1499.87	44600000
0.8458	Seq61411_HFX.27169.27169.3	0.0257	10/48	G.DSSGSSPPRAPPL.P	sp|Q5SV97|PERM1_HUMAN	1266.62	9270000
0.8619	Seq61411_HFX.39936.39936.3	0.46	10/48	K.IKAIPQLQGYLRS.V	sp|Q02878|RL6_HUMAN	1485.87	167000000
0.8696	Seq61411_HFX.12792.12792.3	0.0873	10/48	G.KAAIDSYRIKYAP.L	sp|P24821|TENA_HUMAN	1494.82	25700000
0.8902	Seq61411_HFX.33397.33397.3	0.368	10/48	M.PHAFKPGDLVFAK.M	sp|Q7Z4V5|HDGR2_HUMAN,tr|M0R0J3|M0R0J3_HUMAN	1425.78	96900000
0.92	Seq61411_HFX.35459.35459.3	0.253	10/48	C.GIHETTFNSIMKC.D	sp|P60709|ACTB_HUMAN	1479.68	2320000
0.9437	Seq61411_HFX.11498.11498.3	0.135	10/48	R.SRSGEGEVSGLM[147.04]R.K	sp|Q13263|TIF1B_HUMAN	1379.65	27300000
0.9446	Seq61411_HFX.28370.28370.3	0.0274	10/48	K.NSLRVEGDNIYVR.H	sp|O43491|E41L2_HUMAN	1533.79	12800000
0.9572	Seq61411_HFX.40502.40502.3	0.175	10/48	Y.AIPQPDLTKLHQL.A	sp|Q15366|PCBP2_HUMAN	1472.84	42700000
0.9582	Seq61411_HFX.13852.13852.3	0.172	10/48	R.DTITDKTARTSSY.K	sp|O96028|NSD2_HUMAN	1457.7	9270000
0.961	Seq61411_HFX.32634.32634.3	0.164	10/48	R.GRPGDRYDGMVGF.S	sp|P61978|HNRPK_HUMAN	1425.65	1040000000
0.9782	Seq61411_HFX.35508.35508.3	0.113	10/48	Y.RQAQAAVLAVLPR.L	sp|Q99848|EBP2_HUMAN	1391.84	10300000
0.9802	Seq61411_HFX.09620.09620.3	0.0886	10/48	R.IAKLEKAKAKELA.T	sp|P62424|RL7A_HUMAN	1411.88	5550000
0.9911	Seq61411_HFX.05353.05353.3	0.0636	10/48	K.GQVKEEGINKSEK.R	sp|P09874|PARP1_HUMAN	1444.75	18800000
0.9931	Seq61411_HFX.37561.37561.3	0.0432	10/48	Y.GVEPLPQEVLKKY.L	sp|P49736|MCM2_HUMAN	1498.84	12900000
0.9939	Seq61411_HFX.05923.05923.3	0.0556	10/48	R.GVKDGGRRDSASY.R	sp|Q92841|DDX17_HUMAN	1366.66	98500000
0.9979	Seq61411_HFX.32292.32292.3	0.0333	10/48	R.GRPGDRYDGMVGF.S	sp|P61978|HNRPK_HUMAN	1425.65	889000000
0.9998	Seq61411_HFX.44333.44333.3	0.0126	10/48	K.LTVEDLEKERDFY.F	sp|Q15691|MARE1_HUMAN	1655.8	4770000
0.9998	Seq61411_HFX.44463.44463.3	0.012	10/48	F.KFTVLLMPNGPMR.L	sp|Q9UQ80|PA2G4_HUMAN	1502.81	1380000
0.9999	Seq61411_HFX.28151.28151.3	0.00817	10/48	Y.AVDRAITHLNNNF.M	sp|P14866|HNRPL_HUMAN	1483.75	127000000
1	Seq61411_HFX.47372.47372.3	0.00418	10/48	Y.MIFFKDGLEMEKC.-	sp|P13693|TCTP_HUMAN,tr|J3KPG2|J3KPG2_HUMAN	1589.73	6740000
1	Seq61411_HFX.51620.51620.3	0.00496	10/48	L.RAWDDFFPGSDRF.A	sp|O75915|PRAF3_HUMAN	1614.72	8580000
1	Seq61411_HFX.53081.53081.3	2.73e-05	10/48	L.HLGYLPNQLFRTF.-	sp|Q92499|DDX1_HUMAN,tr|A0A087X2G1|A0A087X2G1_HUMAN,tr|F1T0B3|F1T0B3_HUMAN	1604.85	11500000
0.8038	Seq61411_HFX.19234.19234.3	0.686	10/52	K.RAVAGDASESALLK.C	sp|P05023|AT1A1_HUMAN	1386.75	10900000
0.8532	Seq61411_HFX.14508.14508.3	0.228	10/52	R.RPGHGSLTNISRHD.S	sp|Q7Z6B7|SRGP1_HUMAN	1545.78	1160000000
0.8575	Seq61411_HFX.39387.39387.3	0.386	10/52	R.KEPVTPSALVLMSR.S	sp|Q96GD4|AURKB_HUMAN	1526.85	1870000
0.8844	Seq61411_HFX.07432.07432.3	0.293	10/52	R.AAGTDGSDFQHRER.V	sp|Q8N5M9|JAGN1_HUMAN	1545.69	14400000
0.8849	Seq61411_HFX.10691.10691.3	0.0637	10/52	K.ALSRQEM[147.04]QEVQSSR.S	sp|P22626|ROA2_HUMAN	1663.79	27900000
0.8859	Seq61411_HFX.36640.36640.3	0.0589	10/52	Y.SLESPKDPVLPARF.F	sp|Q9NTI5|PDS5B_HUMAN	1554.84	7240000
0.9114	Seq61411_HFX.10412.10412.3	0.202	10/52	C.KAGIIASARAGETR.F	sp|P13639|EF2_HUMAN	1399.79	12900000
0.9122	Seq61411_HFX.17797.17797.3	0.302	10/52	F.SITKRPHTPTPGIY.M	sp|P62995|TRA2B_HUMAN	1566.85	90500000
0.9265	Seq61411_HFX.21124.21124.3	0.261	10/52	R.HQGVMVGMGQKDSY.V	sp|P68133|ACTS_HUMAN	1535.69	24200000
0.9293	Seq61411_HFX.14434.14434.3	0.253	10/52	F.SLEDPQTHSNRIYR.M	sp|P08238|HS90B_HUMAN	1714.84	218000000
0.9686	Seq61411_HFX.17909.17909.3	0.142	10/52	F.ILDQTNVSAAAQRR.K	sp|Q00839|HNRPU_HUMAN	1541.83	824000000
0.9724	Seq61411_HFX.42699.42699.3	0.0676	10/52	T.HRGEEDWLYERLAP.-	sp|Q9NVS9|PNPO_HUMAN,tr|J3QQZ9|J3QQZ9_HUMAN	1769.85	9130000
0.9917	Seq61411_HFX.25512.25512.3	0.0655	10/52	Y.RLGQDPYRLGHDPY.R	sp|P18583|SON_HUMAN	1685.83	22000000
0.9931	Seq61411_HFX.16009.16009.3	0.0592	10/52	Y.SITKRAHTPTPGIY.M	sp|Q13595|TRA2A_HUMAN	1540.84	231000000
0.9941	Seq61411_HFX.34156.34156.3	0.0546	10/52	Y.ASRVPESIKNALVP.-	sp|O95861|BPNT1_HUMAN	1479.84	81100000
0.9993	Seq61411_HFX.45168.45168.3	0.0209	10/52	R.ASELHLLETPLVVK.K	sp|Q8WYP5|ELYS_HUMAN	1547.89	8150000
0.9999	Seq61411_HFX.38729.38729.3	0.00759	10/52	Y.KQAHPPTGLEFSMY.C	sp|Q10570|CPSF1_HUMAN	1604.77	8280000
1	Seq61411_HFX.43616.43616.3	0.000371	10/52	R.WFQQKYDGIILPGK.-	sp|P62913|RL11_HUMAN,tr|Q5VVC8|Q5VVC8_HUMAN	1691.9	339000000
1	Seq61411_HFX.46059.46059.3	0.00135	10/52	S.FDLDYDFQRDYYDR.M	sp|P07910|HNRPC_HUMAN	1929.82	16100000
1	Seq61411_HFX.49887.49887.3	0.000184	10/52	S.KSDALETLGFLNHY.Q	sp|P14866|HNRPL_HUMAN	1606.8	30500000
1	Seq61411_HFX.59747.59747.3	0.00453	10/52	Y.ITFLEDLKSFVKSQ.-	sp|Q07021|C1QBP_HUMAN,tr|I3L3B0|I3L3B0_HUMAN	1653.9	35700000
0.8587	Seq61411_HFX.06949.06949.3	0.471	10/56	S.KPSEPMLALDPIDPP.G	sp|Q8WZ42|TITIN_HUMAN	1618.83	261000000
0.8599	Seq61411_HFX.46164.46164.3	0.421	10/56	G.QLASYPLALVRTRMQ.A	sp|Q6NUK1|SCMC1_HUMAN	1745.96	116000000
0.9483	Seq61411_HFX.39147.39147.3	0.0986	10/56	R.MRSVLISLKQAPLVH.-	sp|P09496|CLCA_HUMAN,tr|C9J8P9|C9J8P9_HUMAN	1690.99	5490000
0.9661	Seq61411_HFX.29516.29516.3	0.0665	10/56	L.PPSMERGYPPPRDSY.S	sp|P38159|RBMX_HUMAN	1747.8	1640000
0.9664	Seq61411_HFX.45973.45973.3	0.0577	10/56	S.FELFADKVPKTAENF.R	sp|P62937|PPIA_HUMAN	1754.89	38600000
0.9686	Seq61411_HFX.03929.03929.3	0.142	10/56	M.PDPAKSAPAPKKGSK.K	sp|P23527|H2B1O_HUMAN,sp|Q5QNW6|H2B2F_HUMAN,sp|Q93079|H2B1H_HUMAN	1477.83	49500000
0.9799	Seq61411_HFX.34911.34911.3	0.0849	10/56	V.HLHVLGGRQMHWPPG.-	sp|P49773|HINT1_HUMAN	1720.87	12200000
0.9843	Seq61411_HFX.43221.43221.3	0.0929	10/56	L.VEALCAEHQINLIKV.D	sp|P25398|RS12_HUMAN	1678.91	9410000
0.9873	Seq61411_HFX.20964.20964.3	0.0825	10/56	R.QRIVEEERERAVQAY.R	sp|Q6PK04|CC137_HUMAN	1874.96	43000000
0.9929	Seq61411_HFX.43337.43337.3	0.0267	10/56	Y.NAEIPFEKKPALGFY.D	sp|Q99459|CDC5L_HUMAN	1722.9	13500000
0.9996	Seq61411_HFX.03754.03754.3	0.0147	10/56	M.GKGDPKKPRGKM[147.04]SSY.A	sp|B2RPK0|HGB1A_HUMAN,sp|P09429|HMGB1_HUMAN,tr|Q5T7C4|Q5T7C4_HUMAN	1650.85	49900000
1	Seq61411_HFX.45252.45252.3	0.0027	10/56	G.LHTKGALPLDTVTFY.K	sp|P30040|ERP29_HUMAN	1674.9	317000000
1	Seq61411_HFX.53752.53752.3	1.22e-05	10/56	R.ALTVPELTQQVFDAK.N	sp|P07437|TBB5_HUMAN	1658.89	5960000
1	Seq61411_HFX.54132.54132.3	0.00117	10/56	-.MFLQYYLNEQGDRVY.T	sp|Q9NPE3|NOP10_HUMAN,tr|H0YM60|H0YM60_HUMAN	1937.9	3520000
1	Seq61411_HFX.59051.59051.3	0.00132	10/56	K.SADTLWDIQKDLKDL.-	sp|P07195|LDHB_HUMAN	1759.9	84800000
0.8003	Seq61411_HFX.09419.09419.3	0.308	10/60	R.VTKVLGRTGSQGQCTQ.V	sp|P62857|RS28_HUMAN	1661.85	34400000
0.8279	Seq61411_HFX.37407.37407.3	0.585	10/60	F.IRFDKRSEAEEAITSF.N	sp|Q15717|ELAV1_HUMAN	1897.95	12200000
0.8636	Seq61411_HFX.08188.08188.3	0.454	10/60	R.KLESTESRSSFSQHAR.T	sp|P02545|LMNA_HUMAN	1848.91	13000000
0.8984	Seq61411_HFX.42801.42801.3	0.343	10/60	F.AFVRFEDPRDAEDAIY.G	sp|Q13242|SRSF9_HUMAN	1912.9	87400000
0.9251	Seq61411_HFX.35702.35702.3	0.265	10/60	K.NREELGFRPEYSASQL.K	sp|P09874|PARP1_HUMAN	1894.92	51600000
0.9677	Seq61411_HFX.43158.43158.3	0.133	10/60	F.VRDMIREVCGFAPYER.R	sp|Q9Y3U8|RL36_HUMAN	1939.94	2580000
0.9681	Seq61411_HFX.24261.24261.3	0.119	10/60	Y.SSFGSRSDSRGKSSFF.S	sp|O00571|DDX3X_HUMAN	1737.81	26600000
0.9798	Seq61411_HFX.18241.18241.3	0.104	10/60	H.QLQMCYQISRGNSDGY.L	sp|O95490|AGRL2_HUMAN	1861.81	39300000
0.9913	Seq61411_HFX.51637.51637.3	0.0307	10/60	M.RGLPYRATENDIYNFF.S	sp|P55795|HNRH2_HUMAN	1974.96	11600000
0.992	Seq61411_HFX.06752.06752.3	0.0642	10/60	R.SIPAGAEPGEKGSARK.A	sp|Q9H910|JUPI2_HUMAN	1553.82	10800000
0.9921	Seq61411_HFX.63689.63689.3	0.0422	10/60	S.LQQPVGIRLLEEALLR.L	sp|P78527|PRKDC_HUMAN	1847.1	3950000
0.9928	Seq61411_HFX.53679.53679.3	0.0504	10/60	L.SLYTTERDLREVFSKY.G	sp|P62995|TRA2B_HUMAN	2006.01	2300000
0.9933	Seq61411_HFX.28499.28499.3	0.0315	10/60	K.NFGIGQDIQPKRDLTR.F	sp|P62424|RL7A_HUMAN	1856.99	47700000
0.9968	Seq61411_HFX.33884.33884.3	0.0369	10/60	Y.AEPAHINDFMFEQQRR.T	sp|O60508|PRP17_HUMAN	1987.93	2660000
0.9977	Seq61411_HFX.55114.55114.3	0.0293	10/60	R.SVFALTNGIYPHKLVF.-	sp|Q02878|RL6_HUMAN	1804.99	118000000
0.9978	Seq61411_HFX.38591.38591.3	0.0272	10/60	F.INPPIGTVTPALKLTK.T	sp|Q9BY77|PDIP3_HUMAN	1662.01	114000000
0.9985	Seq61411_HFX.04277.04277.3	0.0283	10/60	D.AKTDQAQKAEGAGDAK.-	sp|P05204|HMGN2_HUMAN	1587.79	4760000
0.9986	Seq61411_HFX.32998.32998.3	0.0272	10/60	R.SAHAVKISIEGNKMPL.-	sp|Q96ST2|IWS1_HUMAN	1693.92	19000000
0.9997	Seq61411_HFX.57690.57690.3	0.0148	10/60	Y.VDLKDRPFFAGLVKYM.H	sp|P15531|NDKA_HUMAN	1898.01	2010000
0.9998	Seq61411_HFX.27145.27145.3	0.0121	10/60	Y.DRRGRPGDRYDGMVGF.S	sp|P61978|HNRPK_HUMAN	1852.88	89100000
0.9999	Seq61411_HFX.54243.54243.3	0.00755	10/60	Y.TSVTPVLRGQPIYIQF.S	sp|P26599|PTBP1_HUMAN	1818	6700000
0.9999	Seq61411_HFX.54526.54526.3	0.00958	10/60	Y.TSVTPVLRGQPIYIQF.S	sp|P26599|PTBP1_HUMAN	1818	54100000
0.9999	Seq61411_HFX.62544.62544.3	0.00972	10/60	N.SFVNDIFERIAGEASR.L	sp|P58876|H2B1D_HUMAN	1809.9	4260000
1	Seq61411_HFX.53683.53683.3	0.0014	10/60	Y.KSSFADISNLLQIEPR.N	sp|Q15785|TOM34_HUMAN	1816.97	4670000
0.8148	Seq61411_HFX.54013.54013.3	0.103	10/64	V.TLPAVFKAPIRPDIVNF.V	sp|P36578|RL4_HUMAN	1897.08	9370000
0.8466	Seq61411_HFX.28858.28858.3	0.303	10/64	R.DVYLSPRDDGYSTKDSY.S	sp|P38159|RBMX_HUMAN	1979.87	25200000
0.861	Seq61411_HFX.15095.15095.3	0.463	10/64	K.LMQLVDHRGGGGGGGGR.S	sp|Q92841|DDX17_HUMAN	1622.81	26100000
0.9325	Seq61411_HFX.51137.51137.3	0.244	10/64	W.KQNPKDIHTLAQLISAY.S	sp|O76094|SRP72_HUMAN	1939.05	3020000
0.9351	Seq61411_HFX.40806.40806.3	0.212	10/64	F.ELFADKVPKTAENFRAL.S	sp|P62937|PPIA_HUMAN	1948.04	244000000
0.9656	Seq61411_HFX.42423.42423.3	0.00799	10/64	K.FQRAITGASLADIMAKR.N	sp|P83731|RL24_HUMAN	1848	0
0.9804	Seq61411_HFX.18010.18010.3	0.0761	10/64	F.VNVVPTFGKKKGPNANS.-	sp|P62861|RS30_HUMAN,tr|E9PR30|E9PR30_HUMAN	1755.96	6360000
0.9833	Seq61411_HFX.46640.46640.3	0.0952	10/64	Y.STAAPAYGLPKRMVLLP.V	sp|Q96SI9|STRBP_HUMAN	1784	13800000
0.9914	Seq61411_HFX.39315.39315.3	0.0633	10/64	R.RGPRLWTSASDQQMTEF.S	sp|Q9BTX1|NDC1_HUMAN	2008.94	4450000
0.9915	Seq61411_HFX.55601.55601.3	0.0178	10/64	Y.KYDGFRESEFEKLSDFF.K	sp|Q08945|SSRP1_HUMAN	2142.99	1730000
0.992	Seq61411_HFX.48009.48009.3	0.0451	10/64	N.LFPDSMTATQLLVPSRR.-	sp|Q14498|RBM39_HUMAN	1931.03	36000000
0.9962	Seq61411_HFX.23957.23957.3	0.0187	10/64	L.KGSSGGPLLCPAGHAVG.L	sp|P22222|NS3CCNB1_HUMAN	1506.76	1880000
0.9968	Seq61411_HFX.11241.11241.3	0.00662	10/64	K.KGPAEKGKGGNGGGKPP.S	sp|Q8N3U4|STAG2_HUMAN	1534.82	0
0.9992	Seq61411_HFX.54099.54099.3	0.021	10/64	R.AIVEYRDLDAPDDVDFF.-	sp|Q9BXP5|SRRT_HUMAN,tr|H7C3A1|H7C3A1_HUMAN	1998.92	10300000
0.9996	Seq61411_HFX.22325.22325.3	0.0157	10/64	R.SMPIRKDDEVQVVRGHY.K	sp|P61254|RL26_HUMAN	2028.02	7290000
0.9998	Seq61411_HFX.39090.39090.3	0.0111	10/64	F.DDHDPVDKIVLQKYHTI.N	sp|P22626|ROA2_HUMAN	2035.04	4580000
1	Seq61411_HFX.24551.24551.3	0.00639	10/64	M.GRMHAPGKGLSQSALPY.R	sp|P62277|RS13_HUMAN,tr|J3KMX5|J3KMX5_HUMAN,tr|E9PS50|E9PS50_HUMAN	1768.9	345000000
1	Seq61411_HFX.31499.31499.3	0.000751	10/64	R.GLPPSMERGYPPPRDSY.S	sp|P38159|RBMX_HUMAN	1917.9	920000
0.8561	Seq61411_HFX.18911.18911.4	0.316	10/66	R.SAGVPSRVIHIR.K	sp|P26599|PTBP1_HUMAN	1290.75	44700000
0.8059	Seq61411_HFX.57512.57512.3	0.444	10/68	R.TNGKEPELLEPIPYEFMA.-	sp|P46778|RL21_HUMAN	2077.01	56000000
0.8642	Seq61411_HFX.45396.45396.3	0.452	10/68	K.IMRDPDTGNSKGYAFINF.A	sp|Q15427|SF3B4_HUMAN	2044.97	3540000
0.8805	Seq61411_HFX.52711.52711.3	0.231	10/68	R.M[147.04]AIMVQSPMFDGKVPHWY.H	sp|P09874|PARP1_HUMAN	2151.99	3820000
0.9947	Seq61411_HFX.44969.44969.3	0.0519	10/68	G.IIEPSLRQLAQKYNCDKM.L	sp|P62987|RL40_HUMAN	2149.1	2080000
0.9997	Seq61411_HFX.61759.61759.3	0.00845	10/68	W.NGDNMLEPSANMPWFKGW.K	sp|Q5VTE0|EF1A3_HUMAN	2092.91	822000
1	Seq61411_HFX.13092.13092.3	0.00567	10/68	F.IMSSNSASAANGNDSKKF.K	sp|P26599|PTBP1_HUMAN	1827.84	71900000
1	Seq61411_HFX.64550.64550.3	1.33e-05	10/68	K.ASPESQEPLIQLVQAFVR.H	sp|Q5SRE5|NU188_HUMAN	2011.07	5340000
0.8201	Seq61411_HFX.63631.63631.3	0.0987	10/72	M.VNLLQIVRDHWVHVLVPMG.F	sp|O75438|NDUB1_HUMAN	2224.23	1210000
0.8756	Seq61411_HFX.15556.15556.4	0.323	10/72	Y.RRLPDAHSDYARY.S	sp|Q96PK6|RBM14_HUMAN	1618.8	76100000
0.9074	Seq61411_HFX.39651.39651.3	0.179	10/72	K.FYGPEGPYGVFAGRDASRG.L	sp|O00264|PGRC1_HUMAN	2001.93	8660000
0.9522	Seq61411_HFX.39098.39098.3	0.189	10/72	C.VVMRDPASKRSRGFGFVTF.S	sp|P22626|ROA2_HUMAN	2156.13	9320000
0.9886	Seq61411_HFX.58433.58433.3	0.0134	10/72	K.QKSEEPSVSIPFLQTALLR.S	sp|Q5SW79|CE170_HUMAN	2142.17	1680000
0.9981	Seq61411_HFX.42127.42127.3	0.0318	10/72	K.AIVERAAQLAIRVTNPNAR.L	sp|P62910|RL32_HUMAN	2062.18	21600000
0.9994	Seq61411_HFX.43035.43035.3	0.0185	10/72	K.GFSDKLDFLEGDQKPLAQR.K	sp|Q99848|EBP2_HUMAN	2163.1	359000
0.9999	Seq61411_HFX.22642.22642.3	0.00682	10/72	K.AGGTPRKASGPPVSELITK.A	sp|P16403|H12_HUMAN	1865.04	12500000
1	Seq61411_HFX.29315.29315.3	0.000131	10/72	R.SGRGGNFGFGDSRGGGGNF.G	sp|P22626|ROA2_HUMAN	1801.79	10900000
1	Seq61411_HFX.45688.45688.3	0.000153	10/72	R.HAIPSAERGPGLLESPSIF.N	sp|Q92615|LAR4B_HUMAN	1977.03	9420000
0.8084	Seq61411_HFX.32573.32573.3	0.666	10/76	T.KGGIMLPEKSQGKVLQATVV.A	sp|P61604|CH10_HUMAN	2082.19	4410000
0.8387	Seq61411_HFX.28095.28095.3	0.543	10/76	R.IRQGGSVAQAPAGTSFVAPV.G	sp|Q8IWZ3|ANKH1_HUMAN	1912.02	153000000
0.878	Seq61411_HFX.55387.55387.3	0.315	10/76	V.LDDKDYFLFRDGDILGKYVD.-	sp|P61604|CH10_HUMAN,tr|B8ZZ54|B8ZZ54_HUMAN	2406.17	11400000
0.9596	Seq61411_HFX.53004.53004.3	0.168	10/76	A.AKVPADTEVVCAPPTAYIDF.A	sp|P60174|TPIS_HUMAN	2106.03	11900000
0.969	Seq61411_HFX.44989.44989.3	0.141	10/76	R.MQNNEELPTYEEAKVQSQYF.R	sp|Q4VCS5|AMOT_HUMAN	2447.1	8440000
0.9964	Seq61411_HFX.52905.52905.3	0.0259	10/76	F.VNITPAEVGVLVGKDRSSFY.V	sp|P07737|PROF1_HUMAN	2150.14	58200000
0.9965	Seq61411_HFX.50653.50653.3	0.0394	10/76	L.LSSSFDLDYDFQRDYYDRM[147.04]Y.S	sp|P07910|HNRPC_HUMAN	2614.1	1670000
0.9975	Seq61411_HFX.44078.44078.3	0.0361	10/76	T.ILPPTRPTDKPLRLPLQDVY.K	sp|Q05639|EF1A2_HUMAN	2331.33	7190000
0.9988	Seq61411_HFX.24154.24154.3	0.00529	10/76	S.APPTRGPPPSYGGSSRYDDY.S	sp|P38159|RBMX_HUMAN	2138.97	4240000
1	Seq61411_HFX.41479.41479.3	0.00326	10/76	R.KANLQQAIVTPLKPVDNTYY.K	sp|Q9ULW0|TPX2_HUMAN	2275.22	5560000
1	Seq61411_HFX.44058.44058.3	0.00157	10/76	R.SLLRQPDISCILGTGGKSPR.L	sp|P57740|NU107_HUMAN	2097.14	3020000
0.8695	Seq61411_HFX.05054.05054.4	0.336	10/78	K.RGPPPRSGGPPPKR.S	sp|P38159|RBMX_HUMAN	1454.82	10700000
0.9807	Seq61411_HFX.21492.21492.4	0.0593	10/78	R.TFLRPPKVKMEQRE.-	sp|O75937|DNJC8_HUMAN	1757.96	12000000
0.8082	Seq61411_HFX.11647.11647.3	0.29	10/80	E.PAPAAAAATGVGAEGASGPAG.V	tr|J3KR12|J3KR12_HUMAN	1649.8	43100000
0.8572	Seq61411_HFX.52418.52418.3	0.476	10/80	P.SLRATRHSRAAAVDPTPAAPA.R	sp|Q5SQI0|ATAT_HUMAN	2115.13	13100000
0.8873	Seq61411_HFX.62987.62987.3	0.257	10/80	K.SGLGDDLVQALGLSKGPGLEV.-	sp|Q9Y613|FHOD1_HUMAN	2024.08	1290000
0.9675	Seq61411_HFX.42350.42350.3	0.118	10/80	M.NVAEVDKVTGRFNGQFKTYAI.C	sp|P63220|RS21_HUMAN	2356.22	14200000
0.9833	Seq61411_HFX.53698.53698.3	0.049	10/80	L.FIGNLPHEVDKSELKDFFQSY.G	sp|Q13283|G3BP1_HUMAN	2512.23	9430000
0.9904	Seq61411_HFX.41516.41516.3	0.0671	10/80	R.TDKSSASAPDVDDPEAFPALA.-	sp|Q8NC51|PAIRB_HUMAN	2102.96	21500000
0.9942	Seq61411_HFX.52802.52802.3	0.0218	10/80	A.QSLIDKTTAAFQQGKIPPTPF.S	sp|P09234|RU1C_HUMAN	2287.22	1850000
1	Seq61411_HFX.51698.51698.3	0.000294	10/80	Y.MKEYQDAFLFNELKGETMDTS.-	sp|Q9Y230|RUVB2_HUMAN	2496.12	8590000
1	Seq61411_HFX.61978.61978.3	0.000566	10/80	-.MQLKPMEINPEMLNKVLSRLG.V	sp|P09936|UCHL1_HUMAN,tr|D6R956|D6R956_HUMAN,tr|D6R974|D6R974_HUMAN,tr|D6RF53|D6RF53_HUMAN,tr|D6RE83|D6RE83_HUMAN	2440.3	1220000
0.8766	Seq61411_HFX.46171.46171.3	0.411	10/84	M.KAVTELNEPLSNEDRNLLSVAY.K	sp|Q04917|1433F_HUMAN	2474.27	3630000
0.88	Seq61411_HFX.59508.59508.3	0.376	10/84	R.ALPAVQQNNLDEDLIRKLAYVA.A	sp|P22314|UBA1_HUMAN	2453.33	2690000
0.8933	Seq61411_HFX.34658.34658.4	0.286	10/84	V.HLHVLGGRQMHWPPG.-	sp|P49773|HINT1_HUMAN	1720.87	19200000
0.9126	Seq61411_HFX.41609.41609.3	0.211	10/84	Y.AAPFAMMSHHEMNGSLTSPGAY.A	sp|Q04726|TLE3_HUMAN	2305.99	2910000
0.9268	Seq61411_HFX.15510.15510.4	0.218	10/84	K.AGGTEIGKTLAEKSR.G	sp|O95218|ZRAB2_HUMAN	1516.82	58400000
0.9396	Seq61411_HFX.56582.56582.3	0.0391	10/84	K.VVLDDKDYFLFRDGDILGKYVD.-	sp|P61604|CH10_HUMAN,tr|B8ZZ54|B8ZZ54_HUMAN	2604.31	4100000
0.9622	Seq61411_HFX.46575.46575.3	0.0962	10/84	T.DIQIALPSGCYGRVAPRSGLAA.K	sp|P33316|DUT_HUMAN	2214.16	3500000
0.9853	Seq61411_HFX.54158.54158.3	0.0225	10/84	R.IYVGNLPPDIRTKDIEDVFYKY.G	sp|Q07955|SRSF1_HUMAN	2657.37	815000
0.989	Seq61411_HFX.06487.06487.3	0.00472	10/84	N.PAENGDAKTDQAQKAEGAGDAK.-	sp|P05204|HMGN2_HUMAN	2171.01	0
0.9965	Seq61411_HFX.31139.31139.3	0.00936	10/84	Y.SSLLKRDFGAKTQNGVYSAANY.T	sp|P17844|DDX5_HUMAN	2389.2	2700000
0.9966	Seq61411_HFX.45205.45205.4	0.0406	10/84	F.RKFLPLFDRVLVERS.A	sp|P61604|CH10_HUMAN	1874.09	44100000
0.9971	Seq61411_HFX.63028.63028.3	0.0383	10/84	G.FVGPVVGGWYKVLDRFIPGTTK.V	sp|P39210|MPV17_HUMAN	2435.34	302000
0.9994	Seq61411_HFX.53347.53347.3	0.0185	10/84	R.MGPLGLDHMASSIERMGQTMER.L	sp|P52272|HNRPM_HUMAN	2446.12	93700000
0.9995	Seq61411_HFX.51539.51539.3	0.0183	10/84	R.M[147.04]GPLGLDHMASSIERMGQTMER.L	sp|P52272|HNRPM_HUMAN	2462.12	2370000
0.9997	Seq61411_HFX.48049.48049.3	0.00534	10/84	Y.AVHGHFQPTQTGFLQPGGALSL.Q	sp|Q13227|GPS2_HUMAN	2262.15	6870000
0.9999	Seq61411_HFX.47823.47823.3	0.00524	10/84	H.ESGASIKIDEPLEGSEDRIITI.T	sp|P61978|HNRPK_HUMAN	2371.21	5490000
1	Seq61411_HFX.33591.33591.3	0.000966	10/84	R.TGARGPPAPSSSLPIRQEPSSF.R	sp|Q9Y5B0|CTDP1_HUMAN,tr|A0A0J9YWJ4|A0A0J9YWJ4_HUMAN,tr|A0A0J9YWB6|A0A0J9YWB6_HUMAN	2238.14	3930000
1	Seq61411_HFX.46282.46282.3	0.00465	10/84	P.LISVYSEKGESSGKNVTLPAVF.K	sp|P36578|RL4_HUMAN	2324.23	7680000
1	Seq61411_HFX.49797.49797.3	0.000263	10/84	K.KMVDPEKPQLGMIDRWYHPGCF.V	sp|P09874|PARP1_HUMAN	2646.25	3750000
1	Seq61411_HFX.51560.51560.3	0.00304	10/84	Y.RKLLEGEESRISLPLPNFSSLN.L	sp|P08670|VIME_HUMAN	2498.35	11900000
1	Seq61411_HFX.56600.56600.3	0.00283	10/84	K.VVLDDKDYFLFRDGDILGKYVD.-	sp|P61604|CH10_HUMAN,tr|B8ZZ54|B8ZZ54_HUMAN	2604.31	4100000
0.9973	Seq61411_HFX.61027.61027.3	0.00989	10/88	M.GMGVAGMPPFGMPPAPPPPPPQN.-	sp|Q15637|SF01_HUMAN	2240.06	2380000
1	Seq61411_HFX.39683.39683.3	0.00322	10/88	L.ALLPPDAEGPHGQFVSEKRVEQW.-	sp|P16152|CBR1_HUMAN	2589.3	25200000
1	Seq61411_HFX.53187.53187.3	0.00222	10/88	K.FLKSGDAAIVDMVPGKPMCVESF.S	sp|Q5VTE0|EF1A3_HUMAN	2440.18	1570000
1	Seq61411_HFX.60930.60930.3	0.00209	10/88	R.STITSREIQTAVRLLLPGELAKH.A	sp|P58876|H2B1D_HUMAN	2532.44	11300000
1	Seq61411_HFX.03500.03500.4	0.00332	10/90	K.KTPKKAKKPAAATVTK.K	sp|P16403|H12_HUMAN	1667.05	6950000
1	Seq61411_HFX.45294.45294.4	0.00411	10/90	K.RGIEKPPFELPDFIKR.T	sp|Q13435|SF3B2_HUMAN	1941.08	1350000
0.9547	Seq61411_HFX.49136.49136.3	0.159	10/92	A.LAIVEALNGKEVAAQVKAPLVLKD.-	sp|Q99497|PARK7_HUMAN,tr|K7ELW0|K7ELW0_HUMAN,tr|K7EN27|K7EN27_HUMAN	2488.46	1900000
0.9556	Seq61411_HFX.12494.12494.3	0.0387	10/92	R.AEECGRAARDWQAAPPAAPVRDPL.G	sp|Q8NAS9|CE017_HUMAN	2546.24	68200000
0.9776	Seq61411_HFX.12137.12137.3	0.0233	10/92	R.AEECGRAARDWQAAPPAAPVRDPL.G	sp|Q8NAS9|CE017_HUMAN	2546.24	102000000
0.9987	Seq61411_HFX.56829.56829.3	0.0263	10/92	V.GDKVLLPEYGGTKVVLDDKDYFLF.R	sp|P61604|CH10_HUMAN	2730.42	1060000
1	Seq61411_HFX.46779.46779.3	0.00382	10/92	V.PAYFNDSQRQATKDAGTIAGLNVL.R	sp|P11142|HSP7C_HUMAN	2549.29	1670000
1	Seq61411_HFX.50959.50959.3	3.42e-05	10/92	W.AAVPGKTFVNITPAEVGVLVGKDR.S	sp|P07737|PROF1_HUMAN	2437.37	1050000
1	Seq61411_HFX.56412.56412.3	0.00622	10/92	R.LALIAPKKELKEGDIPEIEWWDSY.L	sp|O43395|PRPF3_HUMAN	2842.48	1440000
1	Seq61411_HFX.60536.60536.3	0.0031	10/92	R.DSQGHGRDLSAAGIGLLAAATQSL.S	sp|P43243|MATR3_HUMAN	2308.18	958000
0.8782	Seq61411_HFX.63416.63416.3	0.133	10/96	Q.QSVSLSKSVSIQNITGVGNDENMSN.T	sp|Q12802|AKP13_HUMAN	2607.24	14900000
0.8813	Seq61411_HFX.57741.57741.3	0.396	10/96	R.LAADGRGLQTVHINENFAKLAEALY.L	sp|Q13573|SNW1_HUMAN	2713.42	3050000
0.9529	Seq61411_HFX.57213.57213.3	0.0191	10/96	L.THSLGGGTGSGM[147.04]GTLLISKIREEYP.D	sp|Q13885|TBB2A_HUMAN	2576.29	0
0.9544	Seq61411_HFX.38204.38204.3	0.0816	10/96	L.RALESAVGESEPAAAAAM[147.04]ALALAGE.P	sp|Q8WXF1|PSPC1_HUMAN	2371.17	20800000
0.9568	Seq61411_HFX.55644.55644.3	0.176	10/96	Y.ISAASPAPSTGFGHSLGGPLIATAF.T	sp|O43347|MSI1H_HUMAN	2326.2	28200000
0.9957	Seq61411_HFX.44057.44057.4	0.0456	10/96	Y.VLEGKELEFYLRKIKAR.K	sp|P62241|RS8_HUMAN	2091.22	8550000
1	Seq61411_HFX.36727.36727.3	0.00121	10/96	K.TVASSLGQIPMQRQPIQKDSTTLED.-	sp|Q9UL40|ZN346_HUMAN,tr|D6RJ07|D6RJ07_HUMAN,tr|B7Z4N4|B7Z4N4_HUMAN,tr|B7Z4J8|B7Z4J8_HUMAN	2742.39	1920000
1	Seq61411_HFX.60376.60376.3	0.000962	10/96	F.SGLEIVPNGITLPVDPEGKITGEAF.V	sp|P52597|HNRPF_HUMAN	2552.34	1450000
1	Seq61411_HFX.63445.63445.3	1.51e-05	10/96	A.VLGASGGIGQPLSLLLKNSPLVSRL.T	sp|P40926|MDHM_HUMAN	2488.47	1350000
0.8388	Seq61411_HFX.63067.63067.3	0.177	11/100	L.AMQEFMILPVGAANFREAMRIGAEVY.H	sp|P06733|ENOA_HUMAN	2913.43	735000
0.8455	Seq61411_HFX.46762.46762.3	0.464	11/100	F.FLPASLSANNTPTRRVSPLNLSSVTP.-	sp|Q9UJX2|CDC23_HUMAN	2738.47	37600000
0.9957	Seq61411_HFX.53487.53487.3	0.0139	11/100	K.IQKLLQDFFNGKELNKSINPDEAVAY.G	sp|P54652|HSP72_HUMAN	2993.55	3310000
0.9988	Seq61411_HFX.46785.46785.3	0.0256	11/100	R.LLLPGELAKHAVSEGTKAVTKYTSSK.-	sp|P58876|H2B1D_HUMAN,sp|Q99880|H2B1L_HUMAN,sp|Q99877|H2B1N_HUMAN,sp|Q8N257|H2B3B_HUMAN,sp|P62807|H2B1C_HUMAN,sp|Q99879|H2B1M_HUMAN,sp|P23527|H2B1O_HUMAN,sp|Q96A08|H2B1A_HUMAN,sp|P33778|H2B1B_HUMAN,sp|Q16778|H2B2E_HUMAN,sp|Q5QNW6|H2B2F_HUMAN,sp|Q93079|H2B1H_HUMAN,tr|A0A2R8Y619|A0A2R8Y619_HUMAN	2727.52	1580000
0.9991	Seq61411_HFX.41252.41252.3	0.0229	11/100	Y.ELLAKPGQFIHTNWTGHGGTVSSSSY.N	sp|P52209|6PGD_HUMAN	2773.35	0
1	Seq61411_HFX.07894.07894.3	8.17e-06	11/100	K.EGNNPAENGDAKTDQAQKAEGAGDAK.-	sp|P05204|HMGN2_HUMAN	2585.16	1490000
1	Seq61411_HFX.50127.50127.3	0.000727	11/100	W.AAVPGKTFVNITPAEVGVLVGKDRSS.F	sp|P07737|PROF1_HUMAN	2611.43	2750000
1	Seq61411_HFX.52900.52900.3	0.00391	11/100	C.APPTAYIDFARQKLDPKIAVAAQNCY.K	sp|P60174|TPIS_HUMAN	2863.47	973000
1	Seq61411_HFX.54877.54877.3	0.00174	11/100	V.SVDSQFTHLAWINTPRKEGGLGPLNI.P	sp|P32119|PRDX2_HUMAN	2849.48	1510000
1	Seq61411_HFX.56399.56399.3	4.22e-05	11/100	G.NLGNNGNKTELERAFGYYGPLRSVWV.A	sp|P84103|SRSF3_HUMAN	2953.48	690000
1	Seq61411_HFX.61830.61830.3	1.84e-06	11/100	F.TDHSDAGADELGEVIKDDIWPNPLQY.Y	sp|Q01105|SET_HUMAN	2897.34	2700000
0.9949	Seq61411_HFX.14252.14252.4	0.053	11/102	Y.KVLKQVHPDTGISSKAMG.L	sp|P58876|H2B1D_HUMAN	1895.03	9540000
0.9995	Seq61411_HFX.04331.04331.4	0.0133	11/102	K.QVAPEKPVKKQKTGETSR.A	sp|P53999|TCP4_HUMAN	2010.12	4050000
0.9996	Seq61411_HFX.05914.05914.4	0.0114	11/102	R.SRDSDESGDKTTRSSSQY.L	sp|Q5JTV8|TOIP1_HUMAN	2004.86	8360000
0.9999	Seq61411_HFX.45486.45486.4	0.0125	11/102	R.HLQLAIRNDEELNKLLGR.V	sp|Q93077|H2A1C_HUMAN	2131.19	1370000
1	Seq61411_HFX.47447.47447.4	0.000294	11/102	S.FELFADKVPKTAENFRAL.S	sp|P62937|PPIA_HUMAN	2095.11	2060000
0.9334	Seq61411_HFX.55351.55351.3	0.139	11/104	Y.VAFTDTERLIGDAAKNQVALNPQNTVF.D	sp|P0DMV8|HS71A_HUMAN	2931.51	2590000
0.9523	Seq61411_HFX.61499.61499.3	0.171	11/104	Y.GQLSNGEPHFLPDAMFGQPGALGSTPF.L	sp|Q9Y5A9|YTHD2_HUMAN	2771.3	4330000
0.9995	Seq61411_HFX.55081.55081.3	0.017	11/104	L.ADPRTPTAPAVNLAGARTPAALAALSL.T	sp|Q9UQ35|SRRM2_HUMAN	2585.43	3490000
1	Seq61411_HFX.55238.55238.3	0.00123	11/104	R.VSDFGGRSLSVLSSSTIIANPDIPEAY.K	sp|P27694|RFA1_HUMAN	2794.4	5120000
1	Seq61411_HFX.55982.55982.3	0.000339	11/104	G.NLGNNGNKTELERAFGYYGPLRSVWVA.R	sp|P84103|SRSF3_HUMAN	3024.52	1530000
0.8899	Seq61411_HFX.54529.54529.3	0.0928	11/108	R.MGLAMGGGGGASFDRAIEMERGNFGGSF.A	sp|P52272|HNRPM_HUMAN	2778.23	18400000
0.9935	Seq61411_HFX.64305.64305.3	0.0075	11/108	R.PPFMPPPMSSMPPPPGMMFPPGMPPVTA.P	sp|O14776|TCRG1_HUMAN	2919.34	0
0.9998	Seq61411_HFX.47085.47085.3	0.0111	11/108	F.NIGSRGPLPLSSQHRGDADQASNILASF.G	sp|P43243|MATR3_HUMAN	2907.46	3190000
1	Seq61411_HFX.44500.44500.3	8.37e-06	11/108	R.LGLGGNAPVSIPQQSQSVKQLLPSGNGR.S	sp|Q9H2P0|ADNP_HUMAN	2801.51	5740000
1	Seq61411_HFX.54113.54113.3	0.00637	11/108	Y.VVPTQQYPVQPGAPGFYPGASPTEFGTY.A	sp|Q04637|IF4G1_HUMAN	2954.41	7340000
1	Seq61411_HFX.58689.58689.3	0.00122	11/108	K.AAPEAKKQKVEGTEPTTAFNLFVGNLNF.N	sp|P19338|NUCL_HUMAN	3020.56	962000
0.9007	Seq61411_HFX.04508.04508.4	0.148	11/114	R.VSGNTSRRGKSGFNSKSGQR.G	sp|P07910|HNRPC_HUMAN	2109.08	3470000
0.9832	Seq61411_HFX.24588.24588.4	0.0929	11/114	Y.ATVEEVDAAMNARPHKVDGR.V	sp|P09651|ROA1_HUMAN	2165.06	10200000
1	Seq61411_HFX.02761.02761.4	5.93e-07	11/114	R.GRASSHSSQTQGGGSVTKKR.K	sp|P02545|LMNA_HUMAN	2015.03	2370000
1	Seq61411_HFX.04138.04138.4	0.00026	11/114	K.KAPKSPAKAKAVKPKAAKPK.T	sp|P10412|H14_HUMAN	2043.3	750000
1	Seq61411_HFX.40500.40500.4	0.00102	11/114	M.AAPIDRVGQTIERMGSGVER.M	sp|P52272|HNRPM_HUMAN	2141.1	207000000
0.8343	Seq61411_HFX.14857.14857.2	1.03	11/12	E.KEIELPK.E	sp|Q12849|GRSF1_HUMAN	855.507	37900000
0.8296	Seq61411_HFX.55769.55769.4	0.426	11/120	F.VNDIFERIAGEASRLAHYNKR.S	sp|P58876|H2B1D_HUMAN	2458.28	3220000
0.8852	Seq61411_HFX.50351.50351.4	0.0802	11/120	A.RVDEVPDGAVKPPTNKLPIFF.F	sp|O75475|PSIP1_HUMAN	2338.27	4680000
0.9544	Seq61411_HFX.38866.38866.4	0.161	11/120	L.LLPGELAKHAVSEGTKAVTKY.T	sp|P58876|H2B1D_HUMAN	2211.23	470000000
0.9885	Seq61411_HFX.63959.63959.3	0.0124	11/120	P.PPPLPPPPPPPEAPQTPSSLASAAASGGLLK.R	sp|Q96JH7|VCIP1_HUMAN	2938.58	833000
0.9996	Seq61411_HFX.52109.52109.4	0.0192	11/120	Y.MVGPIEEAVAKADKLAEEHSS.-	sp|P06576|ATPB_HUMAN	2210.09	20400000
0.9911	Seq61411_HFX.51413.51413.4	0.0464	11/126	F.AQLKNLKWLDLKDNPLDPVLAK.V	sp|Q96AG4|LRC59_HUMAN	2531.45	3690000
1	Seq61411_HFX.61810.61810.3	2.58e-05	11/128	F.NDSQRQATKDAGVIAGLNVLRIINEPTAAAIAY.G	sp|P0DMV8|HS71A_HUMAN	3452.84	1820000
0.9085	Seq61411_HFX.51752.51752.4	0.255	11/132	C.RIYVGNLPPDIRTKDIEDVFYKY.G	sp|Q07955|SRSF1_HUMAN	2813.48	5230000
0.9292	Seq61411_HFX.55477.55477.4	0.213	11/132	Y.KRFYPAEWQDFLDSLQKRKMEVE.-	sp|Q9Y3C1|NOP16_HUMAN	2942.47	2510000
0.9764	Seq61411_HFX.26843.26843.4	0.111	11/132	F.SLLATEDKEALKKQLPGVKSEGK.R	sp|P09874|PARP1_HUMAN	2468.39	57700000
0.8865	Seq61411_HFX.08745.08745.5	0.211	11/136	Y.STKDSYSSRDYPSSRDTR.D	sp|P38159|RBMX_HUMAN	2106.96	13800000
0.9998	Seq61411_HFX.05528.05528.5	0.00776	11/136	R.LKDQDQDEDEEEKEKRGR.R	sp|P35269|T2FA_HUMAN	2246.04	4890000
0.9779	Seq61411_HFX.44175.44175.4	0.0885	11/138	F.INPPIGTVTPALKLTKTIQVPQQK.A	sp|Q9BY77|PDIP3_HUMAN	2584.53	4120000
1	Seq61411_HFX.52587.52587.4	5.21e-05	11/138	F.LASMSEDNRPLTGLAAAIAGAKLR.K	sp|Q8N8S7|ENAH_HUMAN	2425.31	4470000
0.9995	Seq61411_HFX.23478.23478.2	0.0404	11/14	R.GSNLRVHF.K	sp|P18621|RL17_HUMAN	928.488	26400000
0.9999	Seq61411_HFX.17250.17250.2	0.0123	11/14	R.SGTRPGPF.S	sp|Q8N3F8|MILK1_HUMAN	817.408	9010000
0.8797	Seq61411_HFX.43341.43341.4	0.141	11/144	A.KLTISPDYAYGATGHPGIIPPHATL.V	sp|P62942|FKB1A_HUMAN	2589.36	5950000
0.9731	Seq61411_HFX.06140.06140.5	0.0932	11/144	K.QVKKKAEPSEVDMNSPKSK.K	sp|Q9NR30|DDX21_HUMAN	2129.12	13900000
0.995	Seq61411_HFX.56144.56144.4	0.0421	11/144	F.FLASMSEDNRPLTGLAAAIAGAKLR.K	sp|Q8N8S7|ENAH_HUMAN	2572.38	4320000
0.9969	Seq61411_HFX.05223.05223.5	0.0365	11/144	M.PKGKKAKGKKVAPAPAVVK.K	sp|P62424|RL7A_HUMAN	1901.23	22200000
0.9919	Seq61411_HFX.46553.46553.4	0.0225	11/150	R.LLLPGELAKHAVSEGTKAVTKYTSSK.-	sp|P58876|H2B1D_HUMAN,sp|Q99880|H2B1L_HUMAN,sp|Q99877|H2B1N_HUMAN,sp|Q8N257|H2B3B_HUMAN,sp|P62807|H2B1C_HUMAN,sp|Q99879|H2B1M_HUMAN,sp|P23527|H2B1O_HUMAN,sp|Q96A08|H2B1A_HUMAN,sp|P33778|H2B1B_HUMAN,sp|Q16778|H2B2E_HUMAN,sp|Q5QNW6|H2B2F_HUMAN,sp|Q93079|H2B1H_HUMAN,tr|A0A2R8Y619|A0A2R8Y619_HUMAN	2727.52	168000000
0.9997	Seq61411_HFX.47218.47218.4	0.0121	11/150	Y.KIGGIGTVPVGRVETGVLKPGM[147.04]VVTF.A	sp|Q5VTE0|EF1A3_HUMAN	2626.49	4530000
0.9999	Seq61411_HFX.50117.50117.4	0.00925	11/150	W.AAVPGKTFVNITPAEVGVLVGKDRSS.F	sp|P07737|PROF1_HUMAN	2611.43	4670000
0.8272	Seq61411_HFX.03851.03851.5	0.21	11/152	M.PEPAKSAPAPKKGSKKAVTK.A	sp|P62807|H2B1C_HUMAN,sp|P06899|H2B1J_HUMAN,sp|O60814|H2B1K_HUMAN,sp|Q16778|H2B2E_HUMAN,sp|P57053|H2BFS_HUMAN	2019.18	1750000
0.9527	Seq61411_HFX.04746.04746.5	0.112	11/152	K.AVKPKAAKPKVVKPKKAAPK.K	sp|P16403|H12_HUMAN	2083.37	11300000
0.999	Seq61411_HFX.21627.21627.5	0.00973	11/152	E.DGTLFDGRPIESLSLIDAVM.P	sp|Q9BZK7|TBL1R_HUMAN	2148.08	1130000
0.8969	Seq61411_HFX.12820.12820.2	0.656	11/16	E.TEAPRPKDF.L	sp|P56556|NDUA6_HUMAN	1059.53	44900000
0.9713	Seq61411_HFX.10310.10310.2	0.268	11/16	K.AKELATKLG.-	sp|P62424|RL7A_HUMAN,tr|Q5T8U2|Q5T8U2_HUMAN	929.555	343000000
0.991	Seq61411_HFX.14759.14759.2	0.033	11/16	Y.LDIANQTGR.S	sp|Q9Y5A7|NUB1_HUMAN	986.514	19400000
0.9942	Seq61411_HFX.09098.09098.2	0.0982	11/16	Y.VSEKDVTSA.K	sp|P42704|LPPRC_HUMAN	934.461	80500000
0.9944	Seq61411_HFX.40028.40028.2	0.0661	11/16	Y.AGELGFRAF.S	sp|Q92890|UFD1_HUMAN	966.492	58800000
0.9969	Seq61411_HFX.12023.12023.2	0.0855	11/16	E.EGEFSEARE.D	sp|Q71U36|TBA1A_HUMAN	1052.44	146000000
0.9969	Seq61411_HFX.40371.40371.2	0.0614	11/16	Y.AGELGFRAF.S	sp|Q92890|UFD1_HUMAN	966.492	22900000
0.9975	Seq61411_HFX.17446.17446.2	0.0774	11/16	K.KGVLGKSPL.S	sp|Q9BQG0|MBB1A_HUMAN	897.565	7230000
0.9978	Seq61411_HFX.22812.22812.2	0.0734	11/16	R.LLGQRPGPY.D	sp|P31942|HNRH3_HUMAN	999.55	303000000
0.9983	Seq61411_HFX.22492.22492.2	0.0342	11/16	Y.SALRIPPED.-	sp|Q96BI3|APH1A_HUMAN	996.524	17000000
0.9992	Seq61411_HFX.10518.10518.2	0.0476	11/16	R.FGSGM[147.04]NMGR.L	sp|P52272|HNRPM_HUMAN	971.395	334000000
0.9992	Seq61411_HFX.40001.40001.2	0.0206	11/16	Y.AGELGFRAF.S	sp|Q92890|UFD1_HUMAN	966.492	62100000
0.9997	Seq61411_HFX.14832.14832.2	0.032	11/16	F.SAPRDYSGY.Q	sp|Q14444|CAPR1_HUMAN	1014.44	239000000
0.9999	Seq61411_HFX.06220.06220.2	0.0167	11/16	R.FGSGM[147.04]NM[147.04]GR.L	sp|P52272|HNRPM_HUMAN	987.39	71200000
0.9999	Seq61411_HFX.15345.15345.2	0.0244	11/16	E.KDYEEVGVD.S	sp|Q71U36|TBA1A_HUMAN	1052.47	266000000
0.9999	Seq61411_HFX.16750.16750.2	0.0227	11/16	R.FDNRGGGGF.R	sp|Q9BUJ2|HNRL1_HUMAN	925.404	174000000
0.9999	Seq61411_HFX.22471.22471.2	0.0202	11/16	R.LLGQRPGPY.D	sp|P31942|HNRH3_HUMAN	999.55	433000000
0.9999	Seq61411_HFX.23552.23552.2	0.0255	11/16	R.NTDEMVELR.L	sp|P61978|HNRPK_HUMAN	1105.51	78500000
0.9999	Seq61411_HFX.25053.25053.2	0.0229	11/16	K.TLETVPLER.K	sp|P22626|ROA2_HUMAN	1056.58	695000000
0.9999	Seq61411_HFX.48395.48395.2	0.011	11/16	R.DIEQIIRNY.A	sp|O15226|NKRF_HUMAN	1162.6	16400000
1	Seq61411_HFX.06566.06566.2	0.0156	11/16	R.FGSGM[147.04]NM[147.04]GR.L	sp|P52272|HNRPM_HUMAN	987.39	66600000
1	Seq61411_HFX.10227.10227.2	0.0163	11/16	K.HSVIPPAAR.S	sp|Q9UIG0|BAZ1B_HUMAN	946.535	6960000
1	Seq61411_HFX.13275.13275.2	0.000543	11/16	S.YVTTSTRTY.S	sp|P08670|VIME_HUMAN	1090.53	326000000
1	Seq61411_HFX.14927.14927.2	0.00704	11/16	L.KRPEILTDE.S	sp|Q06055|AT5G2_HUMAN	1099.59	97000000
1	Seq61411_HFX.16450.16450.2	0.00671	11/16	K.YGINTDPPK.-	sp|Q9Y3B4|SF3B6_HUMAN	1003.5	31400000
1	Seq61411_HFX.17833.17833.2	0.00479	11/16	R.FGSGMNMGR.L	sp|P52272|HNRPM_HUMAN	955.4	2000000000
1	Seq61411_HFX.17937.17937.2	0.00508	11/16	Y.QDTYGQQWK.-	sp|O43390|HNRPR_HUMAN,tr|B4DT28|B4DT28_HUMAN	1152.52	176000000
1	Seq61411_HFX.18821.18821.2	0.00911	11/16	Y.LLQNSVKQY.S	sp|P61978|HNRPK_HUMAN	1091.6	1160000000
1	Seq61411_HFX.19240.19240.2	0.011	11/16	R.TKQPIPAAY.N	sp|Q6P1J9|CDC73_HUMAN	987.539	416000000
1	Seq61411_HFX.19812.19812.2	0.00854	11/16	F.MSVQRPGPY.D	sp|P52597|HNRPF_HUMAN	1033.5	63100000
1	Seq61411_HFX.20873.20873.2	0.000864	11/16	L.MAMQRPGPY.D	sp|P55795|HNRH2_HUMAN	1049.48	168000000
1	Seq61411_HFX.22834.22834.2	0.00135	11/16	R.MVCSPVTVR.L	sp|Q96HA1|P121A_HUMAN,tr|A8MY32|A8MY32_HUMAN	990.499	86800000
1	Seq61411_HFX.27429.27429.2	0.0016	11/16	K.MGESSLRNF.T	sp|O60264|SMCA5_HUMAN	1039.48	14100000
1	Seq61411_HFX.28057.28057.2	0.0157	11/16	K.KLEDGPKFL.K	sp|Q5VTE0|EF1A3_HUMAN	1045.58	19600000
1	Seq61411_HFX.28416.28416.2	0.0042	11/16	R.FTDEESRVF.L	sp|Q9NYF8|BCLF1_HUMAN	1128.51	726000000
1	Seq61411_HFX.29671.29671.2	0.00272	11/16	G.AGMGFGLER.M	sp|P52272|HNRPM_HUMAN	936.449	22100000
1	Seq61411_HFX.29735.29735.2	0.00403	11/16	S.DVDIRKDLY.T	sp|P0CG38|POTEI_HUMAN	1135.59	61900000
1	Seq61411_HFX.30247.30247.2	0.0171	11/16	L.SPQAPTHFL.V	sp|P49773|HINT1_HUMAN	996.503	134000000
1	Seq61411_HFX.30582.30582.2	0.00775	11/16	L.SPQAPTHFL.V	sp|P49773|HINT1_HUMAN	996.503	150000000
1	Seq61411_HFX.31443.31443.2	0.00617	11/16	K.IDIGLPPPK.V	sp|Q96DV4|RM38_HUMAN	948.564	41100000
1	Seq61411_HFX.34005.34005.2	0.0035	11/16	R.KLQDVFEMR.F	sp|Q15059|BRD3_HUMAN	1164.6	45000000
1	Seq61411_HFX.34459.34459.2	0.0102	11/16	Y.TKIPDPSTW.N	sp|Q9Y617|SERC_HUMAN	1043.53	16100000
1	Seq61411_HFX.37160.37160.2	0.00478	11/16	R.MGPLGLDHM.A	sp|P52272|HNRPM_HUMAN	969.441	35600000
1	Seq61411_HFX.43408.43408.2	0.000422	11/16	K.FINYVKNCF.R	sp|P06748|NPM_HUMAN	1146.55	341000000
1	Seq61411_HFX.48448.48448.2	0.00619	11/16	R.DIEQIIRNY.A	sp|O15226|NKRF_HUMAN	1162.6	16400000
1	Seq61411_HFX.48655.48655.2	0.00144	11/16	R.QINWTVLYR.R	sp|P83731|RL24_HUMAN	1191.64	34300000
1	Seq61411_HFX.48749.48749.2	0.00198	11/16	R.DIEQIIRNY.A	sp|O15226|NKRF_HUMAN	1162.6	41200000
0.9872	Seq61411_HFX.51389.51389.4	0.081	11/162	K.LRFPAEDEFPDLSAHNNHMAKVLTPELY.A	sp|P12277|KCRB_HUMAN	3253.59	11800000
0.9954	Seq61411_HFX.58067.58067.4	0.015	11/162	K.LLDFGSLSNLQVTQPTVGMNFKTPRGPV.-	sp|P08708|RS17_HUMAN,tr|H3BNC9|H3BNC9_HUMAN	3015.59	1960000
0.9999	Seq61411_HFX.49702.49702.4	0.00929	11/162	K.NAESNAELKGLDVDSLVIEHIQVNKAPK.M	sp|P18621|RL17_HUMAN	3030.6	1310000
1	Seq61411_HFX.05035.05035.4	2.07e-05	11/162	A.YKKMASEREGSGSSGTGEQKEDQKEEKQ.-	sp|P38646|GRP75_HUMAN	3130.45	3680000
0.9952	Seq61411_HFX.03359.03359.5	0.0291	11/168	F.KLNKKAASGEAKPKAKKAGAAK.A	sp|P10412|H14_HUMAN	2194.33	2210000
1	Seq61411_HFX.50006.50006.4	0.00377	11/168	N.GTGGKSIYGEKFEDENFILKHTGPGILSM.A	sp|P62937|PPIA_HUMAN	3124.55	22800000
1	Seq61411_HFX.54704.54704.4	0.00588	11/168	W.VARNPPGFAFVEFEDPRDAADAVRELDGR.T	sp|P84103|SRSF3_HUMAN	3215.57	293000
0.9744	Seq61411_HFX.04705.04705.6	0.0643	11/170	M.AGEKVEKPDTKEKKPEAK.K	sp|Q02878|RL6_HUMAN,tr|U3KQR5|U3KQR5_HUMAN,tr|F8VZ45|F8VZ45_HUMAN,tr|F8VZA3|F8VZA3_HUMAN,tr|F8VWR1|F8VWR1_HUMAN,tr|F8VU16|F8VU16_HUMAN	2011.1	46000000
0.9921	Seq61411_HFX.39270.39270.4	0.0645	11/174	M.AYGPAQHAISTEKIKAKYPDYEVTWANDGY.-	sp|Q9NRX4|PHP14_HUMAN	3385.63	2760000
0.9367	Seq61411_HFX.10693.10693.5	0.147	11/176	R.EATNPPVIQEEKPKKKKKAQEDL.-	sp|P30101|PDIA3_HUMAN	2647.45	13200000
0.8141	Seq61411_HFX.29027.29027.2	0.224	11/18	R.LNQLKPGLQY.K	sp|Q12906|ILF3_HUMAN	1172.66	497000000
0.8774	Seq61411_HFX.22208.22208.2	0.74	11/18	R.LTDYISKVKE.-	sp|O75915|PRAF3_HUMAN	1194.65	16600000
0.9015	Seq61411_HFX.19033.19033.2	0.625	11/18	G.QKVEEQEPEL.T	sp|Q07021|C1QBP_HUMAN	1227.6	57600000
0.9082	Seq61411_HFX.18051.18051.2	0.265	11/18	S.GGYGGSRDYY.S	sp|Q14011|CIRBP_HUMAN	1093.45	23100000
0.9169	Seq61411_HFX.51207.51207.2	0.216	11/18	K.INEIRTLIDL.-	sp|Q14527|HLTF_HUMAN,tr|A0A0C4DGA6|A0A0C4DGA6_HUMAN	1198.69	34100000
0.9294	Seq61411_HFX.22280.22280.2	0.486	11/18	V.KVGDKVLLPE.Y	sp|P61604|CH10_HUMAN	1096.65	166000000
0.9515	Seq61411_HFX.30565.30565.2	0.373	11/18	F.QQGKIPPTPF.S	sp|P09234|RU1C_HUMAN	1111.6	58000000
0.9697	Seq61411_HFX.09304.09304.2	0.249	11/18	T.PKESPNPPNP.S	sp|Q9NVS2|RT18A_HUMAN	1075.53	15100000
0.9718	Seq61411_HFX.54943.54943.2	0.21	11/18	A.FGLPRLPEEW.S	sp|P04792|HSPB1_HUMAN	1242.64	11500000
0.9734	Seq61411_HFX.30497.30497.2	0.231	11/18	T.ISDEPDILYK.R	sp|P82664|RT10_HUMAN	1191.6	41800000
0.9781	Seq61411_HFX.10753.10753.2	0.0714	11/18	L.PSTQEDVINK.Y	sp|Q96RP9|EFGM_HUMAN	1129.56	59700000
0.9825	Seq61411_HFX.11211.11211.2	0.0314	11/18	R.AAESAEIEPR.N	sp|Q9NS91|RAD18_HUMAN	1071.52	17800000
0.9856	Seq61411_HFX.09486.09486.2	0.041	11/18	P.MKSGNFGGSR.N	sp|P22626|ROA2_HUMAN	1039.49	19400000
0.9859	Seq61411_HFX.36213.36213.2	0.099	11/18	Y.LFNFASAATK.K	sp|Q96A49|SYAP1_HUMAN	1068.56	17000000
0.987	Seq61411_HFX.17667.17667.2	0.134	11/18	R.ASAVSELSPR.E	sp|Q9Y2W1|TR150_HUMAN	1015.53	74900000
0.991	Seq61411_HFX.08358.08358.2	0.0802	11/18	R.QEMQEVQSSR.S	sp|P22626|ROA2_HUMAN	1220.55	124000000
0.9911	Seq61411_HFX.13047.13047.2	0.141	11/18	R.VLEEGSVEAR.T	sp|Q96CT7|CC124_HUMAN	1087.55	261000000
0.9911	Seq61411_HFX.23400.23400.2	0.107	11/18	Y.RLIVENLSSR.C	sp|Q08170|SRSF4_HUMAN	1185.68	546000000
0.9918	Seq61411_HFX.05707.05707.2	0.136	11/18	K.HAVSEGTKAV.T	sp|P58876|H2B1D_HUMAN	997.519	25100000
0.9932	Seq61411_HFX.34597.34597.2	0.124	11/18	L.PPPPPPPPPP.A	sp|Q7Z7A4|PXK_HUMAN	988.538	26200000
0.9946	Seq61411_HFX.15555.15555.2	0.0537	11/18	R.SLETENAGLR.L	sp|P02545|LMNA_HUMAN	1088.55	81300000
0.9946	Seq61411_HFX.42492.42492.2	0.0942	11/18	Y.LGPALLLTPR.D	sp|Q7Z5J4|RAI1_HUMAN	1049.66	16000000
0.9952	Seq61411_HFX.08070.08070.2	0.0492	11/18	K.ALQSGPPQSR.R	sp|O00425|IF2B3_HUMAN	1039.54	11500000
0.9963	Seq61411_HFX.14879.14879.2	0.061	11/18	A.APGAEFAPNK.R	sp|Q15233|NONO_HUMAN	1000.5	14100000
0.9967	Seq61411_HFX.14360.14360.2	0.0521	11/18	Y.KMMFVKSSGS.-	sp|O00193|SMAP_HUMAN	1100.54	57900000
0.9967	Seq61411_HFX.29657.29657.2	0.0878	11/18	C.GSSDLYLVTR.H	sp|P22222|NS3CCNB1_HUMAN	1109.57	17200000
0.9968	Seq61411_HFX.07920.07920.2	0.0505	11/18	D.PAATSVAAAR.K	sp|O00762|UBE2C_HUMAN	913.498	38600000
0.998	Seq61411_HFX.21277.21277.2	0.0286	11/18	R.MGESDDSILR.L	sp|P63220|RS21_HUMAN	1121.5	54400000
0.9984	Seq61411_HFX.44529.44529.2	0.0598	11/18	F.IPTIPGLVPR.Y	sp|Q8NI36|WDR36_HUMAN	1061.66	74000000
0.9985	Seq61411_HFX.35374.35374.2	0.0352	11/18	R.IKAAVPSIKF.C	sp|P00558|PGK1_HUMAN	1072.66	33000000
0.9988	Seq61411_HFX.30259.30259.2	0.0564	11/18	R.QGRTLYGFGG.-	sp|P62805|H4_HUMAN	1054.52	288000000
0.9989	Seq61411_HFX.41527.41527.2	0.0539	11/18	R.AFPMPGFDEH.-	sp|P34897|GLYM_HUMAN	1146.48	183000000
0.9993	Seq61411_HFX.29651.29651.2	0.0282	11/18	R.LNQLKPGLQY.K	sp|Q12906|ILF3_HUMAN	1172.66	607000000
0.9994	Seq61411_HFX.14019.14019.2	0.038	11/18	L.KRPEILTDES.L	sp|Q06055|AT5G2_HUMAN	1186.62	68800000
0.9995	Seq61411_HFX.13692.13692.2	0.041	11/18	K.SDEPKKSVAF.K	sp|P07305|H10_HUMAN	1106.56	108000000
0.9995	Seq61411_HFX.13962.13962.2	0.0401	11/18	R.VITEEEKNFK.A	sp|P26373|RL13_HUMAN	1235.64	23900000
0.9996	Seq61411_HFX.21709.21709.2	0.036	11/18	Y.SQLVVETIRR.L	sp|Q92522|H1X_HUMAN	1199.7	584000000
0.9997	Seq61411_HFX.39624.39624.2	0.0304	11/18	F.KLSEPKPIFF.N	sp|P18583|SON_HUMAN	1204.69	11800000
0.9998	Seq61411_HFX.15068.15068.2	0.00889	11/18	Y.STVEEAVATR.T	sp|Q9UKV3|ACINU_HUMAN	1061.54	31000000
0.9998	Seq61411_HFX.19686.19686.2	0.0265	11/18	Y.FDSGDYNMAK.A	sp|P56211|ARP19_HUMAN	1146.47	6950000
0.9998	Seq61411_HFX.25072.25072.2	0.03	11/18	V.KHTGPGLLSM.A	sp|P49792|RBP2_HUMAN	1039.55	2180000000
0.9998	Seq61411_HFX.26657.26657.2	0.0272	11/18	R.SSGMSSLLGK.L	sp|Q9UEE9|CFDP1_HUMAN	965.485	31300000
0.9999	Seq61411_HFX.12451.12451.2	0.0227	11/18	Y.VQEMAKLDAK.-	sp|Q9P0M6|H2AW_HUMAN	1131.6	16100000
0.9999	Seq61411_HFX.13923.13923.2	0.00656	11/18	R.EGELTVAQGR.V	sp|Q03252|LMNB2_HUMAN	1058.54	23900000
0.9999	Seq61411_HFX.14002.14002.2	0.0091	11/18	A.PGAEFAPNKR.R	sp|Q15233|NONO_HUMAN	1085.56	43400000
0.9999	Seq61411_HFX.18694.18694.2	0.0116	11/18	M.RSPVFTDVGR.L	sp|P22222|NS3CCNB1_HUMAN	1132.6	8670000
0.9999	Seq61411_HFX.19165.19165.2	0.0157	11/18	H.YEEGPGKNLP.F	sp|P15954|COX7C_HUMAN	1102.53	28900000
0.9999	Seq61411_HFX.36689.36689.2	0.0173	11/18	L.RFPGQLNADL.R	sp|Q13885|TBB2A_HUMAN	1129.59	4290000
0.9999	Seq61411_HFX.37502.37502.2	0.023	11/18	F.VHWYVGEGME.E	sp|Q71U36|TBA1A_HUMAN	1205.52	29900000
0.9999	Seq61411_HFX.44415.44415.2	0.0199	11/18	E.AIQDLWQWRK.S	sp|P06748|NPM_HUMAN	1342.71	99900000
0.9999	Seq61411_HFX.51794.51794.2	0.0236	11/18	F.LPLFDRVLVE.R	sp|P61604|CH10_HUMAN	1199.69	2400000
1	Seq61411_HFX.06073.06073.2	0.00296	11/18	Y.M[147.04]AQTDPETND.-	sp|Q9Y3Y2|CHTOP_HUMAN,tr|X6R700|X6R700_HUMAN	1136.43	46600000
1	Seq61411_HFX.07025.07025.2	0.0147	11/18	P.KESPNPPNPS.G	sp|Q9NVS2|RT18A_HUMAN	1065.51	38900000
1	Seq61411_HFX.08676.08676.2	0.00154	11/18	R.QEMQEVQSSR.S	sp|P22626|ROA2_HUMAN	1220.55	165000000
1	Seq61411_HFX.09937.09937.2	0.00109	11/18	R.TSNEVQYDQR.L	sp|Q13573|SNW1_HUMAN	1238.55	27100000
1	Seq61411_HFX.11520.11520.2	0.0168	11/18	K.TITGKTFSSR.-	sp|O15144|ARPC2_HUMAN	1096.59	33700000
1	Seq61411_HFX.12814.12814.2	0.000219	11/18	Y.HGDSDLQLDR.L	sp|P07437|TBB5_HUMAN	1154.53	9090000
1	Seq61411_HFX.12836.12836.2	0.005	11/18	Y.SGQNSMGGYD.-	sp|P52597|HNRPF_HUMAN	1014.37	549000000
1	Seq61411_HFX.13206.13206.2	0.000636	11/18	L.MFKTEGPDSD.-	sp|P04637|P53_HUMAN,tr|A0A087X1Q1|A0A087X1Q1_HUMAN,tr|A0A087WZU8|A0A087WZU8_HUMAN	1125.46	28900000
1	Seq61411_HFX.13349.13349.2	0.001	11/18	K.SDEPKKSVAF.K	sp|P07305|H10_HUMAN	1106.56	193000000
1	Seq61411_HFX.13551.13551.2	0.00396	11/18	Y.HGDSDLQLER.L	sp|Q13885|TBB2A_HUMAN	1168.55	16600000
1	Seq61411_HFX.13901.13901.2	0.00969	11/18	R.NRGPPPSWGR.R	sp|P84103|SRSF3_HUMAN	1122.57	62600000
1	Seq61411_HFX.15819.15819.2	0.000233	11/18	Y.HQVAPSPAGY.Q	sp|O00267|SPT5H_HUMAN	1025.49	151000000
1	Seq61411_HFX.15935.15935.2	0.00264	11/18	F.VGSVREGQGF.A	sp|Q9P031|TAP26_HUMAN	1034.51	186000000
1	Seq61411_HFX.16373.16373.2	0.00569	11/18	A.GLAGKDPVQC.S	sp|Q99497|PARK7_HUMAN	986.486	215000000
1	Seq61411_HFX.16638.16638.2	0.000872	11/18	R.SYVTTSTRTY.S	sp|P08670|VIME_HUMAN	1177.56	1390000000
1	Seq61411_HFX.17911.17911.2	0.000565	11/18	Q.ALRDNSTMGY.M	sp|P08238|HS90B_HUMAN	1126.51	534000000
1	Seq61411_HFX.18879.18879.2	0.00427	11/18	K.EKYEKDIAAY.R	sp|P26583|HMGB2_HUMAN	1228.6	251000000
1	Seq61411_HFX.19893.19893.2	0.0135	11/18	K.AEPVEVVAPR.G	sp|P09874|PARP1_HUMAN	1065.58	51600000
1	Seq61411_HFX.21634.21634.2	0.0122	11/18	R.MGESDDSILR.L	sp|P63220|RS21_HUMAN	1121.5	96900000
1	Seq61411_HFX.22016.22016.2	0.0126	11/18	M.PRKIEEIKDF.L	sp|P63173|RL38_HUMAN,tr|J3KSP2|J3KSP2_HUMAN,tr|J3QL01|J3QL01_HUMAN,tr|J3KT73|J3KT73_HUMAN	1273.7	117000000
1	Seq61411_HFX.22794.22794.2	0.00573	11/18	R.GGNFGFGDSR.G	sp|P22626|ROA2_HUMAN	1012.44	218000000
1	Seq61411_HFX.23746.23746.2	0.0119	11/18	K.LDEQEPFPHS.-	sp|O43716|GATC_HUMAN,tr|H0YIV9|H0YIV9_HUMAN	1197.53	39200000
1	Seq61411_HFX.27564.27564.2	0.00307	11/18	F.TLDINTAYAR.L	sp|Q16891|MIC60_HUMAN	1136.58	83300000
1	Seq61411_HFX.28458.28458.2	0.0018	11/18	R.YSGSYNDYLR.A	sp|Q96PK6|RBM14_HUMAN	1236.54	29300000
1	Seq61411_HFX.31288.31288.2	0.000542	11/18	F.TCYLDAGLAR.T	sp|P46777|RL5_HUMAN	1081.52	45100000
1	Seq61411_HFX.31628.31628.2	0.000981	11/18	F.TCYLDAGLAR.T	sp|P46777|RL5_HUMAN	1081.52	6210000
1	Seq61411_HFX.32506.32506.2	0.00163	11/18	R.VVGSELIQKY.L	sp|P62191|PRS4_HUMAN	1134.63	17900000
1	Seq61411_HFX.34184.34184.2	0.00149	11/18	Y.GQPRPPILGY.G	sp|Q9BXP5|SRRT_HUMAN	1096.6	5940000
1	Seq61411_HFX.34348.34348.2	0.00475	11/18	R.VKTNVPVKLF.A	sp|Q9UKM9|RALY_HUMAN	1143.7	70600000
1	Seq61411_HFX.37479.37479.2	0.000465	11/18	R.MGPAIERMGL.S	sp|P52272|HNRPM_HUMAN	1073.54	273000000
1	Seq61411_HFX.39306.39306.2	0.00733	11/18	Y.FSQFGTVTRF.R	sp|Q9BYG3|MK67I_HUMAN	1188.59	13200000
1	Seq61411_HFX.40158.40158.2	0.00944	11/18	R.TLLEQLDDDQ.-	sp|O75400|PR40A_HUMAN	1188.55	214000000
1	Seq61411_HFX.41149.41149.2	0.000117	11/18	L.NNNFMFGQKL.N	sp|P14866|HNRPL_HUMAN	1211.58	129000000
1	Seq61411_HFX.41469.41469.2	2.28e-06	11/18	L.NNNFMFGQKL.N	sp|P14866|HNRPL_HUMAN	1211.58	218000000
1	Seq61411_HFX.46511.46511.2	0.00154	11/18	G.QAFELILSPR.S	sp|P16949|STMN1_HUMAN	1172.66	7730000
1	Seq61411_HFX.46941.46941.2	0.00572	11/18	F.RAIMEMPSFY.S	sp|P55265|DSRAD_HUMAN	1243.57	232000000
1	Seq61411_HFX.47245.47245.2	0.00694	11/18	F.RAIMEMPSFY.S	sp|P55265|DSRAD_HUMAN	1243.57	239000000
1	Seq61411_HFX.48898.48898.2	0.00354	11/18	Y.AQLESLINKW.S	sp|P37198|NUP62_HUMAN	1200.65	33600000
1	Seq61411_HFX.52899.52899.2	0.011	11/18	Y.GAEALERMFL.S	sp|P69905|HBA_HUMAN	1135.57	35200000
1	Seq61411_HFX.53955.53955.2	0.000485	11/18	R.IVAEEFLKNF.-	sp|P59998|ARPC4_HUMAN	1208.64	26500000
1	Seq61411_HFX.07436.07436.4	0.000112	11/180	D.EEAESATGKRAAEDDEDDDVDTKKQKTDEDD.-	sp|P06454|PTMA_HUMAN,tr|B8ZZW7|B8ZZW7_HUMAN,tr|B8ZZQ6|B8ZZQ6_HUMAN,tr|H7C2N1|H7C2N1_HUMAN,tr|B8ZZA1|B8ZZA1_HUMAN	3454.46	1220000
0.9981	Seq61411_HFX.24719.24719.5	0.0301	11/184	F.SLLATEDKEALKKQLPGVKSEGKR.K	sp|P09874|PARP1_HUMAN	2624.49	31000000
1	Seq61411_HFX.33516.33516.5	0.000604	11/184	Y.IEFKTEADAEKTFEEKQGTEIDGR.S	sp|P19338|NUCL_HUMAN	2770.33	12700000
0.8011	Seq61411_HFX.52571.52571.4	0.263	11/186	L.QPPTPVNSPGTVYSGALGTPGAAGSKESSRVP.M	sp|Q6NTF9|RHBD2_HUMAN	3065.54	685000
0.999	Seq61411_HFX.51571.51571.4	0.02	11/192	R.EIQTAVRLLLPGELAKHAVSEGTKAVTKYTSAK.-	sp|P06899|H2B1J_HUMAN,sp|O60814|H2B1K_HUMAN,sp|P57053|H2BFS_HUMAN	3508.96	445000
1	Seq61411_HFX.04910.04910.5	0.000928	11/192	K.MASEREGSGSSGTGEQKEDQKEEKQ.-	sp|P38646|GRP75_HUMAN	2711.19	4410000
1	Seq61411_HFX.52816.52816.4	0.00186	11/192	Y.GSSFDLDYDFQRDYYDRMYSYPARVPPPPPIAR.A	tr|G3V5V7|G3V5V7_HUMAN	3953.85	1350000
0.8098	Seq61411_HFX.26977.26977.2	0.949	11/20	F.TVGGFAPMSPR.L	sp|O00267|SPT5H_HUMAN	1118.55	115000000
0.8143	Seq61411_HFX.20408.20408.2	0.112	11/20	H.PAAAPPPPPPP.Q	sp|O60422|ONEC3_HUMAN	1007.54	17600000
0.8262	Seq61411_HFX.17675.17675.2	0.0708	11/20	Y.SNTATEWSQPR.F	sp|O75717|WDHD1_HUMAN	1275.58	59300000
0.834	Seq61411_HFX.22300.22300.2	0.129	11/20	Y.SNVIQPSSFSK.S	sp|O15504|NUPL2_HUMAN	1192.61	17900000
0.8673	Seq61411_HFX.31772.31772.2	0.813	11/20	F.KEYGQIESVRF.R	sp|P42696|RBM34_HUMAN	1354.69	15000000
0.8885	Seq61411_HFX.14349.14349.2	0.405	11/20	Y.GQDDWNGTRPS.L	sp|Q07666|KHDR1_HUMAN	1231.52	14600000
0.8947	Seq61411_HFX.50084.50084.2	0.207	11/20	R.TKIDWNKILSY.K	sp|P52907|CAZA1_HUMAN	1379.74	19900000
0.8958	Seq61411_HFX.40963.40963.2	0.662	11/20	R.MLEDRDLFVMR.L	sp|Q14152|EIF3A_HUMAN	1423.7	3690000
0.9017	Seq61411_HFX.27416.27416.2	0.63	11/20	E.KEIELPKEVPE.K	sp|Q12849|GRSF1_HUMAN	1309.71	8030000
0.9101	Seq61411_HFX.06258.06258.2	0.586	11/20	C.TKPQESPGAPS.R	sp|Q96A26|F162A_HUMAN	1097.54	22300000
0.9136	Seq61411_HFX.19890.19890.2	0.0325	11/20	R.AIIREGSLEGS.-	sp|Q9BW27|NUP85_HUMAN,tr|J3QL54|J3QL54_HUMAN,tr|F5H0W7|F5H0W7_HUMAN,tr|J3KT10|J3KT10_HUMAN,tr|J3KS87|J3KS87_HUMAN	1130.59	0
0.9166	Seq61411_HFX.24031.24031.2	0.552	11/20	R.AKASLNGADIY.S	sp|P14866|HNRPL_HUMAN	1121.57	183000000
0.9262	Seq61411_HFX.30531.30531.2	0.121	11/20	R.QAILGEHPSSF.R	sp|Q8WVV9|HNRLL_HUMAN	1184.58	11100000
0.9286	Seq61411_HFX.15728.15728.2	0.476	11/20	F.ADKVPKTAENF.R	sp|P62937|PPIA_HUMAN	1218.62	212000000
0.9482	Seq61411_HFX.33752.33752.2	0.265	11/20	L.TLHDPNIFGPQ.-	sp|Q9HD47|MOG1_HUMAN	1237.61	4770000
0.9515	Seq61411_HFX.17361.17361.2	0.316	11/20	N.VDEVGGEALGR.L	sp|P68871|HBB_HUMAN	1100.55	20000000
0.9543	Seq61411_HFX.26106.26106.2	0.164	11/20	L.LLEPYKPPSAQ.-	sp|O43681|ASNA_HUMAN,tr|A0A087WXS7|A0A087WXS7_HUMAN	1241.67	24000000
0.9563	Seq61411_HFX.14696.14696.2	0.256	11/20	L.QAQSLSTVGPR.L	sp|O43290|SNUT1_HUMAN	1142.6	2300000
0.9728	Seq61411_HFX.29566.29566.2	0.0448	11/20	R.AQAQLRNLEAY.A	sp|Q9NQ55|SSF1_HUMAN	1275.66	85400000
0.9748	Seq61411_HFX.16086.16086.2	0.248	11/20	F.ADKVPKTAENF.R	sp|P62937|PPIA_HUMAN	1218.62	371000000
0.9784	Seq61411_HFX.13721.13721.2	0.227	11/20	R.NADHSMNYQYR.-	sp|Q12906|ILF3_HUMAN,tr|K7ELV3|K7ELV3_HUMAN	1397.58	61700000
0.9792	Seq61411_HFX.15945.15945.2	0.222	11/20	F.AQFMTQEAAQK.C	sp|Q9NW13|RBM28_HUMAN	1251.59	3200000
0.9848	Seq61411_HFX.30782.30782.2	0.0331	11/20	A.SGPPVSELITK.A	sp|P16402|H13_HUMAN	1126.62	178000000
0.9888	Seq61411_HFX.19876.19876.2	0.0571	11/20	K.ARVITEEEKNF.K	sp|P26373|RL13_HUMAN	1334.68	54100000
0.9893	Seq61411_HFX.46169.46169.2	0.0441	11/20	L.SPQAPTHFLVI.P	sp|P49773|HINT1_HUMAN	1208.66	35000000
0.9897	Seq61411_HFX.37161.37161.2	0.152	11/20	L.LPQDLERAGLV.-	sp|O75683|SURF6_HUMAN	1209.67	61600000
0.9898	Seq61411_HFX.24584.24584.2	0.126	11/20	R.SGFLGTNPAPR.S	sp|P0CG12|CTF8A_HUMAN	1115.57	59000000
0.9907	Seq61411_HFX.21555.21555.2	0.113	11/20	A.RELAEDDSILK.-	sp|P56385|ATP5I_HUMAN	1287.67	7360000
0.9916	Seq61411_HFX.25838.25838.2	0.136	11/20	M.RLNQLKPGLQY.K	sp|Q12906|ILF3_HUMAN	1328.76	108000000
0.9927	Seq61411_HFX.45164.45164.2	0.128	11/20	-.MKVELCSFSGY.K	sp|P83731|RL24_HUMAN,tr|C9JXB8|C9JXB8_HUMAN,tr|C9JNW5|C9JNW5_HUMAN	1262.57	347000000
0.9942	Seq61411_HFX.10046.10046.2	0.0479	11/20	R.DGQVINETSQH.H	sp|P08670|VIME_HUMAN	1226.55	38200000
0.9942	Seq61411_HFX.19820.19820.2	0.0424	11/20	R.RVEIMEEESEQ.-	sp|P54578|UBP14_HUMAN,tr|A6NJA2|A6NJA2_HUMAN	1377.61	9770000
0.9952	Seq61411_HFX.18373.18373.2	0.105	11/20	Y.DYGHGEVQDSY.E	sp|Q07666|KHDR1_HUMAN	1268.49	224000000
0.9955	Seq61411_HFX.56148.56148.2	0.0904	11/20	V.QGDIDAIFKDL.S	sp|Q15056|IF4H_HUMAN	1233.62	36900000
0.9964	Seq61411_HFX.36143.36143.2	0.0447	11/20	K.MKQMTLLDMAK.G	sp|Q9UIG0|BAZ1B_HUMAN	1308.66	14100000
0.9965	Seq61411_HFX.20301.20301.2	0.0496	11/20	R.IASEASRLAHY.N	sp|Q99880|H2B1L_HUMAN	1216.62	1340000
0.9977	Seq61411_HFX.16489.16489.2	0.0731	11/20	R.LVTTGVLKQTK.G	sp|P07305|H10_HUMAN	1186.73	39800000
0.9978	Seq61411_HFX.40578.40578.2	0.0736	11/20	L.AVNMVPFPRLH.F	sp|Q13885|TBB2A_HUMAN	1279.69	21200000
0.9979	Seq61411_HFX.24245.24245.2	0.047	11/20	R.TALGDIGNRVS.E	sp|P22222|NS3CCNB1_HUMAN	1101.58	7270000
0.9983	Seq61411_HFX.54565.54565.2	0.021	11/20	R.IFGLLMGTLQK.F	sp|Q9H307|PININ_HUMAN	1219.7	12300000
0.9984	Seq61411_HFX.06955.06955.2	0.0643	11/20	Y.GPM[147.04]KSGNFGGS.R	sp|P22626|ROA2_HUMAN	1053.45	16000000
0.9984	Seq61411_HFX.54330.54330.2	0.0647	11/20	M.AIKFLEVIKPF.C	sp|P61619|S61A1_HUMAN	1303.79	1760000
0.9985	Seq61411_HFX.18730.18730.2	0.0626	11/20	A.QALRDNSTMGY.M	sp|P08238|HS90B_HUMAN	1254.57	236000000
0.9986	Seq61411_HFX.35660.35660.2	0.0607	11/20	V.IRGWEEGVAQM.S	sp|P62942|FKB1A_HUMAN	1274.61	2590000
0.9988	Seq61411_HFX.16966.16966.2	0.0385	11/20	Y.SQVLANGLDNK.L	sp|P62269|RS18_HUMAN	1157.6	33300000
0.9989	Seq61411_HFX.19982.19982.2	0.0542	11/20	R.GAAPPPPPVPR.G	sp|Q07666|KHDR1_HUMAN	1054.59	218000000
0.9992	Seq61411_HFX.11168.11168.2	0.0307	11/20	F.AGIDSSSPEVK.G	sp|Q15365|PCBP1_HUMAN	1088.54	30100000
0.9992	Seq61411_HFX.35032.35032.2	0.0482	11/20	Y.IGSTYFERCLK.-	sp|P61081|UBC12_HUMAN	1315.66	51300000
0.9994	Seq61411_HFX.30823.30823.2	0.0248	11/20	Y.QLMQSEQLLSR.K	sp|Q8WUX9|CHMP7_HUMAN	1331.69	8430000
0.9994	Seq61411_HFX.35069.35069.2	0.0235	11/20	K.KITIADCGQLE.-	sp|P62937|PPIA_HUMAN,sp|PPIA_HUMAN|	1189.6	4540000
0.9995	Seq61411_HFX.29866.29866.2	0.0385	11/20	K.NFGIGQDIQPK.R	sp|P62424|RL7A_HUMAN	1215.62	129000000
0.9995	Seq61411_HFX.47037.47037.2	0.0319	11/20	-.MKVELCSFSGY.K	sp|P83731|RL24_HUMAN,tr|C9JXB8|C9JXB8_HUMAN,tr|C9JNW5|C9JNW5_HUMAN	1262.57	10100000
0.9996	Seq61411_HFX.26993.26993.2	0.0364	11/20	F.SYGRALQASAL.K	sp|P04075|ALDOA_HUMAN	1135.6	172000000
0.9996	Seq61411_HFX.35683.35683.2	0.0129	11/20	Y.NHLAEWKSLEY.C	sp|P78527|PRKDC_HUMAN	1388.67	3900000
0.9997	Seq61411_HFX.26586.26586.2	0.0193	11/20	K.IEGTPLETIQK.K	sp|O43676|NDUB3_HUMAN	1227.67	25400000
0.9997	Seq61411_HFX.37748.37748.2	0.0145	11/20	M.GFGDLKSPAGL.Q	sp|P24534|EF1B_HUMAN,tr|F8WFC9|F8WFC9_HUMAN,tr|C9JZW3|C9JZW3_HUMAN,tr|F8WF65|F8WF65_HUMAN,tr|F2Z2G2|F2Z2G2_HUMAN	1060.56	57500000
0.9998	Seq61411_HFX.07329.07329.2	0.0282	11/20	R.SAENPPSGSVR.K	sp|Q15014|MO4L2_HUMAN	1099.53	44300000
0.9998	Seq61411_HFX.09383.09383.2	0.0281	11/20	F.TNPEHASVAMR.A	sp|P98179|RBM3_HUMAN	1211.57	24900000
0.9998	Seq61411_HFX.12320.12320.2	0.0283	11/20	A.APGAEFAPNKR.R	sp|Q15233|NONO_HUMAN	1156.6	29000000
0.9998	Seq61411_HFX.15702.15702.2	0.0267	11/20	Y.TLDVTTGQRKY.G	sp|O60506|HNRPQ_HUMAN	1280.67	43500000
0.9998	Seq61411_HFX.17645.17645.2	0.0257	11/20	R.SLGPSLATDKS.-	sp|Q9H3N1|TMX1_HUMAN	1074.56	705000000
0.9998	Seq61411_HFX.24506.24506.2	0.0262	11/20	Y.FEYIEENKYSR.A	sp|Q00839|HNRPU_HUMAN	1476.69	20400000
0.9998	Seq61411_HFX.24602.24602.2	0.0283	11/20	R.KRQHEEPESFF.T	sp|P0DME0|SETLP_HUMAN	1432.67	41500000
0.9998	Seq61411_HFX.36931.36931.2	0.0265	11/20	A.VDGEPLGRVSF.E	sp|P62937|PPIA_HUMAN	1174.6	174000000
0.9998	Seq61411_HFX.45782.45782.2	0.0306	11/20	-.MKVELCSFSGY.K	sp|P83731|RL24_HUMAN,tr|C9JXB8|C9JXB8_HUMAN,tr|C9JNW5|C9JNW5_HUMAN	1262.57	882000000
0.9999	Seq61411_HFX.06645.06645.2	0.0179	11/20	R.SAPGGGSKVPQ.K	sp|P06748|NPM_HUMAN	983.504	68300000
0.9999	Seq61411_HFX.06891.06891.2	0.0204	11/20	R.QLEDGDQPESK.K	sp|Q92945|FUBP2_HUMAN	1244.55	36300000
0.9999	Seq61411_HFX.17703.17703.2	0.0177	11/20	R.ASPNPVAMETR.S	sp|Q9H0E3|SP130_HUMAN	1171.57	32600000
0.9999	Seq61411_HFX.26161.26161.2	0.0182	11/20	K.EITALAPSTMK.L	sp|P68133|ACTS_HUMAN	1160.61	28500000
0.9999	Seq61411_HFX.33778.33778.2	0.0132	11/20	R.QITVNDLPVGR.S	sp|P32119|PRDX2_HUMAN	1210.67	15200000
0.9999	Seq61411_HFX.33869.33869.2	0.0191	11/20	R.NLPLPPPPPPR.G	sp|P61978|HNRPK_HUMAN	1193.69	221000000
0.9999	Seq61411_HFX.34080.34080.2	0.0178	11/20	R.SLSEINKPNFY.N	sp|Q5QJE6|TDIF2_HUMAN	1310.65	174000000
0.9999	Seq61411_HFX.49707.49707.2	0.0103	11/20	R.PGGDTIFGKII.R	sp|P49773|HINT1_HUMAN	1116.62	14700000
1	Seq61411_HFX.06999.06999.2	0.00266	11/20	S.AHPPAHPPPSA.A	sp|Q8WYQ3|CHC10_HUMAN	1077.54	11700000
1	Seq61411_HFX.07502.07502.2	0.00407	11/20	R.IVTADRAATGN.-	sp|Q96PU8|QKI_HUMAN,tr|H0YG47|H0YG47_HUMAN	1087.56	212000000
1	Seq61411_HFX.07688.07688.2	0.00391	11/20	T.PKESPNPPNPS.G	sp|Q9NVS2|RT18A_HUMAN	1162.56	37000000
1	Seq61411_HFX.07801.07801.2	0.0054	11/20	R.IVTADRAATGN.-	sp|Q96PU8|QKI_HUMAN,tr|H0YG47|H0YG47_HUMAN	1087.56	232000000
1	Seq61411_HFX.08295.08295.2	0.00139	11/20	T.PKESPNPPNPS.G	sp|Q9NVS2|RT18A_HUMAN	1162.56	214000000
1	Seq61411_HFX.08653.08653.2	0.00406	11/20	K.TASTNNIAQAR.R	sp|Q9UBI6|GBG12_HUMAN	1145.58	10000000
1	Seq61411_HFX.08867.08867.2	0.00186	11/20	P.LVQQEDDKPEA.V	sp|P27144|KAD4_HUMAN	1270.6	50000000
1	Seq61411_HFX.09820.09820.2	1.54e-05	11/20	Y.NEATGGKYVPR.A	sp|P07437|TBB5_HUMAN	1190.6	134000000
1	Seq61411_HFX.09880.09880.2	0.00465	11/20	M.AMGGAM[147.04]GINNR.G	sp|Q15233|NONO_HUMAN	1106.5	9700000
1	Seq61411_HFX.10070.10070.2	0.00361	11/20	R.KVM[147.04]DSDEDDDY.-	sp|O14737|PDCD5_HUMAN,tr|K7EQA1|K7EQA1_HUMAN	1346.48	56100000
1	Seq61411_HFX.10276.10276.2	0.00659	11/20	Y.GPMKGGSFGGR.S	sp|P51991|ROA3_HUMAN	1049.51	49600000
1	Seq61411_HFX.10343.10343.2	0.00216	11/20	K.MDETDASSAVK.V	sp|Q13148|TADBP_HUMAN	1152.5	10200000
1	Seq61411_HFX.11018.11018.2	0.00155	11/20	A.VSEGTKAVTKY.T	sp|P58876|H2B1D_HUMAN	1181.63	7620000
1	Seq61411_HFX.11033.11033.2	0.00941	11/20	M.FGGPGTASRPS.S	sp|P08670|VIME_HUMAN	1032.5	229000000
1	Seq61411_HFX.11774.11774.2	0.00339	11/20	H.KYEEEEDVETG.A	sp|Q9HC36|MRM3_HUMAN	1326.55	39400000
1	Seq61411_HFX.12537.12537.2	0.00745	11/20	R.VSPSTSYTPSR.H	sp|Q9BTE3|MCMBP_HUMAN	1180.57	6320000
1	Seq61411_HFX.12574.12574.2	0.00523	11/20	Y.SAADRSMM[147.04]SSY.S	sp|P18583|SON_HUMAN	1220.48	54100000
1	Seq61411_HFX.13432.13432.2	0.00099	11/20	K.STESLQANVQR.L	sp|P26373|RL13_HUMAN	1231.62	99900000
1	Seq61411_HFX.13569.13569.2	0.0022	11/20	V.TDRETGSSKGF.G	sp|P19338|NUCL_HUMAN	1183.55	10300000
1	Seq61411_HFX.13938.13938.2	0.00077	11/20	R.KVMDSDEDDDY.-	sp|O14737|PDCD5_HUMAN,tr|K7EQA1|K7EQA1_HUMAN	1330.49	212000000
1	Seq61411_HFX.14324.14324.2	0.000705	11/20	W.TYNTTSAVTVK.S	sp|P61513|RL37A_HUMAN	1183.61	112000000
1	Seq61411_HFX.15097.15097.2	0.0017	11/20	G.SQETDEEFDAR.W	sp|P20674|COX5A_HUMAN	1325.54	50700000
1	Seq61411_HFX.15384.15384.2	0.00131	11/20	Y.NNQSSNFGPMK.G	sp|Q32P51|RA1L2_HUMAN	1222.54	132000000
1	Seq61411_HFX.16600.16600.2	0.00175	11/20	R.AAPGAEFAPNK.R	sp|Q15233|NONO_HUMAN	1071.53	33600000
1	Seq61411_HFX.18006.18006.2	0.00758	11/20	Y.DYGHGEVQDSY.E	sp|Q07666|KHDR1_HUMAN	1268.49	340000000
1	Seq61411_HFX.18203.18203.2	0.00589	11/20	D.TIYEDEDVKEA.L	sp|P14927|QCR7_HUMAN	1310.59	385000000
1	Seq61411_HFX.18217.18217.2	0.00549	11/20	Y.IKKIGYNPDTV.A	sp|Q5VTE0|EF1A3_HUMAN	1246.69	126000000
1	Seq61411_HFX.20179.20179.2	0.00446	11/20	R.DSYSSSRSDLY.S	sp|P38159|RBMX_HUMAN	1278.54	26700000
1	Seq61411_HFX.20355.20355.2	0.0034	11/20	L.AKDDQLKVHGF.-	sp|P41567|EIF1_HUMAN	1256.65	5020000
1	Seq61411_HFX.20406.20406.2	0.00303	11/20	R.LPDAHSDYARY.S	sp|Q96PK6|RBM14_HUMAN	1306.59	24400000
1	Seq61411_HFX.20931.20931.2	0.0136	11/20	M.VPAGMGAGLER.M	sp|P52272|HNRPM_HUMAN	1056.54	748000000
1	Seq61411_HFX.23077.23077.2	0.000751	11/20	Y.QMKNPNGPYPY.T	sp|P14866|HNRPL_HUMAN	1307.6	722000000
1	Seq61411_HFX.24035.24035.2	0.00149	11/20	R.SGDQNWVSVSR.A	sp|Q9H0E9|BRD8_HUMAN	1233.57	25000000
1	Seq61411_HFX.24052.24052.2	0.0136	11/20	R.SGRFGGNPGGF.G	sp|Q13148|TADBP_HUMAN	1051.48	367000000
1	Seq61411_HFX.26157.26157.2	0.0111	11/20	F.GTPFGSSVMNR.M	sp|Q9BTX1|NDC1_HUMAN	1151.54	49900000
1	Seq61411_HFX.26312.26312.2	0.000858	11/20	K.YFDSGDYNMAK.A	sp|P56211|ARP19_HUMAN	1309.53	13100000
1	Seq61411_HFX.28821.28821.2	0.00507	11/20	R.IRELVPESQAY.M	sp|Q92925|SMRD2_HUMAN	1303.68	3800000
1	Seq61411_HFX.28932.28932.2	0.0018	11/20	R.GGRMFAPTKTW.R	sp|P36578|RL4_HUMAN	1250.62	11600000
1	Seq61411_HFX.30126.30126.2	0.00467	11/20	Y.SFDYPSDMGPR.R	tr|K7EQG2|K7EQG2_HUMAN	1270.53	196000000
1	Seq61411_HFX.30169.30169.2	0.00325	11/20	R.NTNVEDVLNAR.K	sp|Q96MW1|CCD43_HUMAN	1243.62	50300000
1	Seq61411_HFX.30185.30185.2	0.00228	11/20	K.NFGIGQDIQPK.R	sp|P62424|RL7A_HUMAN	1215.62	173000000
1	Seq61411_HFX.30282.30282.2	0.00452	11/20	R.M[147.04]GAGMGFGLER.M	sp|P52272|HNRPM_HUMAN	1140.51	16300000
1	Seq61411_HFX.30378.30378.2	7.16e-05	11/20	R.LEAQEQAFLAR.L	sp|Q5T3I0|GPTC4_HUMAN	1274.66	36000000
1	Seq61411_HFX.31855.31855.2	0.0024	11/20	Y.TEVLKTHGLLV.-	sp|P40429|RL13A_HUMAN,tr|M0QYS1|M0QYS1_HUMAN,tr|Q8J015|Q8J015_HUMAN	1208.71	1770000000
1	Seq61411_HFX.32132.32132.2	0.00179	11/20	R.LVTDTAEILSR.L	sp|Q9Y6X8|ZHX2_HUMAN	1216.67	19700000
1	Seq61411_HFX.32293.32293.2	0.00035	11/20	Y.NILGTNTIMDK.M	sp|Q00839|HNRPU_HUMAN	1218.63	466000000
1	Seq61411_HFX.33192.33192.2	0.00284	11/20	F.SNDTSLYPHMY.A	sp|Q9BZI7|REN3B_HUMAN	1326.56	11200000
1	Seq61411_HFX.33243.33243.2	0.0163	11/20	R.IAPPEAPVTGY.M	sp|P09874|PARP1_HUMAN	1113.57	257000000
1	Seq61411_HFX.34288.34288.2	0.00183	11/20	K.TGAAPIIDVVR.S	sp|P46776|RL27A_HUMAN	1110.64	38300000
1	Seq61411_HFX.34505.34505.2	0.0129	11/20	-.MKFNPFVTSDR.S	sp|P61254|RL26_HUMAN,sp|Q9UNX3|RL26L_HUMAN,tr|J3KSS0|J3KSS0_HUMAN,tr|E5RHH1|E5RHH1_HUMAN,tr|E5RIT6|E5RIT6_HUMAN,tr|J3QQQ9|J3QQQ9_HUMAN,tr|J3QRI7|J3QRI7_HUMAN,tr|J3QQV1|J3QQV1_HUMAN	1340.65	36300000
1	Seq61411_HFX.34553.34553.2	0.00554	11/20	R.NLPLPPPPPPR.G	sp|P61978|HNRPK_HUMAN	1193.69	109000000
1	Seq61411_HFX.34838.34838.2	0.000992	11/20	-.MKFNPFVTSDR.S	sp|P61254|RL26_HUMAN,sp|Q9UNX3|RL26L_HUMAN,tr|J3KSS0|J3KSS0_HUMAN,tr|E5RHH1|E5RHH1_HUMAN,tr|E5RIT6|E5RIT6_HUMAN,tr|J3QQQ9|J3QQQ9_HUMAN,tr|J3QRI7|J3QRI7_HUMAN,tr|J3QQV1|J3QQV1_HUMAN	1340.65	55100000
1	Seq61411_HFX.35123.35123.2	1.35e-05	11/20	R.MVVPAALKVVR.L	sp|Q6NVV1|R13P3_HUMAN	1181.73	159000000
1	Seq61411_HFX.35791.35791.2	0.00692	11/20	R.NLPLPPPPPPR.G	sp|P61978|HNRPK_HUMAN	1193.69	38900000
1	Seq61411_HFX.36016.36016.2	0.000262	11/20	F.DDHDPVDKIVL.Q	sp|P22626|ROA2_HUMAN	1264.63	264000000
1	Seq61411_HFX.37553.37553.2	0.00689	11/20	R.LGVTNTIISHY.D	sp|P46087|NOP2_HUMAN	1216.65	4530000
1	Seq61411_HFX.37901.37901.2	0.0076	11/20	N.LDIERPTYTNL.N	sp|Q71U36|TBA1A_HUMAN	1333.69	20200000
1	Seq61411_HFX.37997.37997.2	0.00131	11/20	D.LDYDFQRDYYD.R	sp|P07910|HNRPC_HUMAN,tr|G3V3K6|G3V3K6_HUMAN	1511.62	56800000
1	Seq61411_HFX.38994.38994.2	0.000318	11/20	M.PMFIVNTNVPR.A	sp|P14174|MIF_HUMAN	1286.68	85200000
1	Seq61411_HFX.39033.39033.2	0.00338	11/20	R.SVWVARNPPGF.A	sp|P84103|SRSF3_HUMAN	1228.64	4610000
1	Seq61411_HFX.39760.39760.2	0.000385	11/20	R.AMLDQLMGTSR.D	sp|Q9Y383|LC7L2_HUMAN	1221.58	204000000
1	Seq61411_HFX.40291.40291.2	0.0171	11/20	K.DVTLQKQCVPF.R	sp|P18621|RL17_HUMAN	1276.65	107000000
1	Seq61411_HFX.41311.41311.2	0.000731	11/20	F.SVQDPWFCEAR.E	sp|Q1ED39|KNOP1_HUMAN	1336.59	7260000
1	Seq61411_HFX.41627.41627.2	0.000529	11/20	F.SVQDPWFCEAR.E	sp|Q1ED39|KNOP1_HUMAN	1336.59	17600000
1	Seq61411_HFX.41774.41774.2	0.00352	11/20	M.PHAFKPGDLVF.A	sp|Q7Z4V5|HDGR2_HUMAN,tr|M0R0J3|M0R0J3_HUMAN	1226.64	10600000
1	Seq61411_HFX.42899.42899.2	0.000361	11/20	M.VDYYEVLGVQR.H	sp|O75190|DNJB6_HUMAN,tr|A0A0J9YX62|A0A0J9YX62_HUMAN,tr|C9JB42|C9JB42_HUMAN,tr|C9JN01|C9JN01_HUMAN,tr|E9PH18|E9PH18_HUMAN,tr|F8WCZ4|F8WCZ4_HUMAN,tr|C9J2C4|C9J2C4_HUMAN,tr|C9JDR7|C9JDR7_HUMAN,tr|C9J2P2|C9J2P2_HUMAN,tr|C9JDX6|C9JDX6_HUMAN	1339.68	27700000
1	Seq61411_HFX.42916.42916.2	0.000136	11/20	M.VDYYEVLGVQR.H	sp|O75190|DNJB6_HUMAN,tr|A0A0J9YX62|A0A0J9YX62_HUMAN,tr|C9JB42|C9JB42_HUMAN,tr|C9JN01|C9JN01_HUMAN,tr|E9PH18|E9PH18_HUMAN,tr|F8WCZ4|F8WCZ4_HUMAN,tr|C9J2C4|C9J2C4_HUMAN,tr|C9JDR7|C9JDR7_HUMAN,tr|C9J2P2|C9J2P2_HUMAN,tr|C9JDX6|C9JDX6_HUMAN	1339.68	27700000
1	Seq61411_HFX.43269.43269.2	0.000378	11/20	N.YEEFVQMMTAK.-	sp|P0DP24|CALM2_HUMAN,sp|P0DP25|CALM3_HUMAN,sp|P0DP23|CALM1_HUMAN,tr|Q96HY3|Q96HY3_HUMAN,tr|H0Y7A7|H0Y7A7_HUMAN,tr|E7ETZ0|E7ETZ0_HUMAN,tr|E7EMB3|E7EMB3_HUMAN,tr|M0QZ52|M0QZ52_HUMAN	1375.62	2460000
1	Seq61411_HFX.43968.43968.2	0.0104	11/20	R.IPLNPYLNLHS.L	tr|A0A087WZ13|A0A087WZ13_HUMAN	1279.69	16400000
1	Seq61411_HFX.44475.44475.2	0.00688	11/20	K.VLTPELYAELR.A	sp|P12277|KCRB_HUMAN	1302.72	57900000
1	Seq61411_HFX.44795.44795.2	0.000794	11/20	K.VLTPELYAELR.A	sp|P12277|KCRB_HUMAN	1302.72	61400000
1	Seq61411_HFX.45346.45346.2	0.0147	11/20	Y.TLGVKQLIVGV.N	sp|Q05639|EF1A2_HUMAN,tr|A0A2R8Y660|A0A2R8Y660_HUMAN	1125.71	39700000
1	Seq61411_HFX.45698.45698.2	0.01	11/20	P.TPPLFSLPEAR.T	sp|Q96FV9|THOC1_HUMAN	1226.67	7890000
1	Seq61411_HFX.49603.49603.2	2.41e-05	11/20	R.TYEQMEFPLLK.K	sp|Q9H2P0|ADNP_HUMAN	1397.69	73700000
1	Seq61411_HFX.50114.50114.2	0.000493	11/20	Y.TLQPKLPITVL.N	sp|P31939|PUR9_HUMAN	1221.77	93300000
1	Seq61411_HFX.50337.50337.2	0.000119	11/20	L.PAGLMAPLVKL.E	sp|Q8IWX8|CHERP_HUMAN	1108.67	3740000
1	Seq61411_HFX.50358.50358.2	0.0123	11/20	R.MGQQVLDNFFR.S	sp|Q9UIF7|MUTYH_HUMAN	1353.65	2380000
1	Seq61411_HFX.51045.51045.2	0.000109	11/20	R.DPFNPFELTNH.A	sp|P53634|CATC_HUMAN	1329.6	223000000
1	Seq61411_HFX.51106.51106.2	0.00186	11/20	K.SIDPALSMLIK.S	sp|Q9H501|ESF1_HUMAN	1186.66	27900000
1	Seq61411_HFX.51182.51182.2	0.00277	11/20	Y.VGLTDFKPGYW.L	sp|Q99426|TBCB_HUMAN	1281.64	24500000
1	Seq61411_HFX.51331.51331.2	0.000199	11/20	R.DPFNPFELTNH.A	sp|P53634|CATC_HUMAN	1329.6	145000000
1	Seq61411_HFX.53611.53611.2	0.000263	11/20	F.SQNIIPEYGMF.Q	sp|Q9ULX6|AKP8L_HUMAN	1297.6	61300000
1	Seq61411_HFX.54202.54202.2	0.00817	11/20	L.SGFTIFRTISV.-	sp|Q9BQ67|GRWD1_HUMAN	1226.67	16000000
1	Seq61411_HFX.54508.54508.2	9.63e-05	11/20	K.SNYNFEKPFLW.L	sp|P62826|RAN_HUMAN	1443.68	31900000
1	Seq61411_HFX.54714.54714.2	0.000129	11/20	K.SNYNFEKPFLW.L	sp|P62826|RAN_HUMAN	1443.68	33300000
1	Seq61411_HFX.55571.55571.2	0.00017	11/20	F.TADPLSLLRNV.-	sp|Q96P48|ARAP1_HUMAN,tr|E7EU13|E7EU13_HUMAN,tr|A0A0A0MSJ2|A0A0A0MSJ2_HUMAN	1197.67	42100000
1	Seq61411_HFX.59396.59396.2	0.00449	11/20	N.SIIMLEALERV.-	sp|A8MWD9|RUXGL_HUMAN,sp|P62308|RUXG_HUMAN,tr|F5H013|F5H013_HUMAN,tr|Q49AN9|Q49AN9_HUMAN	1272.71	3520000
1	Seq61411_HFX.51360.51360.4	0.00504	11/204	Y.AGAAVDELGKVLTPTQVKNRPTSISWDGLDSGKLY.T	sp|P30086|PEBP1_HUMAN	3685.93	637000
0.9618	Seq61411_HFX.56291.56291.4	0.145	11/210	R.LASLMNLGMSSSLNQQGAHSALSSASTSSHNLQSIF.N	sp|P43243|MATR3_HUMAN,tr|D6RBS2|D6RBS2_HUMAN	3675.76	1660000
1	Seq61411_HFX.61099.61099.4	0.004	11/210	F.TIRGVPQQIEVARQLIDEKVGGTNLGAPGAFGQSPF.S	sp|Q96I24|FUBP3_HUMAN	3749.99	1130000
0.9725	Seq61411_HFX.38303.38303.5	0.0826	11/216	R.KTPQGPPEIYSDTQFPSLQSTAKHVESR.K	sp|Q9UKY7|CDV3_HUMAN	3127.56	6090000
0.8017	Seq61411_HFX.47596.47596.2	0.086	11/22	Q.PPPPPPPPPPPP.P	sp|Q9Y6V0|PCLO_HUMAN	1182.64	4340000
0.8277	Seq61411_HFX.14306.14306.2	0.269	11/22	Y.GLQPSNSAVVSR.Q	sp|Q6P435|SMG1L_HUMAN	1213.64	37600000
0.8663	Seq61411_HFX.32760.32760.2	0.0891	11/22	K.TVTVTRPTGVSF.K	sp|A5YKK6|CNOT1_HUMAN	1263.68	6570000
0.8745	Seq61411_HFX.23087.23087.2	0.0421	11/22	R.SREYQLNDSASY.Y	sp|P08754|GNAI3_HUMAN	1431.63	6140000
0.8745	Seq61411_HFX.36146.36146.2	0.781	11/22	F.LQSVQVPEFTPK.S	sp|P22314|UBA1_HUMAN	1371.74	6780000
0.8838	Seq61411_HFX.46527.46527.2	0.349	11/22	F.SGVQLPPHLSPF.V	sp|O00541|PESC_HUMAN	1277.68	13400000
0.8993	Seq61411_HFX.36836.36836.2	0.262	11/22	M.VRMNVLADALKS.L	sp|P62244|RS15A_HUMAN,tr|I3L303|I3L303_HUMAN,tr|H3BV27|H3BV27_HUMAN,tr|I3L3P7|I3L3P7_HUMAN,tr|H3BT37|H3BT37_HUMAN,tr|I3L246|I3L246_HUMAN	1315.73	20800000
0.8998	Seq61411_HFX.39483.39483.2	0.219	11/22	L.LNQAPDMLHRFY.G	sp|Q13283|G3BP1_HUMAN	1503.73	0
0.9004	Seq61411_HFX.35691.35691.2	0.637	11/22	S.SGSSIIPDREVL.Y	sp|P22222|NS3CCNB1_HUMAN	1271.67	3810000
0.9088	Seq61411_HFX.08308.08308.2	0.0613	11/22	F.SAQQVATQATAK.T	sp|P27540|ARNT_HUMAN	1202.63	13100000
0.9225	Seq61411_HFX.32859.32859.2	0.373	11/22	F.LASESLIKQIPR.L	sp|P62906|RL10A_HUMAN	1353.8	1850000
0.931	Seq61411_HFX.38683.38683.2	0.309	11/22	-.MKVELCSFSGYK.L	sp|P83731|RL24_HUMAN,tr|C9JXB8|C9JXB8_HUMAN,tr|C9JNW5|C9JNW5_HUMAN	1390.66	5060000
0.9313	Seq61411_HFX.30105.30105.2	0.423	11/22	A.ADLGLNKGYRMV.V	sp|P49773|HINT1_HUMAN	1335.7	6070000
0.9575	Seq61411_HFX.13005.13005.2	0.342	11/22	R.FGGPVHHQAQRF.R	sp|Q15717|ELAV1_HUMAN	1379.68	18200000
0.9579	Seq61411_HFX.24131.24131.2	0.34	11/22	Y.KGETKSFYPEEV.S	sp|P11142|HSP7C_HUMAN	1412.68	18600000
0.958	Seq61411_HFX.23973.23973.2	0.135	11/22	Y.NLRDAPAESVAY.H	sp|Q9H2P0|ADNP_HUMAN	1304.64	86800000
0.9632	Seq61411_HFX.46828.46828.2	0.256	11/22	F.SGVQLPPHLSPF.V	sp|O00541|PESC_HUMAN	1277.68	7430000
0.9642	Seq61411_HFX.14449.14449.2	0.231	11/22	S.SGGLSKDDIENM[147.04].V	sp|P38646|GRP75_HUMAN	1280.56	5130000
0.9694	Seq61411_HFX.20973.20973.2	0.0802	11/22	K.QKVEGTEPTTAF.N	sp|P19338|NUCL_HUMAN	1306.64	311000000
0.9725	Seq61411_HFX.13516.13516.2	0.261	11/22	K.GTGASGSFKLNK.K	sp|P16402|H13_HUMAN	1165.61	8030000
0.973	Seq61411_HFX.27411.27411.2	0.238	11/22	R.YIGIVKQAGLER.M	sp|P52597|HNRPF_HUMAN	1345.77	124000000
0.9744	Seq61411_HFX.11735.11735.2	0.195	11/22	W.SRGSPSTVSSSY.K	sp|P07197|NFM_HUMAN	1213.56	178000000
0.9749	Seq61411_HFX.25105.25105.2	0.0656	11/22	K.TKGHLDAELDAY.M	sp|Q9Y3Y2|CHTOP_HUMAN	1331.64	6900000
0.975	Seq61411_HFX.16406.16406.2	0.104	11/22	E.HGIQPDGQMPSD.K	sp|Q71U36|TBA1A_HUMAN	1280.55	46700000
0.9773	Seq61411_HFX.20876.20876.2	0.101	11/22	Y.TKGGPDFSNLEK.-	sp|Q8WVJ2|NUDC2_HUMAN,tr|E5RFP0|E5RFP0_HUMAN	1291.64	30300000
0.978	Seq61411_HFX.38603.38603.2	0.0196	11/22	L.AIMENANVLARY.A	sp|P04075|ALDOA_HUMAN	1363.69	10500000
0.9832	Seq61411_HFX.36456.36456.2	0.116	11/22	L.AEKLGGSAVISL.E	sp|P23528|COF1_HUMAN	1143.65	19600000
0.989	Seq61411_HFX.08097.08097.2	0.0745	11/22	R.ATPATAPGTSPR.A	sp|Q96P47|AGAP3_HUMAN	1125.58	14300000
0.9892	Seq61411_HFX.54524.54524.2	0.156	11/22	W.QIGKIGTVMTFL.-	sp|P30046|DOPD_HUMAN,tr|J3KQ18|J3KQ18_HUMAN,tr|H7C342|H7C342_HUMAN	1306.73	80900000
0.9902	Seq61411_HFX.19857.19857.2	0.0164	11/22	A.GIDSSSPEVKGY.W	sp|Q15365|PCBP1_HUMAN	1237.58	16600000
0.9906	Seq61411_HFX.11228.11228.2	0.0782	11/22	Y.RTQPM[147.04]TAQAASY.R	sp|Q96PK6|RBM14_HUMAN	1339.62	150000000
0.9914	Seq61411_HFX.40623.40623.2	0.123	11/22	K.IKAIPQLQGYLR.S	sp|Q02878|RL6_HUMAN	1398.83	11000000
0.9921	Seq61411_HFX.23213.23213.2	0.123	11/22	R.M[147.04]VPAGMGAGLER.M	sp|P52272|HNRPM_HUMAN	1203.57	109000000
0.9924	Seq61411_HFX.52949.52949.2	0.0472	11/22	R.IANFKIEPPGLF.R	sp|P11387|TOP1_HUMAN	1344.74	53100000
0.993	Seq61411_HFX.36386.36386.2	0.0572	11/22	Y.GPGYGGYDYSPY.G	sp|Q99729|ROAA_HUMAN	1294.51	27900000
0.9932	Seq61411_HFX.56275.56275.2	0.0331	11/22	R.EMQSVVQLIMTR.D	sp|Q9H501|ESF1_HUMAN	1433.74	4500000
0.9943	Seq61411_HFX.30673.30673.2	0.102	11/22	K.ASGPPVSELITK.A	sp|P16402|H13_HUMAN	1197.66	8650000
0.9946	Seq61411_HFX.26025.26025.2	0.0104	11/22	L.KALYETELADAR.R	sp|P20700|LMNB1_HUMAN	1378.71	0
0.9959	Seq61411_HFX.49513.49513.2	0.0969	11/22	R.MVIITGPPEAQF.K	sp|Q9NZI8|IF2B1_HUMAN	1301.67	8030000
0.996	Seq61411_HFX.42333.42333.2	0.063	11/22	Y.FVEWIPNNVKTA.V	sp|Q13885|TBB2A_HUMAN	1416.74	7310000
0.9968	Seq61411_HFX.49551.49551.2	0.0205	11/22	K.LTPLILKPFGNS.L	sp|Q14739|LBR_HUMAN	1298.76	31400000
0.9973	Seq61411_HFX.48033.48033.2	0.0698	11/22	Q.HLDLLNNKLVTL.P	sp|Q96AG4|LRC59_HUMAN	1391.81	4000000
0.9974	Seq61411_HFX.17327.17327.2	0.0524	11/22	Y.KNQSQGYNQWQQ.G	sp|Q00839|HNRPU_HUMAN	1507.68	48900000
0.9975	Seq61411_HFX.48017.48017.2	0.0773	11/22	F.SGVQLPPHLSPF.V	sp|O00541|PESC_HUMAN	1277.68	2680000
0.9978	Seq61411_HFX.45501.45501.2	0.0684	11/22	Y.GNKFGEPVLAGF.A	sp|O15067|PUR4_HUMAN	1234.63	10800000
0.9983	Seq61411_HFX.44172.44172.2	0.0563	11/22	Y.FQPWAQEAVCRY.F	sp|Q96GM5|SMRD1_HUMAN	1496.69	21900000
0.9984	Seq61411_HFX.20643.20643.2	0.0636	11/22	R.AQNISSNANMLR.K	sp|Q14008|CKAP5_HUMAN	1317.65	3600000
0.9987	Seq61411_HFX.25310.25310.2	0.0233	11/22	F.YGGTPYGGQFER.M	sp|Q9NR30|DDX21_HUMAN	1330.59	17800000
0.9987	Seq61411_HFX.51680.51680.2	0.0584	11/22	L.AALEKLFPDTPL.A	sp|Q12906|ILF3_HUMAN	1313.72	3780000
0.9991	Seq61411_HFX.23617.23617.2	0.0211	11/22	M.SSSSSSSSWLTR.R	sp|P50402|EMD_HUMAN	1270.58	13600000
0.9991	Seq61411_HFX.32300.32300.2	0.0507	11/22	R.ISDQNIIPSVTR.S	sp|Q6Y7W6|GGYF2_HUMAN	1341.73	17300000
0.9993	Seq61411_HFX.32986.32986.2	0.0325	11/22	R.GNDTFGPRAQGW.A	sp|Q9ULX6|AKP8L_HUMAN	1304.59	24000000
0.9994	Seq61411_HFX.39623.39623.2	0.043	11/22	D.PTANLQTKEFNF.-	sp|O00505|IMA4_HUMAN	1408.7	1670000
0.9995	Seq61411_HFX.20166.20166.2	0.0187	11/22	S.GIESSSPEVKGY.W	sp|Q15366|PCBP2_HUMAN	1251.6	6950000
0.9995	Seq61411_HFX.20253.20253.2	0.0178	11/22	Y.GPVAAAAVAAAR.G	sp|Q96DH6|MSI2H_HUMAN	1023.58	10200000
0.9995	Seq61411_HFX.23579.23579.2	0.0172	11/22	F.GGSYGGRFESSY.R	sp|Q5BKZ1|ZN326_HUMAN	1265.53	25300000
0.9996	Seq61411_HFX.08586.08586.2	0.0378	11/22	Y.SVSAQSSM[147.04]SGIR.-	sp|O95989|NUDT3_HUMAN,tr|A0A1W2PQS6|A0A1W2PQS6_HUMAN	1224.58	32100000
0.9996	Seq61411_HFX.09346.09346.2	0.0328	11/22	Y.GPMKSGNFGGSR.N	sp|P22626|ROA2_HUMAN	1193.56	183000000
0.9996	Seq61411_HFX.12268.12268.2	0.0375	11/22	G.YGGGGPGYGNQG.G	sp|P22626|ROA2_HUMAN	1082.44	72700000
0.9996	Seq61411_HFX.14719.14719.2	0.0367	11/22	F.NMSSSRGPLPVK.R	sp|P38159|RBMX_HUMAN	1271.67	37200000
0.9997	Seq61411_HFX.26617.26617.2	0.0336	11/22	Y.PARVPPPPPIAR.A	sp|P07910|HNRPC_HUMAN	1266.76	167000000
0.9997	Seq61411_HFX.55643.55643.2	0.0338	11/22	R.ALTVPELTQQVF.D	sp|P07437|TBB5_HUMAN	1344.73	106000000
0.9998	Seq61411_HFX.09418.09418.2	0.0264	11/22	Y.LLHGKYVKEQEQ.-	sp|Q5TGZ0|MIC10_HUMAN,tr|A0A087WU07|A0A087WU07_HUMAN,tr|R4GNA1|R4GNA1_HUMAN,tr|R4GMY4|R4GMY4_HUMAN	1470.78	72900000
0.9998	Seq61411_HFX.28976.28976.2	0.0241	11/22	R.QLLDDEEQLTAK.T	sp|Q9BSJ8|ESYT1_HUMAN	1401.7	11700000
0.9998	Seq61411_HFX.32083.32083.2	0.0283	11/22	Y.AERVGAGAPVYL.A	sp|Q93077|H2A1C_HUMAN	1201.65	92600000
0.9998	Seq61411_HFX.35339.35339.2	0.0256	11/22	S.LKEIVINVPEQS.A	sp|Q9UJZ1|STML2_HUMAN	1367.77	8520000
0.9998	Seq61411_HFX.39243.39243.2	0.0208	11/22	K.SDRPVYEGPSMF.G	sp|P49750|YLPM1_HUMAN	1383.61	7260000
0.9998	Seq61411_HFX.49965.49965.2	0.0148	11/22	F.ILSADFPALVVK.A	sp|P22102|PUR2_HUMAN	1271.75	12000000
0.9999	Seq61411_HFX.08103.08103.2	0.0217	11/22	D.PSASHGGQTDAY.L	sp|Q5UIP0|RIF1_HUMAN	1189.5	9220000
0.9999	Seq61411_HFX.16322.16322.2	0.0214	11/22	R.AGGPATPLSPTR.L	sp|Q03252|LMNB2_HUMAN	1123.6	8140000
0.9999	Seq61411_HFX.23662.23662.2	0.0235	11/22	F.DAKNMMAACDPR.H	sp|Q13509|TBB3_HUMAN	1321.56	5320000
0.9999	Seq61411_HFX.23747.23747.2	0.0207	11/22	L.QEETPPGGPLTE.A	sp|Q9Y6M9|NDUB9_HUMAN	1253.58	159000000
0.9999	Seq61411_HFX.27325.27325.2	0.0208	11/22	S.KKITIADCGQLE.-	sp|P62937|PPIA_HUMAN,sp|PPIA_HUMAN|	1317.7	11600000
0.9999	Seq61411_HFX.29115.29115.2	0.00692	11/22	K.FMDQHPEMDFSK.A	sp|Q9Y266|NUDC_HUMAN	1510.62	22700000
0.9999	Seq61411_HFX.33757.33757.2	0.0164	11/22	K.KHPDSSVNFAEF.S	sp|P26583|HMGB2_HUMAN	1376.64	77900000
0.9999	Seq61411_HFX.38128.38128.2	0.0191	11/22	Y.RMAALEQCLSEP.-	sp|Q9UBB6|NCDN_HUMAN	1346.63	106000000
0.9999	Seq61411_HFX.42193.42193.2	0.0107	11/22	R.PAEVGGMQLRFA.R	sp|P33316|DUT_HUMAN	1274.64	38700000
0.9999	Seq61411_HFX.43846.43846.2	0.0164	11/22	L.VWGASKLVPVGY.G	sp|P29692|EF1D_HUMAN	1274.7	28200000
0.9999	Seq61411_HFX.44163.44163.2	0.0215	11/22	K.SIDLPIQSSLCR.Q	sp|O95757|HS74L_HUMAN	1330.69	18600000
0.9999	Seq61411_HFX.45922.45922.2	0.022	11/22	R.KFYGPEGPYGVF.A	sp|O00264|PGRC1_HUMAN	1359.65	106000000
1	Seq61411_HFX.05248.05248.2	0.00453	11/22	R.SAPGGGSKVPQK.K	sp|P06748|NPM_HUMAN	1111.6	41200000
1	Seq61411_HFX.06503.06503.2	0.00181	11/22	R.RTGQEVAQAQES.-	sp|Q9H098|F107B_HUMAN	1302.62	8690000
1	Seq61411_HFX.07404.07404.2	0.00842	11/22	A.PGPKDGPGETDA.F	sp|O94925|GLSK_HUMAN	1139.51	49500000
1	Seq61411_HFX.07485.07485.2	4.24e-05	11/22	S.AHPPAHPPPSAA.A	sp|Q8WYQ3|CHC10_HUMAN	1148.57	12400000
1	Seq61411_HFX.08080.08080.2	0.000336	11/22	L.SRQEMQEVQSSR.S	sp|P22626|ROA2_HUMAN	1463.68	42000000
1	Seq61411_HFX.08081.08081.2	0.00184	11/22	R.RKVM[147.04]DSDEDDDY.-	sp|O14737|PDCD5_HUMAN,tr|K7EQA1|K7EQA1_HUMAN	1502.58	4110000
1	Seq61411_HFX.09017.09017.2	0.000723	11/22	T.PKESPNPPNPSG.Q	sp|Q9NVS2|RT18A_HUMAN	1219.58	104000000
1	Seq61411_HFX.09517.09517.2	0.00193	11/22	L.KQTKGVGASGSF.R	sp|P07305|H10_HUMAN	1165.61	7010000
1	Seq61411_HFX.09703.09703.2	0.00356	11/22	G.VDDLGTTGRGND.M	sp|P28331|NDUS1_HUMAN	1218.55	30600000
1	Seq61411_HFX.10839.10839.2	0.00457	11/22	G.SMDPSGAHPSVR.Q	sp|Q07666|KHDR1_HUMAN	1239.57	4510000
1	Seq61411_HFX.11012.11012.2	0.00049	11/22	R.LIRGPGENGDDS.-	sp|Q6IBS0|TWF2_HUMAN	1228.57	120000000
1	Seq61411_HFX.11278.11278.2	0.0033	11/22	L.VQTKGTGASGSF.K	sp|P16402|H13_HUMAN	1138.56	388000000
1	Seq61411_HFX.11742.11742.2	0.000358	11/22	R.RKVMDSDEDDDY.-	sp|O14737|PDCD5_HUMAN,tr|K7EQA1|K7EQA1_HUMAN	1486.59	110000000
1	Seq61411_HFX.12027.12027.2	0.000357	11/22	A.AAGGGGGGGRYY.G	sp|P14866|HNRPL_HUMAN	1041.46	48100000
1	Seq61411_HFX.12201.12201.2	0.000153	11/22	Y.RDSYDSYATHNE.-	sp|Q14011|CIRBP_HUMAN	1456.59	10200000
1	Seq61411_HFX.12533.12533.2	0.00414	11/22	V.SSNADEEDIRNA.L	sp|P51553|IDH3G_HUMAN	1319.56	97500000
1	Seq61411_HFX.13316.13316.2	0.00366	11/22	Y.VLENHPGTNSNY.Q	sp|Q5SSJ5|HP1B3_HUMAN	1343.61	68500000
1	Seq61411_HFX.13710.13710.2	0.00881	11/22	Y.RTTSSANNPNLM.Y	sp|Q92841|DDX17_HUMAN	1304.61	206000000
1	Seq61411_HFX.13900.13900.2	0.00123	11/22	R.M[147.04]VPAGM[147.04]GAGLER.M	sp|P52272|HNRPM_HUMAN	1219.57	47900000
1	Seq61411_HFX.14679.14679.2	0.000102	11/22	Y.GQQSSYGQQSSY.G	sp|Q01844|EWS_HUMAN	1318.54	187000000
1	Seq61411_HFX.15367.15367.2	0.000663	11/22	R.SSSEDAESLAPR.S	sp|Q4G0J3|LARP7_HUMAN	1247.56	27700000
1	Seq61411_HFX.15941.15941.2	0.00818	11/22	R.SHYEEGPGKNLP.F	sp|P15954|COX7C_HUMAN	1326.62	16000000
1	Seq61411_HFX.18544.18544.2	0.00144	11/22	K.VLEEANQAINPK.L	sp|Q92841|DDX17_HUMAN	1324.7	35700000
1	Seq61411_HFX.18833.18833.2	0.00385	11/22	Y.GSVTEHPSPSPL.L	sp|P07910|HNRPC_HUMAN	1206.59	530000000
1	Seq61411_HFX.19050.19050.2	0.00715	11/22	Y.RLGAAPEEESAY.V	sp|Q9UNZ2|NSF1C_HUMAN	1291.6	240000000
1	Seq61411_HFX.20532.20532.2	0.000438	11/22	F.GFGDSRGGGGNF.G	sp|P22626|ROA2_HUMAN	1126.48	217000000
1	Seq61411_HFX.21183.21183.2	0.00234	11/22	R.LAQATQERTDLY.A	sp|Q9UQE7|SMC3_HUMAN	1407.7	16000000
1	Seq61411_HFX.21240.21240.2	0.00834	11/22	F.ALGNEKGKALMY.R	sp|Q9Y5J1|UTP18_HUMAN	1293.68	71500000
1	Seq61411_HFX.21493.21493.2	0.00968	11/22	R.QFMNKSLSGPGQ.-	sp|O15145|ARPC3_HUMAN	1292.62	5070000
1	Seq61411_HFX.22096.22096.2	0.00381	11/22	G.NMPDVPSHPQDP.Q	sp|O95167|NDUA3_HUMAN	1332.58	23600000
1	Seq61411_HFX.22241.22241.2	0.000302	11/22	Y.GGPASQQLSGGY.G	sp|P55795|HNRH2_HUMAN	1120.51	878000000
1	Seq61411_HFX.22267.22267.2	0.000791	11/22	M.VRYSLDPENPTK.S	sp|P18621|RL17_HUMAN,tr|J3QQT2|J3QQT2_HUMAN,tr|A0A087WWH0|A0A087WWH0_HUMAN,tr|A0A087WY81|A0A087WY81_HUMAN,tr|A0A0A6YYL6|A0A0A6YYL6_HUMAN,tr|J3KSJ0|J3KSJ0_HUMAN,tr|J3QS96|J3QS96_HUMAN,tr|J3KRX5|J3KRX5_HUMAN,tr|A0A087WXM6|A0A087WXM6_HUMAN,tr|J3KRB3|J3KRB3_HUMAN	1417.72	44000000
1	Seq61411_HFX.22537.22537.2	0.000884	11/22	F.NGMDRDYGPGSY.G	sp|Q5BKZ1|ZN326_HUMAN	1330.52	13100000
1	Seq61411_HFX.22754.22754.2	0.00206	11/22	Y.AAQATTPMAGSY.G	sp|Q96PK6|RBM14_HUMAN	1167.52	222000000
1	Seq61411_HFX.23003.23003.2	0.000518	11/22	Y.GHDAAAAAASQW.A	tr|H7C561|H7C561_HUMAN	1154.51	42300000
1	Seq61411_HFX.23052.23052.2	0.0114	11/22	Y.VSDVENYVGPER.S	sp|O75151|PHF2_HUMAN	1362.64	5200000
1	Seq61411_HFX.23362.23362.2	0.00579	11/22	L.QEETPPGGPLTE.A	sp|Q9Y6M9|NDUB9_HUMAN	1253.58	226000000
1	Seq61411_HFX.23590.23590.2	0.00133	11/22	R.M[147.04]VPAGMGAGLER.M	sp|P52272|HNRPM_HUMAN	1203.57	69200000
1	Seq61411_HFX.24717.24717.2	8.75e-05	11/22	W.KAFTKPEEACSF.L	sp|P22102|PUR2_HUMAN,tr|C9JZG2|C9JZG2_HUMAN	1356.64	12200000
1	Seq61411_HFX.25235.25235.2	0.00254	11/22	R.MEESFSSKYVPK.Y	sp|P42167|LAP2B_HUMAN	1430.68	5440000
1	Seq61411_HFX.26043.26043.2	0.0102	11/22	Y.GMNPHQTPAQLY.T	sp|P31939|PUR9_HUMAN	1355.63	106000000
1	Seq61411_HFX.26108.26108.2	0.0114	11/22	K.QGIVTPIEAQTR.V	sp|P98175|RBM10_HUMAN	1311.71	19600000
1	Seq61411_HFX.26820.26820.2	0.0108	11/22	R.GQQHASVGAAFY.V	sp|Q4VCS5|AMOT_HUMAN	1234.57	179000000
1	Seq61411_HFX.27334.27334.2	0.00189	11/22	Y.RAQPSVSLGAAY.R	sp|Q96PK6|RBM14_HUMAN	1218.64	980000000
1	Seq61411_HFX.29005.29005.2	2.56e-05	11/22	Y.RAQPSVSLGAPY.R	sp|Q96PK6|RBM14_HUMAN	1244.65	249000000
1	Seq61411_HFX.29595.29595.2	0.00122	11/22	L.RIAPPEAPVTGY.M	sp|P09874|PARP1_HUMAN	1269.67	168000000
1	Seq61411_HFX.31019.31019.2	0.000437	11/22	K.ASGPPVSELITK.A	sp|P16402|H13_HUMAN	1197.66	798000000
1	Seq61411_HFX.31235.31235.2	0.00348	11/22	R.VIHLSNLPHSGY.S	sp|P43243|MATR3_HUMAN	1335.69	24500000
1	Seq61411_HFX.31392.31392.2	0.00286	11/22	P.AMQPAEIQFAQR.L	sp|Q14684|RRP1B_HUMAN	1388.69	8040000
1	Seq61411_HFX.31515.31515.2	0.00218	11/22	L.GMESCGIHETTF.N	sp|P0CG38|POTEI_HUMAN,tr|A0A2R8YEA7|A0A2R8YEA7_HUMAN	1310.53	113000000
1	Seq61411_HFX.31836.31836.2	0.000254	11/22	R.QPPLLGDHPAEY.G	sp|P14866|HNRPL_HUMAN	1335.65	528000000
1	Seq61411_HFX.31938.31938.2	0.000273	11/22	P.WQEDPEPEDENL.Y	sp|Q9NX14|NDUBB_HUMAN	1499.61	128000000
1	Seq61411_HFX.32561.32561.2	0.000831	11/22	F.HDISPQAPTHFL.V	sp|P49773|HINT1_HUMAN	1361.67	29300000
1	Seq61411_HFX.33776.33776.2	0.00134	11/22	K.KHPDASVNFSEF.S	sp|P09429|HMGB1_HUMAN	1376.64	77900000
1	Seq61411_HFX.34269.34269.2	0.00606	11/22	L.MRLNQLKPGLQY.K	sp|Q12906|ILF3_HUMAN	1459.8	31900000
1	Seq61411_HFX.34959.34959.2	0.0118	11/22	K.GHAVGDIPGVRF.K	sp|P62266|RS23_HUMAN	1223.64	16000000
1	Seq61411_HFX.35963.35963.2	0.00502	11/22	A.PLRPEVPEIQEC.P	sp|Q9H840|GEMI7_HUMAN	1408.7	11600000
1	Seq61411_HFX.36112.36112.2	0.00494	11/22	A.SGPPVSELITKA.V	sp|P16402|H13_HUMAN	1197.66	95900000
1	Seq61411_HFX.36307.36307.2	3.63e-05	11/22	R.TSNEVQYDQRLF.N	sp|Q13573|SNW1_HUMAN	1498.71	8070000
1	Seq61411_HFX.38334.38334.2	0.000954	11/22	E.VIRGWEEGVAQM.S	sp|P62942|FKB1A_HUMAN	1373.68	287000000
1	Seq61411_HFX.39465.39465.2	0.00188	11/22	M.HLPFAGDIYSED.-	sp|Q96P16|RPR1A_HUMAN,tr|K7ER50|K7ER50_HUMAN	1362.61	5870000
1	Seq61411_HFX.39748.39748.2	0.00562	11/22	D.PTANLQTKEFNF.-	sp|O00505|IMA4_HUMAN	1408.7	9150000
1	Seq61411_HFX.40519.40519.2	0.00233	11/22	M.PSKGPLQSVQVF.G	sp|P62249|RS16_HUMAN,tr|M0R3H0|M0R3H0_HUMAN,tr|Q6IPX4|Q6IPX4_HUMAN,tr|M0R210|M0R210_HUMAN	1285.7	2140000000
1	Seq61411_HFX.40522.40522.2	0.000729	11/22	A.GMTGYGMPRQIL.-	sp|P37802|TAGL2_HUMAN	1322.65	70400000
1	Seq61411_HFX.41518.41518.2	0.00378	11/22	M.PQYQTWEEFSRA.A	sp|P49458|SRP09_HUMAN,tr|E9PE20|E9PE20_HUMAN	1540.69	5010000
1	Seq61411_HFX.41592.41592.2	0.00192	11/22	R.SWEEPNWMGSPR.L	sp|Q9NQG6|MID51_HUMAN	1474.63	4820000
1	Seq61411_HFX.42274.42274.2	0.00145	11/22	R.MGESDDSILRLA.K	sp|P63220|RS21_HUMAN	1305.62	19600000
1	Seq61411_HFX.42524.42524.2	0.000567	11/22	R.NFWVSGLSSTTR.A	sp|Q15424|SAFB1_HUMAN	1353.67	4480000
1	Seq61411_HFX.42716.42716.2	0.000334	11/22	R.VFDLQFSTDSPR.L	sp|Q15003|CND2_HUMAN	1410.68	4730000
1	Seq61411_HFX.42976.42976.2	0.00883	11/22	Y.TLVTYVPVTTFK.N	sp|P62899|RL31_HUMAN,tr|C9JU56|C9JU56_HUMAN	1367.77	35500000
1	Seq61411_HFX.43752.43752.2	0.00431	11/22	R.ALEENRLIPTEL.R	sp|Q96G21|IMP4_HUMAN	1396.76	7930000
1	Seq61411_HFX.43941.43941.2	0.0038	11/22	M.PGGLLLGDVAPN.F	sp|P30041|PRDX6_HUMAN	1121.61	15900000
1	Seq61411_HFX.45100.45100.2	0.00141	11/22	R.VQDLMAQMQGPY.N	sp|Q14444|CAPR1_HUMAN	1379.62	52300000
1	Seq61411_HFX.45694.45694.2	0.000483	11/22	C.MMTFYRTTPAVL.F	sp|Q9H9B4|SFXN1_HUMAN	1429.71	17000000
1	Seq61411_HFX.46448.46448.2	0.0164	11/22	F.QFLNAKCESAFL.S	sp|P83731|RL24_HUMAN	1369.67	26400000
1	Seq61411_HFX.47671.47671.2	0.00126	11/22	F.RMTDQEAIQDLW.Q	sp|P06748|NPM_HUMAN	1504.7	93500000
1	Seq61411_HFX.48937.48937.2	0.00161	11/22	F.TFAEKYLPALGY.S	sp|P54577|SYYC_HUMAN	1371.71	6360000
1	Seq61411_HFX.49738.49738.2	0.00611	11/22	R.MLDQTLLDLNEM[147.04].-	tr|J3KN67|J3KN67_HUMAN,tr|Q5VU61|Q5VU61_HUMAN,tr|A0A087WWU8|A0A087WWU8_HUMAN,tr|Q5HYB6|Q5HYB6_HUMAN	1450.67	28700000
1	Seq61411_HFX.50424.50424.2	0.00489	11/22	F.SLEYPTISLHAL.S	sp|P54105|ICLN_HUMAN	1342.71	6500000
1	Seq61411_HFX.50862.50862.2	0.000462	11/22	S.FDLDYDFQRDYY.D	sp|P07910|HNRPC_HUMAN	1658.69	12800000
1	Seq61411_HFX.50884.50884.2	0.00278	11/22	Y.SVENGDCLLVRW.-	sp|Q15813|TBCE_HUMAN,tr|A0A2R8Y6Q1|A0A2R8Y6Q1_HUMAN,tr|A0A2R8Y5Q8|A0A2R8Y5Q8_HUMAN,tr|A0A2R8Y7E7|A0A2R8Y7E7_HUMAN,tr|A0A2U3TZJ6|A0A2U3TZJ6_HUMAN	1389.67	801000
1	Seq61411_HFX.51864.51864.2	0.000103	11/22	R.DPFNPFELTNHA.V	sp|P53634|CATC_HUMAN	1400.64	15100000
1	Seq61411_HFX.52113.52113.2	0.000597	11/22	Y.SLAPQIKVIAPW.R	sp|P00966|ASSY_HUMAN	1321.78	35000000
1	Seq61411_HFX.52651.52651.2	0.00206	11/22	G.VLPNIQAVLLPK.K	sp|Q93077|H2A1C_HUMAN	1303.82	7280000
1	Seq61411_HFX.53041.53041.2	0.0111	11/22	L.AVNMVPFPRLHF.F	sp|Q13885|TBB2A_HUMAN	1426.75	19900000
1	Seq61411_HFX.53621.53621.2	0.00197	11/22	K.AIELNPANAVYF.C	sp|O43765|SGTA_HUMAN	1320.67	4310000
1	Seq61411_HFX.54656.54656.2	0.00138	11/22	M.PQTVILPGPAPW.G	sp|Q53GG5|PDLI3_HUMAN,tr|A0A2U3TZH4|A0A2U3TZH4_HUMAN,tr|A0A087WYF8|A0A087WYF8_HUMAN,tr|D6RAF1|D6RAF1_HUMAN	1274.7	2530000
1	Seq61411_HFX.55169.55169.2	4.13e-06	11/22	H.FFMPGFAPLTSR.G	sp|Q13885|TBB2A_HUMAN	1369.69	123000000
1	Seq61411_HFX.55909.55909.2	0.0134	11/22	R.ALTVPELTQQVF.D	sp|P07437|TBB5_HUMAN	1344.73	130000000
1	Seq61411_HFX.56108.56108.2	0.000341	11/22	R.SLTSSLENIFSR.G	sp|O60343|TBCD4_HUMAN	1352.69	23700000
1	Seq61411_HFX.56373.56373.2	8.84e-05	11/22	R.AWDDFFPGSDRF.A	sp|O75915|PRAF3_HUMAN	1458.62	2650000
1	Seq61411_HFX.56503.56503.2	0.000132	11/22	D.FKEDLSGIAEMF.K	sp|P46013|KI67_HUMAN	1385.65	27800000
1	Seq61411_HFX.57277.57277.2	0.00324	11/22	R.MLDQTLLDLNEM.-	tr|J3KN67|J3KN67_HUMAN,tr|Q5VU61|Q5VU61_HUMAN,tr|A0A087WWU8|A0A087WWU8_HUMAN,tr|Q5HYB6|Q5HYB6_HUMAN	1434.67	227000000
1	Seq61411_HFX.60813.60813.2	0.003	11/22	M.PGIVELPTLEEL.K	sp|P51970|NDUA8_HUMAN	1308.72	80300000
1	Seq61411_HFX.62985.62985.2	0.000109	11/22	R.TIQFVDWCPTGF.K	sp|Q71U36|TBA1A_HUMAN	1412.64	3190000
1	Seq61411_HFX.63930.63930.2	0.0004	11/22	L.QANLVEMLFSED.-	sp|Q9BRA2|TXD17_HUMAN,tr|I3L2R6|I3L2R6_HUMAN	1394.64	3100000
1	Seq61411_HFX.47370.47370.4	0.000111	11/222	C.QGGDFTRHNGTGGKSIYGEKFEDENFILKHTGPGILSM.A	sp|P62937|PPIA_HUMAN	4137	0
0.9146	Seq61411_HFX.44009.44009.2	0.0582	11/24	Y.APAYGVGLNPYGY.N	sp|P52952|NKX25_HUMAN	1340.64	3470000
0.9506	Seq61411_HFX.20615.20615.2	0.0916	11/24	Y.SLPSQPCNEVTPR.L	sp|P51452|DUS3_HUMAN	1426.69	12900000
0.952	Seq61411_HFX.28122.28122.2	0.157	11/24	Y.SDGYGRVYTADPY.H	sp|O43251|RFOX2_HUMAN	1462.64	4400000
0.9525	Seq61411_HFX.26791.26791.2	0.368	11/24	Q.RQPPLLGDHPAEY.G	sp|P14866|HNRPL_HUMAN	1491.75	22800000
0.9622	Seq61411_HFX.49441.49441.2	0.181	11/24	H.TVMITKGLLDNPI.S	sp|Q8NG31|KNL1_HUMAN	1413.79	2240000
0.9751	Seq61411_HFX.21430.21430.2	0.246	11/24	G.FGDSRGGGGNFGP.G	sp|P22626|ROA2_HUMAN	1223.53	14700000
0.9856	Seq61411_HFX.47228.47228.2	0.0159	11/24	F.KQMEQISQFLQAA.E	sp|P37802|TAGL2_HUMAN	1520.77	0
0.9871	Seq61411_HFX.36847.36847.2	0.166	11/24	R.VVGAVIDQGLITR.H	sp|E9PRG8|CK098_HUMAN	1339.78	4740000
0.9879	Seq61411_HFX.22551.22551.2	0.039	11/24	Y.AAASPAWAAAQQR.S	sp|Q8NFD5|ARI1B_HUMAN	1297.65	16600000
0.988	Seq61411_HFX.43054.43054.2	0.0723	11/24	F.NLPPSGPPAVVNI.A	sp|Q9NW64|RBM22_HUMAN	1273.7	10900000
0.9891	Seq61411_HFX.24518.24518.2	0.0591	11/24	A.LIEMESEQDVQKA.L	sp|Q12849|GRSF1_HUMAN	1518.72	12300000
0.9904	Seq61411_HFX.26013.26013.2	0.0834	11/24	S.SLVTSKLAGGQVE.-	sp|O43768|ENSA_HUMAN,tr|A0A1W2PRU0|A0A1W2PRU0_HUMAN	1287.7	19900000
0.991	Seq61411_HFX.39677.39677.2	0.0378	11/24	Y.QLVSPAKNPSSLF.S	sp|Q9GZR7|DDX24_HUMAN	1386.75	17000000
0.992	Seq61411_HFX.45186.45186.2	0.134	11/24	R.LLDSVPPTAISHF.K	sp|Q9NR30|DDX21_HUMAN	1395.74	3850000
0.9936	Seq61411_HFX.42846.42846.2	0.0313	11/24	L.MDFGNDFVPPAPR.G	sp|Q9NQC3|RTN4_HUMAN	1461.67	2760000
0.9939	Seq61411_HFX.29719.29719.2	0.0282	11/24	K.ATPMPSRPSTTPF.L	sp|P27816|MAP4_HUMAN	1388.68	7050000
0.9943	Seq61411_HFX.12950.12950.2	0.088	11/24	Q.VHPDTGISSKAMG.L	sp|P58876|H2B1D_HUMAN	1298.63	48500000
0.9943	Seq61411_HFX.34162.34162.2	0.0925	11/24	Y.TFQVQDGAPGTFN.F	sp|P52292|IMA1_HUMAN	1380.63	20800000
0.9951	Seq61411_HFX.31687.31687.2	0.106	11/24	Y.GGGYGGYDDYNGY.N	sp|P31943|HNRH1_HUMAN	1356.49	9580000
0.9961	Seq61411_HFX.40076.40076.2	0.0668	11/24	A.PISDIIAIKSPDT.F	sp|P13804|ETFA_HUMAN	1368.75	5860000
0.9962	Seq61411_HFX.21437.21437.2	0.0587	11/24	K.AADAEAEVASLNR.R	sp|P06753|TPM3_HUMAN	1315.64	5170000
0.9962	Seq61411_HFX.63237.63237.2	0.0178	11/24	Y.VSNELLEEAFSQF.G	sp|P23246|SFPQ_HUMAN	1511.71	28600000
0.9969	Seq61411_HFX.30403.30403.2	0.0851	11/24	R.TVLSGSIMQGTPR.A	sp|O75376|NCOR1_HUMAN	1345.7	1290000
0.997	Seq61411_HFX.54946.54946.2	0.0398	11/24	A.FGYYGPLRSVWVA.R	sp|P84103|SRSF3_HUMAN	1513.77	12500000
0.9971	Seq61411_HFX.26004.26004.2	0.00372	11/24	Y.GSGRGFGDGYNGY.G	sp|P22626|ROA2_HUMAN	1305.54	833000
0.9972	Seq61411_HFX.25448.25448.2	0.0453	11/24	M.ATGLERMGANNLE.R	sp|P52272|HNRPM_HUMAN	1374.66	18100000
0.9976	Seq61411_HFX.17815.17815.2	0.0759	11/24	Y.GGGPGGGNFGGSP.G	sp|P22626|ROA2_HUMAN	1016.43	136000000
0.998	Seq61411_HFX.37767.37767.2	0.0712	11/24	K.ISSLLEEQFQQGK.L	sp|P62241|RS8_HUMAN	1505.77	66300000
0.9983	Seq61411_HFX.19588.19588.2	0.0265	11/24	K.ALAAAGYDVEKNN.S	sp|P16402|H13_HUMAN	1334.65	54900000
0.9983	Seq61411_HFX.44740.44740.2	0.0612	11/24	Y.VSQSAAAQIPAFY.M	sp|Q9Y520|PRC2C_HUMAN	1351.68	64500000
0.9985	Seq61411_HFX.22891.22891.2	0.0562	11/24	Y.AAASPAWAAAQQR.S	sp|Q8NFD5|ARI1B_HUMAN	1297.65	31700000
0.9985	Seq61411_HFX.55267.55267.2	0.0124	11/24	Y.SPASLDAFGAFLK.S	sp|P17029|ZKSC1_HUMAN	1322.69	1790000
0.9988	Seq61411_HFX.35392.35392.2	0.0476	11/24	Y.GVPGPTWDRGANL.K	sp|Q08211|DHX9_HUMAN	1338.67	49800000
0.9988	Seq61411_HFX.35914.35914.2	0.0536	11/24	K.LRAESDFVKFDTP.F	sp|Q14684|RRP1B_HUMAN	1523.76	12200000
0.999	Seq61411_HFX.63673.63673.2	0.0161	11/24	L.KDGTVLCELINAL.Y	sp|P37802|TAGL2_HUMAN	1387.74	963000
0.9991	Seq61411_HFX.39759.39759.2	0.0504	11/24	R.ILAPPGGRSSGIW.-	sp|Q9BPU6|DPYL5_HUMAN	1309.71	359000000
0.9995	Seq61411_HFX.49376.49376.2	0.033	11/24	T.PNMAAHPLLNLPY.S	sp|Q96HR8|NAF1_HUMAN	1449.74	12300000
0.9997	Seq61411_HFX.08741.08741.2	0.0307	11/24	W.LSATPSSGASAAR.Q	sp|Q9BTC0|DIDO1_HUMAN	1174.59	17600000
0.9997	Seq61411_HFX.39656.39656.2	0.0302	11/24	F.GAVGSTLFGNNKL.T	sp|P52948|NUP98_HUMAN	1276.68	4770000
0.9998	Seq61411_HFX.15268.15268.2	0.0286	11/24	R.LIRGPAETEATTD.-	sp|Q12792|TWF1_HUMAN	1372.68	380000000
0.9998	Seq61411_HFX.33481.33481.2	0.0269	11/24	Y.WNQGYGYQQGYGP.G	sp|Q99729|ROAA_HUMAN	1516.64	3380000
0.9998	Seq61411_HFX.33935.33935.2	0.012	11/24	A.PAMQPAEIQFAQR.L	sp|Q14684|RRP1B_HUMAN	1485.74	40400000
0.9998	Seq61411_HFX.38123.38123.2	0.0299	11/24	Y.GFVSFKDPSDYVR.A	sp|Q9BTD8|RBM42_HUMAN	1515.74	2930000
0.9999	Seq61411_HFX.32109.32109.2	0.0197	11/24	Y.EWAPPVQNQALAR.Q	sp|Q9UGI8|TES_HUMAN	1478.76	12600000
0.9999	Seq61411_HFX.32445.32445.2	0.021	11/24	W.NLSPVGRVTPKEW.R	sp|P24311|COX7B_HUMAN	1481.8	8980000
0.9999	Seq61411_HFX.35527.35527.2	0.0224	11/24	M.PGHLQEGFGCVVT.N	sp|Q8NC51|PAIRB_HUMAN	1342.63	25800000
0.9999	Seq61411_HFX.35890.35890.2	0.0158	11/24	G.FRPEYSASQLKGF.S	sp|P09874|PARP1_HUMAN	1528.77	34600000
0.9999	Seq61411_HFX.36269.36269.2	0.02	11/24	R.INLQQQPPPLQIK.S	sp|O94842|TOX4_HUMAN	1515.88	30000000
0.9999	Seq61411_HFX.37389.37389.2	0.0225	11/24	L.GGSAVISLEGKPL.-	sp|P23528|COF1_HUMAN,tr|E9PK25|E9PK25_HUMAN,tr|G3V1A4|G3V1A4_HUMAN	1226.69	138000000
0.9999	Seq61411_HFX.37845.37845.2	0.0176	11/24	K.ALPLTKVVQNDAY.T	sp|Q9BY77|PDIP3_HUMAN	1430.78	24100000
0.9999	Seq61411_HFX.38518.38518.2	0.015	11/24	K.QGTEIDGRSISLY.Y	sp|P19338|NUCL_HUMAN	1437.71	7020000
0.9999	Seq61411_HFX.38883.38883.2	0.016	11/24	F.SSKLSTPDVVSPF.G	sp|Q9BTX1|NDC1_HUMAN	1362.7	66900000
0.9999	Seq61411_HFX.42177.42177.2	0.0199	11/24	R.KYTQSFCGENIMM.P	tr|J3QRS9|J3QRS9_HUMAN	1550.66	6390000
0.9999	Seq61411_HFX.44330.44330.2	0.022	11/24	R.LLDSVPPTAISHF.K	sp|Q9NR30|DDX21_HUMAN	1395.74	19400000
1	Seq61411_HFX.07678.07678.2	0.0106	11/24	R.SQAGVSSGAPPGR.N	sp|Q14980|NUMA1_HUMAN	1169.58	11800000
1	Seq61411_HFX.10079.10079.2	0.000607	11/24	K.SGNFGGSRNM[147.04]GGP.Y	sp|P22626|ROA2_HUMAN	1252.53	5590000
1	Seq61411_HFX.11194.11194.2	0.00375	11/24	V.SVQRTQAPAVATT.-	sp|P15880|RS2_HUMAN,tr|H0YEN5|H0YEN5_HUMAN,tr|E9PQD7|E9PQD7_HUMAN	1328.7	131000000
1	Seq61411_HFX.11689.11689.2	0.00884	11/24	R.DRDYSDHPSGGSY.R	sp|P38159|RBMX_HUMAN	1454.57	19400000
1	Seq61411_HFX.11804.11804.2	0.000539	11/24	G.QESGGFSGPGENR.S	sp|Q01844|EWS_HUMAN	1320.57	9720000
1	Seq61411_HFX.15038.15038.2	0.0152	11/24	G.NSGGDYRGPSGGY.R	sp|Q08211|DHX9_HUMAN	1285.53	2690000
1	Seq61411_HFX.19510.19510.2	0.00174	11/24	R.EAANGDSDGPSYM.S	sp|P78527|PRKDC_HUMAN	1312.49	7690000
1	Seq61411_HFX.19830.19830.2	0.000234	11/24	Y.SQQSSSYGQQSSF.R	sp|Q01844|EWS_HUMAN	1419.59	145000000
1	Seq61411_HFX.19875.19875.2	0.000989	11/24	Y.ALYAQGQEGRGAY.S	sp|O15047|SET1A_HUMAN	1382.66	15100000
1	Seq61411_HFX.20791.20791.2	0.00677	11/24	R.AREEQPPSVAEGY.A	sp|P07199|CENPB_HUMAN	1431.66	5270000
1	Seq61411_HFX.25704.25704.2	0.00274	11/24	S.NTPDSVPPEELKP.Y	sp|Q6PI48|SYDM_HUMAN	1421.7	24500000
1	Seq61411_HFX.26587.26587.2	0.00579	11/24	Q.RQPPLLGDHPAEY.G	sp|P14866|HNRPL_HUMAN	1491.75	6810000
1	Seq61411_HFX.27302.27302.2	0.000154	11/24	K.AQALRDNSTMGYM.M	sp|P08238|HS90B_HUMAN	1456.64	11800000
1	Seq61411_HFX.28043.28043.2	0.0066	11/24	K.SNIEETTISSQKI.-	sp|Q16352|AINX_HUMAN	1448.74	1910000
1	Seq61411_HFX.29028.29028.2	0.00519	11/24	Y.NDFGNYNQQPSNY.G	sp|P22626|ROA2_HUMAN	1559.63	25800000
1	Seq61411_HFX.30471.30471.2	0.00138	11/24	R.LIRVNPESTTSVV.-	sp|Q8IYI6|EXOC8_HUMAN	1413.78	35800000
1	Seq61411_HFX.30551.30551.2	0.000697	11/24	R.AGGPTTPLSPTRL.S	sp|P20700|LMNB1_HUMAN	1266.69	235000000
1	Seq61411_HFX.30711.30711.2	0.000583	11/24	Y.DLDFKSPDDPSRY.L	sp|P06733|ENOA_HUMAN	1553.7	7530000
1	Seq61411_HFX.31972.31972.2	0.00141	11/24	Y.GAQPVVQTQLNSY.G	sp|Q96PK6|RBM14_HUMAN	1403.7	102000000
1	Seq61411_HFX.33579.33579.2	0.00103	11/24	R.TVTPALSSNVLPR.H	sp|Q9C0E8|LNP_HUMAN	1353.76	13100000
1	Seq61411_HFX.33623.33623.2	0.00316	11/24	F.AQTLQQSRGFGSF.R	sp|P55072|TERA_HUMAN	1425.7	75400000
1	Seq61411_HFX.34144.34144.2	0.00302	11/24	G.QGGMSGGGWRGMY.-	sp|P31942|HNRH3_HUMAN	1342.55	16800000
1	Seq61411_HFX.34289.34289.2	0.000646	11/24	R.SISGPSVGVMEMR.S	sp|Q8NFH5|NUP35_HUMAN	1348.65	73800000
1	Seq61411_HFX.34439.34439.2	0.000838	11/24	M.RIINEPTAAAIAY.G	sp|P11021|BIP_HUMAN,tr|E9PK54|E9PK54_HUMAN	1401.76	308000000
1	Seq61411_HFX.34714.34714.2	0.00793	11/24	L.KLTTPTYGDLNHL.V	sp|Q13885|TBB2A_HUMAN	1471.77	5150000
1	Seq61411_HFX.35438.35438.2	0.000589	11/24	Y.GWSGNMERIMKAQ.A	sp|P14625|ENPL_HUMAN	1506.71	1960000
1	Seq61411_HFX.35951.35951.2	0.000269	11/24	F.VLAPEGSVPNKFY.V	sp|Q9UN86|G3BP2_HUMAN,tr|D6RGJ4|D6RGJ4_HUMAN	1419.74	31300000
1	Seq61411_HFX.36645.36645.2	0.00945	11/24	Y.ADVYRDGTGVVEF.V	sp|Q07955|SRSF1_HUMAN	1426.67	41000000
1	Seq61411_HFX.37806.37806.2	0.00333	11/24	A.AAAGPPLVAATPY.S	sp|Q8WWM7|ATX2L_HUMAN	1197.64	46200000
1	Seq61411_HFX.38152.38152.2	0.0102	11/24	K.IREEYPDRIMNTF.S	sp|Q13885|TBB2A_HUMAN	1682.81	157000000
1	Seq61411_HFX.38942.38942.2	0.0011	11/24	K.RAYETMAGAGVPF.S	sp|O94776|MTA2_HUMAN	1368.65	90400000
1	Seq61411_HFX.39475.39475.2	0.00123	11/24	F.ATADPEPPLEELG.Y	sp|P08559|ODPA_HUMAN	1337.64	20900000
1	Seq61411_HFX.40359.40359.2	0.00645	11/24	Y.GYNNIQMTLPKTY.T	sp|Q9NSD9|SYFB_HUMAN	1541.75	11100000
1	Seq61411_HFX.40650.40650.2	0.00251	11/24	K.VLTPELYAELRAK.S	sp|P12277|KCRB_HUMAN	1501.85	5980000
1	Seq61411_HFX.42583.42583.2	0.00123	11/24	L.DRDMSGTMGFNEF.K	sp|P30626|SORCN_HUMAN	1505.59	42600000
1	Seq61411_HFX.42869.42869.2	0.00971	11/24	R.FPGQLNADLRKLA.V	sp|Q13885|TBB2A_HUMAN	1441.8	3940000
1	Seq61411_HFX.42934.42934.2	0.000868	11/24	S.VFALTNGIYPHKL.V	sp|Q02878|RL6_HUMAN	1471.82	15400000
1	Seq61411_HFX.44125.44125.2	0.00394	11/24	S.SFGVPPPPPGIHY.Q	sp|Q8N684|CPSF7_HUMAN	1363.69	3840000
1	Seq61411_HFX.46509.46509.2	0.00352	11/24	Y.TSFLAPISSSKLY.N	sp|O14744|ANM5_HUMAN	1412.76	9260000
1	Seq61411_HFX.47536.47536.2	0.00341	11/24	F.SLDALSKEGIVAL.R	sp|P40227|TCPZ_HUMAN	1314.74	7170000
1	Seq61411_HFX.48216.48216.2	0.000215	11/24	Y.AFPQMITPLVTKG.-	sp|Q14353|GAMT_HUMAN,tr|A0A1W2PR36|A0A1W2PR36_HUMAN	1401.77	127000000
1	Seq61411_HFX.48807.48807.2	0.00151	11/24	F.QIGTIVDNPADFY.H	sp|Q5QJE6|TDIF2_HUMAN	1451.69	10300000
1	Seq61411_HFX.49229.49229.2	0.000389	11/24	Y.RALTVPELTQQVF.D	sp|P07437|TBB5_HUMAN	1500.83	67100000
1	Seq61411_HFX.49726.49726.2	5.44e-05	11/24	R.YGLFPANYVELRQ.-	sp|Q14247|SRC8_HUMAN	1568.8	6550000
1	Seq61411_HFX.50214.50214.2	0.000876	11/24	N.QWQQGQFWGQKPW.S	sp|Q00839|HNRPU_HUMAN	1702.8	4510000
1	Seq61411_HFX.51061.51061.2	0.00454	11/24	-.MQLKPMEINPEML.N	sp|P09936|UCHL1_HUMAN,tr|D6R956|D6R956_HUMAN,tr|D6R974|D6R974_HUMAN,tr|D6RF53|D6RF53_HUMAN,tr|D6RE83|D6RE83_HUMAN	1572.77	6000000
1	Seq61411_HFX.52985.52985.2	0.000619	11/24	R.APLPDLYPFGTMR.G	sp|Q92841|DDX17_HUMAN	1476.74	3970000
1	Seq61411_HFX.53152.53152.2	0.00296	11/24	Q.RMLDQTLLDLNEM.-	tr|J3KN67|J3KN67_HUMAN,tr|Q5VU61|Q5VU61_HUMAN,tr|A0A087WWU8|A0A087WWU8_HUMAN,tr|Q5HYB6|Q5HYB6_HUMAN	1590.77	14500000
1	Seq61411_HFX.53304.53304.2	0.00146	11/24	L.HLGYLPNQLFRTF.-	sp|Q92499|DDX1_HUMAN,tr|A0A087X2G1|A0A087X2G1_HUMAN,tr|F1T0B3|F1T0B3_HUMAN	1604.85	6870000
1	Seq61411_HFX.54815.54815.2	0.00169	11/24	L.PYYTGVPGLPSTF.Q	sp|Q14157|UBP2L_HUMAN	1397.69	4940000
1	Seq61411_HFX.55210.55210.2	0.00214	11/24	Y.GAYLAQPLLREVL.E	sp|P28070|PSB4_HUMAN	1441.83	14700000
1	Seq61411_HFX.55745.55745.2	0.00183	11/24	Y.PVTNAVITVPAYF.N	sp|P0DMV8|HS71A_HUMAN	1390.75	6340000
1	Seq61411_HFX.56023.56023.2	0.00137	11/24	Y.PVTNAVITVPAYF.N	sp|P0DMV8|HS71A_HUMAN	1390.75	17300000
1	Seq61411_HFX.58045.58045.2	0.00048	11/24	K.RSIQFVDWCPTGF.K	sp|P68363|TBA1B_HUMAN	1554.73	14900000
1	Seq61411_HFX.59374.59374.2	0.00799	11/24	Y.NPDTVAFVPISGW.N	sp|Q5VTE0|EF1A3_HUMAN	1401.69	1030000
1	Seq61411_HFX.59902.59902.2	0.00318	11/24	R.GVTFLFPIQAKTF.H	sp|Q9NR30|DDX21_HUMAN	1467.81	4980000
0.9914	Seq61411_HFX.61419.61419.4	0.0497	11/246	R.ELSGTIKEILGTAQSVGCNVDGRHPHDIIDDINSGAVECPAS.-	sp|P30050|RL12_HUMAN	4317.06	382000
0.9997	Seq61411_HFX.63110.63110.5	0.0163	11/248	V.AEDDDESLLGHLMIVGKKCAADLGLNKGYRMV.V	sp|P49773|HINT1_HUMAN	3460.72	573000
1	Seq61411_HFX.51769.51769.5	0.000614	11/256	R.EIQTAVRLLLPGELAKHAVSEGTKAVTKYTSSK.-	sp|P58876|H2B1D_HUMAN,sp|Q99880|H2B1L_HUMAN,sp|Q99877|H2B1N_HUMAN,sp|P62807|H2B1C_HUMAN,sp|Q99879|H2B1M_HUMAN,sp|P23527|H2B1O_HUMAN,sp|Q96A08|H2B1A_HUMAN,sp|P33778|H2B1B_HUMAN,sp|Q16778|H2B2E_HUMAN,sp|Q5QNW6|H2B2F_HUMAN,sp|Q93079|H2B1H_HUMAN	3524.96	36800000
0.8553	Seq61411_HFX.18737.18737.2	0.895	11/26	Y.TAEIKQNLERGTAV.-	sp|O95926|SYF2_HUMAN	1528.82	23500000
0.8559	Seq61411_HFX.31994.31994.2	0.283	11/26	R.VASIETGLAAAAAK.L	sp|Q9UPP1|PHF8_HUMAN	1271.71	7710000
0.9039	Seq61411_HFX.19737.19737.2	0.0416	11/26	R.INGGGGGSVPGIER.M	tr|M0QZM1|M0QZM1_HUMAN	1268.65	0
0.9366	Seq61411_HFX.55556.55556.2	0.101	11/26	Y.LLLGNLLSPDNVVR.K	sp|O00410|IPO5_HUMAN	1521.89	3510000
0.9519	Seq61411_HFX.51017.51017.2	0.206	11/26	K.LSPVVGAVYGPELY.A	sp|O43251|RFOX2_HUMAN	1462.77	7430000
0.954	Seq61411_HFX.27330.27330.2	0.08	11/26	F.LAADGDPARPDGSW.T	sp|Q9ULW3|ABT1_HUMAN	1426.65	1290000
0.9703	Seq61411_HFX.23913.23913.2	0.189	11/26	H.ARIDAAEGPSDIPD.-	sp|P42771|CDN2A_HUMAN	1425.67	134000000
0.9711	Seq61411_HFX.37892.37892.2	0.142	11/26	A.SPPSGLWSPAYASH.-	sp|Q8TEM1|PO210_HUMAN	1455.68	5580000
0.9777	Seq61411_HFX.36703.36703.2	0.231	11/26	Y.TSPSENMWNTGSTY.N	sp|Q86X55|CARM1_HUMAN	1573.64	57200000
0.9902	Seq61411_HFX.37826.37826.2	0.0988	11/26	F.VLVHPTTNLQPAQF.L	sp|P14859|PO2F1_HUMAN	1563.84	80500000
0.9904	Seq61411_HFX.50974.50974.2	0.147	11/26	R.GVAKAVDFIPVENL.E	sp|P22222|NS3CCNB1_HUMAN	1470.81	128000000
0.9912	Seq61411_HFX.57057.57057.2	0.0807	11/26	K.LQQLPADFGRLVNL.Q	sp|Q96AG4|LRC59_HUMAN	1582.88	18700000
0.9943	Seq61411_HFX.37443.37443.2	0.0662	11/26	F.VLVHPTTNLQPAQF.L	sp|P14859|PO2F1_HUMAN	1563.84	85600000
0.9945	Seq61411_HFX.38910.38910.2	0.0963	11/26	F.SALLLEPYKPPSAQ.-	sp|O43681|ASNA_HUMAN,tr|A0A087WXS7|A0A087WXS7_HUMAN	1512.82	6660000
0.997	Seq61411_HFX.42161.42161.2	0.0381	11/26	G.LHTKGALPLDTVTF.Y	sp|P30040|ERP29_HUMAN	1511.83	53000000
0.9981	Seq61411_HFX.37823.37823.2	0.0508	11/26	A.AAAAGPPLVAATPY.S	sp|Q8WWM7|ATX2L_HUMAN	1268.68	109000000
0.9981	Seq61411_HFX.46926.46926.2	0.0225	11/26	R.GLPFRATENDIANF.F	sp|P31942|HNRH3_HUMAN	1563.77	21100000
0.9993	Seq61411_HFX.33401.33401.2	0.0169	11/26	Y.TADPYHALAPAASY.G	sp|O43251|RFOX2_HUMAN	1446.68	22900000
0.9994	Seq61411_HFX.27277.27277.2	0.0417	11/26	R.SGRLGAGALNAGSY.A	tr|J3KR49|J3KR49_HUMAN	1292.65	18100000
0.9995	Seq61411_HFX.44267.44267.2	0.021	11/26	Y.TSLFQEVGLKNCSS.-	sp|Q86X10|RLGPB_HUMAN,tr|A2A2F0|A2A2F0_HUMAN,tr|A0A0J9YW54|A0A0J9YW54_HUMAN	1511.73	8670000
0.9996	Seq61411_HFX.20479.20479.2	0.00538	11/26	R.AGPGSEELTVTNAR.Y	sp|Q9BW19|KIFC1_HUMAN	1400.69	13200000
0.9996	Seq61411_HFX.21130.21130.2	0.00232	11/26	R.INGGGGGSVPGIER.M	tr|M0QZM1|M0QZM1_HUMAN	1268.65	0
0.9996	Seq61411_HFX.34977.34977.2	0.0162	11/26	F.KAVGLQPAGDVNLP.-	sp|O95229|ZWINT_HUMAN,tr|A6NH27|A6NH27_HUMAN	1377.76	12200000
0.9998	Seq61411_HFX.35022.35022.2	0.0255	11/26	M.SGGTTMYPGIADRM.Q	sp|P68133|ACTS_HUMAN	1455.65	3820000
0.9999	Seq61411_HFX.09243.09243.2	0.0185	11/26	R.QAGPAPAAATAASK.K	sp|Q9BTC0|DIDO1_HUMAN	1210.63	2010000
0.9999	Seq61411_HFX.12247.12247.2	0.0128	11/26	L.AGHQTSAESWGTGR.A	sp|P36578|RL4_HUMAN	1443.65	55800000
0.9999	Seq61411_HFX.28317.28317.2	0.0141	11/26	L.SLGQSQHDLSQSAF.L	sp|Q9UIF9|BAZ2A_HUMAN	1503.7	8730000
0.9999	Seq61411_HFX.34177.34177.2	0.013	11/26	A.ALQKAGEVVPPAMY.Q	sp|Q5XKP0|MIC13_HUMAN	1472.77	31700000
0.9999	Seq61411_HFX.39228.39228.2	0.0186	11/26	F.SALLLEPYKPPSAQ.-	sp|O43681|ASNA_HUMAN,tr|A0A087WXS7|A0A087WXS7_HUMAN	1512.82	162000000
1	Seq61411_HFX.08440.08440.2	0.00022	11/26	R.GFSDSGGGPPAKQR.D	sp|Q9H307|PININ_HUMAN	1359.65	1430000
1	Seq61411_HFX.12323.12323.2	0.000377	11/26	A.SGGGVPTDEEQATG.L	sp|P10606|COX5B_HUMAN	1303.55	389000000
1	Seq61411_HFX.13159.13159.2	0.000635	11/26	R.TTSHGRVGATAAVY.S	sp|P0C0S5|H2AZ_HUMAN	1389.7	689000000
1	Seq61411_HFX.14473.14473.2	0.00684	11/26	R.HRGQAAQPEPSTGF.T	sp|Q9BVT8|TMUB1_HUMAN	1481.7	16900000
1	Seq61411_HFX.15921.15921.2	0.000323	11/26	R.WDQTADQTPGATPK.K	sp|O75533|SF3B1_HUMAN	1514.7	56100000
1	Seq61411_HFX.16286.16286.2	0.00942	11/26	R.WDQTADQTPGATPK.K	sp|O75533|SF3B1_HUMAN	1514.7	52500000
1	Seq61411_HFX.19521.19521.2	0.00395	11/26	K.ALAAAGYDVEKNNS.R	sp|P16402|H13_HUMAN	1421.68	7540000
1	Seq61411_HFX.19703.19703.2	0.00365	11/26	R.LSEKSVEERDSGSF.V	sp|P42166|LAP2A_HUMAN	1568.73	14500000
1	Seq61411_HFX.22212.22212.2	0.00259	11/26	Y.NSYGGYGGGGGGGY.N	sp|Q13151|ROA0_HUMAN	1221.47	67400000
1	Seq61411_HFX.22647.22647.2	0.00312	11/26	R.GHLSRPEAQSLSPY.T	sp|O94776|MTA2_HUMAN	1540.76	1190000
1	Seq61411_HFX.23739.23739.2	0.00476	11/26	R.SASASPLTPCSVTR.S	sp|Q3KQU3|MA7D1_HUMAN	1375.68	12300000
1	Seq61411_HFX.23785.23785.2	0.0104	11/26	R.SAGRTTSAGTGGMW.R	sp|P60468|SC61B_HUMAN	1338.6	5740000
1	Seq61411_HFX.25421.25421.2	0.00504	11/26	K.NSQGEEVAQRSTVF.K	sp|P20700|LMNB1_HUMAN	1550.73	6050000
1	Seq61411_HFX.26384.26384.2	0.00186	11/26	L.AIPSAAAAAAAAGR.L	sp|P26599|PTBP1_HUMAN	1167.64	180000000
1	Seq61411_HFX.27489.27489.2	0.000392	11/26	Y.DYGHGEVQDSYEAY.G	sp|Q07666|KHDR1_HUMAN	1631.64	20300000
1	Seq61411_HFX.27528.27528.2	0.00442	11/26	Y.ARPSSEVIKDANLY.L	sp|Q15717|ELAV1_HUMAN	1561.81	32500000
[truncated: 13,302 more rows]

## Sheet: PSMD2_KD2
probability	spectrum	expect	ions	peptide	protein	calc_neutral_pep_mass	peak_area
1	Seq61410_HFX.44090.44090.3	0.000383	10/100	F.SFVPPSKASLAPTPAASPVAPSAASF.S	sp|P35658|NU214_HUMAN	2454.28	10500000
1	Seq61410_HFX.39022.39022.3	0.00229	10/104	R.TAVAPSAVNLADPRTPTAPAVNLAGAR.T	sp|Q9UQ35|SRRM2_HUMAN	2600.4	936000
0.8545	Seq61410_HFX.33267.33267.4	0.26	10/108	Y.SGSYNDYLRAAQMHSGYQR.R	sp|Q96PK6|RBM14_HUMAN	2202.99	22600000
0.8966	Seq61410_HFX.11704.11704.4	0.272	10/108	R.KASHTPKKWPKKPKVPQST.-	sp|O76021|RL1D1_HUMAN	2172.25	10200000
0.9788	Seq61410_HFX.15098.15098.4	0.108	10/108	Y.HSHYHDEGYGPPPPHYEGR.R	sp|P14866|HNRPL_HUMAN	2230.96	31800000
0.9967	Seq61410_HFX.45119.45119.4	0.0467	10/108	Y.AICGAIRRMGESDDSILRL.A	sp|P63220|RS21_HUMAN	2075.06	10600000
0.9986	Seq61410_HFX.24254.24254.3	0.0296	10/108	R.SAPPTRGPPPSYGGSSRYDDYSSSRDGY.G	sp|P38159|RBMX_HUMAN	2978.31	1950000
1	Seq61410_HFX.41707.41707.3	7.18e-05	10/108	C.QGGDFTRHNGTGGKSIYGEKFEDENFIL.K	sp|P62937|PPIA_HUMAN	3115.46	2200000
1	Seq61410_HFX.53045.53045.4	0.000235	10/108	-.MQLKPMEINPEMLNKVLSR.L	sp|P09936|UCHL1_HUMAN,tr|D6R956|D6R956_HUMAN,tr|D6R974|D6R974_HUMAN,tr|D6RF53|D6RF53_HUMAN,tr|D6RE83|D6RE83_HUMAN	2270.19	5920000
0.848	Seq61410_HFX.40064.40064.4	0.365	10/114	M.AAPIDRVGQTIERMGSGVER.M	sp|P52272|HNRPM_HUMAN	2141.1	275000000
0.9394	Seq61410_HFX.25519.25519.4	0.0649	10/114	L.VIVKKGEKDIPGLTDTTVPR.R	sp|P62753|RS6_HUMAN	2165.24	18700000
0.9741	Seq61410_HFX.37619.37619.4	0.0921	10/114	W.QQGQFWGQKPWSQHYHQGYY.-	sp|Q00839|HNRPU_HUMAN,tr|A0A1W2PP35|A0A1W2PP35_HUMAN,tr|A0A1W2PPL4|A0A1W2PPL4_HUMAN,tr|A0A1X7SBS1|A0A1X7SBS1_HUMAN,tr|Q5RI18|Q5RI18_HUMAN,tr|A0A1W2PPH7|A0A1W2PPH7_HUMAN	2552.14	9780000
0.9797	Seq61410_HFX.16819.16819.2	0.165	10/12	L.AARPGPF.G	sp|Q9NZB2|F120A_HUMAN	714.381	4660000
0.9998	Seq61410_HFX.10386.10386.2	0.0257	10/12	Y.VYKVLKQ.V	sp|P58876|H2B1D_HUMAN	876.543	324000000
1	Seq61410_HFX.14133.14133.2	0.0142	10/12	P.GPPPPPP.P	sp|Q9Y2G1|MYRF_HUMAN	657.349	22200000
0.8556	Seq61410_HFX.28935.28935.4	0.35	10/120	R.SLYASSPGGVYATRSSAVRLR.S	sp|P08670|VIME_HUMAN	2197.16	46000000
0.9691	Seq61410_HFX.37634.37634.4	0.131	10/120	R.DSFDDRGPSLNPVLDYDHGSR.S	sp|P43243|MATR3_HUMAN	2361.06	14600000
0.9886	Seq61410_HFX.09289.09289.4	0.0405	10/120	T.GLTEGEGEGEEEKEPENLGKL.Q	sp|Q8N9I0|SYT2_HUMAN	2243.04	14100000
1	Seq61410_HFX.38563.38563.4	0.0026	10/120	L.LLPGELAKHAVSEGTKAVTKY.T	sp|P58876|H2B1D_HUMAN	2211.23	277000000
0.9704	Seq61410_HFX.05357.05357.4	0.116	10/126	R.EETDKEEPASKQQKTENGAGDQ.-	sp|P05455|LA_HUMAN	2418.08	19400000
0.9743	Seq61410_HFX.54422.54422.4	0.119	10/126	F.NLNPFEVLQIDPEVTDEEIKKR.F	sp|O75937|DNJC8_HUMAN	2625.36	1360000
0.984	Seq61410_HFX.55347.55347.4	0.0941	10/126	K.VVLDDKDYFLFRDGDILGKYVD.-	sp|P61604|CH10_HUMAN,tr|B8ZZ54|B8ZZ54_HUMAN	2604.31	6880000
1	Seq61410_HFX.63208.63208.4	0.00854	10/126	K.ASPESQEPLIQLVQAFVRHMQR.-	sp|Q5SRE5|NU188_HUMAN	2563.33	5550000
0.9475	Seq61410_HFX.42005.42005.4	0.176	10/132	L.AIVEALNGKEVAAQVKAPLVLKD.-	sp|Q99497|PARK7_HUMAN,tr|K7ELW0|K7ELW0_HUMAN,tr|K7EN27|K7EN27_HUMAN	2375.38	69800000
0.9773	Seq61410_HFX.04698.04698.5	0.075	10/136	M.PKRKAAGQGDMRQEPKRR.S	sp|P82970|HMGN5_HUMAN,tr|Q5JSK8|Q5JSK8_HUMAN,tr|Q5JSK7|Q5JSK7_HUMAN,tr|Q5JSL0|Q5JSL0_HUMAN	2108.15	7640000
0.9924	Seq61410_HFX.26558.26558.5	0.0453	10/136	M.SHRKFSAPRHGSLGFLPR.K	sp|P39023|RL3_HUMAN,tr|F8WCR1|F8WCR1_HUMAN	2049.11	10300000
0.9906	Seq61410_HFX.11699.11699.4	0.0734	10/138	R.FRHGFREGTTPKPKRAAVAASSSS.-	sp|P61927|RL37_HUMAN	2544.33	9980000
0.803	Seq61410_HFX.13564.13564.2	1.07	10/14	L.KEIDVEVR.K	sp|P08559|ODPA_HUMAN	986.54	12000000
0.8392	Seq61410_HFX.16581.16581.2	0.211	10/14	L.VEELPQPR.K	sp|Q9BYD1|RM13_HUMAN	966.513	60000000
0.9212	Seq61410_HFX.13240.13240.2	0.474	10/14	E.IGADIEDR.H	sp|P32322|P5CR1_HUMAN	887.435	136000000
0.9428	Seq61410_HFX.21236.21236.2	0.371	10/14	Y.SGVGLLSR.Q	sp|P27695|APEX1_HUMAN	787.455	16300000
0.9449	Seq61410_HFX.19642.19642.2	0.369	10/14	E.PPGPPPPP.P	sp|Q9NYV4|CDK12_HUMAN	754.401	7840000
0.9754	Seq61410_HFX.26673.26673.2	0.225	10/14	-.MKLLTHNL.L	sp|Q9UI30|TR112_HUMAN,tr|F5GX77|F5GX77_HUMAN	968.548	24400000
0.9921	Seq61410_HFX.38018.38018.2	0.121	10/14	Y.MLWLNASR.E	sp|Q08945|SSRP1_HUMAN	989.512	35600000
0.9949	Seq61410_HFX.18861.18861.2	0.0702	10/14	A.PPTPPPPP.P	sp|Q70E73|RAPH1_HUMAN	798.428	138000000
0.9958	Seq61410_HFX.13579.13579.2	0.0924	10/14	E.IGADIEDR.H	sp|P32322|P5CR1_HUMAN	887.435	123000000
0.9974	Seq61410_HFX.21807.21807.2	0.0684	10/14	S.KIQLPEDE.-	sp|Q9NX14|NDUBB_HUMAN	970.497	29200000
0.9975	Seq61410_HFX.19889.19889.2	0.0729	10/14	L.SVRNLSPY.V	sp|P23246|SFPQ_HUMAN	934.487	62800000
0.9982	Seq61410_HFX.12743.12743.2	0.0643	10/14	R.KVGLIAAR.R	sp|P62917|RL8_HUMAN	826.539	91300000
0.9982	Seq61410_HFX.38585.38585.2	0.0354	10/14	Y.YGPLRSVW.V	sp|P84103|SRSF3_HUMAN	976.513	9050000
0.999	Seq61410_HFX.14265.14265.2	0.041	10/14	L.LGQRPGPY.D	sp|P31942|HNRH3_HUMAN	886.466	94700000
0.9998	Seq61410_HFX.37842.37842.2	0.0227	10/14	R.MLEDRDLF.V	sp|Q14152|EIF3A_HUMAN	1037.49	52800000
0.9998	Seq61410_HFX.38318.38318.2	0.0245	10/14	Y.MLWLNASR.E	sp|Q08945|SSRP1_HUMAN	989.512	42500000
0.9999	Seq61410_HFX.14623.14623.2	0.0182	10/14	M.AMQRPGPY.D	sp|P55795|HNRH2_HUMAN	918.438	926000000
1	Seq61410_HFX.13692.13692.2	0.00344	10/14	R.HADVIPVR.R	sp|P22222|NS3CCNB1_HUMAN	905.508	141000000
1	Seq61410_HFX.24848.24848.2	0.000647	10/14	R.MGPVMDRM.A	sp|P52272|HNRPM_HUMAN	935.403	44800000
0.9576	Seq61410_HFX.39005.39005.5	0.132	10/144	C.VVMRDPASKRSRGFGFVTF.S	sp|P22626|ROA2_HUMAN	2156.13	44200000
0.9983	Seq61410_HFX.49467.49467.4	0.0362	10/144	R.MLDMKVNPIQGLASKWDYEKNEWKK.-	sp|P13073|COX41_HUMAN	3050.54	1180000
0.9918	Seq61410_HFX.51988.51988.4	0.0281	10/150	R.MGPAIERMGLSMERMVPAGMGAGLER.M	sp|P52272|HNRPM_HUMAN	2746.32	352000
1	Seq61410_HFX.49586.49586.4	0.00152	10/150	Y.KIGGIGTVPVGRVETGVLKPGMVVTF.A	sp|Q5VTE0|EF1A3_HUMAN	2610.49	38700000
0.8093	Seq61410_HFX.43739.43739.4	0.436	10/156	F.VRNVADDTRSEDLRREFGRYGPIVDVY.V	sp|O75494|SRS10_HUMAN	3196.6	1520000
0.8817	Seq61410_HFX.49313.49313.4	0.106	10/156	K.SRIFPGDTILETGEVIPPMKEFPDQHH.-	sp|O95139|NDUB6_HUMAN,tr|A0A087WZX2|A0A087WZX2_HUMAN	3089.53	836000
0.9792	Seq61410_HFX.08594.08594.4	0.107	10/156	R.LREKDKHIEEVRKNKESKDPADETEAD.-	sp|P16949|STMN1_HUMAN	3208.6	27800000
0.803	Seq61410_HFX.18656.18656.2	1.07	10/16	Y.AVDRAITHL.N	sp|P14866|HNRPL_HUMAN	994.556	226000000
0.8032	Seq61410_HFX.22472.22472.2	0.826	10/16	Y.KDSPSVWAA.V	sp|P07737|PROF1_HUMAN	959.471	277000000
0.8105	Seq61410_HFX.30546.30546.2	0.659	10/16	P.PPPLPPPPP.Q	sp|Q8N8D1|PDCD7_HUMAN,DECOY1_tr_32152	907.517	20100000
0.8307	Seq61410_HFX.12891.12891.2	0.171	10/16	T.SAESWGTGR.A	sp|P36578|RL4_HUMAN	949.425	4010000
0.8312	Seq61410_HFX.12738.12738.2	0.893	10/16	Y.TQSQFSAPR.D	sp|Q14444|CAPR1_HUMAN	1020.5	11500000
0.8331	Seq61410_HFX.16601.16601.2	0.889	10/16	K.YGINTDPPK.-	sp|Q9Y3B4|SF3B6_HUMAN	1003.5	5100000
0.853	Seq61410_HFX.07366.07366.2	0.793	10/16	L.GTLVTPAPS.Q	sp|Q99062|CSF3R_HUMAN	841.455	58000000
0.864	Seq61410_HFX.22514.22514.2	0.565	10/16	G.KIELEETIK.V	sp|P56556|NDUA6_HUMAN	1101.63	22300000
0.8925	Seq61410_HFX.26411.26411.2	0.603	10/16	Y.SQLVVETIR.R	sp|Q92522|H1X_HUMAN	1043.6	98500000
0.898	Seq61410_HFX.12672.12672.2	0.254	10/16	Y.SMAYGPAQH.A	sp|Q9NRX4|PHP14_HUMAN	960.412	28200000
0.9443	Seq61410_HFX.18035.18035.2	0.244	10/16	R.SGYYKVLGK.G	sp|P46776|RL27A_HUMAN	1013.55	4520000
0.9473	Seq61410_HFX.11266.11266.2	0.203	10/16	A.AVAIKAMAK.-	sp|P63241|IF5A1_HUMAN,sp|Q6IS14|IF5AL_HUMAN,tr|I3L504|I3L504_HUMAN	901.542	98300000
0.9529	Seq61410_HFX.36671.36671.2	0.139	10/16	R.LDHKFDLMY.A	sp|Q71U36|TBA1A_HUMAN	1180.56	8240000
0.9596	Seq61410_HFX.24280.24280.2	0.302	10/16	R.TLLKDFHDT.-	sp|O95376|ARI2_HUMAN	1088.55	5580000
0.969	Seq61410_HFX.47366.47366.2	0.144	10/16	R.TDGKVFQFL.N	sp|P83731|RL24_HUMAN	1053.55	43600000
0.9699	Seq61410_HFX.31609.31609.2	0.223	10/16	A.DLRKLAVNM.V	sp|Q13885|TBB2A_HUMAN	1058.59	25400000
0.9761	Seq61410_HFX.25968.25968.2	0.194	10/16	R.DSRDGWGGY.G	sp|Q14151|SAFB2_HUMAN	1011.4	67100000
0.9762	Seq61410_HFX.23232.23232.2	0.221	10/16	R.SPVFTDVGR.L	sp|P22222|NS3CCNB1_HUMAN	976.498	138000000
0.9804	Seq61410_HFX.17932.17932.2	0.168	10/16	R.SAINEVVTR.E	sp|P62899|RL31_HUMAN	987.535	135000000
0.9838	Seq61410_HFX.16963.16963.2	0.179	10/16	L.STGEKGFGY.K	sp|P62937|PPIA_HUMAN	944.424	474000000
0.9855	Seq61410_HFX.25389.25389.2	0.169	10/16	A.VLSLYASGR.T	sp|P68133|ACTS_HUMAN	964.534	5910000
0.9864	Seq61410_HFX.28088.28088.2	0.163	10/16	K.KLEDGPKFL.K	sp|Q5VTE0|EF1A3_HUMAN	1045.58	6280000
0.9891	Seq61410_HFX.28960.28960.2	0.146	10/16	R.PGTVALREI.R	sp|Q16695|H31T_HUMAN	954.55	4660000
0.9922	Seq61410_HFX.13873.13873.2	0.063	10/16	K.SFQQSSLSR.D	sp|P43243|MATR3_HUMAN	1038.51	42700000
0.9928	Seq61410_HFX.21430.21430.2	0.119	10/16	F.GLNVSSISR.K	sp|P82979|SARNP_HUMAN	931.509	95800000
0.9948	Seq61410_HFX.20248.20248.2	0.102	10/16	K.TIAPALVSK.K	sp|P06733|ENOA_HUMAN	898.549	141000000
0.9968	Seq61410_HFX.31820.31820.2	0.0354	10/16	M.VNFTVDQIR.A	sp|P13639|EF2_HUMAN	1090.58	535000000
0.9974	Seq61410_HFX.14932.14932.2	0.0743	10/16	F.GIGQDIQPK.R	sp|P62424|RL7A_HUMAN	954.513	93800000
0.9978	Seq61410_HFX.12324.12324.2	0.0695	10/16	E.EGEFSEARE.D	sp|Q71U36|TBA1A_HUMAN	1052.44	190000000
0.9984	Seq61410_HFX.13200.13200.2	0.0609	10/16	G.GGQYFAKPR.N	sp|P09651|ROA1_HUMAN	1022.53	16200000
0.9984	Seq61410_HFX.13369.13369.2	0.0607	10/16	A.VTVAPPGAR.Q	sp|Q00839|HNRPU_HUMAN	866.497	98700000
0.9988	Seq61410_HFX.26235.26235.2	0.0536	10/16	F.KQMEQISQF.L	sp|P37802|TAGL2_HUMAN	1137.55	25900000
0.9989	Seq61410_HFX.24148.24148.2	0.0522	10/16	R.TLLKDFHDT.-	sp|O95376|ARI2_HUMAN	1088.55	24700000
0.999	Seq61410_HFX.11626.11626.2	0.0499	10/16	G.KDSGPLSDP.L	sp|Q7L2E3|DHX30_HUMAN	914.434	87800000
0.9991	Seq61410_HFX.26745.26745.2	0.047	10/16	Y.SQLVVETIR.R	sp|Q92522|H1X_HUMAN	1043.6	98800000
0.9994	Seq61410_HFX.14017.14017.2	0.042	10/16	Q.TQGPPDYPR.F	sp|Q13405|RM49_HUMAN	1029.49	99400000
0.9995	Seq61410_HFX.18139.18139.2	0.0387	10/16	A.IQWGEDGRP.F	sp|P82933|RT09_HUMAN	1056.5	376000000
0.9995	Seq61410_HFX.20618.20618.2	0.0221	10/16	L.MAMQRPGPY.D	sp|P55795|HNRH2_HUMAN	1049.48	84700000
0.9996	Seq61410_HFX.12996.12996.2	0.0279	10/16	F.KDGLEMEKC.-	sp|P13693|TCTP_HUMAN,tr|J3KPG2|J3KPG2_HUMAN	1051.47	31000000
0.9997	Seq61410_HFX.17302.17302.2	0.0327	10/16	L.STGEKGFGY.K	sp|P62937|PPIA_HUMAN	944.424	724000000
0.9998	Seq61410_HFX.13795.13795.2	0.0252	10/16	L.QDGPDFQDR.V	sp|Q99757|THIOM_HUMAN	1076.45	73800000
0.9998	Seq61410_HFX.15269.15269.2	0.0244	10/16	F.GIGQDIQPK.R	sp|P62424|RL7A_HUMAN	954.513	124000000
0.9999	Seq61410_HFX.20496.20496.2	0.00596	10/16	R.VITEEEKNF.K	sp|P26373|RL13_HUMAN	1107.54	209000000
0.9999	Seq61410_HFX.26538.26538.2	0.0161	10/16	A.KLTISPDYA.Y	sp|P62942|FKB1A_HUMAN	1006.53	97700000
0.9999	Seq61410_HFX.29614.29614.2	0.0172	10/16	A.EHQINLIKV.D	sp|P25398|RS12_HUMAN	1092.63	53100000
0.9999	Seq61410_HFX.30187.30187.2	0.0239	10/16	T.PTYGDLNHL.V	sp|Q13885|TBB2A_HUMAN	1028.49	124000000
0.9999	Seq61410_HFX.32391.32391.2	0.0161	10/16	K.IDIGLPPPK.V	sp|Q96DV4|RM38_HUMAN	948.564	70000000
1	Seq61410_HFX.06529.06529.2	0.0078	10/16	R.FGSGM[147.04]NM[147.04]GR.L	sp|P52272|HNRPM_HUMAN	987.39	31600000
1	Seq61410_HFX.09949.09949.2	0.000298	10/16	L.YEDEDVKEA.L	sp|P14927|QCR7_HUMAN	1096.46	463000000
1	Seq61410_HFX.11303.11303.2	0.0126	10/16	W.SQHYHQGYY.-	sp|Q00839|HNRPU_HUMAN,tr|A0A087WVI9|A0A087WVI9_HUMAN,tr|A0A1W2PP35|A0A1W2PP35_HUMAN,tr|A0A1W2PPL4|A0A1W2PPL4_HUMAN,tr|A0A1X7SBS1|A0A1X7SBS1_HUMAN,tr|Q5RI18|Q5RI18_HUMAN,tr|A0A1W2PPH7|A0A1W2PPH7_HUMAN,tr|A0A1W2PQD4|A0A1W2PQD4_HUMAN	1181.49	140000000
1	Seq61410_HFX.21862.21862.2	0.0105	10/16	K.DAFADAVQR.A	sp|Q92945|FUBP2_HUMAN	991.472	64600000
1	Seq61410_HFX.27293.27293.2	0.00517	10/16	K.MGESSLRNF.T	sp|O60264|SMCA5_HUMAN	1039.48	8680000
1	Seq61410_HFX.30071.30071.2	0.00998	10/16	L.VEEPPADQW.K	sp|Q16718|NDUA5_HUMAN	1069.47	94200000
1	Seq61410_HFX.30965.30965.2	0.00101	10/16	Y.GFKIHPMAY.Q	sp|P67870|CSK2B_HUMAN	1062.53	47600000
1	Seq61410_HFX.31577.31577.2	0.00758	10/16	M.PVDLSKWSG.P	sp|P30086|PEBP1_HUMAN	987.503	24500000
1	Seq61410_HFX.31932.31932.2	0.000143	10/16	F.HRIIPGFM[147.04]C.Q	sp|A0A075B759|PAL4E_HUMAN	1088.53	103000000
1	Seq61410_HFX.32141.32141.2	0.00458	10/16	M.VNFTVDQIR.A	sp|P13639|EF2_HUMAN	1090.58	1350000000
1	Seq61410_HFX.33378.33378.2	0.00275	10/16	Y.LFRNIGLDD.-	sp|O60256|KPRB_HUMAN,tr|I3L0S1|I3L0S1_HUMAN	1061.55	71000000
1	Seq61410_HFX.36953.36953.2	0.0079	10/16	R.SLSERLMQM.S	sp|Q4VCS5|AMOT_HUMAN	1093.53	28800000
1	Seq61410_HFX.38325.38325.2	0.00271	10/16	C.SADEVQRFF.S	sp|P31943|HNRH1_HUMAN	1097.51	2830000
1	Seq61410_HFX.50982.50982.2	0.00961	10/16	E.AIQDLWQWR.K	sp|P06748|NPM_HUMAN	1214.62	6540000
0.9393	Seq61410_HFX.41888.41888.4	0.192	10/162	C.QGGDFTRHNGTGGKSIYGEKFEDENFIL.K	sp|P62937|PPIA_HUMAN	3115.46	215000000
0.8465	Seq61410_HFX.53947.53947.4	0.354	10/168	L.PEYGGTKVVLDDKDYFLFRDGDILGKYVD.-	sp|P61604|CH10_HUMAN,tr|B8ZZ54|B8ZZ54_HUMAN	3336.66	342000
0.9732	Seq61410_HFX.50445.50445.4	0.0804	10/168	Y.AIPQPDLTKLHQLAMQQSHFPMTHGNTGF.S	sp|Q15366|PCBP2_HUMAN	3244.59	31200000
0.9961	Seq61410_HFX.60616.60616.4	0.0115	10/168	K.GVGIISEGNETVEDIAARLNIPVSQVNPR.D	sp|P05023|AT1A1_HUMAN	3046.6	219000
0.9997	Seq61410_HFX.19160.19160.5	0.0197	10/168	R.AIGLKLRGKDIGKPIEKGPRAK.-	sp|O60869|EDF1_HUMAN	2344.44	2420000
0.9127	Seq61410_HFX.62794.62794.4	0.242	10/174	L.AAVLEYLTAEILELAGNAARDNKKTRIIPR.H	sp|Q93077|H2A1C_HUMAN	3308.86	251000
0.9901	Seq61410_HFX.50666.50666.5	0.0678	10/176	C.RIYVGNLPPDIRTKDIEDVFYKY.G	sp|Q07955|SRSF1_HUMAN	2813.48	3200000
0.8443	Seq61410_HFX.37006.37006.2	0.838	10/18	R.TPGNRIVYLY.T	sp|P49207|RL34_HUMAN	1194.64	44100000
0.8479	Seq61410_HFX.27389.27389.2	0.583	10/18	R.STNILDNMGK.S	sp|O75717|WDHD1_HUMAN	1091.53	7320000
0.85	Seq61410_HFX.11786.11786.2	0.694	10/18	P.FGGGM[147.04]ENMGR.F	sp|P52272|HNRPM_HUMAN	1070.43	5980000
0.8542	Seq61410_HFX.33131.33131.2	0.787	10/18	F.QQGKIPPTPF.S	sp|P09234|RU1C_HUMAN	1111.6	20300000
0.8714	Seq61410_HFX.34899.34899.2	0.702	10/18	L.PPPPPPPPPP.A	sp|Q7Z7A4|PXK_HUMAN	988.538	23600000
0.8924	Seq61410_HFX.26186.26186.2	0.451	10/18	K.GGPDFSNLEK.-	sp|Q8WVJ2|NUDC2_HUMAN,tr|E5RFP0|E5RFP0_HUMAN	1062.5	24700000
0.8964	Seq61410_HFX.35143.35143.2	0.585	10/18	R.INEILSNALK.R	sp|P52272|HNRPM_HUMAN	1113.64	73600000
0.9032	Seq61410_HFX.20289.20289.2	0.0795	10/18	K.AEPVEVVAPR.G	sp|P09874|PARP1_HUMAN	1065.58	10200000
0.9155	Seq61410_HFX.13289.13289.2	0.338	10/18	F.KSQVVAGTNY.F	sp|P04080|CYTB_HUMAN	1065.55	19700000
0.9265	Seq61410_HFX.16675.16675.2	0.293	10/18	F.EGEPGNKVNL.A	sp|P30044|PRDX5_HUMAN	1055.52	161000000
0.9392	Seq61410_HFX.29662.29662.2	0.328	10/18	A.IAERYLVPQA.R	sp|P36776|LONM_HUMAN	1158.64	18200000
0.9406	Seq61410_HFX.07485.07485.2	0.361	10/18	S.KTEQGPQVDE.T	sp|P05091|ALDH2_HUMAN	1129.53	41200000
0.9422	Seq61410_HFX.15328.15328.2	0.381	10/18	K.STMGKPQRLY.-	sp|P62906|RL10A_HUMAN	1179.61	34600000
0.9512	Seq61410_HFX.22310.22310.2	0.234	10/18	V.KVGDKVLLPE.Y	sp|P61604|CH10_HUMAN	1096.65	9990000
0.9605	Seq61410_HFX.12259.12259.2	0.185	10/18	R.LSSSASREPY.K	sp|Q96MU7|YTDC1_HUMAN	1095.52	41900000
0.9745	Seq61410_HFX.16505.16505.2	0.23	10/18	R.GGPPGPPISR.G	sp|Q04637|IF4G1_HUMAN	933.503	72200000
0.976	Seq61410_HFX.38881.38881.2	0.168	10/18	F.SLEYPTISLH.A	sp|P54105|ICLN_HUMAN	1158.59	19400000
0.9772	Seq61410_HFX.22643.22643.2	0.216	10/18	V.KVGDKVLLPE.Y	sp|P61604|CH10_HUMAN	1096.65	275000000
0.9799	Seq61410_HFX.24891.24891.2	0.201	10/18	W.SGLMALGNSR.H	sp|Q8TCJ2|STT3B_HUMAN	1004.51	19300000
0.9803	Seq61410_HFX.08202.08202.2	0.199	10/18	D.PAATSVAAAR.K	sp|O00762|UBE2C_HUMAN	913.498	30000000
0.9814	Seq61410_HFX.34709.34709.2	0.193	10/18	M.KEIAEAYLGY.P	sp|P0DMV8|HS71A_HUMAN	1155.58	2850000
0.9828	Seq61410_HFX.17945.17945.2	0.185	10/18	N.IQDGPDFQDR.V	sp|Q99757|THIOM_HUMAN	1189.54	145000000
0.9836	Seq61410_HFX.10636.10636.2	0.18	10/18	K.EARNVTMETE.-	sp|P49458|SRP09_HUMAN	1178.52	59800000
0.9845	Seq61410_HFX.13162.13162.2	0.175	10/18	R.VLEEGSVEAR.T	sp|Q96CT7|CC124_HUMAN	1087.55	168000000
0.9855	Seq61410_HFX.16148.16148.2	0.169	10/18	R.GGPPGPPISR.G	sp|Q04637|IF4G1_HUMAN	933.503	46800000
0.9857	Seq61410_HFX.22356.22356.2	0.141	10/18	M.PRKIEEIKDF.L	sp|P63173|RL38_HUMAN,tr|J3KSP2|J3KSP2_HUMAN,tr|J3QL01|J3QL01_HUMAN,tr|J3KT73|J3KT73_HUMAN	1273.7	22900000
0.9866	Seq61410_HFX.20636.20636.2	0.0768	10/18	Y.KEAQAAMEGL.N	sp|Q9Y5S9|RBM8A_HUMAN	1046.51	4420000
0.9881	Seq61410_HFX.15651.15651.2	0.0951	10/18	R.MFGGPGTASR.P	sp|P08670|VIME_HUMAN	979.455	17100000
0.9882	Seq61410_HFX.11937.11937.2	0.03	10/18	L.KVDEVKISSA.V	sp|P51970|NDUA8_HUMAN	1074.59	24900000
0.9902	Seq61410_HFX.23155.23155.2	0.138	10/18	R.GGNFGFGDSR.G	sp|P22626|ROA2_HUMAN	1012.44	13900000
0.9906	Seq61410_HFX.30977.30977.2	0.13	10/18	K.TNVPVKLFAR.S	sp|Q9UKM9|RALY_HUMAN	1143.68	18600000
0.9939	Seq61410_HFX.08472.08472.2	0.11	10/18	Q.RTQAPAVATT.-	sp|P15880|RS2_HUMAN,tr|H0YEN5|H0YEN5_HUMAN,tr|E9PQD7|E9PQD7_HUMAN	1014.55	10500000
0.9939	Seq61410_HFX.12101.12101.2	0.11	10/18	Y.TAQTSQPTNY.T	sp|Q92734|TFG_HUMAN	1109.5	80700000
0.994	Seq61410_HFX.21995.21995.2	0.109	10/18	R.QIYNPPSGKY.S	sp|Q9BZZ5|API5_HUMAN	1165.58	15200000
0.9942	Seq61410_HFX.19128.19128.2	0.107	10/18	Y.SLGSALRPST.S	sp|P08670|VIME_HUMAN	987.535	533000000
0.995	Seq61410_HFX.48068.48068.2	0.0999	10/18	L.RKLFIGGLSF.E	sp|Q32P51|RA1L2_HUMAN	1136.67	20300000
0.9961	Seq61410_HFX.13527.13527.2	0.0894	10/18	E.HGIDPTGTYH.G	sp|P07437|TBB5_HUMAN	1096.49	15700000
0.9962	Seq61410_HFX.43282.43282.2	0.0881	10/18	K.LAVNMVPFPR.L	sp|Q13885|TBB2A_HUMAN	1142.63	106000000
0.9964	Seq61410_HFX.22015.22015.2	0.0856	10/18	Y.SQLVVETIRR.L	sp|Q92522|H1X_HUMAN	1199.7	141000000
0.997	Seq61410_HFX.09411.09411.2	0.0789	10/18	R.GGHQNSYKPY.-	sp|Q14103|HNRPD_HUMAN,tr|H0YA96|H0YA96_HUMAN	1149.52	12500000
0.9972	Seq61410_HFX.16469.16469.2	0.0776	10/18	H.APAVTQHAPY.F	sp|P30048|PRDX3_HUMAN	1053.52	54900000
0.9973	Seq61410_HFX.21350.21350.2	0.0761	10/18	R.HWGGNVLGPK.S	sp|P62424|RL7A_HUMAN	1063.56	51300000
0.9973	Seq61410_HFX.50631.50631.2	0.0736	10/18	K.INEIRTLIDL.-	sp|Q14527|HLTF_HUMAN,tr|A0A0C4DGA6|A0A0C4DGA6_HUMAN	1198.69	11000000
0.9976	Seq61410_HFX.12733.12733.2	0.0671	10/18	K.AGFAGDDAPR.A	sp|P0CG38|POTEI_HUMAN	975.441	82600000
0.9976	Seq61410_HFX.42744.42744.2	0.0698	10/18	T.TDLFGRDLSY.C	sp|P52597|HNRPF_HUMAN	1185.57	54100000
0.9976	Seq61410_HFX.56634.56634.2	0.0579	10/18	R.KIDYSWIAAL.-	sp|Q8IWA0|WDR75_HUMAN	1178.63	25800000
0.9978	Seq61410_HFX.11146.11146.2	0.0695	10/18	A.SSPGGVYATR.S	sp|P08670|VIME_HUMAN	993.488	112000000
0.9982	Seq61410_HFX.50063.50063.2	0.0639	10/18	M.VARVWSLMRF.L	sp|Q5XKP0|MIC13_HUMAN,tr|K7EIR2|K7EIR2_HUMAN	1263.69	10100000
0.9983	Seq61410_HFX.11169.11169.2	0.0599	10/18	S.PGPKDEDEDY.L	sp|O75880|SCO1_HUMAN	1163.46	26000000
0.9983	Seq61410_HFX.17228.17228.2	0.0617	10/18	K.KEDEIPETVS.L	sp|Q96A26|F162A_HUMAN	1145.55	409000000
0.9986	Seq61410_HFX.12547.12547.2	0.0578	10/18	R.DSYESYGNSR.S	sp|P38159|RBMX_HUMAN	1176.47	9230000
0.9986	Seq61410_HFX.44992.44992.2	0.0255	10/18	R.TKALWLPMGD.-	sp|Q8IZ83|A16A1_HUMAN,tr|F5H4B6|F5H4B6_HUMAN	1130.58	6410000
0.9989	Seq61410_HFX.33718.33718.2	0.051	10/18	G.APGIISASPY.A	tr|A0A0U1RRM4|A0A0U1RRM4_HUMAN	974.507	37200000
0.9989	Seq61410_HFX.38036.38036.2	0.0459	10/18	R.TFSWASVTSK.N	sp|Q13283|G3BP1_HUMAN	1112.55	6110000
0.999	Seq61410_HFX.36006.36006.2	0.0224	10/18	R.DGDILGKYVD.-	sp|P61604|CH10_HUMAN,tr|B8ZZ54|B8ZZ54_HUMAN	1093.53	123000000
0.999	Seq61410_HFX.37996.37996.2	0.0278	10/18	A.GPTALLAHEI.G	sp|Q99497|PARK7_HUMAN	1020.56	6400000
0.999	Seq61410_HFX.42375.42375.2	0.0325	10/18	Y.GWTANMERIM.K	sp|P08238|HS90B_HUMAN	1207.55	1880000
0.9995	Seq61410_HFX.11310.11310.2	0.0371	10/18	S.KEPIEEEPTG.A	sp|Q6IQ49|SDE2_HUMAN	1127.53	4050000
0.9996	Seq61410_HFX.25400.25400.2	0.0363	10/18	L.KDDVPEEVKL.R	sp|Q96SZ6|CK5P1_HUMAN	1170.61	50200000
0.9996	Seq61410_HFX.25436.25436.2	0.0185	10/18	L.KDDVPEEVKL.R	sp|Q96SZ6|CK5P1_HUMAN	1170.61	50200000
0.9997	Seq61410_HFX.07562.07562.2	0.0234	10/18	R.NANAEPAVQR.T	sp|P14209|CD99_HUMAN	1068.53	89300000
0.9998	Seq61410_HFX.07317.07317.2	0.0247	10/18	Y.HSEPVEDEKP.-	sp|P26196|DDX6_HUMAN	1165.53	8210000
0.9998	Seq61410_HFX.13290.13290.2	0.0255	10/18	L.MFKTEGPDSD.-	sp|P04637|P53_HUMAN,tr|A0A087X1Q1|A0A087X1Q1_HUMAN,tr|A0A087WZU8|A0A087WZU8_HUMAN	1125.46	14400000
0.9998	Seq61410_HFX.45223.45223.2	0.0292	10/18	F.SYYGPLRTVW.L	sp|Q16629|SRSF7_HUMAN	1240.62	25600000
0.9999	Seq61410_HFX.11391.11391.2	0.0166	10/18	R.AAESAEIEPR.N	sp|Q9NS91|RAD18_HUMAN	1071.52	12700000
0.9999	Seq61410_HFX.11717.11717.2	0.0112	10/18	S.NADEEDIRNA.L	sp|P51553|IDH3G_HUMAN	1145.49	270000000
0.9999	Seq61410_HFX.13049.13049.2	0.0126	10/18	R.RGGDGYDGGY.G	sp|P31942|HNRH3_HUMAN	1015.4	23000000
0.9999	Seq61410_HFX.14208.14208.2	0.0207	10/18	A.PGAEFAPNKR.R	sp|Q15233|NONO_HUMAN	1085.56	38900000
0.9999	Seq61410_HFX.16887.16887.2	0.0158	10/18	K.KEDEIPETVS.L	sp|Q96A26|F162A_HUMAN	1145.55	390000000
0.9999	Seq61410_HFX.20362.20362.2	0.0197	10/18	K.LFNPPEESEK.-	sp|Q9NRP2|COXM2_HUMAN,tr|H3BPP2|H3BPP2_HUMAN	1188.57	192000000
0.9999	Seq61410_HFX.21501.21501.2	0.0174	10/18	Y.APVISAEKAY.H	sp|Q71U36|TBA1A_HUMAN	1047.56	36400000
0.9999	Seq61410_HFX.36281.36281.2	0.0174	10/18	L.RFPGQLNADL.R	sp|Q13885|TBB2A_HUMAN	1129.59	3850000
0.9999	Seq61410_HFX.40483.40483.2	0.0183	10/18	T.EWLDGKHVVF.G	sp|P62937|PPIA_HUMAN	1228.62	103000000
1	Seq61410_HFX.06444.06444.2	0.0126	10/18	P.DPAKSAPAPK.K	sp|P23527|H2B1O_HUMAN	980.529	39800000
1	Seq61410_HFX.08074.08074.2	0.00369	10/18	R.AQTMSNSGIK.-	sp|Q12904|AIMP1_HUMAN	1035.5	27200000
1	Seq61410_HFX.12232.12232.2	0.00152	10/18	K.AIEENNNFSK.M	sp|P16949|STMN1_HUMAN	1164.54	61100000
1	Seq61410_HFX.12742.12742.2	0.00465	10/18	Y.SGQNSMGGYD.-	sp|P52597|HNRPF_HUMAN	1014.37	176000000
1	Seq61410_HFX.15858.15858.2	0.00172	10/18	Y.HQVAPSPAGY.Q	sp|O00267|SPT5H_HUMAN	1025.49	123000000
1	Seq61410_HFX.16033.16033.2	0.00563	10/18	F.VGSVREGQGF.A	sp|Q9P031|TAP26_HUMAN	1034.51	62600000
1	Seq61410_HFX.19924.19924.2	0.00816	10/18	A.PESEETPLTA.A	sp|Q8IXM3|RM41_HUMAN	1072.49	154000000
1	Seq61410_HFX.23045.23045.2	0.0117	10/18	C.AADLGLNKGY.R	sp|P49773|HINT1_HUMAN	1020.52	54300000
1	Seq61410_HFX.23686.23686.2	0.00506	10/18	K.LDEQEPFPHS.-	sp|O43716|GATC_HUMAN,tr|H0YIV9|H0YIV9_HUMAN	1197.53	50200000
1	Seq61410_HFX.30386.30386.2	0.0105	10/18	V.VDGAFKEVKL.S	sp|P32119|PRDX2_HUMAN	1104.62	23500000
1	Seq61410_HFX.30743.30743.2	0.00811	10/18	Y.SIYVYKVLKQ.V	sp|Q8N257|H2B3B_HUMAN	1239.72	13700000
1	Seq61410_HFX.30849.30849.2	0.00211	10/18	F.TCYLDAGLAR.T	sp|P46777|RL5_HUMAN	1081.52	38300000
1	Seq61410_HFX.31182.31182.2	0.0115	10/18	F.TCYLDAGLAR.T	sp|P46777|RL5_HUMAN	1081.52	7350000
1	Seq61410_HFX.32103.32103.2	0.0132	10/18	Y.IDVPVPEVQR.R	sp|O95299|NDUAA_HUMAN	1150.63	222000000
1	Seq61410_HFX.32427.32427.2	0.0104	10/18	Y.IDVPVPEVQR.R	sp|O95299|NDUAA_HUMAN	1150.63	193000000
1	Seq61410_HFX.35510.35510.2	0.00143	10/18	K.IKAIPQLQGY.L	sp|Q02878|RL6_HUMAN	1129.65	44500000
1	Seq61410_HFX.35545.35545.2	0.0135	10/18	M.VNFTVDQIRA.L	sp|P13639|EF2_HUMAN	1161.61	9590000
1	Seq61410_HFX.36136.36136.2	0.00885	10/18	Y.LFNFASAATK.K	sp|Q96A49|SYAP1_HUMAN	1068.56	21300000
1	Seq61410_HFX.37993.37993.2	0.000332	10/18	M.GESDDSILRL.A	sp|P63220|RS21_HUMAN	1103.55	52700000
1	Seq61410_HFX.38298.38298.2	0.0142	10/18	A.GPTALLAHEI.G	sp|Q99497|PARK7_HUMAN	1020.56	12000000
1	Seq61410_HFX.39191.39191.2	0.0105	10/18	F.SLEYPTISLH.A	sp|P54105|ICLN_HUMAN	1158.59	17200000
1	Seq61410_HFX.39228.39228.2	0.00287	10/18	R.FVNVVPTFGK.K	sp|P62861|RS30_HUMAN	1106.61	54400000
1	Seq61410_HFX.39251.39251.2	0.00834	10/18	R.TLLEQLDDDQ.-	sp|O75400|PR40A_HUMAN	1188.55	45000000
1	Seq61410_HFX.39552.39552.2	0.00203	10/18	R.TLLEQLDDDQ.-	sp|O75400|PR40A_HUMAN	1188.55	102000000
1	Seq61410_HFX.40672.40672.2	0.000694	10/18	R.AFPMPGFDEH.-	sp|P34897|GLYM_HUMAN	1146.48	178000000
1	Seq61410_HFX.43153.43153.2	0.00137	10/18	M.SPEDSWVSKW.Q	sp|P63272|SPT4H_HUMAN	1219.55	3830000
1	Seq61410_HFX.44227.44227.2	0.00133	10/18	L.GWVRPDLGEL.S	sp|P51970|NDUA8_HUMAN	1140.59	28200000
1	Seq61410_HFX.45707.45707.2	0.00573	10/18	L.PADFGRLVNL.Q	sp|Q96AG4|LRC59_HUMAN	1100.6	41200000
1	Seq61410_HFX.45849.45849.2	0.00396	10/18	G.QAFELILSPR.S	sp|P16949|STMN1_HUMAN	1172.66	6370000
1	Seq61410_HFX.46239.46239.2	0.0115	10/18	F.RAIMEMPSFY.S	sp|P55265|DSRAD_HUMAN	1243.57	58200000
1	Seq61410_HFX.46524.46524.2	0.00794	10/18	F.RAIMEMPSFY.S	sp|P55265|DSRAD_HUMAN	1243.57	125000000
1	Seq61410_HFX.50115.50115.2	0.000503	10/18	L.QGPGPWGFRL.V	sp|O00151|PDLI1_HUMAN	1113.57	48700000
0.835	Seq61410_HFX.60610.60610.4	0.391	10/180	S.VELSGTAGLTPPTTPPHKANQDNPFRASPKL.K	sp|Q9UBK2|PRGC1_HUMAN	3240.69	943000
0.9999	Seq61410_HFX.62023.62023.4	0.0105	10/180	M.PGIVELPTLEELKVDEVKISSAVLKAAAHHY.G	sp|P51970|NDUA8_HUMAN	3355.84	567000
1	Seq61410_HFX.04936.04936.5	0.00316	10/184	M.PDPAKSAPAPKKGSKKAVTKVQKK.D	sp|Q5QNW6|H2B2F_HUMAN	2488.49	21200000
0.9915	Seq61410_HFX.54562.54562.4	0.0638	10/186	Y.LVYDQELLGPSDKSQAALQKAGEVVPPAMYQF.S	sp|Q5XKP0|MIC13_HUMAN	3491.76	21500000
0.999	Seq61410_HFX.51891.51891.4	0.014	10/192	P.LISVYSEKGESSGKNVTLPAVFKAPIRPDIVNF.V	sp|P36578|RL4_HUMAN	3574.94	1600000
0.8254	Seq61410_HFX.24433.24433.2	0.94	10/20	Y.FEYIEENKYSR.A	sp|Q00839|HNRPU_HUMAN	1476.69	0
0.8272	Seq61410_HFX.27111.27111.2	0.37	10/20	Y.NSILTTHTTLE.H	sp|Q71U36|TBA1A_HUMAN	1228.63	203000000
0.8297	Seq61410_HFX.21548.21548.2	0.367	10/20	R.LSVASTPISQR.R	sp|Q9BXS6|NUSAP_HUMAN	1157.64	10000000
0.8316	Seq61410_HFX.07087.07087.2	0.899	10/20	M.TVEGPPPKDTG.L	sp|P63162|RSMN_HUMAN	1096.54	5160000
0.8426	Seq61410_HFX.08696.08696.2	0.771	10/20	L.KTTNGKIEESP.E	sp|Q9BXX2|AN30B_HUMAN	1202.61	39700000
0.8476	Seq61410_HFX.07958.07958.2	0.134	10/20	S.LQEDEPENDAK.K	sp|Q9NPL8|TIDC1_HUMAN	1286.56	15400000
0.8549	Seq61410_HFX.35604.35604.2	0.549	10/20	R.IALTDNALIAR.S	sp|P18124|RL7_HUMAN	1169.68	28300000
0.8569	Seq61410_HFX.46008.46008.2	0.103	10/20	R.TDGKVFQFLNA.K	sp|P83731|RL24_HUMAN	1238.63	719000
0.8626	Seq61410_HFX.12914.12914.2	0.745	10/20	R.MGRGPGPLQER.S	sp|P43243|MATR3_HUMAN	1196.61	27200000
0.8668	Seq61410_HFX.35641.35641.2	0.603	10/20	M.VRMNVLADALK.S	sp|P62244|RS15A_HUMAN,tr|I3L303|I3L303_HUMAN,tr|H3BV27|H3BV27_HUMAN,tr|I3L3P7|I3L3P7_HUMAN,tr|H3BT37|H3BT37_HUMAN,tr|I3L246|I3L246_HUMAN	1228.7	125000000
0.8824	Seq61410_HFX.27337.27337.2	0.598	10/20	K.VLLVPGPEKEN.-	sp|Q99536|VAT1_HUMAN,tr|K7EJM4|K7EJM4_HUMAN	1193.67	14500000
0.8842	Seq61410_HFX.37086.37086.2	0.416	10/20	N.LDIERPTYTNL.N	sp|Q71U36|TBA1A_HUMAN	1333.69	51500000
0.8853	Seq61410_HFX.16698.16698.2	0.395	10/20	K.ILADQQDKYMK.-	sp|Q9Y265|RUVB1_HUMAN,tr|H7C4G5|H7C4G5_HUMAN	1351.68	57600000
0.8923	Seq61410_HFX.18769.18769.2	0.604	10/20	A.QALRDNSTMGY.M	sp|P08238|HS90B_HUMAN	1254.57	111000000
0.9038	Seq61410_HFX.37578.37578.2	0.208	10/20	L.ATGDMLRAMVA.S	sp|P54819|KAD2_HUMAN	1134.55	53700000
0.9102	Seq61410_HFX.16932.16932.2	0.514	10/20	R.NFSDNQLQEGK.N	sp|P37802|TAGL2_HUMAN	1278.58	9010000
0.9132	Seq61410_HFX.11994.11994.2	0.27	10/20	G.QFEPSETTAKS.-	sp|Q5JTJ3|COA6_HUMAN,tr|X6R5Z6|X6R5Z6_HUMAN	1223.57	4480000
0.9165	Seq61410_HFX.06935.06935.2	0.495	10/20	Y.GRDGM[147.04]DNQGGY.G	sp|P31942|HNRH3_HUMAN	1184.45	6060000
0.9175	Seq61410_HFX.15813.15813.2	0.205	10/20	R.QASRSTAYEDY.Y	sp|O43390|HNRPR_HUMAN	1289.55	8260000
0.9282	Seq61410_HFX.44483.44483.2	0.195	10/20	A.SEGPLKGILGY.T	sp|P04406|G3P_HUMAN	1132.61	8210000
0.932	Seq61410_HFX.44821.44821.2	0.248	10/20	Y.TLGVKQLIVGV.N	sp|Q05639|EF1A2_HUMAN,tr|A0A2R8Y660|A0A2R8Y660_HUMAN	1125.71	22700000
0.9322	Seq61410_HFX.19685.19685.2	0.395	10/20	K.ATEISTAVVQR.S	sp|Q8N3X1|FNBP4_HUMAN	1173.64	8000000
0.9325	Seq61410_HFX.51657.51657.2	0.424	10/20	K.SLCIPFKPLCE.L	sp|P07814|SYEP_HUMAN	1248.62	13500000
0.9374	Seq61410_HFX.48329.48329.2	0.242	10/20	R.SLSERLMQMSL.A	sp|Q4VCS5|AMOT_HUMAN	1293.64	14900000
0.9446	Seq61410_HFX.09794.09794.2	0.134	10/20	R.DGQVINETSQH.H	sp|P08670|VIME_HUMAN	1226.55	17800000
0.9593	Seq61410_HFX.38577.38577.2	0.0787	10/20	P.ARPWPLPPPPQ.V	sp|Q9NWR8|MCUB_HUMAN	1254.69	3370000
0.9613	Seq61410_HFX.35912.35912.2	0.109	10/20	F.LENVIRDAVTY.T	sp|P62805|H4_HUMAN	1291.68	13300000
0.9618	Seq61410_HFX.09572.09572.2	0.198	10/20	A.VSEGTKAVTKY.T	sp|P58876|H2B1D_HUMAN	1181.63	101000000
0.9644	Seq61410_HFX.15872.15872.2	0.0906	10/20	K.ALQQEQEIEQR.L	sp|Q86YP4|P66A_HUMAN	1370.68	8140000
0.9661	Seq61410_HFX.23255.23255.2	0.148	10/20	Y.QMKNPNGPYPY.T	sp|P14866|HNRPL_HUMAN	1307.6	23900000
0.9661	Seq61410_HFX.25668.25668.2	0.0759	10/20	A.VLEEGTDVVIK.M	sp|Q9NSE4|SYIM_HUMAN	1200.66	6940000
0.9687	Seq61410_HFX.12599.12599.2	0.259	10/20	T.RSLGDVDDGDT.V	sp|Q969S9|RRF2M_HUMAN	1148.49	8710000
0.9745	Seq61410_HFX.37997.37997.2	0.18	10/20	A.TDNQAIKALLQ.-	sp|P58546|MTPN_HUMAN,tr|C9JL85|C9JL85_HUMAN	1213.67	5410000
0.977	Seq61410_HFX.40127.40127.2	0.217	10/20	-.M[147.04]KVELCSFSGY.K	sp|P83731|RL24_HUMAN,tr|C9JXB8|C9JXB8_HUMAN,tr|C9JNW5|C9JNW5_HUMAN	1278.56	29200000
0.9798	Seq61410_HFX.46462.46462.2	0.137	10/20	L.KKDEDLFREWL.K	sp|O75531|BAF_HUMAN	1477.76	1120000
0.9805	Seq61410_HFX.16048.16048.2	0.198	10/20	Y.GQGGMSGGGWR.G	sp|P31942|HNRH3_HUMAN	1048.45	51100000
0.9807	Seq61410_HFX.45575.45575.2	0.197	10/20	-.MKVELCSFSGY.K	sp|P83731|RL24_HUMAN,tr|C9JXB8|C9JXB8_HUMAN,tr|C9JNW5|C9JNW5_HUMAN	1262.57	25300000
0.9819	Seq61410_HFX.06503.06503.2	0.1	10/20	F.STQTAEDKEEP.L	sp|Q12931|TRAP1_HUMAN	1233.54	23400000
0.9821	Seq61410_HFX.40378.40378.2	0.0799	10/20	A.GAPPQPQDLEF.T	sp|P22695|QCR2_HUMAN	1197.57	4790000
0.9829	Seq61410_HFX.28118.28118.2	0.111	10/20	R.VLTQEDFQKIR.M	sp|Q9NVU7|SDA1_HUMAN	1375.75	6530000
0.9833	Seq61410_HFX.23872.23872.2	0.182	10/20	R.SLGTADVHFER.K	sp|Q86V81|THOC4_HUMAN	1230.6	13300000
0.9838	Seq61410_HFX.14062.14062.2	0.0631	10/20	M.NVAEVDKVTGR.F	sp|P63220|RS21_HUMAN	1186.63	149000000
0.9838	Seq61410_HFX.27848.27848.2	0.179	10/20	E.KEIELPKEVPE.K	sp|Q12849|GRSF1_HUMAN	1309.71	37600000
0.9859	Seq61410_HFX.34322.34322.2	0.0348	10/20	L.KSWNETLTSRL.A	sp|O75947|ATP5H_HUMAN	1333.7	40600000
0.9867	Seq61410_HFX.13279.13279.2	0.147	10/20	K.TPGPGAQSALR.A	sp|P62263|RS14_HUMAN	1053.56	55500000
0.9884	Seq61410_HFX.32637.32637.2	0.132	10/20	R.TIAQDYGVLKA.D	sp|Q06830|PRDX1_HUMAN	1177.63	40100000
0.9887	Seq61410_HFX.24091.24091.2	0.0828	10/20	R.SGRFGGNPGGF.G	sp|Q13148|TADBP_HUMAN	1051.48	134000000
0.9887	Seq61410_HFX.37376.37376.2	0.115	10/20	M.GFGDLKSPAGL.Q	sp|P24534|EF1B_HUMAN,tr|F8WFC9|F8WFC9_HUMAN,tr|C9JZW3|C9JZW3_HUMAN,tr|F8WF65|F8WF65_HUMAN,tr|F2Z2G2|F2Z2G2_HUMAN	1060.56	34500000
0.9892	Seq61410_HFX.12961.12961.2	0.126	10/20	Y.SAADRSM[147.04]MSSY.S	sp|P18583|SON_HUMAN	1220.48	9790000
0.9894	Seq61410_HFX.26442.26442.2	0.126	10/20	K.IGGIGTVPVGR.V	sp|Q05639|EF1A2_HUMAN	1024.6	79800000
0.9903	Seq61410_HFX.40673.40673.2	0.103	10/20	A.GAPPQPQDLEF.T	sp|P22695|QCR2_HUMAN	1197.57	11100000
0.9906	Seq61410_HFX.16805.16805.2	0.086	10/20	R.LVTTGVLKQTK.G	sp|P07305|H10_HUMAN	1186.73	8720000
0.9916	Seq61410_HFX.30113.30113.2	0.128	10/20	L.FAVTVAPPGAR.Q	sp|Q00839|HNRPU_HUMAN	1084.6	45500000
0.9918	Seq61410_HFX.30093.30093.2	0.121	10/20	R.QAILGEHPSSF.R	sp|Q8WVV9|HNRLL_HUMAN	1184.58	45200000
0.9923	Seq61410_HFX.25083.25083.2	0.105	10/20	R.VLRPPGGGSNF.S	sp|Q9UK76|JUPI1_HUMAN	1099.58	6670000
0.9923	Seq61410_HFX.25229.25229.2	0.123	10/20	R.KRQHEEPESFF.T	sp|P0DME0|SETLP_HUMAN	1432.67	41800000
0.9934	Seq61410_HFX.08375.08375.2	0.114	10/20	K.VKADRDESSPY.A	sp|P62263|RS14_HUMAN	1265.59	21500000
0.9937	Seq61410_HFX.36106.36106.2	0.0473	10/20	R.PGDRYDGMVGF.S	sp|P61978|HNRPK_HUMAN	1212.52	3800000
0.9938	Seq61410_HFX.12496.12496.2	0.111	10/20	A.FSGGSSEPSQP.A	sp|Q8WYQ3|CHC10_HUMAN	1078.46	29500000
0.9938	Seq61410_HFX.14040.14040.2	0.11	10/20	F.SRVSGSPSSGF.R	sp|P07197|NFM_HUMAN	1066.5	50100000
0.9939	Seq61410_HFX.20487.20487.2	0.11	10/20	F.NIQDGPDFQDR.V	sp|Q99757|THIOM_HUMAN	1303.58	4580000
0.994	Seq61410_HFX.10337.10337.2	0.109	10/20	R.KSPSDTEGLVK.S	sp|O95297|MPZL1_HUMAN	1159.61	14800000
0.9951	Seq61410_HFX.15957.15957.2	0.0805	10/20	A.LSTGEKGFGYK.G	sp|P62937|PPIA_HUMAN	1185.6	18100000
0.9951	Seq61410_HFX.41008.41008.2	0.099	10/20	A.GAPPQPQDLEF.T	sp|P22695|QCR2_HUMAN	1197.57	6680000
0.9954	Seq61410_HFX.40113.40113.2	0.0897	10/20	R.VTLNTLQAWSK.T	sp|Q13112|CAF1B_HUMAN	1259.69	17900000
0.9955	Seq61410_HFX.51503.51503.2	0.0892	10/20	Y.TLVTYVPVTTF.K	sp|P62899|RL31_HUMAN	1239.68	67600000
0.9956	Seq61410_HFX.36271.36271.2	0.0745	10/20	L.YIDVPVPEVQR.R	sp|O95299|NDUAA_HUMAN	1313.7	9590000
0.9961	Seq61410_HFX.22229.22229.2	0.0888	10/20	R.SGQGAFGNMCR.G	sp|P36578|RL4_HUMAN	1126.46	83800000
0.9962	Seq61410_HFX.37410.37410.2	0.0752	10/20	M.GFGDLKSPAGL.Q	sp|P24534|EF1B_HUMAN,tr|F8WFC9|F8WFC9_HUMAN,tr|C9JZW3|C9JZW3_HUMAN,tr|F8WF65|F8WF65_HUMAN,tr|F2Z2G2|F2Z2G2_HUMAN	1060.56	34000000
0.9967	Seq61410_HFX.44700.44700.2	0.0823	10/20	-.MKVELCSFSGY.K	sp|P83731|RL24_HUMAN,tr|C9JXB8|C9JXB8_HUMAN,tr|C9JNW5|C9JNW5_HUMAN	1262.57	750000000
0.9969	Seq61410_HFX.45862.45862.2	0.0811	10/20	-.MKVELCSFSGY.K	sp|P83731|RL24_HUMAN,tr|C9JXB8|C9JXB8_HUMAN,tr|C9JNW5|C9JNW5_HUMAN	1262.57	34800000
0.9972	Seq61410_HFX.53324.53324.2	0.0773	10/20	M.AIKFLEVIKPF.C	sp|P61619|S61A1_HUMAN	1303.79	2360000
0.9973	Seq61410_HFX.15104.15104.2	0.0379	10/20	Y.VGQAGTATLPR.N	sp|O60716|CTND1_HUMAN	1069.59	18700000
0.9974	Seq61410_HFX.44191.44191.2	0.0471	10/20	R.AWTRLYAMNNI.-	sp|P61088|UBE2N_HUMAN,tr|F8VSD4|F8VSD4_HUMAN,tr|F8VQQ8|F8VQQ8_HUMAN	1351.67	26200000
0.9975	Seq61410_HFX.29601.29601.2	0.0733	10/20	Y.SFDYPSDMGPR.R	tr|K7EQG2|K7EQG2_HUMAN	1270.53	62700000
0.9975	Seq61410_HFX.39172.39172.2	0.036	10/20	P.IKIPVGPETLG.R	sp|P06576|ATPB_HUMAN	1122.66	75000000
0.9975	Seq61410_HFX.49400.49400.2	0.0496	10/20	R.TKIDWNKILSY.K	sp|P52907|CAZA1_HUMAN	1379.74	4910000
0.9975	Seq61410_HFX.50954.50954.2	0.0733	10/20	Y.TLVTYVPVTTF.K	sp|P62899|RL31_HUMAN	1239.68	83800000
0.9976	Seq61410_HFX.10139.10139.2	0.072	10/20	F.GPMKGGNFGGR.S	sp|Q32P51|RA1L2_HUMAN	1076.52	132000000
0.9977	Seq61410_HFX.56054.56054.2	0.0409	10/20	R.SELIAKIPNFW.V	sp|Q01105|SET_HUMAN	1316.71	9570000
0.998	Seq61410_HFX.18164.18164.2	0.053	10/20	Y.IKKIGYNPDTV.A	sp|Q5VTE0|EF1A3_HUMAN	1246.69	7930000
0.9981	Seq61410_HFX.47050.47050.2	0.0108	10/20	Y.PVFNELERVNL.S	sp|Q9BUL8|PDC10_HUMAN	1328.71	3580000
0.9982	Seq61410_HFX.28860.28860.2	0.0428	10/20	R.GGRMFAPTKTW.R	sp|P36578|RL4_HUMAN	1250.62	8840000
0.9982	Seq61410_HFX.41218.41218.2	0.0193	10/20	Y.NIDFSLQNQLR.L	sp|Q13045|FLII_HUMAN	1346.69	1890000
0.9984	Seq61410_HFX.20035.20035.2	0.0249	10/20	R.DSYSSSRSDLY.S	sp|P38159|RBMX_HUMAN	1278.54	8950000
0.9985	Seq61410_HFX.28683.28683.2	0.0483	10/20	Y.VAPLTAQPATY.R	sp|Q96PK6|RBM14_HUMAN	1130.6	616000000
0.9987	Seq61410_HFX.28232.28232.2	0.0549	10/20	L.KEIVINVPEQS.A	sp|Q9UJZ1|STML2_HUMAN	1254.68	4670000
0.9987	Seq61410_HFX.35339.35339.2	0.0403	10/20	K.KITIADCGQLE.-	sp|P62937|PPIA_HUMAN,sp|PPIA_HUMAN|	1189.6	22600000
0.9987	Seq61410_HFX.38665.38665.2	0.0121	10/20	M.PMFIVNTNVPR.A	sp|P14174|MIF_HUMAN	1286.68	52000000
0.9988	Seq61410_HFX.19778.19778.2	0.0448	10/20	K.IHSLPPEGKLG.L	sp|P10176|COX8A_HUMAN	1146.64	13900000
0.9988	Seq61410_HFX.46967.46967.2	0.0532	10/20	-.MKVELCSFSGY.K	sp|P83731|RL24_HUMAN,tr|C9JXB8|C9JXB8_HUMAN,tr|C9JNW5|C9JNW5_HUMAN	1262.57	2170000
0.999	Seq61410_HFX.08935.08935.2	0.0498	10/20	R.SAISAAKTGVR.F	sp|Q9BXS6|NUSAP_HUMAN	1059.6	4630000
0.999	Seq61410_HFX.32314.32314.2	0.0495	10/20	R.TIAQDYGVLKA.D	sp|Q06830|PRDX1_HUMAN	1177.63	57800000
0.9991	Seq61410_HFX.07713.07713.2	0.0338	10/20	P.KESPNPPNPSG.Q	sp|Q9NVS2|RT18A_HUMAN	1122.53	18000000
0.9992	Seq61410_HFX.15355.15355.2	0.0304	10/20	G.NFGGSRNMGGP.Y	sp|P22626|ROA2_HUMAN	1092.48	36500000
0.9992	Seq61410_HFX.21391.21391.2	0.0447	10/20	W.QEDPEPEDENL.Y	sp|Q9NX14|NDUBB_HUMAN	1313.53	19100000
0.9993	Seq61410_HFX.45578.45578.2	0.0253	10/20	L.SPQAPTHFLVI.P	sp|P49773|HINT1_HUMAN	1208.66	60700000
0.9994	Seq61410_HFX.12039.12039.2	0.0396	10/20	S.SNADEEDIRNA.L	sp|P51553|IDH3G_HUMAN	1232.53	36700000
0.9995	Seq61410_HFX.09254.09254.2	0.0367	10/20	K.EQSQLTATQTR.T	sp|Q6P2Q9|PRP8_HUMAN	1261.63	18200000
0.9995	Seq61410_HFX.18168.18168.2	0.039	10/20	V.PAYFNDSQRQA.T	sp|P54652|HSP72_HUMAN	1295.59	17000000
0.9996	Seq61410_HFX.08411.08411.2	0.0339	10/20	T.PKESPNPPNPS.G	sp|Q9NVS2|RT18A_HUMAN	1162.56	430000000
0.9996	Seq61410_HFX.13498.13498.2	0.0181	10/20	R.KVMDSDEDDDY.-	sp|O14737|PDCD5_HUMAN,tr|K7EQA1|K7EQA1_HUMAN	1330.49	207000000
0.9996	Seq61410_HFX.13885.13885.2	0.0338	10/20	E.AGSEEDDEVVA.M	sp|Q9UMS0|NFU1_HUMAN	1119.46	43500000
0.9996	Seq61410_HFX.28499.28499.2	0.0171	10/20	K.VSQAAADLKQF.C	sp|P63218|GBG5_HUMAN	1176.61	15900000
0.9996	Seq61410_HFX.29729.29729.2	0.0291	10/20	H.VNPLPTGYEDE.-	sp|P12074|CX6A1_HUMAN	1232.56	52000000
0.9996	Seq61410_HFX.41898.41898.2	0.0246	10/20	R.SRVMPYGMDAF.M	sp|O43347|MSI1H_HUMAN	1272.56	5780000
0.9997	Seq61410_HFX.24287.24287.2	0.0239	10/20	R.WTAQGARPHPF.Q	sp|P11940|PABP1_HUMAN	1266.63	3920000
0.9997	Seq61410_HFX.42954.42954.2	0.023	10/20	L.SDYKGKYVVFF.F	sp|Q06830|PRDX1_HUMAN	1351.68	9200000
0.9997	Seq61410_HFX.51380.51380.2	0.0293	10/20	K.SLCIPFKPLCE.L	sp|P07814|SYEP_HUMAN	1248.62	6430000
0.9998	Seq61410_HFX.08962.08962.2	0.0246	10/20	Y.NQQPSNYGPM[147.04]K.S	sp|P22626|ROA2_HUMAN	1278.57	72500000
0.9998	Seq61410_HFX.19887.19887.2	0.0267	10/20	Y.IGIVKQAGLER.M	sp|P52597|HNRPF_HUMAN	1182.71	138000000
0.9998	Seq61410_HFX.27202.27202.2	0.0278	10/20	F.SYGRALQASAL.K	sp|P04075|ALDOA_HUMAN	1135.6	47200000
0.9998	Seq61410_HFX.32773.32773.2	0.0143	10/20	K.TVFSPTLPAAR.S	sp|Q7Z2W4|ZCCHV_HUMAN	1158.64	43700000
0.9998	Seq61410_HFX.33787.33787.2	0.019	10/20	R.SLSEINKPNFY.N	sp|Q5QJE6|TDIF2_HUMAN	1310.65	21000000
0.9998	Seq61410_HFX.34465.34465.2	0.0211	10/20	V.PMGGMMVRQSF.A	sp|P28072|PSB6_HUMAN	1239.56	7110000
0.9998	Seq61410_HFX.38554.38554.2	0.0259	10/20	M.VAYWRQAGLSY.L	sp|Q5VTU8|AT5EL_HUMAN,sp|P56381|ATP5E_HUMAN	1312.66	6560000
0.9999	Seq61410_HFX.09021.09021.2	0.0127	10/20	Y.YTGEKGQNQDY.R	sp|P19338|NUCL_HUMAN	1301.55	50900000
0.9999	Seq61410_HFX.10551.10551.2	0.0223	10/20	K.GPSSVEDIKAK.M	sp|P06748|NPM_HUMAN	1129.6	21400000
0.9999	Seq61410_HFX.12601.12601.2	0.0191	10/20	Y.SAADRSMM[147.04]SSY.S	sp|P18583|SON_HUMAN	1220.48	9060000
0.9999	Seq61410_HFX.20181.20181.2	0.02	10/20	L.GLDHMASSIER.M	sp|P52272|HNRPM_HUMAN	1214.57	2980000
0.9999	Seq61410_HFX.31154.31154.2	0.0175	10/20	G.KDRSSFYVNGL.T	sp|P07737|PROF1_HUMAN	1284.65	56900000
0.9999	Seq61410_HFX.32627.32627.2	0.0173	10/20	K.HGVVPLATYMR.L	sp|P46778|RL21_HUMAN	1242.65	1380000
0.9999	Seq61410_HFX.44177.44177.2	0.0187	10/20	Y.IVQLQIEDLTR.K	sp|Q15637|SF01_HUMAN	1326.75	7570000
0.9999	Seq61410_HFX.46058.46058.2	0.0185	10/20	Y.SEDGLLKLWKP.-	sp|Q2TAY7|SMU1_HUMAN	1284.71	42900000
0.9999	Seq61410_HFX.47953.47953.2	0.0175	10/20	F.KSNNVEMDWVL.K	sp|P31943|HNRH1_HUMAN	1333.63	16800000
0.9999	Seq61410_HFX.47989.47989.2	0.018	10/20	A.SNLPPNLKITW.S	sp|Q8N5N7|RM50_HUMAN	1281.71	14700000
1	Seq61410_HFX.05497.05497.2	0.00207	10/20	M.PEPAKSAPAPK.K	sp|P62807|H2B1C_HUMAN,sp|P06899|H2B1J_HUMAN,sp|O60814|H2B1K_HUMAN,sp|Q16778|H2B2E_HUMAN,sp|P57053|H2BFS_HUMAN	1091.6	428000000
1	Seq61410_HFX.06070.06070.2	0.000972	10/20	Q.VM[147.04]DDESDEKEA.N	sp|Q9UMS0|NFU1_HUMAN	1282.49	7620000
1	Seq61410_HFX.06574.06574.2	5.74e-05	10/20	F.KDCDPGEVNKA.Y	sp|Q9NYK5|RM39_HUMAN	1174.53	7640000
1	Seq61410_HFX.07390.07390.2	0.0148	10/20	S.AHPPAHPPPSA.A	sp|Q8WYQ3|CHC10_HUMAN	1077.54	14400000
1	Seq61410_HFX.09239.09239.2	0.00737	10/20	S.PTEQEEPDPAN.L	sp|Q96CU9|FXRD1_HUMAN	1225.51	5400000
1	Seq61410_HFX.09434.09434.2	0.00162	10/20	Y.GGYENQKQSSY.S	sp|Q92804|RBP56_HUMAN	1259.54	38100000
1	Seq61410_HFX.09769.09769.2	0.00657	10/20	R.SQQQPTPVTPK.K	sp|O95251|KAT7_HUMAN	1209.64	3670000
1	Seq61410_HFX.10311.10311.2	0.000952	10/20	L.ITGKEDAANNY.A	sp|Q71U36|TBA1A_HUMAN	1194.55	201000000
1	Seq61410_HFX.11013.11013.2	0.00186	10/20	M.FGGPGTASRPS.S	sp|P08670|VIME_HUMAN	1032.5	160000000
1	Seq61410_HFX.12020.12020.2	3e-05	10/20	Y.ASSPGGVYATR.S	sp|P08670|VIME_HUMAN	1064.53	1240000000
1	Seq61410_HFX.14282.14282.2	0.0138	10/20	R.SGEGEVSGLM[147.04]R.K	sp|Q13263|TIF1B_HUMAN	1136.51	160000000
1	Seq61410_HFX.14315.14315.2	0.0108	10/20	Y.GQDDWNGTRPS.L	sp|Q07666|KHDR1_HUMAN	1231.52	5200000
1	Seq61410_HFX.15476.15476.2	0.00163	10/20	Y.NNQSSNFGPMK.G	sp|Q32P51|RA1L2_HUMAN	1222.54	33600000
1	Seq61410_HFX.19908.19908.2	0.00652	10/20	R.MFGGPGTASRP.S	sp|P08670|VIME_HUMAN	1076.51	177000000
1	Seq61410_HFX.23177.23177.2	0.0105	10/20	F.TDTERLIGDAA.K	sp|P54652|HSP72_HUMAN	1160.57	33500000
1	Seq61410_HFX.24895.24895.2	0.00364	10/20	D.PKIAVAAQNCY.K	sp|P60174|TPIS_HUMAN	1176.6	48900000
1	Seq61410_HFX.26181.26181.2	0.000838	10/20	K.YFDSGDYNMAK.A	sp|P56211|ARP19_HUMAN	1309.53	21900000
1	Seq61410_HFX.28513.28513.2	0.00885	10/20	Y.VPKLYEQLSGK.-	sp|P30086|PEBP1_HUMAN	1260.71	17700000
1	Seq61410_HFX.29406.29406.2	0.00629	10/20	R.DVYLSPRDDGY.S	sp|P38159|RBMX_HUMAN	1298.58	230000000
1	Seq61410_HFX.32901.32901.2	0.00517	10/20	L.TTPTYGDLNHL.V	sp|Q13885|TBB2A_HUMAN	1230.59	101000000
1	Seq61410_HFX.33988.33988.2	0.000485	10/20	Y.NDGYGFGSDRF.G	sp|P55795|HNRH2_HUMAN	1233.51	11000000
1	Seq61410_HFX.34005.34005.2	0.000173	10/20	R.MGAGMGFGLER.M	sp|P52272|HNRPM_HUMAN	1124.51	222000000
1	Seq61410_HFX.34562.34562.2	0.000167	10/20	A.YDYTIPPMEKA.V	sp|P33316|DUT_HUMAN	1326.62	3500000
1	Seq61410_HFX.34972.34972.2	0.000586	10/20	R.MVVPAALKVVR.L	sp|Q6NVV1|R13P3_HUMAN	1181.73	131000000
1	Seq61410_HFX.35715.35715.2	0.000108	10/20	F.DDHDPVDKIVL.Q	sp|P22626|ROA2_HUMAN	1264.63	205000000
1	Seq61410_HFX.36302.36302.2	0.000766	10/20	L.GVSVDSQFTHL.A	sp|P32119|PRDX2_HUMAN	1188.58	814000000
1	Seq61410_HFX.37377.37377.2	0.00628	10/20	K.TTHLLPIQSTY.S	sp|P30414|NKTR_HUMAN	1272.67	7840000
1	Seq61410_HFX.37566.37566.2	0.00237	10/20	D.LDYDFQRDYYD.R	sp|P07910|HNRPC_HUMAN,tr|G3V3K6|G3V3K6_HUMAN	1511.62	5110000
1	Seq61410_HFX.38964.38964.2	0.000311	10/20	R.AMLDQLMGTSR.D	sp|Q9Y383|LC7L2_HUMAN	1221.58	81700000
1	Seq61410_HFX.39516.39516.2	0.00979	10/20	W.DGLDSGKLYTL.V	sp|P30086|PEBP1_HUMAN	1180.6	29300000
1	Seq61410_HFX.40446.40446.2	0.00918	10/20	F.SAFGVILQTPK.L	sp|Q15427|SF3B4_HUMAN	1159.66	10800000
1	Seq61410_HFX.41912.41912.2	0.0161	10/20	R.QGNFFASPMLK.-	sp|Q9H0H5|RGAP1_HUMAN	1238.61	28400000
1	Seq61410_HFX.42468.42468.2	0.00205	10/20	N.YEEFVQMMTAK.-	sp|P0DP24|CALM2_HUMAN,sp|P0DP25|CALM3_HUMAN,sp|P0DP23|CALM1_HUMAN,tr|Q96HY3|Q96HY3_HUMAN,tr|H0Y7A7|H0Y7A7_HUMAN,tr|E7ETZ0|E7ETZ0_HUMAN,tr|E7EMB3|E7EMB3_HUMAN,tr|M0QZ52|M0QZ52_HUMAN	1375.62	3480000
1	Seq61410_HFX.43181.43181.2	0.0135	10/20	L.TAVHDAILEDL.V	sp|P62081|RS7_HUMAN	1195.61	15700000
1	Seq61410_HFX.43422.43422.2	0.00109	10/20	R.GYFEYIEENKY.S	sp|Q00839|HNRPU_HUMAN	1453.64	34200000
1	Seq61410_HFX.43519.43519.2	0.00378	10/20	A.FLHWYTGEGMD.E	sp|Q13885|TBB2A_HUMAN	1354.57	10200000
1	Seq61410_HFX.44173.44173.2	0.00616	10/20	Y.LNLHSLLPASN.L	tr|A0A087WZ13|A0A087WZ13_HUMAN	1177.65	8400000
1	Seq61410_HFX.45952.45952.2	0.00173	10/20	R.GFGFVTFDDHD.P	sp|P22626|ROA2_HUMAN	1255.51	3640000
1	Seq61410_HFX.46013.46013.2	0.00421	10/20	M.PVDLSKWSGPL.S	sp|P30086|PEBP1_HUMAN	1197.64	80900000
1	Seq61410_HFX.47705.47705.2	0.00738	10/20	A.SNLPPNLKITW.S	sp|Q8N5N7|RM50_HUMAN	1281.71	28300000
1	Seq61410_HFX.50306.50306.2	0.001	10/20	R.DPFNPFELTNH.A	sp|P53634|CATC_HUMAN	1329.6	102000000
1	Seq61410_HFX.51717.51717.2	0.00244	10/20	A.VNMVPFPRLHF.F	sp|Q13885|TBB2A_HUMAN	1355.72	4360000
1	Seq61410_HFX.52303.52303.2	0.00461	10/20	F.SQNIIPEYGMF.Q	sp|Q9ULX6|AKP8L_HUMAN	1297.6	6960000
1	Seq61410_HFX.53656.53656.2	0.00446	10/20	V.RNLPFDFTWKM.L	sp|P52272|HNRPM_HUMAN	1453.72	1890000
1	Seq61410_HFX.58177.58177.2	0.00287	10/20	N.SIIMLEALERV.-	sp|A8MWD9|RUXGL_HUMAN,sp|P62308|RUXG_HUMAN,tr|F5H013|F5H013_HUMAN,tr|Q49AN9|Q49AN9_HUMAN	1272.71	7820000
0.9749	Seq61410_HFX.49795.49795.5	0.047	10/208	R.KIDQKAVDSQILPKIKAIPQLQGYLRS.V	sp|Q02878|RL6_HUMAN	3049.77	1740000
0.9879	Seq61410_HFX.04674.04674.5	0.0738	10/208	K.AAATKKPAPEKKPAEKKPTTEEKKPAA.-	sp|P36578|RL4_HUMAN,tr|H3BM89|H3BM89_HUMAN	2844.61	56700000
0.9009	Seq61410_HFX.48858.48858.4	0.264	10/216	R.GGFGGGRGRGGGFRGRGRGGGGGGGGGGGGGRGGGGF.H	sp|P22087|FBRL_HUMAN	2992.42	236000
0.9673	Seq61410_HFX.20424.20424.5	0.116	10/216	Y.SDRDGYGRDRDYSDHPSGGSYRDSYESY.G	sp|P38159|RBMX_HUMAN	3261.33	9810000
0.9994	Seq61410_HFX.32135.32135.5	0.0222	10/216	V.LVERSAAETVTKGGIMLPEKSQGKVLQA.T	sp|P61604|CH10_HUMAN	2939.61	36700000
0.8165	Seq61410_HFX.25930.25930.2	0.517	10/22	Y.GMNPHQTPAQLY.T	sp|P31939|PUR9_HUMAN	1355.63	8980000
0.8243	Seq61410_HFX.23663.23663.2	0.946	10/22	Y.SQSSQVFGRSAY.G	sp|P07196|NFL_HUMAN	1315.62	2860000
0.8372	Seq61410_HFX.16436.16436.2	0.43	10/22	Y.AELRAKSTPSGF.T	sp|P12277|KCRB_HUMAN	1262.66	17800000
0.8617	Seq61410_HFX.17088.17088.2	0.625	10/22	Y.SKTQQSFEKQGF.H	sp|Q14157|UBP2L_HUMAN	1413.69	5360000
0.8705	Seq61410_HFX.19274.19274.2	0.399	10/22	E.LFADKVPKTAEN.F	sp|P62937|PPIA_HUMAN	1331.71	5560000
0.8883	Seq61410_HFX.37110.37110.2	0.363	10/22	Y.QQISGVQQIQFS.-	sp|P25208|NFYB_HUMAN	1361.69	10700000
0.8888	Seq61410_HFX.25287.25287.2	0.62	10/22	W.QMAYEPQGGSGY.D	sp|P61978|HNRPK_HUMAN	1286.52	29700000
0.8916	Seq61410_HFX.39599.39599.2	0.257	10/22	L.ADNVKDWSKVVL.A	sp|P60174|TPIS_HUMAN	1372.74	2950000
0.9115	Seq61410_HFX.06519.06519.2	0.468	10/22	K.ESKDPADETEAD.-	sp|P16949|STMN1_HUMAN	1305.52	22700000
0.9257	Seq61410_HFX.08125.08125.2	0.0197	10/22	R.KMDETDASSAVK.V	sp|Q13148|TADBP_HUMAN	1280.59	13200000
0.9285	Seq61410_HFX.45083.45083.2	0.168	10/22	Q.PPPPPPPPPPPP.P	sp|Q9Y6V0|PCLO_HUMAN	1182.64	12100000
0.9321	Seq61410_HFX.51150.51150.2	0.312	10/22	M.NPFNMPNLYQKL.E	sp|P31948|STIP1_HUMAN	1477.74	14500000
0.9334	Seq61410_HFX.31433.31433.2	0.379	10/22	K.TLEDIDLGPTEK.C	sp|Q8N0X4|CLYBL_HUMAN	1329.67	2410000
0.9554	Seq61410_HFX.37938.37938.2	0.0775	10/22	A.TADPEPPLEELG.Y	sp|P08559|ODPA_HUMAN	1266.6	31000000
0.9587	Seq61410_HFX.12681.12681.2	0.154	10/22	Y.SLDPENPTKSCK.S	sp|P18621|RL17_HUMAN	1317.62	3090000
0.9598	Seq61410_HFX.41801.41801.2	0.206	10/22	Y.FVEWIPNNVKTA.V	sp|Q13885|TBB2A_HUMAN	1416.74	7280000
0.9629	Seq61410_HFX.09799.09799.2	0.274	10/22	R.ARGDSEALDEES.-	sp|Q7Z4V5|HDGR2_HUMAN,tr|A0A087WZ99|A0A087WZ99_HUMAN	1277.54	104000000
0.9647	Seq61410_HFX.08171.08171.2	0.278	10/22	W.SAPSPEPGGSAS.L	sp|Q05932|FOLC_HUMAN	1042.46	27600000
0.9651	Seq61410_HFX.34121.34121.2	0.0751	10/22	L.RISPDRVYINYY.D	sp|P14174|MIF_HUMAN	1557.79	2230000
0.9717	Seq61410_HFX.08341.08341.2	0.244	10/22	R.ATPATAPGTSPR.A	sp|Q96P47|AGAP3_HUMAN	1125.58	9890000
0.9719	Seq61410_HFX.17387.17387.2	0.0289	10/22	K.VVVHQETEIADE.-	sp|P11171|41_HUMAN,tr|A0A2R8Y7Y3|A0A2R8Y7Y3_HUMAN,tr|A0A2U3TZH6|A0A2U3TZH6_HUMAN,tr|A0A2R8YD30|A0A2R8YD30_HUMAN,tr|Q4VB86|Q4VB86_HUMAN	1367.66	4230000
0.9737	Seq61410_HFX.27601.27601.2	0.234	10/22	R.YIGIVKQAGLER.M	sp|P52597|HNRPF_HUMAN	1345.77	39000000
0.9773	Seq61410_HFX.09349.09349.2	0.152	10/22	R.SSSGMGGRAPVS.R	sp|P38159|RBMX_HUMAN	1091.5	10100000
0.9787	Seq61410_HFX.16152.16152.2	0.17	10/22	R.SAPPTRGPPPSY.G	sp|P38159|RBMX_HUMAN	1225.61	9350000
0.9788	Seq61410_HFX.33348.33348.2	0.183	10/22	L.ILKPFGNSISRY.N	sp|Q14739|LBR_HUMAN	1393.77	40300000
0.979	Seq61410_HFX.26769.26769.2	0.206	10/22	G.FAPLTSRGSQQY.R	sp|Q13885|TBB2A_HUMAN	1353.67	36100000
0.98	Seq61410_HFX.39525.39525.2	0.185	10/22	L.ADNVKDWSKVVL.A	sp|P60174|TPIS_HUMAN	1372.74	2950000
0.9831	Seq61410_HFX.47817.47817.2	0.0583	10/22	T.KGALPLDTVTFY.K	sp|P30040|ERP29_HUMAN	1323.71	3040000
0.9835	Seq61410_HFX.27665.27665.2	0.181	10/22	R.KGPELPLVPVKR.Q	sp|Q96DI7|SNR40_HUMAN	1331.83	3980000
0.9851	Seq61410_HFX.40502.40502.2	0.109	10/22	M.PSKGPLQSVQVF.G	sp|P62249|RS16_HUMAN,tr|M0R3H0|M0R3H0_HUMAN,tr|Q6IPX4|Q6IPX4_HUMAN,tr|M0R210|M0R210_HUMAN	1285.7	216000000
0.9864	Seq61410_HFX.44915.44915.2	0.163	10/22	F.ASILAAFSKATS.-	tr|F8VY04|F8VY04_HUMAN	1165.63	10600000
0.9894	Seq61410_HFX.23527.23527.2	0.0523	10/22	F.GGSYGGRFESSY.R	sp|Q5BKZ1|ZN326_HUMAN	1265.53	12000000
0.9899	Seq61410_HFX.44644.44644.2	0.139	10/22	R.ILPQDLERAGLV.-	sp|O75683|SURF6_HUMAN	1322.76	27400000
0.9904	Seq61410_HFX.33876.33876.2	0.137	10/22	R.SILKIDDVVNTR.-	sp|P50991|TCPD_HUMAN	1371.77	4510000
0.9941	Seq61410_HFX.52274.52274.2	0.018	10/22	R.HLGLVPLEPGGW.L	sp|O14654|IRS4_HUMAN	1273.68	1540000
0.9944	Seq61410_HFX.43785.43785.2	0.0887	10/22	F.AYLGRLAHEVGW.K	sp|P40429|RL13A_HUMAN	1370.71	13700000
0.995	Seq61410_HFX.50797.50797.2	0.0825	10/22	N.VLPVFDNLMQQK.L	sp|P07339|CATD_HUMAN	1430.76	2760000
0.9961	Seq61410_HFX.07287.07287.2	0.0897	10/22	R.VGPSNQPSTSAR.A	sp|Q96PU4|UHRF2_HUMAN	1199.59	1770000
0.9962	Seq61410_HFX.16931.16931.2	0.088	10/22	Y.KAQGPLPNQHSL.K	sp|Q4VCS5|AMOT_HUMAN	1288.69	13100000
0.9967	Seq61410_HFX.52813.52813.2	0.0395	10/22	L.ARNPPGFAFVEF.E	sp|Q16629|SRSF7_HUMAN	1350.67	55800000
0.997	Seq61410_HFX.45824.45824.2	0.078	10/22	F.QFLNAKCESAFL.S	sp|P83731|RL24_HUMAN	1369.67	26800000
0.9973	Seq61410_HFX.10299.10299.2	0.0439	10/22	R.LRTGLTNSQGSS.-	sp|Q9Y2U8|MAN1_HUMAN	1219.62	27700000
0.9973	Seq61410_HFX.46622.46622.2	0.061	10/22	T.EEAAVAIKAMAK.-	sp|P63241|IF5A1_HUMAN,sp|Q6IS14|IF5AL_HUMAN,tr|I3L504|I3L504_HUMAN	1230.66	5320000
0.9978	Seq61410_HFX.22457.22457.2	0.0571	10/22	G.NMPDVPSHPQDP.Q	sp|O95167|NDUA3_HUMAN	1332.58	27100000
0.9984	Seq61410_HFX.31098.31098.2	0.0604	10/22	F.GGGGSYNDFGNY.N	sp|Q32P51|RA1L2_HUMAN	1206.46	58500000
0.9986	Seq61410_HFX.07029.07029.2	0.0388	10/22	Y.VSEKGTVQQADE.-	sp|P32969|RL9_HUMAN,tr|H0Y9R4|H0Y9R4_HUMAN,tr|A0A2R8Y5Y7|A0A2R8Y5Y7_HUMAN,tr|H0Y9V9|H0Y9V9_HUMAN	1289.61	96100000
0.9987	Seq61410_HFX.47626.47626.2	0.0499	10/22	Y.DVAVEAIRLVTL.L	sp|Q8WVM7|STAG1_HUMAN	1297.76	14000000
0.9987	Seq61410_HFX.57458.57458.2	0.0206	10/22	S.RISLPLPNFSSL.N	sp|P08670|VIME_HUMAN	1342.76	3550000
0.999	Seq61410_HFX.15523.15523.2	0.0507	10/22	M.GKVKVGVNGFGR.L	sp|P04406|G3P_HUMAN	1216.7	9380000
0.9991	Seq61410_HFX.11317.11317.2	0.047	10/22	L.VQTKGTGASGSF.K	sp|P16402|H13_HUMAN	1138.56	145000000
0.9991	Seq61410_HFX.27676.27676.2	0.0486	10/22	Y.RAQPSVSLGAAY.R	sp|Q96PK6|RBM14_HUMAN	1218.64	256000000
0.9991	Seq61410_HFX.60341.60341.2	0.037	10/22	L.NLPTGIPIVYEL.D	sp|P18669|PGAM1_HUMAN	1327.74	13800000
0.9992	Seq61410_HFX.35209.35209.2	0.0307	10/22	A.ASEFFRSGKYDL.D	sp|P06733|ENOA_HUMAN	1418.68	16500000
0.9993	Seq61410_HFX.27030.27030.2	0.0383	10/22	R.GQQHASVGAAFY.V	sp|Q4VCS5|AMOT_HUMAN	1234.57	34300000
0.9993	Seq61410_HFX.57415.57415.2	0.0435	10/22	L.AMQEFMILPVGA.A	sp|P06733|ENOA_HUMAN	1305.65	21900000
0.9994	Seq61410_HFX.14284.14284.2	0.0404	10/22	W.IDGPKDTSVEDA.L	sp|Q96A35|RM24_HUMAN	1245.57	109000000
0.9995	Seq61410_HFX.10829.10829.2	0.0394	10/22	L.SDIRGPSTEATE.F	sp|Q9NX20|RM16_HUMAN	1261.58	11500000
0.9995	Seq61410_HFX.55410.55410.2	0.0248	10/22	Q.QNKILLAELEQL.K	sp|P08670|VIME_HUMAN	1410.81	1180000
0.9996	Seq61410_HFX.24452.24452.2	0.0358	10/22	V.AAQVKAPLVLKD.-	sp|Q99497|PARK7_HUMAN,tr|K7ELW0|K7ELW0_HUMAN,tr|K7EN27|K7EN27_HUMAN	1251.76	40000000
0.9996	Seq61410_HFX.24813.24813.2	0.0214	10/22	P.HVNPLPTGYEDE.-	sp|P12074|CX6A1_HUMAN	1369.62	65400000
0.9996	Seq61410_HFX.40488.40488.2	0.0353	10/22	R.SLRKVDVEEEFF.A	sp|P46013|KI67_HUMAN	1496.75	5410000
0.9997	Seq61410_HFX.07647.07647.2	0.027	10/22	R.SGPPHRGDESGY.R	sp|Q8NEY8|PPHLN_HUMAN	1257.54	3620000
0.9997	Seq61410_HFX.23524.23524.2	0.0322	10/22	R.LAKADGIVSKNF.-	sp|P63220|RS21_HUMAN	1261.7	165000000
0.9997	Seq61410_HFX.25215.25215.2	0.0298	10/22	V.SFKSQVVAGTNY.F	sp|P04080|CYTB_HUMAN	1299.65	7750000
0.9997	Seq61410_HFX.37428.37428.2	0.0174	10/22	Y.QQISGVQQIQFS.-	sp|P25208|NFYB_HUMAN	1361.69	6120000
0.9998	Seq61410_HFX.21315.21315.2	0.0228	10/22	L.PGPEETLPGQDS.W	sp|Q9H078|CLPB_HUMAN	1225.55	89900000
0.9998	Seq61410_HFX.37275.37275.2	0.0264	10/22	F.RVPTANVSVVDL.T	sp|P04406|G3P_HUMAN	1268.71	27000000
0.9998	Seq61410_HFX.47347.47347.2	0.0132	10/22	C.SADEVQRFFSDC.K	sp|P31943|HNRH1_HUMAN	1402.58	10900000
0.9999	Seq61410_HFX.15573.15573.2	0.022	10/22	Y.SLGSALRPSTSR.S	sp|P08670|VIME_HUMAN	1230.67	1730000000
0.9999	Seq61410_HFX.24112.24112.2	0.0187	10/22	V.AAQVKAPLVLKD.-	sp|Q99497|PARK7_HUMAN,tr|K7ELW0|K7ELW0_HUMAN,tr|K7EN27|K7EN27_HUMAN	1251.76	22200000
0.9999	Seq61410_HFX.25461.25461.2	0.0186	10/22	M.SMGADRSMMSSY.S	sp|P18583|SON_HUMAN	1321.51	4470000
0.9999	Seq61410_HFX.41950.41950.2	0.0101	10/22	R.MGPAIERMGLSM.E	sp|P52272|HNRPM_HUMAN	1291.61	8430000
0.9999	Seq61410_HFX.49820.49820.2	0.0229	10/22	Y.GYDDLQMLQTRF.P	sp|Q14157|UBP2L_HUMAN	1485.69	2110000
1	Seq61410_HFX.07541.07541.2	0.00179	10/22	S.AHPPAHPPPSAA.A	sp|Q8WYQ3|CHC10_HUMAN	1148.57	11900000
1	Seq61410_HFX.09390.09390.2	0.00729	10/22	Y.GPMKSGNFGGSR.N	sp|P22626|ROA2_HUMAN	1193.56	235000000
1	Seq61410_HFX.09857.09857.2	0.00243	10/22	K.IIENGENEKTVS.-	sp|Q9Y3B8|ORN_HUMAN,tr|H0YG54|H0YG54_HUMAN,tr|H0YGR4|H0YGR4_HUMAN,tr|F5GYG5|F5GYG5_HUMAN	1331.66	111000000
1	Seq61410_HFX.11779.11779.2	0.00105	10/22	R.RKVMDSDEDDDY.-	sp|O14737|PDCD5_HUMAN,tr|K7EQA1|K7EQA1_HUMAN	1486.59	102000000
1	Seq61410_HFX.12092.12092.2	0.00211	10/22	R.MGQPGSGSMPSR.S	sp|Q99700|ATX2_HUMAN	1190.52	55000000
1	Seq61410_HFX.13248.13248.2	0.00629	10/22	R.YSGGNYRDNYDN.-	sp|P98179|RBM3_HUMAN	1436.56	12400000
1	Seq61410_HFX.15510.15510.2	0.000846	10/22	R.SSSEDAESLAPR.S	sp|Q4G0J3|LARP7_HUMAN	1247.56	10800000
1	Seq61410_HFX.17686.17686.2	0.00681	10/22	Y.RTQSSASLAASY.A	sp|Q96PK6|RBM14_HUMAN	1240.6	261000000
1	Seq61410_HFX.18466.18466.2	0.0061	10/22	Y.SQAAAQQGYSAY.T	sp|Q01844|EWS_HUMAN	1243.55	134000000
1	Seq61410_HFX.19473.19473.2	0.00266	10/22	A.SLDASTQTTHEL.T	sp|Q15365|PCBP1_HUMAN	1301.61	41000000
1	Seq61410_HFX.23097.23097.2	0.00573	10/22	L.QEETPPGGPLTE.A	sp|Q9Y6M9|NDUB9_HUMAN	1253.58	353000000
1	Seq61410_HFX.23668.23668.2	0.00473	10/22	R.M[147.04]VPAGMGAGLER.M	sp|P52272|HNRPM_HUMAN	1203.57	54500000
1	Seq61410_HFX.24058.24058.2	0.00232	10/22	G.SGRGFGDGYNGY.G	sp|P22626|ROA2_HUMAN	1248.52	80100000
1	Seq61410_HFX.24257.24257.2	0.00321	10/22	M.AAPIDRVGQTIE.R	sp|P52272|HNRPM_HUMAN	1268.67	26500000
1	Seq61410_HFX.27522.27522.2	0.00337	10/22	W.QEDPEPEDENLY.E	sp|Q9NX14|NDUBB_HUMAN	1476.59	8140000
1	Seq61410_HFX.28639.28639.2	0.00568	10/22	E.VIRGWEEGVAQM[147.04].S	sp|P62942|FKB1A_HUMAN	1389.67	18700000
1	Seq61410_HFX.28647.28647.2	0.00197	10/22	Y.RAQPSVSLGAPY.R	sp|Q96PK6|RBM14_HUMAN	1244.65	162000000
1	Seq61410_HFX.28949.28949.2	0.00906	10/22	Y.RAQPSVSLGAPY.R	sp|Q96PK6|RBM14_HUMAN	1244.65	350000000
1	Seq61410_HFX.29254.29254.2	0.0129	10/22	Y.RAQPSVSLGAPY.R	sp|Q96PK6|RBM14_HUMAN	1244.65	204000000
1	Seq61410_HFX.30414.30414.2	0.00414	10/22	H.NMDVPNIKRNDF.Q	sp|P63241|IF5A1_HUMAN	1461.7	85000000
1	Seq61410_HFX.31446.31446.2	0.0163	10/22	L.NNRWFNGQPIHA.E	sp|Q01081|U2AF1_HUMAN	1452.7	13300000
1	Seq61410_HFX.31685.31685.2	0.00326	10/22	R.QPPLLGDHPAEY.G	sp|P14866|HNRPL_HUMAN	1335.65	132000000
1	Seq61410_HFX.32331.32331.2	0.0033	10/22	F.ILKHTGPGILSM.A	sp|P62937|PPIA_HUMAN	1265.72	283000000
1	Seq61410_HFX.37070.37070.2	0.000291	10/22	K.LNISFPATGCQK.L	sp|P62753|RS6_HUMAN	1277.64	6480000
1	Seq61410_HFX.37483.37483.2	0.0017	10/22	R.VFDYFEGATSQR.K	sp|Q9UPN6|SCAF8_HUMAN	1418.65	2230000
1	Seq61410_HFX.37927.37927.2	0.00635	10/22	-.MKVELCSFSGYK.L	sp|P83731|RL24_HUMAN,tr|C9JXB8|C9JXB8_HUMAN,tr|C9JNW5|C9JNW5_HUMAN	1390.66	2590000
1	Seq61410_HFX.40454.40454.2	0.00995	10/22	R.SLRKVDVEEEFF.A	sp|P46013|KI67_HUMAN	1496.75	5410000
1	Seq61410_HFX.40558.40558.2	0.000628	10/22	M.PHAFKPGDLVFA.K	sp|Q7Z4V5|HDGR2_HUMAN,tr|M0R0J3|M0R0J3_HUMAN	1297.68	28400000
1	Seq61410_HFX.40582.40582.2	0.00289	10/22	R.FSPMGVDHMSGL.S	sp|Q15717|ELAV1_HUMAN	1276.56	65500000
1	Seq61410_HFX.43374.43374.2	0.00172	10/22	M.PGGLLLGDVAPN.F	sp|P30041|PRDX6_HUMAN	1121.61	33200000
1	Seq61410_HFX.43526.43526.2	0.00361	10/22	Y.TAMSDSYLPSYY.S	sp|Q9Y5A9|YTHD2_HUMAN	1396.59	17800000
1	Seq61410_HFX.43994.43994.2	0.00697	10/22	F.KHASPILPITEF.S	sp|P42167|LAP2B_HUMAN	1351.75	10400000
1	Seq61410_HFX.45656.45656.2	0.00168	10/22	Y.RDLDAPDDVDFF.-	sp|Q9BXP5|SRRT_HUMAN,tr|H7C3A1|H7C3A1_HUMAN	1423.63	59700000
1	Seq61410_HFX.46982.46982.2	0.000252	10/22	F.RMTDQEAIQDLW.Q	sp|P06748|NPM_HUMAN	1504.7	42800000
1	Seq61410_HFX.50781.50781.2	0.000183	10/22	R.DPFNPFELTNHA.V	sp|P53634|CATC_HUMAN	1400.64	38000000
1	Seq61410_HFX.53673.53673.2	0.00635	10/22	M.PQTVILPGPAPW.G	sp|Q53GG5|PDLI3_HUMAN,tr|A0A2U3TZH4|A0A2U3TZH4_HUMAN,tr|A0A087WYF8|A0A087WYF8_HUMAN,tr|D6RAF1|D6RAF1_HUMAN	1274.7	1390000
1	Seq61410_HFX.54430.54430.2	0.00397	10/22	F.SGLEIVPNGITL.P	sp|P52597|HNRPF_HUMAN	1211.68	34900000
1	Seq61410_HFX.55758.55758.2	0.00464	10/22	R.MLDQTLLDLNEM.-	tr|J3KN67|J3KN67_HUMAN,tr|Q5VU61|Q5VU61_HUMAN,tr|A0A087WWU8|A0A087WWU8_HUMAN,tr|Q5HYB6|Q5HYB6_HUMAN	1434.67	156000000
1	Seq61410_HFX.56024.56024.2	0.0118	10/22	R.MLDQTLLDLNEM.-	tr|J3KN67|J3KN67_HUMAN,tr|Q5VU61|Q5VU61_HUMAN,tr|A0A087WWU8|A0A087WWU8_HUMAN,tr|Q5HYB6|Q5HYB6_HUMAN	1434.67	135000000
1	Seq61410_HFX.57056.57056.2	0.00924	10/22	A.APVVPQALIDQL.K	sp|P22061|PIMT_HUMAN	1262.72	4570000
1	Seq61410_HFX.60292.60292.2	0.00083	10/22	Y.REDGVTPYMIFF.K	sp|P13693|TCTP_HUMAN,tr|E9PJF7|E9PJF7_HUMAN	1473.7	740000
1	Seq61410_HFX.60382.60382.2	0.000283	10/22	C.TGLQGFLVFHSF.G	sp|Q71U36|TBA1A_HUMAN	1351.69	1940000
1	Seq61410_HFX.61509.61509.2	0.00183	10/22	R.SIQFVDWCPTGF.K	sp|P68363|TBA1B_HUMAN	1398.63	11000000
0.8493	Seq61410_HFX.17288.17288.5	0.065	10/224	S.RNRQYSVWVVAVTSAGRGNSSEIITVEPL.A	sp|O60469|DSCAM_HUMAN	3187.67	69500000
1	Seq61410_HFX.54228.54228.4	0.00118	10/228	R.SAAEMYGSSFDLDYDFQRDYYDRMYSYPARVPPPPPIAR.A	tr|G3V4W0|G3V4W0_HUMAN	4606.1	0
0.8246	Seq61410_HFX.13384.13384.2	0.845	10/24	K.IAENPANPPVGGK.A	sp|Q641Q2|WAC2A_HUMAN	1262.66	7140000
0.8255	Seq61410_HFX.46205.46205.2	0.939	10/24	L.GQFLVLKKDEDLF.R	sp|O75531|BAF_HUMAN	1550.83	22700000
0.8411	Seq61410_HFX.26576.26576.2	0.013	10/24	Y.GSGRGFGDGYNGY.G	sp|P22626|ROA2_HUMAN	1305.54	0
0.8439	Seq61410_HFX.13470.13470.2	0.501	10/24	R.LSGAGGAGGFRSQ.S	sp|Q16352|AINX_HUMAN	1163.57	8850000
0.8771	Seq61410_HFX.25315.25315.2	0.465	10/24	D.PVPEEEEGFEGGD.-	sp|Q16643|DREB_HUMAN	1389.56	7730000
0.8804	Seq61410_HFX.43694.43694.2	0.013	10/24	F.ALTNGIYPHKLVF.-	sp|Q02878|RL6_HUMAN	1471.82	0
0.8834	Seq61410_HFX.43208.43208.2	0.645	10/24	F.QRAITGASLADIM.A	sp|P83731|RL24_HUMAN	1345.7	7310000
0.9095	Seq61410_HFX.45162.45162.2	0.127	10/24	F.SASLLGTLPIGAR.Y	sp|Q8IWR0|Z3H7A_HUMAN	1254.73	5310000
0.9264	Seq61410_HFX.44507.44507.2	0.404	10/24	R.SGVSLAALKKALA.A	sp|P16402|H13_HUMAN	1227.76	31200000
0.9271	Seq61410_HFX.38131.38131.2	0.448	10/24	F.ATADPEPPLEELG.Y	sp|P08559|ODPA_HUMAN	1337.64	6720000
0.929	Seq61410_HFX.30688.30688.2	0.0193	10/24	R.KATEDFLGSSSGY.S	sp|Q9UH99|SUN2_HUMAN	1360.61	878000
0.9315	Seq61410_HFX.25541.25541.2	0.135	10/24	Y.GQRLTTASALGYQ.-	sp|Q96F45|ZN503_HUMAN	1364.7	6580000
0.9359	Seq61410_HFX.38289.38289.2	0.409	10/24	R.GVAKAVDFIPVEN.L	sp|P22222|NS3CCNB1_HUMAN	1357.72	3740000
0.9432	Seq61410_HFX.56040.56040.2	0.281	10/24	R.MSQVPAPVPLMSL.R	sp|Q9UQ35|SRRM2_HUMAN	1368.71	3220000
0.9489	Seq61410_HFX.40573.40573.2	0.351	10/24	L.FKDAASVDKVLEL.K	sp|O14979|HNRDL_HUMAN	1433.78	1230000
0.9489	Seq61410_HFX.50298.50298.2	0.0423	10/24	R.QFIMPVVSAISSR.L	sp|Q03164|KMT2A_HUMAN	1433.77	1470000
0.9525	Seq61410_HFX.12934.12934.2	0.335	10/24	Y.GSGGYGGGSGGGY.G	sp|Q7Z794|K2C1B_HUMAN	1031.39	101000000
0.9536	Seq61410_HFX.48317.48317.2	0.25	10/24	K.TVTAMDVVYALKR.Q	sp|P62805|H4_HUMAN	1465.8	1110000
0.9605	Seq61410_HFX.41020.41020.2	0.0846	10/24	F.EATDNQAIKALLQ.-	sp|P58546|MTPN_HUMAN,tr|C9JL85|C9JL85_HUMAN	1413.75	37200000
0.9691	Seq61410_HFX.36593.36593.2	0.249	10/24	Y.ADVYRDGTGVVEF.V	sp|Q07955|SRSF1_HUMAN	1426.67	17400000
0.9718	Seq61410_HFX.44744.44744.2	0.0933	10/24	R.DAGHPLYPFNDPY.-	sp|P14550|AK1A1_HUMAN	1504.66	5600000
0.9719	Seq61410_HFX.09931.09931.2	0.126	10/24	S.LKNEEENENSISQ.Y	sp|P82673|RT35_HUMAN	1532.7	40600000
0.9736	Seq61410_HFX.32462.32462.2	0.0904	10/24	K.TISTSDPAEVLVK.N	sp|Q86UE4|LYRIC_HUMAN	1358.73	4390000
0.9743	Seq61410_HFX.34656.34656.2	0.163	10/24	Y.LLYRPGHYDILYK.-	sp|Q96FW1|OTUB1_HUMAN,tr|J3KR44|J3KR44_HUMAN,tr|F5H3F0|F5H3F0_HUMAN,tr|F5GYN4|F5GYN4_HUMAN,tr|F5H6Q1|F5H6Q1_HUMAN	1649.89	6250000
0.9744	Seq61410_HFX.40585.40585.2	0.14	10/24	Y.SIQGQHTISPLDL.A	sp|Q15365|PCBP1_HUMAN	1407.74	43400000
0.9766	Seq61410_HFX.32487.32487.2	0.219	10/24	Y.GGGYGGYDDYGGY.N	sp|P55795|HNRH2_HUMAN	1299.47	9770000
0.978	Seq61410_HFX.25873.25873.2	0.00617	10/24	Y.GSGRGFGDGYNGY.G	sp|P22626|ROA2_HUMAN	1305.54	0
0.9782	Seq61410_HFX.59410.59410.2	0.0286	10/24	F.FQGLEIVPNGITL.T	sp|P31942|HNRH3_HUMAN	1399.77	2570000
0.9788	Seq61410_HFX.26352.26352.2	0.207	10/24	R.ARVDPTVENEETF.M	sp|Q9UBU8|MO4L1_HUMAN	1505.7	2830000
0.98	Seq61410_HFX.20940.20940.2	0.141	10/24	K.ATVNLLGEEKKST.-	sp|Q00765|REEP5_HUMAN	1388.75	7390000
0.9812	Seq61410_HFX.37019.37019.2	0.0339	10/24	R.TSSSLTPIGHSFY.N	sp|Q14671|PUM1_HUMAN	1395.67	32900000
0.9821	Seq61410_HFX.22930.22930.2	0.109	10/24	R.SIPYDQSPGPKHL.A	sp|Q9H3K2|GHITM_HUMAN	1437.73	28600000
0.9823	Seq61410_HFX.34365.34365.2	0.188	10/24	K.NLEPALPGRWGGR.S	sp|Q15014|MO4L2_HUMAN	1421.75	60200000
0.985	Seq61410_HFX.19998.19998.2	0.172	10/24	Y.AKDVKFGADARAL.M	sp|P10809|CH60_HUMAN	1360.75	1960000
0.9873	Seq61410_HFX.20943.20943.2	0.0869	10/24	V.EGPPPPPEPPKTA.V	sp|Q9NWU5|RM22_HUMAN	1312.67	8750000
0.988	Seq61410_HFX.16625.16625.2	0.153	10/24	K.GGSFGGRSSGSPY.G	sp|P51991|ROA3_HUMAN	1214.53	30100000
0.9894	Seq61410_HFX.16134.16134.2	0.144	10/24	L.YPEGQAPVKKIQA.S	sp|P37802|TAGL2_HUMAN	1427.78	15500000
0.9899	Seq61410_HFX.48850.48850.2	0.00482	10/24	R.SPVFTDVGRIVLS.G	sp|P22222|NS3CCNB1_HUMAN	1388.77	5160000
0.9931	Seq61410_HFX.50511.50511.2	0.106	10/24	Q.TFLNPALPPGYSY.T	sp|Q14157|UBP2L_HUMAN	1438.71	3760000
0.9949	Seq61410_HFX.35871.35871.2	0.067	10/24	F.RFSPMGVDHMSGL.S	sp|Q15717|ELAV1_HUMAN	1432.66	87300000
0.9952	Seq61410_HFX.36650.36650.2	0.0977	10/24	R.IGGNEGIDVPIPR.F	sp|Q96AE4|FUBP1_HUMAN	1335.71	4320000
0.9958	Seq61410_HFX.33602.33602.2	0.0822	10/24	G.QGGMSGGGWRGMY.-	sp|P31942|HNRH3_HUMAN	1342.55	1510000
0.9966	Seq61410_HFX.30740.30740.2	0.0778	10/24	R.AGGPTTPLSPTRL.S	sp|P20700|LMNB1_HUMAN	1266.69	81800000
0.9968	Seq61410_HFX.40277.40277.2	0.0792	10/24	F.MQKLGFGTGVNVY.L	sp|Q96KB5|TOPK_HUMAN,tr|E5RFX4|E5RFX4_HUMAN	1412.71	10300000
0.9972	Seq61410_HFX.17796.17796.2	0.0776	10/24	Y.GGGPGGGNFGGSP.G	sp|P22626|ROA2_HUMAN	1016.43	228000000
0.9974	Seq61410_HFX.26716.26716.2	0.0125	10/24	Y.SEVIETLPDGTER.L	sp|Q15031|SYLM_HUMAN	1444.7	1060000
0.9974	Seq61410_HFX.35720.35720.2	0.0749	10/24	S.LKEIVINVPEQSA.V	sp|Q9UJZ1|STML2_HUMAN	1438.8	10900000
0.9974	Seq61410_HFX.40896.40896.2	0.0741	10/24	R.VGSEIERMGLVMD.R	sp|P52272|HNRPM_HUMAN	1434.68	1140000
0.9975	Seq61410_HFX.31540.31540.2	0.0216	10/24	Y.NDFGNYNNQSSNF.G	sp|Q32P51|RA1L2_HUMAN	1519.6	12600000
0.9976	Seq61410_HFX.32987.32987.2	0.0601	10/24	Y.SYPARVPPPPPIA.R	sp|P07910|HNRPC_HUMAN	1360.75	10200000
0.9978	Seq61410_HFX.44272.44272.2	0.0643	10/24	L.NPALPPGYSYTSL.P	sp|Q14157|UBP2L_HUMAN	1378.68	6790000
0.9979	Seq61410_HFX.37236.37236.2	0.0684	10/24	R.TSSSLTPIGHSFY.N	sp|Q14671|PUM1_HUMAN	1395.67	31600000
0.998	Seq61410_HFX.50370.50370.2	0.0211	10/24	R.TLTAVHDAILEDL.V	sp|P62081|RS7_HUMAN	1409.74	2030000
0.9982	Seq61410_HFX.56112.56112.2	0.0556	10/24	K.LAVNMVPFPRLHF.F	sp|Q13885|TBB2A_HUMAN	1539.84	702000
0.9983	Seq61410_HFX.21838.21838.2	0.0629	10/24	F.RGQQHASVGAAFY.V	sp|Q4VCS5|AMOT_HUMAN	1390.67	7870000
0.9985	Seq61410_HFX.44455.44455.2	0.0587	10/24	T.AVMPDGQFKDISL.S	sp|Q06830|PRDX1_HUMAN	1419.71	103000000
0.9985	Seq61410_HFX.59517.59517.2	0.0281	10/24	A.KPGPALWPLPLSV.K	sp|P07686|HEXB_HUMAN	1373.81	4120000
0.9986	Seq61410_HFX.61048.61048.2	0.0478	10/24	Y.VDSIADLLPALQG.-	sp|A6NDG6|PGP_HUMAN,tr|H3BV17|H3BV17_HUMAN	1310.71	2500000
0.9987	Seq61410_HFX.58240.58240.2	0.0165	10/24	Y.NPDTVAFVPISGW.N	sp|Q5VTE0|EF1A3_HUMAN	1401.69	1250000
0.9989	Seq61410_HFX.28908.28908.2	0.0133	10/24	G.RSSGPYGGGGQYF.A	sp|Q32P51|RA1L2_HUMAN	1331.59	4870000
0.999	Seq61410_HFX.39041.39041.2	0.0499	10/24	R.ILAPPGGRSSGIW.-	sp|Q9BPU6|DPYL5_HUMAN	1309.71	425000000
0.9992	Seq61410_HFX.36363.36363.2	0.0283	10/24	R.MGPVMDRMATGLE.R	sp|P52272|HNRPM_HUMAN	1406.64	8470000
0.9992	Seq61410_HFX.56491.56491.2	0.0186	10/24	H.VSPLIGRFVPFAA.V	sp|Q9H9B4|SFXN1_HUMAN	1372.79	5120000
0.9993	Seq61410_HFX.13039.13039.2	0.0438	10/24	W.TLVSEQTRVNAAK.N	sp|P46776|RL27A_HUMAN	1415.77	3920000
0.9993	Seq61410_HFX.26026.26026.2	0.0425	10/24	S.NTPDSVPPEELKP.Y	sp|Q6PI48|SYDM_HUMAN	1421.7	3810000
0.9993	Seq61410_HFX.34785.34785.2	0.0332	10/24	R.SVLMSLKQTPLSR.-	sp|P09497|CLCB_HUMAN	1458.82	10800000
0.9994	Seq61410_HFX.14491.14491.2	0.00931	10/24	S.YAAQQHPQAAASY.R	sp|Q96PK6|RBM14_HUMAN	1404.64	0
0.9995	Seq61410_HFX.47870.47870.2	0.0381	10/24	M.AGPQGLDLAPILR.A	sp|P0CG12|CTF8A_HUMAN	1319.76	4330000
0.9996	Seq61410_HFX.11362.11362.2	0.0262	10/24	L.SLGSNSTVTASTR.S	sp|Q14157|UBP2L_HUMAN	1279.64	9540000
0.9996	Seq61410_HFX.32628.32628.2	0.0319	10/24	E.LFADKVPKTAENF.R	sp|P62937|PPIA_HUMAN	1478.78	3440000
0.9996	Seq61410_HFX.48948.48948.2	0.0122	10/24	R.SPVFTDVGRIVLS.G	sp|P22222|NS3CCNB1_HUMAN	1388.77	5160000
0.9997	Seq61410_HFX.36268.36268.2	0.0213	10/24	Y.ADVYRDGTGVVEF.V	sp|Q07955|SRSF1_HUMAN	1426.67	26100000
0.9997	Seq61410_HFX.36429.36429.2	0.0301	10/24	R.INLQQQPPPLQIK.S	sp|O94842|TOX4_HUMAN	1515.88	14300000
0.9997	Seq61410_HFX.45831.45831.2	0.0192	10/24	A.TKDAGVIAGLNVL.R	sp|P0DMV8|HS71A_HUMAN	1269.73	4450000
0.9997	Seq61410_HFX.48349.48349.2	0.0313	10/24	L.SASNLPPNLKITW.S	sp|Q8N5N7|RM50_HUMAN	1439.78	7390000
0.9997	Seq61410_HFX.58742.58742.2	0.0196	10/24	L.RGAFSPFGNIIDL.S	sp|P18615|NELFE_HUMAN	1405.74	14300000
0.9998	Seq61410_HFX.24999.24999.2	0.0217	10/24	S.NTPDSVPPEELKP.Y	sp|Q6PI48|SYDM_HUMAN	1421.7	127000000
0.9999	Seq61410_HFX.23125.23125.2	0.0197	10/24	S.GNFGGSRNMGGPY.G	sp|P22626|ROA2_HUMAN	1312.56	6910000
0.9999	Seq61410_HFX.31408.31408.2	0.0145	10/24	D.KTIGGGDDSFNTF.F	sp|Q71U36|TBA1A_HUMAN	1357.62	99100000
0.9999	Seq61410_HFX.34523.34523.2	0.0219	10/24	K.IFVGGIKEDTEEY.N	sp|P51991|ROA3_HUMAN	1498.72	22100000
0.9999	Seq61410_HFX.38341.38341.2	0.0165	10/24	F.DLDYDFQRDYYDR.M	sp|P07910|HNRPC_HUMAN	1782.75	8060000
0.9999	Seq61410_HFX.44757.44757.2	0.0173	10/24	T.AVMPDGQFKDISL.S	sp|Q06830|PRDX1_HUMAN	1419.71	113000000
0.9999	Seq61410_HFX.47328.47328.2	0.0212	10/24	R.ASPLVAIGQTLAR.Q	sp|Q9NSI2|F207A_HUMAN	1295.76	4640000
1	Seq61410_HFX.07587.07587.2	0.0134	10/24	R.YYGGGSEGGRAPK.R	sp|P14866|HNRPL_HUMAN	1297.61	9070000
1	Seq61410_HFX.15162.15162.2	0.00277	10/24	Y.SHGSQETDEEFDA.R	sp|P20674|COX5A_HUMAN	1450.55	82600000
1	Seq61410_HFX.17402.17402.2	0.00255	10/24	Y.SQQPSYGGQQQSY.G	sp|P35637|FUS_HUMAN	1456.62	189000000
1	Seq61410_HFX.20539.20539.2	0.00111	10/24	G.IYIPEDDKDAPEK.F	sp|Q9NQH7|XPP3_HUMAN	1531.74	8550000
1	Seq61410_HFX.23308.23308.2	0.00518	10/24	L.VEGPPPPPEPPKT.A	sp|Q9NWU5|RM22_HUMAN	1340.7	26600000
1	Seq61410_HFX.23359.23359.2	0.00988	10/24	V.TNEDVTQEELGGA.K	sp|P05166|PCCB_HUMAN	1361.59	6640000
1	Seq61410_HFX.24177.24177.2	0.0155	10/24	R.NQGGSSWEAPYSR.S	sp|Q5BKZ1|ZN326_HUMAN	1437.63	5560000
1	Seq61410_HFX.25250.25250.2	0.00765	10/24	-.MREIVHIQAGQCG.N	sp|Q13885|TBB2A_HUMAN,sp|Q13509|TBB3_HUMAN,sp|Q9BUF5|TBB6_HUMAN,sp|P07437|TBB5_HUMAN,sp|P04350|TBB4A_HUMAN,sp|Q9BVA1|TBB2B_HUMAN,sp|P68371|TBB4B_HUMAN,tr|K7EJZ4|K7EJZ4_HUMAN,tr|G3V3W7|G3V3W7_HUMAN,tr|K7EJ64|K7EJ64_HUMAN,tr|M0QY37|M0QY37_HUMAN,tr|M0QX14|M0QX14_HUMAN,tr|M0R0X0|M0R0X0_HUMAN,tr|M0QYM7|M0QYM7_HUMAN,tr|M0R042|M0R042_HUMAN,tr|K7ESM5|K7ESM5_HUMAN,tr|G3V5W4|G3V5W4_HUMAN,tr|K7EN98|K7EN98_H…	1440.7	6460000
1	Seq61410_HFX.28251.28251.2	0.00373	10/24	Y.MVAPVTGNDVGIR.R	sp|O00560|SDCB1_HUMAN	1327.69	2220000
1	Seq61410_HFX.28996.28996.2	0.01	10/24	R.TIASPKGPVIQM[147.04]Y.T	sp|P22222|NS3CCNB1_HUMAN	1419.74	3590000
1	Seq61410_HFX.30738.30738.2	0.0104	10/24	K.EAAGKSSGPTSLF.A	sp|Q00839|HNRPU_HUMAN	1250.61	151000000
1	Seq61410_HFX.31081.31081.2	0.0162	10/24	R.AGGPTTPLSPTRL.S	sp|P20700|LMNB1_HUMAN	1266.69	78100000
1	Seq61410_HFX.31251.31251.2	0.00257	10/24	L.PVDFQGRSTGEAF.V	sp|P55795|HNRH2_HUMAN	1409.66	16300000
1	Seq61410_HFX.31974.31974.2	0.000663	10/24	Y.SSFVNHYNSPAMY.S	sp|O95487|SC24B_HUMAN	1515.65	4940000
1	Seq61410_HFX.33346.33346.2	0.00547	10/24	F.AQTLQQSRGFGSF.R	sp|P55072|TERA_HUMAN	1425.7	4470000
1	Seq61410_HFX.33759.33759.2	0.000293	10/24	R.SISGPSVGVMEMR.S	sp|Q8NFH5|NUP35_HUMAN	1348.65	12600000
1	Seq61410_HFX.34194.34194.2	0.00357	10/24	M.RIINEPTAAAIAY.G	sp|P11021|BIP_HUMAN,tr|E9PK54|E9PK54_HUMAN	1401.76	79200000
1	Seq61410_HFX.35212.35212.2	0.0109	10/24	R.LGAVPATSGPTTF.K	sp|Q96ME7|ZN512_HUMAN	1217.63	3480000
1	Seq61410_HFX.36477.36477.2	0.00377	10/24	R.SEDPPDELGPPLA.E	sp|Q8TAA5|GRPE2_HUMAN	1335.62	12600000
1	Seq61410_HFX.36951.36951.2	3.11e-05	10/24	R.TIASPKGPVIQMY.T	sp|P22222|NS3CCNB1_HUMAN	1403.75	336000000
1	Seq61410_HFX.37328.37328.2	0.00578	10/24	A.AAAGPPLVAATPY.S	sp|Q8WWM7|ATX2L_HUMAN	1197.64	35100000
1	Seq61410_HFX.38038.38038.2	0.00178	10/24	Y.SHTDIKVPDFSEY.R	sp|P47985|UCRI_HUMAN	1536.71	11700000
1	Seq61410_HFX.38737.38737.2	0.00217	10/24	Y.SFTSLPVPESNLR.T	sp|Q5UIP0|RIF1_HUMAN	1445.75	75200000
1	Seq61410_HFX.38740.38740.2	0.0115	10/24	R.KAPGGPMLLPQTY.G	sp|Q15020|SART3_HUMAN	1371.72	24000000
1	Seq61410_HFX.39798.39798.2	0.00396	10/24	L.GISTPEELGLDKV.-	sp|P20674|COX5A_HUMAN,tr|H3BRM5|H3BRM5_HUMAN,tr|H3BV69|H3BV69_HUMAN	1356.71	179000000
1	Seq61410_HFX.40902.40902.2	0.00134	10/24	Y.SNYWNQGYGNYGY.N	sp|Q14103|HNRPD_HUMAN	1584.63	30600000
1	Seq61410_HFX.41719.41719.2	0.00469	10/24	Y.LFRDGDFENPVPY.T	sp|P30040|ERP29_HUMAN	1567.73	66300000
1	Seq61410_HFX.42754.42754.2	0.00432	10/24	T.VIEHPEYGEVIQL.Q	sp|P41567|EIF1_HUMAN	1524.78	90100000
1	Seq61410_HFX.47198.47198.2	0.00382	10/24	M.SPTPPLFSLPEAR.T	sp|Q96FV9|THOC1_HUMAN,tr|J3KRD7|J3KRD7_HUMAN,tr|J3KT14|J3KT14_HUMAN,tr|A0A087WWS1|A0A087WWS1_HUMAN,tr|J3QQZ3|J3QQZ3_HUMAN	1410.75	2000000
1	Seq61410_HFX.48466.48466.2	7.37e-05	10/24	Y.RALTVPELTQQVF.D	sp|P07437|TBB5_HUMAN	1500.83	53500000
1	Seq61410_HFX.48761.48761.2	0.00478	10/24	R.YGLFPANYVELRQ.-	sp|Q14247|SRC8_HUMAN	1568.8	1090000
1	Seq61410_HFX.49245.49245.2	0.00192	10/24	A.SNLPPNLKITWSY.-	sp|Q8N5N7|RM50_HUMAN	1531.8	5570000
1	Seq61410_HFX.49247.49247.2	0.00644	10/24	Y.NILGTNTIMDKMM.V	sp|Q00839|HNRPU_HUMAN	1480.71	11000000
1	Seq61410_HFX.50693.50693.2	6.07e-05	10/24	Y.RALTVPELTQQMF.D	sp|Q13885|TBB2A_HUMAN	1532.8	15100000
1	Seq61410_HFX.53510.53510.2	0.000102	10/24	R.KFMNPFNMPNLYQ.K	sp|P31948|STIP1_HUMAN	1642.76	1300000
1	Seq61410_HFX.57973.57973.2	0.000185	10/24	L.GGFEITPPVVLRL.K	sp|P06748|NPM_HUMAN	1396.81	2400000
1	Seq61410_HFX.58010.58010.2	0.00307	10/24	Y.KLDKESYPVFYLF.R	sp|P30040|ERP29_HUMAN	1647.85	2940000
1	Seq61410_HFX.58332.58332.2	0.00315	10/24	F.SAFSGFPSFGSGF.S	sp|O75190|DNJB6_HUMAN	1293.57	3100000
1	Seq61410_HFX.59013.59013.2	0.00194	10/24	T.ILGGPLLIRAAWY.T	sp|Q9H3K2|GHITM_HUMAN	1441.84	656000
1	Seq61410_HFX.59425.59425.2	0.00733	10/24	F.FSGLEIVPNGITL.P	sp|P52597|HNRPF_HUMAN	1358.74	9590000
1	Seq61410_HFX.62923.62923.2	0.00931	10/24	Y.SAAILEYLTAEVL.E	sp|P0C0S5|H2AZ_HUMAN	1391.75	13100000
0.9864	Seq61410_HFX.55183.55183.5	0.0203	10/240	Y.KDSPSVWAAVPGKTFVNITPAEVGVLVGKDR.S	sp|P07737|PROF1_HUMAN	3236.76	374000
0.8913	Seq61410_HFX.04560.04560.6	0.129	10/250	K.AGGTKPKKPVGAAKKPKKAAGGATPK.K	sp|P16403|H12_HUMAN	2443.48	2800000
0.8697	Seq61410_HFX.50337.50337.2	0.478	10/26	R.IITGPAPVLPPAAL.R	sp|Q96PU8|QKI_HUMAN	1328.81	1560000
0.8789	Seq61410_HFX.41935.41935.2	0.115	10/26	R.IEQKEELDDVIALD.-	sp|Q9UBT2|SAE2_HUMAN,tr|U3KQ93|U3KQ93_HUMAN	1628.81	19800000
0.8815	Seq61410_HFX.32436.32436.2	0.654	10/26	R.GGGGNFGPGPGSNF.R	sp|P22626|ROA2_HUMAN	1220.52	159000000
0.9047	Seq61410_HFX.13252.13252.2	0.527	10/26	Y.GAGYSGQNSM[147.04]GGYD.-	sp|P52597|HNRPF_HUMAN	1378.51	30600000
0.9253	Seq61410_HFX.27125.27125.2	0.456	10/26	Y.SYPARVPPPPPIAR.A	sp|P07910|HNRPC_HUMAN	1516.85	1300000000
0.9666	Seq61410_HFX.55042.55042.2	0.269	10/26	Y.IFQQCEAPMEGFQL.-	sp|P52294|IMA5_HUMAN	1639.74	6530000
0.9674	Seq61410_HFX.34565.34565.2	0.176	10/26	R.GALFGANANRKFLD.-	sp|P36543|VATE1_HUMAN	1492.78	21200000
0.9698	Seq61410_HFX.09729.09729.2	0.155	10/26	S.IESEAKPAQPQPTG.E	sp|Q14154|DELE_HUMAN	1451.73	7980000
0.9702	Seq61410_HFX.28751.28751.2	0.0169	10/26	F.ANGVVTSIQDRYGS.-	sp|Q9NP61|ARFG3_HUMAN	1465.72	7500000
0.9749	Seq61410_HFX.27994.27994.2	0.228	10/26	R.SVLRPAVLQAPQPK.A	sp|Q9H6Z4|RANB3_HUMAN	1502.89	1400000
0.9802	Seq61410_HFX.42920.42920.2	0.185	10/26	R.MGPLGLDHMASSIE.R	sp|P52272|HNRPM_HUMAN	1456.67	8220000
0.9807	Seq61410_HFX.27205.27205.2	0.197	10/26	R.TAAALAPASLTSAR.M	sp|Q9UQ35|SRRM2_HUMAN	1299.71	149000000
0.9845	Seq61410_HFX.37770.37770.2	0.152	10/26	R.RLQSGQFGDVGFNP.Y	sp|Q14137|BOP1_HUMAN	1520.74	6980000
0.9871	Seq61410_HFX.15660.15660.2	0.159	10/26	Y.GYGDYSNQQSGYGK.V	sp|Q14103|HNRPD_HUMAN	1522.63	8550000
0.9905	Seq61410_HFX.13084.13084.2	0.136	10/26	Y.ASSPGGVYATRSSA.V	sp|P08670|VIME_HUMAN	1309.63	123000000
0.9925	Seq61410_HFX.16531.16531.2	0.103	10/26	K.SGNFGGSRNM[147.04]GGPY.G	sp|P22626|ROA2_HUMAN	1415.59	7720000
0.9933	Seq61410_HFX.59674.59674.2	0.0152	10/26	T.VLDAIDQMWLPVVR.T	sp|P18669|PGAM1_HUMAN	1653.89	1330000
0.9939	Seq61410_HFX.41480.41480.2	0.11	10/26	A.SLKPEFVDIINAKQ.-	sp|P60174|TPIS_HUMAN	1600.88	1570000
0.9939	Seq61410_HFX.49417.49417.2	0.11	10/26	L.SMGLGRLKDIALGM.Q	sp|O95721|SNP29_HUMAN	1460.78	1210000
0.9946	Seq61410_HFX.34693.34693.2	0.0878	10/26	F.KAVGLQPAGDVNLP.-	sp|O95229|ZWINT_HUMAN,tr|A6NH27|A6NH27_HUMAN	1377.76	21100000
0.9984	Seq61410_HFX.14462.14462.2	0.0285	10/26	V.SGTVISRPAGQENP.K	sp|Q6PI48|SYDM_HUMAN	1411.71	1780000
0.9984	Seq61410_HFX.28697.28697.2	0.0607	10/26	L.TLGGQKCSVIRDSL.L	sp|P07737|PROF1_HUMAN	1475.78	2220000
0.9988	Seq61410_HFX.57937.57937.2	0.0304	10/26	E.RGFDKAYVVLGQFL.V	sp|O75531|BAF_HUMAN	1611.88	384000
0.9989	Seq61410_HFX.39727.39727.2	0.0173	10/26	-.MKLNISFPATGCQK.L	sp|P62753|RS6_HUMAN,tr|A2A3R7|A2A3R7_HUMAN	1536.78	5350000
0.9993	Seq61410_HFX.13168.13168.2	0.0429	10/26	Y.GGGRGGYGGGGPGY.G	sp|P22626|ROA2_HUMAN	1167.51	35400000
0.9993	Seq61410_HFX.49173.49173.2	0.0218	10/26	F.RPLFNDFGPPSMGY.V	sp|O75956|CDKA2_HUMAN	1596.74	2820000
0.9994	Seq61410_HFX.40869.40869.2	0.0396	10/26	L.AYEPVWAIGTGKTA.T	sp|P60174|TPIS_HUMAN	1462.75	9600000
0.9995	Seq61410_HFX.11591.11591.2	0.0193	10/26	H.RAASSAAQGAFQGN.-	sp|O15127|SCAM2_HUMAN	1334.63	2240000
0.9998	Seq61410_HFX.45540.45540.2	0.0198	10/26	R.FRFSPMGVDHMSGL.S	sp|Q15717|ELAV1_HUMAN	1579.73	21100000
0.9999	Seq61410_HFX.08098.08098.2	0.0132	10/26	G.QKEPGDQGPAHPPG.A	sp|Q9Y399|RT02_HUMAN	1413.66	20900000
0.9999	Seq61410_HFX.21042.21042.2	0.0188	10/26	Y.GGYKEPAAPVSIQR.S	sp|Q14847|LASP1_HUMAN	1471.78	5880000
0.9999	Seq61410_HFX.23993.23993.2	0.0236	10/26	L.SDYVGSGPPKGTGL.H	sp|P30086|PEBP1_HUMAN	1333.65	14200000
0.9999	Seq61410_HFX.25336.25336.2	0.00715	10/26	K.SKPGAAMVEM[147.04]ADGY.A	sp|P14866|HNRPL_HUMAN	1441.62	5590000
0.9999	Seq61410_HFX.27268.27268.2	0.0214	10/26	S.TEKGSPLGEVVEQG.L	sp|P51398|RT29_HUMAN	1428.71	8470000
0.9999	Seq61410_HFX.28516.28516.2	0.0204	10/26	R.GIVVYTGDRTVMGR.L	sp|P05023|AT1A1_HUMAN	1522.79	20700000
0.9999	Seq61410_HFX.37979.37979.2	0.0215	10/26	K.VLNPPGGKSSISFY.-	sp|Q9H910|JUPI2_HUMAN,tr|A6NGP5|A6NGP5_HUMAN	1464.76	5540000
0.9999	Seq61410_HFX.47484.47484.2	0.0176	10/26	R.SSGPAPQSLLSAWR.V	sp|Q9NYZ3|GTSE1_HUMAN	1455.75	1840000
0.9999	Seq61410_HFX.53237.53237.2	0.00856	10/26	M.AFKQMEQISQFLQA.A	sp|P37802|TAGL2_HUMAN	1667.83	44500000
1	Seq61410_HFX.08876.08876.2	0.000269	10/26	M.GTNRGASQAGM[147.04]TGY.G	sp|P37802|TAGL2_HUMAN	1385.6	5350000
1	Seq61410_HFX.16042.16042.2	0.000471	10/26	R.WDQTADQTPGATPK.K	sp|O75533|SF3B1_HUMAN	1514.7	34100000
1	Seq61410_HFX.22494.22494.2	0.000685	10/26	Y.TNKYSSQFGGGSQY.A	sp|O15371|EIF3D_HUMAN	1522.67	20400000
1	Seq61410_HFX.23884.23884.2	0.00202	10/26	R.SASASPLTPCSVTR.S	sp|Q3KQU3|MA7D1_HUMAN	1375.68	9340000
1	Seq61410_HFX.26265.26265.2	0.0124	10/26	W.APESAPLKSKMIYA.S	sp|P23528|COF1_HUMAN	1504.8	9950000
1	Seq61410_HFX.28933.28933.2	0.000244	10/26	R.QGNTKQRIDEFEAM.-	sp|P35241|RADI_HUMAN	1665.78	2680000
1	Seq61410_HFX.30577.30577.2	0.00216	10/26	V.TPLTSMVVTKPEDN.E	sp|Q06033|ITIH3_HUMAN	1530.76	793000
1	Seq61410_HFX.32921.32921.2	0.000498	10/26	K.FAANPNQNKNVALL.S	sp|Q15717|ELAV1_HUMAN	1512.8	31400000
1	Seq61410_HFX.33796.33796.2	0.0105	10/26	K.SKPGAAMVEMADGY.A	sp|P14866|HNRPL_HUMAN	1425.63	27500000
1	Seq61410_HFX.35016.35016.2	0.00458	10/26	F.KAVGLQPAGDVNLP.-	sp|O95229|ZWINT_HUMAN,tr|A6NH27|A6NH27_HUMAN	1377.76	11400000
1	Seq61410_HFX.35412.35412.2	0.00328	10/26	L.MADGTCQDAAIVGY.K	sp|P07737|PROF1_HUMAN	1413.59	30800000
1	Seq61410_HFX.36883.36883.2	0.00177	10/26	Y.GFRPDEPYYYGYGS.-	sp|Q92845|KIFA3_HUMAN	1669.7	6020000
1	Seq61410_HFX.38251.38251.2	0.00246	10/26	L.ELSDNRVSGGLEVL.A	sp|P39687|AN32A_HUMAN	1486.76	4600000
1	Seq61410_HFX.41704.41704.2	0.000633	10/26	G.LHTKGALPLDTVTF.Y	sp|P30040|ERP29_HUMAN	1511.83	95700000
1	Seq61410_HFX.41715.41715.2	0.0018	10/26	R.TVFSGSVSIPSITK.S	sp|Q5VT25|MRCKA_HUMAN	1421.78	5380000
1	Seq61410_HFX.41738.41738.2	0.00208	10/26	G.LHTKGALPLDTVTF.Y	sp|P30040|ERP29_HUMAN	1511.83	103000000
1	Seq61410_HFX.41933.41933.2	0.000211	10/26	L.TPANEDQKIGIEII.K	sp|P10809|CH60_HUMAN	1539.81	27500000
1	Seq61410_HFX.41975.41975.2	0.0106	10/26	A.STPAGPAFPVQVKV.A	sp|Q15654|TRIP6_HUMAN	1396.77	2580000
1	Seq61410_HFX.43284.43284.2	0.00686	10/26	C.DVDIRKDLYANTVL.S	sp|P60709|ACTB_HUMAN	1633.87	140000000
1	Seq61410_HFX.48139.48139.2	0.00198	10/26	M.AFRVPTANVSVVDL.T	sp|P04406|G3P_HUMAN	1486.81	62400000
1	Seq61410_HFX.49302.49302.2	6.53e-05	10/26	L.IASAGADALAKVFV.-	sp|Q9NRL3|STRN4_HUMAN,sp|O43815|STRN_HUMAN,sp|Q13033|STRN3_HUMAN,tr|F5GYK2|F5GYK2_HUMAN,tr|M0R317|M0R317_HUMAN	1331.74	14000000
1	Seq61410_HFX.49498.49498.2	0.00151	10/26	M.VKLTAELIEQAAQY.T	sp|P09661|RU2A_HUMAN,tr|H0YKK0|H0YKK0_HUMAN	1575.85	96900000
1	Seq61410_HFX.49863.49863.2	0.00466	10/26	Y.NLDKFRVLDLAEQV.-	sp|Q96I25|SPF45_HUMAN	1658.9	2020000
1	Seq61410_HFX.50725.50725.2	0.011	10/26	R.MNQGTARLASLMNL.G	sp|P43243|MATR3_HUMAN	1518.76	25600000
1	Seq61410_HFX.53292.53292.2	0.0102	10/26	Y.LMADIMPDMPESDL.-	sp|Q9H2J7|S6A15_HUMAN	1576.68	5340000
1	Seq61410_HFX.56854.56854.2	0.015	10/26	F.AQNPMVPWPPVVHL.P	sp|Q92576|PHF3_HUMAN	1583.83	1970000
1	Seq61410_HFX.59314.59314.2	0.0064	10/26	S.AKPGPALWPLPLSV.K	sp|P07686|HEXB_HUMAN	1444.84	3810000
1	Seq61410_HFX.59902.59902.2	0.00664	10/26	K.AIPQLQGYLRSVFA.L	sp|Q02878|RL6_HUMAN	1561.86	31100000
1	Seq61410_HFX.60282.60282.2	0.00141	10/26	R.KIPNPDFFEDLEPF.R	sp|P27824|CALX_HUMAN	1706.82	2140000
1	Seq61410_HFX.56962.56962.5	0.00269	10/272	R.STITSREIQTAVRLLLPGELAKHAVSEGTKAVTKY.T	sp|P58876|H2B1D_HUMAN	3767.09	697000
0.8307	Seq61410_HFX.37922.37922.2	0.318	10/28	F.SAPPIPSRPGPQSVF.A	sp|P50570|DYN2_HUMAN	1535.81	59600000
0.8369	Seq61410_HFX.30295.30295.2	0.877	10/28	R.RNLGSINTELQDVQR.L	sp|O75396|SC22B_HUMAN	1741.91	2040000
0.8413	Seq61410_HFX.19254.19254.3	0.481	10/28	L.PAGIYHRF.T	sp|Q9BV57|MTND_HUMAN	959.498	23400000
0.8832	Seq61410_HFX.61330.61330.2	0.529	10/28	K.DAALNAIQTGLYIGW.R	sp|A6H8Z2|F221B_HUMAN	1604.82	84700000
0.8851	Seq61410_HFX.35128.35128.2	0.637	10/28	Y.GVFAGRDASRGLATF.C	sp|O00264|PGRC1_HUMAN	1523.78	55200000
0.8888	Seq61410_HFX.09354.09354.2	0.31	10/28	F.HRAASSAAQGAFQGN.-	sp|O15127|SCAM2_HUMAN	1471.69	79800000
0.9161	Seq61410_HFX.35502.35502.2	0.0893	10/28	R.M[147.04]GPLGLDHMASSIER.M	sp|P52272|HNRPM_HUMAN	1628.77	6510000
0.9296	Seq61410_HFX.20091.20091.2	0.318	10/28	R.SAQGSSSPVPSMVQK.S	sp|P35658|NU214_HUMAN	1488.72	2600000
0.9358	Seq61410_HFX.12411.12411.3	0.21	10/28	A.PEVLPKPR.M	sp|P09669|COX6C_HUMAN	934.56	6730000
0.9575	Seq61410_HFX.09304.09304.2	0.312	10/28	R.SIPAGAEPGEKGSAR.K	sp|Q9H910|JUPI2_HUMAN	1425.72	4940000
0.9806	Seq61410_HFX.42713.42713.2	0.181	10/28	M.NALMRLNQLKPGLQY.K	sp|Q12906|ILF3_HUMAN	1757.96	2680000
0.9808	Seq61410_HFX.57963.57963.2	0.196	10/28	Y.NTSIEEM[147.04]PLNVADLI.-	sp|P60842|IF4A1_HUMAN	1673.82	20400000
0.9885	Seq61410_HFX.57960.57960.2	0.1	10/28	A.AFPGASLYLPMAQSV.A	sp|Q15038|DAZP2_HUMAN	1550.78	10200000
0.9934	Seq61410_HFX.34264.34264.2	0.00866	10/28	V.HLHVLGGRQMHWPPG.-	sp|P49773|HINT1_HUMAN	1720.87	1560000
0.9946	Seq61410_HFX.10096.10096.2	0.104	10/28	F.TTRTYGEPESAGPSR.A	sp|P50402|EMD_HUMAN	1607.75	4050000
0.996	Seq61410_HFX.57728.57728.2	0.0171	10/28	K.LTGKDVNFEFPEFQL.-	sp|P62081|RS7_HUMAN	1782.88	112000000
0.9967	Seq61410_HFX.07765.07765.3	0.0408	10/28	Y.REHPYGRY.-	sp|Q07666|KHDR1_HUMAN,sp|Q5VWX1|KHDR2_HUMAN	1076.52	164000000
0.9978	Seq61410_HFX.39095.39095.2	0.0109	10/28	A.APSAAAATAGAPTAL.P	sp|Q8WZ71|TM158_HUMAN	1239.65	251000000
0.9982	Seq61410_HFX.21113.21113.2	0.0639	10/28	Y.GAQQPQAPPQQPQQY.G	sp|Q92734|TFG_HUMAN	1664.79	10100000
0.9984	Seq61410_HFX.46929.46929.2	0.025	10/28	M.RIINEPTAAAIAYGL.D	sp|P11021|BIP_HUMAN	1571.87	10100000
0.9992	Seq61410_HFX.34491.34491.2	0.0451	10/28	R.GALQNIIPASTGAAK.A	sp|P04406|G3P_HUMAN	1410.78	2260000
0.9994	Seq61410_HFX.37256.37256.2	0.0379	10/28	R.ISKFYPIPSLHSTGS.-	sp|Q9H2G2|SLK_HUMAN	1632.85	10400000
0.9996	Seq61410_HFX.22840.22840.2	0.0342	10/28	K.GTLVQTKGTGASGSF.K	sp|P16402|H13_HUMAN	1409.72	166000000
0.9996	Seq61410_HFX.38630.38630.2	0.022	10/28	L.KRPEILTDESLSSLA.V	sp|Q06055|AT5G2_HUMAN	1657.89	12900000
0.9997	Seq61410_HFX.45756.45756.2	0.0323	10/28	L.RGLPFGCSKEEIVQF.F	sp|P55795|HNRH2_HUMAN,tr|D6RAM1|D6RAM1_HUMAN	1708.86	2580000
0.9998	Seq61410_HFX.50657.50657.2	0.0191	10/28	R.KGLPLGSAVSSPVLF.S	sp|Q8WUM0|NU133_HUMAN	1470.84	6170000
0.9999	Seq61410_HFX.27080.27080.2	0.0169	10/28	W.GRLPGPEETLPGQDS.W	sp|Q9H078|CLPB_HUMAN	1551.75	31700000
0.9999	Seq61410_HFX.33613.33613.2	0.00913	10/28	F.GKVKEGMNIVEAMER.F	sp|P62937|PPIA_HUMAN	1689.85	2250000
0.9999	Seq61410_HFX.52781.52781.2	0.0228	10/28	Y.VDAIKDTVLGKWQYF.-	sp|O14562|UBFD1_HUMAN,tr|H3BRL3|H3BRL3_HUMAN	1781.94	2190000
0.9999	Seq61410_HFX.54593.54593.2	0.0155	10/28	A.QGGVLPNIQAVLLPK.K	sp|Q93077|H2A1C_HUMAN	1545.92	9270000
1	Seq61410_HFX.10403.10403.2	0.00721	10/28	M.PGPTPSGTNVGSSGR.S	sp|P60468|SC61B_HUMAN	1369.66	92200000
1	Seq61410_HFX.14483.14483.2	0.000758	10/28	T.ALEENETQKEVPQDQ.H	sp|Q9Y3D9|RT23_HUMAN	1756.81	78700000
1	Seq61410_HFX.15090.15090.2	0.00297	10/28	Y.GRDGMDNQGGYGSVG.R	sp|P31942|HNRH3_HUMAN	1468.6	3490000
1	Seq61410_HFX.17305.17305.2	0.000194	10/28	Y.SQSYGGYENQKQSSY.S	sp|Q92804|RBP56_HUMAN	1724.73	191000000
1	Seq61410_HFX.23715.23715.2	0.00792	10/28	Y.NAQPSASYNAQSAPY.A	sp|Q96PK6|RBM14_HUMAN	1567.69	36000000
1	Seq61410_HFX.31112.31112.2	0.00584	10/28	R.GVAMNPVEHPFGGGN.H	sp|P62917|RL8_HUMAN	1481.67	9260000
1	Seq61410_HFX.31755.31755.2	0.00224	10/28	R.M[147.04]GPAMGPALGAGIER.M	sp|P52272|HNRPM_HUMAN	1442.7	4160000
1	Seq61410_HFX.34580.34580.2	3.55e-05	10/28	V.HLHVLGGRQMHWPPG.-	sp|P49773|HINT1_HUMAN	1720.87	4390000
1	Seq61410_HFX.34599.34599.2	0.00098	10/28	D.SGDGVTHTVPIYEGY.A	sp|P60709|ACTB_HUMAN	1593.73	3720000
1	Seq61410_HFX.37867.37867.2	0.00714	10/28	Y.IKKIGYNPDTVAFVP.L	sp|Q5VTE0|EF1A3_HUMAN	1660.92	1510000
1	Seq61410_HFX.38001.38001.2	0.0127	10/28	A.RNLSDIDLM[147.04]APQPGV.-	sp|Q96B49|TOM6_HUMAN	1640.82	2040000
1	Seq61410_HFX.42776.42776.2	0.00156	10/28	A.RNLSDIDLMAPQPGV.-	sp|Q96B49|TOM6_HUMAN	1624.82	30800000
1	Seq61410_HFX.44741.44741.2	0.000201	10/28	W.KLSPVVGAVYGPELY.A	sp|O43251|RFOX2_HUMAN	1590.87	61100000
1	Seq61410_HFX.44755.44755.2	0.0163	10/28	W.AGKGLLGCNIIPLQR.-	sp|O00233|PSMD9_HUMAN,tr|J3KN29|J3KN29_HUMAN	1551.89	1370000
1	Seq61410_HFX.48543.48543.2	0.001	10/28	Y.IRSNLDPSNVDSLFY.A	sp|P04844|RPN2_HUMAN	1738.85	7790000
1	Seq61410_HFX.49058.49058.2	4.49e-05	10/28	F.EDYVQSMDVAAFNKI.-	sp|P24534|EF1B_HUMAN	1728.8	9840000
1	Seq61410_HFX.49961.49961.2	0.000927	10/28	K.NQSQGYNQWQQGQFW.G	sp|Q00839|HNRPU_HUMAN	1897.81	1590000
1	Seq61410_HFX.49984.49984.2	0.0136	10/28	L.SASNLPPNLKITWSY.-	sp|Q8N5N7|RM50_HUMAN	1689.87	2730000
1	Seq61410_HFX.52427.52427.2	2.24e-05	10/28	S.VFALTNGIYPHKLVF.-	sp|Q02878|RL6_HUMAN	1717.96	19300000
1	Seq61410_HFX.53922.53922.2	0.00663	10/28	R.GSDELFSTCVTNGPF.L	sp|P26599|PTBP1_HUMAN	1572.68	21100000
1	Seq61410_HFX.55913.55913.2	8.66e-05	10/28	Y.QAEWDDYVPKLYEQL.S	sp|P30086|PEBP1_HUMAN	1895.89	1560000
1	Seq61410_HFX.60549.60549.2	0.00411	10/28	A.FGNLILPVLPRLDPE.-	sp|Q9NRY2|SOSSC_HUMAN,tr|X6R8P6|X6R8P6_HUMAN	1691.96	15600000
1	Seq61410_HFX.61234.61234.2	5.81e-05	10/28	M.PSQMEHAMETMMFTF.H	sp|P60903|S10AA_HUMAN	1816.73	5620000
0.8644	Seq61410_HFX.42611.42611.4	0.304	10/288	Y.EANPGVPPATMSGSMMGSDMRTERFGQGGAGPVGGQGPRGMGPGTPAGY.G	sp|P23246|SFPQ_HUMAN	4719.11	0
1	Seq61410_HFX.47979.47979.5	0.000903	10/296	C.HLAWVNTPKKQGGLGPMNIPLVSDPKRTIAQDYGVLKA.D	sp|Q06830|PRDX1_HUMAN	4112.24	510000
0.8535	Seq61410_HFX.23100.23100.2	0.258	10/30	K.EAAQKAVNSATGVPTV.-	sp|P11940|PABP1_HUMAN,tr|H0YAS6|H0YAS6_HUMAN,tr|E7ERJ7|E7ERJ7_HUMAN,tr|H0YAS7|H0YAS7_HUMAN,tr|H0YB75|H0YB75_HUMAN,tr|A0A087WTT1|A0A087WTT1_HUMAN,tr|H0YC10|H0YC10_HUMAN,tr|E7EQV3|E7EQV3_HUMAN	1541.8	57000000
0.965	Seq61410_HFX.14352.14352.2	0.225	10/30	R.SAPPTRGPPPSYGGSS.R	sp|P38159|RBMX_HUMAN	1513.72	9040000
0.9748	Seq61410_HFX.43547.43547.2	0.127	10/30	Y.SDNQPGVLIQVYEGER.A	sp|P0DMV8|HS71A_HUMAN	1802.88	15900000
0.9822	Seq61410_HFX.55464.55464.2	0.176	10/30	L.DLTGDLESFKKQSFVL.K	sp|P52565|GDIR1_HUMAN	1825.95	5540000
0.9902	Seq61410_HFX.55784.55784.2	0.0485	10/30	R.SLVGGLLQSKFTSGAF.L	sp|P52948|NUP98_HUMAN	1610.87	15500000
0.9941	Seq61410_HFX.61659.61659.2	0.0165	10/30	L.AGNSEVILPVPAFNVI.N	sp|P06733|ENOA_HUMAN	1638.9	7040000
0.9967	Seq61410_HFX.42072.42072.2	0.0408	10/30	L.PLPPPPPPRGGDLMAY.D	sp|P61978|HNRPK_HUMAN	1673.86	2030000
0.9984	Seq61410_HFX.58477.58477.2	0.0305	10/30	M.PAGVPMSTYLKMFAAS.L	sp|Q69YU5|CL073_HUMAN,tr|F8VS87|F8VS87_HUMAN,tr|F8VQR3|F8VQR3_HUMAN,tr|G3V1W1|G3V1W1_HUMAN,tr|F8VXG8|F8VXG8_HUMAN	1669.82	10400000
0.9986	Seq61410_HFX.29089.29089.2	0.0212	10/30	K.GGKPEPPAMPQPVPTA.-	sp|P23396|RS3_HUMAN,tr|E9PL09|E9PL09_HUMAN,tr|H0YEU2|H0YEU2_HUMAN,tr|E9PPU1|E9PPU1_HUMAN	1572.8	5680000
0.9989	Seq61410_HFX.52932.52932.2	0.0408	10/30	R.PLVASVGLNVPASVCY.S	sp|P47985|UCRI_HUMAN	1587.83	5070000
0.9993	Seq61410_HFX.17366.17366.2	0.0327	10/30	N.SEGAGAKASSAGVLVS.-	sp|Q9UHV9|PFD2_HUMAN	1389.71	10200000
0.9998	Seq61410_HFX.34189.34189.2	0.0258	10/30	F.SVVPSPKVSDTVVEPY.N	sp|Q13509|TBB3_HUMAN	1701.88	248000000
0.9998	Seq61410_HFX.44752.44752.2	0.0045	10/30	A.ADNQIYIAGHPAFVNY.S	sp|P14866|HNRPL_HUMAN	1791.86	3210000
0.9998	Seq61410_HFX.56066.56066.2	0.0237	10/30	R.SLVGGLLQSKFTSGAF.L	sp|P52948|NUP98_HUMAN	1610.87	15100000
0.9999	Seq61410_HFX.54251.54251.2	0.00743	10/30	Y.VAWGHSTVVNPWGEVL.A	sp|Q9NQR4|NIT2_HUMAN	1749.88	1920000
1	Seq61410_HFX.15736.15736.2	0.00185	10/30	L.QM[147.04]GTNRGASQAGMTGY.G	sp|P37802|TAGL2_HUMAN	1644.7	4440000
1	Seq61410_HFX.26794.26794.2	0.0139	10/30	F.GFTHSGAAAAAAAAQY.S	sp|Q96KR1|ZFR_HUMAN	1463.68	12100000
1	Seq61410_HFX.28936.28936.2	0.00422	10/30	K.AVAASKERSGVSLAAL.K	sp|P16402|H13_HUMAN	1528.86	4920000
1	Seq61410_HFX.29777.29777.2	7.19e-05	10/30	Y.DQVLQENSSDYQSNLA.-	sp|P55795|HNRH2_HUMAN	1809.8	9450000
1	Seq61410_HFX.32834.32834.2	0.00908	10/30	A.GAGATHSPPTDLVWKA.Q	sp|P02545|LMNA_HUMAN	1606.81	3880000
1	Seq61410_HFX.36901.36901.2	0.000903	10/30	W.NSPPLQGARVPSSLAY.S	sp|Q9NQS7|INCE_HUMAN	1655.86	18600000
1	Seq61410_HFX.40032.40032.2	0.0141	10/30	F.FM[147.04]PGFAPLTSRGSQQY.R	sp|Q13885|TBB2A_HUMAN	1801.85	5870000
1	Seq61410_HFX.45655.45655.2	0.00681	10/30	F.SSVPAGMETPELIELR.K	sp|Q13435|SF3B2_HUMAN	1727.88	33900000
1	Seq61410_HFX.46772.46772.2	0.00539	10/30	A.NAGPNTNGSQFFICTA.K	sp|P0DN37|PAL4G_HUMAN	1640.73	110000000
1	Seq61410_HFX.55579.55579.2	0.00255	10/30	L.RGLPFGCSKEEIVQFF.S	sp|P55795|HNRH2_HUMAN	1855.93	314000
1	Seq61410_HFX.57022.57022.2	0.000196	10/30	F.GGGTGSGFTSLLMERL.S	sp|Q71U36|TBA1A_HUMAN	1581.78	20500000
0.8381	Seq61410_HFX.10582.10582.3	0.51	10/32	F.IGRLNPAAR.E	sp|Q13243|SRSF5_HUMAN	966.572	20800000
0.8397	Seq61410_HFX.23185.23185.3	0.505	10/32	F.ELFADKVPK.T	sp|P62937|PPIA_HUMAN	1045.58	14800000
0.8409	Seq61410_HFX.06131.06131.3	0.501	10/32	Y.IAHPKLGKR.A	sp|P47914|RL29_HUMAN	1018.64	17400000
0.8582	Seq61410_HFX.27244.27244.3	0.447	10/32	A.SVDSHFCHL.A	sp|Q06830|PRDX1_HUMAN	1043.45	12700000
0.8901	Seq61410_HFX.06510.06510.3	0.317	10/32	A.MTEEEKNIK.W	sp|P49411|EFTU_HUMAN	1120.54	15700000
0.9093	Seq61410_HFX.16792.16792.2	0.527	10/32	A.VGSGSKGKGGEIQPVSV.K	sp|P61604|CH10_HUMAN	1584.85	101000000
0.9095	Seq61410_HFX.04023.04023.3	0.171	10/32	D.PSGAHPSVR.Q	sp|Q07666|KHDR1_HUMAN	906.467	7420000
0.9228	Seq61410_HFX.52344.52344.2	0.456	10/32	F.LVGGASLKPEFVDIINA.K	sp|P60174|TPIS_HUMAN	1741.96	26700000
0.9302	Seq61410_HFX.10618.10618.3	0.207	10/32	R.SFSKEVEER.S	sp|Q04637|IF4G1_HUMAN	1109.54	14800000
0.9735	Seq61410_HFX.23616.23616.3	0.13	10/32	F.LFCSEYRPK.L	sp|P23497|SP100_HUMAN	1141.56	22400000
0.9801	Seq61410_HFX.52845.52845.2	0.0571	10/32	R.AIVEYRDLDAPDDVDFF.-	sp|Q9BXP5|SRRT_HUMAN,tr|H7C3A1|H7C3A1_HUMAN	1998.92	61400000
0.9907	Seq61410_HFX.08225.08225.3	0.0687	10/32	K.ELRQKYNVR.S	sp|P61254|RL26_HUMAN	1204.67	47700000
0.9993	Seq61410_HFX.35748.35748.2	0.0311	10/32	Y.SEKGESSGKNVTLPAVF.K	sp|P36578|RL4_HUMAN	1748.89	43300000
0.9999	Seq61410_HFX.21955.21955.3	0.0113	10/32	Y.GALDAYYKR.C	sp|Q9BWF3|RBM4_HUMAN	1055.54	7510000
1	Seq61410_HFX.08426.08426.2	0.000727	10/32	A.KPRNQGGYGGSSSSSSY.G	sp|P09651|ROA1_HUMAN	1717.77	4940000
1	Seq61410_HFX.43757.43757.2	0.00499	10/32	Y.NGVPLDGRPMNIQLVTS.Q	sp|Q86V81|THOC4_HUMAN	1809.94	8120000
1	Seq61410_HFX.49288.49288.2	0.00368	10/32	R.GHVFEESQVAGTPMFVV.K	sp|P13639|EF2_HUMAN	1832.88	2530000
1	Seq61410_HFX.50992.50992.2	0.0049	10/32	S.TLSDLRVYLGASTPDLQ.-	sp|Q9BYN0|SRXN1_HUMAN	1847.96	2040000
1	Seq61410_HFX.55019.55019.2	0.00571	10/32	Q.VLTAGSLM[147.04]GLGDIISQQ.L	sp|P39210|MPV17_HUMAN	1717.89	4040000
0.8063	Seq61410_HFX.04980.04980.6	0.19	10/320	K.ATGQKAAPAPKAQKGQKAPAQKAPAPKASGKKA.-	sp|P50914|RL14_HUMAN	3180.82	8300000
0.9995	Seq61410_HFX.62242.62242.5	0.00442	10/328	G.VKGPPGM[147.04]HGPPGPVGLPGVGKPGVTGFPGPQGPLGKPGAPGE.P	sp|P27658|CO8A1_HUMAN	3848.02	1470000
0.8017	Seq61410_HFX.43213.43213.2	0.0188	10/34	M.SVELEEALPVTTAEGMAK.K	sp|Q92522|H1X_HUMAN	1873.93	40800000
0.9186	Seq61410_HFX.51053.51053.2	0.00841	10/34	R.NLPLPPPPPPRGGDLMAY.D	sp|P61978|HNRPK_HUMAN	1900.99	3720000
0.9707	Seq61410_HFX.60096.60096.2	0.0656	10/34	R.FGSGMNMGRINEILSNAL.K	sp|P52272|HNRPM_HUMAN	1922.93	2870000
0.9729	Seq61410_HFX.29555.29555.2	0.238	10/34	L.DTGDAEISITSEVSGTLK.D	sp|Q96KC9|CABS1_HUMAN	1821.88	660000000
0.9778	Seq61410_HFX.50582.50582.2	0.172	10/34	W.VAFAEIIPQNQKAIASSL.K	sp|O75947|ATP5H_HUMAN	1899.05	8460000
0.9991	Seq61410_HFX.39957.39957.2	0.0469	10/34	R.GIPGLDVEDDEEGGGGAP.-	sp|Q9ULX6|AKP8L_HUMAN	1682.73	10100000
0.9999	Seq61410_HFX.50766.50766.2	0.00992	10/34	R.NLPLPPPPPPRGGDLMAY.D	sp|P61978|HNRPK_HUMAN	1900.99	4330000
1	Seq61410_HFX.31657.31657.2	0.000162	10/34	M.APSVPAAEPEYPKGIRAV.L	sp|P54819|KAD2_HUMAN,tr|F8VY04|F8VY04_HUMAN,tr|F8VPP1|F8VPP1_HUMAN,tr|F8W1A4|F8W1A4_HUMAN,tr|F8VZG5|F8VZG5_HUMAN,tr|G3V213|G3V213_HUMAN	1850.99	4720000
1	Seq61410_HFX.42274.42274.2	0.00896	10/34	R.GGDGYDGGYGGFDDYGGY.N	sp|P31942|HNRH3_HUMAN	1790.63	4580000
1	Seq61410_HFX.44534.44534.2	0.000832	10/34	R.M[147.04]GAIPVMIPAQSKDGSIV.-	sp|P78310|CXAR_HUMAN	1828.94	4590000
1	Seq61410_HFX.45885.45885.2	4.76e-05	10/34	M.AVLANGVMNSLQDRYGSY.-	sp|Q8N6H7|ARFG2_HUMAN,tr|A0A0D9SF70|A0A0D9SF70_HUMAN,tr|G5E9L0|G5E9L0_HUMAN	1956.94	3440000
1	Seq61410_HFX.46245.46245.2	0.00434	10/34	N.AKVAVLGASGGIGQPLSL.L	sp|P40926|MDHM_HUMAN	1636.95	14900000
0.8559	Seq61410_HFX.08187.08187.3	0.454	10/36	F.FSETGAGKHV.P	sp|Q71U36|TBA1A_HUMAN	1031.5	65100000
0.9053	Seq61410_HFX.11520.11520.3	0.313	10/36	R.LPDAHSDYAR.Y	sp|Q96PK6|RBM14_HUMAN	1143.53	2780000
0.9268	Seq61410_HFX.09505.09505.3	0.256	10/36	Y.GPPPPHYEGR.R	sp|P14866|HNRPL_HUMAN	1105.53	5570000
0.9604	Seq61410_HFX.16890.16890.3	0.167	10/36	R.SQPSKTLFVK.G	sp|P19338|NUCL_HUMAN	1133.64	38600000
0.9622	Seq61410_HFX.04860.04860.3	0.0829	10/36	F.NLEKQNHTPR.K	sp|Q15233|NONO_HUMAN	1235.64	8660000
0.9751	Seq61410_HFX.37200.37200.3	0.124	10/36	K.FINYVKNCFR.M	sp|P06748|NPM_HUMAN	1302.65	7960000
0.9756	Seq61410_HFX.41138.41138.2	0.224	10/36	R.MVPAGMGAGLERMGPVMDR.M	sp|P52272|HNRPM_HUMAN	1973.93	1770000
0.9775	Seq61410_HFX.33118.33118.3	0.118	10/36	M.PRVYIGRLSY.Q	sp|Q08170|SRSF4_HUMAN,sp|Q13247|SRSF6_HUMAN,tr|S4R2X6|S4R2X6_HUMAN,tr|A0A0D9SEM4|A0A0D9SEM4_HUMAN	1222.68	31700000
0.9782	Seq61410_HFX.17037.17037.3	0.116	10/36	A.KADGIVSKNF.-	sp|P63220|RS21_HUMAN	1077.58	111000000
0.9822	Seq61410_HFX.32707.32707.3	0.0962	10/36	R.IMLKLNPYAK.T	sp|P36578|RL4_HUMAN	1189.69	102000000
0.9848	Seq61410_HFX.33037.33037.3	0.0797	10/36	R.IMLKLNPYAK.T	sp|P36578|RL4_HUMAN	1189.69	153000000
0.9858	Seq61410_HFX.25022.25022.2	0.167	10/36	R.SLYASSPGGVYATRSSAVR.L	sp|P08670|VIME_HUMAN	1927.98	11700000
0.9858	Seq61410_HFX.33436.33436.3	0.091	10/36	M.PRVYIGRLSY.Q	sp|Q08170|SRSF4_HUMAN,sp|Q13247|SRSF6_HUMAN,tr|S4R2X6|S4R2X6_HUMAN,tr|A0A0D9SEM4|A0A0D9SEM4_HUMAN	1222.68	14500000
0.9954	Seq61410_HFX.09348.09348.3	0.0437	10/36	R.ERPSQPEGLR.K	sp|Q04637|IF4G1_HUMAN	1167.6	5880000
0.9978	Seq61410_HFX.37880.37880.3	0.0359	10/36	T.KDIEDVFYKY.G	sp|Q07955|SRSF1_HUMAN	1318.64	64900000
0.9996	Seq61410_HFX.20421.20421.3	0.0129	10/36	A.TISAPHMHAY.A	sp|P22061|PIMT_HUMAN	1126.52	154000000
0.9998	Seq61410_HFX.22273.22273.3	0.0112	10/36	R.GLDDDRGPWR.N	sp|Q14152|EIF3A_HUMAN	1185.55	6980000
1	Seq61410_HFX.06445.06445.3	0.00487	10/36	Y.M[147.04]GRPTYGSSR.R	sp|P62995|TRA2B_HUMAN	1126.52	11300000
1	Seq61410_HFX.08578.08578.2	1.05e-05	10/36	R.RGGGSGGGEESEGEEVDED.-	sp|Q96QR8|PURB_HUMAN	1850.7	2880000
1	Seq61410_HFX.36908.36908.2	0.00138	10/36	Y.SYAGGRGSYGDLGGPIITT.Q	sp|P61978|HNRPK_HUMAN	1840.9	4280000
1	Seq61410_HFX.42539.42539.2	0.000471	10/36	M.SGYDQVLQENSSDFQSNIA.-	sp|P31943|HNRH1_HUMAN,tr|H0YBK1|H0YBK1_HUMAN,tr|E9PCY7|E9PCY7_HUMAN,tr|H0YBG7|H0YBG7_HUMAN	2100.92	2610000
1	Seq61410_HFX.51492.51492.2	0.000211	10/36	F.ASLPAPKGPALLPPPPQML.A	sp|Q92733|PRCC_HUMAN	1894.08	7280000
1	Seq61410_HFX.62130.62130.2	0.0166	10/36	A.TISAPHMHAYALELLFDQL.H	sp|P22061|PIMT_HUMAN	2169.09	181000
0.9792	Seq61410_HFX.62212.62212.5	0.0231	10/376	R.PPGEKGPPRGGGRGGRGGGRGGGGRGGGRGGGFRGGRGGGGGGFRGGR.G	sp|Q9NY12|GAR1_HUMAN	4229.15	119000
1	Seq61410_HFX.49765.49765.2	3.85e-07	10/38	F.AGILSQGLRIAPPEAPVTGY.M	sp|P09874|PARP1_HUMAN	2009.09	1400000
1	Seq61410_HFX.54098.54098.2	1.5e-05	10/38	W.KLSPVVGAVYGPELYAASSF.Q	sp|O43251|RFOX2_HUMAN	2054.07	672000
0.8112	Seq61410_HFX.27497.27497.3	0.602	10/40	Y.VRPAEPAFLAR.F	sp|Q96AT1|K1143_HUMAN	1225.69	6700000
0.8841	Seq61410_HFX.15697.15697.3	0.261	10/40	Q.GMDEELERDEK.V	sp|P11177|ODPB_HUMAN	1349.58	4660000
0.945	Seq61410_HFX.26221.26221.3	0.0641	10/40	L.ILKPFGNSISR.Y	sp|Q14739|LBR_HUMAN	1230.71	22500000
0.9458	Seq61410_HFX.13478.13478.3	0.206	10/40	W.LRSPDNPMNQR.A	sp|Q96CT7|CC124_HUMAN	1326.65	8570000
0.9555	Seq61410_HFX.10104.10104.3	0.123	10/40	K.AAGTKKQFQKF.-	sp|P62280|RS11_HUMAN,tr|M0R1H5|M0R1H5_HUMAN	1252.69	132000000
0.9708	Seq61410_HFX.08985.08985.3	0.138	10/40	K.KLKTEQGGAHF.S	sp|P13010|XRCC5_HUMAN	1214.64	41900000
0.9859	Seq61410_HFX.31895.31895.3	0.0908	10/40	R.AVFPSIVGRPR.Q	sp|P0CG38|POTEI_HUMAN	1197.7	40200000
0.99	Seq61410_HFX.18575.18575.3	0.064	10/40	L.AKADGIVSKNF.-	sp|P63220|RS21_HUMAN	1148.62	1480000000
0.9908	Seq61410_HFX.11578.11578.3	0.0368	10/40	R.RGADDDRPSWR.N	sp|Q14152|EIF3A_HUMAN	1329.62	20700000
0.9944	Seq61410_HFX.36269.36269.3	0.0549	10/40	F.DDHDPVDKIVL.Q	sp|P22626|ROA2_HUMAN	1264.63	107000000
0.9973	Seq61410_HFX.41176.41176.3	0.0397	10/40	R.QVSITGFFQRK.-	sp|Q15054|DPOD3_HUMAN,tr|H0YEX7|H0YEX7_HUMAN	1309.71	4810000
0.9997	Seq61410_HFX.20513.20513.3	0.0143	10/40	L.AKDDQLKVHGF.-	sp|P41567|EIF1_HUMAN	1256.65	222000000
1	Seq61410_HFX.14082.14082.3	0.00348	10/40	A.SNFKSPVKTIR.-	sp|P67870|CSK2B_HUMAN,tr|Q5SRQ6|Q5SRQ6_HUMAN	1275.73	18000000
1	Seq61410_HFX.23905.23905.3	0.0071	10/40	C.LTYCFNKPEDK.-	sp|P62979|RS27A_HUMAN,tr|A0A2R8Y422|A0A2R8Y422_HUMAN,sp|RS27A_HUMAN|	1356.64	6300000
1	Seq61410_HFX.27216.27216.2	0.00384	10/40	R.AAPRPAPVAQPPAAAPPSAVG.S	sp|Q9Y6H1|CHCH2_HUMAN	1892.03	6790000
1	Seq61410_HFX.52254.52254.2	0.00363	10/40	N.AAKVPADTEVVCAPPTAYIDF.A	sp|P60174|TPIS_HUMAN	2177.07	1460000
0.9012	Seq61410_HFX.58287.58287.6	0.0402	10/400	S.ASSM[147.04]LELETGLHVTPSPSESSSSRAVSPFAKIRSSMVQVAS.L	sp|Q9Y2H2|SAC2_HUMAN	4263.12	0
1	Seq61410_HFX.54707.54707.6	0.00833	10/410	M.PYQYPALTPEQKKELSDIAHRIVAPGKGILAADESTGSIAKR.L	sp|P04075|ALDOA_HUMAN,tr|H3BQN4|H3BQN4_HUMAN,tr|H3BUH7|H3BUH7_HUMAN,tr|J3KPS3|J3KPS3_HUMAN	4518.42	177000
1	Seq61410_HFX.41639.41639.2	9.7e-05	10/42	R.GIVNGAAPELPVPTGGPAVGAR.E	sp|P21281|VATB2_HUMAN	1999.09	1140000
0.8049	Seq61410_HFX.08491.08491.3	0.625	10/44	R.VLATQPGPGRGR.K	sp|Q5JTH9|RRP12_HUMAN	1207.68	52600000
0.8428	Seq61410_HFX.39218.39218.3	0.495	10/44	L.KDNPLDPVLAKV.A	sp|Q96AG4|LRC59_HUMAN	1307.74	3180000
0.8507	Seq61410_HFX.07162.07162.3	0.22	10/44	K.IATLFLLGKNAD.P	sp|Q9Y5Z6|B3GT1_HUMAN	1274.72	26700000
0.8517	Seq61410_HFX.21097.21097.3	0.163	10/44	F.NIRNIGKTLVTR.T	sp|P61247|RS3A_HUMAN	1383.83	8590000
0.852	Seq61410_HFX.12187.12187.3	0.466	10/44	Y.SLDPENPTKSCK.S	sp|P18621|RL17_HUMAN	1317.62	39000000
0.8605	Seq61410_HFX.32878.32878.3	0.44	10/44	V.MRTIDDRIVHEL.N	sp|Q4VC31|CCD58_HUMAN	1496.78	23500000
0.8651	Seq61410_HFX.24667.24667.3	0.108	10/44	L.SQPKIVKWDRDM.-	sp|P61769|B2MG_HUMAN,tr|H0YLF3|H0YLF3_HUMAN,tr|F5H6I0|F5H6I0_HUMAN,sp|B2MG_HUMAN|	1501.77	6160000
0.8762	Seq61410_HFX.32533.32533.3	0.394	10/44	R.LIDLHSPSEIVK.Q	sp|P60866|RS20_HUMAN	1349.76	27200000
0.8772	Seq61410_HFX.06051.06051.3	0.391	10/44	R.SAENPPSGSVRK.T	sp|Q15014|MO4L2_HUMAN	1227.62	6690000
0.9181	Seq61410_HFX.38882.38882.3	0.204	10/44	R.GSPHYFSPFRPY.-	sp|Q13242|SRSF9_HUMAN	1453.68	3120000
0.9543	Seq61410_HFX.03552.03552.3	0.0959	10/44	M.VKLAKAGKNQGD.P	sp|P19338|NUCL_HUMAN	1227.69	11600000
0.96	Seq61410_HFX.19620.19620.3	0.168	10/44	K.LKEKYEKDIAAY.R	sp|P26583|HMGB2_HUMAN	1469.78	540000000
0.9622	Seq61410_HFX.24169.24169.3	0.156	10/44	T.FIAIKPDGVQRG.L	sp|P15531|NDKA_HUMAN	1299.73	55500000
0.9725	Seq61410_HFX.13580.13580.3	0.133	10/44	L.NVVLAGGHVVPR.D	sp|Q96RG2|PASK_HUMAN	1216.7	112000000
0.9725	Seq61410_HFX.19240.19240.3	0.133	10/44	R.MGYMDPRERDMR.M	sp|P23246|SFPQ_HUMAN	1555.67	61000000
0.9725	Seq61410_HFX.44759.44759.3	0.133	10/44	M.PRKIEEIKDFLL.T	sp|P63173|RL38_HUMAN,tr|J3KSP2|J3KSP2_HUMAN,tr|J3QL01|J3QL01_HUMAN,tr|J3KT73|J3KT73_HUMAN	1499.87	41400000
0.9762	Seq61410_HFX.04347.04347.3	0.122	10/44	R.KREPEDEGEDDD.-	sp|P39687|AN32A_HUMAN	1432.56	2570000
0.9765	Seq61410_HFX.13218.13218.3	0.121	10/44	M.GSVERMGSGIER.M	sp|P52272|HNRPM_HUMAN	1276.62	55800000
0.9835	Seq61410_HFX.16278.16278.3	0.099	10/44	R.SHYEEGPGKNLP.F	sp|P15954|COX7C_HUMAN	1326.62	60800000
0.9848	Seq61410_HFX.20897.20897.3	0.0661	10/44	F.RALSTGEKGFGY.K	sp|P62937|PPIA_HUMAN	1284.65	173000000
0.9866	Seq61410_HFX.40616.40616.3	0.0764	10/44	L.LLKGFGKDGFRF.F	sp|Q9NVS9|PNPO_HUMAN	1383.77	3450000
0.9902	Seq61410_HFX.20076.20076.3	0.066	10/44	A.APIDRVGQTIER.M	sp|P52272|HNRPM_HUMAN	1353.74	143000000
0.9907	Seq61410_HFX.19263.19263.3	0.0728	10/44	M.GLERMGANSLER.M	sp|P52272|HNRPM_HUMAN	1331.66	46500000
0.9954	Seq61410_HFX.40316.40316.3	0.0258	10/44	L.LLKGFGKDGFRF.F	sp|Q9NVS9|PNPO_HUMAN	1383.77	2430000
0.997	Seq61410_HFX.39779.39779.3	0.0341	10/44	L.LIPGLATAYIHR.F	sp|O15239|NDUA1_HUMAN	1323.77	3040000
0.9999	Seq61410_HFX.12394.12394.3	0.011	10/44	L.GRPEEEEDELAH.R	sp|P36551|HEM6_HUMAN	1409.61	12900000
1	Seq61410_HFX.05963.05963.3	0.00636	10/44	R.NAAEELKPRNKK.-	sp|P78406|RAE1L_HUMAN	1396.78	21900000
1	Seq61410_HFX.14612.14612.3	0.000178	10/44	A.ASNFKSPVKTIR.-	sp|P67870|CSK2B_HUMAN,tr|Q5SRQ6|Q5SRQ6_HUMAN	1346.77	9440000
1	Seq61410_HFX.37423.37423.3	0.00089	10/44	-.MKVELCSFSGYK.L	sp|P83731|RL24_HUMAN,tr|C9JXB8|C9JXB8_HUMAN,tr|C9JNW5|C9JNW5_HUMAN	1390.66	34100000
0.943	Seq61410_HFX.40662.40662.2	0.297	10/46	V.VAAGGGSSGQVTSNGSIGRDPPAE.T	sp|O96005|CLPT1_HUMAN	2170.03	4050000
0.8662	Seq61410_HFX.43455.43455.3	0.423	10/48	R.MLEDRDLFVMRLK.A	sp|Q14152|EIF3A_HUMAN	1664.87	4600000
0.8765	Seq61410_HFX.24772.24772.3	0.393	10/48	-.MREIVHIQAGQCG.N	sp|Q13885|TBB2A_HUMAN,sp|Q13509|TBB3_HUMAN,sp|Q9BUF5|TBB6_HUMAN,sp|P07437|TBB5_HUMAN,sp|P04350|TBB4A_HUMAN,sp|Q9BVA1|TBB2B_HUMAN,sp|P68371|TBB4B_HUMAN,tr|K7EJZ4|K7EJZ4_HUMAN,tr|G3V3W7|G3V3W7_HUMAN,tr|K7EJ64|K7EJ64_HUMAN,tr|M0QY37|M0QY37_HUMAN,tr|M0QX14|M0QX14_HUMAN,tr|M0R0X0|M0R0X0_HUMAN,tr|M0QYM7|M0QYM7_HUMAN,tr|M0R042|M0R042_HUMAN,tr|K7ESM5|K7ESM5_HUMAN,tr|G3V5W4|G3V5W4_HUMAN,tr|K7EN98|K7EN98_H…	1440.7	11300000
0.9203	Seq61410_HFX.17267.17267.3	0.271	10/48	A.PGIGGPPGEPGLP.G	sp|P27658|CO8A1_HUMAN	1143.59	10300000
0.9227	Seq61410_HFX.20936.20936.3	0.173	10/48	K.ATVNLLGEEKKST.-	sp|Q00765|REEP5_HUMAN	1388.75	13100000
0.9251	Seq61410_HFX.25674.25674.3	0.15	10/48	T.YSLGSALRPSTSR.S	sp|P08670|VIME_HUMAN	1393.73	8750000
0.9333	Seq61410_HFX.10918.10918.3	0.168	10/48	N.TPSSELVALTPAP.S	sp|P78364|PHC1_HUMAN	1281.68	63600000
0.95	Seq61410_HFX.23160.23160.3	0.195	10/48	Y.MDTSHLFNTQHAR.L	sp|Q9Y520|PRC2C_HUMAN	1556.72	11700000
0.9514	Seq61410_HFX.30868.30868.3	0.144	10/48	L.HVLGGRQMHWPPG.-	sp|P49773|HINT1_HUMAN	1470.73	61000000
0.9515	Seq61410_HFX.14896.14896.3	0.191	10/48	K.FSAGGDSDPPLKR.S	sp|O75152|ZC11A_HUMAN	1345.66	9290000
0.9892	Seq61410_HFX.23680.23680.3	0.0787	10/48	R.KMPRYYPTEDVPR.K	sp|Q02878|RL6_HUMAN	1650.82	18900000
0.998	Seq61410_HFX.42402.42402.3	0.0344	10/48	S.VFALTNGIYPHKL.V	sp|Q02878|RL6_HUMAN	1471.82	386000000
0.9985	Seq61410_HFX.42706.42706.3	0.0303	10/48	S.VFALTNGIYPHKL.V	sp|Q02878|RL6_HUMAN	1471.82	120000000
0.9992	Seq61410_HFX.35240.35240.3	0.0238	10/48	C.GIHETTFNSIMKC.D	sp|P60709|ACTB_HUMAN	1479.68	60900000
0.9995	Seq61410_HFX.40265.40265.3	0.0159	10/48	K.ATSTSDMLLKLAR.T	sp|Q9NW64|RBM22_HUMAN	1405.76	26600000
0.9997	Seq61410_HFX.35371.35371.3	0.015	10/48	M.ADGYAVDRAITHL.N	sp|P14866|HNRPL_HUMAN	1400.7	78800000
0.9998	Seq61410_HFX.18054.18054.3	0.0126	10/48	R.SGRGGNFGFGDSR.G	sp|P22626|ROA2_HUMAN	1312.59	256000000
0.9999	Seq61410_HFX.35586.35586.3	0.0112	10/48	C.GIHETTFNSIMKC.D	sp|P60709|ACTB_HUMAN	1479.68	17500000
0.9999	Seq61410_HFX.39171.39171.3	0.00924	10/48	R.SVLISLKQAPLVH.-	sp|P09496|CLCA_HUMAN,tr|C9J8P9|C9J8P9_HUMAN	1403.85	174000000
1	Seq61410_HFX.31308.31308.3	0.00207	10/48	R.MGLVMDRMGSVER.M	sp|P52272|HNRPM_HUMAN	1479.7	51400000
1	Seq61410_HFX.34440.34440.3	0.000146	10/48	C.APPTAYIDFARQK.L	sp|P60174|TPIS_HUMAN	1476.77	70500000
1	Seq61410_HFX.44178.44178.3	0.00686	10/48	L.ALEVGDIVKVTRM.N	sp|P46109|CRKL_HUMAN	1429.8	36100000
1	Seq61410_HFX.45215.45215.3	0.00265	10/48	Y.MIFFKDGLEMEKC.-	sp|P13693|TCTP_HUMAN,tr|J3KPG2|J3KPG2_HUMAN	1589.73	188000000
0.8265	Seq61410_HFX.26204.26204.3	0.376	10/52	N.APDILPRHCTVRAG.P	sp|Q5U651|RAIN_HUMAN	1504.79	126000000
0.8772	Seq61410_HFX.05535.05535.3	0.391	10/52	Y.TYHEKKKDTAASGY.G	sp|Q9Y314|NOSIP_HUMAN	1597.77	9730000
0.9379	Seq61410_HFX.43706.43706.3	0.227	10/52	C.DVDIRKDLYANTVL.S	sp|P60709|ACTB_HUMAN	1633.87	202000000
0.9462	Seq61410_HFX.44200.44200.3	0.205	10/52	R.FRKDFEPYDFTLDD.-	sp|Q69YN2|C19L1_HUMAN	1806.81	2130000
0.9498	Seq61410_HFX.39096.39096.3	0.127	10/52	-.MKLNISFPATGCQK.L	sp|P62753|RS6_HUMAN,tr|A2A3R7|A2A3R7_HUMAN	1536.78	124000000
0.9666	Seq61410_HFX.24669.24669.3	0.15	10/52	R.AAQLAIRVTNPNAR.L	sp|P62910|RL32_HUMAN	1493.84	1920000
0.967	Seq61410_HFX.15953.15953.3	0.117	10/52	R.TAKGVYRDQPYGRY.-	sp|O75525|KHDR3_HUMAN,tr|E5RHD3|E5RHD3_HUMAN,tr|H0YB45|H0YB45_HUMAN	1672.83	9730000
0.9714	Seq61410_HFX.33908.33908.3	0.11	10/52	Y.ASRVPESIKNALVP.-	sp|O95861|BPNT1_HUMAN	1479.84	10800000
0.9728	Seq61410_HFX.14396.14396.3	0.132	10/52	R.RLIRGPAETEATTD.-	sp|Q12792|TWF1_HUMAN	1528.78	179000000
0.9794	Seq61410_HFX.18098.18098.3	0.112	10/52	F.GIGQDIQPKRDLTR.F	sp|P62424|RL7A_HUMAN	1595.87	23000000
0.9803	Seq61410_HFX.29082.29082.3	0.0618	10/52	L.TLGGQKCSVIRDSL.L	sp|P07737|PROF1_HUMAN	1475.78	15100000
0.9902	Seq61410_HFX.17835.17835.3	0.0309	10/52	F.ILDQTNVSAAAQRR.K	sp|Q00839|HNRPU_HUMAN	1541.83	151000000
0.9946	Seq61410_HFX.16292.16292.3	0.0553	10/52	R.DAPAGRKVGLIAAR.R	sp|P62917|RL8_HUMAN	1393.82	121000000
0.9961	Seq61410_HFX.14453.14453.3	0.047	10/52	R.SAHATAPVNIAGSR.T	sp|Q9UQ35|SRRM2_HUMAN	1350.7	113000000
0.9973	Seq61410_HFX.10407.10407.3	0.0398	10/52	C.KAGIIASARAGETR.F	sp|P13639|EF2_HUMAN	1399.79	38500000
0.9977	Seq61410_HFX.16657.16657.3	0.0341	10/52	R.DAPAGRKVGLIAAR.R	sp|P62917|RL8_HUMAN	1393.82	77600000
0.9982	Seq61410_HFX.10333.10333.3	0.0333	10/52	F.NRRKVMDSDEDDDY.-	sp|O14737|PDCD5_HUMAN,tr|K7EQA1|K7EQA1_HUMAN	1756.73	106000000
0.9984	Seq61410_HFX.22841.22841.3	0.0258	10/52	A.SSEAPPLINEDVKR.T	sp|P04843|RPN1_HUMAN	1553.8	20600000
0.9997	Seq61410_HFX.32319.32319.3	0.0152	10/52	C.KLAQANGWGVMVSH.R	sp|P06733|ENOA_HUMAN	1496.76	7510000
0.9999	Seq61410_HFX.16829.16829.3	0.0105	10/52	Y.LSPRDDGYSTKDSY.S	sp|P38159|RBMX_HUMAN	1602.72	393000000
0.9999	Seq61410_HFX.49466.49466.3	0.0113	10/52	V.TTDFQKIFPMGDRL.Y	sp|P49720|PSB3_HUMAN	1667.83	20900000
1	Seq61410_HFX.13255.13255.3	0.00644	10/52	R.TTSHGRVGATAAVY.S	sp|P0C0S5|H2AZ_HUMAN	1389.7	711000000
1	Seq61410_HFX.33890.33890.3	0.00647	10/52	M.PSKGPLQSVQVFGR.K	sp|P62249|RS16_HUMAN,tr|M0R3H0|M0R3H0_HUMAN,tr|Q6IPX4|Q6IPX4_HUMAN,tr|M0R210|M0R210_HUMAN	1498.83	557000000
1	Seq61410_HFX.42746.42746.3	0.00659	10/52	F.DRGVGAEPLLPWNR.M	sp|Q9H0D6|XRN2_HUMAN	1578.83	9710000
1	Seq61410_HFX.49091.49091.3	0.000681	10/52	S.KSDALETLGFLNHY.Q	sp|P14866|HNRPL_HUMAN	1606.8	70000000
1	Seq61410_HFX.51487.51487.3	0.00224	10/52	A.PRDPIPYLPPLEKL.P	sp|P08621|RU17_HUMAN	1646.94	37800000
0.822	Seq61410_HFX.43987.43987.3	0.469	10/56	Q.IIGQAKKHPSLIPLF.V	sp|O00483|NDUA4_HUMAN	1661	3080000
0.8273	Seq61410_HFX.33344.33344.3	0.546	10/56	V.HLHVLGGRQMHWPPG.-	sp|P49773|HINT1_HUMAN	1720.87	10200000
0.8498	Seq61410_HFX.32695.32695.3	0.473	10/56	V.HLHVLGGRQMHWPPG.-	sp|P49773|HINT1_HUMAN	1720.87	10600000
0.8642	Seq61410_HFX.32738.32738.3	0.429	10/56	R.HSEAATAQREEWKMF.L	sp|Q14103|HNRPD_HUMAN	1819.83	9040000
0.8686	Seq61410_HFX.23653.23653.3	0.416	10/56	N.LSPVGRVTPKEWRNQ.-	sp|P24311|COX7B_HUMAN	1765.96	45400000
0.8846	Seq61410_HFX.43057.43057.3	0.37	10/56	Y.HGDSDLQLDRISVYY.N	sp|P07437|TBB5_HUMAN	1779.84	23300000
0.9196	Seq61410_HFX.33023.33023.3	0.275	10/56	V.HLHVLGGRQMHWPPG.-	sp|P49773|HINT1_HUMAN	1720.87	6140000
0.9625	Seq61410_HFX.53147.53147.3	0.156	10/56	R.AFFSEVERRFDAM[147.04]PF.T	sp|Q9UQ80|PA2G4_HUMAN	1863.86	4910000
0.9722	Seq61410_HFX.13830.13830.3	0.134	10/56	K.VLAQKASEAQPPVAR.T	sp|Q13428|TCOF_HUMAN	1563.87	12500000
0.9741	Seq61410_HFX.23294.23294.3	0.0929	10/56	R.SSRAGLQFPVGRVHR.L	sp|Q93077|H2A1C_HUMAN	1665.92	8260000
0.9778	Seq61410_HFX.31294.31294.3	0.117	10/56	A.LSTGEKGFGYKGSCF.H	sp|P62937|PPIA_HUMAN	1579.73	16600000
0.9987	Seq61410_HFX.44988.44988.3	0.029	10/56	S.FELFADKVPKTAENF.R	sp|P62937|PPIA_HUMAN	1754.89	10500000
0.9988	Seq61410_HFX.35205.35205.3	0.0282	10/56	V.HLHVLGGRQMHWPPG.-	sp|P49773|HINT1_HUMAN	1720.87	14600000
0.9994	Seq61410_HFX.33967.33967.3	0.0198	10/56	V.HLHVLGGRQMHWPPG.-	sp|P49773|HINT1_HUMAN	1720.87	13900000
1	Seq61410_HFX.04010.04010.3	0.000937	10/56	M.PDPSKSAPAPKKGSK.K	sp|Q8N257|H2B3B_HUMAN	1493.82	0
1	Seq61410_HFX.04809.04809.3	0.00327	10/56	K.SKGQVKEEGINKSEK.R	sp|P09874|PARP1_HUMAN	1659.88	4180000
1	Seq61410_HFX.06115.06115.3	0.00724	10/56	Y.YTGEKGQNQDYRGGK.N	sp|P19338|NUCL_HUMAN	1699.79	8290000
1	Seq61410_HFX.06118.06118.3	0.00312	10/56	F.SGHVGNHGHSMETSP.-	sp|P14373|TRI27_HUMAN,tr|A0A140T9N6|A0A140T9N6_HUMAN,tr|A0A140T9V9|A0A140T9V9_HUMAN,tr|A0A140T9B9|A0A140T9B9_HUMAN,tr|H0Y551|H0Y551_HUMAN	1532.64	11900000
1	Seq61410_HFX.20634.20634.3	0.000881	10/56	L.STGEKGFGYKGSCFH.R	sp|P62937|PPIA_HUMAN	1603.71	18600000
1	Seq61410_HFX.26707.26707.3	0.00185	10/56	M.SVGQRAKLTISPDYA.Y	sp|P62942|FKB1A_HUMAN	1604.85	250000000
1	Seq61410_HFX.34575.34575.3	0.00196	10/56	V.HLHVLGGRQMHWPPG.-	sp|P49773|HINT1_HUMAN	1720.87	55200000
1	Seq61410_HFX.52226.52226.3	0.000695	10/56	S.VFALTNGIYPHKLVF.-	sp|Q02878|RL6_HUMAN	1717.96	146000000
1	Seq61410_HFX.56482.56482.3	0.000758	10/56	F.VNDIFERIAGEASRL.A	sp|P58876|H2B1D_HUMAN	1688.88	47800000
0.8179	Seq61410_HFX.39863.39863.3	0.528	10/60	K.AVGKVIPELNGKLTGM.A	sp|P04406|G3P_HUMAN	1625.92	5570000
0.872	Seq61410_HFX.17077.17077.3	0.406	10/60	Y.SDRSSGGSYRDSYDSY.A	sp|Q14011|CIRBP_HUMAN	1800.72	69400000
0.9328	Seq61410_HFX.27621.27621.3	0.106	10/60	Y.DRRGRPGDRYDGMVGF.S	sp|P61978|HNRPK_HUMAN	1852.88	236000000
0.9499	Seq61410_HFX.23632.23632.3	0.0915	10/60	R.GLLYDSDEEDEERPAR.K	sp|P49736|MCM2_HUMAN	1892.84	13100000
0.9544	Seq61410_HFX.13403.13403.4	0.15	10/60	R.VLKKNPLKNLR.L	sp|P36578|RL4_HUMAN	1321.86	3780000
0.981	Seq61410_HFX.56145.56145.3	0.0392	10/60	L.RGLPFGCTKEEIVQFF.S	sp|P52597|HNRPF_HUMAN	1869.94	1510000
0.9906	Seq61410_HFX.38432.38432.3	0.073	10/60	F.INPPIGTVTPALKLTK.T	sp|Q9BY77|PDIP3_HUMAN	1662.01	45500000
0.9982	Seq61410_HFX.42326.42326.3	0.033	10/60	R.GDSRGSLLSPRPISYL.K	sp|P22222|NS3CCNB1_HUMAN	1716.92	172000000
0.999	Seq61410_HFX.54934.54934.3	0.021	10/60	L.LIGAYAKALEIIPRQL.C	sp|Q99832|TCPH_HUMAN	1768.06	3680000
0.9997	Seq61410_HFX.45682.45682.3	0.015	10/60	V.SFKSQVVAGTNYFIKV.H	sp|P04080|CYTB_HUMAN	1786.96	2140000
0.9998	Seq61410_HFX.26205.26205.3	0.0112	10/60	W.NLSPVGRVTPKEWRNQ.-	sp|P24311|COX7B_HUMAN	1880	19600000
0.9999	Seq61410_HFX.41794.41794.3	0.0116	10/60	L.RFPGQLNADLRKLAVN.M	sp|Q13885|TBB2A_HUMAN	1811.02	5470000
1	Seq61410_HFX.12826.12826.3	0.0031	10/60	F.RGGSDGYGSGRGFGDG.Y	sp|P22626|ROA2_HUMAN	1500.63	10600000
1	Seq61410_HFX.21282.21282.3	0.00716	10/60	K.AWVESREKQAKGDTEF.-	sp|Q9HB71|CYBP_HUMAN	1879.91	24700000
1	Seq61410_HFX.23721.23721.3	0.00563	10/60	L.QLQAASNFKSPVKTIR.-	sp|P67870|CSK2B_HUMAN,tr|Q5SRQ6|Q5SRQ6_HUMAN	1787.01	4130000
1	Seq61410_HFX.36068.36068.3	0.00241	10/60	K.LDPKIAVAAQNCYKVT.N	sp|P60174|TPIS_HUMAN	1732.92	5680000
1	Seq61410_HFX.39671.39671.3	0.00183	10/60	K.KIDKYTEVLKTHGLLV.-	sp|P40429|RL13A_HUMAN,tr|M0QYS1|M0QYS1_HUMAN,tr|Q8J015|Q8J015_HUMAN	1856.08	91000000
1	Seq61410_HFX.44313.44313.3	0.00206	10/60	R.KRGFEVVYMTEPIDEY.C	sp|P08238|HS90B_HUMAN	1974.94	1500000
1	Seq61410_HFX.48413.48413.3	0.00308	10/60	R.RGGPPFAFVEFEDPRD.A	sp|Q07955|SRSF1_HUMAN	1834.86	1090000
1	Seq61410_HFX.53009.53009.3	0.000433	10/60	D.DPELCAVTFVDRPVIG.S	sp|P16278|BGAL_HUMAN	1729.87	3350000
1	Seq61410_HFX.57930.57930.3	0.000154	10/60	V.QGDIDAIFKDLSIRSV.R	sp|Q15056|IF4H_HUMAN	1775.94	40900000
0.8028	Seq61410_HFX.36023.36023.3	0.633	10/64	R.AKKPIKYLEESDEDDLF.-	sp|P11388|TOP2A_HUMAN,tr|J3QR57|J3QR57_HUMAN	2039.01	35100000
0.8196	Seq61410_HFX.43251.43251.3	0.179	10/64	K.AGRVPSGAMKMPTMVPL.S	sp|P56270|MAZ_HUMAN	1741.9	3810000
0.8253	Seq61410_HFX.63405.63405.3	0.27	10/64	G.MGGAFVLVLYDEIKKYT.-	sp|P05141|ADT2_HUMAN	1946.02	21100000
0.858	Seq61410_HFX.60369.60369.3	0.192	10/64	A.STMAFKQMEQISQFLQA.A	sp|P37802|TAGL2_HUMAN	1986.95	1410000
0.8652	Seq61410_HFX.34741.34741.3	0.099	10/64	R.RIAGEEDHYVFTLVTFQ.E	sp|Q86W28|NALP8_HUMAN	2024	9210000
0.8664	Seq61410_HFX.20803.20803.3	0.259	10/64	K.AFMGPLKKDRIAKEEGA.-	sp|P39023|RL3_HUMAN,tr|G5E9G0|G5E9G0_HUMAN	1859.99	3710000
0.9252	Seq61410_HFX.45703.45703.3	0.246	10/64	R.SIQEAPAVSEDLVIRLR.R	tr|J3KN66|J3KN66_HUMAN	1895.05	3590000
0.9436	Seq61410_HFX.53745.53745.3	0.212	10/64	R.TKIDPSALVQKLELDVR.S	sp|Q9NSI2|F207A_HUMAN	1924.1	1850000
0.9593	Seq61410_HFX.38078.38078.3	0.17	10/64	Y.SAYDYTIPPMEKAVVKT.D	sp|P33316|DUT_HUMAN	1911.97	1590000
0.9605	Seq61410_HFX.22878.22878.3	0.0896	10/64	R.AVLLGPPGAGKGTQAPR.L	sp|P54819|KAD2_HUMAN	1588.9	4910000
0.9606	Seq61410_HFX.41314.41314.3	0.136	10/64	F.VTFDDHDPVDKIVLQKY.H	sp|P22626|ROA2_HUMAN	2031.03	1270000
0.9709	Seq61410_HFX.20710.20710.3	0.0931	10/64	F.RGGSDGYGSGRGFGDGY.N	sp|P22626|ROA2_HUMAN	1663.7	200000000
0.9907	Seq61410_HFX.31383.31383.3	0.0327	10/64	R.NKSTESLQANVQRLKEY.R	sp|P26373|RL13_HUMAN	2007.04	13700000
0.9907	Seq61410_HFX.50315.50315.3	0.0725	10/64	Y.VKNCFRMTDQEAIQDLW.Q	sp|P06748|NPM_HUMAN	2095.98	3410000
0.9969	Seq61410_HFX.12360.12360.3	0.0327	10/64	R.SGGGGHGSSRGFGGGGY.G	sp|O00571|DDX3X_HUMAN	1452.61	5720000
0.9982	Seq61410_HFX.52060.52060.3	0.0334	10/64	M.PELAVQKVVVHPLVLLS.V	sp|P51665|PSMD7_HUMAN,tr|H3BTM8|H3BTM8_HUMAN,tr|H3BNT7|H3BNT7_HUMAN,tr|H3BQV2|H3BQV2_HUMAN	1840.12	2420000
0.9987	Seq61410_HFX.56941.56941.3	0.0285	10/64	L.QHLDLLNNKLVTLPVSF.A	sp|Q96AG4|LRC59_HUMAN	1950.09	2330000
0.9988	Seq61410_HFX.46231.46231.3	0.028	10/64	R.SRLSAIEIDIPVVSHTT.-	sp|P56749|CLD12_HUMAN	1836.99	7270000
0.9997	Seq61410_HFX.47015.47015.3	0.0148	10/64	L.PAKIIFEDDRCLAFHDI.S	sp|P49773|HINT1_HUMAN	2002	2360000
0.9998	Seq61410_HFX.50885.50885.3	0.0127	10/64	S.VSAKPGPALWPLPLSVK.M	sp|P07686|HEXB_HUMAN	1759.04	1900000
0.9999	Seq61410_HFX.28616.28616.3	0.00698	10/64	R.RAEEKIKSVGGACVLVA.-	sp|P46776|RL27A_HUMAN,tr|E9PLX7|E9PLX7_HUMAN,tr|E9PJD9|E9PJD9_HUMAN	1728.96	175000000
0.9999	Seq61410_HFX.37748.37748.3	0.0117	10/64	Y.SAYDYTIPPMEKAVVKT.D	sp|P33316|DUT_HUMAN	1911.97	45000000
1	Seq61410_HFX.38622.38622.3	0.000151	10/64	F.DDHDPVDKIVLQKYHTI.N	sp|P22626|ROA2_HUMAN	2035.04	17300000
1	Seq61410_HFX.44839.44839.3	0.0014	10/64	Y.GSSFDLDYDFQRDYYDR.M	tr|G3V251|G3V251_HUMAN	2160.9	17500000
1	Seq61410_HFX.49800.49800.3	0.00274	10/64	S.ILYPATTGRNFDEILRV.V	sp|P30041|PRDX6_HUMAN	1977.07	6690000
1	Seq61410_HFX.52503.52503.3	0.00727	10/64	A.QM[147.04]VTTDFQKIFPMGDRL.Y	sp|P49720|PSB3_HUMAN	2042	2440000
1	Seq61410_HFX.57529.57529.3	2.68e-05	10/64	R.AKATLDMPDEEFRFNFF.-	sp|Q9H7E9|CH033_HUMAN	2076.96	2890000
1	Seq61410_HFX.61839.61839.3	0.00404	10/64	Y.SLKAVEDMLETLQITQS.-	sp|Q15006|EMC2_HUMAN	1904.98	1620000
1	Seq61410_HFX.61956.61956.3	0.00397	10/64	Y.SYTDFQKAVNKLLTASL.-	sp|Q9NXF7|DCA16_HUMAN	1898.01	7340000
0.909	Seq61410_HFX.20367.20367.4	0.249	10/66	W.ILSHLETYRRPE.-	sp|P10176|COX8A_HUMAN	1512.8	89600000
0.9419	Seq61410_HFX.08758.08758.4	0.187	10/66	R.RRPEDYDIHNSR.K	sp|Q96MU7|YTDC1_HUMAN	1556.74	8570000
0.9517	Seq61410_HFX.11280.11280.4	0.166	10/66	R.QTPSRQPPLPHR.S	sp|Q07666|KHDR1_HUMAN	1412.76	209000000
0.9668	Seq61410_HFX.04824.04824.4	0.0866	10/66	R.LKEEAAM[147.04]KAKTE.-	sp|Q96A26|F162A_HUMAN,tr|F8W7Q4|F8W7Q4_HUMAN	1363.7	11600000
0.9921	Seq61410_HFX.05529.05529.4	0.0679	10/66	R.TRNEMTAEEKRR.A	sp|Q9Y5B9|SP16H_HUMAN	1519.75	8280000
0.814	Seq61410_HFX.57731.57731.3	0.252	10/68	N.ESAYDVKNIKRRTYDALN.V	sp|Q5H9I0|TFDP3_HUMAN	2155.1	2600000
0.8272	Seq61410_HFX.16508.16508.3	0.285	10/68	S.GLSSALLAAGPGLPGAAG.A	sp|Q9HBU1|BARX1_HUMAN	1478.81	61700000
0.8378	Seq61410_HFX.30585.30585.3	0.0202	10/68	R.LPATAAEPEAAVISNGEH.-	sp|Q01581|HMCS1_HUMAN	1775.87	3230000
0.8861	Seq61410_HFX.23716.23716.3	0.185	10/68	Y.NNYGYGNDGFDDRMRDGR.G	sp|P31942|HNRH3_HUMAN	2120.87	42300000
0.8961	Seq61410_HFX.19724.19724.3	0.338	10/68	C.SASNRIIGAKDHASIQMN.V	sp|P63220|RS21_HUMAN	1911.96	11300000
0.9203	Seq61410_HFX.26811.26811.3	0.0992	10/68	Y.LKGSSGGPLLCPAGHAVG.L	sp|P22222|NS3CCNB1_HUMAN	1619.85	3480000
0.9611	Seq61410_HFX.41818.41818.3	0.165	10/68	Y.AKDVKFGADARALMLQGV.D	sp|P10809|CH60_HUMAN	1889.02	7580000
0.9844	Seq61410_HFX.25993.25993.3	0.06	10/68	L.NTDPAGAVNKQGDSILCR.-	sp|P47928|ID4_HUMAN	1857.9	2220000
0.9891	Seq61410_HFX.31392.31392.3	0.0788	10/68	D.PPGPPLLSKPGDEDDAPP.K	sp|Q8NFD5|ARI1B_HUMAN	1797.88	1540000
0.9937	Seq61410_HFX.50599.50599.3	0.0389	10/68	H.NLFPDSMTATQLLVPSRR.-	sp|Q14498|RBM39_HUMAN	2045.07	12600000
0.9944	Seq61410_HFX.56362.56362.3	0.0563	10/68	R.TNGKEPELLEPIPYEFMA.-	sp|P46778|RL21_HUMAN	2077.01	46500000
0.9998	Seq61410_HFX.44932.44932.3	0.0109	10/68	K.SLNILTAFQKKGAEKEEL.-	sp|P30040|ERP29_HUMAN,tr|F8VY02|F8VY02_HUMAN	2018.1	24000000
0.9999	Seq61410_HFX.53797.53797.3	0.0074	10/68	F.AYVQFEDVRDAEDALHNL.D	sp|O75494|SRS10_HUMAN	2103.99	2430000
0.9999	Seq61410_HFX.54226.54226.3	0.00433	10/68	W.RAKATLDMPDEEFRFNFF.-	sp|Q9H7E9|CH033_HUMAN	2233.06	607000
1	Seq61410_HFX.13012.13012.3	0.00183	10/68	F.IMSSNSASAANGNDSKKF.K	sp|P26599|PTBP1_HUMAN	1827.84	23000000
1	Seq61410_HFX.40095.40095.3	0.00208	10/68	Y.SHGSQETDEEFDARWVTY.F	sp|P20674|COX5A_HUMAN	2155.91	6010000
1	Seq61410_HFX.45335.45335.3	0.000243	10/68	M.QFGGYAKEADYVAQATRL.R	sp|Q9NRV9|HEBP1_HUMAN	1986.98	1640000
0.837	Seq61410_HFX.27416.27416.3	0.0479	10/72	R.IDTLGLLCESNRSTEIVSM.E	sp|Q6YHU6|THADA_HUMAN	2080.02	2800000
0.8495	Seq61410_HFX.30605.30605.4	0.303	10/72	M.PLPVALQTRLAKR.G	sp|O60828|PQBP1_HUMAN	1461.91	36800000
0.8784	Seq61410_HFX.60433.60433.3	0.241	10/72	V.QGDIDAIFKDLSIRSVRLV.R	sp|Q15056|IF4H_HUMAN	2144.2	8760000
0.9083	Seq61410_HFX.60177.60177.3	0.305	10/72	V.QGDIDAIFKDLSIRSVRLV.R	sp|Q15056|IF4H_HUMAN	2144.2	8580000
0.9158	Seq61410_HFX.03861.03861.4	0.18	10/72	G.KAPRKQLATKAAR.K	sp|Q71DI3|H32_HUMAN	1437.89	8150000
0.9211	Seq61410_HFX.57384.57384.3	0.0758	10/72	L.VFIFWAPESAPLKSKMIYA.S	sp|P23528|COF1_HUMAN	2197.16	4320000
0.9276	Seq61410_HFX.18021.18021.3	0.254	10/72	M.GRMHAPGKGLSQSALPYRR.S	sp|P62277|RS13_HUMAN,tr|J3KMX5|J3KMX5_HUMAN,tr|E9PS50|E9PS50_HUMAN	2081.11	4900000
0.9382	Seq61410_HFX.61706.61706.3	0.226	10/72	R.SIQLDGLVWGASKLVPVGY.G	sp|P29692|EF1D_HUMAN	2001.09	450000
0.9485	Seq61410_HFX.49897.49897.3	0.199	10/72	Y.IVSTPPGGFPPPQGFPQGY.G	sp|Q96EP5|DAZP1_HUMAN	1941.96	3930000
0.9732	Seq61410_HFX.04141.04141.4	0.0887	10/72	G.KAPRKQLATKAAR.K	sp|Q71DI3|H32_HUMAN	1437.89	8320000
0.9788	Seq61410_HFX.51661.51661.3	0.114	10/72	Y.AYPATAAAPMIGYPMPTGY.S	sp|P17844|DDX5_HUMAN	1941.9	2180000
0.9963	Seq61410_HFX.15128.15128.3	0.017	10/72	S.DLSSQCLSAPSSMTQDLPG.V	sp|O43933|PEX1_HUMAN	1935.86	0
0.9966	Seq61410_HFX.04775.04775.3	0.0308	10/72	R.TGSESSQTGTSTTSSRNAR.R	sp|P23588|IF4B_HUMAN	1913.87	3150000
0.9993	Seq61410_HFX.41607.41607.3	0.0115	10/72	K.AIVERAAQLAIRVTNPNAR.L	sp|P62910|RL32_HUMAN	2062.18	14700000
0.9993	Seq61410_HFX.53207.53207.3	0.0166	10/72	-.MQLKPMEINPEMLNKVLSR.L	sp|P09936|UCHL1_HUMAN,tr|D6R956|D6R956_HUMAN,tr|D6R974|D6R974_HUMAN,tr|D6RF53|D6RF53_HUMAN,tr|D6RE83|D6RE83_HUMAN	2270.19	458000
0.9994	Seq61410_HFX.53484.53484.3	0.0146	10/72	R.SIQADGLVWGSSKLVPVGY.G	sp|P24534|EF1B_HUMAN	1975.04	5780000
0.9996	Seq61410_HFX.49605.49605.3	0.0124	10/72	Y.IVSTPPGGFPPPQGFPQGY.G	sp|Q96EP5|DAZP1_HUMAN	1941.96	5500000
0.9999	Seq61410_HFX.48637.48637.3	0.0109	10/72	Y.IVSTPPGGFPPPQGFPQGY.G	sp|Q96EP5|DAZP1_HUMAN	1941.96	8840000
1	Seq61410_HFX.31788.31788.3	3.76e-05	10/72	M.SMKEVDEQMLNVQNKNSSY.F	sp|Q13885|TBB2A_HUMAN	2243.02	3700000
1	Seq61410_HFX.47057.47057.3	0.00184	10/72	A.PLNPKANREKMTQIMFETF.N	sp|P0CG38|POTEI_HUMAN	2294.16	38700000
1	Seq61410_HFX.53541.53541.3	0.00203	10/72	K.LRAESDFVKFDTPFLPKPL.F	sp|Q14684|RRP1B_HUMAN	2219.2	2470000
0.8406	Seq61410_HFX.28154.28154.3	0.502	10/76	R.IRQGGSVAQAPAGTSFVAPV.G	sp|Q8IWZ3|ANKH1_HUMAN	1912.02	120000000
0.8619	Seq61410_HFX.39819.39819.3	0.407	10/76	E.GVGTDAVIYLKALSSESFER.L	sp|Q15120|PDK3_HUMAN	2141.1	59800000
0.8834	Seq61410_HFX.53176.53176.3	0.177	10/76	G.LNALTKHVSPLIGRFVPFAA.V	sp|Q9H9B4|SFXN1_HUMAN	2150.24	3740000
0.9565	Seq61410_HFX.29653.29653.3	0.0921	10/76	L.HETLIRKNGPARLLSSSAST.F	sp|Q5HYA8|MKS3_HUMAN	2137.16	78400000
0.9778	Seq61410_HFX.38133.38133.3	0.00441	10/76	F.RRIQDPVLQAVTSQTSLPGH.-	sp|Q9UBP6|TRMB_HUMAN	2202.19	4460000
0.9834	Seq61410_HFX.42783.42783.3	0.0826	10/76	R.NLPLPPPPPPRGGDLMAYDR.R	sp|P61978|HNRPK_HUMAN	2172.11	47500000
0.9838	Seq61410_HFX.51523.51523.3	0.0162	10/76	R.EAGVAPLATVNILM[147.04]SLCQLR.C	sp|Q14296|FASTK_HUMAN	2114.12	0
0.9999	Seq61410_HFX.41839.41839.3	0.0022	10/76	R.LGEHNIDVLEGNEQFINAAK.L	sp|TRYP_PIG|	2210.1	4690000
0.9999	Seq61410_HFX.44612.44612.3	0.00676	10/76	R.SRGFGFITFTNPEHASVAMR.A	sp|P98179|RBM3_HUMAN	2224.08	0
0.9999	Seq61410_HFX.54744.54744.3	0.00684	10/76	C.RLMVSMLDRDMSGTMGFNEF.K	sp|P30626|SORCN_HUMAN	2336.04	1560000
1	Seq61410_HFX.53200.53200.3	0.000522	10/76	G.LNALTKHVSPLIGRFVPFAA.V	sp|Q9H9B4|SFXN1_HUMAN	2150.24	3740000
0.9955	Seq61410_HFX.21888.21888.4	0.0519	10/78	R.TFLRPPKVKMEQRE.-	sp|O75937|DNJC8_HUMAN	1757.96	15400000
0.9963	Seq61410_HFX.16582.16582.4	0.0491	10/78	R.DAPAGRKVGLIAAR.R	sp|P62917|RL8_HUMAN	1393.82	58100000
1	Seq61410_HFX.27240.27240.4	0.00207	10/78	R.SSRAGLQFPVGRVH.R	sp|Q93077|H2A1C_HUMAN	1509.82	148000000
0.9042	Seq61410_HFX.41539.41539.3	0.316	10/80	G.LVCAGLADMARPAEKLSTAQS.A	sp|O95563|MPC2_HUMAN	2131.08	2050000
0.9786	Seq61410_HFX.36329.36329.3	0.0592	10/80	Y.NPAPYNPGPPGPAPHGPPAPY.A	sp|Q96AE4|FUBP1_HUMAN	2063.99	1720000
0.9811	Seq61410_HFX.51943.51943.3	0.0557	10/80	K.SKLEFSIYPAPQVSTAVVEPY.N	sp|Q71U36|TBA1A_HUMAN	2324.19	14700000
0.9923	Seq61410_HFX.39663.39663.3	0.0658	10/80	K.AGFAGDDAPRAVFPSIVGRPR.Q	sp|P0CG38|POTEI_HUMAN	2155.13	1090000
0.9954	Seq61410_HFX.53203.53203.3	0.0511	10/80	L.KDRPFFPGLVKYMNSGPVVAM.V	sp|O60361|NDK8_HUMAN	2352.21	2190000
1	Seq61410_HFX.47874.47874.3	8.72e-05	10/80	R.MGAGLGHGMDRVGSEIERMGL.V	sp|P52272|HNRPM_HUMAN	2172.02	11600000
1	Seq61410_HFX.64116.64116.3	8.71e-05	10/80	Y.SAAILEYLTAEVLELAGNASK.D	sp|P0C0S5|H2AZ_HUMAN	2162.15	12700000
0.815	Seq61410_HFX.45137.45137.3	0.288	10/84	R.MGPVMDRMATGLERMGANNLER.M	sp|P52272|HNRPM_HUMAN	2448.15	6190000
0.9676	Seq61410_HFX.43187.43187.3	0.0333	10/84	L.INALYPEGQAPVKKIQASTMAF.K	sp|P37802|TAGL2_HUMAN	2376.25	1290000
0.981	Seq61410_HFX.49919.49919.3	0.0224	10/84	A.AGYDLYSAYDYTIPPMEKAVVK.T	sp|P33316|DUT_HUMAN	2493.21	2000000
0.9816	Seq61410_HFX.61732.61732.3	0.105	10/84	G.FVGPVVGGWYKVLDRFIPGTTK.V	sp|P39210|MPV17_HUMAN	2435.34	960000
0.9832	Seq61410_HFX.31592.31592.4	0.0747	10/84	F.ELFADKVPKTAENFR.A	sp|P62937|PPIA_HUMAN	1763.92	540000000
0.991	Seq61410_HFX.55669.55669.3	0.0153	10/84	K.VVLDDKDYFLFRDGDILGKYVD.-	sp|P61604|CH10_HUMAN,tr|B8ZZ54|B8ZZ54_HUMAN	2604.31	5280000
0.9973	Seq61410_HFX.57273.57273.3	0.0147	10/84	R.SSAVDPEPQVKLEDVLPLAFTR.L	sp|Q5SSJ5|HP1B3_HUMAN	2410.27	415000
0.9999	Seq61410_HFX.03104.03104.4	0.00992	10/84	M.PEPTKSAPAPKKGSK.K	sp|P58876|H2B1D_HUMAN	1521.85	22600000
1	Seq61410_HFX.45111.45111.3	0.00212	10/84	K.SRLLSPLSSARLPPEPGLSDSY.S	tr|A0A087WZ13|A0A087WZ13_HUMAN	2341.23	1550000
1	Seq61410_HFX.49405.49405.3	0.00151	10/84	K.SGPVILADEIKNPAMEKLELVR.K	sp|P53367|ARFP1_HUMAN	2421.33	281000
1	Seq61410_HFX.51837.51837.3	0.000737	10/84	Q.AQSLIDKTTAAFQQGKIPPTPF.S	sp|P09234|RU1C_HUMAN	2358.26	4620000
1	Seq61410_HFX.59864.59864.3	6.51e-05	10/84	R.RAIEKLAVEALSSLDGDLAGRY.Y	sp|P12277|KCRB_HUMAN	2346.25	0
0.8673	Seq61410_HFX.25302.25302.3	0.42	10/88	S.GGGGGGGAGAGGCGGPGGALTRR.A	sp|Q8N594|MPND_HUMAN	1755.82	137000000
0.9535	Seq61410_HFX.07359.07359.3	0.00767	10/88	N.NPAENGDAKTDQAQKAEGAGDAK.-	sp|P05204|HMGN2_HUMAN	2285.05	0
0.9983	Seq61410_HFX.45141.45141.3	0.0195	10/88	R.LQLKPRTVATPLNQVANPNSAIF.G	sp|Q15056|IF4H_HUMAN	2491.39	6040000
0.9997	Seq61410_HFX.48593.48593.3	0.00883	10/88	M.ASVRAVPNPVINPYQPAPPSGYF.M	sp|P11940|PABP1_HUMAN	2440.25	8740000
1	Seq61410_HFX.08482.08482.3	0.000527	10/88	F.IMSSNSASAANGNDSKKFKGDSR.S	sp|P26599|PTBP1_HUMAN	2371.12	2110000
1	Seq61410_HFX.30911.30911.3	0.00023	10/88	L.QMGTNRGASQAGMTGYGM[147.04]PRQIL.-	sp|P37802|TAGL2_HUMAN	2440.14	8470000
1	Seq61410_HFX.53846.53846.3	0.000709	10/88	Y.KAPVPTGEVYFADSFDRGTLSGW.L	sp|P27824|CALX_HUMAN	2499.21	3560000
0.8117	Seq61410_HFX.45892.45892.4	0.44	10/90	F.RM[147.04]TDQEAIQDLWQWRK.S	sp|P06748|NPM_HUMAN	2119.03	3320000
1	Seq61410_HFX.38825.38825.3	0.00214	10/92	F.TASPASSTTARVITNQYNNPAGLY.S	sp|O00151|PDLI1_HUMAN	2496.22	6420000
1	Seq61410_HFX.49168.49168.3	0.000871	10/92	F.FVGGNWKMNGRKQSLGELIGTLNA.A	sp|P60174|TPIS_HUMAN	2589.35	36300000
1	Seq61410_HFX.63998.63998.3	0.00155	10/92	Y.SAAILEYLTAEVLELAGNASKDLK.V	sp|P0C0S5|H2AZ_HUMAN	2518.35	32200000
0.965	Seq61410_HFX.39651.39651.4	0.14	10/96	F.ELFADKVPKTAENFRAL.S	sp|P62937|PPIA_HUMAN	1948.04	276000000
0.9998	Seq61410_HFX.46469.46469.3	0.00838	10/96	Y.GGQSSMSGYDQVLQENSSDFQSNIA.-	sp|P31943|HNRH1_HUMAN,tr|H0YBK1|H0YBK1_HUMAN,tr|E9PCY7|E9PCY7_HUMAN,tr|H0YBG7|H0YBG7_HUMAN	2648.13	16000000
1	Seq61410_HFX.44133.44133.4	0.00638	10/96	K.MINTDLSRILKSPEIQR.A	sp|P36578|RL4_HUMAN	2013.1	56800000
1	Seq61410_HFX.50790.50790.3	0.00222	10/96	Y.NEATGGKYVPRAILVDLEPGTMDSV.R	sp|P07437|TBB5_HUMAN	2631.32	3430000
0.9458	Seq61410_HFX.31809.31809.3	0.206	11/100	Y.SLGSALRPSTSRSLYASSPGGVYATR.S	sp|P08670|VIME_HUMAN	2640.36	4360000
0.9661	Seq61410_HFX.47623.47623.3	0.0196	11/100	Q.STNPAPGILGPPPPSFHLGGPAVGPR.G	sp|P43243|MATR3_HUMAN	2489.32	533000
0.999	Seq61410_HFX.46440.46440.3	0.0254	11/100	R.LLLPGELAKHAVSEGTKAVTKYTSAK.-	sp|P06899|H2B1J_HUMAN,sp|O60814|H2B1K_HUMAN,sp|P57053|H2BFS_HUMAN	2711.52	1150000
0.9997	Seq61410_HFX.50072.50072.3	0.00391	11/100	R.VATVSLPRSCAAAGTECLISGWGNTK.S	sp|TRYP_PIG|	2591.28	672000
1	Seq61410_HFX.48658.48658.3	0.000977	11/100	K.MGGMEGPFGGGMENMGRFGSGMNMGR.L	sp|P52272|HNRPM_HUMAN	2651.06	3320000
0.9088	Seq61410_HFX.41380.41380.4	0.24	11/102	R.SILSKYDEELEGERPHSF.R	sp|O43290|SNUT1_HUMAN	2135.02	41800000
0.9999	Seq61410_HFX.11491.11491.4	0.00936	11/102	R.LNNFGLLNSNWGAVPFGK.L	sp|Q9BVS5|TR61B_HUMAN	1947	70400000
0.9999	Seq61410_HFX.44151.44151.3	0.00818	11/104	A.VRGQAGGGGPGTGPGLGEAGSLATCEL.P	sp|Q9Y3D2|MSRB2_HUMAN	2368.14	3020000
1	Seq61410_HFX.12787.12787.4	0.0102	11/108	Y.GRDRDYSDHPSGGSYRDSY.E	sp|P38159|RBMX_HUMAN	2188.92	32300000
1	Seq61410_HFX.53141.53141.3	0.000382	11/108	Y.VVPTQQYPVQPGAPGFYPGASPTEFGTY.A	sp|Q04637|IF4G1_HUMAN	2954.41	7330000
1	Seq61410_HFX.54030.54030.4	0.000364	11/108	R.KRKGLKEGIPALDNFLDKL.-	sp|P13639|EF2_HUMAN	2154.25	9630000
1	Seq61410_HFX.54678.54678.3	0.000312	11/108	Y.SLPPPPPPPPLPPPPSSGDSNSHFGPYY.-	sp|Q96HR8|NAF1_HUMAN	2894.39	1510000
1	Seq61410_HFX.54743.54743.3	2.59e-06	11/108	R.QGSPVAAGAPAKQQQVDIPLRLLVPTQY.V	sp|Q9NZI8|IF2B1_HUMAN	2944.61	1570000
1	Seq61410_HFX.57623.57623.3	0.000221	11/108	H.FFMPGFAPLTSRGSQQYRALTVPELTQQ.M	sp|Q13885|TBB2A_HUMAN	3169.6	1300000
1	Seq61410_HFX.48014.48014.3	0.000475	11/112	Y.GGGYGGQSSMSGYDQVLQENSSDFQSNIA.-	sp|P31943|HNRH1_HUMAN,tr|H0YBK1|H0YBK1_HUMAN,tr|E9PCY7|E9PCY7_HUMAN,tr|H0YBG7|H0YBG7_HUMAN	2982.26	3070000
1	Seq61410_HFX.04801.04801.4	0.0062	11/114	M.PDPAKSAPAPKKGSKKAVTK.A	sp|P23527|H2B1O_HUMAN,sp|Q5QNW6|H2B2F_HUMAN,sp|Q93079|H2B1H_HUMAN	2005.17	23500000
1	Seq61410_HFX.50454.50454.4	0.0036	11/114	R.GFGFVTFDDHDPVDKIVLQK.Y	sp|P22626|ROA2_HUMAN	2276.15	2090000
1	Seq61410_HFX.51597.51597.4	0.00033	11/114	R.VSFELFADKVPKTAENFRAL.S	sp|P62937|PPIA_HUMAN	2281.21	31200000
0.8782	Seq61410_HFX.41305.41305.4	0.173	11/120	L.FVGGIKEDTEEHHLRDYFEEY.G	sp|P22626|ROA2_HUMAN	2612.18	48500000
0.9027	Seq61410_HFX.55304.55304.3	0.32	11/120	P.GPGQAPVPAQVPAPAPGFALFPSPGPVALGS.A	sp|Q9NRY6|PLS3_HUMAN	2850.51	1940000
0.9414	Seq61410_HFX.38227.38227.4	0.188	11/120	Y.NTTSAVTVKSAIRRLKELKDQ.-	sp|P61513|RL37A_HUMAN,tr|C9J4Z3|C9J4Z3_HUMAN	2357.34	8400000
0.9429	Seq61410_HFX.22584.22584.4	0.185	11/120	C.QGGDFTRHNGTGGKSIYGEKF.E	sp|P62937|PPIA_HUMAN	2255.07	684000000
0.9866	Seq61410_HFX.52074.52074.4	0.0863	11/120	K.MVDPEKPQLGMIDRWYHPGCF.V	sp|P09874|PARP1_HUMAN	2518.16	4900000
1	Seq61410_HFX.50052.50052.4	0.000481	11/120	R.TRRDEPTGEVLSLVGKLEGTR.M	sp|O75643|U520_HUMAN	2312.24	2640000
1	Seq61410_HFX.60367.60367.4	0.000548	11/120	R.FYPAEWQDFLDSLQKRKMEVE.-	sp|Q9Y3C1|NOP16_HUMAN	2658.28	431000
1	Seq61410_HFX.60822.60822.4	9.22e-06	11/120	-.MQLKPMEINPEMLNKVLSRLG.V	sp|P09936|UCHL1_HUMAN,tr|D6R956|D6R956_HUMAN,tr|D6R974|D6R974_HUMAN,tr|D6RF53|D6RF53_HUMAN,tr|D6RE83|D6RE83_HUMAN	2440.3	2220000
0.8977	Seq61410_HFX.50975.50975.4	0.27	11/126	R.MGESDDSILRLAKADGIVSKNF.-	sp|P63220|RS21_HUMAN	2365.19	295000000
0.9064	Seq61410_HFX.40392.40392.4	0.15	11/126	R.MGPLGLDHM[147.04]ASSIERMGQTMER.L	sp|P52272|HNRPM_HUMAN	2462.12	5240000
0.9293	Seq61410_HFX.33492.33492.4	0.211	11/126	R.MTGSEFDFEEMKRKKNDIYGED.-	sp|P50395|GDIB_HUMAN	2668.18	34800000
0.9998	Seq61410_HFX.06466.06466.4	0.0171	11/126	N.GETKTEESPASDEAGEKEAKSD.-	sp|P05114|HMGN1_HUMAN,tr|A6NL93|A6NL93_HUMAN,tr|A6NEL0|A6NEL0_HUMAN	2294	13100000
1	Seq61410_HFX.36837.36837.4	0.00207	11/126	R.ILVELDETSQGLVPEKTNVKPR.A	sp|Q15398|DLGP5_HUMAN	2464.35	3990000
1	Seq61410_HFX.50371.50371.4	0.00418	11/126	K.RGFGFVTFDDHDPVDKIVLQKY.H	sp|P22626|ROA2_HUMAN	2595.31	1520000
1	Seq61410_HFX.50983.50983.4	0.00454	11/126	K.AVDSQILPKIKAIPQLQGYLRS.V	sp|Q02878|RL6_HUMAN	2437.41	15200000
0.9569	Seq61410_HFX.10413.10413.5	0.133	11/128	K.AAPKQKIVKPVKVSAPR.V	sp|P83731|RL24_HUMAN	1816.14	9600000
0.9603	Seq61410_HFX.37282.37282.4	0.15	11/132	R.GGDLMAYDRRGRPGDRYDGMVGF.S	sp|P61978|HNRPK_HUMAN	2560.17	8290000
0.9783	Seq61410_HFX.32550.32550.5	0.0957	11/136	R.SSRAGLQFPVGRVHRLLR.K	sp|Q93077|H2A1C_HUMAN	2048.19	3680000
0.9975	Seq61410_HFX.35740.35740.2	0.0202	11/14	V.PDAKIRIF.D	sp|P27635|RL10_HUMAN	958.56	7180000
0.9986	Seq61410_HFX.31040.31040.2	0.0454	11/14	R.LDHKFDLM.Y	sp|Q71U36|TBA1A_HUMAN	1017.5	32700000
1	Seq61410_HFX.13484.13484.2	0.00456	11/14	Y.GPMKSGNF.G	sp|P22626|ROA2_HUMAN	836.385	119000000
1	Seq61410_HFX.16703.16703.2	0.00145	11/14	S.RYDDYDRY.R	sp|O75494|SRS10_HUMAN	1164.48	6140000
1	Seq61410_HFX.25588.25588.2	0.0104	11/14	M.PMYQVKPY.H	sp|Q13155|AIMP2_HUMAN,tr|F8W950|F8W950_HUMAN,tr|F8WCL2|F8WCL2_HUMAN	1024.51	59000000
1	Seq61410_HFX.10246.10246.4	0.00397	11/144	L.QREATNPPVIQEEKPKKKKKAQEDL.-	sp|P30101|PDIA3_HUMAN	2931.61	954000
1	Seq61410_HFX.55863.55863.4	0.00452	11/144	L.AEGLGVIACIGEKLDEREAGITEKV.V	sp|P60174|TPIS_HUMAN	2599.35	539000
0.9397	Seq61410_HFX.49891.49891.4	0.155	11/150	Y.KIGGIGTVPVGRVETGVLKPGMVVTF.A	sp|Q5VTE0|EF1A3_HUMAN	2610.49	35100000
0.9997	Seq61410_HFX.62444.62444.4	0.01	11/150	L.DFGVSDADIQELFAEFGTLKKAAVHY.D	sp|Q86V81|THOC4_HUMAN	2870.41	733000
1	Seq61410_HFX.45239.45239.4	0.00814	11/150	G.AIRRMGESDDSILRLAKADGIVSKNF.-	sp|P63220|RS21_HUMAN	2861.52	67100000
0.9999	Seq61410_HFX.04260.04260.5	0.00671	11/152	M.PDPSKSAPAPKKGSKKAVTK.A	sp|Q8N257|H2B3B_HUMAN	2021.16	21400000
1	Seq61410_HFX.03709.03709.5	0.00285	11/152	M.PEPTKSAPAPKKGSKKAVTK.A	sp|P58876|H2B1D_HUMAN	2049.19	42100000
0.9737	Seq61410_HFX.49246.49246.4	0.0456	11/156	M.PVDLSKWSGPLSLQEVDEQPQHPLHVT.Y	sp|P30086|PEBP1_HUMAN	3035.54	1660000
0.9828	Seq61410_HFX.22988.22988.4	0.0725	11/156	R.SGGQVRDEYRQDYDAGRGGYGKLAQNQ.-	sp|P52298|NCBP2_HUMAN,tr|B3KSB0|B3KSB0_HUMAN	2987.39	19300000
0.9949	Seq61410_HFX.47303.47303.4	0.0561	11/156	M.AAPIDRVGQTIERMGSGVERMGPAIER.M	sp|P52272|HNRPM_HUMAN	2895.48	16300000
0.996	Seq61410_HFX.60135.60135.4	0.0188	11/156	R.DLDELSRYPEDKITPENLPQILLQLKR.R	sp|P43243|MATR3_HUMAN	3235.75	580000
1	Seq61410_HFX.04756.04756.4	0.000673	11/156	K.AAATKKPAPEKKPAEKKPTTEEKKPAA.-	sp|P36578|RL4_HUMAN,tr|H3BM89|H3BM89_HUMAN	2844.61	3100000
1	Seq61410_HFX.05775.05775.4	0.0103	11/156	R.SEETQERERSRTGSESSQTGTSTTSSR.N	sp|P23588|IF4B_HUMAN	2960.33	1990000
0.9571	Seq61410_HFX.11651.11651.2	0.314	11/16	L.KEANEILQR.S	sp|P20839|IMDH1_HUMAN	1099.6	6860000
0.9577	Seq61410_HFX.30300.30300.2	0.08	11/16	L.SPQAPTHFL.V	sp|P49773|HINT1_HUMAN	996.503	234000000
0.9663	Seq61410_HFX.12933.12933.2	0.152	11/16	H.LGGPAVGPR.G	sp|P43243|MATR3_HUMAN	822.471	60700000
0.9745	Seq61410_HFX.14879.14879.2	0.23	11/16	F.RELAEEAAR.L	sp|Q15149|PLEC_HUMAN	1043.54	68000000
0.9793	Seq61410_HFX.24904.24904.2	0.0907	11/16	K.TLETVPLER.K	sp|P22626|ROA2_HUMAN	1056.58	219000000
0.9794	Seq61410_HFX.30891.30891.2	0.204	11/16	S.PLPPPPPPP.G	DECOY0_sp_177,sp|Q8TF74|WIPF2_HUMAN,tr|A8MWR2|A8MWR2_HUMAN,tr|J3QKM5|J3QKM5_HUMAN,tr|J3QQS0|J3QQS0_HUMAN	907.517	14800000
0.982	Seq61410_HFX.11127.11127.2	0.138	11/16	L.QEETPPGGP.L	sp|Q9Y6M9|NDUB9_HUMAN	910.403	237000000
0.9894	Seq61410_HFX.32066.32066.2	0.0755	11/16	K.IDIGLPPPK.V	sp|Q96DV4|RM38_HUMAN	948.564	128000000
0.9917	Seq61410_HFX.26750.26750.2	0.108	11/16	N.LDIERPTYT.N	sp|Q71U36|TBA1A_HUMAN	1106.56	90800000
0.9934	Seq61410_HFX.25263.25263.2	0.114	11/16	K.TLETVPLER.K	sp|P22626|ROA2_HUMAN	1056.58	288000000
0.9935	Seq61410_HFX.14984.14984.2	0.113	11/16	Y.SEEEELVKG.V	sp|Q7L2E3|DHX30_HUMAN	1018.48	86700000
0.9938	Seq61410_HFX.18045.18045.2	0.101	11/16	L.QLQPGNAKL.-	sp|P22307|NLTP_HUMAN	967.545	478000000
0.9948	Seq61410_HFX.30052.30052.2	0.102	11/16	Y.FEYIEENKY.S	sp|Q00839|HNRPU_HUMAN	1233.56	98100000
0.9975	Seq61410_HFX.11987.11987.2	0.06	11/16	E.EGEFSEARE.D	sp|Q71U36|TBA1A_HUMAN	1052.44	161000000
0.9983	Seq61410_HFX.33712.33712.2	0.0619	11/16	R.PSIEIYRPP.A	sp|Q6PJT7|ZC3HE_HUMAN	1070.58	2900000
0.9987	Seq61410_HFX.22875.22875.2	0.0552	11/16	R.MVCSPVTVR.L	sp|Q96HA1|P121A_HUMAN,tr|A8MY32|A8MY32_HUMAN	990.499	24800000
0.9997	Seq61410_HFX.23735.23735.2	0.0314	11/16	R.KVELPVPTH.R	sp|Q9BYD3|RM04_HUMAN	1018.58	3800000
0.9998	Seq61410_HFX.31742.31742.2	0.0138	11/16	K.IDIGLPPPK.V	sp|Q96DV4|RM38_HUMAN	948.564	126000000
0.9999	Seq61410_HFX.22815.22815.2	0.0235	11/16	R.LLGQRPGPY.D	sp|P31942|HNRH3_HUMAN	999.55	119000000
0.9999	Seq61410_HFX.31421.31421.2	0.0128	11/16	K.IDIGLPPPK.V	sp|Q96DV4|RM38_HUMAN	948.564	38600000
1	Seq61410_HFX.10255.10255.2	0.00171	11/16	L.YEDEDVKEA.L	sp|P14927|QCR7_HUMAN	1096.46	410000000
1	Seq61410_HFX.11640.11640.2	0.00215	11/16	W.SQHYHQGYY.-	sp|Q00839|HNRPU_HUMAN,tr|A0A087WVI9|A0A087WVI9_HUMAN,tr|A0A1W2PP35|A0A1W2PP35_HUMAN,tr|A0A1W2PPL4|A0A1W2PPL4_HUMAN,tr|A0A1X7SBS1|A0A1X7SBS1_HUMAN,tr|Q5RI18|Q5RI18_HUMAN,tr|A0A1W2PPH7|A0A1W2PPH7_HUMAN,tr|A0A1W2PQD4|A0A1W2PQD4_HUMAN	1181.49	151000000
1	Seq61410_HFX.14385.14385.2	0.0055	11/16	Y.KFEVYEKND.-	sp|P00374|DYR_HUMAN	1170.56	11100000
1	Seq61410_HFX.14473.14473.2	0.0025	11/16	A.PAVTQHAPY.F	sp|P30048|PRDX3_HUMAN	982.487	121000000
1	Seq61410_HFX.15632.15632.2	0.00989	11/16	L.KEALTYDGA.L	sp|Q15056|IF4H_HUMAN	966.466	32200000
1	Seq61410_HFX.16466.16466.2	0.00401	11/16	R.GPSRYGPQY.G	sp|P14866|HNRPL_HUMAN	1023.48	149000000
1	Seq61410_HFX.16580.16580.2	0.00136	11/16	W.GQKPWSQHY.H	sp|Q00839|HNRPU_HUMAN	1129.53	22200000
1	Seq61410_HFX.19871.19871.2	0.00273	11/16	F.MSVQRPGPY.D	sp|P52597|HNRPF_HUMAN	1033.5	21500000
1	Seq61410_HFX.20971.20971.2	0.00194	11/16	L.MAMQRPGPY.D	sp|P55795|HNRH2_HUMAN	1049.48	41200000
1	Seq61410_HFX.22405.22405.2	0.00636	11/16	Y.SALRIPPED.-	sp|Q96BI3|APH1A_HUMAN	996.524	14900000
1	Seq61410_HFX.23952.23952.2	0.00953	11/16	F.EDENFILKH.T	sp|P62937|PPIA_HUMAN	1143.56	208000000
1	Seq61410_HFX.28400.28400.2	0.00219	11/16	R.HGSLGFLPR.K	sp|P39023|RL3_HUMAN	982.535	236000000
1	Seq61410_HFX.29443.29443.2	0.00146	11/16	S.DVDIRKDLY.T	sp|P0CG38|POTEI_HUMAN	1135.59	57200000
1	Seq61410_HFX.30640.30640.2	0.00215	11/16	L.SPQAPTHFL.V	sp|P49773|HINT1_HUMAN	996.503	340000000
1	Seq61410_HFX.32712.32712.2	0.00721	11/16	K.IDIGLPPPK.V	sp|Q96DV4|RM38_HUMAN	948.564	75100000
0.9946	Seq61410_HFX.35466.35466.5	0.053	11/160	R.AITGASLADIMAKRNQKPEVR.K	sp|P83731|RL24_HUMAN	2268.24	20800000
0.8108	Seq61410_HFX.46343.46343.4	0.442	11/162	F.NIGSRGPLPLSSQHRGDADQASNILASF.G	sp|P43243|MATR3_HUMAN	2907.46	18200000
0.933	Seq61410_HFX.56354.56354.4	0.0234	11/162	A.NAGPNTNGSQFFICTAKTEWLDGKHVVF.G	sp|P62937|PPIA_HUMAN	3080.48	0
1	Seq61410_HFX.55191.55191.4	0.00259	11/162	R.ILENEKDLEEAEEYKEARLVLDSVKLEA.-	sp|O75347|TBCA_HUMAN,tr|E5RJD8|E5RJD8_HUMAN,tr|E5RHG6|E5RHG6_HUMAN,tr|E5RIW3|E5RIW3_HUMAN	3274.68	884000
0.9971	Seq61410_HFX.44702.44702.4	0.0204	11/168	R.TKPFPWGDGNHTLFHNPHVNPLPTGYEDE.-	sp|P12074|CX6A1_HUMAN	3315.54	33900000
0.9989	Seq61410_HFX.08070.08070.5	0.0292	11/168	R.HGFREGTTPKPKRAAVAASSSS.-	sp|P61927|RL37_HUMAN	2241.16	49900000
0.9995	Seq61410_HFX.05947.05947.5	0.0221	11/168	F.NYRRRRPENPKPQDGKETKAAD.P	sp|P67809|YBOX1_HUMAN	2625.35	17100000
0.9998	Seq61410_HFX.48892.48892.4	0.0176	11/168	F.DLDYDFQRDYYDRMYSYPARVPPPPPIAR.A	sp|P07910|HNRPC_HUMAN	3575.69	48700000
1	Seq61410_HFX.05475.05475.5	0.00609	11/168	K.SGSLKKRKQNEAAKEAETPQAK.K	sp|Q14978|NOLC1_HUMAN	2398.29	4080000
1	Seq61410_HFX.06022.06022.5	0.00209	11/168	R.RSASQAGSKSQAVEKPPSEKPR.L	sp|Q7Z7K6|CENPV_HUMAN	2324.22	9760000
1	Seq61410_HFX.50728.50728.4	0.0048	11/168	Y.AGAAVDELGKVLTPTQVKNRPTSISWDGL.D	sp|P30086|PEBP1_HUMAN	3022.61	33400000
0.9661	Seq61410_HFX.17784.17784.4	0.121	11/174	Y.SSRSQSGGYSDRSSGGSYRDSYDSYATHNE.-	sp|Q14011|CIRBP_HUMAN	3262.34	13100000
0.9997	Seq61410_HFX.58366.58366.4	0.0137	11/174	A.VPGKTFVNITPAEVGVLVGKDRSSFYVNGL.T	sp|P07737|PROF1_HUMAN	3162.71	8010000
0.8412	Seq61410_HFX.12852.12852.2	0.238	11/18	G.SNFRGGSDGY.G	sp|P22626|ROA2_HUMAN	1058.44	38500000
0.8531	Seq61410_HFX.28079.28079.2	0.395	11/18	F.TAFEEAQLPR.L	sp|Q96CT7|CC124_HUMAN	1160.58	20300000
0.892	Seq61410_HFX.35146.35146.2	0.19	11/18	F.MPGFAPLTSR.G	sp|Q13885|TBB2A_HUMAN	1075.55	45400000
0.8938	Seq61410_HFX.34271.34271.2	0.51	11/18	L.PPPPPPPPPP.A	sp|Q7Z7A4|PXK_HUMAN	988.538	18200000
0.9104	Seq61410_HFX.50351.50351.2	0.236	11/18	K.INEIRTLIDL.-	sp|Q14527|HLTF_HUMAN,tr|A0A0C4DGA6|A0A0C4DGA6_HUMAN	1198.69	17400000
0.9326	Seq61410_HFX.22227.22227.2	0.17	11/18	R.SGVSLAALKK.A	sp|P16402|H13_HUMAN	972.597	322000000
0.9487	Seq61410_HFX.08676.08676.2	0.352	11/18	M.PEPAKSAPAP.K	sp|P62807|H2B1C_HUMAN,sp|P06899|H2B1J_HUMAN,sp|O60814|H2B1K_HUMAN,sp|Q16778|H2B2E_HUMAN,sp|P57053|H2BFS_HUMAN	963.503	78800000
0.953	Seq61410_HFX.15901.15901.2	0.202	11/18	K.ITSEIPQTER.M	sp|P82979|SARNP_HUMAN	1172.6	20700000
0.9642	Seq61410_HFX.24960.24960.2	0.172	11/18	R.TLLIKTVETR.D	sp|P08670|VIME_HUMAN	1172.71	118000000
0.965	Seq61410_HFX.09192.09192.2	0.214	11/18	T.PKESPNPPNP.S	sp|Q9NVS2|RT18A_HUMAN	1075.53	8170000
0.9752	Seq61410_HFX.45052.45052.2	0.0867	11/18	F.GYYGPLRSVW.V	sp|P84103|SRSF3_HUMAN	1196.6	4000000
0.976	Seq61410_HFX.11236.11236.2	0.134	11/18	R.TAPAANLASR.L	sp|Q9UQ35|SRRM2_HUMAN	970.52	9180000
0.9768	Seq61410_HFX.39514.39514.2	0.218	11/18	M.GKDYYQTLGL.A	sp|P25685|DNJB1_HUMAN	1156.58	30200000
0.9828	Seq61410_HFX.07358.07358.2	0.109	11/18	D.PGSGTTVPAR.R	sp|Q9H4L4|SENP3_HUMAN	941.493	2470000
0.9854	Seq61410_HFX.20475.20475.2	0.154	11/18	L.PKTAENFRAL.S	sp|A0A075B759|PAL4E_HUMAN	1145.62	188000000
0.9875	Seq61410_HFX.34198.34198.2	0.133	11/18	A.LPPPPPPPPP.P	sp|Q7Z7A4|PXK_HUMAN,DECOY1_sp_19788,DECOY0_sp_19925,DECOY0_tr_30519,DECOY1_tr_61240,DECOY1_tr_61502	1004.57	3880000
0.9885	Seq61410_HFX.16166.16166.2	0.061	11/18	L.PSPPSPPQEE.L	sp|Q7Z7H8|RM10_HUMAN	1063.48	28200000
0.9902	Seq61410_HFX.30757.30757.2	0.138	11/18	L.DIERPTYTNL.N	sp|Q71U36|TBA1A_HUMAN	1220.6	62700000
0.9927	Seq61410_HFX.28231.28231.2	0.12	11/18	R.NLDIERPTYT.N	sp|Q71U36|TBA1A_HUMAN	1220.6	10900000
0.9939	Seq61410_HFX.09894.09894.2	0.107	11/18	P.KKPAPVPAEP.F	sp|P56181|NDUV3_HUMAN	1032.6	30100000
0.9945	Seq61410_HFX.22441.22441.2	0.0738	11/18	R.LTDYISKVKE.-	sp|O75915|PRAF3_HUMAN	1194.65	8860000
0.9947	Seq61410_HFX.14132.14132.2	0.0956	11/18	L.KRPEILTDES.L	sp|Q06055|AT5G2_HUMAN	1186.62	180000000
0.9959	Seq61410_HFX.12112.12112.2	0.0509	11/18	R.LTGPAAAEPR.C	sp|Q8N2K0|ABD12_HUMAN	981.524	13200000
0.9971	Seq61410_HFX.35491.35491.2	0.0404	11/18	Y.AKDIGFIKLD.-	sp|P62273|RS29_HUMAN,tr|A0A087WTT6|A0A087WTT6_HUMAN	1118.63	59700000
0.9982	Seq61410_HFX.36105.36105.2	0.0517	11/18	Y.LFNFASAATK.K	sp|Q96A49|SYAP1_HUMAN	1068.56	19500000
0.9984	Seq61410_HFX.21749.21749.2	0.06	11/18	S.GEGEVSGLMR.K	sp|Q13263|TIF1B_HUMAN	1033.49	18800000
0.9986	Seq61410_HFX.20825.20825.2	0.0372	11/18	P.WSQHYHQGYY.-	sp|Q00839|HNRPU_HUMAN,tr|A0A087WVI9|A0A087WVI9_HUMAN,tr|A0A1W2PP35|A0A1W2PP35_HUMAN,tr|A0A1W2PPL4|A0A1W2PPL4_HUMAN,tr|A0A1X7SBS1|A0A1X7SBS1_HUMAN,tr|Q5RI18|Q5RI18_HUMAN,tr|A0A1W2PPH7|A0A1W2PPH7_HUMAN,tr|A0A1W2PQD4|A0A1W2PQD4_HUMAN	1367.57	4100000
0.9986	Seq61410_HFX.33148.33148.2	0.0573	11/18	L.SQFLQAAERY.G	sp|P37802|TAGL2_HUMAN	1211.59	52700000
0.9988	Seq61410_HFX.42082.42082.2	0.0521	11/18	M.SGASRLPSLF.S	sp|Q9ULX6|AKP8L_HUMAN	1033.56	7100000
0.9989	Seq61410_HFX.08719.08719.2	0.0516	11/18	K.ASEAQPPVAR.T	sp|Q13428|TCOF_HUMAN	1024.53	17800000
0.9991	Seq61410_HFX.14681.14681.2	0.0476	11/18	M.AEVDAAMAAR.P	sp|P22626|ROA2_HUMAN	1003.48	43100000
0.9991	Seq61410_HFX.31783.31783.2	0.0484	11/18	Y.IDVPVPEVQR.R	sp|O95299|NDUAA_HUMAN	1150.63	169000000
0.9993	Seq61410_HFX.54048.54048.2	0.0445	11/18	A.FGLPRLPEEW.S	sp|P04792|HSPB1_HUMAN	1242.64	47000000
0.9994	Seq61410_HFX.19185.19185.2	0.0401	11/18	H.YEEGPGKNLP.F	sp|P15954|COX7C_HUMAN	1102.53	19100000
0.9994	Seq61410_HFX.32827.32827.2	0.0398	11/18	L.SQFLQAAERY.G	sp|P37802|TAGL2_HUMAN	1211.59	98400000
0.9994	Seq61410_HFX.53290.53290.2	0.0273	11/18	V.VLDDKDYFLF.R	sp|P61604|CH10_HUMAN	1273.62	39400000
0.9995	Seq61410_HFX.18162.18162.2	0.0342	11/18	R.ALDAAAGITR.N	sp|Q96HR9|REEP6_HUMAN	957.524	27300000
0.9996	Seq61410_HFX.13719.13719.2	0.0207	11/18	Y.HGDSDLQLER.L	sp|Q13885|TBB2A_HUMAN	1168.55	9350000
0.9996	Seq61410_HFX.31548.31548.2	0.00542	11/18	D.IVPKTAENFR.A	sp|Q08752|PPID_HUMAN	1173.65	0
0.9997	Seq61410_HFX.40655.40655.2	0.0187	11/18	C.SDIISYTFKP.-	sp|Q9H840|GEMI7_HUMAN	1169.6	17100000
0.9998	Seq61410_HFX.10030.10030.2	0.0182	11/18	F.LGSSQDRSAY.Q	sp|Q6RW13|ATRAP_HUMAN	1082.5	74100000
0.9998	Seq61410_HFX.16614.16614.2	0.0258	11/18	K.KGEDFVKTLK.-	sp|P40926|MDHM_HUMAN,tr|G3XAL0|G3XAL0_HUMAN	1163.65	7790000
0.9998	Seq61410_HFX.35455.35455.2	0.0189	11/18	Y.AKDIGFIKLD.-	sp|P62273|RS29_HUMAN,tr|A0A087WTT6|A0A087WTT6_HUMAN	1118.63	0
0.9999	Seq61410_HFX.09868.09868.2	0.0209	11/18	A.ANDGPMPQTR.E	sp|P49411|EFTU_HUMAN	1085.49	7220000
0.9999	Seq61410_HFX.26518.26518.2	0.0187	11/18	K.GGPDFSNLEK.-	sp|Q8WVJ2|NUDC2_HUMAN,tr|E5RFP0|E5RFP0_HUMAN	1062.5	37200000
1	Seq61410_HFX.05697.05697.2	0.00795	11/18	P.EPAKSAPAPK.K	sp|P62807|H2B1C_HUMAN	994.545	36000000
1	Seq61410_HFX.06439.06439.2	0.00473	11/18	A.LEEENDETSR.R	sp|Q96EY7|PTCD3_HUMAN	1220.52	70700000
1	Seq61410_HFX.07043.07043.2	0.00145	11/18	P.KESPNPPNPS.G	sp|Q9NVS2|RT18A_HUMAN	1065.51	35200000
1	Seq61410_HFX.08714.08714.2	0.000844	11/18	G.GLEDGEPQQK.R	sp|Q9BQ52|RNZ2_HUMAN	1099.51	117000000
1	Seq61410_HFX.09969.09969.2	0.00205	11/18	K.TVQGPPTSDD.L	sp|P04181|OAT_HUMAN	1015.45	203000000
1	Seq61410_HFX.14627.14627.2	0.00629	11/18	A.MGGAMGINNR.G	sp|Q15233|NONO_HUMAN	1019.46	12100000
1	Seq61410_HFX.15347.15347.2	0.00965	11/18	A.GELTEDEVER.V	sp|P62269|RS18_HUMAN	1175.53	133000000
1	Seq61410_HFX.16433.16433.2	0.00188	11/18	A.GLAGKDPVQC.S	sp|Q99497|PARK7_HUMAN	986.486	237000000
1	Seq61410_HFX.16543.16543.2	0.00218	11/18	Y.GSGRGFGDGY.N	sp|P22626|ROA2_HUMAN	971.41	2540000000
1	Seq61410_HFX.16773.16773.2	0.00257	11/18	R.SYVTTSTRTY.S	sp|P08670|VIME_HUMAN	1177.56	1120000000
1	Seq61410_HFX.16789.16789.2	0.00236	11/18	A.GLAGKDPVQC.S	sp|Q99497|PARK7_HUMAN	986.486	365000000
1	Seq61410_HFX.16884.16884.2	0.00766	11/18	Y.GSGRGFGDGY.N	sp|P22626|ROA2_HUMAN	971.41	2370000000
1	Seq61410_HFX.18197.18197.2	0.0143	11/18	R.AADKLAPAQY.L	sp|Q13573|SNW1_HUMAN	1046.54	32800000
1	Seq61410_HFX.18290.18290.2	0.000281	11/18	N.IQDGPDFQDR.V	sp|Q99757|THIOM_HUMAN	1189.54	285000000
1	Seq61410_HFX.18869.18869.2	0.0092	11/18	Y.LLQNSVKQYS.G	sp|P61978|HNRPK_HUMAN	1178.63	121000000
1	Seq61410_HFX.22813.22813.2	0.0126	11/18	R.GGNFGFGDSR.G	sp|P22626|ROA2_HUMAN	1012.44	252000000
1	Seq61410_HFX.26084.26084.2	0.000724	11/18	V.KHTGPGLLSM.A	sp|P49792|RBP2_HUMAN	1039.55	281000000
1	Seq61410_HFX.27206.27206.2	0.0021	11/18	Y.SVYVYKVLKQ.V	sp|P58876|H2B1D_HUMAN	1225.71	33000000
1	Seq61410_HFX.28812.28812.2	0.00108	11/18	K.DVNAAIATIK.T	sp|Q71U36|TBA1A_HUMAN	1014.57	14200000
1	Seq61410_HFX.32018.32018.2	0.00799	11/18	R.MPGELVLENR.M	sp|Q71RC2|LARP4_HUMAN	1156.59	63200000
1	Seq61410_HFX.35238.35238.2	0.000732	11/18	R.RGDLPFVVPR.R	sp|P35579|MYH9_HUMAN	1154.66	244000000
1	Seq61410_HFX.36990.36990.2	0.00294	11/18	F.VHWYVGEGME.E	sp|Q71U36|TBA1A_HUMAN	1205.52	28800000
1	Seq61410_HFX.37504.37504.2	0.0042	11/18	M.PTVEELYRNY.G	sp|Q9BZZ5|API5_HUMAN,tr|G3V1C3|G3V1C3_HUMAN,tr|E9PQK6|E9PQK6_HUMAN	1282.62	19100000
1	Seq61410_HFX.40694.40694.2	7.07e-05	11/18	L.NNNFMFGQKL.N	sp|P14866|HNRPL_HUMAN	1211.58	130000000
1	Seq61410_HFX.40996.40996.2	2.07e-06	11/18	L.NNNFMFGQKL.N	sp|P14866|HNRPL_HUMAN	1211.58	202000000
1	Seq61410_HFX.45236.45236.2	0.00618	11/18	F.SYYGPLRTVW.L	sp|Q16629|SRSF7_HUMAN	1240.62	28400000
1	Seq61410_HFX.45424.45424.2	0.00293	11/18	L.PADFGRLVNL.Q	sp|Q96AG4|LRC59_HUMAN	1100.6	27900000
1	Seq61410_HFX.50913.50913.2	0.00876	11/18	F.LPLFDRVLVE.R	sp|P61604|CH10_HUMAN	1199.69	18900000
1	Seq61410_HFX.53060.53060.2	0.000194	11/18	R.IVAEEFLKNF.-	sp|P59998|ARPC4_HUMAN	1208.64	53400000
1	Seq61410_HFX.53630.53630.2	0.000465	11/18	L.VFDVELLKLE.-	sp|P62942|FKB1A_HUMAN,tr|Q5W0X3|Q5W0X3_HUMAN,tr|Q1JUQ5|Q1JUQ5_HUMAN,tr|Q5VVH2|Q5VVH2_HUMAN	1203.68	769000000
1	Seq61410_HFX.56960.56960.2	0.000147	11/18	G.MNIVEAMERF.G	sp|P62937|PPIA_HUMAN	1238.58	17500000
0.9183	Seq61410_HFX.50768.50768.5	0.188	11/184	A.SEDLLKEHYVDLKDRPFFAGLVKY.M	sp|P15531|NDKA_HUMAN	2881.5	11200000
0.8944	Seq61410_HFX.51774.51774.4	0.256	11/192	Y.NYPVPVRDDGNMPDVPSHPQDPQGPSLEWLKKL.-	sp|O95167|NDUA3_HUMAN,tr|S4R3I5|S4R3I5_HUMAN,tr|Q6FGG4|Q6FGG4_HUMAN	3724.83	3550000
0.9747	Seq61410_HFX.58566.58566.4	0.0387	11/192	L.SESAAVKEILKEQENRKGLIAAICAGPTALLAH.E	sp|Q99497|PARK7_HUMAN	3430.86	0
1	Seq61410_HFX.48164.48164.4	0.000955	11/192	M.SVGQRAKLTISPDYAYGATGHPGIIPPHATLVF.D	sp|P62942|FKB1A_HUMAN	3433.81	1520000
0.9973	Seq61410_HFX.56832.56832.4	0.0405	11/198	F.QLTHSLGGGTGSGMGTLLISKIREEYPDRIMNTF.S	sp|Q13885|TBB2A_HUMAN	3678.85	1010000
0.9987	Seq61410_HFX.47727.47727.4	0.0321	11/198	L.PLFDRVLVERSAAETVTKGGIMLPEKSQGKVLQA.T	sp|P61604|CH10_HUMAN	3667.01	510000
0.9995	Seq61410_HFX.43174.43174.4	0.0217	11/198	Y.GYSMAYGPAQHAISTEKIKAKYPDYEVTWANDGY.-	sp|Q9NRX4|PHP14_HUMAN	3823.78	425000
0.806	Seq61410_HFX.11345.11345.2	0.28	11/20	R.QAPQPQSSLQR.G	sp|Q8WXI9|P66B_HUMAN	1238.64	65000000
0.8315	Seq61410_HFX.27720.27720.2	0.424	11/20	V.KHTGPGLLSMA.N	sp|P49792|RBP2_HUMAN	1110.59	133000000
0.8572	Seq61410_HFX.06406.06406.2	0.772	11/20	C.TKPQESPGAPS.R	sp|Q96A26|F162A_HUMAN	1097.54	38700000
0.8623	Seq61410_HFX.32657.32657.2	0.305	11/20	K.KITIADCGQLE.-	sp|P62937|PPIA_HUMAN,sp|PPIA_HUMAN|	1189.6	1040000000
0.8847	Seq61410_HFX.26909.26909.2	0.0958	11/20	L.NISFPATGCQK.L	sp|P62753|RS6_HUMAN	1164.56	3840000
0.8906	Seq61410_HFX.47878.47878.2	0.338	11/20	G.PFGQIFRPDNF.V	sp|Q13885|TBB2A_HUMAN	1336.66	6100000
0.9203	Seq61410_HFX.30279.30279.2	0.0769	11/20	R.LEAQEQAFLAR.L	sp|Q5T3I0|GPTC4_HUMAN	1274.66	4770000
0.9351	Seq61410_HFX.35356.35356.2	0.01	11/20	H.PEMDFSKAKFN.-	sp|Q9Y266|NUDC_HUMAN	1312.61	0
0.946	Seq61410_HFX.13808.13808.2	0.0264	11/20	F.KNLQTVNVDEN.-	sp|P62899|RL31_HUMAN	1272.63	1090000000
0.9489	Seq61410_HFX.14782.14782.2	0.301	11/20	Y.VGQAGTATLPR.N	sp|O60716|CTND1_HUMAN	1069.59	13400000
0.9638	Seq61410_HFX.35513.35513.2	0.222	11/20	K.TLGDFAAEYAK.S	sp|P09874|PARP1_HUMAN	1184.57	48100000
0.9641	Seq61410_HFX.26161.26161.2	0.281	11/20	M.RLNQLKPGLQY.K	sp|Q12906|ILF3_HUMAN	1328.76	8310000
0.9716	Seq61410_HFX.31994.31994.2	0.0508	11/20	K.LAADAGTFLSR.A	sp|Q9Y371|SHLB1_HUMAN	1120.59	6510000
0.9732	Seq61410_HFX.10751.10751.2	0.183	11/20	Y.EDAVHSGALND.-	sp|P17987|TCPA_HUMAN,tr|F5H282|F5H282_HUMAN,tr|E7EQR6|E7EQR6_HUMAN	1126.49	77900000
0.9732	Seq61410_HFX.45023.45023.2	0.0999	11/20	S.KLEEEVDDVFL.L	sp|Q12849|GRSF1_HUMAN	1334.66	21200000
0.9777	Seq61410_HFX.19320.19320.2	0.213	11/20	E.LAGHQTSAESW.G	sp|P36578|RL4_HUMAN	1185.54	28800000
0.9908	Seq61410_HFX.13264.13264.2	0.0706	11/20	Y.SLVAKQESVVR.R	sp|Q9NQS7|INCE_HUMAN	1214.7	6500000
0.9908	Seq61410_HFX.29693.29693.2	0.0926	11/20	F.RDGDILGKYVD.-	sp|P61604|CH10_HUMAN,tr|B8ZZ54|B8ZZ54_HUMAN	1249.63	790000000
0.9914	Seq61410_HFX.36950.36950.2	0.128	11/20	L.PLFDRVLVERS.A	sp|P61604|CH10_HUMAN	1329.74	303000000
0.9934	Seq61410_HFX.11262.11262.2	0.114	11/20	Y.GAQAASSYGVR.A	sp|Q96PK6|RBM14_HUMAN	1065.52	55100000
0.9936	Seq61410_HFX.18619.18619.2	0.0972	11/20	M.GHQQLYWSHPR.K	sp|P62273|RS29_HUMAN,tr|A0A2R8Y851|A0A2R8Y851_HUMAN	1407.68	8800000
0.9939	Seq61410_HFX.46242.46242.2	0.0994	11/20	-.MKVELCSFSGY.K	sp|P83731|RL24_HUMAN,tr|C9JXB8|C9JXB8_HUMAN,tr|C9JNW5|C9JNW5_HUMAN	1262.57	11000000
0.9946	Seq61410_HFX.41920.41920.2	0.028	11/20	M.VDYYEVLGVQR.H	sp|O75190|DNJB6_HUMAN,tr|A0A0J9YX62|A0A0J9YX62_HUMAN,tr|C9JB42|C9JB42_HUMAN,tr|C9JN01|C9JN01_HUMAN,tr|E9PH18|E9PH18_HUMAN,tr|F8WCZ4|F8WCZ4_HUMAN,tr|C9J2C4|C9J2C4_HUMAN,tr|C9JDR7|C9JDR7_HUMAN,tr|C9J2P2|C9J2P2_HUMAN,tr|C9JDX6|C9JDX6_HUMAN	1339.68	40000000
0.9948	Seq61410_HFX.15982.15982.2	0.0371	11/20	R.NQLVTPEPTSR.A	sp|Q14676|MDC1_HUMAN	1240.64	14000000
0.995	Seq61410_HFX.44514.44514.2	0.1	11/20	A.SEGPLKGILGY.T	sp|P04406|G3P_HUMAN	1132.61	8210000
0.9953	Seq61410_HFX.34941.34941.2	0.0438	11/20	V.IRGWEEGVAQM.S	sp|P62942|FKB1A_HUMAN	1274.61	19200000
0.9955	Seq61410_HFX.37568.37568.2	0.0357	11/20	W.SEEVEIEREVL.L	sp|Q9H3L0|MMAD_HUMAN	1330.66	23200000
0.9965	Seq61410_HFX.10046.10046.2	0.0599	11/20	T.ALGAAQATAKA.-	sp|Q99471|PFD5_HUMAN,tr|H3BMQ1|H3BMQ1_HUMAN,tr|H3BPF6|H3BPF6_HUMAN	971.54	34900000
0.997	Seq61410_HFX.45004.45004.2	0.0796	11/20	-.MKVELCSFSGY.K	sp|P83731|RL24_HUMAN,tr|C9JXB8|C9JXB8_HUMAN,tr|C9JNW5|C9JNW5_HUMAN	1262.57	795000000
0.9972	Seq61410_HFX.34840.34840.2	0.0531	11/20	L.PKFAVATLPPA.-	sp|P28072|PSB6_HUMAN	1110.64	33000000
0.9979	Seq61410_HFX.35904.35904.2	0.0681	11/20	R.GSLLSPRPISY.L	sp|P22222|NS3CCNB1_HUMAN	1188.65	166000000
0.9982	Seq61410_HFX.39800.39800.2	0.0642	11/20	-.M[147.04]KVELCSFSGY.K	sp|P83731|RL24_HUMAN,tr|C9JXB8|C9JXB8_HUMAN,tr|C9JNW5|C9JNW5_HUMAN	1278.56	38700000
0.9982	Seq61410_HFX.46251.46251.2	0.0635	11/20	M.PPYTVVYFPVR.G	sp|P09211|GSTP1_HUMAN,tr|A8MX94|A8MX94_HUMAN,tr|A0A2R8Y5E5|A0A2R8Y5E5_HUMAN,sp|GSTP1_HUMAN|	1336.72	5330000
0.9987	Seq61410_HFX.34117.34117.2	0.0438	11/20	R.NLPLPPPPPPR.G	sp|P61978|HNRPK_HUMAN	1193.69	57000000
0.9988	Seq61410_HFX.51466.51466.2	0.0339	11/20	T.AFLGPKDIFPY.S	sp|O75475|PSIP1_HUMAN	1266.66	64700000
0.9989	Seq61410_HFX.51236.51236.2	0.0513	11/20	Y.TLVTYVPVTTF.K	sp|P62899|RL31_HUMAN	1239.68	125000000
0.9991	Seq61410_HFX.17887.17887.2	0.0249	11/20	K.KTEEPPRDFDP.A	sp|Q96I23|PREY_HUMAN	1329.62	5760000
0.9995	Seq61410_HFX.51111.51111.2	0.00531	11/20	P.RWPDPEDLLTP.R	sp|Q8TAE8|G45IP_HUMAN	1337.66	5640000
0.9996	Seq61410_HFX.27278.27278.2	0.0327	11/20	Y.QQGYGPGYGGY.D	sp|Q99729|ROAA_HUMAN	1145.48	165000000
0.9997	Seq61410_HFX.20696.20696.2	0.0216	11/20	R.TWEQQQEVVSR.N	sp|Q9UJU6|DBNL_HUMAN	1388.67	3410000
0.9997	Seq61410_HFX.45860.45860.2	0.0323	11/20	L.SPQAPTHFLVI.P	sp|P49773|HINT1_HUMAN	1208.66	53700000
0.9998	Seq61410_HFX.13048.13048.2	0.0259	11/20	F.SLAATAQAAPR.L	sp|Q96PU8|QKI_HUMAN	1055.57	191000000
0.9998	Seq61410_HFX.32295.32295.2	0.0279	11/20	Y.NILGTNTIMDK.M	sp|Q00839|HNRPU_HUMAN	1218.63	166000000
0.9998	Seq61410_HFX.35183.35183.2	0.0268	11/20	M.IGYPMPTGYSQ.-	sp|P17844|DDX5_HUMAN,tr|J3KTA4|J3KTA4_HUMAN	1212.55	48300000
0.9998	Seq61410_HFX.36954.36954.2	0.028	11/20	A.STMAFKQMEQI.S	sp|P37802|TAGL2_HUMAN	1312.62	44500000
0.9998	Seq61410_HFX.41989.41989.2	0.02	11/20	M.VDYYEVLGVQR.H	sp|O75190|DNJB6_HUMAN,tr|A0A0J9YX62|A0A0J9YX62_HUMAN,tr|C9JB42|C9JB42_HUMAN,tr|C9JN01|C9JN01_HUMAN,tr|E9PH18|E9PH18_HUMAN,tr|F8WCZ4|F8WCZ4_HUMAN,tr|C9J2C4|C9J2C4_HUMAN,tr|C9JDR7|C9JDR7_HUMAN,tr|C9J2P2|C9J2P2_HUMAN,tr|C9JDX6|C9JDX6_HUMAN	1339.68	47200000
0.9999	Seq61410_HFX.08990.08990.2	0.0061	11/20	Y.QNEEDSLGGSR.V	sp|Q5HYK3|COQ5_HUMAN	1190.52	10800000
0.9999	Seq61410_HFX.16722.16722.2	0.0239	11/20	K.ILADQQDKYMK.-	sp|Q9Y265|RUVB1_HUMAN,tr|H7C4G5|H7C4G5_HUMAN	1351.68	63900000
0.9999	Seq61410_HFX.19070.19070.2	0.0124	11/20	K.IHSLPPEGKLG.L	sp|P10176|COX8A_HUMAN	1146.64	27800000
0.9999	Seq61410_HFX.20249.20249.2	0.0093	11/20	R.TEEGPTLSYGR.D	sp|P43243|MATR3_HUMAN	1208.57	29200000
0.9999	Seq61410_HFX.26942.26942.2	0.0213	11/20	Y.QQGYGPGYGGY.D	sp|Q99729|ROAA_HUMAN	1145.48	114000000
0.9999	Seq61410_HFX.29769.29769.2	0.0155	11/20	K.NFGIGQDIQPK.R	sp|P62424|RL7A_HUMAN	1215.62	110000000
0.9999	Seq61410_HFX.29937.29937.2	0.0192	11/20	Y.SFDYPSDMGPR.R	tr|K7EQG2|K7EQG2_HUMAN	1270.53	118000000
0.9999	Seq61410_HFX.41531.41531.2	0.0192	11/20	K.TEWLDGKHVVF.G	sp|P62937|PPIA_HUMAN	1329.67	8370000
1	Seq61410_HFX.05807.05807.2	0.00216	11/20	M.PEPAKSAPAPK.K	sp|P62807|H2B1C_HUMAN,sp|P06899|H2B1J_HUMAN,sp|O60814|H2B1K_HUMAN,sp|Q16778|H2B2E_HUMAN,sp|P57053|H2BFS_HUMAN	1091.6	869000000
1	Seq61410_HFX.06258.06258.2	0.000167	11/20	Q.VDAEEKEDVKS.C	sp|O75947|ATP5H_HUMAN	1247.59	8780000
1	Seq61410_HFX.06771.06771.2	0.000715	11/20	E.NETQKEVPQDQ.H	sp|Q9Y3D9|RT23_HUMAN	1314.61	11600000
1	Seq61410_HFX.06980.06980.2	0.0148	11/20	Y.GPM[147.04]KSGNFGGS.R	sp|P22626|ROA2_HUMAN	1053.45	9560000
1	Seq61410_HFX.07406.07406.2	0.00149	11/20	P.KESPNPPNPSG.Q	sp|Q9NVS2|RT18A_HUMAN	1122.53	15400000
1	Seq61410_HFX.07805.07805.2	0.000423	11/20	Q.VMDDESDEKEA.N	sp|Q9UMS0|NFU1_HUMAN	1266.49	127000000
1	Seq61410_HFX.08094.08094.2	0.0036	11/20	E.ALEEENDETSR.R	sp|Q96EY7|PTCD3_HUMAN	1291.55	58800000
1	Seq61410_HFX.08946.08946.2	0.00285	11/20	P.LVQQEDDKPEA.V	sp|P27144|KAD4_HUMAN	1270.6	67200000
1	Seq61410_HFX.09564.09564.2	0.000931	11/20	Y.NEATGGKYVPR.A	sp|P07437|TBB5_HUMAN	1190.6	70700000
1	Seq61410_HFX.09874.09874.2	0.000161	11/20	Y.NEATGGKYVPR.A	sp|P07437|TBB5_HUMAN	1190.6	75200000
1	Seq61410_HFX.10008.10008.2	0.00214	11/20	L.ITGKEDAANNY.A	sp|Q71U36|TBA1A_HUMAN	1194.55	208000000
1	Seq61410_HFX.10105.10105.2	0.00101	11/20	A.AQQHPQAAASY.R	sp|Q96PK6|RBM14_HUMAN	1170.54	14400000
1	Seq61410_HFX.10516.10516.2	0.000112	11/20	K.IYEDGDDDMKR.T	sp|Q9HB71|CYBP_HUMAN	1355.57	22500000
1	Seq61410_HFX.11703.11703.2	0.00476	11/20	H.KYEEEEDVETG.A	sp|Q9HC36|MRM3_HUMAN	1326.55	44300000
1	Seq61410_HFX.11894.11894.2	0.00541	11/20	Y.SRSPAGSQQQF.G	sp|Q8TAP9|MPLKI_HUMAN	1191.56	10100000
1	Seq61410_HFX.12439.12439.2	0.0129	11/20	K.AGVKRSAAEMY.G	sp|P07910|HNRPC_HUMAN	1181.59	172000000
1	Seq61410_HFX.12479.12479.2	0.0163	11/20	A.APGAEFAPNKR.R	sp|Q15233|NONO_HUMAN	1156.6	24500000
1	Seq61410_HFX.12998.12998.2	0.0116	11/20	Y.GGGGQYFAKPR.N	sp|P09651|ROA1_HUMAN	1136.57	186000000
1	Seq61410_HFX.13388.13388.2	0.00118	11/20	F.SLAATAQAAPR.L	sp|Q96PU8|QKI_HUMAN	1055.57	237000000
1	Seq61410_HFX.13391.13391.2	0.00293	11/20	Y.NQQPSNYGPMK.S	sp|P22626|ROA2_HUMAN	1262.57	230000000
1	Seq61410_HFX.13562.13562.2	0.00435	11/20	K.STESLQANVQR.L	sp|P26373|RL13_HUMAN	1231.62	52000000
1	Seq61410_HFX.13625.13625.2	0.00346	11/20	R.MVTGDNINTAR.A	sp|Q16720|AT2B3_HUMAN	1190.57	50300000
1	Seq61410_HFX.13844.13844.2	0.000864	11/20	R.KVMDSDEDDDY.-	sp|O14737|PDCD5_HUMAN,tr|K7EQA1|K7EQA1_HUMAN	1330.49	168000000
1	Seq61410_HFX.14263.14263.2	0.000329	11/20	F.NLSKEDDVRQY.V	sp|P62753|RS6_HUMAN	1365.65	406000000
1	Seq61410_HFX.15139.15139.2	0.00268	11/20	R.PGDQQPRPLEA.L	sp|Q96RR1|PEO1_HUMAN	1206.6	12100000
1	Seq61410_HFX.15410.15410.2	0.0106	11/20	R.LATNTSAPDLK.N	sp|P27816|MAP4_HUMAN	1129.6	17100000
1	Seq61410_HFX.15821.15821.2	0.000138	11/20	Y.NNQSSNFGPMK.G	sp|Q32P51|RA1L2_HUMAN	1222.54	66400000
1	Seq61410_HFX.17429.17429.2	0.00465	11/20	Y.SNTATEWSQPR.F	sp|O75717|WDHD1_HUMAN	1275.58	27900000
1	Seq61410_HFX.18138.18138.2	0.00598	11/20	R.SLGPSLATDKS.-	sp|Q9H3N1|TMX1_HUMAN	1074.56	2160000000
1	Seq61410_HFX.18237.18237.2	8.58e-05	11/20	D.TIYEDEDVKEA.L	sp|P14927|QCR7_HUMAN	1310.59	606000000
1	Seq61410_HFX.19793.19793.2	0.00197	11/20	R.IAGEASRLAHY.N	sp|P58876|H2B1D_HUMAN	1186.61	153000000
1	Seq61410_HFX.20261.20261.2	0.00828	11/20	R.TWEQQQEVVSR.N	sp|Q9UJU6|DBNL_HUMAN	1388.67	4500000
1	Seq61410_HFX.23372.23372.2	0.0126	11/20	A.AQVKAPLVLKD.-	sp|Q99497|PARK7_HUMAN,tr|K7ELW0|K7ELW0_HUMAN,tr|K7EN27|K7EN27_HUMAN	1180.72	26300000
1	Seq61410_HFX.25416.25416.2	0.000258	11/20	R.VLRPPGGGSNF.S	sp|Q9UK76|JUPI1_HUMAN	1099.58	16000000
1	Seq61410_HFX.26393.26393.2	0.00813	11/20	K.EITALAPSTMK.L	sp|P68133|ACTS_HUMAN	1160.61	14900000
1	Seq61410_HFX.27221.27221.2	0.00193	11/20	M.PSQMEHAMETM.M	sp|P60903|S10AA_HUMAN	1290.5	78000000
1	Seq61410_HFX.29979.29979.2	0.00698	11/20	R.SWHDVQVSSAY.V	sp|O43399|TPD54_HUMAN	1277.57	37700000
1	Seq61410_HFX.30249.30249.2	0.00116	11/20	R.M[147.04]GAGMGFGLER.M	sp|P52272|HNRPM_HUMAN	1140.51	15300000
1	Seq61410_HFX.30355.30355.2	0.00227	11/20	F.RDGDILGKYVD.-	sp|P61604|CH10_HUMAN,tr|B8ZZ54|B8ZZ54_HUMAN	1249.63	866000000
1	Seq61410_HFX.30661.30661.2	0.000528	11/20	F.SPMGVDHMSGL.S	sp|Q15717|ELAV1_HUMAN	1129.49	37300000
1	Seq61410_HFX.30957.30957.2	0.013	11/20	F.ETTEESLRNYY.E	sp|P22626|ROA2_HUMAN	1403.62	23200000
1	Seq61410_HFX.32086.32086.2	0.000337	11/20	R.MGLERMGANSL.E	sp|P52272|HNRPM_HUMAN	1177.56	117000000
1	Seq61410_HFX.32183.32183.2	0.00506	11/20	R.IGGGIDVPVPR.H	sp|Q92945|FUBP2_HUMAN	1078.61	31800000
1	Seq61410_HFX.32635.32635.2	0.00857	11/20	R.AGLQFPVGRVH.R	sp|Q93077|H2A1C_HUMAN	1179.65	171000000
1	Seq61410_HFX.33300.33300.2	0.00974	11/20	K.KITIADCGQLE.-	sp|P62937|PPIA_HUMAN,sp|PPIA_HUMAN|	1189.6	2930000000
1	Seq61410_HFX.34159.34159.2	0.0037	11/20	K.TGAAPIIDVVR.S	sp|P46776|RL27A_HUMAN	1110.64	11700000
1	Seq61410_HFX.34216.34216.2	0.00179	11/20	-.MKFNPFVTSDR.S	sp|P61254|RL26_HUMAN,sp|Q9UNX3|RL26L_HUMAN,tr|J3KSS0|J3KSS0_HUMAN,tr|E5RHH1|E5RHH1_HUMAN,tr|E5RIT6|E5RIT6_HUMAN,tr|J3QQQ9|J3QQQ9_HUMAN,tr|J3QRI7|J3QRI7_HUMAN,tr|J3QQV1|J3QQV1_HUMAN	1340.65	41000000
1	Seq61410_HFX.34332.34332.2	0.00298	11/20	G.KDREGFFTNGL.T	sp|P35080|PROF2_HUMAN	1282.63	3820000
1	Seq61410_HFX.34422.34422.2	0.0099	11/20	R.NLPLPPPPPPR.G	sp|P61978|HNRPK_HUMAN	1193.69	37200000
1	Seq61410_HFX.34881.34881.2	0.00577	11/20	Y.TFIQNVPLEDR.V	sp|Q00839|HNRPU_HUMAN	1330.69	14800000
1	Seq61410_HFX.35029.35029.2	0.0086	11/20	R.NLPLPPPPPPR.G	sp|P61978|HNRPK_HUMAN	1193.69	42100000
1	Seq61410_HFX.35334.35334.2	0.00314	11/20	R.NLPLPPPPPPR.G	sp|P61978|HNRPK_HUMAN	1193.69	9980000
1	Seq61410_HFX.36036.36036.2	0.000138	11/20	F.DDHDPVDKIVL.Q	sp|P22626|ROA2_HUMAN	1264.63	299000000
1	Seq61410_HFX.36456.36456.2	0.0053	11/20	A.VDGEPLGRVSF.E	sp|P62937|PPIA_HUMAN	1174.6	201000000
1	Seq61410_HFX.36606.36606.2	0.000441	11/20	L.GVSVDSQFTHL.A	sp|P32119|PRDX2_HUMAN	1188.58	417000000
1	Seq61410_HFX.36777.36777.2	0.000794	11/20	A.VDGEPLGRVSF.E	sp|P62937|PPIA_HUMAN	1174.6	265000000
1	Seq61410_HFX.38684.38684.2	0.00704	11/20	M.PMFIVNTNVPR.A	sp|P14174|MIF_HUMAN	1286.68	59800000
1	Seq61410_HFX.40350.40350.2	0.0131	11/20	L.AVNMVPFPRLH.F	sp|Q13885|TBB2A_HUMAN	1279.69	14100000
1	Seq61410_HFX.40947.40947.2	0.00271	11/20	F.SVQDPWFCEAR.E	sp|Q1ED39|KNOP1_HUMAN	1336.59	4020000
1	Seq61410_HFX.41128.41128.2	0.00423	11/20	F.INPETPGYVGF.A	sp|Q15019|SEPT2_HUMAN	1192.58	30400000
1	Seq61410_HFX.41365.41365.2	0.0145	11/20	M.PHAFKPGDLVF.A	sp|Q7Z4V5|HDGR2_HUMAN,tr|M0R0J3|M0R0J3_HUMAN	1226.64	12000000
1	Seq61410_HFX.41698.41698.2	0.000868	11/20	V.MPDGQFKDISL.S	sp|Q06830|PRDX1_HUMAN	1249.6	48900000
1	Seq61410_HFX.42309.42309.2	0.00652	11/20	M.VDYYEVLGVQR.H	sp|O75190|DNJB6_HUMAN,tr|A0A0J9YX62|A0A0J9YX62_HUMAN,tr|C9JB42|C9JB42_HUMAN,tr|C9JN01|C9JN01_HUMAN,tr|E9PH18|E9PH18_HUMAN,tr|F8WCZ4|F8WCZ4_HUMAN,tr|C9J2C4|C9J2C4_HUMAN,tr|C9JDR7|C9JDR7_HUMAN,tr|C9J2P2|C9J2P2_HUMAN,tr|C9JDX6|C9JDX6_HUMAN	1339.68	38200000
1	Seq61410_HFX.43909.43909.2	0.0151	11/20	K.VLTPELYAELR.A	sp|P12277|KCRB_HUMAN	1302.72	19800000
1	Seq61410_HFX.44762.44762.2	0.00337	11/20	T.KGALPLDTVTF.Y	sp|P30040|ERP29_HUMAN	1160.64	24200000
1	Seq61410_HFX.45048.45048.2	0.0145	11/20	A.KVLTPELYAEL.R	sp|P12277|KCRB_HUMAN	1274.71	9660000
1	Seq61410_HFX.45937.45937.2	0.00274	11/20	F.RATENDIANFF.S	sp|P31942|HNRH3_HUMAN	1296.61	52200000
1	Seq61410_HFX.48270.48270.2	0.00448	11/20	L.NNKLVTLPVSF.A	sp|Q96AG4|LRC59_HUMAN	1230.7	10000000
1	Seq61410_HFX.49760.49760.2	0.00083	11/20	R.DPFNPFELTNH.A	sp|P53634|CATC_HUMAN	1329.6	68300000
1	Seq61410_HFX.51355.51355.2	0.000452	11/20	K.IIFEDDRCLAF.H	sp|P49773|HINT1_HUMAN	1340.64	20100000
1	Seq61410_HFX.51847.51847.2	0.000964	11/20	K.AAIDWFDGKEF.H	sp|Q92804|RBP56_HUMAN	1297.6	5940000
1	Seq61410_HFX.52612.52612.2	0.00337	11/20	F.SQNIIPEYGMF.Q	sp|Q9ULX6|AKP8L_HUMAN	1297.6	16500000
1	Seq61410_HFX.59444.59444.2	0.0055	11/20	H.FFMPGFAPLTS.R	sp|Q13885|TBB2A_HUMAN	1213.58	18200000
1	Seq61410_HFX.61120.61120.2	0.00445	11/20	R.LHFFMPGFAPL.T	sp|Q13885|TBB2A_HUMAN	1275.65	15000000
0.9936	Seq61410_HFX.04733.04733.5	0.0569	11/200	K.KMASEREGSGSSGTGEQKEDQKEEKQ.-	sp|P38646|GRP75_HUMAN	2839.29	2060000
1	Seq61410_HFX.53898.53898.5	0.0059	11/200	V.KVGDKVLLPEYGGTKVVLDDKDYFLF.R	sp|P61604|CH10_HUMAN	2957.58	10300000
0.9959	Seq61410_HFX.06710.06710.5	0.0333	11/208	R.QPREDGNEEDKENQGDETQGQQPPQRR.Y	sp|P67809|YBOX1_HUMAN	3164.41	27500000
0.9405	Seq61410_HFX.44689.44689.5	0.0259	11/216	R.TMIISPERLDPFADGGKTPDPKMNARTY.M	sp|O75533|SF3B1_HUMAN	3120.54	2260000
0.964	Seq61410_HFX.50577.50577.5	0.117	11/216	K.LRFPAEDEFPDLSAHNNHMAKVLTPELY.A	sp|P12277|KCRB_HUMAN	3253.59	2710000
0.8362	Seq61410_HFX.14460.14460.2	0.881	11/22	Y.GLQPSNSAVVSR.Q	sp|Q6P435|SMG1L_HUMAN	1213.64	14700000
0.8451	Seq61410_HFX.38913.38913.2	0.589	11/22	R.TDGKVFQFLNAK.C	sp|P83731|RL24_HUMAN	1366.72	7880000
0.8736	Seq61410_HFX.10965.10965.2	0.366	11/22	R.GAFGKPQGTVAR.V	sp|P27635|RL10_HUMAN	1187.64	8670000
0.8868	Seq61410_HFX.23369.23369.2	0.235	11/22	R.IGSGVERMGAGM.G	sp|P52272|HNRPM_HUMAN	1163.54	12500000
0.8944	Seq61410_HFX.37145.37145.2	0.428	11/22	G.GSAVISLEGKPL.-	sp|P23528|COF1_HUMAN,tr|E9PK25|E9PK25_HUMAN,tr|G3V1A4|G3V1A4_HUMAN	1169.67	3030000
0.8953	Seq61410_HFX.27864.27864.2	0.206	11/22	M.ATGLERMGANNL.E	sp|P52272|HNRPM_HUMAN	1245.61	26500000
0.8988	Seq61410_HFX.41737.41737.2	0.574	11/22	V.DDNKKLGEWVGL.C	sp|P25398|RS12_HUMAN	1372.7	31900000
0.917	Seq61410_HFX.44181.44181.2	0.102	11/22	K.QDAFANFANFSK.-	sp|Q14677|EPN4_HUMAN	1358.63	1030000
0.918	Seq61410_HFX.56255.56255.2	0.446	11/22	A.EDLEKALELTGL.K	sp|P19338|NUCL_HUMAN	1329.7	20300000
0.9483	Seq61410_HFX.24243.24243.2	0.354	11/22	Y.KGETKSFYPEEV.S	sp|P11142|HSP7C_HUMAN	1412.68	6590000
0.9524	Seq61410_HFX.22481.22481.2	0.0716	11/22	L.KLTTPTYGDLNH.L	sp|Q13885|TBB2A_HUMAN	1358.68	3050000
0.9571	Seq61410_HFX.27538.27538.2	0.314	11/22	K.DVNAAIATIKTK.R	sp|Q71U36|TBA1A_HUMAN	1243.71	12900000
0.9593	Seq61410_HFX.11285.11285.2	0.144	11/22	Y.RTQPM[147.04]TAQAASY.R	sp|Q96PK6|RBM14_HUMAN	1339.62	101000000
0.9639	Seq61410_HFX.29589.29589.2	0.171	11/22	F.KKEDEIPETVSL.E	sp|Q96A26|F162A_HUMAN	1386.72	5120000
0.9677	Seq61410_HFX.24531.24531.2	0.1	11/22	M.TDEVNDPSLTIK.S	sp|P00403|COX2_HUMAN	1330.66	1440000
0.972	Seq61410_HFX.10120.10120.2	0.141	11/22	T.ATPPSRPPPAEG.F	sp|A8MXV4|NUD19_HUMAN	1175.59	32000000
0.972	Seq61410_HFX.27950.27950.2	0.175	11/22	L.KVAGQDGSVVQF.K	sp|Q6EEV6|SUMO4_HUMAN	1233.64	8880000
0.9749	Seq61410_HFX.26947.26947.2	0.209	11/22	R.RYIGIVKQAGLE.R	sp|P52597|HNRPF_HUMAN	1345.77	49000000
0.9783	Seq61410_HFX.36512.36512.2	0.21	11/22	L.AEKLGGSAVISL.E	sp|P23528|COF1_HUMAN	1143.65	106000000
0.9791	Seq61410_HFX.16793.16793.2	0.0535	11/22	R.GMGPGTPAGYGR.G	sp|P23246|SFPQ_HUMAN	1119.51	51100000
0.9821	Seq61410_HFX.26150.26150.2	0.189	11/22	R.SLVQGELVTASK.A	sp|P35611|ADDA_HUMAN	1230.68	17800000
0.9878	Seq61410_HFX.46142.46142.2	0.02	11/22	-.MVDYYEVLGVQR.H	sp|O75190|DNJB6_HUMAN,tr|A0A0J9YX62|A0A0J9YX62_HUMAN,tr|C9JB42|C9JB42_HUMAN,tr|C9JN01|C9JN01_HUMAN,tr|E9PH18|E9PH18_HUMAN,tr|F8WCZ4|F8WCZ4_HUMAN,tr|C9J2C4|C9J2C4_HUMAN,tr|C9JDR7|C9JDR7_HUMAN,tr|C9J2P2|C9J2P2_HUMAN,tr|C9JDX6|C9JDX6_HUMAN	1470.72	1810000
0.9922	Seq61410_HFX.32544.32544.2	0.055	11/22	Y.IRYTPSQQGVAF.N	sp|Q13573|SNW1_HUMAN	1365.7	66600000
0.9926	Seq61410_HFX.38274.38274.2	0.116	11/22	M.APSRKFFVGGNW.K	sp|P60174|TPIS_HUMAN	1364.7	9330000
0.9927	Seq61410_HFX.32964.32964.2	0.0992	11/22	L.SDNRVSGGLEVL.A	sp|P39687|AN32A_HUMAN	1244.64	19200000
0.9931	Seq61410_HFX.23731.23731.2	0.0113	11/22	M.SSSSSSSSWLTR.R	sp|P50402|EMD_HUMAN	1270.58	6370000
0.9933	Seq61410_HFX.29903.29903.2	0.0638	11/22	L.QNLQLQPGNAKL.-	sp|P22307|NLTP_HUMAN	1322.73	41100000
0.9935	Seq61410_HFX.09535.09535.2	0.0891	11/22	K.IIENGENEKTVS.-	sp|Q9Y3B8|ORN_HUMAN,tr|H0YG54|H0YG54_HUMAN,tr|H0YGR4|H0YGR4_HUMAN,tr|F5GYG5|F5GYG5_HUMAN	1331.66	116000000
0.9946	Seq61410_HFX.60603.60603.2	0.0851	11/22	L.NLPTGIPIVYEL.D	sp|P18669|PGAM1_HUMAN	1327.74	13900000
0.9948	Seq61410_HFX.33977.33977.2	0.1	11/22	L.MRLNQLKPGLQY.K	sp|Q12906|ILF3_HUMAN	1459.8	6030000
0.9953	Seq61410_HFX.57272.57272.2	0.054	11/22	G.KDVNFEFPEFQL.-	sp|P62081|RS7_HUMAN	1511.73	7920000
0.9956	Seq61410_HFX.22719.22719.2	0.0947	11/22	Y.AAQATTPMAGSY.G	sp|Q96PK6|RBM14_HUMAN	1167.52	260000000
0.9969	Seq61410_HFX.20617.20617.2	0.0736	11/22	H.INKTIAPALVSK.K	sp|P06733|ENOA_HUMAN	1253.77	4650000
0.9969	Seq61410_HFX.48840.48840.2	0.036	11/22	K.LTPLILKPFGNS.L	sp|Q14739|LBR_HUMAN	1298.76	3890000
0.997	Seq61410_HFX.21700.21700.2	0.027	11/22	F.GGNDNFGRGGNF.S	sp|Q32P51|RA1L2_HUMAN	1210.51	14400000
0.9973	Seq61410_HFX.26987.26987.2	0.0764	11/22	H.ESETTTSLVLER.S	sp|Q04837|SSBP_HUMAN,tr|C9J8J0|C9J8J0_HUMAN	1363.68	6790000
0.9975	Seq61410_HFX.27629.27629.2	0.0325	11/22	R.TIEYLQPNPASR.A	sp|Q99961|SH3G1_HUMAN	1387.71	3810000
0.9979	Seq61410_HFX.24125.24125.2	0.0534	11/22	Y.RAQPSASLGVGY.R	sp|Q96PK6|RBM14_HUMAN	1204.62	324000000
0.998	Seq61410_HFX.39239.39239.2	0.0294	11/22	F.SGFPFEKGSVQY.K	sp|P35659|DEK_HUMAN	1344.63	14100000
0.9983	Seq61410_HFX.06522.06522.2	0.0356	11/22	F.ISTNSGASAASR.N	sp|Q9NYJ8|TAB2_HUMAN	1120.55	13100000
0.9987	Seq61410_HFX.33408.33408.2	0.0465	11/22	A.KLTISPDYAYGA.T	sp|P62942|FKB1A_HUMAN	1297.66	7750000
0.9988	Seq61410_HFX.53478.53478.2	0.0535	11/22	W.QIGKIGTVMTFL.-	sp|P30046|DOPD_HUMAN,tr|J3KQ18|J3KQ18_HUMAN,tr|H7C342|H7C342_HUMAN	1306.73	85000000
0.999	Seq61410_HFX.20625.20625.2	0.0492	11/22	Y.GPVAAAAVAAAR.G	sp|Q96DH6|MSI2H_HUMAN	1023.58	11000000
0.9994	Seq61410_HFX.32246.32246.2	0.0233	11/22	R.GNDTFGPRAQGW.A	sp|Q9ULX6|AKP8L_HUMAN	1304.59	12000000
0.9994	Seq61410_HFX.36251.36251.2	0.00749	11/22	L.ILNVEWAKPSTN.-	sp|O75821|EIF3G_HUMAN,tr|K7EP16|K7EP16_HUMAN	1370.72	2100000
0.9994	Seq61410_HFX.59582.59582.2	0.0366	11/22	M.PGIVELPTLEEL.K	sp|P51970|NDUA8_HUMAN	1308.72	205000000
0.9996	Seq61410_HFX.43313.43313.2	0.0297	11/22	F.KQMEQISQFLQA.A	sp|P37802|TAGL2_HUMAN	1449.73	138000000
0.9997	Seq61410_HFX.18630.18630.2	0.00477	11/22	P.VNGGLAARYQSA.L	sp|Q9H061|T126A_HUMAN	1205.62	5890000
0.9998	Seq61410_HFX.32111.32111.2	0.015	11/22	Y.IRYTPSQQGVAF.N	sp|Q13573|SNW1_HUMAN	1365.7	82100000
0.9998	Seq61410_HFX.42760.42760.2	0.0266	11/22	R.SGVSLAALKKAL.A	sp|P16402|H13_HUMAN	1156.72	18400000
0.9998	Seq61410_HFX.44168.44168.2	0.0201	11/22	R.VQDLMAQMQGPY.N	sp|Q14444|CAPR1_HUMAN	1379.62	13200000
0.9999	Seq61410_HFX.23789.23789.2	0.00855	11/22	M.SSSSSSSSWLTR.R	sp|P50402|EMD_HUMAN	1270.58	6370000
0.9999	Seq61410_HFX.38164.38164.2	0.024	11/22	L.VGGKDFEQPLAI.S	sp|O00151|PDLI1_HUMAN	1272.67	100000000
0.9999	Seq61410_HFX.39961.39961.2	0.0183	11/22	R.SATNTTLPHMLM.S	sp|Q8WXI9|P66B_HUMAN	1315.63	22700000
1	Seq61410_HFX.06597.06597.2	0.000195	11/22	Y.SNQQSGYGKVSR.R	sp|Q14103|HNRPD_HUMAN	1309.64	10600000
1	Seq61410_HFX.06691.06691.2	0.00208	11/22	R.RTGQEVAQAQES.-	sp|Q9H098|F107B_HUMAN	1302.62	8170000
1	Seq61410_HFX.07108.07108.2	0.00377	11/22	M.SPAAAAAGAGER.R	sp|Q96HA1|P121A_HUMAN,sp|A8CG34|P121C_HUMAN	1027.5	5830000
1	Seq61410_HFX.08117.08117.2	0.00616	11/22	T.PKESPNPPNPSG.Q	sp|Q9NVS2|RT18A_HUMAN	1219.58	33900000
1	Seq61410_HFX.09250.09250.2	0.0122	11/22	L.AGGLEDGEPQQK.R	sp|Q9BQ52|RNZ2_HUMAN	1227.57	11300000
1	Seq61410_HFX.09689.09689.2	0.00699	11/22	G.VDDLGTTGRGND.M	sp|P28331|NDUS1_HUMAN	1218.55	41100000
1	Seq61410_HFX.10439.10439.2	0.00272	11/22	P.NETNEIANANSR.Q	sp|P84098|RL19_HUMAN	1331.61	6730000
1	Seq61410_HFX.11298.11298.2	0.00404	11/22	R.GGYRQQQSQTAY.-	sp|Q99613|EIF3C_HUMAN,sp|B5ME19|EIFCL_HUMAN	1385.63	88800000
1	Seq61410_HFX.11453.11453.2	0.000952	11/22	K.NEEKEEDDAENY.R	sp|Q8WVM0|TFB1M_HUMAN	1483.56	15300000
1	Seq61410_HFX.12426.12426.2	0.00346	11/22	D.AAVDTSSEITTK.D	sp|P06454|PTMA_HUMAN	1221.61	10700000
1	Seq61410_HFX.12750.12750.2	0.00447	11/22	M.ALAEGPGAEGPR.L	sp|Q13263|TIF1B_HUMAN	1123.56	7940000
1	Seq61410_HFX.13972.13972.2	0.00893	11/22	R.AAPGAEFAPNKR.R	sp|Q15233|NONO_HUMAN	1227.64	217000000
1	Seq61410_HFX.15385.15385.2	0.00485	11/22	A.AKPEVDPVENEA.V	sp|Q9H0U6|RM18_HUMAN	1296.62	102000000
1	Seq61410_HFX.16604.16604.2	0.0151	11/22	E.HGIQPDGQMPSD.K	sp|Q71U36|TBA1A_HUMAN	1280.55	31400000
1	Seq61410_HFX.18034.18034.2	0.000279	11/22	Y.ITQNGDYQLRTQ.-	sp|Q9BXS5|AP1M1_HUMAN,tr|E7ENJ6|E7ENJ6_HUMAN,tr|K7EJL1|K7EJL1_HUMAN	1435.71	6580000
1	Seq61410_HFX.18044.18044.2	0.00101	11/22	Y.RTQSSASLAASY.A	sp|Q96PK6|RBM14_HUMAN	1240.6	310000000
1	Seq61410_HFX.19012.19012.2	1.15e-05	11/22	Y.SQQNTYGQPSSY.G	sp|Q01844|EWS_HUMAN	1358.57	233000000
1	Seq61410_HFX.19351.19351.2	0.00352	11/22	L.SMQSPSLQSSVR.Q	sp|Q13586|STIM1_HUMAN	1305.63	14000000
1	Seq61410_HFX.21142.21142.2	0.00411	11/22	G.AKDIELSPEAQA.K	sp|Q6UB35|C1TM_HUMAN	1270.64	32600000
1	Seq61410_HFX.21183.21183.2	0.00182	11/22	Y.YGQGGMSGGGWR.G	sp|P31942|HNRH3_HUMAN	1211.51	52500000
1	Seq61410_HFX.21379.21379.2	0.0017	11/22	V.KIFDPQNPDENE.-	sp|P46109|CRKL_HUMAN	1444.65	24400000
1	Seq61410_HFX.21543.21543.2	0.00115	11/22	Y.YGQGGMSGGGWR.G	sp|P31942|HNRH3_HUMAN	1211.51	58700000
1	Seq61410_HFX.21765.21765.2	0.00919	11/22	V.KIFDPQNPDENE.-	sp|P46109|CRKL_HUMAN	1444.65	21500000
1	Seq61410_HFX.21942.21942.2	0.000751	11/22	F.ILKHTGPGILSM[147.04].A	sp|P62937|PPIA_HUMAN	1281.71	53100000
1	Seq61410_HFX.22281.22281.2	0.000397	11/22	F.ILKHTGPGILSM[147.04].A	sp|P62937|PPIA_HUMAN	1281.71	45500000
1	Seq61410_HFX.22644.22644.2	0.00605	11/22	Y.VAPLTAQPATYR.A	sp|Q96PK6|RBM14_HUMAN	1286.7	116000000
1	Seq61410_HFX.23840.23840.2	0.000461	11/22	Y.SINFVQNPNNNR.-	sp|Q99614|TTC1_HUMAN	1415.69	144000000
1	Seq61410_HFX.24110.24110.2	0.00432	11/22	Y.NMHSILSNTSAE.-	sp|Q15172|2A5A_HUMAN	1302.59	11100000
1	Seq61410_HFX.24261.24261.2	0.0049	11/22	P.LLGDHPAEYGGP.H	sp|P14866|HNRPL_HUMAN	1224.58	6500000
1	Seq61410_HFX.25064.25064.2	0.00335	11/22	Y.KQEIPVQPTTSY.S	sp|Q9UPY3|DICER_HUMAN	1389.71	16400000
1	Seq61410_HFX.25335.25335.2	0.00095	11/22	A.APDQDEIQRLPG.L	sp|P10619|PPGB_HUMAN	1337.66	8060000
1	Seq61410_HFX.25608.25608.2	0.00032	11/22	R.NRPPFGQGYTQP.G	sp|Q92734|TFG_HUMAN	1360.65	14600000
1	Seq61410_HFX.26009.26009.2	0.00929	11/22	K.QGIVTPIEAQTR.V	sp|P98175|RBM10_HUMAN	1311.71	12000000
1	Seq61410_HFX.26695.26695.2	0.00216	11/22	R.GQQHASVGAAFY.V	sp|Q4VCS5|AMOT_HUMAN	1234.57	9510000
1	Seq61410_HFX.26973.26973.2	4.27e-05	11/22	R.MVPAGMGAGLER.M	sp|P52272|HNRPM_HUMAN	1187.58	2040000000
1	Seq61410_HFX.27013.27013.2	0.00319	11/22	Y.RAQPSVSLGAAY.R	sp|Q96PK6|RBM14_HUMAN	1218.64	402000000
1	Seq61410_HFX.27053.27053.2	0.00326	11/22	W.NTRESYDDVSSF.R	sp|Q99848|EBP2_HUMAN	1418.6	83300000
1	Seq61410_HFX.27296.27296.2	1.63e-05	11/22	R.MVPAGMGAGLER.M	sp|P52272|HNRPM_HUMAN	1187.58	2580000000
1	Seq61410_HFX.27353.27353.2	0.00107	11/22	Y.RAQPSVSLGAAY.R	sp|Q96PK6|RBM14_HUMAN	1218.64	683000000
1	Seq61410_HFX.27430.27430.2	0.0145	11/22	S.KKITIADCGQLE.-	sp|P62937|PPIA_HUMAN,sp|PPIA_HUMAN|	1317.7	42200000
1	Seq61410_HFX.28005.28005.2	0.0018	11/22	M.GFVKVVKNKAYF.K	sp|P46777|RL5_HUMAN,tr|A0A2R8Y4A2|A0A2R8Y4A2_HUMAN,tr|R4GNJ2|R4GNJ2_HUMAN	1398.8	5030000
1	Seq61410_HFX.28335.28335.2	0.00382	11/22	K.LDPKIAVAAQNC.Y	sp|P60174|TPIS_HUMAN	1241.64	93700000
1	Seq61410_HFX.28880.28880.2	0.00107	11/22	K.FMDQHPEMDFSK.A	sp|Q9Y266|NUDC_HUMAN	1510.62	5120000
1	Seq61410_HFX.30890.30890.2	0.00428	11/22	Y.GGGGNYNDFGNY.S	sp|P51991|ROA3_HUMAN	1233.47	120000000
1	Seq61410_HFX.31403.31403.2	5e-05	11/22	P.WQEDPEPEDENL.Y	sp|Q9NX14|NDUBB_HUMAN	1499.61	185000000
1	Seq61410_HFX.32234.32234.2	0.0103	11/22	R.LIDLHSPSEIVK.Q	sp|P60866|RS20_HUMAN	1349.76	2650000
1	Seq61410_HFX.32979.32979.2	0.00793	11/22	G.RPGDRYDGMVGF.S	sp|P61978|HNRPK_HUMAN	1368.62	99000000
1	Seq61410_HFX.34067.34067.2	0.00295	11/22	R.AYTPPEDLQSRL.E	sp|Q8N5N7|RM50_HUMAN	1388.69	37400000
1	Seq61410_HFX.34464.34464.2	0.0029	11/22	L.SSLDGDLAGRYY.A	sp|P12277|KCRB_HUMAN	1315.6	33900000
1	Seq61410_HFX.34783.34783.2	0.000607	11/22	L.SSLDGDLAGRYY.A	sp|P12277|KCRB_HUMAN	1315.6	42300000
1	Seq61410_HFX.35664.35664.2	0.00601	11/22	L.KPNAGSDRAWVW.N	sp|P43487|RANG_HUMAN	1385.68	4550000
1	Seq61410_HFX.37505.37505.2	3.78e-05	11/22	E.VIRGWEEGVAQM.S	sp|P62942|FKB1A_HUMAN	1373.68	186000000
1	Seq61410_HFX.37577.37577.2	3.66e-05	11/22	L.ASNCDEPMYVKL.V	sp|P25398|RS12_HUMAN	1368.61	21800000
1	Seq61410_HFX.38354.38354.2	0.00271	11/22	R.NLDIERPTYTNL.N	sp|Q71U36|TBA1A_HUMAN	1447.73	108000000
1	Seq61410_HFX.38411.38411.2	0.000326	11/22	G.ISTPEELGLDKV.-	sp|P20674|COX5A_HUMAN,tr|H3BRM5|H3BRM5_HUMAN,tr|H3BV69|H3BV69_HUMAN	1299.69	311000000
1	Seq61410_HFX.39289.39289.2	0.00257	11/22	L.KDRPFFPGLVKY.M	sp|O60361|NDK8_HUMAN	1465.81	4390000
1	Seq61410_HFX.40710.40710.2	0.00107	11/22	R.FSPMGVDHMSGL.S	sp|Q15717|ELAV1_HUMAN	1276.56	65100000
1	Seq61410_HFX.41245.41245.2	0.00223	11/22	K.VIPELNGKLTGM.A	sp|P04406|G3P_HUMAN	1270.7	38200000
1	Seq61410_HFX.41373.41373.2	0.0116	11/22	A.ITGASLADIMAK.R	sp|P83731|RL24_HUMAN	1189.64	8130000
1	Seq61410_HFX.42083.42083.2	7.85e-05	11/22	L.TGASLADIMAKR.N	sp|P83731|RL24_HUMAN	1232.65	2720000
1	Seq61410_HFX.42406.42406.2	0.00973	11/22	R.MSQVPAPVPLMS.L	sp|Q9UQ35|SRRM2_HUMAN	1255.63	8710000
1	Seq61410_HFX.42729.42729.2	0.00228	11/22	Y.TLVTYVPVTTFK.N	sp|P62899|RL31_HUMAN,tr|C9JU56|C9JU56_HUMAN	1367.77	14500000
1	Seq61410_HFX.43414.43414.2	0.00261	11/22	L.VWGASKLVPVGY.G	sp|P29692|EF1D_HUMAN	1274.7	18300000
1	Seq61410_HFX.43924.43924.2	0.0046	11/22	Y.VLEGKELEFYLR.K	sp|P62241|RS8_HUMAN	1494.81	12700000
1	Seq61410_HFX.43965.43965.2	0.00115	11/22	Y.SDNQPGVLIQVY.E	sp|P0DMV8|HS71A_HUMAN	1331.67	16900000
1	Seq61410_HFX.44504.44504.2	0.00137	11/22	V.KEMNPALGIDCL.H	sp|P48643|TCPE_HUMAN	1302.63	1420000
1	Seq61410_HFX.47665.47665.2	0.00635	11/22	V.QRTLMNLGGLAV.A	sp|P37802|TAGL2_HUMAN	1271.7	55500000
1	Seq61410_HFX.48676.48676.2	0.0101	11/22	C.GNKYLTAEAFGF.K	sp|Q16658|FSCN1_HUMAN	1316.64	6740000
1	Seq61410_HFX.49073.49073.2	0.00377	11/22	Y.MIHEPEPHILLF.R	sp|P61024|CKS1_HUMAN	1474.76	31200000
1	Seq61410_HFX.49763.49763.2	0.00111	11/22	S.FDLDYDFQRDYY.D	sp|P07910|HNRPC_HUMAN	1658.69	748000
1	Seq61410_HFX.50506.50506.2	0.000287	11/22	R.DPFNPFELTNHA.V	sp|P53634|CATC_HUMAN	1400.64	27700000
1	Seq61410_HFX.50709.50709.2	0.0137	11/22	E.AIQDLWQWRKSL.-	sp|P06748|NPM_HUMAN	1542.83	33600000
1	Seq61410_HFX.50789.50789.2	0.000334	11/22	G.FTTDLFGRDLSY.C	sp|P52597|HNRPF_HUMAN	1433.68	37200000
1	Seq61410_HFX.51316.51316.2	0.00449	11/22	R.IMVANIEEVLQR.G	sp|O75396|SC22B_HUMAN	1413.77	2040000
1	Seq61410_HFX.51354.51354.2	0.00592	11/22	L.PQLPAPPKIYFP.L	sp|Q5XKP0|MIC13_HUMAN	1366.76	8350000
1	Seq61410_HFX.52547.52547.2	0.00669	11/22	M.AFKQMEQISQFL.Q	sp|P37802|TAGL2_HUMAN,tr|C9J5W6|C9J5W6_HUMAN	1468.74	50700000
1	Seq61410_HFX.53177.53177.2	9.15e-05	11/22	G.IMNSFVNDIFER.L	sp|P58876|H2B1D_HUMAN	1483.71	6030000
1	Seq61410_HFX.55755.55755.2	0.00247	11/22	S.RLSWLDGSGLGF.S	sp|P54105|ICLN_HUMAN	1306.67	36300000
0.9945	Seq61410_HFX.48111.48111.4	0.013	11/222	C.QGGDFTRHNGTGGKSIYGEKFEDENFILKHTGPGILSM.A	sp|P62937|PPIA_HUMAN	4137	0
0.8378	Seq61410_HFX.11128.11128.2	0.391	11/24	R.SGGGYGGDRGGGY.G	sp|Q92804|RBP56_HUMAN	1158.47	141000000
0.8402	Seq61410_HFX.16471.16471.2	0.489	11/24	R.LDENKGGTESLDP.-	sp|Q13112|CAF1B_HUMAN	1373.63	17900000
0.8617	Seq61410_HFX.25914.25914.2	0.558	11/24	R.MGLERMGANSLER.M	sp|P52272|HNRPM_HUMAN	1462.7	54200000
0.8706	Seq61410_HFX.33290.33290.2	0.617	11/24	Y.TLKLCFSTAQHAS.-	sp|P14866|HNRPL_HUMAN,tr|M0QXS5|M0QXS5_HUMAN	1405.7	9590000
0.9046	Seq61410_HFX.14440.14440.2	0.18	11/24	M.SSSLNQQGAHSAL.S	sp|P43243|MATR3_HUMAN	1298.62	21900000
0.913	Seq61410_HFX.13205.13205.2	0.51	11/24	Q.VHPDTGISSKAMG.L	sp|P58876|H2B1D_HUMAN	1298.63	23300000
0.9206	Seq61410_HFX.36467.36467.2	0.228	11/24	R.TIASPKGPVIQMY.T	sp|P22222|NS3CCNB1_HUMAN	1403.75	122000000
0.9329	Seq61410_HFX.39750.39750.2	0.0849	11/24	K.NITLDDASAPRLM.V	sp|O75534|CSDE1_HUMAN	1415.71	4040000
0.9549	Seq61410_HFX.20865.20865.2	0.215	11/24	K.LQNSASATALVSR.T	sp|Q86YP4|P66A_HUMAN	1316.7	10500000
0.9599	Seq61410_HFX.34917.34917.2	0.301	11/24	Y.GVPGPTWDRGANL.K	sp|Q08211|DHX9_HUMAN	1338.67	14400000
0.9636	Seq61410_HFX.19001.19001.2	0.196	11/24	H.SMTDDPPTTKPLT.A	sp|Q9UI09|NDUAC_HUMAN	1402.66	9260000
0.9815	Seq61410_HFX.22877.22877.2	0.124	11/24	Y.AAASPAWAAAQQR.S	sp|Q8NFD5|ARI1B_HUMAN	1297.65	8600000
0.9853	Seq61410_HFX.16191.16191.2	0.17	11/24	P.AAKPEVDPVENEA.V	sp|Q9H0U6|RM18_HUMAN	1367.66	13500000
0.9862	Seq61410_HFX.34910.34910.2	0.124	11/24	Y.GVPGPTWDRGANL.K	sp|Q08211|DHX9_HUMAN	1338.67	14400000
0.9886	Seq61410_HFX.16282.16282.2	0.1	11/24	K.KQKVEGTEPTTAF.N	sp|P19338|NUCL_HUMAN	1434.74	51600000
0.9902	Seq61410_HFX.11011.11011.3	0.054	11/24	V.FNDMKVR.K	sp|P23528|COF1_HUMAN	908.454	14800000
0.9918	Seq61410_HFX.31384.31384.2	0.0437	11/24	R.LISPLASPADGVK.S	sp|Q8WYP5|ELYS_HUMAN	1266.72	10500000
0.9922	Seq61410_HFX.42177.42177.2	0.0816	11/24	Y.QVQSPSWMQPQPY.L	sp|P29558|RBMS1_HUMAN	1574.72	7430000
0.9924	Seq61410_HFX.40026.40026.2	0.0474	11/24	L.VLGGVDVTGPHLY.S	sp|Q99436|PSB7_HUMAN	1325.7	175000000
0.994	Seq61410_HFX.21737.21737.2	0.0942	11/24	H.NGPNDASDGTVRL.R	sp|P31942|HNRH3_HUMAN	1314.62	8390000
0.9962	Seq61410_HFX.17750.17750.2	0.0306	11/24	F.DGGVVLGADSRTT.T	sp|P28072|PSB6_HUMAN	1246.62	7320000
0.9967	Seq61410_HFX.35535.35535.2	0.0452	11/24	K.LQNLQLQPGNAKL.-	sp|P22307|NLTP_HUMAN	1435.81	125000000
0.9967	Seq61410_HFX.46074.46074.2	0.0828	11/24	Y.TKQGFGNLPICMA.K	sp|P11586|C1TC_HUMAN	1378.67	19200000
0.9975	Seq61410_HFX.54300.54300.2	0.0306	11/24	L.QIPQLPAPPKIYF.P	sp|Q5XKP0|MIC13_HUMAN	1510.85	12900000
0.9984	Seq61410_HFX.09653.09653.2	0.0213	11/24	R.NTTSDLQKTSEGT.-	sp|Q9Y3E1|HDGR3_HUMAN,tr|A0A024R216|A0A024R216_HUMAN	1380.64	16600000
0.9984	Seq61410_HFX.35746.35746.2	0.0604	11/24	Y.LKDVTLQKQCVPF.R	sp|P18621|RL17_HUMAN	1517.83	34600000
0.9986	Seq61410_HFX.31078.31078.2	0.056	11/24	K.EAAGKSSGPTSLF.A	sp|Q00839|HNRPU_HUMAN	1250.61	255000000
0.9987	Seq61410_HFX.11380.11380.2	0.0563	11/24	V.SVQRTQAPAVATT.-	sp|P15880|RS2_HUMAN,tr|H0YEN5|H0YEN5_HUMAN,tr|E9PQD7|E9PQD7_HUMAN	1328.7	38200000
0.9987	Seq61410_HFX.39583.39583.2	0.0196	11/24	A.ALAEELGGPVHAL.A	sp|Q9Y3E2|BOLA1_HUMAN	1275.68	4190000
0.9992	Seq61410_HFX.31575.31575.2	0.0448	11/24	R.TLRPALVGVVKEA.-	sp|Q9HAV7|GRPE1_HUMAN	1351.82	27900000
0.9995	Seq61410_HFX.52776.52776.2	0.0366	11/24	C.AGPTALLAHEIGF.G	sp|Q99497|PARK7_HUMAN	1295.69	12700000
0.9996	Seq61410_HFX.25570.25570.2	0.0175	11/24	M.ATGLERMGANNLE.R	sp|P52272|HNRPM_HUMAN	1374.66	13200000
0.9996	Seq61410_HFX.28630.28630.2	0.018	11/24	F.ILTKDQPVTANMY.F	sp|O15226|NKRF_HUMAN	1492.76	21100000
0.9996	Seq61410_HFX.29510.29510.2	0.0316	11/24	K.LEAQLTENNIVKE.E	sp|O15212|PFD6_HUMAN	1499.78	3460000
0.9997	Seq61410_HFX.07192.07192.2	0.00556	11/24	R.YQEQGGEASPQSR.T	tr|B4DDD6|B4DDD6_HUMAN	1435.63	852000
0.9997	Seq61410_HFX.15307.15307.2	0.0311	11/24	R.LIRGPAETEATTD.-	sp|Q12792|TWF1_HUMAN	1372.68	314000000
0.9997	Seq61410_HFX.35970.35970.2	0.0287	11/24	G.DGVTHTVPIYEGY.A	sp|P60709|ACTB_HUMAN	1449.68	3340000
0.9997	Seq61410_HFX.39410.39410.2	0.00415	11/24	L.VLGGVDVTGPHLY.S	sp|Q99436|PSB7_HUMAN	1325.7	201000000
0.9997	Seq61410_HFX.40862.40862.2	0.0314	11/24	M.KLSPKAEEVATFF.A	sp|P11387|TOP1_HUMAN	1465.78	21700000
0.9997	Seq61410_HFX.43856.43856.2	0.0261	11/24	R.LLDSVPPTAISHF.K	sp|Q9NR30|DDX21_HUMAN	1395.74	6620000
0.9997	Seq61410_HFX.54021.54021.2	0.0244	11/24	L.QIPQLPAPPKIYF.P	sp|Q5XKP0|MIC13_HUMAN	1510.85	1370000
0.9998	Seq61410_HFX.16955.16955.2	0.0259	11/24	Y.SLSSSFSSSSSTR.K	sp|O60563|CCNT1_HUMAN	1318.6	2470000
0.9998	Seq61410_HFX.21844.21844.2	0.0284	11/24	Y.GGGYGGQSSMSGY.D	sp|P55795|HNRH2_HUMAN	1206.46	51700000
0.9998	Seq61410_HFX.23835.23835.2	0.0258	11/24	Y.GSGRGFGDGYNGY.G	sp|P22626|ROA2_HUMAN	1305.54	340000000
0.9998	Seq61410_HFX.27183.27183.2	0.0155	11/24	K.AGNLGGGVVTIER.S	sp|P35268|RL22_HUMAN	1241.67	23500000
0.9998	Seq61410_HFX.54093.54093.2	0.0262	11/24	L.APTYFSAPGVMNF.G	sp|O15234|CASC3_HUMAN	1400.64	5240000
0.9999	Seq61410_HFX.30438.30438.2	0.0224	11/24	R.VGIQQGLLSQSTR.T	sp|Q9BY77|PDIP3_HUMAN	1385.76	27700000
1	Seq61410_HFX.06420.06420.2	0.00158	11/24	E.MGQNEPDQGGQRG.V	sp|Q99714|HCD2_HUMAN	1372.58	16000000
1	Seq61410_HFX.08690.08690.2	0.000131	11/24	G.RSPTEQEEPDPAN.L	sp|Q96CU9|FXRD1_HUMAN	1468.64	3130000
1	Seq61410_HFX.10073.10073.2	0.00155	11/24	L.PTPSSPDESENQA.R	sp|P78540|ARGI2_HUMAN	1357.56	45900000
1	Seq61410_HFX.10780.10780.2	0.000106	11/24	S.GSMDPSGAHPSVR.Q	sp|Q07666|KHDR1_HUMAN	1296.59	4480000
1	Seq61410_HFX.10911.10911.2	0.00183	11/24	Q.SISTQQEKETIAK.C	sp|P24539|AT5F1_HUMAN	1461.77	13100000
1	Seq61410_HFX.15916.15916.2	0.00777	11/24	D.PPGQVAASPDPTT.-	sp|O43598|DNPH1_HUMAN,tr|H0Y8X4|H0Y8X4_HUMAN	1236.6	36300000
1	Seq61410_HFX.17215.17215.2	0.00102	11/24	R.EAKQPAPEPPKPY.S	sp|Q9UQ35|SRRM2_HUMAN	1450.75	17900000
1	Seq61410_HFX.17418.17418.2	0.000567	11/24	Y.SQQSSQPYGQQSY.S	sp|P35637|FUS_HUMAN	1486.63	118000000
1	Seq61410_HFX.17430.17430.2	0.007	11/24	V.AEVDKVTGRFNGQ.F	sp|P63220|RS21_HUMAN	1419.71	8320000
1	Seq61410_HFX.19359.19359.2	0.00183	11/24	Y.SQQSSSYGQQSSF.R	sp|Q01844|EWS_HUMAN	1419.59	61100000
1	Seq61410_HFX.26237.26237.2	0.0053	11/24	S.DGYGSGRGFGDGY.N	sp|P22626|ROA2_HUMAN	1306.52	12000000
1	Seq61410_HFX.26482.26482.2	0.00103	11/24	L.QEETPPGGPLTEA.L	sp|Q9Y6M9|NDUB9_HUMAN	1324.61	20000000
1	Seq61410_HFX.28284.28284.2	0.00247	11/24	R.NMGGPYGGGNYGP.G	sp|P22626|ROA2_HUMAN	1239.5	74200000
1	Seq61410_HFX.29433.29433.2	0.00885	11/24	K.LEAQLTENNIVKE.E	sp|O15212|PFD6_HUMAN	1499.78	8350000
1	Seq61410_HFX.31237.31237.2	0.00587	11/24	F.GKVKEGMNIVEAM.E	sp|P62937|PPIA_HUMAN	1404.71	19300000
1	Seq61410_HFX.31670.31670.2	3.3e-05	11/24	Y.SYPARVPPPPPIA.R	sp|P07910|HNRPC_HUMAN	1360.75	90100000
1	Seq61410_HFX.32323.32323.2	0.000632	11/24	N.VSDAVAQSTRIIY.G	sp|P60174|TPIS_HUMAN	1421.75	3060000
1	Seq61410_HFX.32636.32636.2	0.00358	11/24	Y.SYPARVPPPPPIA.R	sp|P07910|HNRPC_HUMAN	1360.75	67200000
1	Seq61410_HFX.33260.33260.2	0.000207	11/24	L.SLYASGRTTGIVM.D	sp|P60709|ACTB_HUMAN	1354.69	9970000
1	Seq61410_HFX.33504.33504.2	0.00479	11/24	R.TVTPALSSNVLPR.H	sp|Q9C0E8|LNP_HUMAN	1353.76	7300000
1	Seq61410_HFX.33598.33598.2	0.000738	11/24	H.ATHDLEGPPLDAY.S	sp|Q15365|PCBP1_HUMAN	1397.65	18500000
1	Seq61410_HFX.34726.34726.2	0.015	11/24	Y.QMKNPNGPYPYTL.K	sp|P14866|HNRPL_HUMAN	1521.73	35700000
1	Seq61410_HFX.34824.34824.2	0.00353	11/24	T.AKTEWLDGKHVVF.G	sp|P62937|PPIA_HUMAN	1528.8	106000000
1	Seq61410_HFX.35457.35457.2	0.00914	11/24	T.AKTEWLDGKHVVF.G	sp|P62937|PPIA_HUMAN	1528.8	80900000
1	Seq61410_HFX.35589.35589.2	0.00155	11/24	F.VLAPEGSVANKFY.V	sp|Q13283|G3BP1_HUMAN	1393.72	9830000
1	Seq61410_HFX.36061.36061.2	0.00121	11/24	G.DGVTHTVPIYEGY.A	sp|P60709|ACTB_HUMAN	1449.68	8920000
1	Seq61410_HFX.36942.36942.2	0.00259	11/24	M.TRDFKPGDLIFAK.M	sp|O75475|PSIP1_HUMAN	1506.82	5050000
1	Seq61410_HFX.37889.37889.2	0.00487	11/24	Y.LSQAADGAKVLCL.-	sp|P51570|GALK1_HUMAN,tr|K7EII7|K7EII7_HUMAN	1287.69	52800000
1	Seq61410_HFX.37893.37893.2	0.000202	11/24	R.AIEMERGNFGGSF.A	sp|P52272|HNRPM_HUMAN	1413.63	4480000
1	Seq61410_HFX.38069.38069.2	0.00409	11/24	K.IREEYPDRIMNTF.S	sp|Q13885|TBB2A_HUMAN	1682.81	121000000
1	Seq61410_HFX.38850.38850.2	0.000977	11/24	R.AIGDGEDEMLFTR.R	sp|O14654|IRS4_HUMAN	1452.66	26200000
1	Seq61410_HFX.39034.39034.2	0.00297	11/24	W.QQGQFWGQKPWSQ.H	sp|Q00839|HNRPU_HUMAN	1603.75	23200000
1	Seq61410_HFX.39494.39494.2	0.0093	11/24	L.GISTPEELGLDKV.-	sp|P20674|COX5A_HUMAN,tr|H3BRM5|H3BRM5_HUMAN,tr|H3BV69|H3BV69_HUMAN	1356.71	255000000
1	Seq61410_HFX.39815.39815.2	0.000145	11/24	R.LVQSPNSYFMDVK.C	sp|P42677|RS27_HUMAN	1526.74	18500000
1	Seq61410_HFX.40795.40795.2	0.00147	11/24	G.IIEPSLRQLAQKY.N	sp|P62987|RL40_HUMAN	1557.89	144000000
1	Seq61410_HFX.40863.40863.2	0.00766	11/24	M.KLSPKAEEVATFF.A	sp|P11387|TOP1_HUMAN	1465.78	21700000
1	Seq61410_HFX.42460.42460.2	0.000421	11/24	S.VFALTNGIYPHKL.V	sp|Q02878|RL6_HUMAN	1471.82	104000000
1	Seq61410_HFX.42484.42484.2	0.00576	11/24	G.KLFMAQALQEYNN.-	sp|O15372|EIF3H_HUMAN,tr|B3KS98|B3KS98_HUMAN,tr|A0A087WZK9|A0A087WZK9_HUMAN	1568.77	5330000
1	Seq61410_HFX.42652.42652.2	0.00122	11/24	A.EACLEPQITPSYY.T	sp|P51571|SSRD_HUMAN	1512.68	4380000
1	Seq61410_HFX.42943.42943.2	0.00517	11/24	L.KNQLDQEVEFLST.S	sp|Q99471|PFD5_HUMAN	1549.76	6430000
1	Seq61410_HFX.43873.43873.2	0.000833	11/24	L.NPALPPGYSYTSL.P	sp|Q14157|UBP2L_HUMAN	1378.68	8340000
1	Seq61410_HFX.45616.45616.2	0.00688	11/24	Y.MIFFKDGLEMEKC.-	sp|P13693|TCTP_HUMAN,tr|J3KPG2|J3KPG2_HUMAN	1589.73	2760000
1	Seq61410_HFX.47584.47584.2	0.000247	11/24	E.YRDLDAPDDVDFF.-	sp|Q9BXP5|SRRT_HUMAN,tr|H7C3A1|H7C3A1_HUMAN	1586.69	169000000
1	Seq61410_HFX.48069.48069.2	0.000132	11/24	Y.VEFDEVDSLKEAL.T	sp|Q15056|IF4H_HUMAN	1492.73	10700000
1	Seq61410_HFX.48183.48183.2	0.000358	11/24	E.YRDLDAPDDVDFF.-	sp|Q9BXP5|SRRT_HUMAN,tr|H7C3A1|H7C3A1_HUMAN	1586.69	131000000
1	Seq61410_HFX.48184.48184.2	2.8e-05	11/24	L.YEGIDFYTSITRA.R	sp|P34931|HS71L_HUMAN	1534.73	8990000
1	Seq61410_HFX.49081.49081.2	0.00185	11/24	R.YGLFPANYVELRQ.-	sp|Q14247|SRC8_HUMAN	1568.8	6410000
1	Seq61410_HFX.50332.50332.2	0.000809	11/24	-.MQLKPMEINPEML.N	sp|P09936|UCHL1_HUMAN,tr|D6R956|D6R956_HUMAN,tr|D6R974|D6R974_HUMAN,tr|D6RF53|D6RF53_HUMAN,tr|D6RE83|D6RE83_HUMAN	1572.77	6590000
1	Seq61410_HFX.50710.50710.2	0.00818	11/24	R.GLDPVEILQEREY.R	sp|P51532|SMCA4_HUMAN	1559.78	5300000
1	Seq61410_HFX.53062.53062.2	0.000976	11/24	L.KDIFSEVGPVVSF.R	sp|P33240|CSTF2_HUMAN	1422.74	62000000
1	Seq61410_HFX.54953.54953.2	0.000152	11/24	R.SIQFVDWCPTGFK.V	sp|P68363|TBA1B_HUMAN	1526.72	463000
1	Seq61410_HFX.54982.54982.2	0.00188	11/24	A.EWDDYVPKLYEQL.S	sp|P30086|PEBP1_HUMAN	1696.8	16600000
1	Seq61410_HFX.56293.56293.2	0.00896	11/24	N.GESVSYLFSHVPL.-	sp|P60891|PRPS1_HUMAN,sp|P11908|PRPS2_HUMAN,sp|P21108|PRPS3_HUMAN,tr|A0A0B4J207|A0A0B4J207_HUMAN,tr|B1ALA9|B1ALA9_HUMAN,tr|H7C540|H7C540_HUMAN,tr|B7ZB02|B7ZB02_HUMAN	1433.72	19800000
1	Seq61410_HFX.58118.58118.2	0.0017	11/24	Y.TAAVPYRLLPGIF.-	sp|Q9UBM7|DHCR7_HUMAN	1416.81	23200000
1	Seq61410_HFX.58669.58669.2	0.000184	11/24	T.ALSGFTIFRTISV.-	sp|Q9BQ67|GRWD1_HUMAN	1410.79	5510000
1	Seq61410_HFX.63156.63156.2	0.000568	11/24	K.LAPVPFFSLLQYE.-	sp|P07741|APT_HUMAN,tr|H3BQZ9|H3BQZ9_HUMAN	1522.81	2530000
0.9242	Seq61410_HFX.48220.48220.5	0.164	11/256	M.SVGQRAKLTISPDYAYGATGHPGIIPPHATLVF.D	sp|P62942|FKB1A_HUMAN	3433.81	4610000
0.8096	Seq61410_HFX.28771.28771.2	0.108	11/26	K.STGGAPTFNVTVTK.T	sp|P07737|PROF1_HUMAN	1378.71	8540000
[truncated: 10,269 more rows]

## Sheet: PSDM2_KD1
probability	spectrum	expect	ions	peptide	protein	calc_neutral_pep_mass	peak_area
[truncated: 13,652 more rows]

## Sheet: Contrl3
probability	spectrum	expect	ions	peptide	protein	calc_neutral_pep_mass	peak_area
[truncated: 8,063 more rows]

[truncated: 2 more sheets: Control2, Conrol1]
