# Supplementary material for: The 20S as a stand-alone proteasome in cells can degrade the ubiquitin tag
Source: Nat Commun. 2021 Oct 26;12:6173. doi: 10.1038/s41467-021-26427-0 (PMC8548400; doi:10.1038/s41467-021-26427-0)
Supplement: Supplementary file 12 — Dataset 9 [file 41467_2021_26427_MOESM12_ESM.xlsx]

## Sheet: peptides
Sequence	Length	Mass	Proteins	Leading razor protein	Start position	End position	Gene names	Protein names	Unique (Groups)	Unique (Proteins)	Charges	PEP	Score	Identification type Hypo1	Identification type Hypo2	Identification type Hypo3	Identification type Norm1	Identification type Norm2	Identification type Norm3	Experiment Hypo1	Experiment Hypo2	Experiment Hypo3	Experiment Norm1	Experiment Norm2	Experiment Norm3	Intensity	Intensity Hypo1	Intensity Hypo2	Intensity Hypo3	Intensity Norm1	Intensity Norm2	Intensity Norm3	Reverse	Potential contaminant
AAAAASRGVGAKL	13	1141.66	O43678	O43678	2	14	NDUFA2	NADH dehydrogenase [ubiquinone] 1 alpha subcomplex subunit 2	yes	yes	2	0.00093576	111.63	By MS/MS	By matching	By MS/MS	By MS/MS		By matching	1	1	1	1		1	21509000	10897000	3207200	2681900	1808300	0	2914300
AAAAVQGGRSGGSGG	15	1201.58	Q15005	Q15005	2	16	SPCS2	Signal peptidase complex subunit 2	yes	yes	2	0.0032467	93.345	By MS/MS		By matching	By MS/MS	By matching	By matching	1		1	1	1	1	18676000	5277900	0	4163600	3347400	3674700	2212800
AAAGYDVEKNN	11	1150.53	P16403;P16402;Q02539;P22492;P10412	P16403	67	77	HIST1H1C;HIST1H1D;HIST1H1A;HIST1H1T;HIST1H1E	Histone H1.2;Histone H1.3;Histone H1.1;Histone H1t;Histone H1.4	no	no	2	0.036863	79.489	By MS/MS	By matching	By matching				1	1	1				6133700	1659900	2070900	2403000	0	0	0
AAAGYDVEKNNSRIKL	16	1747.92	P16403;P16402;Q02539;P22492;P10412	P16403	67	82	HIST1H1C;HIST1H1D;HIST1H1A;HIST1H1T;HIST1H1E	Histone H1.2;Histone H1.3;Histone H1.1;Histone H1t;Histone H1.4	no	no	3	0.0055183	86.548	By MS/MS	By matching	By MS/MS				1	1	1				58774000	18505000	23931000	16338000	0	0	0
AAAKDTHEDHD	11	1208.51	P43487	P43487	2	12	RANBP1	Ran-specific GTPase-activating protein	yes	yes	3	0.026955	80.706	By MS/MS	By MS/MS	By MS/MS	By matching	By matching		1	1	1	1	1		13249000	2179500	3726900	6061800	700650	580180	0
AAAKDTHEDHDTSTENTD	18	1956.79	P43487	P43487	2	19	RANBP1	Ran-specific GTPase-activating protein	yes	yes	3	0.00023236	136.34	By MS/MS	By matching	By MS/MS	By matching	By matching	By matching	1	1	1	1	1	1	31653000	6396100	7461400	9491900	2600500	2634900	3068400
AAAKDTHEDHDTSTENTDESN	21	2286.91	P43487	P43487	2	22	RANBP1	Ran-specific GTPase-activating protein	yes	yes	3	0.0035784	86.727	By matching	By MS/MS	By MS/MS	By matching	By matching	By matching	1	1	1	1	1	1	19057000	3188900	4931700	5107900	2644500	2419600	764660
AAAKDTHEDHDTSTENTDESNHD	23	2539	P43487	P43487	2	24	RANBP1	Ran-specific GTPase-activating protein	yes	yes	3;4	2.42e-55	222.06	By MS/MS	By MS/MS	By MS/MS	By MS/MS	By MS/MS	By MS/MS	2	2	2	2	2	2	678920000	87956000	132490000	207170000	85830000	111690000	53789000
AAAMVPGRSESW	12	1260.59	O43598	O43598	2	13	DNPH1	2-deoxynucleoside 5-phosphate N-hydrolase 1	yes	yes	2	0.0010662	135.55		By MS/MS	By MS/MS	By MS/MS	By MS/MS	By MS/MS		1	1	1	1	1	36463000	0	6600900	4229800	11968000	6226500	7438200
AAAPASVPAQAPK	13	1177.65	P47914	P47914	137	149	RPL29	60S ribosomal protein L29	yes	yes	2	0.029663	68.893	By matching		By matching	By MS/MS	By matching	By matching	1		1	1	1	1	9753800	1835500	0	1616600	2169800	3180300	951590
AAAPASVPAQAPKRTQAPTKASE	23	2247.2	P47914	P47914	137	159	RPL29	60S ribosomal protein L29	yes	yes	4	0.0027016	83.063				By MS/MS						1			13271000	0	0	0	13271000	0	0
AAAQLRQY	8	919.488	O95926	O95926	128	135	SYF2	Pre-mRNA-splicing factor SYF2	yes	yes	2	0.0046248	108.98			By MS/MS						1				0	0	0	0	0	0	0
AAATGATPIAGRFTPGTF	18	1705.88	P08865	P08865	91	108	RPSA	40S ribosomal protein SA	yes	yes	2	1.1194e-09	167.73		By MS/MS						1					9871200	0	9871200	0	0	0	0
AAAVPQRAW	9	968.519	Q00688	Q00688	2	10	FKBP3	Peptidyl-prolyl cis-trans isomerase FKBP3	yes	yes	2	0.012721	117.6			By MS/MS			By matching			1			1	4130100	0	0	177210	0	0	3952900
AAAVPQRAWTVEQL	14	1538.82	Q00688	Q00688	2	15	FKBP3	Peptidyl-prolyl cis-trans isomerase FKBP3	yes	yes	2	6.7203e-46	209.8	By matching	By matching	By MS/MS	By MS/MS	By MS/MS	By MS/MS	1	1	2	1	2	1	164430000	11345000	7827600	2933000	109150000	25966000	7207600
AAAVPQRAWTVEQLRS	16	1781.95	Q00688	Q00688	2	17	FKBP3	Peptidyl-prolyl cis-trans isomerase FKBP3	yes	yes	2;3	0.00098621	140.22	By MS/MS	By matching	By matching	By MS/MS	By MS/MS	By MS/MS	2	1	1	2	2	2	53602000	8150600	9852200	579860	7684200	10489000	16846000
AADLGLNKGY	10	1020.52	P49773	P49773	85	94	HINT1	Histidine triad nucleotide-binding protein 1	yes	yes	2	0.0031285	121.05	By MS/MS	By MS/MS	By matching	By MS/MS	By matching	By matching	1	1	1	1	1	1	52173000	9538700	0	2171400	25775000	5724300	8964000
AADLGLNKGYRM	12	1307.67	P49773	P49773	85	96	HINT1	Histidine triad nucleotide-binding protein 1	yes	yes	2;3	0.00024041	157.66	By MS/MS	By MS/MS	By MS/MS	By MS/MS	By MS/MS	By MS/MS	2	2	2	2	2	2	137410000	18746000	11409000	16956000	33286000	30605000	26412000
AADLGLNKGYRMV	13	1406.73	P49773	P49773	85	97	HINT1	Histidine triad nucleotide-binding protein 1	yes	yes	2;3	3.5668e-45	235.01	By MS/MS	By MS/MS	By MS/MS	By MS/MS	By MS/MS	By MS/MS	3	2	2	2	2	2	320380000	53468000	68184000	98523000	32685000	43544000	23974000
AADLGLNKGYRMVVNEG	17	1805.91	P49773	P49773	85	101	HINT1	Histidine triad nucleotide-binding protein 1	yes	yes	3	0.0049372	88.427				By MS/MS	By MS/MS					1	2		7470100	0	0	0	2102700	5367400	0
AADLGLNKGYRMVVNEGSDGGQSVY	25	2599.23	P49773	P49773	85	109	HINT1	Histidine triad nucleotide-binding protein 1	yes	yes	3	2.6691e-12	139.26	By MS/MS	By MS/MS	By MS/MS	By MS/MS	By MS/MS	By MS/MS	1	1	1	2	2	1	321740000	59111000	94813000	34820000	43633000	53176000	36187000
AADNQIYIAGHPAFVNY	17	1862.9	P14866	P14866	157	173	HNRNPL	Heterogeneous nuclear ribonucleoprotein L	yes	yes	2	2.9759e-47	200.13	By MS/MS	By MS/MS			By MS/MS		1	1			1		24770000	19453000	0	0	0	5317800	0
AADPPAENSSAPEAEQGGAE	20	1896.8	P67809	P67809	305	324	YBX1	Nuclease-sensitive element-binding protein 1	yes	yes	2	2.4419e-06	139.58	By MS/MS	By MS/MS	By MS/MS	By MS/MS	By MS/MS	By matching	1	1	1	1	1	1	41800000	8247100	8088500	6339700	7352000	7626800	4146100
AAEDDEDDDVDTKKQKTDEDD	21	2395.96	P06454	P06454	91	111	PTMA	Prothymosin alpha;Prothymosin alpha, N-terminally processed;Thymosin alpha-1	yes	yes	4	0.0019373	94.384	By MS/MS	By MS/MS	By MS/MS	By matching	By matching	By matching	1	1	1	1	1	1	30525000	4144100	5235700	11132000	3996000	3809500	2207900
AAEEEDDPDRPIE	13	1484.63	Q4G0I0	Q4G0I0	39	51	CCSMST1	Protein CCSMST1	yes	yes	2	0.00060429	129.89		By MS/MS	By matching	By MS/MS	By MS/MS	By MS/MS		1	1	1	1	1	13164000	0	2912300	1302900	3033100	3839900	2075600
AAETRNVAGAEAPPPQKRY	19	2025.04	Q9UBP6	Q9UBP6	2	20	METTL1	tRNA (guanine-N(7)-)-methyltransferase	yes	yes	3	0.0013188	99.891	By MS/MS	By MS/MS	By MS/MS	By matching	By matching		1	1	1	1	1		73063000	23385000	22358000	17580000	4037100	5703100	0
AAETRNVAGAEAPPPQKRYY	20	2188.1	Q9UBP6	Q9UBP6	2	21	METTL1	tRNA (guanine-N(7)-)-methyltransferase	yes	yes	3	0.012419	61.767	By MS/MS	By matching	By matching				1	1	1				11776000	4654700	3972200	3149200	0	0	0
AAETVTKGGI	10	945.513	P61604;S4R3N1	P61604	22	31	HSPE1;HSPE1-MOB4	10 kDa heat shock protein, mitochondrial	yes	no	2	0.0051528	112.84	By MS/MS	By MS/MS		By MS/MS	By MS/MS	By MS/MS	1	1		1	1	1	113960000	34073000	29508000	0	17657000	20402000	12316000
AAETVTKGGIML	12	1189.64	P61604;S4R3N1	P61604	22	33	HSPE1;HSPE1-MOB4	10 kDa heat shock protein, mitochondrial	yes	no	2	1.7126e-11	190.96	By MS/MS	By MS/MS	By MS/MS	By MS/MS	By MS/MS	By MS/MS	2	2	2	3	3	2	870340000	26168000	368850000	79507000	143280000	183360000	69174000
AAETVTKGGIMLPEKS	16	1630.86	P61604;S4R3N1	P61604	22	37	HSPE1;HSPE1-MOB4	10 kDa heat shock protein, mitochondrial	yes	no	2;3	0.0034173	125.61	By MS/MS	By matching	By MS/MS	By MS/MS	By MS/MS	By MS/MS	1	1	2	2	2	2	97782000	5767200	5885600	21375000	37001000	12112000	15641000
AAETVTKGGIMLPEKSQGK	19	1944.04	P61604;S4R3N1	P61604	22	40	HSPE1;HSPE1-MOB4	10 kDa heat shock protein, mitochondrial	yes	no	3;4	0.00061998	122.53	By MS/MS	By MS/MS	By MS/MS	By MS/MS	By MS/MS	By MS/MS	2	2	2	2	2	2	84654000	4348400	19004000	10632000	22229000	17666000	10774000
AAETVTKGGIMLPEKSQGKVL	21	2156.19	P61604;S4R3N1	P61604	22	42	HSPE1;HSPE1-MOB4	10 kDa heat shock protein, mitochondrial	yes	no	3;4	2.7047e-24	181.87	By MS/MS	By MS/MS	By MS/MS	By MS/MS	By MS/MS	By MS/MS	2	2	3	2	3	2	462060000	45760000	60504000	95056000	116670000	73770000	70307000
AAETVTKGGIMLPEKSQGKVLQ	22	2284.25	P61604;S4R3N1	P61604	22	43	HSPE1;HSPE1-MOB4	10 kDa heat shock protein, mitochondrial	yes	no	3;4	0.002618	88.872	By MS/MS	By MS/MS		By MS/MS	By matching	By MS/MS	2	1		2	2	2	44755000	7492600	4280100	0	11359000	9337700	12286000
AAETVTKGGIMLPEKSQGKVLQA	23	2355.28	P61604;S4R3N1	P61604	22	44	HSPE1;HSPE1-MOB4	10 kDa heat shock protein, mitochondrial	yes	no	2;3;4	3.8959e-101	261.74	By MS/MS	By MS/MS	By MS/MS	By MS/MS	By MS/MS	By MS/MS	5	5	4	4	5	5	3853100000	519450000	693970000	435770000	632000000	663580000	908370000
AAFTKNQKDPGVLD	14	1502.77	P31949	P31949	48	61	S100A11	Protein S100-A11;Protein S100-A11, N-terminally processed	yes	yes	2;3	0.00091877	120.57	By MS/MS	By matching	By MS/MS	By matching	By MS/MS	By MS/MS	2	2	2	2	2	1	251020000	23107000	57106000	37887000	50060000	80592000	2263500
AAFTKNQKDPGVLDRMMKKL	20	2290.23	P31949	P31949	48	67	S100A11	Protein S100-A11;Protein S100-A11, N-terminally processed	yes	yes	5	0.022975	57.366				By matching	By MS/MS					1	1		4212700	0	0	0	1848000	2364800	0
AAGAGATHSPPTD	13	1151.52	P02545	P02545	499	511	LMNA	Prelamin-A/C;Lamin-A/C	yes	yes	2	0.0021907	138.4	By MS/MS	By MS/MS	By MS/MS				1	1	1				6478600	1290300	1525900	3662400	0	0	0
AAGAGATHSPPTDL	14	1264.6	P02545	P02545	499	512	LMNA	Prelamin-A/C;Lamin-A/C	yes	yes	2	4.3947e-34	222.22	By MS/MS	By MS/MS	By MS/MS	By MS/MS	By MS/MS	By MS/MS	1	1	1	1	1	1	36330000	5027500	13760000	9912300	2516500	3206100	1907500
AAGAGATHSPPTDLVW	16	1549.75	P02545	P02545	499	514	LMNA	Prelamin-A/C;Lamin-A/C	yes	yes	2	0.014824	123.29		By MS/MS		By MS/MS				1		1			4477700	0	0	0	4477700	0	0
AAGAGATHSPPTDLVWKA	18	1748.88	P02545	P02545	499	516	LMNA	Prelamin-A/C;Lamin-A/C	yes	yes	3	0.00069917	127.32		By MS/MS	By MS/MS	By matching	By MS/MS	By MS/MS		2	3	1	3	2	35598000	0	3252000	14365000	2316500	9108400	6555300
AAGAGKVTKSAQKAQKAK	18	1742.02	Q5VTE0;P68104	Q5VTE0	445	462	EEF1A1P5;EEF1A1	Putative elongation factor 1-alpha-like 3;Elongation factor 1-alpha 1	yes	no	4;5	7.7711e-10	171.14	By MS/MS	By MS/MS	By MS/MS	By MS/MS	By MS/MS	By MS/MS	2	2	2	2	2	2	189050000	40593000	48617000	63261000	16989000	16536000	3058100
AAGGTRGSNHARIDAAEGPSDIPD	24	2334.09	P42771	P42771	133	156	CDKN2A	Cyclin-dependent kinase inhibitor 2A	yes	yes	4	0.044452	53.342	By matching	By matching	By MS/MS	By MS/MS	By matching	By matching	1	1	1	1	1	1	77764000	10115000	14496000	11339000	16932000	15145000	9737100
AAGGYDVEKNNSRIKL	16	1733.91	P16401	P16401	70	85	HIST1H1B	Histone H1.5	yes	yes	3	0.021303	65.716		By MS/MS	By matching					1	1				9104800	0	5533000	3571800	0	0	0
AAGPISERNQDATVY	15	1590.76	Q15427	Q15427	2	16	SF3B4	Splicing factor 3B subunit 4	yes	yes	2	0.0035626	141.08				By MS/MS						1			5869200	0	0	0	5869200	0	0
AAGTAAALAFL	11	975.539	O75607	O75607	2	12	NPM3	Nucleoplasmin-3	yes	yes	2	0.0014503	130.77				By MS/MS						1			9247400	0	0	0	9247400	0	0
AAGTKKQFQKF	11	1252.69	P62280	P62280	148	158	RPS11	40S ribosomal protein S11	yes	yes	3	0.016739	92.538	By matching	By matching	By matching	By matching	By MS/MS	By MS/MS	1	1	1	1	1	1	65250000	15699000	16454000	13294000	7736700	7691900	4374600
AAGYDLYSAYDYTIPPMEKAVVKT	24	2665.3	P33316	P33316	133	156	DUT	Deoxyuridine 5-triphosphate nucleotidohydrolase, mitochondrial	yes	yes	3	3.0351e-08	121.47				By matching		By MS/MS				1		1	24822000	0	0	0	15206000	0	9616000
AAGYDVEKNNSRIKL	15	1676.88	P16403;P16402;Q02539;P22492;P10412	P16403	68	82	HIST1H1C;HIST1H1D;HIST1H1A;HIST1H1T;HIST1H1E	Histone H1.2;Histone H1.3;Histone H1.1;Histone H1t;Histone H1.4	no	no	4	0.027761	62.378		By matching	By MS/MS					1	1				3657000	0	1758800	1898200	0	0	0
AAGYDVEKNNSRIKLG	16	1733.91	P16403;P16402;Q02539;P10412	P16403	68	83	HIST1H1C;HIST1H1D;HIST1H1A;HIST1H1E	Histone H1.2;Histone H1.3;Histone H1.1;Histone H1.4	no	no	4	0.024807	62.377	By matching	By matching	By matching	By matching	By MS/MS	By MS/MS	1	1	1	1	1	1	23523000	984870	2081000	3005800	8105200	5584200	3761800
AAIAESGVERQVLL	14	1454.81	P28072	P28072	211	224	PSMB6	Proteasome subunit beta type-6	yes	yes	2	0.00048477	134.75						By MS/MS						1	0	0	0	0	0	0	0
AAIAESGVERQVLLGDQI	18	1868	P28072	P28072	211	228	PSMB6	Proteasome subunit beta type-6	yes	yes	2	1.2986e-21	193.06	By matching	By matching		By matching	By MS/MS		1	1		1	1		26111000	5939000	4184200	0	2862900	13125000	0
AAIAESGVERQVLLGDQIPKFAV	23	2410.32	P28072	P28072	211	233	PSMB6	Proteasome subunit beta type-6	yes	yes	2;3	6.5795e-12	148.36	By MS/MS	By MS/MS		By MS/MS	By MS/MS	By MS/MS	1	1		2	1	1	33372000	3838700	0	0	18425000	6330800	4777300
AAIAESGVERQVLLGDQIPKFAVA	24	2481.36	P28072	P28072	211	234	PSMB6	Proteasome subunit beta type-6	yes	yes	3	5.832e-11	133.1	By MS/MS			By MS/MS	By MS/MS		1			1	1		18784000	2714100	0	0	9354500	6715000	0
AAIPSSGSLVATHDYYRRR	19	2119.09	Q9H3Y8	Q9H3Y8	2	20	PPDPF	Pancreatic progenitor cell differentiation and proliferation factor	yes	yes	4	0.0074789	78.234	By matching	By MS/MS	By MS/MS			By matching	1	1	1			1	26178000	1009300	17082000	6622300	0	0	1464800
AAIVGYKDSPSVWAAVPGKTFV	22	2262.2	P07737;CON__P02584	P07737	20	41	PFN1	Profilin-1	yes	no	3	2.6554e-05	113.17				By MS/MS	By MS/MS					1	1		3944700	0	0	0	3944700	0	0
AAKPEVDPVEN	11	1167.58	Q9H0U6	Q9H0U6	31	41	MRPL18	39S ribosomal protein L18, mitochondrial	yes	yes	2	0.021734	86.898				By MS/MS	By MS/MS	By MS/MS				1	1	1	9221700	0	0	0	3300400	3787800	2133500
AAKPEVDPVENE	12	1296.62	Q9H0U6	Q9H0U6	31	42	MRPL18	39S ribosomal protein L18, mitochondrial	yes	yes	2	0.0034007	102.95		By matching		By MS/MS	By MS/MS	By MS/MS		1		1	1	1	15992000	0	2941800	0	2770500	5504700	4774700
AAKVFESIGKFGLALA	16	1620.92	P35232	P35232	2	17	PHB	Prohibitin	yes	yes	2	9.9122e-05	153.75				By MS/MS						1			3094300	0	0	0	3094300	0	0
AALAPLPPLPAQF	13	1304.75	Q9NP79	Q9NP79	2	14	VTA1	Vacuolar protein sorting-associated protein VTA1 homolog	yes	yes	2	0.00072804	121.09		By matching		By MS/MS				1		1			14094000	0	1481700	0	12612000	0	0
AALEAMKDYTKAMDVY	16	1818.85	P31948	P31948	436	451	STIP1	Stress-induced-phosphoprotein 1	yes	yes	3	0.011485	75.143		By MS/MS	By matching	By matching				1	1	1			14729000	0	4668400	4701600	5358700	0	0
AALEFLNRFEEA	12	1408.7	P31948	P31948	80	91	STIP1	Stress-induced-phosphoprotein 1	yes	yes	2	8.1885e-11	187.55				By MS/MS						1			3496000	0	0	0	3496000	0	0
AALGEPVRL	9	924.539	Q9NUP9	Q9NUP9	2	10	LIN7C	Protein lin-7 homolog C	yes	yes	2	1.8481e-09	146.54				By MS/MS	By MS/MS					1	1		2937100	0	0	0	2937100	0	0
AALGPSSQNVTEY	13	1335.63	P35269	P35269	2	14	GTF2F1	General transcription factor IIF subunit 1	yes	yes	2	0.0014027	100.02		By MS/MS	By matching	By MS/MS	By matching			1	1	1	1		10418000	0	3315100	1912100	3654500	1536300	0
AALKKALAAAGY	12	1146.68	P16403;P16402;Q02539;P10412	P16403	60	71	HIST1H1C;HIST1H1D;HIST1H1A;HIST1H1E	Histone H1.2;Histone H1.3;Histone H1.1;Histone H1.4	no	no	2	0.0014404	123.98	By MS/MS	By matching	By matching	By matching			1	1	1	1			88574000	15834000	51513000	13802000	7424200	0	0
AALKKALAAAGYDVEKNNSRIKL	23	2443.39	P16403;P16402;Q02539;P10412	P16403	60	82	HIST1H1C;HIST1H1D;HIST1H1A;HIST1H1E	Histone H1.2;Histone H1.3;Histone H1.1;Histone H1.4	no	no	4;5	2.6185e-05	111.38		By MS/MS	By MS/MS			By matching		2	2			1	41198000	0	18408000	22152000	0	0	637270
AALPENPPAIDWA	13	1363.68	O75947	O75947	43	55	ATP5H	ATP synthase subunit d, mitochondrial	yes	yes	2	0.00082876	128.87				By MS/MS						1			7727900	0	0	0	7727900	0	0
AALPENPPAIDWAYYKA	17	1888.94	O75947	O75947	43	59	ATP5H	ATP synthase subunit d, mitochondrial	yes	yes	2;3	9.7773e-07	164.68	By MS/MS	By MS/MS		By MS/MS	By MS/MS	By MS/MS	1	1		2	1	1	126840000	12765000	12028000	0	54969000	7771600	39304000
AALRPLVKPKIVKKRTKKF	19	2220.47	P62910	P62910	2	20	RPL32	60S ribosomal protein L32	yes	yes	5;6	0.025682	58.49	By MS/MS	By matching	By MS/MS		By matching		1	1	2		1		106550000	34779000	38097000	29877000	0	3801500	0
AALSDQGLDIKAA	13	1271.67	Q8WX93	Q8WX93	1349	1361	PALLD	Palladin	yes	yes	2	7.216e-05	133.42			By MS/MS	By MS/MS	By MS/MS	By MS/MS			1	1	1	1	6297700	0	0	0	0	6297700	0
AALTRDPQFQK	11	1273.68	P06744	P06744	2	12	GPI	Glucose-6-phosphate isomerase	yes	yes	2	0.023434	84.882			By MS/MS						1				2115100	0	0	2115100	0	0	0
AALTRDPQFQKL	12	1386.76	P06744	P06744	2	13	GPI	Glucose-6-phosphate isomerase	yes	yes	2	0.0013596	128.17	By MS/MS			By MS/MS	By MS/MS		1			1	1		14819000	7758000	0	0	4948700	2112400	0
AALTRDPQFQKLQQW	15	1828.96	P06744	P06744	2	16	GPI	Glucose-6-phosphate isomerase	yes	yes	2	2.3629e-95	270.2	By MS/MS	By MS/MS	By MS/MS				1	1	1				86549000	8672300	73073000	4803700	0	0	0
AANATTNPSQLLPLEL	16	1651.88	Q9Y4Y9	Q9Y4Y9	2	17	LSM5	U6 snRNA-associated Sm-like protein LSm5	yes	yes	2	0.0034087	125.72				By MS/MS						1			6955500	0	0	0	6955500	0	0
AANLSRNGPALQEA	14	1410.72	Q9UJU6	Q9UJU6	2	15	DBNL	Drebrin-like protein	yes	yes	2	1.2786e-36	205.31	By matching	By matching			By MS/MS	By MS/MS	1	1			1	2	52792000	16121000	8284300	0	0	11165000	17221000
AANLSRNGPALQEAY	15	1573.78	Q9UJU6	Q9UJU6	2	16	DBNL	Drebrin-like protein	yes	yes	2	1.0222e-17	194.06		By matching		By MS/MS				1		1			18080000	0	2432200	0	15647000	0	0
AANLSRNGPALQEAYVRVV	19	2027.09	Q9UJU6	Q9UJU6	2	20	DBNL	Drebrin-like protein	yes	yes	3	2.048e-07	150.45				By MS/MS						1			5476700	0	0	0	5476700	0	0
AANSSGQGFQNKNR	14	1477.7	Q9NRY2	Q9NRY2	2	15	INIP	SOSS complex subunit C	yes	yes	2	0.00080344	153.12	By MS/MS	By MS/MS	By MS/MS	By matching	By MS/MS	By MS/MS	1	1	1	1	1	1	22674000	6004400	4402200	5898800	1982400	2946600	1439500
AANSSGQGFQNKNRV	15	1576.77	Q9NRY2	Q9NRY2	2	16	INIP	SOSS complex subunit C	yes	yes	2	9.8082e-07	167.6	By MS/MS	By MS/MS	By MS/MS	By MS/MS	By matching	By MS/MS	1	1	1	1	1	1	30194000	6769200	6958400	5852200	3720200	4566800	2327000
AANSSGQGFQNKNRVA	16	1647.81	Q9NRY2	Q9NRY2	2	17	INIP	SOSS complex subunit C	yes	yes	2	0.0037547	100.93	By MS/MS	By MS/MS	By matching	By matching	By matching		1	1	1	1	1		11358000	2759200	3432600	1746700	1562900	1857100	0
AANVGWNNSTFA	12	1250.57	P14174	P14174	104	115	MIF	Macrophage migration inhibitory factor	yes	yes	2	0.002603	107.69				By MS/MS	By MS/MS					1	2		3128900	0	0	0	2128900	1000000	0
AAPAQQTTQPGGGKRKGKAQY	21	2142.13	Q9NXG2	Q9NXG2	2	22	THUMPD1	THUMP domain-containing protein 1	yes	yes	3;4	0.00030991	103.88	By MS/MS	By MS/MS	By MS/MS	By matching	By MS/MS	By MS/MS	2	2	2	2	2	2	370590000	83812000	121580000	126320000	19097000	12861000	6929100
AAPEAGEDEGPPSPG	15	1379.58	Q5SXM8	Q5SXM8	159	173	DNLZ	DNL-type zinc finger protein	yes	yes	2	0.0020229	120.22	By matching		By matching	By MS/MS	By MS/MS	By MS/MS	1		1	1	1	1	29603000	1376600	0	2238700	11254000	8921400	5812500
AAPEAGEDEGPPSPGKTEPS	20	1921.85	Q5SXM8	Q5SXM8	159	178	DNLZ	DNL-type zinc finger protein	yes	yes	2	0.0092458	68.034				By MS/MS	By MS/MS					1	1		4966800	0	0	0	2267800	2699100	0
AAPGAEFAPNKRRRY	15	1702.9	Q15233	Q15233	457	471	NONO	Non-POU domain-containing octamer-binding protein	yes	yes	5	0.020473	68.809	By matching	By MS/MS	By matching	By matching	By matching	By matching	1	1	1	1	1	1	30736000	5743800	12042000	3868200	3185500	3877200	2019200
AAPGPKDGPGETDA	14	1281.58	O94925	O94925	101	114	GLS	Glutaminase kidney isoform, mitochondrial	yes	yes	2	0.00031704	160.88	By MS/MS	By MS/MS	By MS/MS	By MS/MS	By MS/MS	By MS/MS	1	1	1	1	1	1	181230000	27886000	30215000	13154000	40040000	47962000	21973000
AAPRPSPAISV	11	1064.6	Q15942	Q15942	2	12	ZYX	Zyxin	yes	yes	2	1.471e-07	169.65	By MS/MS	By MS/MS	By MS/MS	By MS/MS	By MS/MS	By MS/MS	1	1	1	1	3	1	303370000	137380000	45564000	633050	88380000	29950000	1467600
AAPRPSPAISVS	12	1151.63	Q15942	Q15942	2	13	ZYX	Zyxin	yes	yes	2	0.01173	85.958		By matching	By matching		By MS/MS	By MS/MS		1	1		1	1	24242000	0	2382800	1514900	0	8540700	11804000
AAPRPSPAISVSV	13	1250.7	Q15942	Q15942	2	14	ZYX	Zyxin	yes	yes	2	0.0015348	140.49			By matching	By MS/MS	By MS/MS	By matching			1	1	1	1	20811000	0	0	4207100	11227000	3948900	1427800
AAPRPSPAISVSVS	14	1337.73	Q15942	Q15942	2	15	ZYX	Zyxin	yes	yes	2	0.023827	69.01			By MS/MS	By matching	By matching				1	1	1		8529300	0	0	3633600	4623400	272300	0
AAPSDGFKPRER	12	1329.68	Q92979	Q92979	2	13	EMG1	Ribosomal RNA small subunit methyltransferase NEP1	yes	yes	3	0.044759	63.944				By matching	By MS/MS	By matching				1	1	1	42435000	0	0	0	15380000	19451000	7604400
AAPSDGFKPRERSGGEQAQDW	21	2288.06	Q92979	Q92979	2	22	EMG1	Ribosomal RNA small subunit methyltransferase NEP1	yes	yes	3	0.0078256	65.855			By MS/MS						1				21661000	0	0	21661000	0	0	0
AAPVDLELKKA	11	1153.67	O60925	O60925	2	12	PFDN1	Prefoldin subunit 1	yes	yes	2	0.02036	88.496			By MS/MS	By MS/MS	By MS/MS				1	1	1		29577000	0	0	1788700	2093900	25695000	0
AAPVDLELKKAFTEL	15	1643.91	O60925	O60925	2	16	PFDN1	Prefoldin subunit 1	yes	yes	2	9.3669e-37	228.78	By MS/MS	By MS/MS	By MS/MS	By MS/MS	By MS/MS	By MS/MS	1	1	1	1	1	1	84813000	11841000	11528000	6881500	31674000	12580000	10308000
AAPYRTQSSASLAASY	16	1642.8	Q96PK6	Q96PK6	513	528	RBM14	RNA-binding protein 14	yes	yes	2	0.00021317	103.08			By MS/MS						1				0	0	0	0	0	0	0
AAQATTPMAGSY	12	1167.52	Q96PK6	Q96PK6	450	461	RBM14	RNA-binding protein 14	yes	yes	2	0.0011621	133.13	By matching	By matching		By MS/MS			1	1		1			9129300	931640	1581700	0	6616000	0	0
AAQKINEGLEHL	12	1321.7	Q99747	Q99747	2	13	NAPG	Gamma-soluble NSF attachment protein	yes	yes	2	1.0494e-33	228.98				By matching	By MS/MS	By MS/MS				1	1	2	4564900	0	0	0	736530	3828400	0
AAQLAIRVTNPNARLRSEENE	21	2351.23	P62910	P62910	115	135	RPL32	60S ribosomal protein L32	yes	yes	4	0.0058186	72.086	By MS/MS	By MS/MS	By MS/MS	By matching	By MS/MS	By MS/MS	1	1	1	1	1	1	125120000	19060000	10187000	29196000	33281000	13779000	19615000
AAQQHPQAAASY	12	1241.58	Q96PK6	Q96PK6	529	540	RBM14	RNA-binding protein 14	yes	yes	2	3.318e-34	230.24	By MS/MS	By MS/MS	By MS/MS	By MS/MS	By MS/MS	By MS/MS	1	1	1	1	1	1	172320000	36834000	58011000	33813000	15434000	16998000	11234000
AAQRRGEDVETSKKW	15	1759.9	O60869	O60869	30	44	EDF1	Endothelial differentiation-related factor 1	yes	yes	4	0.034987	60.918	By MS/MS	By matching	By matching				1	1	1				69121000	22793000	32368000	13959000	0	0	0
AAQSAPKVVLK	11	1110.68	Q9Y3Y2	Q9Y3Y2	2	12	CHTOP	Chromatin target of PRMT1 protein	yes	yes	2	9.3213e-05	141.25	By MS/MS	By MS/MS	By MS/MS	By MS/MS	By MS/MS	By matching	1	1	1	1	1	1	74911000	16413000	11631000	8682600	19676000	9439600	9069100
AAQSAPKVVLKSTTKM	16	1658.94	Q9Y3Y2	Q9Y3Y2	2	17	CHTOP	Chromatin target of PRMT1 protein	yes	yes	2;3	0.00028065	150.39	By MS/MS	By MS/MS	By MS/MS	By MS/MS	By MS/MS	By MS/MS	2	3	2	1	1	1	209980000	74547000	48255000	61137000	10250000	5924700	9864400
AAQVKAPLVLKD	12	1251.76	Q99497	Q99497	178	189	PARK7	Protein deglycase DJ-1	yes	yes	2;3	0.0020705	110.86	By MS/MS	By MS/MS	By MS/MS	By MS/MS	By matching	By matching	2	2	2	1	1	1	60014000	11296000	17156000	8005900	11137000	9883700	2535500
AARSGPFAPVLSA	13	1242.67	P0C7P4	P0C7P4	14	26	UQCRFS1P1	Putative cytochrome b-c1 complex subunit Rieske-like protein 1	yes	yes	2	0.0057568	96.229	By MS/MS			By MS/MS	By MS/MS	By MS/MS	1			2	2	2	44727000	0	0	0	7491500	30259000	6976800
AARSGPFAPVLSAT	14	1343.72	P0C7P4	P0C7P4	14	27	UQCRFS1P1	Putative cytochrome b-c1 complex subunit Rieske-like protein 1	yes	yes	2	0.0018053	89.266					By matching	By MS/MS					1	2	9654800	0	0	0	0	1050100	8604700
AASAARGAAA	10	815.425	Q9GZT3	Q9GZT3	2	11	SLIRP	SRA stem-loop-interacting RNA-binding protein, mitochondrial	yes	yes	2	0.045705	86.136	By matching		By matching	By MS/MS	By matching	By matching	1		1	1	1	1	23929000	4608900	0	2473700	6969600	5584600	4292300
AASAARGAAAL	11	928.509	Q9GZT3	Q9GZT3	2	12	SLIRP	SRA stem-loop-interacting RNA-binding protein, mitochondrial	yes	yes	2	4.7591e-06	161.27	By MS/MS	By MS/MS	By MS/MS	By MS/MS	By MS/MS	By MS/MS	1	2	1	1	1	1	115740000	37635000	19183000	30919000	9552800	13182000	5270000
AASAARGAAALRRSINQPVAF	21	2097.16	Q9GZT3	Q9GZT3	2	22	SLIRP	SRA stem-loop-interacting RNA-binding protein, mitochondrial	yes	yes	3	1.0523e-05	121.44	By MS/MS	By MS/MS	By MS/MS	By matching	By MS/MS	By MS/MS	1	1	1	1	1	1	301720000	27445000	82627000	45171000	69083000	53999000	23399000
AASPGSGSANPRKF	14	1345.67	Q6UUV7	Q6UUV7	2	15	CRTC3	CREB-regulated transcription coactivator 3	yes	yes	2	0.0032578	134.57	By MS/MS	By MS/MS	By MS/MS	By MS/MS	By MS/MS		1	1	1	1	1		38199000	9730500	11268000	9760700	3230600	4209300	0
AASPGSGSANPRKFSEKIALH	21	2124.11	Q6UUV7	Q6UUV7	2	22	CRTC3	CREB-regulated transcription coactivator 3	yes	yes	4	0.01415	60.062	By matching	By MS/MS	By matching	By matching	By matching	By matching	1	1	1	1	1	1	22777000	5394900	5132800	4564300	3143500	2432600	2109200
AASSAAQGAFQGN	13	1178.53	O15127	O15127	317	329	SCAMP2	Secretory carrier-associated membrane protein 2	yes	yes	2	0.00067213	155.57	By MS/MS	By MS/MS	By MS/MS				1	1	1				21012000	6706200	8161500	6144500	0	0	0
AASTASHRPIK	11	1137.63	Q6NXS1;P41236	Q6NXS1	2	12	PPP1R2P3;PPP1R2	Protein phosphatase inhibitor 2-like protein 3;Protein phosphatase inhibitor 2	yes	no	2;3	0.024686	83.397	By MS/MS	By matching	By MS/MS	By MS/MS	By MS/MS	By MS/MS	1	2	1	2	2	2	116780000	14457000	19510000	16764000	18929000	29443000	17672000
AATMKKAAAEDVNVTFEDQQKINKF	25	2796.41	Q9NQP4	Q9NQP4	2	26	PFDN4	Prefoldin subunit 4	yes	yes	4	9.4882e-09	123.32	By matching	By MS/MS	By MS/MS			By matching	1	1	1			1	30863000	8945200	10367000	8577600	0	0	2973900
AATTGSGVKVPR	12	1142.64	Q13404	Q13404	2	13	UBE2V1	Ubiquitin-conjugating enzyme E2 variant 1	yes	yes	2	1.9407e-07	177.78	By MS/MS	By MS/MS	By MS/MS	By MS/MS	By MS/MS	By MS/MS	1	1	1	1	1	1	204810000	34885000	47472000	47163000	26259000	30708000	18318000
AATTGSGVKVPRNF	14	1403.75	Q13404	Q13404	2	15	UBE2V1	Ubiquitin-conjugating enzyme E2 variant 1	yes	yes	2	6.9157e-46	237.84	By matching	By MS/MS	By MS/MS		By matching	By MS/MS	1	1	1		1	1	83036000	18338000	28346000	20202000	0	1778500	14372000
AAVAQDPAASGAPSS	15	1298.61	Q8TAE8	Q8TAE8	208	222	GADD45GIP1	Growth arrest and DNA damage-inducible proteins-interacting protein 1	yes	yes	2	0.01704	71.085				By MS/MS	By MS/MS	By matching				1	1	1	15570000	0	0	0	5812500	6521000	3236600
AAVKTLNPKAEVARAQAAL	19	1921.11	P40227	P40227	2	20	CCT6A	T-complex protein 1 subunit zeta	yes	yes	3	0.001312	112.58	By matching	By matching		By MS/MS	By matching	By MS/MS	1	1		1	1	1	41419000	3315500	7161200	0	12043000	4670700	14229000
AAVLQQVLERT	11	1226.7	P12270	P12270	2	12	TPR	Nucleoprotein TPR	yes	yes	2	2.0236e-15	173.37				By MS/MS						1			0	0	0	0	0	0	0
AAVPDEIPPLEGDEDASRMEEVD	23	2483.1	P08238	P08238	702	724	HSP90AB1	Heat shock protein HSP 90-beta	yes	yes	2	2.4343e-05	99.481	By MS/MS	By MS/MS		By MS/MS	By matching		1	2		1	1		13572000	2478500	2888700	0	4774200	3430400	0
AAVVENVVKLLGEQY	15	1630.89	Q92785	Q92785	2	16	DPF2	Zinc finger protein ubi-d4	yes	yes	2	0.0020197	133.32				By MS/MS	By MS/MS					1	1		7017700	0	0	0	3646500	3371200	0
AAWGKVGGHAAEY	13	1315.63	CON__P01966	CON__P01966	13	25			yes	yes	2	0.0366	65.278	By MS/MS	By matching	By matching				1	1	1				6043300	2638600	1028200	2376500	0	0	0		+
AAYKLVLIRHGESAW	15	1712.94	P18669	P18669	2	16	PGAM1	Phosphoglycerate mutase 1	yes	yes	3	0.00027525	107.82	By MS/MS						1						0	0	0	0	0	0	0
AAYKLVLIRHGESAWNL	17	1940.06	P18669	P18669	2	18	PGAM1	Phosphoglycerate mutase 1	yes	yes	3	0.00021282	142.1			By matching	By MS/MS					1	1			4952500	0	0	1243500	3709000	0	0
AAYSYRPGPGAGPGPAAGA	19	1686.81	O75340	O75340	2	20	PDCD6	Programmed cell death protein 6	yes	yes	2	4.8175e-09	153.63	By MS/MS			By MS/MS	By MS/MS	By MS/MS	1			1	1	1	8387100	0	0	0	5620600	2766500	0
ADAEEDDEVKV	11	1218.53	Q00587	Q00587	381	391	CDC42EP1	Cdc42 effector protein 1	yes	yes	2	9.1537e-08	173.14	By MS/MS	By MS/MS	By MS/MS	By MS/MS	By MS/MS	By MS/MS	1	1	1	1	1	1	97740000	8777600	10486000	6934100	23134000	28244000	20164000
ADAGIRRVVPSDLY	14	1530.82	Q14978	Q14978	2	15	NOLC1	Nucleolar and coiled-body phosphoprotein 1	yes	yes	2	0.00091799	103.91				By MS/MS	By MS/MS					1	1		7427300	0	0	0	7427300	0	0
ADAGIRRVVPSDLYPLVL	18	1953.1	Q14978	Q14978	2	19	NOLC1	Nucleolar and coiled-body phosphoprotein 1	yes	yes	2	7.3179e-11	178.15	By MS/MS			By MS/MS	By MS/MS	By MS/MS	1			1	1	1	74871000	0	0	0	20613000	49051000	5207200
ADDAGAAGGPGGP	13	1011.43	P15880	P15880	2	14	RPS2	40S ribosomal protein S2	yes	yes	2	0.0067883	89.698	By matching	By matching	By MS/MS			By matching	1	1	1			1	10596000	1400100	3495000	3346500	0	0	2354100
ADDLTDPAPATT	12	1186.54	P06576	P06576	364	375	ATP5B	ATP synthase subunit beta, mitochondrial	yes	yes	2	0.0012307	131.41						By MS/MS						1	6041300	0	0	0	0	0	6041300
ADDTRSEDL	9	1020.44	O75494	O75494	18	26	SRSF10	Serine/arginine-rich splicing factor 10	yes	yes	2	0.014745	113.71	By matching	By MS/MS	By matching	By MS/MS		By matching	1	1	1	1		1	15800000	2731800	3964700	5876000	1739600	0	1487600
ADEAPRKGSF	10	1076.53	Q13619	Q13619	2	11	CUL4A	Cullin-4A	yes	yes	2	0.00099192	137.69	By matching	By matching	By MS/MS	By MS/MS	By MS/MS	By MS/MS	1	1	1	1	1	1	114760000	20245000	40357000	19535000	14137000	13279000	7208300
ADEDYGRDSGPPT	13	1378.56	Q9H1E3	Q9H1E3	22	34	NUCKS1	Nuclear ubiquitous casein and cyclin-dependent kinase substrate 1	yes	yes	2	0.013191	81.017	By matching	By MS/MS	By MS/MS				1	1	1				7782700	3732400	2091500	1958800	0	0	0
ADEEDIRNA	9	1031.45	P51553	P51553	95	103	IDH3G	Isocitrate dehydrogenase [NAD] subunit gamma, mitochondrial	yes	yes	2	0.050689	93.166	By MS/MS	By matching		By matching	By matching		1	1		1	1		74340000	12628000	14774000	0	23030000	23908000	0
ADEEKLPPGWEKRMSR	16	1927.96	Q13526;O15428	Q13526	2	17	PIN1;PIN1P1	Peptidyl-prolyl cis-trans isomerase NIMA-interacting 1;Putative PIN1-like protein	yes	no	4	0.0098409	78.285	By matching		By matching	By MS/MS	By matching	By MS/MS	1		1	1	1	1	29595000	6650200	0	5011400	4755600	7575700	5601800
ADEEKLPPGWEKRMSRSSGRVY	22	2577.28	Q13526	Q13526	2	23	PIN1	Peptidyl-prolyl cis-trans isomerase NIMA-interacting 1	yes	yes	3;4;5	1.0318e-05	115.46	By MS/MS	By MS/MS	By MS/MS	By MS/MS	By matching	By MS/MS	3	2	3	3	1	2	103350000	36983000	19319000	24265000	10380000	2671500	9729900
ADEELEALRRQR	12	1484.77	O14737	O14737	2	13	PDCD5	Programmed cell death protein 5	yes	yes	3	0.0014719	121.08	By MS/MS		By MS/MS	By MS/MS	By MS/MS	By MS/MS	2		1	1	2	1	33305000	8993400	0	0	4609900	1941000	17760000
ADEELEALRRQRLAELQA	18	2110.11	O14737	O14737	2	19	PDCD5	Programmed cell death protein 5	yes	yes	3	0.018275	65.231	By matching			By matching	By MS/MS		1			1	1		39389000	4375800	0	0	22457000	12556000	0
ADEELEALRRQRLAELQAKHGD	22	2547.32	O14737	O14737	2	23	PDCD5	Programmed cell death protein 5	yes	yes	4;5	0.00012888	107.78		By MS/MS	By MS/MS	By MS/MS	By MS/MS	By MS/MS		1	1	2	1	2	107280000	0	3429800	359930	43324000	572140	59593000
ADEIAKAQV	9	943.497	P49773	P49773	2	10	HINT1	Histidine triad nucleotide-binding protein 1	yes	yes	1;2	2.3806e-23	205.58	By MS/MS	By MS/MS	By MS/MS	By MS/MS	By MS/MS	By MS/MS	5	2	6	2	6	4	2818300000	380870000	356370000	418490000	395740000	809730000	457140000
ADEIAKAQVA	10	1014.53	P49773	P49773	2	11	HINT1	Histidine triad nucleotide-binding protein 1	yes	yes	1;2	3.4176e-18	197.81	By MS/MS	By MS/MS	By MS/MS	By MS/MS	By MS/MS	By MS/MS	3	2	3	2	3	2	474520000	126570000	40948000	17100000	157820000	72319000	59763000
ADEIAKAQVAR	11	1170.64	P49773	P49773	2	12	HINT1	Histidine triad nucleotide-binding protein 1	yes	yes	2;3	2.9038e-88	280.83	By MS/MS	By MS/MS	By MS/MS	By MS/MS	By MS/MS	By MS/MS	1	1	1	2	2	2	1399900000	104070000	141460000	211050000	374730000	404710000	163840000
ADEIAKAQVARPGGD	15	1496.76	P49773	P49773	2	16	HINT1	Histidine triad nucleotide-binding protein 1	yes	yes	2	0.0019668	143.98	By MS/MS	By MS/MS	By matching	By MS/MS	By MS/MS	By MS/MS	1	1	1	1	1	1	38414000	7967400	7965400	3325600	5521500	9773500	3860800
ADEIAKAQVARPGGDTI	17	1710.89	P49773	P49773	2	18	HINT1	Histidine triad nucleotide-binding protein 1	yes	yes	2;3	1.2895e-40	225.86	By MS/MS	By MS/MS	By matching	By MS/MS	By MS/MS	By MS/MS	1	2	1	2	1	3	156860000	11226000	35292000	1699600	62579000	1734000	44329000
ADEIAKAQVARPGGDTIFG	19	1914.98	P49773	P49773	2	20	HINT1	Histidine triad nucleotide-binding protein 1	yes	yes	2	0.0020202	111.74					By MS/MS						1		0	0	0	0	0	0	0
ADEIAKAQVARPGGDTIFGKII	22	2269.24	P49773	P49773	2	23	HINT1	Histidine triad nucleotide-binding protein 1	yes	yes	3	1.2892e-25	190.91	By MS/MS	By MS/MS	By MS/MS	By MS/MS	By MS/MS	By matching	1	1	1	1	1	1	84055000	6583600	5216500	2981500	59427000	6738800	3107200
ADEIAKAQVARPGGDTIFGKIIR	23	2425.34	P49773	P49773	2	24	HINT1	Histidine triad nucleotide-binding protein 1	yes	yes	4	5.5008e-07	114.04				By MS/MS						1			3308100	0	0	0	3308100	0	0
ADEIAKAQVARPGGDTIFGKIIRK	24	2553.44	P49773	P49773	2	25	HINT1	Histidine triad nucleotide-binding protein 1	yes	yes	4;5	2.3319e-41	202.97	By MS/MS	By MS/MS	By MS/MS	By MS/MS	By MS/MS	By MS/MS	2	2	2	2	2	2	289590000	50321000	22997000	12984000	70713000	64908000	67665000
ADEKPKEGVKTEN	13	1443.72	P61956	P61956	2	14	SUMO2	Small ubiquitin-related modifier 2	yes	yes	3	0.0025285	97.86	By matching	By MS/MS	By matching	By matching	By matching	By matching	1	1	1	1	1	1	28764000	6458100	6889100	7205200	2757700	3139500	2314700
ADEKPKEGVKTENN	14	1557.76	P61956	P61956	2	15	SUMO2	Small ubiquitin-related modifier 2	yes	yes	3	0.00073358	109.99		By matching	By MS/MS	By matching	By MS/MS	By matching		1	1	1	1	1	49547000	0	14244000	17790000	6480500	7139200	3892700
ADEKPKEGVKTENND	15	1672.79	P61956	P61956	2	16	SUMO2	Small ubiquitin-related modifier 2	yes	yes	3	0.046168	58.045	By matching	By matching	By matching	By matching	By MS/MS	By matching	1	1	1	1	1	1	40975000	8541300	8679300	6239600	5745200	6431100	5338100
ADEKPKEGVKTENNDHI	17	1922.93	P61956	P61956	2	18	SUMO2	Small ubiquitin-related modifier 2	yes	yes	4	0.010508	76.151	By matching	By matching	By matching	By MS/MS	By matching	By matching	1	1	1	1	1	1	40291000	8067500	7788900	4634100	7427400	8845600	3527200
ADEKPKEGVKTENNDHINL	19	2150.06	P61956	P61956	2	20	SUMO2	Small ubiquitin-related modifier 2	yes	yes	3;4	0.0027333	94.856	By MS/MS	By MS/MS	By matching	By MS/MS	By MS/MS	By MS/MS	2	2	2	2	2	2	462900000	55098000	97494000	36523000	96030000	117410000	60345000
ADEKPKEGVKTENNDHINLKV	21	2377.22	P61956	P61956	2	22	SUMO2	Small ubiquitin-related modifier 2	yes	yes	4;5	1.082e-05	121.26	By MS/MS	By MS/MS	By MS/MS	By matching	By MS/MS	By MS/MS	2	2	2	1	2	1	205860000	32511000	16247000	39229000	30265000	72509000	15096000
ADEKPKEGVKTENNDHINLKVAGQD	25	2748.37	P61956	P61956	2	26	SUMO2	Small ubiquitin-related modifier 2	yes	yes	4;5	7.859e-13	139.73	By MS/MS	By MS/MS	By MS/MS	By MS/MS	By MS/MS	By matching	2	2	2	2	1	2	204600000	44814000	50040000	38591000	32264000	20693000	18197000
ADESTGSIAKR	11	1133.57	P04075	P04075	33	43	ALDOA	Fructose-bisphosphate aldolase A	yes	yes	3	0.028949	78.342	By matching	By matching	By MS/MS			By matching	1	1	1			1	6789800	2061800	2599500	1904600	0	0	223770
ADFDTYDDRAY	11	1350.54	Q15056	Q15056	2	12	EIF4H	Eukaryotic translation initiation factor 4H	yes	yes	2	6.6403e-20	197.27	By MS/MS	By MS/MS	By MS/MS	By MS/MS		By MS/MS	1	1	1	1		1	27531000	4178400	0	9919400	3873300	0	9559700
ADFDTYDDRAYSSF	14	1671.67	Q15056	Q15056	2	15	EIF4H	Eukaryotic translation initiation factor 4H	yes	yes	2	6.2962e-17	199.7				By MS/MS						1			9636400	0	0	0	9636400	0	0
ADGASEEQSQNDEDNQGSEK	20	2136.83	Q92552	Q92552	293	312	MRPS27	28S ribosomal protein S27, mitochondrial	yes	yes	3	0.03628	51.819		By MS/MS	By matching	By matching		By matching		1	1	1		1	4717300	0	1410800	1377600	956610	0	972230
ADGASEEQSQNDEDNQGSEKL	21	2249.92	Q92552	Q92552	293	313	MRPS27	28S ribosomal protein S27, mitochondrial	yes	yes	2;3	4.946e-32	193.16	By MS/MS	By MS/MS	By MS/MS	By MS/MS	By MS/MS	By MS/MS	2	2	2	2	2	2	87298000	11249000	12890000	9862100	19275000	21260000	12763000
ADGASEEQSQNDEDNQGSEKLVE	23	2478.03	Q92552	Q92552	293	315	MRPS27	28S ribosomal protein S27, mitochondrial	yes	yes	3	0.003749	74.364	By matching	By matching	By matching	By matching	By MS/MS	By matching	1	1	1	1	1	1	91443000	8129100	9513100	10402000	29427000	22961000	11009000
ADGIVSKNF	9	949.487	P63220	P63220	75	83	RPS21	40S ribosomal protein S21	yes	yes	2	1.0953e-23	212.2	By MS/MS		By MS/MS	By MS/MS	By MS/MS	By MS/MS	1		1	1	1	1	1032200000	115550000	0	156280000	329980000	265250000	165110000
ADGKAGDEKPEKSQR	15	1614.8	Q8WW12	Q8WW12	2	16	PCNP	PEST proteolytic signal-containing nuclear protein	yes	yes	4	0.03962	59.728	By matching	By MS/MS	By matching		By matching	By matching	1	1	1		1	1	12528000	2219300	5280100	3384500	0	621090	1023500
ADHNPDSDSTPRTL	14	1524.68	Q96BT3	Q96BT3	2	15	CENPT	Centromere protein T	yes	yes	2	0.0027044	132.5	By MS/MS	By MS/MS	By MS/MS				1	1	1				30549000	10695000	10326000	9528600	0	0	0
ADIQTERAY	9	1065.51	P62280	P62280	2	10	RPS11	40S ribosomal protein S11	yes	yes	2	0.022847	108.98	By MS/MS	By matching	By matching	By matching	By matching	By matching	1	1	1	1	1	1	27597000	5155200	4296400	8086400	5235500	2983200	1840000
ADIQTERAYQK	11	1321.66	P62280	P62280	2	12	RPS11	40S ribosomal protein S11	yes	yes	2	0.007306	104.43	By matching	By matching	By MS/MS	By MS/MS	By MS/MS	By MS/MS	1	1	1	1	1	1	16412000	3469000	3701100	4215500	2174800	2852000	0
ADIQTERAYQKQPTIF	16	1907.97	P62280	P62280	2	17	RPS11	40S ribosomal protein S11	yes	yes	2;3	6.1706e-28	217.19	By MS/MS	By MS/MS	By MS/MS	By MS/MS	By MS/MS	By MS/MS	2	2	2	2	2	2	1065600000	299000000	495010000	73069000	89771000	47376000	61394000
ADIQTERAYQKQPTIFQNKKR	21	2562.37	P62280	P62280	2	22	RPS11	40S ribosomal protein S11	yes	yes	4;5	5.2497e-10	145.9	By MS/MS	By MS/MS	By MS/MS	By MS/MS	By MS/MS	By MS/MS	2	2	2	2	2	2	158680000	26844000	36987000	17869000	33872000	21678000	21429000
ADKPDMGEIASF	12	1279.58	P63313	P63313	2	13	TMSB10	Thymosin beta-10	yes	yes	2	0.00091178	139.43				By MS/MS						1			2978500	0	0	0	2978500	0	0
ADKPDMGEIASFDK	14	1522.7	P63313	P63313	2	15	TMSB10	Thymosin beta-10	yes	yes	2	0.0078166	83.137				By MS/MS						1			3795000	0	0	0	3795000	0	0
ADKPDMGEIASFDKA	15	1593.73	P63313	P63313	2	16	TMSB10	Thymosin beta-10	yes	yes	2	2.0493e-05	161.21		By matching	By MS/MS	By MS/MS		By MS/MS		1	1	1		1	18251000	0	5642000	6275700	6333700	0	0
ADKPDMGEIASFDKAK	16	1721.83	P63313	P63313	2	17	TMSB10	Thymosin beta-10	yes	yes	3	2.0981e-06	165.66	By MS/MS	By MS/MS	By MS/MS	By MS/MS	By MS/MS		1	1	1	1	2		37750000	774550	1308700	6011100	21854000	7801900	0
ADKPDMGEIASFDKAKLK	18	1963.01	P63313	P63313	2	19	TMSB10	Thymosin beta-10	yes	yes	3;4	5.6313e-10	173.27	By MS/MS			By MS/MS	By matching	By MS/MS	1			1	1	2	43389000	338400	0	0	19877000	366860	22806000
ADKSYIEGY	9	1044.48	P24534	P24534	20	28	EEF1B2	Elongation factor 1-beta	yes	yes	2	0.0003702	138.1	By matching			By MS/MS	By MS/MS	By MS/MS	1			1	1	1	16368000	1194600	0	0	9361800	2358700	3452600
ADKSYIEGYVPSQADV	16	1740.82	P24534	P24534	20	35	EEF1B2	Elongation factor 1-beta	yes	yes	2	0.069143	50.563				By MS/MS						1			6952100	0	0	0	6952100	0	0
ADKVPKTAENF	11	1218.62	P62937	P62937	26	36	PPIA	Peptidyl-prolyl cis-trans isomerase A;Peptidyl-prolyl cis-trans isomerase A, N-terminally processed	yes	yes	2	6.7162e-09	178.46	By MS/MS	By MS/MS	By MS/MS	By MS/MS	By MS/MS	By MS/MS	1	1	1	1	1	1	895520000	199670000	225000000	118670000	108420000	164020000	79743000
ADKVPKTAENFR	12	1374.73	P62937	P62937	26	37	PPIA	Peptidyl-prolyl cis-trans isomerase A;Peptidyl-prolyl cis-trans isomerase A, N-terminally processed	yes	yes	2;3;4	7.1224e-25	217.09	By MS/MS	By MS/MS	By MS/MS	By MS/MS	By MS/MS	By MS/MS	3	3	3	3	2	2	2860800000	546740000	862750000	395680000	381830000	451280000	222530000
ADKVPKTAENFRA	13	1445.76	P62937	P62937	26	38	PPIA	Peptidyl-prolyl cis-trans isomerase A;Peptidyl-prolyl cis-trans isomerase A, N-terminally processed	yes	yes	2;3	0.00011414	164.2	By MS/MS	By MS/MS	By MS/MS	By MS/MS	By MS/MS	By MS/MS	1	2	1	1	1	1	208730000	68884000	0	49122000	29902000	45585000	15238000
ADKVPKTAENFRAL	14	1558.85	P62937	P62937	26	39	PPIA	Peptidyl-prolyl cis-trans isomerase A;Peptidyl-prolyl cis-trans isomerase A, N-terminally processed	yes	yes	2;3;4	1.1034e-24	211.75	By MS/MS	By MS/MS	By MS/MS	By MS/MS	By MS/MS	By MS/MS	3	3	3	3	4	3	2157200000	384800000	278610000	215470000	612420000	311640000	354300000
ADKVPKTAENFRALST	16	1746.93	P62937	P62937	26	41	PPIA	Peptidyl-prolyl cis-trans isomerase A;Peptidyl-prolyl cis-trans isomerase A, N-terminally processed	yes	yes	3	0.0011733	138.98				By MS/MS	By MS/MS	By MS/MS				1	1	1	36619000	0	0	0	17099000	13286000	6234000
ADKVPKTAENFRALSTGEKGFGY	23	2485.26	P62937	P62937	26	48	PPIA	Peptidyl-prolyl cis-trans isomerase A;Peptidyl-prolyl cis-trans isomerase A, N-terminally processed	yes	yes	4	2.5533e-26	186.96	By MS/MS			By MS/MS			2			1			10464000	1864300	0	0	8599400	0	0
ADLGLNKGYRMV	12	1335.7	P49773	P49773	86	97	HINT1	Histidine triad nucleotide-binding protein 1	yes	yes	3	0.031026	69.815	By MS/MS	By matching	By matching				1	1	1				18553000	5582600	6980900	5989700	0	0	0
ADNEKLDNQRL	11	1314.65	O00629	O00629	2	12	KPNA4	Importin subunit alpha-3	yes	yes	2	0.017277	91.937		By MS/MS	By matching	By matching	By matching	By matching		1	1	1	1	1	22531000	0	1484200	12743000	2826400	308360	5169300
ADNEKLDNQRLKNF	14	1703.86	O00629	O00629	2	15	KPNA4	Importin subunit alpha-3	yes	yes	3	8.7292e-18	204.13	By MS/MS	By MS/MS	By MS/MS	By MS/MS	By MS/MS	By matching	1	1	1	1	1	1	22796000	4883400	4468100	6125000	2698800	3106300	1514800
ADNLRLIQV	9	1040.6	Q9UI30	Q9UI30	58	66	TRMT112	Multifunctional methyltransferase subunit TRM112-like protein	yes	yes	2	0.0065998	133.05			By matching	By MS/MS	By MS/MS	By MS/MS			1	1	1	1	15107000	0	0	1632500	7064500	5071000	1338800
ADNTGAKNLY	10	1065.51	P62829	P62829	29	38	RPL23	60S ribosomal protein L23	yes	yes	2	0.0014134	134.66	By MS/MS	By MS/MS	By MS/MS	By MS/MS	By matching	By MS/MS	1	1	1	1	1	1	72623000	18039000	24247000	18166000	5612800	4012800	2545400
ADNVKDWSKVVL	12	1372.74	P60174	P60174	189	200	TPI1	Triosephosphate isomerase	yes	yes	3	0.013726	82.908		By matching	By MS/MS	By matching				1	1	1			10973000	0	5822900	1937300	3212900	0	0
ADPEPPLEE	9	995.445	P08559	P08559	355	363	PDHA1	Pyruvate dehydrogenase E1 component subunit alpha, somatic form, mitochondrial	yes	yes	2	0.042287	97.093	By matching	By matching		By matching	By MS/MS	By matching	1	1		1	1	1	24633000	2305100	1284400	0	9862200	6809400	4372000
ADPEPPLEELG	11	1165.55	P08559	P08559	355	365	PDHA1	Pyruvate dehydrogenase E1 component subunit alpha, somatic form, mitochondrial	yes	yes	2	9.85e-06	133.33				By MS/MS	By MS/MS	By MS/MS				2	2	1	74081000	0	0	0	28505000	25744000	19832000
ADPTGAFGKETD	12	1207.54	P30044	P30044	151	162	PRDX5	Peroxiredoxin-5, mitochondrial	yes	yes	2	0.011477	86.344				By MS/MS	By MS/MS	By matching				1	1	1	16020000	0	0	0	5263300	6263200	4493600
ADPTGAFGKETDL	13	1320.62	P30044	P30044	151	163	PRDX5	Peroxiredoxin-5, mitochondrial	yes	yes	2	3.1721e-16	196.78		By MS/MS		By MS/MS	By MS/MS	By MS/MS		1		1	1	1	2795600	0	0	0	2795600	0	0
ADQRRAAHESKMIEKHGGY	19	2183.07	O95373	O95373	999	1017	IPO7	Importin-7	yes	yes	4;5	0.005774	84.14	By MS/MS	By MS/MS	By MS/MS	By matching	By matching	By matching	2	2	2	1	1	1	38889000	13058000	11772000	10733000	1116300	1506900	702640
ADSRATAGAYIASQTV	16	1580.78	P28074	P28074	75	90	PSMB5	Proteasome subunit beta type-5	yes	yes	2	0.0040041	115.57				By MS/MS	By MS/MS	By MS/MS				1	1	1	12788000	0	0	0	4588300	4231700	3967800
ADTPENLRL	9	1027.53	Q14847	Q14847	66	74	LASP1	LIM and SH3 domain protein 1	yes	yes	2	0.046426	94.302		By MS/MS	By MS/MS	By MS/MS				1	1	1			0	0	0	0	0	0	0
ADTPENLRLKQQ	12	1411.74	Q14847	Q14847	66	77	LASP1	LIM and SH3 domain protein 1	yes	yes	2;3	0.00017776	159.83	By MS/MS	By MS/MS	By MS/MS	By MS/MS	By MS/MS	By MS/MS	2	2	2	1	2	2	243880000	55172000	43278000	37501000	33138000	51912000	22877000
ADTPENLRLKQQSEL	15	1740.9	Q14847	Q14847	66	80	LASP1	LIM and SH3 domain protein 1	yes	yes	2;3	0.0020945	131.06	By MS/MS	By MS/MS	By MS/MS	By MS/MS	By MS/MS	By MS/MS	1	2	2	2	2	1	102130000	7046900	4184000	24544000	35666000	15690000	15002000
ADTPENLRLKQQSELQSQV	19	2183.12	Q14847	Q14847	66	84	LASP1	LIM and SH3 domain protein 1	yes	yes	3	0.0051754	86.213	By MS/MS	By MS/MS		By MS/MS	By MS/MS	By MS/MS	1	1		1	1	1	42119000	15534000	0	0	8262400	10590000	7732300
ADVQKDGVGMVEY	13	1409.65	Q13242	Q13242	140	152	SRSF9	Serine/arginine-rich splicing factor 9	yes	yes	2	0.00090968	115.04			By MS/MS	By MS/MS	By MS/MS	By MS/MS			1	1	1	1	15325000	0	0	3421600	4900500	3439000	3563600
ADVQKDGVGMVEYL	14	1522.73	Q13242	Q13242	140	153	SRSF9	Serine/arginine-rich splicing factor 9	yes	yes	2	0.00044107	151.1		By MS/MS		By MS/MS	By matching			1		1	1		6992300	0	0	0	3629900	3362400	0
ADVYRDGTGVVEF	13	1426.67	Q07955	Q07955	150	162	SRSF1	Serine/arginine-rich splicing factor 1	yes	yes	2	0.00058918	125.72	By MS/MS			By MS/MS	By MS/MS	By matching	1			1	2	1	8642700	0	0	0	7713900	259750	669110
ADVYRDGTGVVEFV	14	1525.74	Q07955	Q07955	150	163	SRSF1	Serine/arginine-rich splicing factor 1	yes	yes	2	0.0072455	84.053				By MS/MS	By MS/MS	By matching				1	1	1	32698000	0	0	0	7345700	15446000	9906500
AEAAAAPAAASGPNQM	16	1426.65	P30049	P30049	23	38	ATP5D	ATP synthase subunit delta, mitochondrial	yes	yes	2	0.0020312	86.114				By MS/MS						1			0	0	0	0	0	0	0
AEALKAKGVQVVA	13	1282.76	P30044	P30044	112	124	PRDX5	Peroxiredoxin-5, mitochondrial	yes	yes	2	0.031903	67.726	By MS/MS	By matching	By matching	By MS/MS	By MS/MS	By matching	1	1	1	1	1	1	34126000	7715600	8140800	3846900	4526900	6702700	3193500
AEAPGIRDHESL	12	1293.63	P51858	P51858	229	240	HDGF	Hepatoma-derived growth factor	yes	yes	2	0.015472	80.24		By matching		By matching	By MS/MS			1		1	1		7718500	0	3525100	0	2097300	2096000	0
AEARKRRELLPLIY	14	1727.02	Q13428	Q13428	2	15	TCOF1	Treacle protein	yes	yes	3	0.011527	77.185	By matching	By MS/MS	By MS/MS	By matching	By matching	By matching	1	1	1	1	1	1	29992000	8627800	6442500	4882400	3437200	1696900	4905200
AEARKRRELLPLIYHH	16	2001.14	Q13428	Q13428	2	17	TCOF1	Treacle protein	yes	yes	4;5	0.0019013	134.88	By MS/MS	By MS/MS	By MS/MS	By MS/MS	By MS/MS	By MS/MS	2	2	2	2	1	2	182950000	33036000	40834000	39162000	26967000	12194000	30754000
AEDAVYGRDGYD	12	1329.55	Q07955	Q07955	67	78	SRSF1	Serine/arginine-rich splicing factor 1	yes	yes	2	0.01237	94.297		By matching		By MS/MS	By MS/MS	By MS/MS		1		1	1	1	7723700	0	2678500	0	3432000	0	1613200
AEDAVYGRDGYDYDGY	16	1827.72	Q07955	Q07955	67	82	SRSF1	Serine/arginine-rich splicing factor 1	yes	yes	2	3.7535e-56	238.13				By MS/MS						1			0	0	0	0	0	0	0
AEDAVYGRDGYDYDGYRL	18	2096.91	Q07955	Q07955	67	84	SRSF1	Serine/arginine-rich splicing factor 1	yes	yes	3	0.0037754	92.977				By MS/MS						1			4312600	0	0	0	4312600	0	0
AEDETDVEGTVNG	13	1334.55	Q96EY1	Q96EY1	428	440	DNAJA3	DnaJ homolog subfamily A member 3, mitochondrial	yes	yes	2	0.00057347	147.4	By MS/MS			By MS/MS	By MS/MS	By MS/MS	1			2	1	1	105030000	4788000	0	0	41993000	35089000	23158000
AEDMETKIK	9	1063.52	P14854	P14854	2	10	COX6B1	Cytochrome c oxidase subunit 6B1	yes	yes	2	0.060098	85.862				By MS/MS						1			0	0	0	0	0	0	0
AEDMETKIKNY	11	1340.63	P14854	P14854	2	12	COX6B1	Cytochrome c oxidase subunit 6B1	yes	yes	2	5.486e-171	328.65	By MS/MS	By MS/MS	By MS/MS	By MS/MS	By MS/MS	By MS/MS	3	3	4	3	3	4	981320000	306390000	161240000	67589000	32935000	113380000	299780000
AEDMETKIKNYK	12	1468.72	P14854	P14854	2	13	COX6B1	Cytochrome c oxidase subunit 6B1	yes	yes	3	0.0026901	107.18	By MS/MS	By MS/MS	By MS/MS	By MS/MS	By MS/MS	By MS/MS	1	1	1	1	1	1	79803000	5101300	9372800	6205500	14992000	20143000	23988000
AEDMETKIKNYKT	13	1569.77	P14854	P14854	2	14	COX6B1	Cytochrome c oxidase subunit 6B1	yes	yes	2;3	1.5404e-16	200.93	By matching	By MS/MS	By MS/MS	By MS/MS	By MS/MS	By MS/MS	2	2	2	2	3	2	408930000	77555000	26479000	55675000	91629000	102390000	55206000
AEDMETKIKNYKTA	14	1640.81	P14854	P14854	2	15	COX6B1	Cytochrome c oxidase subunit 6B1	yes	yes	2;3	0.00071295	134.81	By MS/MS	By MS/MS	By MS/MS	By MS/MS		By MS/MS	2	1	1	1		1	99813000	39502000	21009000	28036000	7533400	0	3732200
AEDMETKIKNYKTAPF	16	1884.93	P14854	P14854	2	17	COX6B1	Cytochrome c oxidase subunit 6B1	yes	yes	3	0.0040401	113.47	By matching	By matching	By matching	By MS/MS	By MS/MS	By matching	1	1	1	1	1	1	85286000	18876000	20862000	12556000	15991000	7772300	9229600
AEEEDDPDRPIE	12	1413.59	Q4G0I0	Q4G0I0	40	51	CCSMST1	Protein CCSMST1	yes	yes	2	0.0013202	129.16		By MS/MS		By MS/MS	By MS/MS	By MS/MS		1		1	1	1	7761700	0	0	0	2756800	2991300	2013600
AEEEDEGTDRPGSPA	15	1558.64	A6NKF1	A6NKF1	390	404	SAC3D1	SAC3 domain-containing protein 1	yes	yes	2	0.0020253	118.48				By MS/MS	By MS/MS	By MS/MS				1	1	1	2662600	0	0	0	922840	1119200	620540
AEEFTKKYGEKRPVD	15	1795.91	P68036;A0A1B0GUS4	P68036	140	154	UBE2L3	Ubiquitin-conjugating enzyme E2 L3	yes	no	4	0.017198	70.98	By matching	By matching	By matching	By MS/MS	By MS/MS	By MS/MS	1	1	1	1	1	1	37511000	7098700	11444000	4134800	5830900	5812600	3189200
AEEGIAAGGVMDVNTALQEVLKT	23	2315.17	P25398	P25398	2	24	RPS12	40S ribosomal protein S12	yes	yes	2;3	2.6126e-26	186.85				By MS/MS						2			25088000	0	0	0	25088000	0	0
AEGDEAARGQQPHQGL	16	1662.77	Q8NHH9	Q8NHH9	2	17	ATL2	Atlastin-2	yes	yes	2	0.0037858	101.72	By MS/MS	By MS/MS	By MS/MS				1	1	1				19532000	6043000	7222200	6266600	0	0	0
AEIEDVKPA	9	970.497	Q16795	Q16795	364	372	NDUFA9	NADH dehydrogenase [ubiquinone] 1 alpha subcomplex subunit 9, mitochondrial	yes	yes	2	0.050533	88.819				By MS/MS						1			0	0	0	0	0	0	0
AEIIPQNQKAIASSL	15	1581.87	O75947	O75947	17	31	ATP5H	ATP synthase subunit d, mitochondrial	yes	yes	2	0.00051579	153.49	By matching			By MS/MS		By MS/MS	1			1		1	30143000	528570	0	0	16760000	0	12854000
AEIIPQNQKAIASSLKSWNETL	22	2440.3	O75947	O75947	17	38	ATP5H	ATP synthase subunit d, mitochondrial	yes	yes	3	0.021783	75.064					By MS/MS						1		0	0	0	0	0	0	0
AEKKAKKPALVAK	13	1380.88	P29692	P29692	183	195	EEF1D	Elongation factor 1-delta	yes	yes	4	0.017364	75.739		By MS/MS	By MS/MS					1	2				6992700	0	3976400	3016400	0	0	0
AEKLGGSAVI	10	943.534	P23528	P23528	150	159	CFL1	Cofilin-1	yes	yes	2	0.020281	100.02	By matching	By MS/MS	By matching	By matching	By MS/MS		1	1	1	1	1		61990000	12487000	4909300	5593000	23552000	15448000	0
AEKLGGSAVISL	12	1143.65	P23528	P23528	150	161	CFL1	Cofilin-1	yes	yes	2	0.00010395	162.38	By MS/MS			By MS/MS	By matching		1			1	1		34299000	377590	0	0	33787000	134900	0
AEKLGGSAVISLEGKPL	17	1667.95	P23528	P23528	150	166	CFL1	Cofilin-1	yes	yes	2;3	6.6878e-33	211.7	By MS/MS	By MS/MS	By MS/MS	By MS/MS	By MS/MS	By MS/MS	1	2	2	2	2	2	241240000	66991000	74796000	36469000	17211000	19135000	26637000
AEKLPNLTHL	10	1134.64	Q92688	Q92688	84	93	ANP32B	Acidic leucine-rich nuclear phosphoprotein 32 family member B	yes	yes	3	1.9216e-05	128.51			By MS/MS	By MS/MS	By MS/MS	By MS/MS			1	1	1	1	8701900	0	0	1752400	2893700	4055800	0
AEKLPNLTHLNL	12	1361.77	Q92688	Q92688	84	95	ANP32B	Acidic leucine-rich nuclear phosphoprotein 32 family member B	yes	yes	3	0.0028698	106.11				By MS/MS	By matching	By MS/MS				1	1	1	5903000	0	0	0	1695100	1962400	2245500
AELEQLKGQGKSR	13	1442.78	P08670	P08670	133	145	VIM	Vimentin	yes	yes	4	0.031311	68.034	By matching	By matching	By matching	By matching	By MS/MS	By matching	1	1	1	1	1	1	13754000	1660800	2614300	2363300	1947200	3589200	1579700
AELGAGGDGHRGGDGAVRSETAP	23	2135.99	Q14244	Q14244	2	24	MAP7	Ensconsin	yes	yes	3	0.0045519	71.535	By MS/MS			By MS/MS		By MS/MS	1			1		1	10218000	7757900	0	0	0	0	2459700
AELGLNEHHQNEVINY	16	1878.89	Q9NQ48	Q9NQ48	2	17	LZTFL1	Leucine zipper transcription factor-like protein 1	yes	yes	2	9.0412e-05	101.53	By MS/MS						1						0	0	0	0	0	0	0
AELIQKKL	8	941.591	O15212	O15212	2	9	PFDN6	Prefoldin subunit 6	yes	yes	2	0.0021747	126.28	By matching	By MS/MS	By MS/MS	By MS/MS	By matching	By matching	1	1	2	1	1	1	57673000	332660	814230	325460	55539000	222480	439190
AELIQKKLQGEVEKY	15	1774.98	O15212	O15212	2	16	PFDN6	Prefoldin subunit 6	yes	yes	3	2.433e-26	213.51	By MS/MS	By MS/MS	By matching	By MS/MS	By MS/MS	By MS/MS	1	1	1	1	1	1	66413000	2584200	2996700	296010	33158000	6937600	20440000
AELIQKKLQGEVEKYQQL	18	2144.18	O15212	O15212	2	19	PFDN6	Prefoldin subunit 6	yes	yes	3	1.2418e-167	312.5	By MS/MS	By MS/MS	By MS/MS	By MS/MS	By MS/MS	By MS/MS	1	1	1	1	1	1	141880000	2476200	4394300	9535200	32630000	48095000	44749000
AEMYNRPVEVY	11	1369.63	Q96G74	Q96G74	289	299	OTUD5	OTU domain-containing protein 5	yes	yes	2	0.025909	101.65					By MS/MS						1		0	0	0	0	0	0	0
AEMYNRPVEVYQY	13	1660.76	Q96G74	Q96G74	289	301	OTUD5	OTU domain-containing protein 5	yes	yes	2	0.00078257	119.27				By matching	By MS/MS					1	1		4685900	0	0	0	2446400	2239600	0
AENPSLENHRIKSF	14	1640.83	O00505	O00505	2	15	KPNA3	Importin subunit alpha-4	yes	yes	3	0.0024994	95.854	By matching	By MS/MS		By matching	By matching		1	1		1	1		21555000	5538300	6952500	0	5241000	3823200	0
AENREPRGAVEAELDPVEY	19	2143.02	O75817	O75817	2	20	POP7	Ribonuclease P protein subunit p20	yes	yes	2	0.0011189	105	By MS/MS		By MS/MS				1		1				17656000	10834000	0	6821500	0	0	0
AEPASVAAESLAGSRAR	17	1641.84	Q9NQT5	Q9NQT5	2	18	EXOSC3	Exosome complex component RRP40	yes	yes	2	0.015878	69.578				By MS/MS		By matching				1		1	13863000	0	0	0	9374700	0	4488100
AEPASVAAESLAGSRARAAR	20	1940.02	Q9NQT5	Q9NQT5	2	21	EXOSC3	Exosome complex component RRP40	yes	yes	3	0.0060618	76.155				By MS/MS	By MS/MS	By MS/MS				1	1	1	11999000	0	0	0	3372000	4996700	3629900
AEPDYIEDDNPELIRPQKLINPVK	24	2805.45	Q9H098	Q9H098	2	25	FAM107B	Protein FAM107B	yes	yes	3	0.0078604	62.064				By MS/MS						1			5615000	0	0	0	5615000	0	0
AEPEPEPEPEPEPALD	16	1744.77	Q9NP92	Q9NP92	123	138	MRPS30	28S ribosomal protein S30, mitochondrial	yes	yes	2	0.0042486	94.616			By MS/MS	By MS/MS					1	1			7912900	0	0	4162300	3750600	0	0
AEPEPEPEPEPEPALDL	17	1857.85	Q9NP92	Q9NP92	123	139	MRPS30	28S ribosomal protein S30, mitochondrial	yes	yes	2	4.5881e-06	160.18	By MS/MS			By MS/MS			1			1			4527900	0	0	0	4527900	0	0
AEPPKAPEQEQAAPGPAAGGEAPK	24	2297.13	P80723	P80723	98	121	BASP1	Brain acid soluble protein 1	yes	yes	3	0.0039756	75.539	By MS/MS	By MS/MS	By MS/MS	By matching		By matching	1	1	1	1		1	33502000	9004200	12532000	8563600	1884000	0	1518000
AEPSAATQSHSISSSSF	17	1692.76	O95197	O95197	2	18	RTN3	Reticulon-3	yes	yes	2	0.0031662	104.41				By MS/MS						1			1617300	0	0	0	1617300	0	0
AEPSAPESKHKSSLN	15	1580.78	Q8TCJ2	Q8TCJ2	2	16	STT3B	Dolichyl-diphosphooligosaccharide--protein glycosyltransferase subunit STT3B	yes	yes	3	0.044898	58.885	By MS/MS	By matching	By matching	By matching	By matching	By matching	1	1	1	1	1	1	24389000	6454300	6788800	4065100	2600300	2848700	1632000
AEPSAPESKHKSSLNSSP	18	1851.9	Q8TCJ2	Q8TCJ2	2	19	STT3B	Dolichyl-diphosphooligosaccharide--protein glycosyltransferase subunit STT3B	yes	yes	3	0.045648	53.255	By MS/MS	By matching	By matching	By matching	By matching	By matching	1	1	1	1	1	1	76715000	19709000	18150000	16370000	8416700	9060600	5008900
AEPSAPESKHKSSLNSSPW	19	2037.98	Q8TCJ2	Q8TCJ2	2	20	STT3B	Dolichyl-diphosphooligosaccharide--protein glycosyltransferase subunit STT3B	yes	yes	3	0.011736	69.747	By MS/MS	By matching			By matching	By matching	1	1			1	1	46482000	13741000	20692000	0	0	8433100	3616500
AEQATKSVLFV	11	1191.65	P24666	P24666	2	12	ACP1	Low molecular weight phosphotyrosine protein phosphatase	yes	yes	2	0.0010025	133.81				By MS/MS						1			13899000	0	0	0	13899000	0	0
AEQGDEGVADAPQ	13	1285.54	Q9NWT8	Q9NWT8	112	124	AURKAIP1	Aurora kinase A-interacting protein	yes	yes	2	8.5501e-05	164.64	By MS/MS	By MS/MS	By MS/MS	By MS/MS	By MS/MS	By MS/MS	1	1	1	1	1	1	363580000	21720000	28508000	15401000	117790000	102820000	77338000
AEQIKHILANF	11	1282.7	Q56UQ5;P13693	Q56UQ5	124	134	TPT1	TPT1-like protein;Translationally-controlled tumor protein	yes	no	2	1.245e-12	155.06				By MS/MS						1			0	0	0	0	0	0	0
AEQTPSRPPNLPGQQGVQR	19	2059.06	Q86UU0	Q86UU0	1367	1385	BCL9L	B-cell CLL/lymphoma 9-like protein	yes	yes	3	0.025682	58.49		By matching		By MS/MS	By matching			1		1	1		8146300	0	2470200	0	3171900	2504100	0
AERGELDLTGAKQNTGVW	18	1943.97	P13984	P13984	2	19	GTF2F2	General transcription factor IIF subunit 2	yes	yes	2	0.011927	73.022	By MS/MS						1						3908200	3908200	0	0	0	0	0
AERYGINTT	9	1023.5	P37802	P37802	100	108	TAGLN2	Transgelin-2	yes	yes	2	0.039849	98.233	By MS/MS	By matching	By MS/MS	By matching	By matching	By matching	1	1	1	1	1	1	137840000	30893000	39786000	24274000	15640000	17843000	9402100
AERYGINTTDIFQTV	15	1726.85	P37802	P37802	100	114	TAGLN2	Transgelin-2	yes	yes	2	0.0038036	140.14				By MS/MS						1			11609000	0	0	0	11609000	0	0
AESDWDTVTVLR	12	1390.67	O60869	O60869	2	13	EDF1	Endothelial differentiation-related factor 1	yes	yes	2	1.4817e-06	170.47				By MS/MS						1			13102000	0	0	0	13102000	0	0
AESDWDTVTVLRK	13	1518.77	O60869	O60869	2	14	EDF1	Endothelial differentiation-related factor 1	yes	yes	2	0.00057498	126.19	By MS/MS		By MS/MS	By MS/MS		By MS/MS	1		1	1		1	23739000	8838700	0	2969700	4499700	0	7430600
AESDWDTVTVLRKKGPTAAQAK	22	2371.25	O60869	O60869	2	23	EDF1	Endothelial differentiation-related factor 1	yes	yes	4	0.0001887	104.63			By MS/MS	By MS/MS	By MS/MS	By MS/MS			1	1	1	1	46963000	0	0	5748800	8816900	31239000	1158900
AESGVERQVLLGDQIPKFAV	20	2155.16	P28072	P28072	214	233	PSMB6	Proteasome subunit beta type-6	yes	yes	3	0.041456	49.662				By MS/MS						1			7365400	0	0	0	7365400	0	0
AESSDKLY	8	911.424	P09874	P09874	2	9	PARP1	Poly [ADP-ribose] polymerase 1	yes	yes	1	0.028474	126.52		By MS/MS						1					3408400	0	3408400	0	0	0	0
AESSDKLYRVEY	12	1458.7	P09874	P09874	2	13	PARP1	Poly [ADP-ribose] polymerase 1	yes	yes	2	0.00023998	157.68	By matching		By MS/MS	By matching			1		1	1			31103000	1741800	0	26771000	2589600	0	0
AESSDKLYRVEYAK	14	1657.83	P09874	P09874	2	15	PARP1	Poly [ADP-ribose] polymerase 1	yes	yes	3	0.0094558	80.507	By MS/MS	By matching	By matching	By matching	By matching	By matching	1	1	1	1	1	1	23912000	2983600	2503600	8442400	5402800	1821500	2758100
AESSDKLYRVEYAKSGR	17	1957.99	P09874	P09874	2	18	PARP1	Poly [ADP-ribose] polymerase 1	yes	yes	4	0.02443	61.477			By MS/MS	By MS/MS	By matching	By matching			1	1	1	1	14313000	0	0	3266900	5396900	2620000	3028700
AETVADTRR	9	1017.52	O60493	O60493	2	10	SNX3	Sorting nexin-3	yes	yes	2	0.043197	96.668	By MS/MS	By matching	By matching	By matching	By matching	By matching	1	1	1	1	1	1	65629000	14539000	19970000	10035000	8239900	8079200	4766400
AETVTKGGIML	11	1118.6	P61604;S4R3N1	P61604	23	33	HSPE1;HSPE1-MOB4	10 kDa heat shock protein, mitochondrial	yes	no	2	0.0020691	120.99				By MS/MS						1			1739700	0	0	0	1739700	0	0
AETVTKGGIMLPEKSQGKVLQA	22	2284.25	P61604;S4R3N1	P61604	23	44	HSPE1;HSPE1-MOB4	10 kDa heat shock protein, mitochondrial	yes	no	3;4	3.8692e-10	142.54	By matching	By MS/MS	By MS/MS	By MS/MS	By MS/MS	By MS/MS	1	2	2	3	4	3	166620000	1693200	30146000	35980000	33059000	36294000	29448000
AETVTKGGIMLPEKSQGKVLQATVV	25	2583.43	P61604;S4R3N1	P61604	23	47	HSPE1;HSPE1-MOB4	10 kDa heat shock protein, mitochondrial	yes	no	3;4	7.2821e-15	144.76	By matching			By MS/MS	By MS/MS	By MS/MS	1			2	2	1	39887000	832010	0	0	29145000	7757400	2152000
AEVDAAMAAR	10	1003.48	P22626	P22626	73	82	HNRNPA2B1	Heterogeneous nuclear ribonucleoproteins A2/B1	yes	yes	2	0.03778	90.64	By matching	By matching	By matching	By matching	By MS/MS	By matching	1	1	1	1	1	1	79269000	15974000	23482000	12435000	9584600	13055000	4738600
AEVDAAMAARPH	12	1237.59	P22626	P22626	73	84	HNRNPA2B1	Heterogeneous nuclear ribonucleoproteins A2/B1	yes	yes	2	0.017163	85.533		By MS/MS						1					0	0	0	0	0	0	0
AEVDAAMAARPHSI	14	1437.7	P22626	P22626	73	86	HNRNPA2B1	Heterogeneous nuclear ribonucleoproteins A2/B1	yes	yes	2;3	0.00068388	111.63	By MS/MS	By matching	By matching		By MS/MS	By MS/MS	1	1	1		2	1	16455000	1299500	1810400	2565300	0	3568200	7212000
AEVDKVTGRF	10	1120.59	P63220	P63220	37	46	RPS21	40S ribosomal protein S21	yes	yes	2;3	0.0032778	119.68	By MS/MS	By MS/MS	By matching	By MS/MS	By MS/MS	By MS/MS	2	1	2	1	2	2	165580000	5176600	19318000	15600000	15990000	65786000	43706000
AEVDKVTGRFN	11	1234.63	P63220	P63220	37	47	RPS21	40S ribosomal protein S21	yes	yes	3	0.005882	107.06	By MS/MS	By matching	By matching	By matching	By MS/MS	By MS/MS	1	1	1	1	1	1	26492000	4070600	8928000	1880500	4616600	4331200	2665000
AEVDKVTGRFNGQ	13	1419.71	P63220	P63220	37	49	RPS21	40S ribosomal protein S21	yes	yes	3	0.00074494	120.53	By MS/MS	By MS/MS	By matching	By MS/MS	By MS/MS	By MS/MS	1	1	1	1	1	1	236970000	34168000	38508000	28364000	38540000	64026000	33367000
AEVDKVTGRFNGQFKTY	17	1958.98	P63220	P63220	37	53	RPS21	40S ribosomal protein S21	yes	yes	2;3;4	3.2222e-14	186.05	By MS/MS	By MS/MS	By MS/MS	By MS/MS	By MS/MS	By MS/MS	2	3	3	2	3	2	672220000	48271000	120390000	155140000	152800000	136790000	58823000
AEVDKVTGRFNGQFKTYAI	19	2143.11	P63220	P63220	37	55	RPS21	40S ribosomal protein S21	yes	yes	3;4	4.1407e-20	139.11	By MS/MS			By MS/MS	By matching	By MS/MS	1			2	1	2	35603000	325860	0	0	8394000	347050	26537000
AEVEQKKKRTF	11	1362.76	P62841	P62841	2	12	RPS15	40S ribosomal protein S15	yes	yes	2;3;4	0.0078994	103.34	By MS/MS	By MS/MS	By MS/MS	By MS/MS	By MS/MS	By matching	3	3	3	2	2	2	987740000	332840000	355490000	218090000	31226000	31564000	18526000
AEVEQKKKRTFR	12	1518.86	P62841	P62841	2	13	RPS15	40S ribosomal protein S15	yes	yes	4	0.027691	71.241	By matching	By MS/MS	By matching	By matching	By MS/MS	By MS/MS	1	1	1	1	1	1	63059000	13296000	16311000	10993000	7097500	10578000	4783200
AEVEQKKKRTFRKF	14	1794.03	P62841	P62841	2	15	RPS15	40S ribosomal protein S15	yes	yes	3;4;5	0.0007888	108.17	By MS/MS	By MS/MS	By MS/MS	By MS/MS	By MS/MS	By matching	3	3	3	3	3	3	1211800000	353340000	483060000	232940000	66585000	44574000	31309000
AEVEQKKKRTFRKFTY	16	2058.14	P62841	P62841	2	17	RPS15	40S ribosomal protein S15	yes	yes	4	0.012782	73.834	By matching	By matching	By MS/MS	By matching	By matching	By matching	1	1	1	1	1	1	135190000	20570000	44369000	49724000	4798000	12015000	3709300
AEVEVQDGPNEDG	13	1357.56	P08574	P08574	150	162	CYC1	Cytochrome c1, heme protein, mitochondrial	yes	yes	2	0.00093913	112.85				By MS/MS	By MS/MS	By MS/MS				1	1	1	12341000	0	0	0	4078300	4268300	3994300
AEVVESGSPAES	12	1160.52	G3V325;O75127	G3V325	543	554	ATP5J2-PTCD1;PTCD1	Pentatricopeptide repeat-containing protein 1, mitochondrial	yes	no	2	0.0013923	120.87				By matching	By MS/MS	By MS/MS				1	1	1	8186800	0	0	0	4510700	0	3676100
AEYHADIYDKV	11	1322.61	Q9NRX4	Q9NRX4	50	60	PHPT1	14 kDa phosphohistidine phosphatase	yes	yes	2;3	0.014107	95.477	By MS/MS	By MS/MS	By matching	By MS/MS	By MS/MS	By matching	2	2	1	2	1	2	55546000	10906000	12196000	3108200	17357000	5290400	6688400
AEYPSVTNYLYVTY	14	1681.79	P31327	P31327	949	962	CPS1	Carbamoyl-phosphate synthase [ammonia], mitochondrial	yes	yes	2	0.019072	71.614	By matching	By MS/MS	By matching			By MS/MS	1	1	1			1	335310000	60642000	100230000	63548000	0	0	110890000
AFAEIIPQNQKAIASSL	17	1799.98	O75947	O75947	15	31	ATP5H	ATP synthase subunit d, mitochondrial	yes	yes	2	0.0016551	75.849				By MS/MS						1			2544300	0	0	0	2544300	0	0
AFHDISPQAPTHFL	14	1579.78	P49773	P49773	40	53	HINT1	Histidine triad nucleotide-binding protein 1	yes	yes	3	0.019192	71.548				By MS/MS	By matching					1	1		3894200	0	0	0	1818700	2075500	0
AFIEYEHERDMHSAY	15	1896.81	P08621	P08621	147	161	SNRNP70	U1 small nuclear ribonucleoprotein 70 kDa	yes	yes	2;3;4	0.00036179	130.47	By MS/MS	By MS/MS	By MS/MS	By matching	By matching		3	2	2	1	1		144170000	43437000	46880000	41627000	8284600	3942500	0
AFKDTGKTPVE	11	1191.61	P60866	P60866	2	12	RPS20	40S ribosomal protein S20	yes	yes	2	0.021169	87.568				By matching	By MS/MS					1	1		10962000	0	0	0	2957900	8004000	0
AFKDTGKTPVEPEVAIHR	18	1994.06	P60866	P60866	2	19	RPS20	40S ribosomal protein S20	yes	yes	4	0.0010113	124.63	By matching	By MS/MS	By MS/MS	By MS/MS	By MS/MS	By MS/MS	1	1	1	1	1	1	49035000	10641000	8304400	8378300	8624300	6898600	6188200
AFKDTGKTPVEPEVAIHRI	19	2107.14	P60866	P60866	2	20	RPS20	40S ribosomal protein S20	yes	yes	4	0.0027962	94.632			By MS/MS	By MS/MS	By matching	By matching			1	1	1	1	16264000	0	0	3499500	3397000	8388400	979480
AFKDTGKTPVEPEVAIHRIRITL	23	2590.46	P60866	P60866	2	24	RPS20	40S ribosomal protein S20	yes	yes	4;5	3.5046e-21	121.25	By MS/MS	By MS/MS	By MS/MS	By MS/MS	By MS/MS		2	2	1	1	1		48673000	15459000	19124000	732070	6120700	7236700	0
AFKQMEQI	8	993.495	P37802;Q9UI15	P37802	86	93	TAGLN2;TAGLN3	Transgelin-2;Transgelin-3	yes	no	2	1.8327e-08	179.16	By MS/MS	By MS/MS	By MS/MS	By MS/MS	By MS/MS	By MS/MS	1	1	1	1	1	1	79790000	7905300	7120100	13009000	22490000	13006000	16260000
AFKQMEQISQ	10	1208.59	P37802;Q9UI15	P37802	86	95	TAGLN2;TAGLN3	Transgelin-2;Transgelin-3	yes	no	2	0.014096	108.57	By MS/MS	By MS/MS		By matching	By MS/MS		1	1		1	1		7593700	1296600	0	0	4598800	1698300	0
AFKQMEQISQFL	12	1468.74	P37802;Q9UI15	P37802	86	97	TAGLN2;TAGLN3	Transgelin-2;Transgelin-3	yes	no	2	0.0021248	110.53	By matching			By MS/MS			1			1			10415000	881500	0	0	9533900	0	0
AFKQMEQISQFLQA	14	1667.83	P37802	P37802	86	99	TAGLN2	Transgelin-2	yes	yes	2	2.2546e-06	167.18	By matching		By MS/MS	By MS/MS			1		1	1			12579000	464980	0	891680	11222000	0	0
AFLASPEYVNLPINGNGKQ	19	2031.04	P09211	P09211	192	210	GSTP1	Glutathione S-transferase P	yes	yes	2	6.611e-35	205.31				By MS/MS						1			4470700	0	0	0	4470700	0	0
AFQKKGAEKEEL	12	1376.73	P30040	P30040	250	261	ERP29	Endoplasmic reticulum resident protein 29	yes	yes	3	0.035279	67.997	By matching	By MS/MS	By matching	By matching	By matching	By matching	1	1	1	1	1	1	36955000	7745500	6052200	7069400	6688900	6540200	2858800
AFRVPTANV	9	973.535	P04406	P04406	232	240	GAPDH	Glyceraldehyde-3-phosphate dehydrogenase	yes	yes	2	3.9186e-05	128.93	By MS/MS	By MS/MS		By MS/MS	By matching	By MS/MS	1	1		1	1	1	32167000	0	0	0	5097900	11095000	15974000
AFVQYVNERNA	11	1309.64	P07910	P07910	53	63	HNRNPC	Heterogeneous nuclear ribonucleoproteins C1/C2	yes	yes	2	0.0058284	107.15		By MS/MS	By matching					1	1				4482400	0	1979300	2503100	0	0	0
AGAAVDELGKVLTPTQV	17	1667.91	P30086	P30086	30	46	PEBP1	Phosphatidylethanolamine-binding protein 1;Hippocampal cholinergic neurostimulating peptide	yes	yes	2;3	1.2499e-143	306.06	By MS/MS	By MS/MS	By MS/MS	By MS/MS	By MS/MS	By MS/MS	1	1	1	2	2	2	71021000	5366800	8608100	0	33786000	17093000	6167000
AGAGGSGSRISV	12	1017.52	P05783	P05783	37	48	KRT18	Keratin, type I cytoskeletal 18	no	no	2	0.0033406	103.31	By MS/MS	By MS/MS	By MS/MS	By matching	By matching	By matching	1	1	1	1	1	1	43689000	10631000	14653000	7660800	3539300	4933900	2270600		+
AGAGGSGSRISVS	13	1104.55	P05783	P05783	37	49	KRT18	Keratin, type I cytoskeletal 18	no	no	2	0.00032668	160.91	By MS/MS	By MS/MS	By matching	By MS/MS	By MS/MS	By matching	1	1	1	1	1	1	44477000	10296000	14751000	10769000	3178200	3580500	1901800		+
AGAGGSGSRISVSR	14	1260.65	P05783	P05783	37	50	KRT18	Keratin, type I cytoskeletal 18	no	no	3	0.00094849	102.9	By matching	By MS/MS	By MS/MS	By MS/MS	By matching	By MS/MS	1	1	1	1	1	1	176580000	48955000	59205000	43864000	9742300	9329700	5487100		+
AGAGPKRRALAAPAAEEKEEAREK	24	2505.34	Q01650	Q01650	2	25	SLC7A5	Large neutral amino acids transporter small subunit 1	yes	yes	4;5	0.0018505	86.182	By MS/MS	By MS/MS	By matching	By MS/MS	By matching	By matching	2	2	2	2	2	2	111440000	31392000	17629000	24501000	13295000	17249000	7374300
AGASGGAYEHRYVEL	15	1578.74	P31943	P31943	365	379	HNRNPH1	Heterogeneous nuclear ribonucleoprotein H;Heterogeneous nuclear ribonucleoprotein H, N-terminally processed	yes	yes	3	0.030176	62.378	By matching			By MS/MS	By matching	By matching	1			1	1	1	7508500	2290000	0	0	1513000	2024400	1681100
AGDKGYLTKEDL	12	1308.66	P60903	P60903	20	31	S100A10	Protein S100-A10	yes	yes	2;3	3.0126e-16	195.85		By MS/MS	By MS/MS	By MS/MS	By MS/MS	By MS/MS		2	2	2	2	1	44063000	0	6764600	13503000	12477000	6200100	5118600
AGEEDAGGPERPGDVVN	17	1667.74	E7EQL1;Q6P4F2	E7EQL1	56	72	FDX1L	Adrenodoxin-like protein, mitochondrial	yes	no	2	0.0022746	126.83				By MS/MS	By MS/MS	By MS/MS				1	1	1	10601000	0	0	0	3596200	4205700	2798700
AGEFIRASGVEA	12	1205.6	P30040	P30040	165	176	ERP29	Endoplasmic reticulum resident protein 29	yes	yes	2	0.0027104	107.06	By matching	By matching	By MS/MS	By MS/MS	By MS/MS	By MS/MS	1	1	1	2	1	1	18126000	3366700	3222400	3224600	357180	4419800	3535000
AGEFIRASGVEARQA	15	1560.8	P30040	P30040	165	179	ERP29	Endoplasmic reticulum resident protein 29	yes	yes	3	0.0021457	125.41	By MS/MS	By MS/MS		By MS/MS			1	1		1			47611000	18882000	9969500	0	18759000	0	0
AGEFIRASGVEARQALL	17	1786.97	P30040	P30040	165	181	ERP29	Endoplasmic reticulum resident protein 29	yes	yes	3	0.0047146	89.846				By MS/MS	By MS/MS					1	1		4957500	0	0	0	1984200	2973400	0
AGEKVEKPDTK	11	1200.63	Q02878	Q02878	2	12	RPL6	60S ribosomal protein L6	yes	yes	3	0.026231	81.565	By matching	By MS/MS	By matching	By matching		By matching	2	2	2	1		2	25495000	7881800	5851800	6125600	365100	0	5271100
AGEKVEKPDTKEKKPEAK	18	2011.1	Q02878	Q02878	2	19	RPL6	60S ribosomal protein L6	yes	yes	4;5	4.5591e-07	162.76	By MS/MS	By MS/MS	By MS/MS	By MS/MS	By MS/MS	By matching	2	2	2	2	2	2	177450000	30286000	34613000	28789000	24767000	21937000	37059000
AGELTEDEVER	11	1246.57	P62269	P62269	56	66	RPS18	40S ribosomal protein S18	yes	yes	2	2.1915e-06	163.88	By matching			By MS/MS	By MS/MS	By MS/MS	1			1	1	1	69374000	4483900	0	0	25641000	27601000	11649000
AGEMGQNEPDQGGQRG	16	1629.68	Q99714	Q99714	133	148	HSD17B10	3-hydroxyacyl-CoA dehydrogenase type-2	yes	yes	2	0.0078082	82.171				By MS/MS	By MS/MS					1	1		2875400	0	0	0	1235600	1639800	0
AGFNKLGL	8	818.465	P14927	P14927	25	32	UQCRB	Cytochrome b-c1 complex subunit 7	yes	yes	2	1.6261e-22	177.23	By MS/MS			By MS/MS			1			1			8136500	0	0	0	8136500	0	0
AGGHKLGLGLEFQA	14	1396.75	P21796	P21796	270	283	VDAC1	Voltage-dependent anion-selective channel protein 1	yes	yes	2;3	8.9352e-07	174.24	By MS/MS	By MS/MS	By MS/MS	By MS/MS	By MS/MS	By MS/MS	2	2	2	2	1	1	767170000	257490000	31893000	452660000	17260000	2867200	5002600
AGGHKVGLALELEA	14	1363.75	P45880	P45880	281	294	VDAC2	Voltage-dependent anion-selective channel protein 2	yes	yes	2;3	0.00083584	106.62	By matching	By MS/MS	By MS/MS	By matching			2	2	2	1			58441000	952780	8862600	45216000	3410500	0	0
AGGLSSAYGGLTSPGLSY	18	1656.8	CON__P05787;P05787;CON__H-INV:HIT000292931	CON__P05787	420	437	KRT8	Keratin, type II cytoskeletal 8	yes	no	2	5.6977e-22	199.68	By matching			By MS/MS			1			1			8288600	1607900	0	0	6680700	0	0		+
AGGQWRLQQGL	11	1212.64	Q86TS9	Q86TS9	23	33	MRPL52	39S ribosomal protein L52, mitochondrial	yes	yes	2	3.3588e-05	149.91				By MS/MS						1			7578400	0	0	0	7578400	0	0
AGGRGSYGDLGGPIITT	17	1590.8	P61978	P61978	374	390	HNRNPK	Heterogeneous nuclear ribonucleoprotein K	yes	yes	2	0.0045758	90.731				By MS/MS						1			3694900	0	0	0	3694900	0	0
AGGRGSYGDLGGPIITTQV	19	1817.93	P61978	P61978	374	392	HNRNPK	Heterogeneous nuclear ribonucleoprotein K	yes	yes	2	3.9745e-10	164.88	By MS/MS	By MS/MS	By MS/MS	By MS/MS	By MS/MS		1	1	1	1	1		36456000	7919300	7531700	8130300	5227700	7647300	0
AGGTRGSNHARIDAAEGPSDIPD	23	2263.06	P42771	P42771	134	156	CDKN2A	Cyclin-dependent kinase inhibitor 2A	yes	yes	3;4	0.0019366	89.483	By MS/MS	By MS/MS	By MS/MS	By MS/MS	By MS/MS	By MS/MS	2	2	2	2	2	1	987290000	98396000	209900000	130880000	210480000	255290000	82343000
AGIDSSSPEVKGY	13	1308.62	Q15365	Q15365	258	270	PCBP1	Poly(rC)-binding protein 1	yes	yes	2	0.016068	77.379				By MS/MS						1			2389500	0	0	0	2389500	0	0
AGIDSSSPEVKGYWA	15	1565.74	Q15365	Q15365	258	272	PCBP1	Poly(rC)-binding protein 1	yes	yes	2	0.0020598	102.4				By MS/MS						1			3733400	0	0	0	3733400	0	0
AGKQAVSASGKWLD	14	1416.74	P14927	P14927	2	15	UQCRB	Cytochrome b-c1 complex subunit 7	yes	yes	2	0.0021951	96.464					By MS/MS						1		0	0	0	0	0	0	0
AGKQAVSASGKWLDGIRKW	19	2057.12	P14927	P14927	2	20	UQCRB	Cytochrome b-c1 complex subunit 7	yes	yes	3;4	1.7128e-35	214.59	By MS/MS	By MS/MS	By MS/MS	By MS/MS	By MS/MS	By MS/MS	2	2	1	2	2	1	198530000	29177000	26959000	2340400	30592000	104650000	4811000
AGKQAVSASGKWLDGIRKWYY	21	2383.24	P14927	P14927	2	22	UQCRB	Cytochrome b-c1 complex subunit 7	yes	yes	4	0.0048733	75.064				By MS/MS						1			5748100	0	0	0	5748100	0	0
AGKQAVSASGKWLDGIRKWYYNA	23	2568.32	P14927	P14927	2	24	UQCRB	Cytochrome b-c1 complex subunit 7	yes	yes	3;4	1.5013e-55	225.39				By MS/MS	By MS/MS	By MS/MS				2	1	1	38235000	0	0	0	29100000	5318600	3816300
AGLATDVQTV	10	973.508	P49720	P49720	54	63	PSMB3	Proteasome subunit beta type-3	yes	yes	2	0.0025575	126.28				By MS/MS						1			2137200	0	0	0	2137200	0	0
AGLATDVQTVAQRLKFR	17	1873.05	P49720	P49720	54	70	PSMB3	Proteasome subunit beta type-3	yes	yes	4	0.00021745	141.85				By MS/MS						1			2760500	0	0	0	2760500	0	0
AGLGHPAAFGRATHAVVR	18	1786.97	O94760	O94760	2	19	DDAH1	N(G),N(G)-dimethylarginine dimethylaminohydrolase 1	yes	yes	4	0.015821	68.243	By MS/MS	By matching	By matching	By MS/MS	By matching	By matching	1	1	1	1	1	1	144350000	32012000	15733000	29278000	27038000	18340000	21954000
AGLNSLEAVKR	11	1156.66	P67936	P67936	2	12	TPM4	Tropomyosin alpha-4 chain	yes	yes	2	0.043928	76.143				By MS/MS						1			0	0	0	0	0	0	0
AGLNSLEAVKRKIQ	14	1525.89	P67936	P67936	2	15	TPM4	Tropomyosin alpha-4 chain	yes	yes	3	0.0036125	92.039						By MS/MS						1	3850000	0	0	0	0	0	3850000
AGNPKATPPQIVNGDQ	16	1605.81	Q9H299	Q9H299	54	69	SH3BGRL3	SH3 domain-binding glutamic acid-rich-like protein 3	yes	yes	2	0.0010883	139.46		By MS/MS			By MS/MS	By matching		1			1	1	24083000	0	5974000	0	0	13811000	4297700
AGPTALLAH	9	849.471	Q99497	Q99497	107	115	PARK7	Protein deglycase DJ-1	yes	yes	2	0.041211	97.596	By matching	By MS/MS		By MS/MS			1	1		1			26608000	10010000	9441400	0	7156200	0	0
AGPTALLAHEI	11	1091.6	Q99497	Q99497	107	117	PARK7	Protein deglycase DJ-1	yes	yes	2	5.0334e-44	234.91	By MS/MS	By MS/MS	By MS/MS	By MS/MS	By MS/MS	By MS/MS	1	1	1	2	2	2	78770000	14360000	2445600	1375300	38256000	1845400	20489000
AGPTALLAHEIGFGSKVTTH	20	2006.06	Q99497	Q99497	107	126	PARK7	Protein deglycase DJ-1	yes	yes	4	0.0026707	93.269	By MS/MS	By matching	By MS/MS			By matching	1	1	2			1	32011000	12125000	6510300	11664000	0	0	1711400
AGPVRGVGGPSQQ	13	1208.63	P63162;P14678	P63162	128	140	SNRPN;SNRPB	Small nuclear ribonucleoprotein-associated protein N;Small nuclear ribonucleoprotein-associated proteins B and B	yes	no	2	0.0029	99.174	By MS/MS	By MS/MS	By matching	By matching	By MS/MS	By matching	1	1	1	1	1	1	22606000	5754200	6097800	2395500	2588900	4143400	1625700
AGQAFRKF	8	923.498	P61604;S4R3N1	P61604	2	9	HSPE1;HSPE1-MOB4	10 kDa heat shock protein, mitochondrial	yes	no	2	0.02195	135.87	By MS/MS	By MS/MS	By MS/MS	By MS/MS	By MS/MS	By MS/MS	2	1	3	3	5	2	1621500000	192390000	229640000	234870000	308300000	437040000	219240000
AGQAFRKFL	9	1036.58	P61604;S4R3N1	P61604	2	10	HSPE1;HSPE1-MOB4	10 kDa heat shock protein, mitochondrial	yes	no	2	1.9838e-10	182.26	By MS/MS	By MS/MS	By MS/MS	By MS/MS	By MS/MS	By MS/MS	1	1	1	2	1	1	1809900000	186210000	236760000	15025000	352220000	955700000	63960000
AGQAFRKFLP	10	1133.63	P61604;S4R3N1	P61604	2	11	HSPE1;HSPE1-MOB4	10 kDa heat shock protein, mitochondrial	yes	no	2	0.043964	95.531				By MS/MS						1			0	0	0	0	0	0	0
AGQAFRKFLPLFD	13	1508.81	P61604;S4R3N1	P61604	2	14	HSPE1;HSPE1-MOB4	10 kDa heat shock protein, mitochondrial	yes	no	2	2.5282e-06	171.63	By matching	By MS/MS		By MS/MS	By matching	By matching	1	1		1	1	1	15494000	2665600	3303100	0	5910800	1396200	2218200
AGQAFRKFLPLFDR	14	1664.92	P61604;S4R3N1	P61604	2	15	HSPE1;HSPE1-MOB4	10 kDa heat shock protein, mitochondrial	yes	no	3	1.3861e-16	193.51	By MS/MS	By MS/MS	By matching	By MS/MS	By MS/MS	By MS/MS	1	1	1	1	1	1	28575000	4624900	4693700	2447800	7667900	3569300	5571100
AGQAFRKFLPLFDRV	15	1763.98	P61604;S4R3N1	P61604	2	16	HSPE1;HSPE1-MOB4	10 kDa heat shock protein, mitochondrial	yes	no	2;3	2.233e-48	237.49	By MS/MS	By MS/MS	By MS/MS	By MS/MS		By MS/MS	2	3	2	2		2	232920000	30810000	37542000	26088000	101080000	0	37406000
AGQAFRKFLPLFDRVL	16	1877.07	P61604;S4R3N1	P61604	2	17	HSPE1;HSPE1-MOB4	10 kDa heat shock protein, mitochondrial	yes	no	3	2.4532e-37	227.67	By matching	By MS/MS	By matching	By MS/MS	By matching	By matching	1	1	1	1	1	1	35390000	1474100	22470000	1576400	6561200	1889100	1419800
AGQAFRKFLPLFDRVLV	17	1976.14	P61604;S4R3N1	P61604	2	18	HSPE1;HSPE1-MOB4	10 kDa heat shock protein, mitochondrial	yes	no	3	8.9235e-07	164.79			By matching	By MS/MS	By matching	By matching			1	1	1	1	8528700	0	0	735450	5689300	1041300	1062600
AGQAFRKFLPLFDRVLVE	18	2105.18	P61604;S4R3N1	P61604	2	19	HSPE1;HSPE1-MOB4	10 kDa heat shock protein, mitochondrial	yes	no	3	5.9489e-41	218.11		By MS/MS	By matching	By MS/MS	By matching	By matching		1	1	1	1	1	56728000	0	33484000	2283900	16389000	2454800	2116400
AGQAFRKFLPLFDRVLVER	19	2261.28	P61604;S4R3N1	P61604	2	20	HSPE1;HSPE1-MOB4	10 kDa heat shock protein, mitochondrial	yes	no	3;4	5.551e-74	250.94	By MS/MS	By MS/MS	By MS/MS	By MS/MS	By MS/MS	By MS/MS	2	2	2	2	1	2	135830000	19029000	22137000	17583000	45651000	14059000	17371000
AGQAFRKFLPLFDRVLVERS	20	2348.31	P61604;S4R3N1	P61604	2	21	HSPE1;HSPE1-MOB4	10 kDa heat shock protein, mitochondrial	yes	no	3;4	1.1709e-46	222.92	By MS/MS	By MS/MS	By MS/MS	By MS/MS	By MS/MS	By MS/MS	2	2	2	2	2	2	502020000	66706000	79336000	49729000	165910000	68873000	71474000
AGQAFRKFLPLFDRVLVERSAAETV	25	2819.54	P61604;S4R3N1	P61604	2	26	HSPE1;HSPE1-MOB4	10 kDa heat shock protein, mitochondrial	yes	no	4	9.7262e-64	227.49				By MS/MS	By matching					1	1		19007000	0	0	0	8468500	10538000	0
AGQEEPGTPPSSP	13	1252.56	P13051	P13051	53	65	UNG	Uracil-DNA glycosylase	yes	yes	2	0.0005859	125.83				By MS/MS	By MS/MS	By MS/MS				1	1	1	10547000	0	0	0	3764500	4455300	2327300
AGRKLALKTIDW	12	1370.8	O75947	O75947	2	13	ATP5H	ATP synthase subunit d, mitochondrial	yes	yes	2;3	1.9932e-07	142.43	By MS/MS	By MS/MS	By MS/MS	By MS/MS	By MS/MS	By MS/MS	2	2	1	2	2	2	269360000	27135000	26364000	15406000	104150000	30511000	65792000
AGRKLALKTIDWV	13	1469.87	O75947	O75947	2	14	ATP5H	ATP synthase subunit d, mitochondrial	yes	yes	3	0.00041814	121.04	By MS/MS	By matching		By MS/MS	By MS/MS	By MS/MS	1	1		1	1	1	22661000	0	1569200	0	0	16978000	4114100
AGRKLALKTIDWVA	14	1540.91	O75947	O75947	2	15	ATP5H	ATP synthase subunit d, mitochondrial	yes	yes	3	0.0015783	99.011	By MS/MS	By MS/MS		By matching	By MS/MS		1	1		1	1		15638000	3170400	1726200	0	765680	9975200	0
AGRKLALKTIDWVAF	15	1687.98	O75947	O75947	2	16	ATP5H	ATP synthase subunit d, mitochondrial	yes	yes	3	0.0019982	116.93	By matching			By MS/MS			1			1			13743000	259030	0	0	13484000	0	0
AGRNFRNPLAK	11	1242.69	P06733	P06733	424	434	ENO1	Alpha-enolase	yes	yes	3;4	0.0020445	123.63	By MS/MS	By MS/MS	By MS/MS	By matching	By matching	By matching	2	2	2	2	2	2	656230000	211170000	209650000	160810000	24521000	29077000	20991000
AGSEEDDEVVA	11	1119.46	Q9UMS0	Q9UMS0	161	171	NFU1	NFU1 iron-sulfur cluster scaffold homolog, mitochondrial	yes	yes	2	0.011579	98.299	By matching	By matching	By matching	By MS/MS	By MS/MS	By MS/MS	1	1	1	1	1	1	44827000	4225000	4436500	3589300	13616000	10138000	8821600
AGSSTGGGGVGETKV	15	1262.61	O14641	O14641	2	16	DVL2	Segment polarity protein dishevelled homolog DVL-2	yes	yes	2	0.0033085	92.943	By MS/MS	By matching	By MS/MS	By MS/MS	By MS/MS	By MS/MS	1	1	1	1	1	1	31211000	6920400	5629100	5641200	4786900	4461700	3772100
AGSVHSPSTSMATSSQ	16	1533.67	O14519	O14519	19	34	CDK2AP1	Cyclin-dependent kinase 2-associated protein 1	yes	yes	2	0.0098115	78.342					By MS/MS						1		2036000	0	0	0	0	2036000	0
AGSVHSPSTSMATSSQY	17	1696.74	O14519	O14519	19	35	CDK2AP1	Cyclin-dependent kinase 2-associated protein 1	yes	yes	2	1.5807e-05	152.62	By MS/MS	By matching	By matching	By MS/MS	By matching		1	1	1	1	1		15980000	4384900	2817200	1452500	3442900	3883000	0
AGVLKKTTGL	10	986.612	Q16718	Q16718	2	11	NDUFA5	NADH dehydrogenase [ubiquinone] 1 alpha subcomplex subunit 5	yes	yes	2	0.0074982	110.76			By matching			By MS/MS			1			1	3631800	0	0	2187400	0	0	1444400
AGVLKKTTGLVGL	13	1255.79	Q16718	Q16718	2	14	NDUFA5	NADH dehydrogenase [ubiquinone] 1 alpha subcomplex subunit 5	yes	yes	2	0.00024079	123.75				By MS/MS	By MS/MS	By MS/MS				1	1	1	23408000	0	0	0	23408000	0	0
AGVLKKTTGLVGLA	14	1326.82	Q16718	Q16718	2	15	NDUFA5	NADH dehydrogenase [ubiquinone] 1 alpha subcomplex subunit 5	yes	yes	2	0.0019276	97.813				By MS/MS	By MS/MS					1	2		10104000	0	0	0	4072500	6031400	0
AGVLKKTTGLVGLAV	15	1425.89	Q16718	Q16718	2	16	NDUFA5	NADH dehydrogenase [ubiquinone] 1 alpha subcomplex subunit 5	yes	yes	2	0.00032729	102.53				By MS/MS		By MS/MS				1		1	12476000	0	0	0	12476000	0	0
AGVNVEPFWPGLFA	14	1502.76	P05386	P05386	35	48	RPLP1	60S acidic ribosomal protein P1	yes	yes	2	0.0007501	153.97				By MS/MS						1			11758000	0	0	0	11758000	0	0
AGVSFSGHRL	10	1029.54	Q16643	Q16643	2	11	DBN1	Drebrin	yes	yes	2	0.043824	87.308			By matching	By matching	By MS/MS				1	1	1		9734700	0	0	1505400	4501900	3727300	0
AGWNAYIDNL	10	1135.53	P07737;CON__P02584	P07737	2	11	PFN1	Profilin-1	yes	no	2	0.003005	122.18				By MS/MS						1			17578000	0	0	0	17578000	0	0
AHAWPSPYKDYEVKKEGS	18	2091.01	Q8NFJ5	Q8NFJ5	340	357	GPRC5A	Retinoic acid-induced protein 3	yes	yes	4	0.0096827	76.586		By MS/MS	By MS/MS	By matching	By matching	By matching		1	1	1	1	1	15408000	0	3014100	2916900	4413400	1859400	3204100
AHEIGFGSKVTTH	13	1382.69	Q99497	Q99497	114	126	PARK7	Protein deglycase DJ-1	yes	yes	4	0.018982	74.46	By matching	By MS/MS		By matching	By MS/MS		1	1		1	1		15076000	4575800	4364800	0	3807600	2327400	0
AHEKIWFDKF	10	1319.67	P29692	P29692	7	16	EEF1D	Elongation factor 1-delta	yes	yes	3	0.00016099	150.33				By MS/MS						1			11961000	0	0	0	11961000	0	0
AHELPKYGVKVG	12	1296.72	P46777	P46777	80	91	RPL5	60S ribosomal protein L5	yes	yes	3	0.044344	64.121	By MS/MS	By matching	By matching	By matching			1	1	1	1			26916000	3916500	9993700	9069300	3936800	0	0
AHELPKYGVKVGLTNY	16	1787.96	P46777	P46777	80	95	RPL5	60S ribosomal protein L5	yes	yes	3;4	6.3112e-05	158.17	By MS/MS	By MS/MS	By MS/MS				2	2	2				59116000	12025000	22300000	24791000	0	0	0
AHESVVKSEDF	11	1246.58	P13073	P13073	23	33	COX4I1	Cytochrome c oxidase subunit 4 isoform 1, mitochondrial	yes	yes	2;3	0.023016	85.377	By matching	By MS/MS	By matching	By matching	By MS/MS	By MS/MS	1	2	1	1	2	2	67874000	7843900	6783500	7333300	15575000	18198000	12140000
AHKQIYYSDKY	11	1414.69	P33552	P33552	2	12	CKS2	Cyclin-dependent kinases regulatory subunit 2	yes	yes	2;3	0.00011193	139.86	By matching	By matching	By matching	By matching	By MS/MS	By MS/MS	1	1	2	2	2	1	106720000	19633000	32049000	9139700	22202000	23696000	0
AHKQIYYSDKYFDEHY	16	2105.95	P33552	P33552	2	17	CKS2	Cyclin-dependent kinases regulatory subunit 2	yes	yes	4	0.00060653	145.69	By matching	By matching		By MS/MS		By MS/MS	1	1		1		1	36746000	10172000	16423000	0	2946000	0	7205300
AHKQIYYSDKYFDEHYEY	18	2398.05	P33552	P33552	2	19	CKS2	Cyclin-dependent kinases regulatory subunit 2	yes	yes	4	0.001485	120.9	By matching	By MS/MS	By MS/MS	By MS/MS		By MS/MS	1	1	1	1		1	61162000	536270	42575000	7951200	7095900	0	3003400
AHKQIYYSDKYFDEHYEYRHVML	23	3034.41	P33552	P33552	2	24	CKS2	Cyclin-dependent kinases regulatory subunit 2	yes	yes	5	1.1251e-05	112.88	By MS/MS	By MS/MS	By matching	By MS/MS	By matching		1	1	1	1	1		8966000	567130	546260	322810	6991400	538320	0
AHVVLRKADIDLTK	14	1577.93	P62269	P62269	41	54	RPS18	40S ribosomal protein S18	yes	yes	4	0.0042096	89.992	By matching	By MS/MS	By MS/MS	By matching	By matching		1	1	1	1	1		37395000	3350000	17446000	9184200	4306500	3108300	0
AIAEAEERGELA	12	1257.62	CON__Q3KNV1;CON__P08729;P08729	CON__Q3KNV1	335	346	KRT7	Keratin, type II cytoskeletal 7	yes	no	2	0.001752	112.75				By MS/MS	By MS/MS	By MS/MS				1	1	1	15390000	0	0	0	6604500	6721600	2063800		+
AIAENESKARVR	12	1342.73	Q9BWJ5	Q9BWJ5	54	65	SF3B5	Splicing factor 3B subunit 5	yes	yes	4	0.015747	79.82	By MS/MS	By MS/MS	By MS/MS	By matching	By matching	By matching	1	1	1	1	1	1	19580000	2931500	3504000	4662200	2347100	3093700	3041200
AIAESGVERQV	11	1157.6	P28072	P28072	212	222	PSMB6	Proteasome subunit beta type-6	yes	yes	2	0.019115	89.886	By matching	By MS/MS	By matching	By matching			1	1	1	1			16741000	4922200	4063300	3736700	4018900	0	0
AIAESGVERQVLLGDQI	17	1796.96	P28072	P28072	212	228	PSMB6	Proteasome subunit beta type-6	yes	yes	2	3.1168e-23	198.23				By MS/MS	By MS/MS					1	1		6603700	0	0	0	6603700	0	0
AIAESGVERQVLLGDQIPKFAV	22	2339.28	P28072	P28072	212	233	PSMB6	Proteasome subunit beta type-6	yes	yes	3	1.5769e-07	136.62			By matching	By MS/MS	By MS/MS				1	1	1		25998000	0	0	1706100	19708000	4583800	0
AIAESGVERQVLLGDQIPKFAVA	23	2410.32	P28072	P28072	212	234	PSMB6	Proteasome subunit beta type-6	yes	yes	3	0.0042688	72.532				By MS/MS						1			3990500	0	0	0	3990500	0	0
AIESIAVAATPIPKL	15	1492.89	P53634	P53634	449	463	CTSC	Dipeptidyl peptidase 1;Dipeptidyl peptidase 1 exclusion domain chain;Dipeptidyl peptidase 1 heavy chain;Dipeptidyl peptidase 1 light chain	yes	yes	2	0.0024848	129.34				By MS/MS						1			1506600	0	0	0	1506600	0	0
AIESPAVAAPAYSR	14	1401.73	P04792	P04792	62	75	HSPB1	Heat shock protein beta-1	yes	yes	2	0.001079	100.72	By MS/MS	By matching	By MS/MS	By MS/MS	By MS/MS	By MS/MS	1	1	1	1	1	1	37254000	9121100	3988000	6182000	4754800	6874200	6333700
AIESPAVAAPAYSRALSRQL	20	2070.12	P04792	P04792	62	81	HSPB1	Heat shock protein beta-1	yes	yes	3	0.0087678	69.148				By matching	By matching	By MS/MS				1	1	1	13997000	0	0	0	5544900	3863200	4589000
AIGTGKTATPQQ	12	1171.62	P60174	P60174	207	218	TPI1	Triosephosphate isomerase	yes	yes	2	0.045217	74.464	By MS/MS						1						0	0	0	0	0	0	0
AIGTGKTATPQQA	13	1242.66	P60174	P60174	207	219	TPI1	Triosephosphate isomerase	yes	yes	2	0.00074032	120.68	By MS/MS	By MS/MS	By MS/MS	By MS/MS	By MS/MS	By MS/MS	1	1	1	1	1	1	42394000	11778000	11078000	9565100	3260100	4378100	2334800
AIGTGKTATPQQAQEVHEKL	20	2106.11	P60174	P60174	207	226	TPI1	Triosephosphate isomerase	yes	yes	4	0.020281	58.49	By matching	By MS/MS	By matching	By matching		By matching	1	1	1	1		1	18427000	5657800	3773900	3212100	3912000	0	1871000
AIHNPNLPTTLPVNSQNIQPVRY	23	2585.37	Q13887	Q13887	337	359	KLF5	Krueppel-like factor 5	yes	yes	3	0.0019083	89.663	By matching	By MS/MS					1	1					10500000	6340800	4159500	0	0	0	0
AIKKKDELERVA	12	1398.82	P46782	P46782	189	200	RPS5	40S ribosomal protein S5;40S ribosomal protein S5, N-terminally processed	yes	yes	3	0.028515	70.889	By matching	By MS/MS	By MS/MS	By matching	By matching	By matching	1	1	1	1	1	1	33602000	5981600	8156900	12801000	3197300	2278900	1185400
AIKKKDELERVAK	13	1526.91	P46782	P46782	189	201	RPS5	40S ribosomal protein S5;40S ribosomal protein S5, N-terminally processed	yes	yes	4	0.0014422	99.941	By matching	By MS/MS	By MS/MS	By matching			1	1	1	1			17951000	2471000	3514600	11017000	948540	0	0
AIKKKDELERVAKSN	15	1727.99	P46782	P46782	189	203	RPS5	40S ribosomal protein S5;40S ribosomal protein S5, N-terminally processed	yes	yes	4	0.0288	63.29	By MS/MS	By matching	By matching	By matching	By matching	By matching	1	1	1	1	1	1	63319000	12725000	16421000	22557000	3916600	5330900	2367700
AIKKKDELERVAKSNR	16	1884.09	P46782	P46782	189	204	RPS5	40S ribosomal protein S5;40S ribosomal protein S5, N-terminally processed	yes	yes	3;4;5;6	6.7067e-19	200.69	By MS/MS	By MS/MS	By MS/MS	By MS/MS	By MS/MS	By MS/MS	3	3	4	3	3	3	2317700000	423750000	818310000	762480000	103630000	134380000	75139000
AIKPGTSVEYL	11	1176.64	Q96AT9;Q2QD12	Q96AT9	118	128	RPE;RPEL1	Ribulose-phosphate 3-epimerase;Ribulose-phosphate 3-epimerase-like protein 1	yes	no	2	0.0021152	116.05				By MS/MS	By MS/MS					1	1		15032000	0	0	0	1646200	13386000	0
AINTEFKNTRTNE	13	1536.75	P08670	P08670	91	103	VIM	Vimentin	yes	yes	2;3	0.00090877	101.89		By matching		By MS/MS	By MS/MS	By MS/MS		1		2	2	2	46736000	0	6037600	0	13372000	18760000	8566400
AIPRGTPGPPPAHGA	15	1394.74	Q15654	Q15654	22	36	TRIP6	Thyroid receptor-interacting protein 6	yes	yes	3	0.041999	59.116		By matching	By matching	By matching	By MS/MS	By matching		1	1	1	1	1	25510000	0	7970900	4354500	4600700	5480500	3103400
AIPTAVNLADSRTPAAA	17	1637.87	Q9UQ35	Q9UQ35	2249	2265	SRRM2	Serine/arginine repetitive matrix protein 2	yes	yes	2	0.010512	76.143	By MS/MS		By matching	By matching	By matching	By MS/MS	1		1	1	1	1	217440000	38996000	0	48565000	56627000	38702000	34551000
AIQDLWQWRKSL	12	1542.83	P06748	P06748	283	294	NPM1	Nucleophosmin	yes	yes	2;3	0.0047964	109.24		By matching	By MS/MS	By MS/MS				1	2	1			6168000	0	686300	295980	5185700	0	0
AIRRMGESDDSILR	14	1617.83	P63220	P63220	58	71	RPS21	40S ribosomal protein S21	yes	yes	4	0.029681	65.805	By matching	By matching	By matching	By matching	By matching	By MS/MS	1	1	1	1	1	1	26473000	4314600	2665300	2807500	5937300	6654500	4093800
AIRRMGESDDSILRL	15	1730.91	P63220	P63220	58	72	RPS21	40S ribosomal protein S21	yes	yes	3;4	0.0021582	132.23		By MS/MS	By MS/MS	By MS/MS	By MS/MS	By MS/MS		1	2	2	2	2	79871000	0	27816000	11142000	13369000	16710000	10835000
AIRRMGESDDSILRLA	16	1801.95	P63220	P63220	58	73	RPS21	40S ribosomal protein S21	yes	yes	3	0.0047411	88.319		By matching		By MS/MS	By MS/MS			1		1	1		12695000	0	285070	0	10008000	2401100	0
AIRVTNPNAR	10	1110.63	P62910	P62910	119	128	RPL32	60S ribosomal protein L32	yes	yes	3	0.02357	98.254	By matching		By MS/MS			By matching	1		1			1	29539000	13419000	0	13932000	0	0	2187700
AIRVTNPNARLRSEENE	17	1968.01	P62910	P62910	119	135	RPL32	60S ribosomal protein L32	yes	yes	3;4	0.0014117	132.44	By MS/MS	By MS/MS	By MS/MS	By MS/MS	By MS/MS	By MS/MS	2	2	2	2	2	2	4845000000	1133700000	1608100000	1410000000	279700000	269860000	143690000
AISTEKIKAKYPDYEVTWANDGY	23	2661.3	Q9NRX4	Q9NRX4	103	125	PHPT1	14 kDa phosphohistidine phosphatase	yes	yes	3;4	7.5728e-12	147.67	By MS/MS	By matching		By MS/MS	By MS/MS	By MS/MS	1	1		2	1	2	32955000	544100	281920	0	30269000	633780	1226800
AIVEALNGKEVAAQVKAPLVLKD	23	2375.38	Q99497	Q99497	167	189	PARK7	Protein deglycase DJ-1	yes	yes	3;4	2.1854e-20	174.53	By MS/MS	By MS/MS	By MS/MS	By MS/MS	By MS/MS	By MS/MS	2	2	1	2	2	2	253620000	60543000	28358000	7172800	73995000	31694000	51858000
AIVGYKDSPSVWAAVPGKTF	20	2092.1	P07737;CON__P02584	P07737	21	40	PFN1	Profilin-1	yes	no	3	0.03349	64.249					By MS/MS						1		0	0	0	0	0	0	0
AKAAAIGIDLGTTY	14	1363.73	P0DMV9;P0DMV8	P0DMV9	2	15	HSPA1B;HSPA1A	Heat shock 70 kDa protein 1B;Heat shock 70 kDa protein 1A	yes	no	2	0.0019146	103.69				By MS/MS						1			0	0	0	0	0	0	0
AKADGIVSKNF	11	1148.62	P63220	P63220	73	83	RPS21	40S ribosomal protein S21	yes	yes	2	6.561e-44	232.21	By MS/MS	By MS/MS	By MS/MS	By MS/MS	By MS/MS	By MS/MS	1	1	1	1	1	1	4449400000	1088200000	916640000	540640000	597930000	828500000	477510000
AKAKELATKLG	11	1128.69	P62424	P62424	256	266	RPL7A	60S ribosomal protein L7a	yes	yes	3	0.0021196	115.57	By matching	By MS/MS	By MS/MS	By MS/MS	By MS/MS	By MS/MS	1	1	1	1	1	1	101080000	27980000	24881000	18506000	10416000	13103000	6195600
AKAKSRSSRAGLQFPVGRVH	20	2151.21	Q93077;Q7L7L0;Q6FI13;Q9BTM1;Q16777;Q8IUE6	Q93077	13	32	HIST1H2AC;HIST3H2A;HIST2H2AA3;H2AFJ;HIST2H2AC;HIST2H2AB	Histone H2A type 1-C;Histone H2A type 3;Histone H2A type 2-A;Histone H2A.J;Histone H2A type 2-C;Histone H2A type 2-B	no	no	5	0.0057466	78.021	By matching	By matching	By MS/MS	By matching	By matching	By MS/MS	1	1	1	1	1	1	139430000	29672000	48565000	36214000	11942000	8239500	4797400
AKAQVARPGGDTI	13	1282.7	P49773	P49773	6	18	HINT1	Histidine triad nucleotide-binding protein 1	yes	yes	2	0.035107	66.056		By MS/MS						1					3063000	0	3063000	0	0	0	0
AKDDQLKVHGF	11	1256.65	P41567	P41567	103	113	EIF1	Eukaryotic translation initiation factor 1	yes	yes	2;3	1.2796e-05	153.1	By MS/MS	By MS/MS	By MS/MS	By MS/MS	By MS/MS	By MS/MS	3	3	2	2	2	2	793420000	44845000	155040000	96028000	193360000	190760000	113380000
AKDIGFIKLD	10	1118.63	P62273	P62273	47	56	RPS29	40S ribosomal protein S29	yes	yes	2	2.5813e-10	152.04				By MS/MS		By MS/MS				1		1	4141900	0	0	0	0	0	4141900
AKDVKFGADAR	11	1176.63	P10809	P10809	27	37	HSPD1	60 kDa heat shock protein, mitochondrial	yes	yes	3	0.0025223	113.24	By MS/MS	By MS/MS	By MS/MS	By matching	By matching	By matching	1	1	1	1	1	1	41860000	9691000	11662000	9996300	4073400	3630700	2806800
AKDVKFGADARAL	13	1360.75	P10809	P10809	27	39	HSPD1	60 kDa heat shock protein, mitochondrial	yes	yes	3;4	0.0093799	85.837	By MS/MS	By MS/MS	By MS/MS	By matching	By matching	By MS/MS	2	2	2	1	1	2	131790000	39594000	63369000	16813000	4659800	2480200	4871800
AKDVKFGADARALML	15	1604.87	P10809	P10809	27	41	HSPD1	60 kDa heat shock protein, mitochondrial	yes	yes	3	0.0019701	115.31	By matching		By matching	By MS/MS		By MS/MS	1		1	1		1	11012000	63413	0	54227	2733400	0	8161400
AKEAAEQDVEKKK	13	1472.78	P26373	P26373	199	211	RPL13	60S ribosomal protein L13	yes	yes	3;4	0.00052382	157.86	By MS/MS	By MS/MS	By MS/MS	By MS/MS	By MS/MS	By MS/MS	2	2	2	3	2	2	242600000	14204000	73412000	124620000	25288000	1922800	3153100
AKEARNVTMETE	12	1377.66	P49458	P49458	75	86	SRP9	Signal recognition particle 9 kDa protein	yes	yes	2;3	0.0011611	121.83	By MS/MS	By MS/MS	By MS/MS	By matching	By MS/MS	By MS/MS	2	2	2	2	2	2	72257000	10078000	20435000	14920000	11008000	9818400	5997300
AKELATKLG	9	929.555	P62424	P62424	258	266	RPL7A	60S ribosomal protein L7a	yes	yes	2	0.0069223	132.01	By MS/MS	By MS/MS	By matching	By MS/MS	By MS/MS	By matching	1	1	1	1	1	1	80381000	17627000	23457000	16705000	8542900	8314700	5734400
AKGAEEMETVIPVDVM	16	1717.83	Q99497	Q99497	11	26	PARK7	Protein deglycase DJ-1	yes	yes	2	0.0032705	127.17				By MS/MS						1			7816800	0	0	0	7816800	0	0
AKGDPKKPKGKMSAY	15	1604.87	O15347	O15347	2	16	HMGB3	High mobility group protein B3	yes	yes	3;4	0.0019519	113.4	By MS/MS	By MS/MS	By MS/MS	By matching	By MS/MS	By matching	3	3	3	2	3	3	251090000	34630000	74486000	120230000	3016300	9941500	8790800
AKGIRNVPY	9	1016.58	P62899	P62899	74	82	RPL31	60S ribosomal protein L31	yes	yes	2	0.0077327	129.39	By MS/MS	By matching	By MS/MS	By matching	By matching	By matching	1	1	1	1	1	1	516750000	136380000	222020000	124120000	15125000	11463000	7648000
AKGQPVAPYNTTQ	13	1373.69	Q96MH2;O94992	Q96MH2	133	145	HEXIM2;HEXIM1	Protein HEXIM2;Protein HEXIM1	yes	no	2	0.00090888	101.93			By MS/MS						1				1335300	0	0	1335300	0	0	0
AKHAVSEGTKAVTKY	15	1588.86	P06899;O60814;P57053;Q16778;P62807;Q8N257;Q96A08;A0A2R8Y619;Q93079;P23527;P58876;Q99877;P33778;Q99880	Q16778	108	122	HIST1H2BJ;HIST1H2BK;H2BFS;HIST2H2BE;HIST1H2BC;HIST3H2BB;HIST1H2BA;HIST1H2BH;HIST1H2BO;HIST1H2BD;HIST1H2BN;HIST1H2BB;HIST1H2BL	Histone H2B type 1-J;Histone H2B type 1-K;Histone H2B type F-S;Histone H2B type 2-E;Histone H2B type 1-C/E/F/G/I;Histone H2B type 3-B;Histone H2B type 1-A;Histone H2B type 1-H;Histone H2B type 1-O;Histone H2B type 1-D;Histone H2B type 1-N;Histone H2B type 1-B;Histone H2B type 1-L	no	no	4	0.0040034	88.427	By MS/MS	By matching	By MS/MS	By matching	By matching	By matching	1	1	1	1	1	1	117190000	21963000	56600000	28243000	6987300	369170	3032400
AKHAVSEGTKAVTKYTSSK	19	1992.06	Q16778;P62807;Q8N257;Q96A08;A0A2R8Y619;Q93079;P23527;P58876;Q99877;P33778;Q99880	Q16778	108	126	HIST2H2BE;HIST1H2BC;HIST3H2BB;HIST1H2BA;HIST1H2BH;HIST1H2BO;HIST1H2BD;HIST1H2BN;HIST1H2BB;HIST1H2BL	Histone H2B type 2-E;Histone H2B type 1-C/E/F/G/I;Histone H2B type 3-B;Histone H2B type 1-A;Histone H2B type 1-H;Histone H2B type 1-O;Histone H2B type 1-D;Histone H2B type 1-N;Histone H2B type 1-B;Histone H2B type 1-L	no	no	4	0.026968	57.989	By matching	By matching	By MS/MS	By matching	By matching	By matching	1	1	1	1	1	1	20608000	6241100	6127800	3382400	1812900	1734600	1309500
AKISSPTETER	11	1217.63	P31949	P31949	2	12	S100A11	Protein S100-A11;Protein S100-A11, N-terminally processed	yes	yes	2	0.0072577	104.52	By MS/MS	By matching	By MS/MS	By MS/MS	By matching	By matching	1	1	1	1	1	1	52295000	10466000	13561000	9310900	6087800	8458800	4410500
AKKEEIIKTLSKEEETKK	18	2131.21	P84098	P84098	179	196	RPL19	60S ribosomal protein L19	yes	yes	4;5	0.002371	98.175	By MS/MS	By matching	By MS/MS	By MS/MS	By MS/MS	By matching	2	2	2	2	2	1	126520000	14900000	16490000	18858000	26995000	43496000	5784400
AKKGGEKKKGRSAINEVVTREY	22	2447.36	P62899	P62899	4	25	RPL31	60S ribosomal protein L31	yes	yes	4;5	2.1071e-10	147.26	By MS/MS	By MS/MS	By MS/MS	By MS/MS	By MS/MS	By matching	2	2	2	2	2	2	897050000	204370000	285100000	315520000	35303000	39343000	17411000
AKKHNKKGLKKMQANNAKAM	20	2238.26	P47914	P47914	46	65	RPL29	60S ribosomal protein L29	yes	yes	4;5	1.5394e-09	153.72	By MS/MS	By MS/MS	By MS/MS		By matching	By matching	4	4	4		3	3	310580000	76184000	83214000	138310000	0	11272000	1603000
AKKPVMKGAKSGKGAVTSEALKD	23	2300.29	Q6P161	Q6P161	36	58	MRPL54	39S ribosomal protein L54, mitochondrial	yes	yes	4	0.0010379	95.195	By MS/MS	By matching	By matching	By matching	By MS/MS	By matching	1	1	1	1	1	1	33865000	6075600	10554000	1608600	4468800	7704200	3453600
AKPEVDPVENE	11	1225.58	Q9H0U6	Q9H0U6	32	42	MRPL18	39S ribosomal protein L18, mitochondrial	yes	yes	2	0.0067146	105.52		By matching	By matching	By matching	By MS/MS	By MS/MS		1	1	1	1	1	22130000	0	3595500	4539000	5266100	5711700	3018100
AKPEVDPVENEA	12	1296.62	Q9H0U6	Q9H0U6	32	43	MRPL18	39S ribosomal protein L18, mitochondrial	yes	yes	2	0.003086	104.82	By matching		By matching	By MS/MS	By MS/MS	By MS/MS	1		1	1	1	1	56362000	6986900	0	4992500	15671000	17347000	11365000
AKPRNQGGYGGSSSSSSY	18	1788.8	P09651;A0A2R8Y4L2	P09651	349	366	HNRNPA1	Heterogeneous nuclear ribonucleoprotein A1;Heterogeneous nuclear ribonucleoprotein A1, N-terminally processed	yes	no	2;3	3.4067e-84	262.07	By MS/MS	By MS/MS	By MS/MS	By MS/MS	By MS/MS	By MS/MS	2	2	2	2	2	2	2472000000	713810000	820320000	734510000	94945000	72453000	35977000
AKPRNQGGYGGSSSSSSYGSG	21	1989.88	P09651;A0A2R8Y4L2	P09651	349	369	HNRNPA1	Heterogeneous nuclear ribonucleoprotein A1;Heterogeneous nuclear ribonucleoprotein A1, N-terminally processed	yes	no	3	2.516e-05	113.88	By MS/MS	By MS/MS	By MS/MS	By MS/MS		By matching	1	1	1	1		1	163960000	36708000	55585000	38014000	19903000	0	13751000
AKPRNQGGYGGSSSSSSYGSGR	22	2145.98	P09651;A0A2R8Y4L2	P09651	349	370	HNRNPA1	Heterogeneous nuclear ribonucleoprotein A1;Heterogeneous nuclear ribonucleoprotein A1, N-terminally processed	yes	no	3;4	0.00023985	101.94	By MS/MS	By MS/MS	By MS/MS	By MS/MS	By matching	By matching	2	2	2	2	2	2	64942000	8953600	15099000	19144000	7389100	8526300	5830300
AKPRNQGGYGGSSSSSSYGSGRR	23	2302.08	P09651;A0A2R8Y4L2	P09651	349	371	HNRNPA1	Heterogeneous nuclear ribonucleoprotein A1;Heterogeneous nuclear ribonucleoprotein A1, N-terminally processed	yes	no	4;5	0.0018205	90.22	By MS/MS	By matching	By MS/MS	By matching	By matching	By matching	2	2	2	2	1	1	65709000	23651000	11366000	24046000	2015400	2307900	2322900
AKPRNQGGYGGSSSSSSYGSGRRF	24	2449.15	P09651;A0A2R8Y4L2	P09651	349	372	HNRNPA1	Heterogeneous nuclear ribonucleoprotein A1;Heterogeneous nuclear ribonucleoprotein A1, N-terminally processed	yes	no	4;5	2.1396e-11	137.42	By MS/MS	By MS/MS	By MS/MS	By MS/MS	By MS/MS	By MS/MS	2	2	2	2	2	2	4659800000	1339600000	1078200000	1560300000	252440000	313160000	116040000
AKRAKEAAEQDVEKKK	16	1828.02	P26373	P26373	196	211	RPL13	60S ribosomal protein L13	yes	yes	4;5	1.1607e-49	241.87	By MS/MS	By MS/MS	By MS/MS	By MS/MS	By MS/MS	By MS/MS	2	2	2	2	2	2	194840000	55559000	65782000	22301000	15359000	29754000	6085700
AKRTKKVGIVGKY	13	1446.9	P61513	P61513	2	14	RPL37A	60S ribosomal protein L37a	yes	yes	3;4	0.00059244	125.61	By MS/MS	By MS/MS	By MS/MS	By matching	By matching	By matching	1	2	2	2	1	2	454840000	75260000	111290000	231800000	18036000	8249500	10206000
AKRTKKVGIVGKYGTR	16	1761.07	P61513	P61513	2	17	RPL37A	60S ribosomal protein L37a	yes	yes	4	0.015985	70.783	By MS/MS	By matching	By matching	By matching	By matching	By MS/MS	1	1	1	1	1	1	9315200	2830800	1665700	729380	793690	1212800	2082800
AKRTKKVGIVGKYGTRY	17	1924.14	P61513	P61513	2	18	RPL37A	60S ribosomal protein L37a	yes	yes	3;4;5	0.0013658	132.74	By MS/MS	By MS/MS	By MS/MS	By MS/MS	By MS/MS	By MS/MS	3	3	3	2	2	2	497020000	192750000	164550000	99027000	13288000	16949000	10461000
AKRTKKVGIVGKYGTRYGASLR	22	2408.41	P61513	P61513	2	23	RPL37A	60S ribosomal protein L37a	yes	yes	6	0.039062	52.227	By MS/MS	By matching	By matching	By matching	By matching	By matching	1	1	1	1	1	1	33674000	13481000	5223400	7627000	2194100	3568600	1580600
AKSNYKMMFVKSSGS	15	1663.81	O00193	O00193	169	183	SMAP	Small acidic protein	yes	yes	3	0.024053	66.436	By MS/MS	By matching	By MS/MS	By matching	By MS/MS	By matching	1	1	1	1	1	1	52105000	6069200	4509100	13290000	10199000	13127000	4910300
AKTDQAQKAEGAGDAK	16	1587.79	P05204	P05204	75	90	HMGN2	Non-histone chromosomal protein HMG-17	yes	yes	3;4	0.0066369	84.41	By matching	By matching	By MS/MS	By matching	By matching	By matching	1	2	2	1	2	2	13923000	1967000	2700400	5769900	1301900	1150800	1032800
AKTEWLDGKHVVF	13	1528.8	P62937	P62937	117	129	PPIA	Peptidyl-prolyl cis-trans isomerase A;Peptidyl-prolyl cis-trans isomerase A, N-terminally processed	yes	yes	2;3;4	0.00029456	161.41	By MS/MS	By MS/MS	By MS/MS	By MS/MS	By MS/MS	By MS/MS	1	1	3	3	2	1	181640000	752660	982220	18809000	27946000	132190000	954640
AKTEWLDGKHVVFGKVKEG	19	2127.15	P62937	P62937	117	135	PPIA	Peptidyl-prolyl cis-trans isomerase A;Peptidyl-prolyl cis-trans isomerase A, N-terminally processed	yes	yes	4;5	5.1368e-07	146.64	By matching	By MS/MS	By matching	By MS/MS	By MS/MS	By MS/MS	2	2	1	2	2	2	59732000	6434500	12451000	3718800	11146000	15482000	10499000
AKTEWLDGKHVVFGKVKEGMNIVEA	25	2784.46	P62937	P62937	117	141	PPIA	Peptidyl-prolyl cis-trans isomerase A;Peptidyl-prolyl cis-trans isomerase A, N-terminally processed	yes	yes	3;4;5	3.3282e-08	114.2	By matching	By matching	By MS/MS	By MS/MS	By MS/MS	By MS/MS	1	1	2	2	3	2	95495000	745570	1431900	8872300	21904000	39163000	23379000
AKVKVDEVGGEAL	13	1313.72	CON__Q3SX09	CON__Q3SX09	71	83			yes	yes	2	0.0066827	89.9	By MS/MS	By MS/MS		By matching	By MS/MS		1	1		1	1		8474600	1823600	1458500	0	3045400	2147100	0		+
AKVKVDEVGGEALG	14	1370.74	CON__Q3SX09	CON__Q3SX09	71	84			yes	yes	2	0.0007936	117.86	By matching	By MS/MS	By MS/MS	By matching	By MS/MS	By MS/MS	1	1	1	1	1	1	72068000	3581300	19017000	7889900	14846000	16528000	10205000		+
AKVKVDEVGGEALGR	15	1526.84	CON__Q3SX09	CON__Q3SX09	71	85			yes	yes	3	0.003782	89.866	By matching	By MS/MS	By MS/MS	By matching	By matching		1	1	1	1	1		32901000	10055000	8818400	8526100	2507100	2993700	0		+
AKVKVDEVGGEALGRLL	17	1753.01	CON__Q3SX09	CON__Q3SX09	71	87			yes	yes	3	0.0023398	126.25	By MS/MS	By MS/MS	By MS/MS	By MS/MS	By MS/MS	By MS/MS	1	1	1	1	1	1	37630000	6660700	6667100	5043300	8578900	3609400	7070200		+
AKVPADTEV	9	928.487	P60174	P60174	69	77	TPI1	Triosephosphate isomerase	yes	yes	2	0.012817	117.39	By matching	By matching	By MS/MS	By MS/MS	By MS/MS	By MS/MS	1	1	1	1	1	1	452800000	134340000	111560000	90287000	41560000	48249000	26800000
AKVPADTEVV	10	1027.56	P60174	P60174	69	78	TPI1	Triosephosphate isomerase	yes	yes	2	0.0026627	125.31	By MS/MS	By MS/MS	By MS/MS	By MS/MS	By MS/MS	By MS/MS	1	1	1	1	1	1	322010000	79485000	63503000	55356000	40308000	54359000	28996000
ALAAAGYDVEKNNSR	15	1577.78	P16403;P16402;Q02539;P22492;P10412	P16403	65	79	HIST1H1C;HIST1H1D;HIST1H1A;HIST1H1T;HIST1H1E	Histone H1.2;Histone H1.3;Histone H1.1;Histone H1t;Histone H1.4	no	no	3	0.0025558	97.836	By matching	By MS/MS	By MS/MS				1	1	1				22817000	5625600	10464000	6727800	0	0	0
ALAAAGYDVEKNNSRIKL	18	1932.04	P16403;P16402;Q02539;P22492;P10412	P16403	65	82	HIST1H1C;HIST1H1D;HIST1H1A;HIST1H1T;HIST1H1E	Histone H1.2;Histone H1.3;Histone H1.1;Histone H1t;Histone H1.4	no	no	3;4	0.011718	73.279		By MS/MS						2					3689700	0	3689700	0	0	0	0
ALAAAGYDVEKNNSRIKLG	19	1989.06	P16403;P16402;Q02539;P10412	P16403	65	83	HIST1H1C;HIST1H1D;HIST1H1A;HIST1H1E	Histone H1.2;Histone H1.3;Histone H1.1;Histone H1.4	no	no	4	0.0079181	76.713			By matching	By MS/MS	By MS/MS	By matching			1	1	1	1	6414400	0	0	1616000	2167500	1408400	1222500
ALAAPAAEEKEEAREK	16	1711.87	Q01650	Q01650	10	25	SLC7A5	Large neutral amino acids transporter small subunit 1	yes	yes	4	0.0087416	80.387	By MS/MS	By matching	By MS/MS		By matching		1	1	1		1		30057000	9005500	8968100	7935900	0	4147600	0
ALAIVEALNGKEVAAQVKAPLVLKD	25	2559.5	Q99497	Q99497	165	189	PARK7	Protein deglycase DJ-1	yes	yes	3;4	1.3278e-15	151.42	By MS/MS	By MS/MS	By MS/MS	By MS/MS	By MS/MS	By MS/MS	1	2	1	2	2	1	72404000	1410400	5677700	2281800	43553000	17759000	1722500
ALALREPDLEKVVRYL	16	1884.08	Q92736	Q92736	2254	2269	RYR2	Ryanodine receptor 2	yes	yes	4	0.01075	76.548	By MS/MS	By MS/MS		By MS/MS	By MS/MS		1	1		1	1		29440000	2356000	3762600	0	9915500	13406000	0
ALAMERDGSSGGVIRL	16	1630.85	P28072	P28072	195	210	PSMB6	Proteasome subunit beta type-6	yes	yes	3	0.0041586	110.22			By MS/MS	By MS/MS	By matching	By MS/MS			1	1	1	1	52465000	0	0	20791000	18624000	677700	12373000
ALAMERDGSSGGVIRLA	17	1701.88	P28072	P28072	195	211	PSMB6	Proteasome subunit beta type-6	yes	yes	3	0.0098959	77.468			By matching	By MS/MS	By MS/MS	By MS/MS			1	1	1	1	9825900	0	0	2343600	1933300	3565000	1984100
ALAPGVRAVEL	11	1094.64	Q9Y508	Q9Y508	70	80	RNF114	E3 ubiquitin-protein ligase RNF114	yes	yes	2	0.0048378	108.98				By MS/MS		By MS/MS				1		1	1476100	0	0	0	0	0	1476100
ALAPSTMKIK	10	1058.62	P60709;P63261;P63267;P68133;P68032;P62736	P60709	319	328	ACTB;ACTG1;ACTG2;ACTA1;ACTC1;ACTA2	Actin, cytoplasmic 1;Actin, cytoplasmic 1, N-terminally processed;Actin, cytoplasmic 2;Actin, cytoplasmic 2, N-terminally processed;Actin, gamma-enteric smooth muscle;Actin, alpha skeletal muscle;Actin, alpha cardiac muscle 1;Actin, aortic smooth muscle	no	no	3	0.041783	88.496	By matching	By MS/MS	By matching	By matching	By matching	By matching	1	1	1	1	1	1	21321000	3770800	3832700	4852900	3487800	2740700	2636400
ALDDTERGSGGFGSTGKN	18	1767.8	P33316	P33316	235	252	DUT	Deoxyuridine 5-triphosphate nucleotidohydrolase, mitochondrial	yes	yes	2;3	0.0010113	124.63	By MS/MS	By MS/MS	By matching	By MS/MS	By MS/MS	By MS/MS	1	2	1	2	2	1	108580000	17534000	22993000	15051000	19406000	23174000	10420000
ALDFEQEMA	9	1052.45	P60709;P63261;A5A3E0;Q6S8J3;P0CG38;P0CG39	P60709	220	228	ACTB;ACTG1;POTEF;POTEE;POTEI;POTEJ	Actin, cytoplasmic 1;Actin, cytoplasmic 1, N-terminally processed;Actin, cytoplasmic 2;Actin, cytoplasmic 2, N-terminally processed;POTE ankyrin domain family member F;POTE ankyrin domain family member E;POTE ankyrin domain family member I;POTE ankyrin domain family member J	yes	no	2	0.042342	97.068				By matching	By MS/MS	By MS/MS				1	1	1	15515000	0	0	0	6787000	4647000	4080600
ALEEENDETS	10	1135.45	Q96EY7	Q96EY7	217	226	PTCD3	Pentatricopeptide repeat domain-containing protein 3, mitochondrial	yes	yes	2	0.027946	95.909		By matching	By matching	By MS/MS		By matching		1	1	1		1	12528000	0	3632200	2008800	4094700	0	2792500
ALEEENDETSR	11	1291.55	Q96EY7	Q96EY7	217	227	PTCD3	Pentatricopeptide repeat domain-containing protein 3, mitochondrial	yes	yes	2	1.8945e-16	194.06	By MS/MS	By MS/MS	By MS/MS	By MS/MS	By MS/MS	By MS/MS	1	1	1	1	1	1	72042000	7930600	11100000	9412400	18768000	13407000	11425000
ALEENETQKEVPQ	13	1513.73	Q9Y3D9	Q9Y3D9	161	173	MRPS23	28S ribosomal protein S23, mitochondrial	yes	yes	2	0.00027774	161.67				By MS/MS	By MS/MS	By MS/MS				1	1	1	14367000	0	0	0	4873900	6998800	2494300
ALEENETQKEVPQD	14	1628.75	Q9Y3D9	Q9Y3D9	161	174	MRPS23	28S ribosomal protein S23, mitochondrial	yes	yes	2	2.0865e-25	216.68	By MS/MS	By matching	By MS/MS	By MS/MS	By MS/MS	By MS/MS	1	1	1	1	1	1	91081000	7998700	10547000	8727400	23455000	27125000	13228000
ALEENETQKEVPQDQ	15	1756.81	Q9Y3D9	Q9Y3D9	161	175	MRPS23	28S ribosomal protein S23, mitochondrial	yes	yes	2;3	1.4865e-270	361.82	By MS/MS	By MS/MS	By MS/MS	By MS/MS	By MS/MS	By MS/MS	2	2	2	2	2	2	338470000	31927000	38330000	27092000	89954000	94989000	56182000
ALEVLEEENLAENADK	16	1785.86	P04181	P04181	336	351	OAT	Ornithine aminotransferase, mitochondrial;Ornithine aminotransferase, hepatic form;Ornithine aminotransferase, renal form	yes	yes	2	1.9329e-18	192.86				By MS/MS	By MS/MS					1	1		7987500	0	0	0	4212600	3774900	0
ALGAAQATAKA	11	971.54	Q99471	Q99471	144	154	PFDN5	Prefoldin subunit 5	yes	yes	2	0.0050592	108.57	By MS/MS	By MS/MS	By MS/MS	By MS/MS	By MS/MS	By MS/MS	1	1	1	1	1	1	196960000	32855000	50537000	31255000	27347000	33280000	21689000
ALKKALAAAGY	11	1075.64	P16403;P16402;Q02539;P22492;P10412	P16403	61	71	HIST1H1C;HIST1H1D;HIST1H1A;HIST1H1T;HIST1H1E	Histone H1.2;Histone H1.3;Histone H1.1;Histone H1t;Histone H1.4	no	no	2	0.0046317	109.36	By MS/MS	By MS/MS	By MS/MS				1	1	1				38556000	14183000	16921000	7451600	0	0	0
ALLDGSNVVF	10	1033.54	O15212	O15212	48	57	PFDN6	Prefoldin subunit 6	yes	yes	2	0.033509	89.296						By MS/MS						1	0	0	0	0	0	0	0
ALLDGSNVVFK	11	1161.64	O15212	O15212	48	58	PFDN6	Prefoldin subunit 6	yes	yes	2	0.038624	72.325				By MS/MS		By matching				1		1	4135600	0	0	0	3511500	0	624110
ALLDGSNVVFKLLGPVL	17	1754.03	O15212	O15212	48	64	PFDN6	Prefoldin subunit 6	yes	yes	2	4.8972e-30	212.68				By MS/MS						1			6692400	0	0	0	6692400	0	0
ALLKAPAKKKGAAAATSSKTPS	22	2096.23	Q9UNZ5	Q9UNZ5	78	99	C19orf53	Leydig cell tumor 10 kDa protein homolog	yes	yes	3;4;5	2.6072e-14	153.25	By MS/MS	By MS/MS	By MS/MS	By MS/MS	By MS/MS	By MS/MS	3	3	3	1	1	2	631600000	146150000	155580000	291850000	3000700	16813000	18209000
ALLPPDAEGPHGQFVSEKRVEQW	23	2589.3	P16152	P16152	255	277	CBR1	Carbonyl reductase [NADPH] 1	yes	yes	4	3.2755e-21	119.87	By MS/MS	By matching	By MS/MS	By MS/MS	By MS/MS	By MS/MS	3	2	2	2	1	1	60348000	2824300	2597400	26673000	18679000	4239500	5334500
ALLQKQPPQQPAAKI	15	1629.96	Q9H6F5	Q9H6F5	346	360	CCDC86	Coiled-coil domain-containing protein 86	yes	yes	3	0.0019992	116.98	By MS/MS	By MS/MS		By MS/MS	By MS/MS	By MS/MS	1	1		1	1	1	34046000	9360200	11151000	0	8889600	1785800	2859200
ALNGKEVAAQVKAPLVLKD	19	1963.15	Q99497	Q99497	171	189	PARK7	Protein deglycase DJ-1	yes	yes	3	0.016138	62.792					By MS/MS						1		1903400	0	0	0	0	1903400	0
ALPHAILRL	9	1002.63	P60709;P63261;Q562R1	P60709	170	178	ACTB;ACTG1;ACTBL2	Actin, cytoplasmic 1;Actin, cytoplasmic 1, N-terminally processed;Actin, cytoplasmic 2;Actin, cytoplasmic 2, N-terminally processed;Beta-actin-like protein 2	yes	no	2;3	0.00016741	160.68	By MS/MS	By MS/MS	By MS/MS	By MS/MS	By MS/MS	By MS/MS	2	2	2	2	2	1	520640000	266030000	6521300	193970000	38764000	9708000	5655500
ALRKNGFVVL	10	1115.68	P63241;Q6IS14;Q9GZV4	P63241	24	33	EIF5A;EIF5AL1;EIF5A2	Eukaryotic translation initiation factor 5A-1;Eukaryotic translation initiation factor 5A-1-like;Eukaryotic translation initiation factor 5A-2	yes	no	2	0.023265	98.418				By MS/MS						1			1995800	0	0	0	1995800	0	0
ALRPSTSRSLY	11	1249.68	P08670	P08670	43	53	VIM	Vimentin	yes	yes	3	0.029577	77.597	By matching	By MS/MS	By matching	By matching	By matching	By matching	1	1	1	1	1	1	41008000	6614900	9489100	7815000	7771400	8322800	994520
ALRPSTSRSLYASSPGGVYAT	21	2140.09	P08670	P08670	43	63	VIM	Vimentin	yes	yes	3	0.020843	57.496				By MS/MS	By MS/MS	By matching				1	1	1	8582800	0	0	0	1877700	3232200	3472800
ALRYPMAVGL	10	1089.6	Q9Y3U8	Q9Y3U8	2	11	RPL36	60S ribosomal protein L36	yes	yes	2	0.0041924	113.7	By MS/MS	By MS/MS		By matching	By MS/MS		1	1		1	1		8818200	0	2046900	0	4320300	2451000	0
ALRYPMAVGLNKGHKVTK	18	1982.12	Q9Y3U8	Q9Y3U8	2	19	RPL36	60S ribosomal protein L36	yes	yes	4;5	0.0079274	80.975	By MS/MS	By matching	By MS/MS	By matching	By MS/MS	By matching	2	2	2	2	2	2	142430000	40231000	33850000	24371000	15035000	20031000	8912200
ALSRQEMQEVQSSR	14	1647.8	P22626	P22626	187	200	HNRNPA2B1	Heterogeneous nuclear ribonucleoproteins A2/B1	yes	yes	3	0.0043413	89.541	By matching		By MS/MS	By matching			1		1	1			13363000	2853300	0	8601700	1908000	0	0
ALSRQLSSGVSEI	13	1345.72	P04792	P04792	76	88	HSPB1	Heat shock protein beta-1	yes	yes	2	3.0871e-06	170.02	By MS/MS	By MS/MS	By MS/MS	By MS/MS	By MS/MS	By MS/MS	1	1	2	1	2	2	45948000	0	7893700	8523200	5632000	14267000	9632600
ALSRQLSSGVSEIRHTADRW	20	2268.17	P04792	P04792	76	95	HSPB1	Heat shock protein beta-1	yes	yes	4	0.0046651	84.425				By MS/MS		By MS/MS				1		1	10855000	0	0	0	5768100	0	5086400
ALSTGEKGFGY	11	1128.55	P62937	P62937	38	48	PPIA	Peptidyl-prolyl cis-trans isomerase A;Peptidyl-prolyl cis-trans isomerase A, N-terminally processed	yes	yes	2	0.030362	82.749		By MS/MS						1					0	0	0	0	0	0	0
ALSTGEKGFGYK	12	1256.64	P62937	P62937	38	49	PPIA	Peptidyl-prolyl cis-trans isomerase A;Peptidyl-prolyl cis-trans isomerase A, N-terminally processed	yes	yes	2;3	0.0094687	89.805	By MS/MS	By MS/MS	By MS/MS	By matching	By MS/MS	By matching	2	2	2	2	2	2	107340000	8130300	26391000	16241000	19642000	26858000	10079000
ALSTGEKGFRYKGSCFH	17	1943.93	P0DN37;P0DN26;A0A0B4J2A2;A0A075B759;F5H284;A0A075B767;Q9Y536	P0DN37	38	54	PPIAL4C;PPIAL4E;PPIAL4D;PPIAL4A	Peptidyl-prolyl cis-trans isomerase;Peptidyl-prolyl cis-trans isomerase A-like 4D;Peptidyl-prolyl cis-trans isomerase A-like 4A/B/C	yes	no	3;4;5	0.0035935	96.993	By MS/MS	By MS/MS	By matching	By MS/MS	By MS/MS	By MS/MS	3	3	3	4	3	3	302920000	79919000	54741000	15285000	58920000	81385000	12671000
ALSVAPSKAREYSKEGWEYVKARTK	25	2853.51	Q5XKP0	Q5XKP0	94	118	QIL1	Protein QIL1	yes	yes	5	0.0056242	71.678	By MS/MS	By matching		By matching	By matching		1	1		1	1		44918000	26914000	5392800	0	1844700	10767000	0
ALTNGIYPHKLVF	13	1471.82	Q02878	Q02878	276	288	RPL6	60S ribosomal protein L6	yes	yes	2;3	3.5775e-45	234.99	By MS/MS	By MS/MS	By MS/MS	By MS/MS	By MS/MS	By MS/MS	2	2	1	2	1	2	220430000	22184000	152860000	8648900	13711000	3100900	19930000
ALTSFLPAPTQL	12	1257.7	Q13573	Q13573	2	13	SNW1	SNW domain-containing protein 1	yes	yes	2	1.3848e-44	240.47		By MS/MS	By matching	By MS/MS	By MS/MS			1	1	1	1		26658000	0	5026400	1810300	16616000	3205200	0
ALYDATYET	9	1045.46	P23528;Q9Y281	P23528	83	91	CFL1;CFL2	Cofilin-1;Cofilin-2	yes	no	1	0.0058116	135.6	By matching	By MS/MS	By matching		By matching	By matching	1	1	1		1	1	85574000	15288000	17358000	24419000	0	13188000	15321000
ALYDATYETKESKKEDL	17	2002.97	P23528;Q9Y281	P23528	83	99	CFL1;CFL2	Cofilin-1;Cofilin-2	yes	no	3	0.0067938	75.463		By MS/MS	By MS/MS	By MS/MS	By MS/MS	By MS/MS		1	1	1	1	1	14576000	0	2878700	3825700	4084000	2225800	1561700
ALYNNWEHMKGSLLQQSL	18	2131.05	O14925	O14925	192	209	TIMM23	Mitochondrial import inner membrane translocase subunit Tim23	yes	yes	3	4.3387e-07	109.35				By MS/MS	By MS/MS					1	1		9357800	0	0	0	4749500	4608400	0
ALYPEGQAPVKKIQA	15	1611.9	P37802	P37802	68	82	TAGLN2	Transgelin-2	yes	yes	3	0.045298	58.268	By matching	By matching		By matching	By MS/MS	By matching	1	1		1	1	1	31857000	5978800	7880700	0	9689300	3619900	4687900
ALYPEGQAPVKKIQASTM	18	1931.02	P37802	P37802	68	85	TAGLN2	Transgelin-2	yes	yes	3	0.018908	64.454	By MS/MS	By matching	By MS/MS	By matching	By matching	By matching	1	1	1	1	1	1	61988000	11739000	10323000	14847000	9935800	7184800	7958500
AMEAVAAQGKAKK	13	1301.71	P18669	P18669	242	254	PGAM1	Phosphoglycerate mutase 1	yes	yes	3;4	0.018407	74.76	By matching	By MS/MS		By matching	By matching	By matching	2	2		2	1	1	35648000	16803000	14824000	0	1518400	874090	1628200
AMERDGSSGGVIRL	14	1446.72	P28072	P28072	197	210	PSMB6	Proteasome subunit beta type-6	yes	yes	3	0.00075295	124.09	By MS/MS	By MS/MS	By MS/MS	By MS/MS	By MS/MS	By MS/MS	1	1	1	1	1	1	54759000	6739400	5875400	6282000	10765000	13531000	11567000
AMERDGSSGGVIRLA	15	1517.76	P28072	P28072	197	211	PSMB6	Proteasome subunit beta type-6	yes	yes	3	0.00041032	89.506		By MS/MS	By matching	By MS/MS	By MS/MS	By MS/MS		1	1	1	1	1	20393000	0	2860600	3459300	9704000	0	4369100
AMFGPKGFGRGGAESHTFK	19	1980.96	K4DIB9;H3BRQ4;P50238	K4DIB9	28	46	CRIP1	Cysteine-rich protein 1	yes	no	4;5	0.002578	95.409	By MS/MS	By MS/MS	By MS/MS	By MS/MS	By MS/MS	By MS/MS	2	2	2	2	2	2	121540000	33402000	15495000	15908000	25320000	17131000	14288000
AMKEMGTPDVRIDTRLNKAVW	21	2430.25	P62899	P62899	53	73	RPL31	60S ribosomal protein L31	yes	yes	3;4;5	4.6662e-07	135.04	By MS/MS	By MS/MS	By MS/MS	By MS/MS		By MS/MS	4	4	2	3		2	69921000	4578700	31987000	5239000	26126000	0	1991300
AMLDSGIYPPGSPGK	15	1488.73	O95295	O95295	122	136	SNAPIN	SNARE-associated protein Snapin	yes	yes	2	1.8432e-05	158.04				By MS/MS	By MS/MS					1	1		3287800	0	0	0	3287800	0	0
AMNGESLDGRQI	12	1289.6	P98179	P98179	66	77	RBM3	RNA-binding protein 3	yes	yes	2	0.016324	78.939				By MS/MS		By MS/MS				1		1	8529000	0	0	0	5908400	0	2620600
AMQRPGPY	8	918.438	P31943;P55795	P31943	203	210	HNRNPH1;HNRNPH2	Heterogeneous nuclear ribonucleoprotein H;Heterogeneous nuclear ribonucleoprotein H, N-terminally processed;Heterogeneous nuclear ribonucleoprotein H2	yes	no	2	0.042553	113.08	By MS/MS	By matching	By matching		By matching		1	1	1		1		68864000	24302000	25576000	15643000	0	3342500	0
AMQRPGPYDRPG	12	1343.64	P31943;P55795	P31943	203	214	HNRNPH1;HNRNPH2	Heterogeneous nuclear ribonucleoprotein H;Heterogeneous nuclear ribonucleoprotein H, N-terminally processed;Heterogeneous nuclear ribonucleoprotein H2	yes	no	3	0.025707	72.089	By MS/MS	By matching	By MS/MS	By matching	By matching	By matching	1	1	1	1	1	1	26334000	6238900	9129100	6962600	1236800	1747100	1019100
AMTEEAAVAIKAMAK	15	1533.79	P63241;Q6IS14	P63241	140	154	EIF5A;EIF5AL1	Eukaryotic translation initiation factor 5A-1;Eukaryotic translation initiation factor 5A-1-like	yes	no	3	0.0020398	119.32	By matching	By matching		By MS/MS	By MS/MS	By MS/MS	1	1		1	1	1	13506000	990850	171790	0	2456200	3743700	6143100
ANAEKTSGSNVKIVK	15	1544.85	P56381	P56381	33	47	ATP5E	ATP synthase subunit epsilon, mitochondrial	yes	yes	3;4	0.002051	119.96	By matching	By MS/MS	By MS/MS	By MS/MS	By MS/MS	By MS/MS	2	2	2	2	2	2	95555000	11478000	17518000	13753000	19063000	21627000	12116000
ANAGPNTNGSQF	12	1176.52	P62937;P30405;P0DN37;P0DN26;A0A0B4J2A2;A0A075B759;F5H284;Q9Y536	P62937	101	112	PPIA;PPIF;PPIAL4C;PPIAL4E;PPIAL4D;PPIAL4A	Peptidyl-prolyl cis-trans isomerase A;Peptidyl-prolyl cis-trans isomerase A, N-terminally processed;Peptidyl-prolyl cis-trans isomerase F, mitochondrial;Peptidyl-prolyl cis-trans isomerase;Peptidyl-prolyl cis-trans isomerase A-like 4D;Peptidyl-prolyl cis-trans isomerase A-like 4A/B/C	no	no	2	2.9445e-16	196.06	By MS/MS	By MS/MS	By MS/MS	By MS/MS	By MS/MS	By MS/MS	1	1	1	1	1	1	606310000	61481000	132400000	103650000	109850000	137290000	61632000
ANAGPNTNGSQFF	13	1323.58	P62937;P30405;P0DN37;P0DN26;A0A0B4J2A2;A0A075B759;F5H284;Q9Y536	P62937	101	113	PPIA;PPIF;PPIAL4C;PPIAL4E;PPIAL4D;PPIAL4A	Peptidyl-prolyl cis-trans isomerase A;Peptidyl-prolyl cis-trans isomerase A, N-terminally processed;Peptidyl-prolyl cis-trans isomerase F, mitochondrial;Peptidyl-prolyl cis-trans isomerase;Peptidyl-prolyl cis-trans isomerase A-like 4D;Peptidyl-prolyl cis-trans isomerase A-like 4A/B/C	no	no	2	6.0371e-16	187.1	By MS/MS	By MS/MS		By MS/MS		By matching	1	1		2		1	27805000	298440	0	0	19986000	0	7520400
ANAGPNTNGSQFFI	14	1436.67	P62937;P30405;P0DN37;P0DN26;A0A0B4J2A2;A0A075B759;F5H284;Q9Y536	P62937	101	114	PPIA;PPIF;PPIAL4C;PPIAL4E;PPIAL4D;PPIAL4A	Peptidyl-prolyl cis-trans isomerase A;Peptidyl-prolyl cis-trans isomerase A, N-terminally processed;Peptidyl-prolyl cis-trans isomerase F, mitochondrial;Peptidyl-prolyl cis-trans isomerase;Peptidyl-prolyl cis-trans isomerase A-like 4D;Peptidyl-prolyl cis-trans isomerase A-like 4A/B/C	no	no	2	5.5174e-12	191.4				By MS/MS	By MS/MS					1	1		43861000	0	0	0	29296000	14565000	0
ANEGTVGVSAATER	14	1360.66	P05186	P05186	123	136	ALPL	Alkaline phosphatase, tissue-nonspecific isozyme	yes	yes	2	0.00078266	136.7	By MS/MS	By MS/MS	By MS/MS				1	1	1				16748000	5204400	6511600	5032300	0	0	0
ANGVMNSLQDRYGSY	15	1673.75	Q8N6H7	Q8N6H7	507	521	ARFGAP2	ADP-ribosylation factor GTPase-activating protein 2	yes	yes	2	0.002013	107.18				By MS/MS						1			2193600	0	0	0	2193600	0	0
ANGVVTSIQDRYGS	14	1465.72	Q9NP61	Q9NP61	503	516	ARFGAP3	ADP-ribosylation factor GTPase-activating protein 3	yes	yes	2	0.00040937	130.56		By MS/MS				By MS/MS		1				1	6858700	0	0	0	0	0	6858700
ANIHQENE	8	953.42	Q00994	Q00994	2	9	NGFRAP1	Protein BEX3	yes	yes	2	0.049914	98.933	By matching	By MS/MS	By matching	By matching	By matching	By matching	1	1	1	1	1	1	28360000	7434000	8439400	4949000	2634700	2652600	2250400
ANIHQENEE	9	1082.46	Q00994	Q00994	2	10	NGFRAP1	Protein BEX3	yes	yes	2	0.0014199	118.06	By matching	By MS/MS	By matching	By matching	By matching	By matching	1	1	1	1	1	1	30271000	7025700	7408800	5304400	3901300	4055100	2575200
ANLERTFI	8	962.519	P22392	P22392	2	9	NME2	Nucleoside diphosphate kinase B	yes	yes	2	0.03732	116.25				By MS/MS						1			2854700	0	0	0	2854700	0	0
ANLERTFIAIKPDGV	15	1642.9	P22392	P22392	2	16	NME2	Nucleoside diphosphate kinase B	yes	yes	2;3	1.4885e-29	180.62	By MS/MS		By MS/MS	By MS/MS	By MS/MS	By MS/MS	1		2	2	2	1	43097000	3471100	0	4229200	16643000	4037500	14716000
ANLERTFIAIKPDGVQR	17	1927.06	P22392	P22392	2	18	NME2	Nucleoside diphosphate kinase B	yes	yes	3	2.879e-06	155	By MS/MS	By MS/MS		By MS/MS	By MS/MS		1	1		1	1		26321000	7133700	3823300	0	5870700	9493100	0
ANLERTFIAIKPDGVQRG	18	1984.09	P22392	P22392	2	19	NME2	Nucleoside diphosphate kinase B	yes	yes	3	0.0017914	118.48	By MS/MS			By MS/MS	By MS/MS		1			1	1		11449000	1835500	0	0	0	9613600	0
ANPNSAIFGGARPREEVVQKEQE	23	2525.26	Q15056	Q15056	226	248	EIF4H	Eukaryotic translation initiation factor 4H	yes	yes	3;4	1.3695e-16	164.18	By MS/MS	By MS/MS	By MS/MS	By MS/MS	By MS/MS	By MS/MS	2	2	2	2	2	2	1169300000	199800000	266930000	172550000	235720000	183190000	111080000
ANRGPAYGL	9	917.472	P37802	P37802	2	10	TAGLN2	Transgelin-2	yes	yes	1;2	1.812e-05	143.02	By MS/MS	By MS/MS	By MS/MS	By MS/MS	By MS/MS	By MS/MS	2	3	1	2	3	3	473140000	30073000	178030000	0	21720000	124130000	119180000
ANRGPAYGLSR	11	1160.61	P37802	P37802	2	12	TAGLN2	Transgelin-2	yes	yes	2	0.0020434	123.75	By MS/MS	By MS/MS	By MS/MS	By MS/MS	By MS/MS	By MS/MS	2	2	1	1	1	1	825930000	70255000	247960000	152380000	150040000	127350000	77953000
ANRGPAYGLSREV	13	1388.72	P37802	P37802	2	14	TAGLN2	Transgelin-2	yes	yes	2	3.981e-10	179.19	By MS/MS	By MS/MS	By MS/MS	By MS/MS	By matching	By MS/MS	1	1	1	1	1	1	309610000	103990000	63575000	56262000	45362000	14729000	25698000
ANRGPAYGLSREVQ	14	1516.77	P37802	P37802	2	15	TAGLN2	Transgelin-2	yes	yes	2	0.0043814	89.403		By MS/MS	By matching	By matching	By MS/MS	By MS/MS		1	1	1	1	1	14754000	0	0	3115100	5363800	2879100	3396000
ANRGPAYGLSREVQQ	15	1644.83	P37802	P37802	2	16	TAGLN2	Transgelin-2	yes	yes	2;3	1.1121e-06	166.09		By MS/MS	By matching	By MS/MS	By MS/MS	By MS/MS		2	2	2	1	1	82641000	0	42236000	21206000	12807000	2301200	4089900
ANRGPAYGLSREVQQK	16	1772.93	P37802	P37802	2	17	TAGLN2	Transgelin-2	yes	yes	3	0.058041	53.168	By MS/MS	By matching		By matching	By matching	By matching	1	1		1	1	1	22987000	5777900	3557500	0	6152700	3590000	3909100
ANRGPAYGLSREVQQKI	17	1886.01	P37802	P37802	2	18	TAGLN2	Transgelin-2	yes	yes	3	3.3233e-09	172.91	By MS/MS	By MS/MS	By MS/MS	By MS/MS	By MS/MS	By MS/MS	1	1	1	1	1	1	189750000	13817000	57892000	1276000	58189000	1071900	57505000
ANTVLSGGTTMYPGIADR	18	1822.89	P60709;P63261	P60709	295	312	ACTB;ACTG1	Actin, cytoplasmic 1;Actin, cytoplasmic 1, N-terminally processed;Actin, cytoplasmic 2;Actin, cytoplasmic 2, N-terminally processed	yes	no	2	1.1033e-09	167.89				By MS/MS						1			2820900	0	0	0	2820900	0	0
ANTVLSGGTTMYPGIADRM	19	1953.93	P60709;P63261	P60709	295	313	ACTB;ACTG1	Actin, cytoplasmic 1;Actin, cytoplasmic 1, N-terminally processed;Actin, cytoplasmic 2;Actin, cytoplasmic 2, N-terminally processed	yes	no	2	7.0589e-07	144.27				By MS/MS						1			4453000	0	0	0	4453000	0	0
ANVLVTQRKGNF	12	1345.75	Q15038	Q15038	145	156	DAZAP2	DAZ-associated protein 2	yes	yes	2	0.0085549	91.584		By MS/MS		By matching	By matching	By MS/MS		1		1	1	1	11451000	0	3795500	0	2221400	3975400	1458300
ANVLVTQRKGNFFMGGSDGGYT	22	2318.11	Q15038	Q15038	145	166	DAZAP2	DAZ-associated protein 2	yes	yes	3	0.005326	71.309		By MS/MS		By MS/MS				1		1			8538100	0	2726300	0	5811800	0	0
ANVLVTQRKGNFFMGGSDGGYTIW	24	2617.27	Q15038	Q15038	145	168	DAZAP2	DAZ-associated protein 2	yes	yes	3	0.0031711	79.568				By MS/MS						1			7987700	0	0	0	7987700	0	0
ANYIDKVRFLEQ	12	1494.78	P08670	P08670	115	126	VIM	Vimentin	yes	yes	3	0.0015393	114.87						By MS/MS						1	4725300	0	0	0	0	0	4725300
APAAGEEPSKE	11	1084.5	P80723	P80723	134	144	BASP1	Brain acid soluble protein 1	yes	yes	2	0.025622	82.287	By matching	By MS/MS	By matching			By matching	1	1	1			1	3326600	712550	1267600	908200	0	0	438230
APAANSDQTVTVKE	14	1429.7	P80723	P80723	214	227	BASP1	Brain acid soluble protein 1	yes	yes	2	7.4597e-17	198.74	By MS/MS	By MS/MS	By MS/MS	By MS/MS	By MS/MS	By MS/MS	1	1	1	1	1	1	31470000	4926000	7281300	4832100	5455800	4578500	4396400
APARPGPAAHVYPAGSQV	18	1744.9	Q04637	Q04637	70	87	EIF4G1	Eukaryotic translation initiation factor 4 gamma 1	yes	yes	3	0.0033745	94.461			By matching		By matching	By MS/MS			1		1	1	15423000	0	0	1975100	0	9304000	4144300
APDELTVKT	9	972.513	P04792	P04792	105	113	HSPB1	Heat shock protein beta-1	yes	yes	2	8.3592e-05	163.32	By MS/MS	By MS/MS	By MS/MS	By MS/MS	By MS/MS	By MS/MS	1	1	1	1	1	2	581340000	146350000	116980000	81420000	81023000	93628000	61932000
APDLEYLFEKPR	12	1476.76	F5GYJ5;Q9NX18	F5GYJ5	143	154	SDHAF2	Succinate dehydrogenase assembly factor 2, mitochondrial	yes	no	3	0.017541	77.078				By MS/MS						1			2072900	0	0	0	2072900	0	0
APDQDEIQR	9	1070.5	P10619	P10619	29	37	CTSA	Lysosomal protective protein;Lysosomal protective protein 32 kDa chain;Lysosomal protective protein 20 kDa chain	yes	yes	2	2.8378e-16	196.99	By MS/MS	By MS/MS	By MS/MS	By MS/MS	By MS/MS	By MS/MS	1	1	1	1	1	1	313960000	75820000	60195000	59017000	40712000	49506000	28709000
APDQDEIQRLP	11	1280.64	P10619	P10619	29	39	CTSA	Lysosomal protective protein;Lysosomal protective protein 32 kDa chain;Lysosomal protective protein 20 kDa chain	yes	yes	2	1.2739e-12	174.41		By matching	By MS/MS	By MS/MS	By MS/MS	By MS/MS		1	1	1	1	1	23821000	0	1609100	0	6766300	5890600	9554500
APDQDEIQRLPG	12	1337.66	P10619	P10619	29	40	CTSA	Lysosomal protective protein;Lysosomal protective protein 32 kDa chain;Lysosomal protective protein 20 kDa chain	yes	yes	2	5.6885e-57	246.5		By MS/MS	By MS/MS	By MS/MS	By MS/MS	By MS/MS		1	1	1	1	1	164540000	0	0	0	112790000	51750000	0
APDQDEIQRLPGL	13	1450.74	P10619	P10619	29	41	CTSA	Lysosomal protective protein;Lysosomal protective protein 32 kDa chain;Lysosomal protective protein 20 kDa chain	yes	yes	2	0.00090828	107.34				By MS/MS	By MS/MS	By MS/MS				1	1	1	19155000	0	0	0	7002600	6600300	5552000
APDQDEIQRLPGLA	14	1521.78	P10619	P10619	29	42	CTSA	Lysosomal protective protein;Lysosomal protective protein 32 kDa chain;Lysosomal protective protein 20 kDa chain	yes	yes	2;3	2.1599e-179	333.87	By MS/MS	By MS/MS	By MS/MS	By MS/MS	By MS/MS	By MS/MS	1	1	1	2	1	1	107180000	11309000	1725400	0	33358000	15694000	45091000
APDQDEIQRLPGLAKQPS	18	1962.02	P10619	P10619	29	46	CTSA	Lysosomal protective protein;Lysosomal protective protein 32 kDa chain;Lysosomal protective protein 20 kDa chain	yes	yes	3	0.036338	68.845					By MS/MS						1		0	0	0	0	0	0	0
APDQDEIQRLPGLAKQPSF	19	2109.09	P10619	P10619	29	47	CTSA	Lysosomal protective protein;Lysosomal protective protein 32 kDa chain;Lysosomal protective protein 20 kDa chain	yes	yes	3	2.981e-14	123.43					By MS/MS	By matching					1	1	6689200	0	0	0	0	2650700	4038600
APDQDEIQRLPGLAKQPSFR	20	2265.19	P10619	P10619	29	48	CTSA	Lysosomal protective protein;Lysosomal protective protein 32 kDa chain;Lysosomal protective protein 20 kDa chain	yes	yes	3;4	6.9509e-19	183.24	By MS/MS		By matching	By MS/MS	By MS/MS	By MS/MS	1		1	2	1	2	84802000	683260	0	445190	40238000	602120	42834000
APDQDEIQRLPGLAKQPSFRQ	21	2393.25	P10619	P10619	29	49	CTSA	Lysosomal protective protein;Lysosomal protective protein 32 kDa chain;Lysosomal protective protein 20 kDa chain	yes	yes	4	4.1279e-06	125.23	By MS/MS	By matching	By matching	By MS/MS	By matching	By MS/MS	1	1	1	1	1	1	38109000	378640	700680	6040200	15165000	174840	15649000
APDQDEIQRLPGLAKQPSFRQY	22	2556.31	P10619	P10619	29	50	CTSA	Lysosomal protective protein;Lysosomal protective protein 32 kDa chain;Lysosomal protective protein 20 kDa chain	yes	yes	4	2.1268e-08	103.95	By MS/MS	By matching	By matching	By MS/MS		By MS/MS	1	1	1	1		1	58149000	17063000	22198000	7506300	3988400	0	7392900
APEEHPVLLTEA	12	1304.66	P60709;P63261;A5A3E0	P60709	97	108	ACTB;ACTG1;POTEF	Actin, cytoplasmic 1;Actin, cytoplasmic 1, N-terminally processed;Actin, cytoplasmic 2;Actin, cytoplasmic 2, N-terminally processed;POTE ankyrin domain family member F	yes	no	2	3.4913e-33	224.7	By MS/MS	By MS/MS	By MS/MS	By MS/MS	By matching		1	2	1	1	1		58911000	33307000	23971000	0	684640	949440	0
APELGHGVEGGN	12	1135.53	CON__Q3SZV7	CON__Q3SZV7	29	40			yes	yes	2	0.0014662	121.61	By matching	By matching	By MS/MS	By matching	By matching	By matching	1	1	1	1	1	1	34900000	8204700	9567500	6906000	3795000	3705700	2721300		+
APESAPLK	8	811.444	P23528;Q9Y281	P23528	105	112	CFL1;CFL2	Cofilin-1;Cofilin-2	yes	no	2	0.039538	113.89	By MS/MS	By matching	By matching	By matching	By matching	By matching	1	1	1	1	1	1	52004000	12751000	11120000	13576000	5098900	6321000	3137000
APESAPLKS	9	898.476	P23528;Q9Y281	P23528	105	113	CFL1;CFL2	Cofilin-1;Cofilin-2	yes	no	2	0.0065779	133.12	By MS/MS	By MS/MS	By MS/MS	By MS/MS	By matching	By MS/MS	1	1	1	1	1	1	81090000	21153000	28110000	11336000	8323200	7612500	4554900
APESAPLKSK	10	1026.57	P23528;Q9Y281	P23528	105	114	CFL1;CFL2	Cofilin-1;Cofilin-2	yes	no	2;3	3.1222e-05	153.05	By MS/MS	By MS/MS	By matching	By matching	By matching	By matching	2	2	2	2	2	1	96824000	26524000	31587000	20648000	6365200	5373400	6327700
APESAPLKSKMI	12	1270.7	P23528;Q9Y281	P23528	105	116	CFL1;CFL2	Cofilin-1;Cofilin-2	yes	no	2;3	0.00057602	147.91	By MS/MS	By MS/MS	By MS/MS	By MS/MS	By MS/MS	By MS/MS	2	2	2	2	2	2	175760000	36046000	12067000	41520000	32027000	39722000	14383000
APESAPLKSKMIY	13	1433.76	P23528;Q9Y281	P23528	105	117	CFL1;CFL2	Cofilin-1;Cofilin-2	yes	no	2;3	1.6163e-06	174.24	By MS/MS	By MS/MS	By MS/MS	By MS/MS	By matching	By MS/MS	3	3	3	3	4	4	541710000	109760000	51747000	164080000	66241000	81117000	68771000
APESAPLKSKMIYA	14	1504.8	P23528;Q9Y281	P23528	105	118	CFL1;CFL2	Cofilin-1;Cofilin-2	yes	no	2;3	0.00011883	164.04	By MS/MS	By MS/MS	By MS/MS	By MS/MS	By MS/MS	By MS/MS	2	2	2	2	2	2	472100000	96996000	65090000	75045000	96348000	69513000	69111000
APESAPLKSKMIYAS	15	1591.83	P23528;Q9Y281	P23528	105	119	CFL1;CFL2	Cofilin-1;Cofilin-2	yes	no	2;3	0.0002225	160.56	By MS/MS	By MS/MS	By MS/MS	By MS/MS	By MS/MS	By matching	2	2	1	2	2	1	183520000	29475000	41917000	15977000	44061000	32562000	19528000
APESAPLKSKMIYASSKDAIKKK	23	2490.39	P23528;Q9Y281	P23528	105	127	CFL1;CFL2	Cofilin-1;Cofilin-2	yes	no	5	0.028518	56.247	By MS/MS	By matching	By matching	By matching	By matching	By matching	1	1	1	1	1	1	45345000	10876000	11852000	12692000	4671300	3464700	1788600
APESEETPLTA	11	1143.53	Q8IXM3	Q8IXM3	78	88	MRPL41	39S ribosomal protein L41, mitochondrial	yes	yes	2	0.036975	72.968				By MS/MS	By matching	By matching				1	1	1	15799000	0	0	0	9266100	6316200	216250
APFDSRFPNQNQT	13	1520.7	P14854	P14854	15	27	COX6B1	Cytochrome c oxidase subunit 6B1	yes	yes	2	4.076e-32	212.9	By MS/MS	By matching		By MS/MS	By MS/MS	By MS/MS	1	1		1	1	1	24489000	0	9990500	0	4879600	3681200	5937200
APGAEFAPNKRRRY	14	1631.86	Q15233	Q15233	458	471	NONO	Non-POU domain-containing octamer-binding protein	yes	yes	4	0.0075173	83.617	By MS/MS	By MS/MS	By MS/MS		By MS/MS	By matching	1	1	1		1	1	45526000	13626000	13465000	8425700	0	6510600	3498800
APGKGLSQSALPY	13	1287.68	P62277	P62277	6	18	RPS13	40S ribosomal protein S13	yes	yes	2	0.024951	71.349			By MS/MS						1				7993900	0	0	7993900	0	0	0
APGPKDGPGETDA	13	1210.55	O94925	O94925	102	114	GLS	Glutaminase kidney isoform, mitochondrial	yes	yes	2	0.0010494	143.96	By MS/MS	By MS/MS	By matching	By MS/MS	By MS/MS	By MS/MS	1	1	1	1	1	1	35897000	4395300	6693300	4398500	7496200	8873100	4040000
APGSAAPAAGSAPAA	15	1165.57	P05387	P05387	76	90	RPLP2	60S acidic ribosomal protein P2	yes	yes	2	0.0034458	92.051				By MS/MS	By matching	By MS/MS				1	1	1	5451800	0	0	0	2105900	2209100	1136800
APGSAAPAAGSAPAAAEE	18	1494.7	P05387	P05387	76	93	RPLP2	60S acidic ribosomal protein P2	yes	yes	2	0.00081338	126.19				By MS/MS	By matching	By MS/MS				1	1	1	10107000	0	0	0	2389300	5434900	2282600
APGTKHETWSGHVISS	16	1692.82	Q9Y2V2	Q9Y2V2	132	147	CARHSP1	Calcium-regulated heat stable protein 1	yes	yes	2;3	1.7726e-07	167.44	By MS/MS	By MS/MS	By MS/MS	By MS/MS	By MS/MS	By MS/MS	2	2	2	2	2	2	883900000	191030000	252810000	197170000	84156000	126040000	32704000
APHTPHETWSGQVVGS	16	1688.79	Q9Y534	Q9Y534	138	153	CSDC2	Cold shock domain-containing protein C2	yes	yes	2;3	0.0039356	105.03	By matching	By MS/MS	By MS/MS	By MS/MS	By matching	By MS/MS	1	1	2	2	2	1	115480000	264850	14058000	21137000	44007000	21801000	14215000
APIKVGDAI	9	882.517	P30044	P30044	54	62	PRDX5	Peroxiredoxin-5, mitochondrial	yes	yes	2	0.027528	105.25	By matching	By matching	By matching	By matching	By matching	By MS/MS	1	1	1	1	1	1	17114000	1618700	1863700	1247300	4332000	4056500	3996200
APIKVGDAIPAVEV	14	1377.79	P30044	P30044	54	67	PRDX5	Peroxiredoxin-5, mitochondrial	yes	yes	2	0.00074547	109.6		By matching	By matching	By MS/MS		By MS/MS		1	1	1		1	55408000	0	8806800	10369000	23359000	0	12873000
APIKVGDAIPAVEVF	15	1524.86	P30044	P30044	54	68	PRDX5	Peroxiredoxin-5, mitochondrial	yes	yes	2;3	0.001996	144.89	By MS/MS	By MS/MS	By MS/MS	By MS/MS	By MS/MS	By MS/MS	2	1	1	2	1	2	1825700000	511400000	23315000	15484000	730640000	56170000	488660000
APIKVGDAIPAVEVFEGEPGNKV	23	2335.24	P30044	P30044	54	76	PRDX5	Peroxiredoxin-5, mitochondrial	yes	yes	3	0.0028214	81.949				By MS/MS						1			4881400	0	0	0	4881400	0	0
APIKVGDAIPAVEVFEGEPGNKVNL	25	2562.37	P30044	P30044	54	78	PRDX5	Peroxiredoxin-5, mitochondrial	yes	yes	3	2.0233e-08	119.2			By matching	By MS/MS	By MS/MS	By MS/MS			1	2	1	1	43593000	0	0	2246900	14924000	16179000	10243000
APIRPDIVNF	10	1140.63	P36578	P36578	30	39	RPL4	60S ribosomal protein L4	yes	yes	2	3.3109e-08	171.75	By MS/MS	By MS/MS	By MS/MS		By MS/MS	By MS/MS	1	2	1		1	1	40260000	2783900	2857800	12529000	0	8438800	13650000
APLAGKGKQLEEKMVQQ	17	1854	Q9UHA3	Q9UHA3	136	152	RSL24D1	Probable ribosome biogenesis protein RLP24	yes	yes	3	0.0030336	112.34	By matching	By matching	By matching	By MS/MS	By MS/MS	By MS/MS	1	1	1	1	1	1	37391000	2870700	1581400	4187800	8365900	16427000	3958200
APLPPGAPPGADA	13	1129.58	Q8NBJ5	Q8NBJ5	24	36	COLGALT1	Procollagen galactosyltransferase 1	yes	yes	2	0.0019682	98.933		By MS/MS		By MS/MS	By MS/MS	By MS/MS		2		2	1	3	19516000	0	3030800	0	1237700	3426000	11821000
APNIQTGRNTPTSL	14	1468.76	Q9NYJ8	Q9NYJ8	182	195	TAB2	TGF-beta-activated kinase 1 and MAP3K7-binding protein 2	yes	yes	2	0.0021843	130.56	By MS/MS			By MS/MS	By matching		1			1	1		6703000	2086900	0	0	2604400	2011700	0
APPTAYIDF	9	993.481	P60174	P60174	80	88	TPI1	Triosephosphate isomerase	yes	yes	1;2	4.1532e-12	173.59	By matching		By matching	By MS/MS			1		1	2			29880000	2980100	0	220360	26680000	0	0
APPTAYIDFA	10	1064.52	P60174	P60174	80	89	TPI1	Triosephosphate isomerase	yes	yes	2	5.0139e-25	189.62				By MS/MS	By MS/MS					1	1		0	0	0	0	0	0	0
APPTAYIDFARQK	13	1476.77	P60174	P60174	80	92	TPI1	Triosephosphate isomerase	yes	yes	2;3	2.4496e-12	191.79	By MS/MS	By MS/MS	By MS/MS	By MS/MS	By MS/MS		1	1	2	2	2		84287000	46897000	687040	433200	22462000	13808000	0
APPTAYIDFARQKLD	15	1704.88	P60174	P60174	80	94	TPI1	Triosephosphate isomerase	yes	yes	3	0.00029258	124.16	By MS/MS	By MS/MS		By MS/MS	By MS/MS		1	1		1	1		38742000	26478000	0	0	8038600	4225000	0
APPTAYIDFARQKLDPKIAVA	21	2284.26	P60174	P60174	80	100	TPI1	Triosephosphate isomerase	yes	yes	4	0.0042951	80.272	By MS/MS		By matching	By MS/MS	By MS/MS	By MS/MS	1		1	1	1	1	35883000	4277000	0	858350	11540000	11545000	7662800
APQAPPPPPK	10	998.555	P48634	P48634	692	701	PRRC2A	Protein PRRC2A	yes	yes	2	0.030946	94.302	By matching	By MS/MS	By matching	By matching	By matching	By matching	1	1	1	1	1	1	38341000	8413100	8111100	5934100	5217100	6953300	3712000
APRSVDWREKGYVTPVK	17	1987.06	P07711	P07711	114	130	CTSL	Cathepsin L1;Cathepsin L1 heavy chain;Cathepsin L1 light chain	yes	yes	3;4	0.013332	72.433	By MS/MS	By matching	By MS/MS	By matching	By MS/MS	By MS/MS	2	1	2	1	2	1	120120000	19911000	8738100	20034000	20166000	37826000	13444000
APSIIFMD	8	892.436	P62195	P62195	242	249	PSMC5	26S protease regulatory subunit 8	yes	yes	1	0.035222	118.69				By MS/MS						1			6019200	0	0	0	6019200	0	0
APSRKFFVGGNW	12	1364.7	P60174	P60174	39	50	TPI1	Triosephosphate isomerase	yes	yes	2	0.0021845	110.18				By MS/MS						1			1910600	0	0	0	1910600	0	0
APSRKFFVGGNWKMNGRKQ	19	2207.15	P60174	P60174	39	57	TPI1	Triosephosphate isomerase	yes	yes	3;4;5;6	3.6698e-13	174.19	By MS/MS	By MS/MS	By MS/MS	By MS/MS	By MS/MS	By MS/MS	4	5	5	5	3	4	486630000	9028500	121840000	142830000	99403000	74002000	39526000
APSRNGMVLKPHFHKDWQR	19	2303.19	P26373	P26373	2	20	RPL13	60S ribosomal protein L13	yes	yes	4;5;6	0.023056	59.512	By MS/MS	By MS/MS	By matching	By matching	By matching	By matching	3	2	3	2	3	2	93708000	18143000	21110000	19218000	10990000	17254000	6993700
APSRNGMVLKPHFHKDWQRR	20	2459.29	P26373	P26373	2	21	RPL13	60S ribosomal protein L13	yes	yes	4;5;6	0.0023768	94.384	By MS/MS	By MS/MS	By MS/MS	By MS/MS	By matching	By MS/MS	3	3	2	3	3	1	448850000	130290000	148770000	83804000	30370000	42412000	13210000
APSRNGMVLKPHFHKDWQRRVATW	24	2916.52	P26373	P26373	2	25	RPL13	60S ribosomal protein L13	yes	yes	5;6	0.00052328	96.903	By MS/MS	By MS/MS	By MS/MS	By matching		By matching	2	2	2	2		2	127800000	44245000	33733000	36612000	4707500	0	8499300
APSTMKIKIIAPPERKY	17	1942.11	P60709;P63261;Q562R1;P63267;P68133;P68032;P62736	P60709	321	337	ACTB;ACTG1;ACTBL2;ACTG2;ACTA1;ACTC1;ACTA2	Actin, cytoplasmic 1;Actin, cytoplasmic 1, N-terminally processed;Actin, cytoplasmic 2;Actin, cytoplasmic 2, N-terminally processed;Beta-actin-like protein 2;Actin, gamma-enteric smooth muscle;Actin, alpha skeletal muscle;Actin, alpha cardiac muscle 1;Actin, aortic smooth muscle	no	no	4;5	0.0036743	114.28	By MS/MS	By MS/MS	By matching	By MS/MS	By MS/MS	By matching	2	2	1	2	2	2	87294000	18538000	27638000	3190300	10293000	14596000	13038000
APSTMKIKIIAPPERKYS	18	2029.14	P60709;P63261;Q562R1;P63267;P68133;P68032;P62736	P60709	321	338	ACTB;ACTG1;ACTBL2;ACTG2;ACTA1;ACTC1;ACTA2	Actin, cytoplasmic 1;Actin, cytoplasmic 1, N-terminally processed;Actin, cytoplasmic 2;Actin, cytoplasmic 2, N-terminally processed;Beta-actin-like protein 2;Actin, gamma-enteric smooth muscle;Actin, alpha skeletal muscle;Actin, alpha cardiac muscle 1;Actin, aortic smooth muscle	no	no	4;5	0.013515	71.073	By MS/MS	By MS/MS	By matching	By matching	By matching	By matching	2	2	2	2	2	2	105940000	34048000	12578000	21298000	9726100	12706000	15590000
APSVPAAEPEYPKGIR	16	1680.88	P54819	P54819	2	17	AK2	Adenylate kinase 2, mitochondrial;Adenylate kinase 2, mitochondrial, N-terminally processed	yes	yes	3	0.015185	71.545	By MS/MS	By matching		By matching	By MS/MS	By matching	1	1		1	1	1	15675000	2499900	1383600	0	6971200	1976200	2843900
APSVPAAEPEYPKGIRA	17	1751.92	P54819	P54819	2	18	AK2	Adenylate kinase 2, mitochondrial;Adenylate kinase 2, mitochondrial, N-terminally processed	yes	yes	3	0.021911	62.813			By MS/MS						1				9635600	0	0	9635600	0	0	0
APTPSYSSSSSSSQSYLSH	19	1958.85	P49750	P49750	202	220	YLPM1	YLP motif-containing protein 1	yes	yes	2	0.00019981	83.314		By matching		By MS/MS	By MS/MS			1		1	1		5971400	0	1938800	0	2339200	1693400	0
APVISAEKAYHEQL	14	1554.8	Q71U36;P68363;Q9BQE3;P68366;P0DPH8;P0DPH7;Q6PEY2	Q71U36	273	286	TUBA1A;TUBA1B;TUBA1C;TUBA4A;TUBA3E	Tubulin alpha-1A chain;Tubulin alpha-1B chain;Tubulin alpha-1C chain;Tubulin alpha-4A chain;Tubulin alpha-3E chain	yes	no	3	0.010185	79.337	By MS/MS	By MS/MS		By MS/MS		By MS/MS	1	1		1		1	19322000	12657000	1990800	0	3228600	0	1445000
APVKKLVVKGGKKKKQVLKF	20	2222.47	P35268	P35268	2	21	RPL22	60S ribosomal protein L22	yes	yes	5	0.029119	54.805	By MS/MS	By matching	By matching				1	1	1				23135000	9499200	8296700	5338700	0	0	0
APVNVTTEVKSVE	13	1371.72	Q5VTE0;P68104	Q5VTE0	281	293	EEF1A1P5;EEF1A1	Putative elongation factor 1-alpha-like 3;Elongation factor 1-alpha 1	yes	no	2	0.00077921	119.39				By MS/MS	By matching					1	1		5108500	0	0	0	2565400	2543100	0
APVNVTTEVKSVEM	14	1502.77	Q5VTE0;P68104	Q5VTE0	281	294	EEF1A1P5;EEF1A1	Putative elongation factor 1-alpha-like 3;Elongation factor 1-alpha 1	yes	no	2	4.9304e-07	176.32		By matching		By MS/MS				1		1			5259700	0	2401200	0	2858500	0	0
APVNVTTEVKSVEMHHEAL	19	2090.05	Q5VTE0;P68104	Q5VTE0	281	299	EEF1A1P5;EEF1A1	Putative elongation factor 1-alpha-like 3;Elongation factor 1-alpha 1	yes	no	4	0.0087167	74.519				By MS/MS						1			2344800	0	0	0	2344800	0	0
AQAAAPASVPAQAPKRTQAPTKASE	25	2446.29	P47914	P47914	135	159	RPL29	60S ribosomal protein L29	yes	yes	4	0.025347	58.457	By matching	By matching	By matching	By matching	By MS/MS	By matching	1	1	1	1	1	1	78540000	16313000	15810000	16780000	9736300	13492000	6409300
AQAKINAK	8	842.497	O95816	O95816	2	9	BAG2	BAG family molecular chaperone regulator 2	yes	yes	2	0.042482	113.1		By MS/MS	By matching	By matching	By matching			1	1	1	1		17011000	0	7103300	7558900	1405200	943910	0
AQAKINAKANE	11	1156.62	O95816	O95816	2	12	BAG2	BAG family molecular chaperone regulator 2	yes	yes	2	0.022479	86.014	By matching	By MS/MS	By matching	By matching		By matching	1	1	1	1		1	8631700	2833200	2610500	1294500	1258800	0	634670
AQAKINAKANEGRF	14	1516.81	O95816	O95816	2	15	BAG2	BAG family molecular chaperone regulator 2	yes	yes	3	0.00070368	133.48	By MS/MS	By MS/MS	By MS/MS	By MS/MS	By matching	By MS/MS	1	1	1	1	1	1	176340000	40825000	75708000	27246000	12007000	13059000	7489800
AQATGKPPQYIAV	13	1342.72	P14174	P14174	28	40	MIF	Macrophage migration inhibitory factor	yes	yes	2	0.001683	134.84	By MS/MS	By matching					1	1					20724000	15910000	4814000	0	0	0	0
AQATGKPPQYIAVHVVPDQL	20	2131.14	P14174	P14174	28	47	MIF	Macrophage migration inhibitory factor	yes	yes	3	5.135e-14	176.84	By MS/MS	By MS/MS	By MS/MS	By MS/MS	By MS/MS	By MS/MS	1	1	1	2	1	1	65589000	13755000	8983400	9118900	11270000	10689000	11773000
AQATGKPPQYIAVHVVPDQLMA	22	2333.22	P14174	P14174	28	49	MIF	Macrophage migration inhibitory factor	yes	yes	3	0.00018047	105.06		By MS/MS		By MS/MS	By MS/MS			1		1	1		14340000	0	0	0	5595600	8744600	0
AQATGKPPQYIAVHVVPDQLMAF	23	2480.29	P14174	P14174	28	50	MIF	Macrophage migration inhibitory factor	yes	yes	3	0.032873	64.522	By MS/MS						1						0	0	0	0	0	0	0
AQDQGEKENPMRELR	15	1799.86	P62913	P62913	2	16	RPL11	60S ribosomal protein L11	yes	yes	3	0.0040994	87.932	By MS/MS	By MS/MS	By MS/MS	By matching	By MS/MS	By matching	1	1	2	1	1	1	36844000	5199400	6157100	10543000	8360200	5575200	1008800
AQDQGEKENPMRELRIR	17	2069.04	P62913	P62913	2	18	RPL11	60S ribosomal protein L11	yes	yes	4	0.01877	66.335		By matching	By MS/MS	By matching	By matching	By matching		1	1	1	1	1	12387000	0	1120700	4080400	3286300	676180	3223300
AQGAYYTQPVYAAQPHVIHH	20	2250.1	Q92567	Q92567	148	167	FAM168A	Protein FAM168A	yes	yes	4	0.028715	54.974	By matching	By MS/MS		By matching	By matching	By matching	1	1		1	1	1	21974000	4625200	4710100	0	4372100	4141700	4124800
AQGPKGGSGSGPTIEEVD	18	1684.79	P0DMV9;P0DMV8	P0DMV9	624	641	HSPA1B;HSPA1A	Heat shock 70 kDa protein 1B;Heat shock 70 kDa protein 1A	yes	no	2	0.0022153	115.14	By MS/MS	By MS/MS	By MS/MS	By MS/MS	By MS/MS	By matching	1	1	1	1	1	1	30723000	6378600	7909500	3874000	4308100	4679700	3573300
AQGPQQQPGSEGPS	14	1366.61	Q3ZCQ8	Q3ZCQ8	48	61	TIMM50	Mitochondrial import inner membrane translocase subunit TIM50	yes	yes	2	0.01131	77.533				By MS/MS						1			1486500	0	0	0	1486500	0	0
AQHKDRSTQLEMQLEKPKPVKPVTF	25	2934.57	P51948	P51948	199	223	MNAT1	CDK-activating kinase assembly factor MAT1	yes	yes	5	0.031109	57.238		By matching		By matching	By MS/MS	By matching		1		1	1	1	9267200	0	1384600	0	3267900	1882600	2732200
AQKGQKAPAQKAPAPKASGKKA	22	2160.25	P50914	P50914	194	215	RPL14	60S ribosomal protein L14	yes	yes	5;6	0.0036303	80.303	By matching	By MS/MS	By MS/MS	By matching	By matching	By matching	2	2	1	2	1	2	65225000	19137000	13781000	14729000	10065000	4564300	2949200
AQLGGPEAAKSDETAAK	17	1642.82	P04792	P04792	189	205	HSPB1	Heat shock protein beta-1	yes	yes	2;3	0.0028936	121.28	By MS/MS	By MS/MS	By MS/MS	By MS/MS	By MS/MS	By MS/MS	2	2	2	2	2	2	307880000	67184000	93551000	50577000	36589000	38019000	21959000
AQLKVVQT	8	885.528	Q99471	Q99471	34	41	PFDN5	Prefoldin subunit 5	yes	yes	2	0.052216	98.418	By matching	By matching	By matching	By MS/MS	By matching	By matching	1	1	1	1	1	1	45163000	10072000	8275300	10160000	5022200	6982300	4651800
AQLPSSGVPRLGPPAPNGPSV	21	1997.07	Q9Y3Q8	Q9Y3Q8	375	395	TSC22D4	TSC22 domain family protein 4	yes	yes	2	2.2767e-08	155.1	By MS/MS		By MS/MS	By MS/MS	By MS/MS		1		1	1	1		7780700	3346000	0	0	4434700	0	0
AQLQQEFQRAQAAKAGAPGKA	21	2168.14	O15212	O15212	109	129	PFDN6	Prefoldin subunit 6	yes	yes	3;4	0.0020799	93.776	By MS/MS	By MS/MS	By matching	By MS/MS	By MS/MS	By MS/MS	2	2	1	2	2	2	102230000	25149000	21055000	9275700	23019000	11295000	12434000
AQPAPPPGPLPPPRPM	16	1618.87	Q96MF6	Q96MF6	29	44	COQ10A	Coenzyme Q-binding protein COQ10 homolog A, mitochondrial	yes	yes	2	0.0044646	91.855				By MS/MS	By MS/MS					2	2		7452700	0	0	0	5625600	1827100	0
AQPAQPADEPAEKADEPMEH	20	2159.94	P25786	P25786	244	263	PSMA1	Proteasome subunit alpha type-1	yes	yes	3	0.0031135	91.589	By MS/MS	By MS/MS	By MS/MS	By MS/MS		By matching	1	1	1	1		1	29420000	5360500	9770100	7052100	4816500	0	2421100
AQQAADKY	8	893.424	P35579	P35579	2	9	MYH9	Myosin-9	yes	yes	2	0.015316	146.54	By MS/MS	By MS/MS	By MS/MS	By matching	By MS/MS	By MS/MS	1	1	1	1	1	1	188310000	41326000	44249000	37121000	26186000	23073000	16354000
AQSLIDKTTAAF	12	1264.67	P09234	P09234	46	57	SNRPC	U1 small nuclear ribonucleoprotein C	yes	yes	2	0.00076101	143.24				By MS/MS						1			8068000	0	0	0	8068000	0	0
AQTSPQGMPQHPPAPQGQ	18	1855.86	Q96AE4	Q96AE4	627	644	FUBP1	Far upstream element-binding protein 1	yes	yes	2;3	1.2151e-30	210.73	By MS/MS	By MS/MS	By MS/MS	By MS/MS	By MS/MS	By MS/MS	2	2	2	2	2	3	206250000	40982000	47845000	38849000	33486000	28841000	16244000
AQVIYTRNTKGGDAPAAGEDA	21	2104.02	P62851	P62851	105	125	RPS25	40S ribosomal protein S25	yes	yes	3	2.1019e-07	137.73	By MS/MS	By MS/MS	By MS/MS	By MS/MS	By MS/MS	By MS/MS	1	1	1	1	1	1	175350000	30673000	39034000	28756000	27022000	30764000	19104000
AQVKAPLVLKD	11	1180.72	Q99497	Q99497	179	189	PARK7	Protein deglycase DJ-1	yes	yes	2;3	0.018915	90.108	By MS/MS	By MS/MS	By MS/MS	By MS/MS	By MS/MS	By MS/MS	2	2	1	2	2	2	61210000	9446900	13293000	1024000	18167000	8450300	10829000
AQYKGAASEAGR	12	1207.59	Q14320	Q14320	2	13	FAM50A	Protein FAM50A	yes	yes	2	0.0096006	89.548	By MS/MS	By MS/MS	By MS/MS	By matching	By matching	By matching	1	1	1	1	1	1	56093000	14977000	12541000	11076000	5775900	8488700	3235100
AQYKGAASEAGRAM	14	1409.67	Q14320	Q14320	2	15	FAM50A	Protein FAM50A	yes	yes	2	0.00091799	122.39	By MS/MS	By MS/MS	By MS/MS	By MS/MS	By matching	By MS/MS	1	1	1	1	1	1	87867000	27467000	16057000	21490000	11118000	6402900	5333400
AQYKGAASEAGRAMH	15	1546.73	Q14320	Q14320	2	16	FAM50A	Protein FAM50A	yes	yes	3	0.0025664	97.767	By matching		By MS/MS	By matching	By matching	By matching	1		1	1	1	1	14789000	2194000	0	6359100	2332600	2681900	1221700
AQYLLQNSVKQYSGKFF	17	2020.04	P61978	P61978	447	463	HNRNPK	Heterogeneous nuclear ribonucleoprotein K	yes	yes	3	0.040139	56.817					By MS/MS						1		2376700	0	0	0	0	2376700	0
ARANARLF	8	917.52	P26373	P26373	185	192	RPL13	60S ribosomal protein L13	yes	yes	3	0.011971	149.4	By MS/MS	By MS/MS	By MS/MS	By matching	By matching	By matching	1	1	1	1	1	1	59848000	17421000	16879000	19197000	2597600	2475200	1277800
ARDAPRKQPGGQSSTASAGPPS	22	2122.05	Q9H3Y8	Q9H3Y8	93	114	PPDPF	Pancreatic progenitor cell differentiation and proliferation factor	yes	yes	3;4	0.003172	84.499	By matching	By matching	By MS/MS	By matching	By MS/MS	By matching	2	2	2	2	2	1	66579000	16521000	16471000	20106000	4145800	6078500	3256100
ARDDGLFSGD	10	1051.46	P37802	P37802	138	147	TAGLN2	Transgelin-2	yes	yes	2	0.067795	74.376				By MS/MS						1			0	0	0	0	0	0	0
AREETDKEEPASKQQKTENGAGDQ	24	2645.22	P05455	P05455	385	408	SSB	Lupus La protein	yes	yes	4;5	2.0856e-14	142.04	By MS/MS	By MS/MS	By MS/MS	By MS/MS	By MS/MS	By MS/MS	2	2	1	2	2	2	129370000	14686000	40374000	36690000	17812000	13644000	6162700
ARFGVPAEGRTPPPFPGEPWKV	22	2391.25	Q9UJY1	Q9UJY1	77	98	HSPB8	Heat shock protein beta-8	yes	yes	4	2.1746e-13	101.94	By MS/MS	By MS/MS	By MS/MS	By MS/MS	By MS/MS	By MS/MS	1	1	1	1	2	1	50706000	1986500	13150000	8946000	9561600	12620000	4441700
ARGPKKHLKRVAAPKHW	17	1979.18	P62701;Q8TD47;P22090	P62701	2	18	RPS4X;RPS4Y2;RPS4Y1	40S ribosomal protein S4, X isoform;40S ribosomal protein S4, Y isoform 2;40S ribosomal protein S4, Y isoform 1	yes	no	5;6	0.0052009	87.566	By MS/MS	By MS/MS	By MS/MS		By MS/MS	By MS/MS	2	2	2		2	1	476170000	103110000	92774000	260190000	0	12370000	7721800
ARIDAAEGPSDIPD	14	1425.67	P42771	P42771	143	156	CDKN2A	Cyclin-dependent kinase inhibitor 2A	yes	yes	2	0.0014356	99.5	By MS/MS	By MS/MS	By MS/MS	By MS/MS	By MS/MS	By MS/MS	1	1	1	1	1	1	264830000	30677000	41441000	19159000	100770000	46108000	26673000
ARIGNSYFKEEKY	13	1603.8	P31948	P31948	304	316	STIP1	Stress-induced-phosphoprotein 1	yes	yes	3;4	0.00091052	102.52	By MS/MS	By MS/MS	By matching	By matching	By matching		2	2	1	1	1		28424000	12611000	6321500	2302800	3232600	3955800	0
ARIGNSYFKEEKYKDAIHF	19	2315.17	P31948	P31948	304	322	STIP1	Stress-induced-phosphoprotein 1	yes	yes	5	0.0043647	89.049		By MS/MS						1					9465700	0	9465700	0	0	0	0
ARIGNSYFKEEKYKDAIHFY	20	2478.23	P31948	P31948	304	323	STIP1	Stress-induced-phosphoprotein 1	yes	yes	4;5	3.3586e-27	203.89	By MS/MS	By MS/MS	By MS/MS	By MS/MS	By MS/MS		2	2	2	1	2		37936000	12761000	13802000	6281100	1552500	3539400	0
ARIKRTGDGNYKSG	14	1521.8	O00767	O00767	346	359	SCD	Acyl-CoA desaturase	yes	yes	4	0.024155	68.83	By matching		By MS/MS				1		1				14469000	1833700	0	12636000	0	0	0
ARLSEHATAPTRGSA	15	1523.78	P33316	P33316	117	131	DUT	Deoxyuridine 5-triphosphate nucleotidohydrolase, mitochondrial	yes	yes	3;4	0.0094648	78.069	By matching	By MS/MS	By matching	By MS/MS	By MS/MS	By MS/MS	2	2	2	2	2	2	116350000	23991000	30317000	20525000	10947000	17897000	12673000
ARLSEHATAPTRGSARA	17	1750.92	P33316	P33316	117	133	DUT	Deoxyuridine 5-triphosphate nucleotidohydrolase, mitochondrial	yes	yes	4	0.035616	58.159	By MS/MS	By matching	By matching	By matching	By matching	By matching	1	1	1	1	1	1	19100000	4397900	3559800	3555300	2540400	3250300	1796200
ARLSEHATAPTRGSARAAGYDLY	23	2433.21	P33316	P33316	117	139	DUT	Deoxyuridine 5-triphosphate nucleotidohydrolase, mitochondrial	yes	yes	4	0.0032016	78.413	By matching	By matching	By MS/MS	By MS/MS	By MS/MS		1	1	1	1	1		94153000	17660000	15966000	28915000	13393000	18218000	0
ARNLSDIDLMAPQPGV	16	1695.86	Q96B49	Q96B49	59	74	TOMM6	Mitochondrial import receptor subunit TOM6 homolog	yes	yes	2	0.010757	76.533				By MS/MS	By MS/MS					1	1		12904000	0	0	0	7810600	5093200	0
ARNPPGFAFVEF	12	1350.67	P84103;Q16629	Q16629	43	54	SRSF3;SRSF7	Serine/arginine-rich splicing factor 3;Serine/arginine-rich splicing factor 7	no	no	2	0.019191	115.71				By MS/MS		By matching				1		1	10297000	0	0	0	9832900	0	463850
ARNRPPFGQGYTQPGPGYR	19	2118.05	Q92734	Q92734	382	400	TFG	Protein TFG	yes	yes	4	0.0010179	106.36	By MS/MS	By MS/MS	By MS/MS	By matching	By MS/MS	By matching	1	1	1	1	1	1	191950000	44140000	36380000	74294000	13709000	15254000	8173700
ARPDITYQEPQG	12	1373.66	Q9Y6H1	Q9Y6H1	93	104	CHCHD2	Coiled-coil-helix-coiled-coil-helix domain-containing protein 2	yes	yes	2	0.013102	83.862		By matching		By matching	By MS/MS	By MS/MS		1		1	1	1	20849000	0	2065500	0	7445500	6481300	4856300
ARPDITYQEPQGTQP	15	1699.82	Q9Y6H1	Q9Y6H1	93	107	CHCHD2	Coiled-coil-helix-coiled-coil-helix domain-containing protein 2	yes	yes	2	0.0020165	117.98				By matching	By MS/MS	By matching				1	1	1	8055100	0	0	0	4078200	3192800	784140
ARPGGDTIFGKII	13	1343.76	P49773	P49773	11	23	HINT1	Histidine triad nucleotide-binding protein 1	yes	yes	3	0.00090778	101.53				By MS/MS	By MS/MS					1	1		5266500	0	0	0	3381600	1884900	0
ARPGGDTIFGKIIRKEI	17	1870.08	P49773	P49773	11	27	HINT1	Histidine triad nucleotide-binding protein 1	yes	yes	4	0.022049	62.658			By MS/MS		By matching	By matching			1		1	1	4974500	0	0	3139900	0	932330	902290
ARPGGDTIFGKIIRKEIPAK	20	2166.26	P49773	P49773	11	30	HINT1	Histidine triad nucleotide-binding protein 1	yes	yes	5	0.00052649	108.92				By matching		By MS/MS				1		1	3287300	0	0	0	1085800	0	2201600
ARPGGLGSSSLY	12	1163.59	CON__Q3KNV1;CON__P08729;P08729	CON__Q3KNV1	29	40	KRT7	Keratin, type II cytoskeletal 7	yes	no	2	0.00096486	138.1	By MS/MS		By MS/MS				1		1				8560500	4329900	0	4230600	0	0	0		+
ARPQDPSEEGPGDF	14	1500.65	Q14154	Q14154	182	195	KIAA0141	Death ligand signal enhancer	yes	yes	2	0.00029741	161.19				By MS/MS	By MS/MS	By MS/MS				1	1	1	17261000	0	0	0	9351400	5937800	1971900
ARPQDPSEEGPGDFG	15	1557.67	Q14154	Q14154	182	196	KIAA0141	Death ligand signal enhancer	yes	yes	2	8.0216e-07	169.65	By matching			By MS/MS	By MS/MS	By MS/MS	1			1	1	1	79916000	2178600	0	0	31598000	29789000	16350000
ARPREEVVQKEQE	13	1596.82	Q15056	Q15056	236	248	EIF4H	Eukaryotic translation initiation factor 4H	yes	yes	3;4	0.0069957	89.301	By MS/MS	By MS/MS	By MS/MS	By matching	By matching	By matching	2	2	2	2	2	2	104570000	18739000	24455000	31348000	9748300	12836000	7441300
ARQKLDPKIAVA	12	1308.79	P60174	P60174	89	100	TPI1	Triosephosphate isomerase	yes	yes	3	0.011804	85.845	By MS/MS	By matching	By MS/MS	By matching	By matching	By matching	1	1	1	1	1	1	347950000	105340000	87980000	45262000	42038000	47909000	19417000
ARRFGSEFSPELQASF	16	1827.89	CON__Q3SX09	CON__Q3SX09	170	185			yes	yes	3	4.7009e-08	130.47	By MS/MS	By MS/MS		By matching			1	1		1			10493000	6080100	2599700	0	1813000	0	0		+
ARRTGRLRGTKTVQEKEN	18	2099.17	P62917	P62917	240	257	RPL8	60S ribosomal protein L8	yes	yes	5	0.039052	55.589	By matching	By matching	By MS/MS	By matching	By matching		1	1	1	1	1		29188000	4504100	7078900	8583500	8031300	989930	0
ARSGPFAPVLSA	12	1171.63	P0C7P4	P0C7P4	15	26	UQCRFS1P1	Putative cytochrome b-c1 complex subunit Rieske-like protein 1	yes	yes	2	0.033183	68.893			By matching	By MS/MS	By matching	By matching			1	1	1	1	21957000	0	0	10009000	4137400	6209200	1601000
ARTKQTARKSTGGKAPR	17	1813.04	Q5TEC6;Q6NXT2;Q71DI3;Q16695;P84243;P68431	Q5TEC6	2	18	HIST2H3PS2;H3F3C;HIST2H3A;HIST3H3;H3F3A;HIST1H3A	Histone H3;Histone H3.3C;Histone H3.2;Histone H3.1t;Histone H3.3;Histone H3.1	yes	no	5	0.0074803	82.663	By matching	By MS/MS	By MS/MS	By matching	By matching	By matching	1	1	1	1	1	1	230210000	27522000	52421000	107830000	14763000	20267000	7404200
ARTKQTARKSTGGKAPRKQL	20	2182.28	Q5TEC6;Q6NXT2;Q71DI3;Q16695;P84243;P68431	Q5TEC6	2	21	HIST2H3PS2;H3F3C;HIST2H3A;HIST3H3;H3F3A;HIST1H3A	Histone H3;Histone H3.3C;Histone H3.2;Histone H3.1t;Histone H3.3;Histone H3.1	yes	no	5;6	0.018164	59.372	By matching	By MS/MS		By matching			2	2		1			18395000	3850000	12898000	0	1647700	0	0
ARTKQTARKSTGGKAPRKQLATK	23	2482.46	Q5TEC6;Q6NXT2;Q71DI3;Q16695;P84243;P68431	Q5TEC6	2	24	HIST2H3PS2;H3F3C;HIST2H3A;HIST3H3;H3F3A;HIST1H3A	Histone H3;Histone H3.3C;Histone H3.2;Histone H3.1t;Histone H3.3;Histone H3.1	yes	no	5;6;7	4.0841e-16	160.77	By MS/MS	By MS/MS	By MS/MS	By MS/MS		By matching	3	3	3	3		3	160020000	20445000	33676000	64822000	32966000	0	8116200
ARYAFGQETNVPLNN	15	1692.82	O43678	O43678	67	81	NDUFA2	NADH dehydrogenase [ubiquinone] 1 alpha subcomplex subunit 2	yes	yes	2	0.0020985	122.69		By MS/MS		By MS/MS				1		1			13289000	0	13289000	0	0	0	0
ASAEEQATIERNP	13	1414.67	Q9Y2R9	Q9Y2R9	129	141	MRPS7	28S ribosomal protein S7, mitochondrial	yes	yes	2	0.0008063	131.37				By MS/MS	By MS/MS	By matching				1	1	1	6238400	0	0	0	2414300	2529400	1294700
ASEEQSQNDEDNQGSEK	17	1893.75	Q92552	Q92552	296	312	MRPS27	28S ribosomal protein S27, mitochondrial	yes	yes	2;3	0.0044619	91.457	By MS/MS	By MS/MS	By MS/MS		By matching	By matching	1	1	1		1	1	11826000	1701200	5200000	3268900	0	761730	893830
ASEEQSQNDEDNQGSEKL	18	2006.83	Q92552	Q92552	296	313	MRPS27	28S ribosomal protein S27, mitochondrial	yes	yes	2;3	4.7171e-193	322.07	By MS/MS	By MS/MS	By MS/MS	By MS/MS	By MS/MS	By MS/MS	2	2	2	2	2	2	260470000	36857000	44811000	36802000	50238000	56201000	35565000
ASEEQSQNDEDNQGSEKLV	19	2105.9	Q92552	Q92552	296	314	MRPS27	28S ribosomal protein S27, mitochondrial	yes	yes	2	0.0041092	89.959				By matching	By MS/MS	By matching				1	1	1	7282300	0	0	0	1952900	3058900	2270500
ASEEQSQNDEDNQGSEKLVE	20	2234.94	Q92552	Q92552	296	315	MRPS27	28S ribosomal protein S27, mitochondrial	yes	yes	2;3	2.7719e-07	142.38	By MS/MS	By MS/MS	By MS/MS	By MS/MS	By MS/MS	By MS/MS	2	2	2	2	2	2	122480000	10763000	18578000	13850000	29559000	29190000	20540000
ASEEQSQNDEDNQGSEKLVEQ	21	2363	Q92552	Q92552	296	316	MRPS27	28S ribosomal protein S27, mitochondrial	yes	yes	3	0.0092045	61.959	By matching	By MS/MS	By matching	By MS/MS	By matching	By matching	1	1	1	1	1	1	46760000	6361400	7705600	7163800	8583100	10368000	6578600
ASEIAGVDDLGTTGRGND	18	1746.8	P28331	P28331	186	203	NDUFS1	NADH-ubiquinone oxidoreductase 75 kDa subunit, mitochondrial	yes	yes	2	0.0027317	111.39				By MS/MS						1			0	0	0	0	0	0	0
ASEREGSGSSGTGEQKEDQKEEKQ	24	2580.15	P38646	P38646	656	679	HSPA9	Stress-70 protein, mitochondrial	yes	yes	4;5	5.0801e-130	278.52	By MS/MS	By MS/MS	By MS/MS	By MS/MS	By MS/MS	By MS/MS	2	2	2	2	2	2	629190000	54863000	71167000	54225000	144300000	210980000	93657000
ASETLQAQSEEARRLLGY	18	2021.02	Q9ULR0	Q9ULR0	268	285	ISY1	Pre-mRNA-splicing factor ISY1 homolog	yes	yes	3	8.4787e-11	178.03				By MS/MS	By MS/MS	By MS/MS				1	1	1	20309000	0	0	0	9623900	8021300	2663600
ASFLRAQERAAES	13	1434.72	P46777	P46777	285	297	RPL5	60S ribosomal protein L5	yes	yes	3	0.00091267	103.3	By MS/MS	By matching	By MS/MS	By MS/MS	By MS/MS	By matching	1	1	1	1	1	1	196710000	39410000	36904000	46026000	25027000	30592000	18754000
ASGADSKGDDL	11	1034.45	P55072	P55072	2	12	VCP	Transitional endoplasmic reticulum ATPase	yes	yes	2	0.002025	125.71	By matching	By MS/MS	By MS/MS	By matching	By matching	By matching	1	1	1	1	1	1	43733000	8469600	8000700	8988400	6828200	6251300	5195100
ASGAGGVGGGGGGKIR	16	1256.66	P49790	P49790	2	17	NUP153	Nuclear pore complex protein Nup153	yes	yes	2	0.0025143	131.43	By MS/MS	By MS/MS	By MS/MS	By MS/MS	By MS/MS	By MS/MS	1	1	1	1	1	1	39216000	8036500	9528100	8924700	5256000	5247000	2223900
ASGAGGVGGGGGGKIRT	17	1357.71	P49790	P49790	2	18	NUP153	Nuclear pore complex protein Nup153	yes	yes	2	0.00016557	105		By MS/MS	By MS/MS	By MS/MS	By MS/MS	By MS/MS		1	1	1	1	1	4524900	0	4524900	0	0	0	0
ASGAGGVGGGGGGKIRTR	18	1513.81	P49790	P49790	2	19	NUP153	Nuclear pore complex protein Nup153	yes	yes	3	0.0037081	93.226	By matching	By MS/MS	By MS/MS	By MS/MS	By MS/MS	By MS/MS	1	1	1	1	1	1	148710000	31297000	42798000	25840000	19151000	18540000	11081000
ASGGGVPTDEEQ	12	1145.48	P10606	P10606	32	43	COX5B	Cytochrome c oxidase subunit 5B, mitochondrial	yes	yes	2	0.00065803	145.84	By MS/MS	By MS/MS	By MS/MS	By MS/MS	By MS/MS	By MS/MS	1	1	1	1	1	1	130370000	15300000	16651000	14121000	30876000	29841000	23579000
ASGGGVPTDEEQA	13	1216.52	P10606	P10606	32	44	COX5B	Cytochrome c oxidase subunit 5B, mitochondrial	yes	yes	1;2	0.0009081	140.17	By MS/MS	By MS/MS	By MS/MS	By MS/MS	By MS/MS	By MS/MS	1	1	1	2	2	2	184100000	18253000	17069000	12714000	49520000	50929000	35610000
ASGGGVPTDEEQATG	15	1374.59	P10606	P10606	32	46	COX5B	Cytochrome c oxidase subunit 5B, mitochondrial	yes	yes	2	0.0019471	124.67	By MS/MS	By MS/MS	By MS/MS	By MS/MS	By MS/MS	By MS/MS	1	1	1	1	1	1	421750000	32515000	35943000	24173000	114730000	133130000	81258000
ASGGGVPTDEEQATGLE	17	1616.72	P10606	P10606	32	48	COX5B	Cytochrome c oxidase subunit 5B, mitochondrial	yes	yes	2	1.2171e-29	205.02		By MS/MS		By MS/MS	By MS/MS	By MS/MS		1		1	1	1	499900000	0	13983000	0	220730000	135960000	129230000
ASGGGVPTDEEQATGLER	18	1772.82	P10606	P10606	32	49	COX5B	Cytochrome c oxidase subunit 5B, mitochondrial	yes	yes	2	0.001729	100.55		By matching		By MS/MS	By MS/MS	By MS/MS		1		1	1	1	19990000	0	2230800	0	10352000	4861400	2545900
ASGGGVPTDEEQATGLEREIMLA	23	2330.11	P10606	P10606	32	54	COX5B	Cytochrome c oxidase subunit 5B, mitochondrial	yes	yes	2	4.3482e-07	116.86		By MS/MS		By MS/MS				1		1			12724000	0	4797900	0	7926400	0	0
ASGNARIGKPAPDFKA	16	1598.85	P32119	P32119	2	17	PRDX2	Peroxiredoxin-2	yes	yes	3	0.0099492	78.078		By MS/MS	By MS/MS	By matching	By MS/MS	By matching		1	1	1	1	1	42243000	0	10861000	9263200	9547900	7194800	5375700
ASGNARIGKPAPDFKAT	17	1699.9	P32119	P32119	2	18	PRDX2	Peroxiredoxin-2	yes	yes	3	0.0035322	97.384	By MS/MS	By MS/MS	By MS/MS	By matching	By matching	By matching	1	2	1	1	1	1	68163000	9898500	9746600	25912000	8611700	8111500	5882500
ASGNARIGKPAPDFKATAV	19	1870.01	P32119	P32119	2	20	PRDX2	Peroxiredoxin-2	yes	yes	3	1.8784e-07	150.65	By MS/MS	By MS/MS	By MS/MS	By MS/MS	By MS/MS	By MS/MS	1	1	1	1	1	1	198680000	58774000	39977000	37082000	21707000	17380000	23763000
ASGRTTGIVMDSGD	14	1365.62	P60709;P63261;Q562R1	P60709	144	157	ACTB;ACTG1;ACTBL2	Actin, cytoplasmic 1;Actin, cytoplasmic 1, N-terminally processed;Actin, cytoplasmic 2;Actin, cytoplasmic 2, N-terminally processed;Beta-actin-like protein 2	yes	no	2	0.012456	75.695	By matching	By MS/MS	By matching	By matching			1	1	1	1			10159000	2412000	2534300	3221300	1991200	0	0
ASGRTTGIVMDSGDGVTH	18	1759.82	P60709;P63261;Q562R1	P60709	144	161	ACTB;ACTG1;ACTBL2	Actin, cytoplasmic 1;Actin, cytoplasmic 1, N-terminally processed;Actin, cytoplasmic 2;Actin, cytoplasmic 2, N-terminally processed;Beta-actin-like protein 2	yes	no	3	0.0090235	78.234	By matching	By MS/MS	By MS/MS	By matching	By matching		1	1	1	1	1		48469000	12235000	14887000	11247000	6340000	3759200	0
ASGSGTKNLDFR	12	1251.62	Q96NC0	Q96NC0	2	13	ZMAT2	Zinc finger matrin-type protein 2	yes	yes	2	0.0013751	127.78		By matching	By matching	By MS/MS	By MS/MS	By matching		1	1	1	1	1	13153000	0	3702000	1331300	3968400	2580500	1570900
ASGSPPTQPSPASD	14	1297.58	O60888	O60888	45	58	CUTA	Protein CutA	yes	yes	2	0.0029501	94.309				By MS/MS	By MS/MS	By matching				1	1	1	4399900	0	0	0	1570500	1905800	923680
ASGSPPTQPSPASDSGSG	18	1585.69	O60888	O60888	45	62	CUTA	Protein CutA	yes	yes	2	1.7738e-30	207.47				By MS/MS	By MS/MS	By MS/MS				1	1	1	24896000	0	0	0	9364600	9897400	5633800
ASGSSASLGGPESAVA	16	1346.63	Q15149	Q15149	4669	4684	PLEC	Plectin	yes	yes	2	0.00091352	141.27		By MS/MS	By MS/MS	By MS/MS	By MS/MS			1	1	1	2		17091000	0	3057800	3933000	9547100	553050	0
ASGTLREY	8	895.44	Q02543	Q02543	3	10	RPL18A	60S ribosomal protein L18a	yes	yes	2	0.021348	141.39	By matching	By MS/MS	By MS/MS		By matching		1	1	1		1		51481000	14976000	16023000	17557000	0	2925600	0
ASGTLREYKVVGR	13	1434.79	Q02543	Q02543	3	15	RPL18A	60S ribosomal protein L18a	yes	yes	3	0.031446	67.964	By MS/MS	By matching	By matching	By matching	By MS/MS		1	1	1	1	1		22902000	6362700	4280100	6041400	2692400	3525500	0
ASGVAVSDGVIK	12	1101.6	P23528	P23528	2	13	CFL1	Cofilin-1	yes	yes	2	0.018531	83.397		By MS/MS		By MS/MS		By matching		2		1		1	11522000	0	2749900	0	2258800	0	6513500
ASGVAVSDGVIKV	13	1200.67	P23528	P23528	2	14	CFL1	Cofilin-1	yes	yes	1;2	6.226e-59	252.16	By MS/MS	By MS/MS	By MS/MS	By MS/MS	By MS/MS	By MS/MS	2	2	3	4	4	3	746130000	95458000	80249000	18064000	293870000	224040000	34450000
ASGVAVSDGVIKVFNDMKV	19	1935.01	P23528	P23528	2	20	CFL1	Cofilin-1	yes	yes	2	2.0544e-109	278.85			By matching	By MS/MS		By matching			1	1		1	13527000	0	0	3529500	7329400	0	2668300
ASGVAVSDGVIKVFNDMKVR	20	2091.11	P23528	P23528	2	21	CFL1	Cofilin-1	yes	yes	3	2.3276e-59	232.37	By MS/MS	By MS/MS	By matching	By MS/MS	By matching	By matching	1	1	1	2	2	1	33726000	3292600	1555900	1500400	21074000	4103600	2199400
ASGVAVSDGVIKVFNDMKVRK	21	2219.21	P23528	P23528	2	22	CFL1	Cofilin-1	yes	yes	4	3.7134e-82	244.46	By MS/MS	By MS/MS	By MS/MS	By MS/MS	By MS/MS	By MS/MS	1	1	1	1	1	1	28869000	1671900	1880200	948740	5906700	15955000	2505800
ASGVAVSDGVIKVFNDMKVRKS	22	2306.24	P23528	P23528	2	23	CFL1	Cofilin-1	yes	yes	3;4	3.2845e-67	232.54	By MS/MS	By MS/MS	By MS/MS	By MS/MS	By MS/MS	By MS/MS	3	2	2	3	1	2	154520000	9586500	14262000	13483000	50440000	47506000	19238000
ASHLPSDF	8	872.403	CON__P01966	CON__P01966	111	118			yes	yes	2	0.041839	100.74	By MS/MS	By matching	By matching	By matching			1	1	1	1			32100000	12086000	7891200	2504200	9618600	0	0		+
ASHLPSDFTPA	11	1141.54	CON__P01966	CON__P01966	111	121			yes	yes	2	0.062	64.265			By matching	By MS/MS	By matching	By matching			1	1	1	1	18555000	0	0	6317000	5090000	2771600	4376300		+
ASHLPSDFTPAVH	13	1377.67	CON__P01966	CON__P01966	111	123			yes	yes	3	0.00091244	103.21	By matching	By MS/MS		By matching	By MS/MS		1	1		1	1		25654000	11543000	4123400	0	6881600	3105300	0		+
ASHLPSDFTPAVHA	14	1448.7	CON__P01966	CON__P01966	111	124			yes	yes	2;3	0.001218	100.25	By MS/MS	By MS/MS	By MS/MS	By MS/MS	By matching	By MS/MS	1	1	2	2	1	1	47155000	7865300	8092000	8730300	10737000	8402400	3328100		+
ASHLRRSQY	9	1116.58	P07737;CON__P02584	P07737	132	140	PFN1	Profilin-1	yes	no	3	0.018583	111.17	By matching	By MS/MS		By MS/MS	By matching	By matching	1	1		1	1	1	100770000	18153000	58585000	0	8822500	8252000	6958300
ASIEKGGSLPKVE	13	1313.72	P06748	P06748	253	265	NPM1	Nucleophosmin	yes	yes	3	0.0041689	94.717	By MS/MS	By MS/MS	By MS/MS	By MS/MS		By MS/MS	1	1	1	1		1	92430000	16075000	19025000	11782000	31486000	0	14062000
ASIEKGGSLPKVEA	14	1384.76	P06748	P06748	253	266	NPM1	Nucleophosmin	yes	yes	2	0.035886	62.408				By MS/MS						1			3164500	0	0	0	3164500	0	0
ASKPAYGNSPYWTN	14	1554.71	Q5T6F2	Q5T6F2	1106	1119	UBAP2	Ubiquitin-associated protein 2	yes	yes	2	0.00018861	162.93				By MS/MS	By MS/MS	By MS/MS				1	1	1	34457000	0	0	0	13505000	8103800	12849000
ASKRALVIL	9	969.634	Q99497	Q99497	2	10	PARK7	Protein deglycase DJ-1	yes	yes	2	0.020173	110.12	By MS/MS	By MS/MS	By MS/MS	By MS/MS	By MS/MS		1	1	1	1	1		391100000	15096000	188940000	62120000	99669000	25269000	0
ASKRALVILA	10	1040.67	Q99497	Q99497	2	11	PARK7	Protein deglycase DJ-1	yes	yes	2	0.032504	93.467			By MS/MS						1				64773000	0	0	64773000	0	0	0
ASLEVENQSLRGVVQEL	17	1869.98	P29692	P29692	85	101	EEF1D	Elongation factor 1-delta	yes	yes	2	0.0030403	119.96				By MS/MS						1			4768000	0	0	0	4768000	0	0
ASLRMARANARLF	13	1475.81	P26373	P26373	180	192	RPL13	60S ribosomal protein L13	yes	yes	3;4	0.0054327	92.295	By matching	By MS/MS	By MS/MS	By matching	By matching	By matching	2	3	2	2	1	1	62099000	1487800	28670000	25809000	3755000	673360	1704300
ASMAAAIAASRSA	13	1176.59	Q9H425	Q9H425	2	14	C1orf198	Uncharacterized protein C1orf198	yes	yes	2	6.8762e-05	132.17				By MS/MS						1			0	0	0	0	0	0	0
ASNDYTQQATQSY	13	1475.62	P35637	P35637	2	14	FUS	RNA-binding protein FUS	yes	yes	2	3.1354e-16	196.88	By MS/MS	By MS/MS	By MS/MS	By MS/MS	By MS/MS	By MS/MS	1	1	1	1	1	1	63311000	7618700	7071100	14227000	11051000	8974300	14369000
ASNDYTQQATQSYGA	15	1603.67	P35637	P35637	2	16	FUS	RNA-binding protein FUS	yes	yes	2	0.0030743	94.465		By matching		By MS/MS	By MS/MS	By MS/MS		1		1	1	1	20844000	0	1842600	0	8984200	4966400	5050900
ASNFKSPVKTIR	12	1346.77	P67870	P67870	204	215	CSNK2B	Casein kinase II subunit beta	yes	yes	3;4	0.015978	79.466	By matching	By MS/MS	By MS/MS	By MS/MS	By MS/MS	By matching	2	2	2	2	2	2	73626000	14857000	20203000	11612000	10467000	10348000	6139000
ASNKTTLQK	9	989.551	Q13185	Q13185	2	10	CBX3	Chromobox protein homolog 3	yes	yes	2	8.3625e-11	187.82	By MS/MS	By MS/MS	By MS/MS	By MS/MS	By MS/MS	By MS/MS	1	1	1	1	1	1	66219000	16628000	21012000	14165000	6353900	4672500	3387400
ASNKTTLQKMGK	12	1305.71	Q13185	Q13185	2	13	CBX3	Chromobox protein homolog 3	yes	yes	3	0.036543	67.456	By matching	By matching	By matching	By MS/MS	By matching	By matching	1	1	1	1	1	1	47237000	11429000	11710000	9775900	5025300	6726200	2570400
ASNKTTLQKMGKKQ	14	1561.86	Q13185	Q13185	2	15	CBX3	Chromobox protein homolog 3	yes	yes	4	0.009174	80.96	By MS/MS	By MS/MS	By MS/MS	By matching	By matching	By matching	1	1	1	1	1	1	28709000	9069000	7047200	3569100	2691300	4845300	1487100
ASNRIIGAKDHASIQMNV	18	1923.99	P63220	P63220	19	36	RPS21	40S ribosomal protein S21	yes	yes	3;4	0.0050044	88.427	By matching	By matching	By MS/MS	By MS/MS	By matching	By MS/MS	2	2	2	2	1	2	139070000	7262500	14167000	11962000	54626000	29378000	21673000
ASNRIIGAKDHASIQMNVA	19	1995.03	P63220	P63220	19	37	RPS21	40S ribosomal protein S21	yes	yes	4	0.0018038	98.165	By matching	By matching	By matching	By matching	By MS/MS	By matching	1	1	1	1	1	1	55953000	9474400	7725100	5477100	16787000	7657800	8831700
ASNVTNKTD	9	948.451	P07910	P07910	2	10	HNRNPC	Heterogeneous nuclear ribonucleoproteins C1/C2	yes	yes	2	2.7351e-15	155.84	By MS/MS	By MS/MS	By MS/MS	By MS/MS	By MS/MS	By MS/MS	1	1	1	1	1	1	65916000	0	36481000	17274000	0	6718800	5442100
ASNVTNKTDPR	11	1201.61	P07910	P07910	2	12	HNRNPC	Heterogeneous nuclear ribonucleoproteins C1/C2	yes	yes	2	8.2258e-06	157.75	By MS/MS	By MS/MS	By MS/MS	By MS/MS	By MS/MS	By MS/MS	1	1	1	1	1	1	479870000	92041000	123340000	96694000	54637000	76375000	36781000
ASNVTNKTDPRSM	13	1419.68	P07910	P07910	2	14	HNRNPC	Heterogeneous nuclear ribonucleoproteins C1/C2	yes	yes	2	0.0062898	90.653	By MS/MS	By MS/MS					1	1					10899000	3136300	7762500	0	0	0	0
ASNVTNKTDPRSMN	14	1533.72	P07910	P07910	2	15	HNRNPC	Heterogeneous nuclear ribonucleoproteins C1/C2	yes	yes	2	0.00061411	156.14	By MS/MS	By MS/MS	By MS/MS	By MS/MS	By MS/MS	By MS/MS	2	2	2	1	2	2	135630000	32232000	36365000	24048000	13012000	20823000	9146400
ASNVTNKTDPRSMNSRVF	18	2022.99	P07910	P07910	2	19	HNRNPC	Heterogeneous nuclear ribonucleoproteins C1/C2	yes	yes	3	0.0022138	114.34	By MS/MS	By MS/MS	By MS/MS				1	1	1				45395000	11761000	20011000	13622000	0	0	0
ASPEYVNLPINGNGKQ	16	1699.85	P09211	P09211	195	210	GSTP1	Glutathione S-transferase P	yes	yes	2	0.024983	122.77				By MS/MS						1			0	0	0	0	0	0	0
ASPRTAVAPSAVNL	14	1352.74	Q9UQ35	Q9UQ35	2271	2284	SRRM2	Serine/arginine repetitive matrix protein 2	yes	yes	2	0.011857	76.655				By MS/MS						1			1986600	0	0	0	1986600	0	0
ASQKTDAEATDTEATET	17	1767.76	Q9Y3D3	Q9Y3D3	121	137	MRPS16	28S ribosomal protein S16, mitochondrial	yes	yes	2	4.9878e-21	196.7	By MS/MS	By MS/MS	By MS/MS	By MS/MS	By MS/MS	By MS/MS	1	1	1	1	1	1	205300000	14613000	23255000	14088000	57068000	55547000	40729000
ASRGRRPEHGGPPELFYDETEARKY	25	2917.42	O43709	O43709	2	26	WBSCR22	Probable 18S rRNA (guanine-N(7))-methyltransferase	yes	yes	5	8.1304e-05	100.29	By MS/MS	By MS/MS	By MS/MS	By matching	By matching	By MS/MS	1	1	1	1	1	1	50226000	10438000	8992600	15756000	5817200	2813500	6409500
ASSAQSGGSSGGP	13	1048.44	Q7KZF4	Q7KZF4	2	14	SND1	Staphylococcal nuclease domain-containing protein 1	yes	yes	2	0.014669	79.148		By MS/MS	By matching					1	1				3965100	0	2308000	1657000	0	0	0
ASSDIQVKE	9	975.487	P16949	P16949	2	10	STMN1	Stathmin	yes	yes	2	0.032595	101.9	By matching	By matching	By MS/MS	By matching	By matching	By MS/MS	1	1	1	1	1	1	27787000	2627400	2093000	7361500	6803700	4991100	3910800
ASSNHLGKNLQL	12	1280.68	O15372	O15372	234	245	EIF3H	Eukaryotic translation initiation factor 3 subunit H	yes	yes	2;3	0.007075	94.465		By MS/MS	By MS/MS	By MS/MS	By MS/MS	By MS/MS		2	2	2	2	2	62795000	0	9179800	11189000	19068000	15661000	7697600
ASSPGGVYATR	11	1064.53	P08670	P08670	54	64	VIM	Vimentin	yes	yes	2	0.016739	92.538	By MS/MS	By matching	By MS/MS	By matching	By matching	By matching	1	1	1	1	1	1	193440000	41087000	57494000	39957000	21444000	22427000	11031000
ASSPGGVYATRSSA	14	1309.63	P08670	P08670	54	67	VIM	Vimentin	yes	yes	2	0.0006746	125.97	By MS/MS	By MS/MS	By MS/MS	By MS/MS	By MS/MS	By matching	1	1	1	1	1	1	110870000	29157000	31509000	22061000	10137000	11709000	6296900
ASSPGGVYATRSSAVR	16	1564.8	P08670	P08670	54	69	VIM	Vimentin	yes	yes	3	0.021818	65.225	By MS/MS	By matching	By matching	By matching	By matching	By matching	1	1	1	1	1	1	126000000	34009000	33880000	36428000	8801800	8554100	4324100
ASSPGGVYATRSSAVRL	17	1677.88	P08670	P08670	54	70	VIM	Vimentin	yes	yes	3	0.0035068	110.38	By matching	By MS/MS	By MS/MS	By matching	By MS/MS	By MS/MS	1	1	1	1	1	1	190000000	39037000	34561000	33410000	37225000	23826000	21942000
ASSPGGVYATRSSAVRLR	18	1833.98	P08670	P08670	54	71	VIM	Vimentin	yes	yes	3;4	0.0047529	89.358	By MS/MS	By MS/MS	By matching	By MS/MS	By matching	By MS/MS	1	1	1	2	1	2	162830000	27371000	37736000	21464000	47574000	10089000	18602000
ASSQLNRPNSLVGITSAY	18	1876.96	O14974	O14974	793	810	PPP1R12A	Protein phosphatase 1 regulatory subunit 12A	yes	yes	2	0.0016933	119.25			By MS/MS						1				6013600	0	0	6013600	0	0	0
ASSSIESEAKPAQPQPTGE	19	1912.9	Q14154	Q14154	200	218	KIAA0141	Death ligand signal enhancer	yes	yes	2	0.00088629	119.39	By MS/MS	By matching		By MS/MS	By MS/MS	By MS/MS	1	1		1	1	1	39149000	4284500	4099600	0	9119900	13454000	8191100
ASSVGNVADSTEPTKR	16	1617.8	O15294	O15294	2	17	OGT	UDP-N-acetylglucosamine--peptide N-acetylglucosaminyltransferase 110 kDa subunit	yes	yes	2	0.0018851	134.98	By MS/MS	By MS/MS	By MS/MS	By MS/MS	By MS/MS		1	1	1	1	1		27948000	7320100	7651200	5533900	3598700	3844100	0
ASTDYSTYSQAAAQQGY	17	1810.76	Q01844	Q01844	2	18	EWSR1	RNA-binding protein EWS	yes	yes	2	0.0031971	104.95	By MS/MS		By MS/MS	By MS/MS			1		1	1			9013700	3732600	0	0	5281200	0	0
ASTDYSTYSQAAAQQGYSAY	20	2131.9	Q01844	Q01844	2	21	EWSR1	RNA-binding protein EWS	yes	yes	2	0.00052937	108.72				By MS/MS						1			2862500	0	0	0	2862500	0	0
ASTPAGPAFPVQVKV	15	1467.81	Q15654	Q15654	160	174	TRIP6	Thyroid receptor-interacting protein 6	yes	yes	2	0.0019497	113.63	By matching	By MS/MS		By MS/MS	By MS/MS		1	1		1	1		29128000	3092600	8885200	0	11303000	5846700	0
ASTPRASAATTRTPT	15	1487.77	Q8IY67	Q8IY67	592	606	RAVER1	Ribonucleoprotein PTB-binding 1	yes	yes	3	0.0026152	97.45	By MS/MS	By MS/MS	By MS/MS	By matching		By matching	1	1	1	1		1	21226000	5302000	8086300	5829400	1040900	0	967760
ASVPAGGAVAVSA	13	1055.56	P05387	P05387	63	75	RPLP2	60S acidic ribosomal protein P2	yes	yes	2	0.013451	80.688				By matching	By matching	By MS/MS				1	1	1	21088000	0	0	0	13313000	1128800	6646600
ATADPEPPLEELG	13	1337.64	P08559	P08559	353	365	PDHA1	Pyruvate dehydrogenase E1 component subunit alpha, somatic form, mitochondrial	yes	yes	2	0.00094152	131.5				By MS/MS		By MS/MS				1		1	8687500	0	0	0	4123100	0	4564400
ATAEVLNIGKK	11	1142.67	P22234	P22234	2	12	PAICS	Multifunctional protein ADE2;Phosphoribosylaminoimidazole-succinocarboxamide synthase;Phosphoribosylaminoimidazole carboxylase	yes	yes	2	1.0097e-05	155.84		By matching		By MS/MS				1		1			4895800	0	605270	0	4290600	0	0
ATAEVLNIGKKL	12	1255.75	P22234	P22234	2	13	PAICS	Multifunctional protein ADE2;Phosphoribosylaminoimidazole-succinocarboxamide synthase;Phosphoribosylaminoimidazole carboxylase	yes	yes	2	2.3003e-17	188.91				By MS/MS						2			0	0	0	0	0	0	0
ATAEVLNIGKKLY	13	1418.81	P22234	P22234	2	14	PAICS	Multifunctional protein ADE2;Phosphoribosylaminoimidazole-succinocarboxamide synthase;Phosphoribosylaminoimidazole carboxylase	yes	yes	2	8.3382e-74	261.35	By MS/MS	By MS/MS	By matching	By MS/MS	By MS/MS		1	1	1	1	1		11891000	0	1692700	1579900	8618700	0	0
ATAEVLNIGKKLYE	14	1547.86	P22234	P22234	2	15	PAICS	Multifunctional protein ADE2;Phosphoribosylaminoimidazole-succinocarboxamide synthase;Phosphoribosylaminoimidazole carboxylase	yes	yes	2	5.4106e-06	158.2				By MS/MS						1			0	0	0	0	0	0	0
ATATPVPPRMGSR	13	1339.7	P20700	P20700	2	14	LMNB1	Lamin-B1	yes	yes	2	0.015832	77.677	By matching	By MS/MS	By MS/MS	By MS/MS	By MS/MS	By matching	1	1	2	1	1	1	34064000	3809200	4359900	10302000	6594100	4443400	4555300
ATDELATKL	9	960.513	Q96C19	Q96C19	2	10	EFHD2	EF-hand domain-containing protein D2	yes	yes	2	5.9364e-31	182.53		By MS/MS	By MS/MS	By matching				1	1	1			7992700	0	0	5002700	2990000	0	0
ATDELATKLSR	11	1203.65	Q96C19	Q96C19	2	12	EFHD2	EF-hand domain-containing protein D2	yes	yes	2	0.0082689	112.13	By MS/MS		By MS/MS		By matching		1		1		1		17983000	0	0	9453900	0	8529500	0
ATDTSQGELVHPK	13	1381.68	Q5SSJ5	Q5SSJ5	2	14	HP1BP3	Heterochromatin protein 1-binding protein 3	yes	yes	2	0.00070659	128.01			By MS/MS		By MS/MS	By matching			1		1	1	7952400	0	0	2340300	0	3582200	2029900
ATESPSDSPEDGPG	14	1344.53	O75648	O75648	403	416	TRMU	Mitochondrial tRNA-specific 2-thiouridylase 1	yes	yes	2	0.00066941	112.11				By MS/MS	By matching	By matching				1	1	1	3988800	0	0	0	1467800	1192500	1328500
ATETVELHKL	10	1139.62	P82979	P82979	2	11	SARNP	SAP domain-containing ribonucleoprotein	yes	yes	2	0.040512	83.998		By MS/MS				By MS/MS		1				1	0	0	0	0	0	0	0
ATGPPGEEGP	10	910.403	Q14055	Q14055	260	269	COL9A2	Collagen alpha-2(IX) chain	yes	yes	2	0.0012113	136.11	By MS/MS	By MS/MS	By MS/MS	By MS/MS	By MS/MS		1	2	1	1	1		144310000	12846000	15384000	11255000	49813000	55016000	0
ATGTGKHKLLSTGPTEPW	18	1879.98	Q9H0E9	Q9H0E9	2	19	BRD8	Bromodomain-containing protein 8	yes	yes	3	6.9459e-05	111.22	By MS/MS	By MS/MS	By MS/MS	By MS/MS		By MS/MS	1	1	1	1		1	61308000	1810100	37840000	15507000	2392400	0	3757800
ATKTAGVGRW	10	1045.57	Q6NUQ4	Q6NUQ4	2	11	TMEM214	Transmembrane protein 214	yes	yes	2	0.03317	93.111	By MS/MS	By matching	By matching				1	1	1				25814000	9787200	3553700	12473000	0	0	0
ATKTAGVGRWEVVKKG	16	1685.96	Q6NUQ4	Q6NUQ4	2	17	TMEM214	Transmembrane protein 214	yes	yes	4	0.011318	75.463	By MS/MS	By matching		By matching	By matching	By matching	1	1		1	1	1	20779000	2732200	5063000	0	6794100	2310200	3879900
ATLKDQLIY	9	1063.59	P00338	P00338	2	10	LDHA	L-lactate dehydrogenase A chain	yes	yes	2	0.0072159	131.06	By MS/MS	By MS/MS	By MS/MS	By matching			1	1	1	1			12927000	5656700	5802100	710270	758400	0	0
ATLKDQLIYN	10	1177.63	P00338	P00338	2	11	LDHA	L-lactate dehydrogenase A chain	yes	yes	2	0.0023826	127.68	By MS/MS						1						4328100	4328100	0	0	0	0	0
ATMKDDLADYGGYDGG	16	1647.67	O75822	O75822	234	249	EIF3J	Eukaryotic translation initiation factor 3 subunit J	yes	yes	2	0.0039509	118.87				By MS/MS						1			1400900	0	0	0	1400900	0	0
ATNEVAQLIQGGRLIKHEMTKTASA	25	2666.42	Q9Y5U8	Q9Y5U8	85	109	MPC1	Mitochondrial pyruvate carrier 1	yes	yes	4	0.0058126	71.052				By matching	By MS/MS					1	1		4384200	0	0	0	713950	3670300	0
ATNIEQIFRSF	11	1324.68	P18583	P18583	2	12	SON	Protein SON	yes	yes	2	3.6865e-06	162.36				By MS/MS						1			813400	0	0	0	813400	0	0
ATPLNQVANPNSAIFGGARPREE	23	2408.22	Q15056	Q15056	219	241	EIF4H	Eukaryotic translation initiation factor 4H	yes	yes	3	0.0028002	82.146	By matching	By matching	By matching	By MS/MS		By MS/MS	1	1	1	2		1	36090000	823580	413940	264330	15873000	0	18715000
ATPLNQVANPNSAIFGGARPREEVV	25	2606.36	Q15056	Q15056	219	243	EIF4H	Eukaryotic translation initiation factor 4H	yes	yes	3	0.0027329	81.477	By matching		By MS/MS	By matching	By MS/MS	By MS/MS	1		1	1	1	1	28990000	7214500	0	4430900	1885500	6775400	8683800
ATRSSAVRL	9	959.551	P08670	P08670	62	70	VIM	Vimentin	yes	yes	3	0.033374	101.38	By MS/MS	By MS/MS	By matching	By matching	By matching	By matching	1	1	1	1	1	1	64557000	12471000	27721000	16113000	3976500	2687100	1589000
ATSGETLEENEAGD	14	1421.58	Q9UQ80	Q9UQ80	381	394	PA2G4	Proliferation-associated protein 2G4	yes	yes	2	0.00026955	161.63	By MS/MS	By MS/MS		By MS/MS	By MS/MS	By matching	1	1		1	1	1	12050000	4645700	0	0	2998000	2789100	1616900
ATTATMATSGSAR	13	1224.58	P38919	P38919	2	14	EIF4A3	Eukaryotic initiation factor 4A-III;Eukaryotic initiation factor 4A-III, N-terminally processed	yes	yes	2	7.5815e-24	205.52	By MS/MS	By MS/MS	By MS/MS	By MS/MS	By MS/MS	By MS/MS	2	2	2	2	2	2	339010000	70037000	72637000	69571000	43883000	56134000	26744000
ATTATMATSGSARK	14	1352.67	P38919	P38919	2	15	EIF4A3	Eukaryotic initiation factor 4A-III;Eukaryotic initiation factor 4A-III, N-terminally processed	yes	yes	2	0.0024267	142.1	By MS/MS	By MS/MS	By MS/MS	By matching	By matching	By matching	1	1	1	1	1	1	18842000	5191300	4348700	4099100	1737800	2702700	762690
ATTATMATSGSARKR	15	1508.77	P38919	P38919	2	16	EIF4A3	Eukaryotic initiation factor 4A-III;Eukaryotic initiation factor 4A-III, N-terminally processed	yes	yes	3	0.0086245	79.614	By MS/MS	By MS/MS	By MS/MS	By MS/MS	By matching	By MS/MS	1	1	1	1	1	1	93465000	0	28933000	21772000	15116000	20064000	7578400
ATTKRVLYVGGLAEEVDDKVLHA	23	2483.34	Q9UNP9	Q9UNP9	2	24	PPIE	Peptidyl-prolyl cis-trans isomerase E	yes	yes	3;4	9.2744e-69	235.57	By MS/MS	By matching		By MS/MS	By MS/MS	By MS/MS	1	2		2	1	1	42218000	4563800	5123200	0	15730000	8274300	8526500
ATVPATPEQPVLDLKRPFLSRESL	24	2663.46	P0C7P4;P47985	P0C7P4	41	64	UQCRFS1P1;UQCRFS1	Putative cytochrome b-c1 complex subunit Rieske-like protein 1;Cytochrome b-c1 complex subunit Rieske, mitochondrial;Cytochrome b-c1 complex subunit 11	yes	no	4	3.5219e-05	108.4				By MS/MS	By matching					1	1		14530000	0	0	0	6337400	8192600	0
ATVQQLEGRW	10	1186.61	Q01469	Q01469	2	11	FABP5	Fatty acid-binding protein, epidermal	yes	yes	2	0.00016391	150.27				By MS/MS						1			4043000	0	0	0	4043000	0	0
ATVQQLEGRWRL	12	1455.79	Q01469	Q01469	2	13	FABP5	Fatty acid-binding protein, epidermal	yes	yes	2	0.0084158	91.855		By matching		By MS/MS	By matching			1		1	1		12411000	0	1148900	0	9844000	1418000	0
ATVQQLEGRWRLVDSKGFDEY	21	2496.24	Q01469	Q01469	2	22	FABP5	Fatty acid-binding protein, epidermal	yes	yes	3	6.3289e-42	208.47	By matching		By MS/MS	By MS/MS	By MS/MS	By MS/MS	1		1	1	1	1	88862000	2400000	0	4047000	39470000	6498700	36446000
ATVTATTKVPEIRDVTRIER	20	2255.26	Q9Y230	Q9Y230	2	21	RUVBL2	RuvB-like 2	yes	yes	4	0.00056641	106.16				By MS/MS						1			2274300	0	0	0	2274300	0	0
ATVTPSPVKGKGKVG	15	1424.84	Q9H1E3	Q9H1E3	176	190	NUCKS1	Nuclear ubiquitous casein and cyclin-dependent kinase substrate 1	yes	yes	3;4	0.0020133	107.14	By MS/MS	By matching	By matching	By MS/MS	By MS/MS	By MS/MS	2	2	2	2	2	2	53867000	5932800	7098400	5830400	7913500	17405000	9687100
ATVVAVGSGSKGKGGEIQPVSV	22	2026.11	P61604	P61604	44	65	HSPE1	10 kDa heat shock protein, mitochondrial	yes	yes	2;3	1.7223e-32	150.59	By MS/MS	By MS/MS	By MS/MS	By MS/MS	By MS/MS	By MS/MS	2	2	1	2	2	2	91248000	14049000	13581000	7918200	17320000	17543000	20837000
AVAASKERSGVSL	13	1273.7	P16403;P16402;P10412	P16403	47	59	HIST1H1C;HIST1H1D;HIST1H1E	Histone H1.2;Histone H1.3;Histone H1.4	no	no	3	0.0024776	97.957	By MS/MS	By MS/MS	By MS/MS	By matching		By matching	1	1	1	1		1	37938000	8192100	14459000	11541000	2197800	0	1548400
AVAATPIPKL	10	979.607	P53634	P53634	454	463	CTSC	Dipeptidyl peptidase 1;Dipeptidyl peptidase 1 exclusion domain chain;Dipeptidyl peptidase 1 heavy chain;Dipeptidyl peptidase 1 light chain	yes	yes	2	2.0245e-08	174.52		By matching	By MS/MS	By MS/MS	By MS/MS			1	1	1	1		45041000	0	61210	5056800	5265900	34657000	0
AVAIKAMAK	9	901.542	P63241;Q6IS14	P63241	146	154	EIF5A;EIF5AL1	Eukaryotic translation initiation factor 5A-1;Eukaryotic translation initiation factor 5A-1-like	yes	no	2	0.0092557	125.25	By MS/MS	By MS/MS	By MS/MS	By MS/MS	By MS/MS	By MS/MS	1	1	1	1	1	1	698680000	122800000	181890000	132720000	93070000	117670000	50529000
AVAQDPAASGAPSS	14	1227.57	Q8TAE8	Q8TAE8	209	222	GADD45GIP1	Growth arrest and DNA damage-inducible proteins-interacting protein 1	yes	yes	2	0.034417	63.212	By MS/MS			By MS/MS			1			1			7415000	3570100	0	0	3844900	0	0
AVDGEPLGR	9	912.466	P62937	P62937	11	19	PPIA	Peptidyl-prolyl cis-trans isomerase A;Peptidyl-prolyl cis-trans isomerase A, N-terminally processed	yes	yes	2	0.014126	114.5	By matching	By MS/MS	By matching	By matching	By matching	By matching	1	1	1	1	1	1	236170000	51254000	52991000	39884000	30051000	40880000	21110000
AVDGEPLGRVSF	12	1245.64	P62937	P62937	11	22	PPIA	Peptidyl-prolyl cis-trans isomerase A;Peptidyl-prolyl cis-trans isomerase A, N-terminally processed	yes	yes	2	4.2777e-33	215.87	By MS/MS	By MS/MS	By MS/MS	By MS/MS	By MS/MS	By MS/MS	1	2	1	1	2	1	436910000	3911400	66472000	131640000	15703000	26617000	192570000
AVDGEPLGRVSFEL	14	1487.76	P62937	P62937	11	24	PPIA	Peptidyl-prolyl cis-trans isomerase A;Peptidyl-prolyl cis-trans isomerase A, N-terminally processed	yes	yes	2	0.00020371	162.68				By MS/MS						1			4374900	0	0	0	4374900	0	0
AVDKKAAGAGKVTK	14	1342.79	Q5VTE0;P68104	Q5VTE0	440	453	EEF1A1P5;EEF1A1	Putative elongation factor 1-alpha-like 3;Elongation factor 1-alpha 1	yes	no	4	0.012043	76.358		By matching	By MS/MS					1	1				4575200	0	2102200	2472900	0	0	0
AVDKKAAGAGKVTKSAQKAQKAK	23	2283.34	Q5VTE0;P68104	Q5VTE0	440	462	EEF1A1P5;EEF1A1	Putative elongation factor 1-alpha-like 3;Elongation factor 1-alpha 1	yes	no	6	0.0030774	79.568	By matching	By matching		By matching	By MS/MS	By MS/MS	1	1		1	1	1	30277000	9972400	3037500	0	4117900	5528200	7621300
AVEAISDRICIHTN	14	1597.79	P07858	P07858	113	126	CTSB	Cathepsin B;Cathepsin B light chain;Cathepsin B heavy chain	yes	yes	2	0.022657	69.65						By MS/MS						1	8906000	0	0	0	0	0	8906000
AVEHINKTIAPALVSK	16	1689.98	P06733	P06733	65	80	ENO1	Alpha-enolase	yes	yes	3;4	0.01623	64.454		By MS/MS	By MS/MS	By matching	By matching	By matching		2	2	1	1	2	20670000	0	3710200	9386600	3095300	2133700	2343800
AVGKNKRLTKGGKKGAKKKVVD	22	2309.44	P61247	P61247	2	23	RPS3A	40S ribosomal protein S3a	yes	yes	5	0.0074478	64.295	By matching	By MS/MS	By matching		By matching		1	1	1		1		21841000	4422400	11213000	91146	0	6114400	0
AVGSGSKGKGGEIQPVSV	18	1655.88	P61604	P61604	48	65	HSPE1	10 kDa heat shock protein, mitochondrial	yes	yes	2;3	8.3869e-54	239.38	By MS/MS	By MS/MS	By MS/MS	By MS/MS	By MS/MS	By MS/MS	2	2	2	2	2	2	6944600000	954780000	1547800000	1028800000	1366300000	1309500000	737380000
AVGSGSKGKGGEIQPVSVKV	20	1883.05	P61604	P61604	48	67	HSPE1	10 kDa heat shock protein, mitochondrial	yes	yes	3;4	5.195e-05	131.54	By MS/MS	By MS/MS	By MS/MS	By MS/MS	By matching	By MS/MS	2	1	2	2	2	2	321550000	13197000	41823000	29604000	88275000	83437000	65212000
AVGSGSKGKGGEIQPVSVKVGDKV	24	2282.26	P61604	P61604	48	71	HSPE1	10 kDa heat shock protein, mitochondrial	yes	yes	4	0.005429	70.391	By MS/MS	By matching	By MS/MS	By MS/MS	By MS/MS	By MS/MS	1	1	1	1	1	1	219020000	44079000	44357000	28424000	39853000	40074000	22236000
AVHGVEETSSEVKPPNE	17	1807.86	Q7Z6I8	Q7Z6I8	172	188	C5orf24	UPF0461 protein C5orf24	yes	yes	3	0.0042865	92.575	By MS/MS	By matching			By matching	By matching	1	1			1	1	19454000	6754200	4520000	0	0	3803200	4376200
AVHRITPEEAKY	12	1412.74	P62701	P62701	110	121	RPS4X	40S ribosomal protein S4, X isoform	yes	yes	3	0.0021894	110.15	By MS/MS	By MS/MS	By MS/MS		By matching		1	1	1		1		96403000	34872000	33620000	24029000	0	3881300	0
AVKPKAAKPKVVKPKKAAPKKK	22	2339.56	P16403	P16403	192	213	HIST1H1C	Histone H1.2	yes	yes	6	0.0041496	75.55	By MS/MS	By MS/MS	By matching		By matching	By matching	1	1	1		1	1	64633000	14967000	8703000	27396000	0	9561500	4006000
AVLLPKKTESHHKAKGK	17	1871.11	Q93077;Q7L7L0;Q6FI13;P20671;P0C0S8;P04908	Q93077	114	130	HIST1H2AC;HIST3H2A;HIST2H2AA3;HIST1H2AD;HIST1H2AG;HIST1H2AB	Histone H2A type 1-C;Histone H2A type 3;Histone H2A type 2-A;Histone H2A type 1-D;Histone H2A type 1;Histone H2A type 1-B/E	yes	no	5	0.0050305	87.932		By MS/MS	By MS/MS	By MS/MS		By matching		1	1	1		1	20438000	0	6481200	6644900	6160000	0	1151800
AVLLVGYGTDSASGMDY	17	1717.79	P53634	P53634	406	422	CTSC	Dipeptidyl peptidase 1;Dipeptidyl peptidase 1 exclusion domain chain;Dipeptidyl peptidase 1 heavy chain;Dipeptidyl peptidase 1 light chain	yes	yes	2	2.0802e-67	252.16				By MS/MS	By MS/MS	By MS/MS				2	2	1	44240000	0	0	0	26396000	9807600	8036000
AVMPDGQFKDISL	13	1419.71	Q06830	Q06830	19	31	PRDX1	Peroxiredoxin-1	yes	yes	2	5.6074e-06	143.5	By matching			By MS/MS			1			1			9827500	1640500	0	0	8187000	0	0
AVMQGANVLVTQ	12	1229.64	Q15038	Q15038	140	151	DAZAP2	DAZ-associated protein 2	yes	yes	2	7.5061e-17	182.98				By MS/MS	By MS/MS					1	2		13308000	0	0	0	13308000	0	0
AVMQGANVLVTQR	13	1385.74	Q15038	Q15038	140	152	DAZAP2	DAZ-associated protein 2	yes	yes	2	8.483e-05	164.65		By matching	By MS/MS	By MS/MS	By MS/MS	By MS/MS		1	1	1	1	1	15714000	0	1736700	2582400	5936100	2828300	2630200
AVMQGANVLVTQRKGNF	17	1831.97	Q15038	Q15038	140	156	DAZAP2	DAZ-associated protein 2	yes	yes	3	0.00010216	119.54				By MS/MS	By MS/MS	By matching				1	1	1	23365000	0	0	0	2779500	16237000	4349100
AVNMVPFPRLH	11	1279.69	P07437;Q3ZCM7;A6NNZ2;A0A0B4J269;Q13509;P68371;P04350;Q9BUF5	P07437	254	264	TUBB;TUBB8;TUBB3;TUBB4B;TUBB4A;TUBB6	Tubulin beta chain;Tubulin beta-8 chain;Tubulin beta-8 chain-like protein LOC260334;Tubulin beta-3 chain;Tubulin beta-4B chain;Tubulin beta-4A chain;Tubulin beta-6 chain	no	no	2	0.04145	71.223	By MS/MS						1						2221100	2221100	0	0	0	0	0
AVNMVPFPRLHF	12	1426.75	P07437;Q3ZCM7;A6NNZ2;A0A0B4J269;Q13509;P68371;P04350;Q9BUF5	P07437	254	265	TUBB;TUBB8;TUBB3;TUBB4B;TUBB4A;TUBB6	Tubulin beta chain;Tubulin beta-8 chain;Tubulin beta-8 chain-like protein LOC260334;Tubulin beta-3 chain;Tubulin beta-4B chain;Tubulin beta-4A chain;Tubulin beta-6 chain	no	no	3	0.041118	74.841	By MS/MS			By MS/MS			1			1			2677100	0	0	0	2677100	0	0
AVPETRPNHTIY	12	1396.71	P09012	P09012	2	13	SNRPA	U1 small nuclear ribonucleoprotein A	yes	yes	2	0.0036487	101.48	By MS/MS	By MS/MS	By MS/MS	By matching			1	1	1	1			19172000	4428600	7949500	2095300	4699100	0	0
AVPPGADKKAEAGAGSATE	19	1725.85	A0A1W2PQS6;P46783	A0A1W2PQS6	131	149	RPS10	40S ribosomal protein S10	yes	no	3	0.04191	52.172	By matching	By matching	By MS/MS	By matching	By matching	By matching	1	1	1	1	1	1	196090000	52899000	50482000	21597000	22999000	32488000	15628000
AVRDMRQTVAVGVIK	15	1641.93	Q5VTE0;P68104;Q05639	Q5VTE0	425	439	EEF1A1P5;EEF1A1;EEF1A2	Putative elongation factor 1-alpha-like 3;Elongation factor 1-alpha 1;Elongation factor 1-alpha 2	no	no	4	0.021433	68.173	By matching	By MS/MS		By matching			1	1		1			8955000	2696200	4201700	0	2057100	0	0
AVRKLDNTKFRSHEGETAY	19	2221.12	Q07955	Q07955	171	189	SRSF1	Serine/arginine-rich splicing factor 1	yes	yes	3;4;5	0.013191	67.449	By MS/MS	By MS/MS	By MS/MS	By matching	By matching	By matching	3	3	3	1	2	2	348550000	122280000	101510000	95303000	10697000	10715000	8050800
AVRKTLPADVQNY	13	1473.79	Q99590	Q99590	1149	1161	SCAF11	Protein SCAF11	yes	yes	2	0.00092524	113.93	By MS/MS	By MS/MS	By MS/MS	By matching			1	1	1	1			18001000	6425400	3173100	7390000	1012600	0	0
AVRKTLPADVQNYY	14	1636.86	Q99590	Q99590	1149	1162	SCAF11	Protein SCAF11	yes	yes	2;3	0.00091312	104.07	By MS/MS	By MS/MS	By MS/MS				2	2	2				44760000	10660000	21072000	13028000	0	0	0
AVSEGTKAVTKY	12	1252.67	P06899;O60814;P57053;Q16778;P62807;Q8N257;Q96A08;A0A2R8Y619;Q93079;P23527;P58876;Q99877;P33778;Q99880	Q16778	111	122	HIST1H2BJ;HIST1H2BK;H2BFS;HIST2H2BE;HIST1H2BC;HIST3H2BB;HIST1H2BA;HIST1H2BH;HIST1H2BO;HIST1H2BD;HIST1H2BN;HIST1H2BB;HIST1H2BL	Histone H2B type 1-J;Histone H2B type 1-K;Histone H2B type F-S;Histone H2B type 2-E;Histone H2B type 1-C/E/F/G/I;Histone H2B type 3-B;Histone H2B type 1-A;Histone H2B type 1-H;Histone H2B type 1-O;Histone H2B type 1-D;Histone H2B type 1-N;Histone H2B type 1-B;Histone H2B type 1-L	no	no	2;3	2.4072e-10	179.19	By MS/MS	By MS/MS	By MS/MS	By MS/MS	By MS/MS	By MS/MS	2	2	2	2	2	2	1004700000	353130000	322920000	196980000	56598000	44789000	30275000
AVSEGTKAVTKYTSAK	16	1639.88	P06899;O60814;P57053	P06899	111	126	HIST1H2BJ;HIST1H2BK;H2BFS	Histone H2B type 1-J;Histone H2B type 1-K;Histone H2B type F-S	yes	no	3;4	0.0045507	90.754	By MS/MS	By MS/MS	By MS/MS	By MS/MS	By MS/MS	By matching	2	2	2	2	2	2	103660000	24648000	27626000	19896000	10496000	12185000	8807400
AVSEGTKAVTKYTSSK	16	1655.87	Q16778;P62807;Q8N257;Q96A08;A0A2R8Y619;Q93079;P23527;P58876;Q99877;P33778;Q99880	Q16778	111	126	HIST2H2BE;HIST1H2BC;HIST3H2BB;HIST1H2BA;HIST1H2BH;HIST1H2BO;HIST1H2BD;HIST1H2BN;HIST1H2BB;HIST1H2BL	Histone H2B type 2-E;Histone H2B type 1-C/E/F/G/I;Histone H2B type 3-B;Histone H2B type 1-A;Histone H2B type 1-H;Histone H2B type 1-O;Histone H2B type 1-D;Histone H2B type 1-N;Histone H2B type 1-B;Histone H2B type 1-L	no	no	3;4	0.0038246	111.92	By MS/MS	By MS/MS	By MS/MS	By MS/MS	By MS/MS	By MS/MS	1	2	2	2	2	2	291720000	31174000	109410000	58730000	35906000	34441000	22066000
AVSELAGHQTSAESW	15	1571.72	P36578	P36578	53	67	RPL4	60S ribosomal protein L4	yes	yes	2	1.5489e-95	274.53	By MS/MS	By MS/MS	By MS/MS	By MS/MS			1	1	1	1			13661000	7176000	4682800	0	1802300	0	0
AVSTGVKVPR	10	1012.6	Q15819	Q15819	2	11	UBE2V2	Ubiquitin-conjugating enzyme E2 variant 2	yes	yes	2	2.772e-05	154.49	By matching	By MS/MS		By MS/MS	By MS/MS	By matching	1	1		1	1	1	29834000	5993200	2932000	0	14092000	6214700	602590
AVTLDKDAYY	10	1157.56	Q9Y5B9	Q9Y5B9	2	11	SUPT16H	FACT complex subunit SPT16	yes	yes	2	7.3219e-10	148.52	By MS/MS	By MS/MS	By MS/MS	By matching		By MS/MS	1	1	1	1		1	14257000	7044000	3459300	0	1518700	0	2234700
AVVVKKIETRDGK	13	1441.86	CON__P05787;P05787	CON__P05787	460	472	KRT8	Keratin, type II cytoskeletal 8	yes	no	3;4	0.00092847	109	By MS/MS	By MS/MS	By matching	By matching	By matching	By matching	2	2	2	2	2	2	45541000	10240000	14240000	10159000	3524200	4285800	3092500		+
AVVVKKIETRDGKLVSESSDVLPK	24	2596.48	CON__P05787;P05787	CON__P05787	460	483	KRT8	Keratin, type II cytoskeletal 8	yes	no	4;5	0.00095899	92.886	By MS/MS	By MS/MS	By MS/MS		By matching	By matching	2	2	2		1	2	51422000	5453700	16866000	18316000	0	6709800	4076100		+
AWDEEEEEPPDH	12	1481.56	P29353	P29353	336	347	SHC1	SHC-transforming protein 1	yes	yes	2	0.0026414	107.47				By MS/MS						1			2514400	0	0	0	2514400	0	0
AWDEEEEEPPDHQ	13	1609.62	P29353	P29353	336	348	SHC1	SHC-transforming protein 1	yes	yes	2	0.00093715	112.13				By MS/MS	By MS/MS					1	1		2443800	0	0	0	2443800	0	0
AWINTPRKEGGLGPLNI	17	1835.01	P32119	P32119	85	101	PRDX2	Peroxiredoxin-2	yes	yes	3	0.00097901	135.23	By matching	By MS/MS			By MS/MS		1	1			1		49147000	17951000	23696000	0	0	7499800	0
AWKSGGASHSELIHNL	16	1705.85	P22061	P22061	2	17	PCMT1	Protein-L-isoaspartate(D-aspartate) O-methyltransferase	yes	yes	2;3	1.491e-18	195.6	By MS/MS	By MS/MS	By MS/MS	By MS/MS	By MS/MS	By MS/MS	1	2	1	2	1	1	112410000	1810600	27151000	948180	53494000	0	29011000
AYEPQGGSGYDY	12	1305.52	P61978	P61978	360	371	HNRNPK	Heterogeneous nuclear ribonucleoprotein K	yes	yes	2	0.013097	83.869		By MS/MS		By matching	By MS/MS	By MS/MS		1		1	1	1	15968000	0	2030000	0	6154800	5000200	2782700
AYEPVWAIGTGKTATPQQA	19	1988	P60174	P60174	201	219	TPI1	Triosephosphate isomerase	yes	yes	2;3	3.6618e-26	201.48		By MS/MS		By MS/MS				1		2			14176000	0	5320100	0	8856400	0	0
AYHSGYGAHGSKHR	14	1526.71	O95070	O95070	2	15	YIF1A	Protein YIF1A	yes	yes	4	0.0042096	89.992	By MS/MS	By MS/MS	By MS/MS	By matching	By matching	By matching	1	1	1	1	1	1	18334000	4357000	3927400	4280100	2632900	1193900	1942900
AYHSGYGAHGSKHRAR	16	1753.85	O95070	O95070	2	17	YIF1A	Protein YIF1A	yes	yes	4;5	0.015673	71.08	By matching	By MS/MS	By MS/MS	By matching	By matching	By matching	2	2	2	2	2	1	31061000	5371500	7201100	11852000	3375200	2226100	1035800
AYHSGYGAHGSKHRARAAPD	20	2108	O95070	O95070	2	21	YIF1A	Protein YIF1A	yes	yes	4;5	2.3241e-05	136.2	By MS/MS	By MS/MS	By MS/MS	By matching	By MS/MS	By matching	2	2	2	2	2	2	95826000	27097000	16296000	36031000	4822700	7634600	3944600
AYLGRLAHEVGW	12	1370.71	P40429	P40429	136	147	RPL13A	60S ribosomal protein L13a	yes	yes	2;3	7.4934e-05	163.38	By MS/MS	By matching	By MS/MS			By matching	2	2	1			1	11970000	3423700	3782900	3128700	0	0	1634500
AYPATAAAPMIGYPMPTGY	19	1941.9	P17844	P17844	594	612	DDX5	Probable ATP-dependent RNA helicase DDX5	yes	yes	2	0.0052039	86.114				By MS/MS						1			4591800	0	0	0	4591800	0	0
AYPATAAAPMIGYPMPTGYSQ	21	2156.99	P17844	P17844	594	614	DDX5	Probable ATP-dependent RNA helicase DDX5	yes	yes	2;3	5.0435e-14	153.7				By MS/MS	By MS/MS	By MS/MS				2	1	1	38698000	0	0	0	24786000	3017100	10896000
AYQYPPPPPPPPPSRK	16	1787.94	Q92841	Q92841	714	729	DDX17	Probable ATP-dependent RNA helicase DDX17	yes	yes	3	0.031003	59.513	By MS/MS	By MS/MS					1	1					7546300	4898300	2648000	0	0	0	0
AYTPPEDLQSRL	12	1388.69	Q8N5N7	Q8N5N7	59	70	MRPL50	39S ribosomal protein L50, mitochondrial	yes	yes	2	0.0021919	112.75	By MS/MS	By MS/MS		By MS/MS	By MS/MS	By MS/MS	1	1		1	1	1	15030000	0	0	0	15030000	0	0
AYTPPEDLQSRLESY	15	1767.83	Q8N5N7	Q8N5N7	59	73	MRPL50	39S ribosomal protein L50, mitochondrial	yes	yes	2	0.0019693	121.08		By MS/MS		By MS/MS	By MS/MS	By MS/MS		1		1	1	1	51119000	0	11558000	0	13629000	10135000	15797000
DAEEMEAKAED	11	1236.48	P05198	P05198	305	315	EIF2S1	Eukaryotic translation initiation factor 2 subunit 1	yes	yes	2	0.0020932	118.4	By MS/MS	By MS/MS	By MS/MS	By MS/MS	By MS/MS	By MS/MS	1	1	1	1	1	1	19775000	3984400	4775000	2602000	2501300	3791900	2120800
DAKTDQAQKAEGAGDAK	17	1702.81	P05204	P05204	74	90	HMGN2	Non-histone chromosomal protein HMG-17	yes	yes	3	0.037838	57.499	By MS/MS	By matching		By matching		By matching	1	1		1		1	5075200	2473100	1196200	0	440870	0	965010
DASTQTTHEL	10	1101.49	Q15365	Q15365	275	284	PCBP1	Poly(rC)-binding protein 1	yes	yes	2	0.0033204	119.29	By MS/MS	By MS/MS	By MS/MS	By MS/MS	By MS/MS	By MS/MS	1	1	1	1	1	1	55525000	10931000	15020000	8749500	6965600	8722600	5136500
DDEDDDVDTKKQKTDEDD	18	2124.85	P06454	P06454	94	111	PTMA	Prothymosin alpha;Prothymosin alpha, N-terminally processed;Thymosin alpha-1	yes	yes	3	0.0016269	101.15	By MS/MS	By MS/MS	By MS/MS	By matching	By matching	By MS/MS	1	1	1	1	1	1	11250000	4408500	2593300	1321700	823120	634820	1468500
DDFLHYKKGIYHHTG	15	1829.88	P53634	P53634	378	392	CTSC	Dipeptidyl peptidase 1;Dipeptidyl peptidase 1 exclusion domain chain;Dipeptidyl peptidase 1 heavy chain;Dipeptidyl peptidase 1 light chain	yes	yes	3	0.0039827	88.561				By MS/MS	By MS/MS	By MS/MS				1	1	1	11278000	0	0	0	3626300	4198800	3453100
DDHDPVDKI	9	1052.48	P22626	P22626	161	169	HNRNPA2B1	Heterogeneous nuclear ribonucleoproteins A2/B1	yes	yes	2	0.012625	117.81	By MS/MS	By matching	By matching	By matching	By matching	By matching	1	1	1	1	1	1	41703000	5873500	10418000	8383100	5628800	7887600	3512500
DDHDPVDKIVL	11	1264.63	P22626	P22626	161	171	HNRNPA2B1	Heterogeneous nuclear ribonucleoproteins A2/B1	yes	yes	2;3	0.0020226	125.97		By MS/MS	By MS/MS	By MS/MS				1	1	2			41498000	0	1145200	0	40353000	0	0
DDHDPVDKIVLQ	12	1392.69	P22626	P22626	161	172	HNRNPA2B1	Heterogeneous nuclear ribonucleoproteins A2/B1	yes	yes	2;3	7.8952e-07	174.4	By matching		By matching	By MS/MS	By MS/MS	By matching	2		1	2	2	1	90502000	38194000	0	23177000	11307000	5727900	12096000
DDHDPVDKIVLQK	13	1520.78	P22626	P22626	161	173	HNRNPA2B1	Heterogeneous nuclear ribonucleoproteins A2/B1	yes	yes	3	8.7687e-05	161.21		By MS/MS	By MS/MS	By MS/MS	By matching	By MS/MS		1	1	1	1	2	8295200	0	1280100	2295400	2453300	945190	1321200
DDHDPVDKIVLQKY	14	1683.85	P22626	P22626	161	174	HNRNPA2B1	Heterogeneous nuclear ribonucleoproteins A2/B1	yes	yes	3;4	1.7113e-34	227.47	By MS/MS	By MS/MS	By MS/MS	By MS/MS	By MS/MS	By MS/MS	2	2	2	2	2	2	293230000	1798400	129130000	82029000	44681000	4135900	31461000
DDKDYFLFRDGDILGKYVD	19	2293.09	P61604	P61604	84	102	HSPE1	10 kDa heat shock protein, mitochondrial	yes	yes	3;4	3.1606e-14	123.19				By MS/MS						2			12936000	0	0	0	12936000	0	0
DDKSENEPIENEA	13	1488.62	Q96I99	Q96I99	277	289	SUCLG2	Succinyl-CoA ligase [GDP-forming] subunit beta, mitochondrial	yes	yes	2	0.0048343	93.442	By MS/MS	By matching		By matching	By matching	By matching	1	1		1	1	1	16035000	2900800	2867300	0	3301700	4181800	2783000
DDNKKLGEWVGL	12	1372.7	P25398	P25398	80	91	RPS12	40S ribosomal protein S12	yes	yes	2	0.00059999	147.3		By matching		By matching	By MS/MS	By MS/MS		1		1	1	1	18689000	0	1136200	0	426950	9032000	8094200
DDSEPVQKVL	10	1128.57	Q13283	Q13283	386	395	G3BP1	Ras GTPase-activating protein-binding protein 1	yes	yes	2	0.0096897	108.81	By MS/MS	By MS/MS	By matching	By matching	By matching	By MS/MS	1	1	1	1	1	1	22939000	5767700	0	3347900	6825800	6997900	0
DDTERGSGGFGSTGKN	16	1583.68	P33316	P33316	237	252	DUT	Deoxyuridine 5-triphosphate nucleotidohydrolase, mitochondrial	yes	yes	3	0.012159	74.428	By matching	By MS/MS	By matching	By matching	By matching	By matching	1	1	1	1	1	1	20258000	4013600	6456900	4131000	2158300	1740200	1758200
DDVDTKKQKTDEDD	14	1650.72	P06454	P06454	98	111	PTMA	Prothymosin alpha;Prothymosin alpha, N-terminally processed;Thymosin alpha-1	yes	yes	3	1.2678e-16	194.48	By MS/MS	By MS/MS	By MS/MS	By MS/MS	By MS/MS	By MS/MS	1	1	1	2	1	1	343330000	35903000	121570000	127610000	30321000	12563000	15375000
DDYVPKLYEQLSGK	14	1653.83	P30086	P30086	174	187	PEBP1	Phosphatidylethanolamine-binding protein 1;Hippocampal cholinergic neurostimulating peptide	yes	yes	3	0.038133	61.641				By matching	By MS/MS					1	1		9365600	0	0	0	5794500	3571100	0
DEDDDVDTKKQKTDEDD	17	2009.82	P06454	P06454	95	111	PTMA	Prothymosin alpha;Prothymosin alpha, N-terminally processed;Thymosin alpha-1	yes	yes	3;4	3.8347e-67	248.25	By MS/MS	By MS/MS	By MS/MS	By MS/MS	By MS/MS	By MS/MS	2	2	2	2	2	2	356950000	81661000	79625000	100260000	44311000	24870000	26223000
DEDTKQKKTDVDDD	14	1650.72		REV__P06454					yes	yes	4	0.019192	71.548	By matching	By MS/MS	By matching	By matching		By matching	1	2	1	1		1	43484000	3417700	18189000	14466000	4739500	0	2671300	+
DEDTKQKKTDVDDDED	16	1894.79		REV__P06454					yes	yes	4	0.0038962	119.56	By MS/MS		By MS/MS	By MS/MS		By MS/MS	1		2	1		1	181680000	13085000	0	149590000	12187000	0	6821400	+
DEREAGITEKVVFEQT	16	1849.91	P60174	P60174	170	185	TPI1	Triosephosphate isomerase	yes	yes	3	0.015134	71.594			By matching	By MS/MS					1	1			5520300	0	0	515930	5004400	0	0
DESGPSIVH	9	939.43	P60709;P63261;A5A3E0;Q6S8J3;P0CG38;P0CG39;Q9BYX7	P60709	363	371	ACTB;ACTG1;POTEF;POTEE;POTEI;POTEJ;POTEKP	Actin, cytoplasmic 1;Actin, cytoplasmic 1, N-terminally processed;Actin, cytoplasmic 2;Actin, cytoplasmic 2, N-terminally processed;POTE ankyrin domain family member F;POTE ankyrin domain family member E;POTE ankyrin domain family member I;POTE ankyrin domain family member J;Putative beta-actin-like protein 3;Putative beta-actin-like protein 3, N-terminally processed	yes	no	2	0.045069	95.793	By matching	By matching	By matching	By MS/MS	By matching	By matching	1	1	1	1	1	1	87265000	15908000	17692000	12034000	16830000	15978000	8824200
DEVPDLVENFDEASKNEAN	19	2133.93	P20290	P20290	188	206	BTF3	Transcription factor BTF3	yes	yes	2	0.023617	127.36					By MS/MS						1		0	0	0	0	0	0	0
DFGEALVRHDEF	12	1433.66	O43852	O43852	304	315	CALU	Calumenin	yes	yes	2	0.0086446	106.29						By MS/MS						1	0	0	0	0	0	0	0
DGDILGKYVD	10	1093.53	P61604	P61604	93	102	HSPE1	10 kDa heat shock protein, mitochondrial	yes	yes	2	0.00043821	144.79	By matching	By matching		By MS/MS	By matching	By MS/MS	1	1		2	1	1	167320000	243240	193900	0	96218000	149320	70520000
DGEPLGRVSF	10	1075.53	P62937	P62937	13	22	PPIA	Peptidyl-prolyl cis-trans isomerase A;Peptidyl-prolyl cis-trans isomerase A, N-terminally processed	yes	yes	2	0.00023021	148.94				By MS/MS						1			25001000	0	0	0	25001000	0	0
DGFDSRGDVKV	11	1193.57	P62191	P62191	317	327	PSMC1	26S protease regulatory subunit 4	yes	yes	2	0.0083438	102.52	By matching	By matching	By MS/MS	By matching	By MS/MS	By matching	1	1	1	1	1	1	34744000	2874800	1411800	9839200	8011100	10041000	2565800
DGGVVLGADSRTT	13	1246.62	P28072	P28072	43	55	PSMB6	Proteasome subunit beta type-6	yes	yes	2	0.0056627	91.855	By MS/MS	By MS/MS	By MS/MS	By matching	By MS/MS	By matching	1	1	1	1	1	1	50830000	13100000	6508700	6305600	8688500	9875000	6352200
DGGVVLGADSRTTTGSYIA	19	1838.9	P28072	P28072	43	61	PSMB6	Proteasome subunit beta type-6	yes	yes	2	5.6229e-14	119.87				By MS/MS	By MS/MS					1	1		7850300	0	0	0	6365000	1485300	0
DGGVVLGADSRTTTGSYIANR	21	2109.05	P28072	P28072	43	63	PSMB6	Proteasome subunit beta type-6	yes	yes	3	0.00098522	98.443			By matching		By matching	By MS/MS			1		1	1	37114000	0	0	13409000	0	9282100	14422000
DGGVVLGADSRTTTGSYIANRV	22	2208.11	P28072	P28072	43	64	PSMB6	Proteasome subunit beta type-6	yes	yes	3	0.0037754	78.975				By MS/MS	By matching					1	1		7683400	0	0	0	6139000	1544300	0
DGKLVSESSDVLPK	14	1472.77	CON__P05787;P05787	CON__P05787	470	483	KRT8	Keratin, type II cytoskeletal 8	yes	no	2;3	0.00061501	141.54		By MS/MS	By MS/MS	By MS/MS	By MS/MS	By matching		2	2	1	2	2	71143000	0	13259000	37392000	10120000	3627600	6745000		+
DGKNLTIKTESTLKTTQF	18	2024.08	Q01469	Q01469	48	65	FABP5	Fatty acid-binding protein, epidermal	yes	yes	3	0.0011646	123.42	By MS/MS		By matching				1		1				18185000	8977400	0	9207300	0	0	0
DGLDSGKLYTL	11	1180.6	P30086	P30086	56	66	PEBP1	Phosphatidylethanolamine-binding protein 1;Hippocampal cholinergic neurostimulating peptide	yes	yes	2	0.033045	126.31				By MS/MS	By MS/MS	By matching				1	1	1	11996000	0	0	0	4247900	3739200	4008800
DGNEEDKENQGDETQGQQPPQRRY	24	2817.22	P67809	P67809	258	281	YBX1	Nuclease-sensitive element-binding protein 1	yes	yes	4	0.0076795	62.684			By matching	By MS/MS		By matching			1	1		1	6804500	0	0	2409200	1773100	0	2622200
DGPKDTSVEDA	11	1132.49	Q96A35	Q96A35	172	182	MRPL24	39S ribosomal protein L24, mitochondrial	yes	yes	2	0.033137	74.464				By MS/MS	By matching	By matching				1	1	1	7459200	0	0	0	2761400	2222400	2475300
DGQVINETSQHHDDLE	16	1835.79	P08670	P08670	451	466	VIM	Vimentin	yes	yes	3	0.0042133	95.067	By MS/MS	By MS/MS	By MS/MS	By matching	By MS/MS	By matching	1	1	1	1	1	1	40924000	9212100	10293000	10275000	4100100	4561300	2483800
DIAVDGEPLGRVSF	14	1473.75	P62937	P62937	9	22	PPIA	Peptidyl-prolyl cis-trans isomerase A;Peptidyl-prolyl cis-trans isomerase A, N-terminally processed	yes	yes	2	6.1641e-34	218.75	By MS/MS		By MS/MS	By MS/MS	By MS/MS	By MS/MS	1		1	1	1	1	79597000	5756300	0	1805700	33078000	35303000	3653900
DIENPRGSKDIKKNKNVTNR	20	2325.25	P05556	P05556	79	98	ITGB1	Integrin beta-1	yes	yes	5	0.011277	63.302	By matching	By matching	By MS/MS	By matching	By matching	By matching	1	1	1	1	1	1	17728000	2650300	4295000	8054200	796500	1084900	846790
DISPQAPTHFL	11	1224.61	P49773	P49773	43	53	HINT1	Histidine triad nucleotide-binding protein 1	yes	yes	2	0.018943	105.78				By MS/MS						1			0	0	0	0	0	0	0
DKDGNGYISA	10	1038.46	P0DP25;P0DP24;P0DP23	P0DP25	94	103			yes	no	2	0.0038283	114.64	By matching	By matching	By MS/MS	By MS/MS	By matching	By MS/MS	2	2	1	2	2	1	68869000	11100000	16090000	7846400	14297000	11810000	7726900
DKDRSGVISDTELQQAL	17	1873.94	O75340	O75340	36	52	PDCD6	Programmed cell death protein 6	yes	yes	2;3	0.0023133	126.48		By MS/MS		By MS/MS				1		1			17005000	0	2007100	0	14998000	0	0
DKDYFLFRDGDILGKYVD	18	2178.06	P61604	P61604	85	102	HSPE1	10 kDa heat shock protein, mitochondrial	yes	yes	3;4	3.5043e-08	165.66				By MS/MS		By MS/MS				2		1	9050600	0	0	0	9050600	0	0
DKEGDDQSHWR	11	1371.58	Q16790	Q16790	132	142	CA9	Carbonic anhydrase 9	yes	yes	3	0.0245	83.617	By matching	By matching	By MS/MS				1	1	1				15863000	4431500	6372000	5059900	0	0	0
DKTLVLLMG	9	988.563	P07737	P07737	107	115	PFN1	Profilin-1	yes	yes	2	0.039228	101.33				By MS/MS	By MS/MS					1	1		1822700	0	0	0	0	1822700	0
DKTLVLLMGKEGVHGGLINK	20	2121.2	P07737	P07737	107	126	PFN1	Profilin-1	yes	yes	4	0.0038607	88.755	By MS/MS	By matching		By MS/MS	By matching	By matching	1	1		1	1	1	16368000	2863800	7023600	0	2646900	2288900	1544400
DKTLVLLMGKEGVHGGLINKK	21	2249.29	P07737	P07737	107	127	PFN1	Profilin-1	yes	yes	5	0.0042165	80.98		By matching	By MS/MS	By matching		By MS/MS		1	1	1		1	7733100	0	497830	3237800	2758100	0	1239400
DKVPKTAENF	10	1147.59	P62937	P62937	27	36	PPIA	Peptidyl-prolyl cis-trans isomerase A;Peptidyl-prolyl cis-trans isomerase A, N-terminally processed	yes	yes	2	0.0022848	128.38	By MS/MS	By MS/MS	By MS/MS	By MS/MS	By MS/MS	By matching	1	1	1	1	1	1	85866000	14939000	15229000	13480000	14995000	16401000	10822000
DKVPKTAENFR	11	1303.69	P62937	P62937	27	37	PPIA	Peptidyl-prolyl cis-trans isomerase A;Peptidyl-prolyl cis-trans isomerase A, N-terminally processed	yes	yes	3	7.5732e-05	143.79	By MS/MS	By matching	By MS/MS	By matching	By MS/MS	By MS/MS	1	1	1	1	1	1	86636000	17721000	25799000	11925000	11531000	13290000	6369900
DKVPKTAENFRAL	13	1487.81	P62937	P62937	27	39	PPIA	Peptidyl-prolyl cis-trans isomerase A;Peptidyl-prolyl cis-trans isomerase A, N-terminally processed	yes	yes	3	0.00090722	134.21	By MS/MS	By MS/MS	By MS/MS	By MS/MS	By MS/MS	By MS/MS	1	1	1	1	1	1	96553000	11395000	21802000	7105100	26064000	19186000	11001000
DLGLNKGYRMVVNEGSDGGQSVYHV	25	2693.29	P49773	P49773	87	111	HINT1	Histidine triad nucleotide-binding protein 1	yes	yes	3;4	4.6585e-06	112.45				By MS/MS		By MS/MS				1		2	10733000	0	0	0	2348700	0	8384300
DLIGRKEVPKQQAAY	15	1714.94	Q9P258	Q9P258	115	129	RCC2	Protein RCC2	yes	yes	3	0.0021395	100.54	By MS/MS	By MS/MS	By MS/MS	By matching	By matching	By matching	1	1	1	1	1	1	96619000	23769000	41169000	16342000	8572600	5049700	1717200
DLRKLAVNMVPFPR	14	1654.93	P07437;Q3ZCM7;A6NNZ2;A0A0B4J269;Q13509;P68371;P04350;Q9BUF5	P07437	249	262	TUBB;TUBB8;TUBB3;TUBB4B;TUBB4A;TUBB6	Tubulin beta chain;Tubulin beta-8 chain;Tubulin beta-8 chain-like protein LOC260334;Tubulin beta-3 chain;Tubulin beta-4B chain;Tubulin beta-4A chain;Tubulin beta-6 chain	no	no	3	0.00030899	160.27	By MS/MS	By MS/MS	By matching	By MS/MS	By MS/MS	By MS/MS	1	1	1	1	1	1	6137300	1587400	1769200	239680	2541000	0	0
DLRPKKTRAM	10	1214.69	P42766	P42766	82	91	RPL35	60S ribosomal protein L35	yes	yes	3	0.046212	81.865			By MS/MS						1				0	0	0	0	0	0	0
DLWPRIASNAGSIA	14	1469.76	P62829	P62829	127	140	RPL23	60S ribosomal protein L23	yes	yes	2	0.013597	74.611				By MS/MS						1			1187500	0	0	0	1187500	0	0
DMNAANVGWNNSTFA	15	1610.68	P14174	P14174	101	115	MIF	Macrophage migration inhibitory factor	yes	yes	2	0.0020323	105.2				By MS/MS	By MS/MS					1	1		16662000	0	0	0	10071000	6591100	0
DMRVHPYQRIVTADRAATGN	20	2270.13	Q96PU8	Q96PU8	322	341	QKI	Protein quaking	yes	yes	4	0.029049	54.834		By matching	By matching	By matching	By MS/MS	By matching		1	1	1	1	1	26056000	0	5877600	6767400	7248500	2806800	3355800
DMVPEPKIIDA	11	1226.62	P20674	P20674	81	91	COX5A	Cytochrome c oxidase subunit 5A, mitochondrial	yes	yes	2	0.031338	75.509				By MS/MS						1			21760000	0	0	0	21760000	0	0
DNSLKIISN	9	1002.53	P04406	P04406	141	149	GAPDH	Glyceraldehyde-3-phosphate dehydrogenase	yes	yes	2	0.0014656	116.73	By matching	By matching	By matching	By matching	By MS/MS	By matching	1	1	1	1	1	1	57200000	9093600	8414800	11419000	11002000	7456200	9813900
DNTKFRSHEGETAYIRVK	18	2150.09	Q07955	Q07955	176	193	SRSF1	Serine/arginine-rich splicing factor 1	yes	yes	4;5	0.0039562	92.307	By MS/MS	By MS/MS	By MS/MS	By MS/MS	By MS/MS	By MS/MS	2	2	2	2	2	2	231660000	47029000	46453000	27062000	38871000	53195000	19050000
DPEPEDENL	9	1056.42	Q9NX14	Q9NX14	58	66	NDUFB11	NADH dehydrogenase [ubiquinone] 1 beta subcomplex subunit 11, mitochondrial	yes	yes	2	0.0093667	125.01	By matching	By matching		By MS/MS	By MS/MS		1	1		1	1		36052000	3916800	2313300	0	19565000	10257000	0
DPEPEDENLY	10	1219.49	Q9NX14	Q9NX14	58	67	NDUFB11	NADH dehydrogenase [ubiquinone] 1 beta subcomplex subunit 11, mitochondrial	yes	yes	2	0.019584	100.39			By matching		By MS/MS	By matching			1		1	1	12063000	0	0	4023000	0	2235100	5805100
DPEPEDEVPDVK	12	1367.61	P82675	P82675	394	405	MRPS5	28S ribosomal protein S5, mitochondrial	yes	yes	2	0.0047754	98.943	By MS/MS	By matching					1	1					5026100	2027400	2998700	0	0	0	0
DPFNPFELTNH	11	1329.6	P53634	P53634	395	405	CTSC	Dipeptidyl peptidase 1;Dipeptidyl peptidase 1 exclusion domain chain;Dipeptidyl peptidase 1 heavy chain;Dipeptidyl peptidase 1 light chain	yes	yes	2	5.0041e-171	329.18	By MS/MS	By MS/MS	By MS/MS	By MS/MS	By MS/MS	By MS/MS	1	1	1	1	1	1	306490000	7964000	2799800	2944800	49131000	36008000	207640000
DPFNPFELTNHA	12	1400.64	P53634	P53634	395	406	CTSC	Dipeptidyl peptidase 1;Dipeptidyl peptidase 1 exclusion domain chain;Dipeptidyl peptidase 1 heavy chain;Dipeptidyl peptidase 1 light chain	yes	yes	2	5.6171e-147	283.63				By MS/MS	By MS/MS	By MS/MS				2	1	1	20337000	0	0	0	17105000	1258700	1973300
DQDEIQRLPG	10	1169.57	P10619	P10619	31	40	CTSA	Lysosomal protective protein;Lysosomal protective protein 32 kDa chain;Lysosomal protective protein 20 kDa chain	yes	yes	2	0.003096	121.35	By matching			By matching	By MS/MS	By matching	1			1	1	1	17292000	2098700	0	0	8010900	3953300	3229300
DQVLQENSSDFQSNIA	16	1793.81	P31943	P31943	434	449	HNRNPH1	Heterogeneous nuclear ribonucleoprotein H;Heterogeneous nuclear ribonucleoprotein H, N-terminally processed	yes	yes	2	0.0062935	85.066						By MS/MS						1	7620200	0	0	0	0	0	7620200
DRDMSGTMGF	10	1115.44	P30626	P30626	83	92	SRI	Sorcin	yes	yes	2	0.032165	93.649				By MS/MS						1			5691700	0	0	0	5691700	0	0
DRDMSGTMGFNEF	13	1505.59	P30626	P30626	83	95	SRI	Sorcin	yes	yes	2	7.578e-05	136.02	By MS/MS	By MS/MS	By matching	By MS/MS		By MS/MS	1	1	1	2		1	20552000	0	0	1000200	18030000	0	1521300
DRENKAGVNFSEF	13	1511.7	O75340	O75340	73	85	PDCD6	Programmed cell death protein 6	yes	yes	2	0.00092342	107.18				By MS/MS						1			1651600	0	0	0	1651600	0	0
DRIAKEEGA	9	987.499	P39023	P39023	395	403	RPL3	60S ribosomal protein L3	yes	yes	2;3	0.0080802	128.27	By matching	By matching	By MS/MS	By matching	By matching	By matching	2	1	2	2	2	2	21697000	2695300	1929000	11927000	1645000	1310200	2191100
DRRGRPGDRYDGMVGF	16	1852.88	P61978	P61978	324	339	HNRNPK	Heterogeneous nuclear ribonucleoprotein K	yes	yes	3;4	0.0036009	123.29	By MS/MS	By MS/MS	By MS/MS	By MS/MS	By matching	By matching	2	2	2	2	2	2	294480000	53133000	90781000	64730000	29532000	39029000	17270000
DRSGRSLGTADVHFERKADAL	21	2300.16	Q86V81	Q86V81	140	160	ALYREF	THO complex subunit 4	yes	yes	4;5	0.0097038	61.767	By matching	By MS/MS	By MS/MS	By matching		By matching	2	2	2	1		1	47091000	5494100	20534000	17168000	3157300	0	738550
DSGDGVTHTV	10	986.431	P60709;P63261;A5A3E0;Q6S8J3;P0CG38;P0CG39	P60709	154	163	ACTB;ACTG1;POTEF;POTEE;POTEI;POTEJ	Actin, cytoplasmic 1;Actin, cytoplasmic 1, N-terminally processed;Actin, cytoplasmic 2;Actin, cytoplasmic 2, N-terminally processed;POTE ankyrin domain family member F;POTE ankyrin domain family member E;POTE ankyrin domain family member I;POTE ankyrin domain family member J	yes	no	2	0.0021221	129.55	By MS/MS	By matching	By MS/MS	By MS/MS	By matching	By MS/MS	1	1	1	1	1	1	19569000	5294800	5677600	5080500	0	1921400	1595200
DSGDGVTHTVPIYEGY	16	1708.76	P60709;P63261	P60709	154	169	ACTB;ACTG1	Actin, cytoplasmic 1;Actin, cytoplasmic 1, N-terminally processed;Actin, cytoplasmic 2;Actin, cytoplasmic 2, N-terminally processed	yes	no	2	1.1699e-26	205.57	By MS/MS	By MS/MS	By MS/MS	By MS/MS		By MS/MS	1	1	1	1		1	45885000	8120700	4549500	7210200	15080000	0	10924000
DSGEQIAGFVKE	12	1278.61	P10619	P10619	432	443	CTSA	Lysosomal protective protein;Lysosomal protective protein 32 kDa chain;Lysosomal protective protein 20 kDa chain	yes	yes	2	3.1152e-107	288.49	By MS/MS	By MS/MS	By MS/MS	By MS/MS	By MS/MS	By MS/MS	1	1	1	1	1	1	34275000	0	1721900	0	9646700	6041200	16865000
DSGEQIAGFVKEFSH	15	1649.77	P10619	P10619	432	446	CTSA	Lysosomal protective protein;Lysosomal protective protein 32 kDa chain;Lysosomal protective protein 20 kDa chain	yes	yes	3	0.0026439	144.68				By MS/MS						1			3230500	0	0	0	3230500	0	0
DSILRLAKADGIVSKNF	17	1846.03	P63220	P63220	67	83	RPS21	40S ribosomal protein S21	yes	yes	3	6.744e-05	149.86					By MS/MS						1		4175800	0	0	0	0	4175800	0
DSNSGGEREIQRT	13	1447.67	P62191	P62191	296	308	PSMC1	26S protease regulatory subunit 4	yes	yes	3	0.031446	67.964	By matching	By matching	By matching	By matching	By MS/MS	By matching	1	1	1	1	1	1	28198000	5157300	4146800	4626000	5044400	6613800	2610200
DTDRSGTVDPQEL	13	1431.65	P30626	P30626	113	125	SRI	Sorcin	yes	yes	2	0.00092701	108.47	By MS/MS	By matching		By MS/MS	By matching	By MS/MS	1	1		1	1	1	19923000	4584700	3486400	0	6727600	1644300	3480200
DTDRSGTVDPQELQKAL	17	1871.92	P30626	P30626	113	129	SRI	Sorcin	yes	yes	3	0.00013321	91.317						By MS/MS						1	0	0	0	0	0	0	0
DTDRSGTVDPQELQKALTTM	20	2205.06	P30626	P30626	113	132	SRI	Sorcin	yes	yes	3	0.00063854	101.17				By MS/MS						1			5857000	0	0	0	5857000	0	0
DTERGSGGFGSTGKN	15	1468.65	P33316	P33316	238	252	DUT	Deoxyuridine 5-triphosphate nucleotidohydrolase, mitochondrial	yes	yes	3	0.0054395	85.469	By MS/MS	By MS/MS	By matching	By MS/MS	By MS/MS	By MS/MS	1	1	1	1	1	1	44289000	11738000	12720000	9939100	3848900	3273000	2770100
DVDIRKDLY	9	1135.59	P60709;P63261;A5A3E0;Q6S8J3;P0CG38;P0CG39;Q9BYX7;Q562R1	P60709	286	294	ACTB;ACTG1;POTEF;POTEE;POTEI;POTEJ;POTEKP;ACTBL2	Actin, cytoplasmic 1;Actin, cytoplasmic 1, N-terminally processed;Actin, cytoplasmic 2;Actin, cytoplasmic 2, N-terminally processed;POTE ankyrin domain family member F;POTE ankyrin domain family member E;POTE ankyrin domain family member I;POTE ankyrin domain family member J;Putative beta-actin-like protein 3;Putative beta-actin-like protein 3, N-terminally processed;Beta-actin-like protein 2	yes	no	2	0.0073707	130.56	By MS/MS	By matching	By MS/MS	By MS/MS	By matching		1	1	1	1	1		85948000	27294000	19151000	19616000	19027000	860230	0
DVDIRKDLYAN	11	1320.67	P60709;P63261;Q562R1	P60709	286	296	ACTB;ACTG1;ACTBL2	Actin, cytoplasmic 1;Actin, cytoplasmic 1, N-terminally processed;Actin, cytoplasmic 2;Actin, cytoplasmic 2, N-terminally processed;Beta-actin-like protein 2	yes	no	2	0.0020532	122.69	By matching	By MS/MS	By MS/MS	By MS/MS	By MS/MS	By MS/MS	1	1	1	1	1	1	23743000	3471600	3704400	3317700	3804100	3358500	6087100
DVDIRKDLYANTVL	14	1633.87	P60709;P63261;Q562R1	P60709	286	299	ACTB;ACTG1;ACTBL2	Actin, cytoplasmic 1;Actin, cytoplasmic 1, N-terminally processed;Actin, cytoplasmic 2;Actin, cytoplasmic 2, N-terminally processed;Beta-actin-like protein 2	yes	no	2;3	0.00061758	155.15	By MS/MS	By MS/MS	By MS/MS	By MS/MS	By MS/MS	By MS/MS	2	2	2	2	2	2	264090000	50782000	28908000	4433900	116630000	59339000	3996900
DVDTKKQKTDEDD	13	1535.7	P06454	P06454	99	111	PTMA	Prothymosin alpha;Prothymosin alpha, N-terminally processed;Thymosin alpha-1	yes	yes	2;3	2.1641e-10	184.98	By MS/MS	By MS/MS	By MS/MS	By MS/MS	By MS/MS	By MS/MS	1	1	2	1	1	1	261640000	33946000	39254000	130740000	13177000	39189000	5330100
DVDYEKNAKGSNYWRNR	17	2113.99	P30101	P30101	266	282	PDIA3	Protein disulfide-isomerase A3	yes	yes	4	0.0035842	111.74	By MS/MS	By MS/MS	By MS/MS	By MS/MS	By MS/MS	By matching	1	1	1	1	1	1	38653000	9294400	12026000	7121400	4881100	3307800	2021400
DVEKNNSRIKL	11	1314.73	P16403;P16402;Q02539;P22492;P16401;P10412	P16403	72	82	HIST1H1C;HIST1H1D;HIST1H1A;HIST1H1T;HIST1H1B;HIST1H1E	Histone H1.2;Histone H1.3;Histone H1.1;Histone H1t;Histone H1.5;Histone H1.4	no	no	2;3	0.0020348	124.67	By MS/MS	By MS/MS	By MS/MS	By matching	By matching	By matching	2	2	2	1	1	1	962650000	296730000	426550000	198570000	20798000	13037000	6972600
DVNHFAPDEL	10	1155.52	P04792	P04792	100	109	HSPB1	Heat shock protein beta-1	yes	yes	2	5.1132e-25	209.19	By MS/MS		By matching	By MS/MS	By matching	By MS/MS	1		1	1	1	1	43854000	564450	0	308660	19744000	370950	22865000
DVNHFAPDELTVKT	14	1584.78	P04792	P04792	100	113	HSPB1	Heat shock protein beta-1	yes	yes	2;3	1.1326e-45	234.04	By MS/MS	By matching	By MS/MS	By MS/MS	By MS/MS	By MS/MS	2	1	2	2	2	1	106340000	12771000	382550	17324000	20622000	20609000	34627000
DVYRDGTGVVEFV	13	1454.7	Q07955	Q07955	151	163	SRSF1	Serine/arginine-rich splicing factor 1	yes	yes	2	0.028989	72.652		By matching		By MS/MS				1		1			7217800	0	2273400	0	4944400	0	0
DVYRDGTGVVEFVRKEDMTYAVRKL	25	2945.51	Q07955	Q07955	151	175	SRSF1	Serine/arginine-rich splicing factor 1	yes	yes	5	0.0070763	66.853				By MS/MS		By matching				1		1	3396200	0	0	0	2873300	0	522890
DYEKNEWKK	9	1238.59	P13073	P13073	161	169	COX4I1	Cytochrome c oxidase subunit 4 isoform 1, mitochondrial	yes	yes	2;3	0.01259	117.89	By MS/MS	By MS/MS	By MS/MS	By matching	By matching	By matching	2	2	2	2	2	2	252540000	81344000	77812000	42466000	19076000	23410000	8436500
DYNGRNQGGYDRYSGGNYRDNYDN	24	2832.15	P98179	P98179	134	157	RBM3	RNA-binding protein 3	yes	yes	4	0.0032895	78.975				By matching	By MS/MS	By matching				1	1	1	30173000	0	0	0	9784900	11460000	8928000
EAAEQDVEKKK	11	1273.65	P26373	P26373	201	211	RPL13	60S ribosomal protein L13	yes	yes	3	0.0058503	107.11	By MS/MS	By MS/MS	By MS/MS	By matching	By MS/MS	By matching	1	1	1	1	1	1	50724000	5915600	11428000	24990000	2136200	2362400	3891600
EADPKRQKTENGASA	15	1600.78	P20962	P20962	88	102	PTMS	Parathymosin	yes	yes	3	0.019665	69.345	By matching	By MS/MS	By matching	By matching	By matching	By matching	1	1	1	1	1	1	85152000	19515000	37235000	17175000	534400	10245000	447060
EAGQFEPSETTAKS	14	1480.67	Q5JTJ3	Q5JTJ3	112	125	COA6	Cytochrome c oxidase assembly factor 6 homolog	yes	yes	2	0.0012017	128.08	By MS/MS	By MS/MS	By MS/MS	By MS/MS	By matching	By matching	1	1	1	1	1	1	33658000	8122000	6352000	4624700	4746900	6348100	3464700
EAKPAQPQPTGE	12	1251.61	Q14154	Q14154	207	218	KIAA0141	Death ligand signal enhancer	yes	yes	2	0.018654	75.378				By MS/MS	By matching	By matching				1	1	1	4664900	0	0	0	1632600	1823900	1208400
EALKAKGVQVVA	12	1211.72	P30044	P30044	113	124	PRDX5	Peroxiredoxin-5, mitochondrial	yes	yes	2	0.011877	85.733	By matching	By MS/MS		By MS/MS			1	1		1			18158000	1672900	10917000	0	5568700	0	0
EAQLTENNIVKEEL	14	1628.83	O15212	O15212	34	47	PFDN6	Prefoldin subunit 6	yes	yes	2	0.0011677	125.97				By MS/MS						1			5103800	0	0	0	5103800	0	0
EARNVTMETE	10	1178.52	P49458	P49458	77	86	SRP9	Signal recognition particle 9 kDa protein	yes	yes	2	0.002146	129.38	By matching	By MS/MS	By matching	By MS/MS	By MS/MS	By matching	1	1	1	1	2	1	42926000	11719000	8879400	5619700	4865500	9597100	2244500
EATDNQAIKALLQ	13	1413.75	P58546	P58546	106	118	MTPN	Myotrophin	yes	yes	2	8.1838e-178	325.74	By MS/MS	By matching		By MS/MS	By MS/MS	By matching	1	1		1	1	1	48907000	15664000	9550100	0	3325300	15386000	4981400
EATNPPVIQEEKPKKKKKAQEDL	23	2647.45	P30101	P30101	483	505	PDIA3	Protein disulfide-isomerase A3	yes	yes	5	0.0070638	62.684	By matching	By matching	By MS/MS		By matching		1	1	1		1		23017000	5511800	4576000	9485900	0	3443800	0
EDDDVDTKKQKTDEDD	16	1894.79	P06454	P06454	96	111	PTMA	Prothymosin alpha;Prothymosin alpha, N-terminally processed;Thymosin alpha-1	yes	yes	3;4	1.6246e-18	194.77	By MS/MS	By MS/MS	By MS/MS	By MS/MS	By MS/MS	By MS/MS	2	2	1	2	2	3	226180000	24731000	88007000	68060000	20517000	13311000	11554000
EDDEDDDVDTKKQKTDEDD	19	2253.89	P06454	P06454	93	111	PTMA	Prothymosin alpha;Prothymosin alpha, N-terminally processed;Thymosin alpha-1	yes	yes	4	0.029891	56.851	By MS/MS	By MS/MS	By matching	By matching	By matching	By matching	1	1	1	1	1	1	12700000	3473200	1720000	3487700	1078800	1122100	1817700
EDENFILKH	9	1143.56	P62937	P62937	84	92	PPIA	Peptidyl-prolyl cis-trans isomerase A;Peptidyl-prolyl cis-trans isomerase A, N-terminally processed	yes	yes	2;3	1.9245e-33	228.39	By MS/MS	By MS/MS	By MS/MS	By MS/MS	By MS/MS	By MS/MS	2	2	2	2	2	2	412340000	30842000	88920000	23930000	117710000	91541000	59395000
EDENFILKHTGPGIL	15	1681.87	P62937	P62937	84	98	PPIA	Peptidyl-prolyl cis-trans isomerase A;Peptidyl-prolyl cis-trans isomerase A, N-terminally processed	yes	yes	3	0.025473	65.495					By MS/MS						1		6626100	0	0	0	0	6626100	0
EDENFILKHTGPGILSM	17	1899.94	P62937	P62937	84	100	PPIA	Peptidyl-prolyl cis-trans isomerase A;Peptidyl-prolyl cis-trans isomerase A, N-terminally processed	yes	yes	2;3	6.7876e-220	337.25	By MS/MS	By MS/MS	By MS/MS	By MS/MS	By MS/MS	By MS/MS	4	5	4	5	4	4	756960000	40639000	34742000	39918000	444480000	107740000	89444000
EDENFILKHTGPGILSMA	18	1970.98	P62937	P62937	84	101	PPIA	Peptidyl-prolyl cis-trans isomerase A;Peptidyl-prolyl cis-trans isomerase A, N-terminally processed	yes	yes	2;3	6.5008e-08	165.45				By MS/MS	By matching	By MS/MS				2	1	1	50145000	0	0	0	30525000	1475500	18144000
EDFNELLHKVSKELAE	16	1899.96	Q8IZU2	Q8IZU2	937	952	WDR17	WD repeat-containing protein 17	yes	yes	2	0.00027504	88.338					By MS/MS						1		0	0	0	0	0	0	0
EDNQGSEKLVE	11	1246.57	Q92552	Q92552	305	315	MRPS27	28S ribosomal protein S27, mitochondrial	yes	yes	2	0.008082	103.01		By MS/MS						1					3556100	0	3556100	0	0	0	0
EDPKFEVIEKPQA	13	1528.78	P18859	P18859	96	108	ATP5J	ATP synthase-coupling factor 6, mitochondrial	yes	yes	3	0.0039254	95.183	By matching	By matching		By MS/MS	By MS/MS	By MS/MS	1	1		1	1	1	11564000	1761100	1126300	0	2889300	1637800	4149400
EDPRDAEDAIYGRNGYDY	18	2117.89	Q13242	Q13242	60	77	SRSF9	Serine/arginine-rich splicing factor 9	yes	yes	3	0.00075819	126.63	By matching		By MS/MS	By MS/MS	By MS/MS	By MS/MS	1		1	1	1	1	17530000	648970	0	5648500	3061800	3399800	4771100
EDPRDAEDAV	10	1115.47	Q07955;Q16629	Q07955	62	71	SRSF1;SRSF7	Serine/arginine-rich splicing factor 1;Serine/arginine-rich splicing factor 7	no	no	2	0.010715	107.9	By MS/MS	By MS/MS	By matching	By MS/MS	By MS/MS	By MS/MS	1	1	1	1	1	1	72883000	8245000	7587100	3596200	5433800	6368200	41653000
EDPRDAEDAVYGRDGYDYDGYRL	23	2709.16	Q07955	Q07955	62	84	SRSF1	Serine/arginine-rich splicing factor 1	yes	yes	4	0.002682	83.245	By matching			By MS/MS			1			1			6592400	977240	0	0	5615100	0	0
EDSDVEDLTKE	11	1278.55	Q99538	Q99538	239	249	LGMN	Legumain	yes	yes	2	0.0020712	120.76				By MS/MS	By MS/MS	By MS/MS				1	1	1	12720000	0	0	0	7137100	1786500	3796000
EDSDVEDLTKET	12	1379.59	Q99538	Q99538	239	250	LGMN	Legumain	yes	yes	2	0.012142	92.538					By MS/MS	By MS/MS					1	1	0	0	0	0	0	0	0
EDYVQSMDVAAFNKI	15	1728.8	P24534	P24534	211	225	EEF1B2	Elongation factor 1-beta	yes	yes	2	7.5957e-07	124.67				By MS/MS						1			7213400	0	0	0	7213400	0	0
EEDEEDKEEDEEEDVPGQAKDEL	23	2705.08	P27797	P27797	395	417	CALR	Calreticulin	yes	yes	3	0.0074395	61.963				By MS/MS						1			4508400	0	0	0	4508400	0	0
EEDKEEDEEEDVPGQAKDEL	20	2331.97	P27797	P27797	398	417	CALR	Calreticulin	yes	yes	3	0.00021602	122.22	By MS/MS	By matching		By MS/MS	By matching	By MS/MS	1	1		1	1	1	17172000	4648400	2083900	0	5945200	1823600	2671200
EEEDKKEDVGTVVGIDLGTTY	21	2296.1	P11021	P11021	19	39	HSPA5	78 kDa glucose-regulated protein	yes	yes	3	0.0028294	90.581	By MS/MS			By MS/MS			1			2			4889700	2005500	0	0	2884200	0	0
EEEDVPGQAKDEL	13	1457.65	P27797	P27797	405	417	CALR	Calreticulin	yes	yes	2	0.00044481	159.09	By MS/MS	By MS/MS	By MS/MS	By MS/MS	By matching	By MS/MS	1	1	1	1	1	1	44866000	5462400	8955200	9272000	12006000	6749700	2420500
EEEEATKEDAEAPGIRDHESL	21	2354.05	P51858	P51858	220	240	HDGF	Hepatoma-derived growth factor	yes	yes	3;4	0.0049663	74.732	By matching	By matching	By matching	By matching	By matching	By MS/MS	1	1	2	2	2	2	50958000	2757300	5383500	10422000	12132000	13120000	7143300
EEGPGKNLP	9	939.466	P15954	P15954	20	28	COX7C	Cytochrome c oxidase subunit 7C, mitochondrial	yes	yes	2	0.023238	108.09	By matching	By MS/MS	By matching	By matching	By MS/MS	By matching	1	1	1	1	1	1	65689000	10765000	10833000	8680500	13146000	15690000	6575100
EEHVQSVDIAAFNKI	15	1698.86	P29692	P29692	267	281	EEF1D	Elongation factor 1-delta	yes	yes	2;3	2.5662e-70	247.88	By matching		By matching	By MS/MS	By MS/MS	By MS/MS	1		1	1	1	2	40444000	1503800	0	1544000	9867200	5551900	21977000
EEIVKEVSTY	10	1195.6	Q5VTE0;P68104	Q5VTE0	168	177	EEF1A1P5;EEF1A1	Putative elongation factor 1-alpha-like 3;Elongation factor 1-alpha 1	yes	no	2	0.040938	88.948				By MS/MS						1			820620	0	0	0	820620	0	0
EENETQKEVPQD	12	1444.63	Q9Y3D9	Q9Y3D9	163	174	MRPS23	28S ribosomal protein S23, mitochondrial	yes	yes	2	0.043099	64.654		By matching		By MS/MS	By matching			1		1	1		4236400	0	1021100	0	1803100	1412200	0
EENETQKEVPQDQ	13	1572.69	Q9Y3D9	Q9Y3D9	163	175	MRPS23	28S ribosomal protein S23, mitochondrial	yes	yes	2	4.9176e-24	209.85	By MS/MS	By MS/MS	By MS/MS	By MS/MS	By MS/MS	By MS/MS	1	1	1	1	1	1	24184000	2616300	4015100	3115100	5252500	5503800	3681700
EERGFDKAYVVL	12	1424.73	O75531	O75531	35	46	BANF1	Barrier-to-autointegration factor;Barrier-to-autointegration factor, N-terminally processed	yes	yes	3	0.04187	65.179				By MS/MS		By matching				1		1	11007000	0	0	0	9348700	0	1658500
EETVQTMDTS	10	1139.47	Q99436	Q99436	268	277	PSMB7	Proteasome subunit beta type-7	yes	yes	2	0.00036442	146.27	By MS/MS	By matching	By MS/MS	By MS/MS	By matching	By matching	1	1	1	1	1	1	121160000	28826000	28482000	19199000	17492000	17295000	9860400
EEVDGKADGAEAKPAE	16	1614.74	P35579	P35579	1945	1960	MYH9	Myosin-9	yes	yes	2;3	0.0042046	110.97	By MS/MS	By MS/MS	By MS/MS	By MS/MS	By MS/MS	By MS/MS	1	2	1	1	1	1	75907000	15042000	16633000	16338000	10757000	11406000	5730400
EEVQDGKVISS	11	1189.58	CON__Q04695;Q04695;CON__Q9QWL7	CON__Q04695	413	423	KRT17	Keratin, type I cytoskeletal 17	yes	no	2	0.0063473	106.2	By MS/MS	By MS/MS	By MS/MS	By MS/MS	By matching	By MS/MS	1	1	1	1	1	1	23728000	4577800	9518200	3266200	2504600	2490000	1371400		+
EFGYSNRVVDLMAHMASKE	19	2183.01	P04406	P04406	317	335	GAPDH	Glyceraldehyde-3-phosphate dehydrogenase	yes	yes	3;4	1.7232e-09	161.51			By matching	By MS/MS	By MS/MS	By matching			1	2	1	1	15363000	0	0	656600	12465000	1716400	525290
EFHLNESGDPSSKSTEI	17	1875.85	Q01105	Q01105	155	171	SET	Protein SET	yes	yes	3	0.012988	72.819				By MS/MS	By matching	By matching				1	1	1	5387400	0	0	0	1777300	1684500	1925600
EFMDDTSRSIIRN	13	1582.74	P62857	P62857	33	45	RPS28	40S ribosomal protein S28	yes	yes	3	0.0096038	85.554				By matching	By MS/MS	By matching				1	1	1	4712900	0	0	0	3010800	1101800	600300
EGANGPTTPEADK	13	1285.58	P00367;P49448	P00367	403	415	GLUD1;GLUD2	Glutamate dehydrogenase 1, mitochondrial;Glutamate dehydrogenase 2, mitochondrial	yes	no	2	0.042106	62.408	By MS/MS	By matching	By matching	By matching	By matching	By matching	1	1	1	1	1	1	14667000	1871400	2917300	2268000	3067400	2884600	1658700
EGEESRLESG	10	1091.47	CON__P05787;P05787;CON__Q9H552	CON__P05787	396	405	KRT8	Keratin, type II cytoskeletal 8	yes	no	2	0.004143	113.74	By matching	By matching	By matching	By MS/MS	By MS/MS	By MS/MS	1	1	1	1	1	1	26544000	3298200	5152600	3551700	4311800	6244900	3984800		+
EGEFSEARE	9	1052.44	Q71U36;P68363;Q9BQE3;P68366;P0DPH8;P0DPH7;Q6PEY2;Q9NY65	Q71U36	415	423	TUBA1A;TUBA1B;TUBA1C;TUBA4A;TUBA3E;TUBA8	Tubulin alpha-1A chain;Tubulin alpha-1B chain;Tubulin alpha-1C chain;Tubulin alpha-4A chain;Tubulin alpha-3E chain;Tubulin alpha-8 chain	yes	no	2	0.01426	114.2	By MS/MS	By matching	By MS/MS	By matching	By matching	By matching	1	1	1	1	1	1	87390000	27367000	28539000	18171000	4661800	5591200	3060300
EGEPGNKVNL	10	1055.52	P30044	P30044	69	78	PRDX5	Peroxiredoxin-5, mitochondrial	yes	yes	2	3.8144e-08	170.66	By MS/MS	By MS/MS	By MS/MS	By MS/MS	By MS/MS	By MS/MS	1	1	1	1	1	1	843070000	155840000	167300000	121680000	125540000	171110000	101590000
EGEPGNKVNLA	11	1126.56	P30044	P30044	69	79	PRDX5	Peroxiredoxin-5, mitochondrial	yes	yes	2	2.2814e-05	151.48	By MS/MS	By MS/MS	By MS/MS	By MS/MS	By MS/MS	By MS/MS	1	1	1	1	1	1	265820000	47877000	58225000	35744000	46644000	46857000	30469000
EGEPGNKVNLAEL	13	1368.69	P30044	P30044	69	81	PRDX5	Peroxiredoxin-5, mitochondrial	yes	yes	2	2.0539e-10	185.33				By MS/MS		By MS/MS				1		1	26401000	0	0	0	12773000	0	13628000
EGETAYIRVK	10	1164.61	Q07955	Q07955	184	193	SRSF1	Serine/arginine-rich splicing factor 1	yes	yes	2;3	9.5963e-34	221.94	By MS/MS	By MS/MS	By MS/MS	By MS/MS	By MS/MS	By MS/MS	2	2	2	2	2	1	532960000	107400000	104410000	100870000	80513000	99336000	40436000
EGGIVSKNF	9	949.487	Q9UJY1	Q9UJY1	131	139	HSPB8	Heat shock protein beta-8	yes	yes	1	0.0065434	133.23	By MS/MS	By matching	By matching	By matching	By matching	By matching	1	1	1	1	1	1	44653000	10357000	3493700	6732300	9405900	7570600	7093200
EGLNVVKTGRVM	12	1301.71	P15531;P22392;O60361	P22392	79	90	NME1;NME2;NME2P1	Nucleoside diphosphate kinase A;Nucleoside diphosphate kinase B;Putative nucleoside diphosphate kinase	no	no	3	0.011047	87.001	By MS/MS	By MS/MS	By matching	By MS/MS	By MS/MS	By MS/MS	1	1	1	1	1	1	23911000	2708000	2657000	5353500	6149900	2702900	4339900
EGSDGGQSVYHV	12	1233.53	P49773	P49773	100	111	HINT1	Histidine triad nucleotide-binding protein 1	yes	yes	2	0.002603	107.69	By MS/MS	By matching	By matching	By matching	By matching	By matching	1	1	1	1	1	1	29302000	5039800	4008200	4148800	4929100	7040900	4135500
EGTPEGLYL	9	977.471	P62191	P62191	432	440	PSMC1	26S protease regulatory subunit 4	yes	yes	1	0.0035054	143.02				By MS/MS						1			3310700	0	0	0	3310700	0	0
EHAPSIVFI	9	1011.54	P62191	P62191	276	284	PSMC1	26S protease regulatory subunit 4	yes	yes	2	0.00037473	128.75				By MS/MS	By MS/MS	By MS/MS				1	1	1	31279000	0	0	0	12301000	18978000	0
EHGIQPDGQMPSD	13	1409.59	Q71U36;P68363;Q9BQE3;P68366;P0DPH8;P0DPH7;Q6PEY2	Q71U36	27	39	TUBA1A;TUBA1B;TUBA1C;TUBA4A;TUBA3E	Tubulin alpha-1A chain;Tubulin alpha-1B chain;Tubulin alpha-1C chain;Tubulin alpha-4A chain;Tubulin alpha-3E chain	yes	no	2	0.00090713	101.38	By MS/MS	By MS/MS	By MS/MS	By matching	By matching	By matching	1	1	1	1	1	1	25066000	4512800	8905300	6816000	1890100	2119300	822880
EHQAVRIENL	10	1207.63	O75934	O75934	115	124	BCAS2	Pre-mRNA-splicing factor SPF27	yes	yes	2;3	0.0076807	114.84	By matching	By matching	By matching	By MS/MS	By MS/MS	By matching	1	1	1	2	2	1	33863000	3238400	4790300	5522500	10067000	7854900	2389800
EHQVVSSDFN	10	1160.51	P04406	P04406	278	287	GAPDH	Glyceraldehyde-3-phosphate dehydrogenase	yes	yes	2	0.020895	99.688	By MS/MS						1						6120300	6120300	0	0	0	0	0
EHSKGAGSKTLQQNAESRFN	20	2188.06	O95816	O95816	192	211	BAG2	BAG family molecular chaperone regulator 2	yes	yes	4	0.0048374	83.404	By MS/MS	By MS/MS	By MS/MS	By matching	By matching		1	1	1	1	1		40348000	12700000	13522000	9918900	1620600	2585800	0
EIDAIGGRRF	10	1132.6	P62333	P62333	234	243	PSMC6	26S protease regulatory subunit 10B	yes	yes	2	0.034423	92.439				By matching	By MS/MS					1	1		11306000	0	0	0	4387100	6918400	0
EIDSIGSSRL	10	1075.55	P62195	P62195	250	259	PSMC5	26S protease regulatory subunit 8	yes	yes	2	0.012079	106.68			By matching		By MS/MS	By matching			1		1	1	5366300	0	0	116890	0	4966600	282890
EIGFGSKVTTH	11	1174.6	Q99497	Q99497	116	126	PARK7	Protein deglycase DJ-1	yes	yes	2;3	0.0073117	104.42	By MS/MS	By MS/MS	By matching	By matching	By MS/MS	By matching	2	2	2	1	2	2	73490000	17810000	20893000	12890000	3696500	11223000	6977300
EIGLAKDDQLKVHGF	15	1668.88	P41567	P41567	99	113	EIF1	Eukaryotic translation initiation factor 1	yes	yes	3;4	0.0019673	111.83				By MS/MS	By MS/MS					2	2		7176200	0	0	0	4138100	3038100	0
EIIPQNQKAIASSL	14	1510.84	O75947	O75947	18	31	ATP5H	ATP synthase subunit d, mitochondrial	yes	yes	2	0.00097445	131.12				By MS/MS		By MS/MS				1		1	4467300	0	0	0	3076700	0	1390600
EILKYMQKKKESTNSMETRF	20	2490.26	P61758	P61758	86	105	VBP1	Prefoldin subunit 3	yes	yes	4	0.0059151	77.023	By matching	By matching	By matching	By matching	By MS/MS		1	1	1	1	1		22511000	1038000	6035600	3527600	6574900	5334600	0
EITALAPSTMK	11	1160.61	P60709;P63261;P63267;P68133;P68032;P62736	P60709	316	326	ACTB;ACTG1;ACTG2;ACTA1;ACTC1;ACTA2	Actin, cytoplasmic 1;Actin, cytoplasmic 1, N-terminally processed;Actin, cytoplasmic 2;Actin, cytoplasmic 2, N-terminally processed;Actin, gamma-enteric smooth muscle;Actin, alpha skeletal muscle;Actin, alpha cardiac muscle 1;Actin, aortic smooth muscle	no	no	2	0.022511	91.584			By MS/MS						1				0	0	0	0	0	0	0
EKAKAKELATKLG	13	1385.82	P62424	P62424	254	266	RPL7A	60S ribosomal protein L7a	yes	yes	3	0.00044235	159.12	By MS/MS	By MS/MS	By MS/MS	By matching	By matching		1	1	1	1	1		154560000	52356000	52380000	39215000	5654700	4949200	0
EKDLKEIQHHL	11	1388.74	Q99961	Q99961	148	158	SH3GL1	Endophilin-A2	yes	yes	4	0.0092693	100.88	By MS/MS	By MS/MS	By MS/MS	By matching	By MS/MS	By matching	1	1	1	1	1	1	20859000	4284300	4527700	3421800	2562000	4086700	1976900
EKGPNGYGF	9	967.44	O14745	O14745	18	26	SLC9A3R1	Na(+)/H(+) exchange regulatory cofactor NHE-RF1	yes	yes	2	0.0057597	135.77	By matching	By matching	By matching	By MS/MS	By matching	By matching	1	1	1	1	1	1	22458000	3072800	2302000	721540	9477800	3122400	3761700
EKILKEQERL	10	1284.74	P31948	P31948	343	352	STIP1	Stress-induced-phosphoprotein 1	yes	yes	3	0.021204	99.522	By matching	By matching	By matching	By MS/MS	By MS/MS	By matching	1	1	1	1	1	1	155330000	34629000	40759000	30135000	17574000	21730000	10505000
EKQISDLKNEIAEL	14	1628.86	Q8N4C6	Q8N4C6	666	679	NIN	Ninein	yes	yes	2	0.00051577	112.13					By MS/MS						1		0	0	0	0	0	0	0
EKQPVLSQTEA	11	1228.63	P28070	P28070	200	210	PSMB4	Proteasome subunit beta type-4	yes	yes	2	2.6781e-06	163.38				By MS/MS	By matching	By MS/MS				1	1	1	18879000	0	0	0	6489600	9749300	2640000
ELAEDDSILK	10	1131.57	P56385	P56385	60	69	ATP5I	ATP synthase subunit e, mitochondrial	yes	yes	2	0.030932	94.309			By matching	By MS/MS		By matching			1	1		1	5468000	0	0	2081700	1997800	0	1388500
ELAKHAVSEGTKAVTKYTSSK	21	2234.19	Q16778;P62807;Q8N257;Q96A08;A0A2R8Y619;Q93079;P23527;P58876;Q99877;P33778;Q99880	Q16778	106	126	HIST2H2BE;HIST1H2BC;HIST3H2BB;HIST1H2BA;HIST1H2BH;HIST1H2BO;HIST1H2BD;HIST1H2BN;HIST1H2BB;HIST1H2BL	Histone H2B type 2-E;Histone H2B type 1-C/E/F/G/I;Histone H2B type 3-B;Histone H2B type 1-A;Histone H2B type 1-H;Histone H2B type 1-O;Histone H2B type 1-D;Histone H2B type 1-N;Histone H2B type 1-B;Histone H2B type 1-L	no	no	4	0.0084654	63.869	By matching		By MS/MS		By matching	By matching	1		1		1	1	12841000	3700200	0	2865100	0	4585000	1690300
ELFADKVPKTA	11	1217.67	P62937	P62937	23	33	PPIA	Peptidyl-prolyl cis-trans isomerase A;Peptidyl-prolyl cis-trans isomerase A, N-terminally processed	yes	yes	2	0.022653	117.28	By MS/MS	By matching	By matching	By MS/MS	By matching	By MS/MS	1	1	1	1	1	1	22161000	6535600	1257800	4365200	4721400	2157700	3123400
ELFADKVPKTAEN	13	1460.75	P62937	P62937	23	35	PPIA	Peptidyl-prolyl cis-trans isomerase A;Peptidyl-prolyl cis-trans isomerase A, N-terminally processed	yes	yes	2;3	4.4155e-16	193.62	By MS/MS		By MS/MS	By MS/MS	By MS/MS	By MS/MS	2		1	1	1	2	106940000	29120000	0	4646000	32480000	21295000	19397000
ELFADKVPKTAENF	14	1607.82	P62937	P62937	23	36	PPIA	Peptidyl-prolyl cis-trans isomerase A;Peptidyl-prolyl cis-trans isomerase A, N-terminally processed	yes	yes	2;3	0	418.67	By MS/MS	By MS/MS	By MS/MS	By MS/MS	By MS/MS	By MS/MS	2	3	2	2	1	2	242210000	15774000	20858000	1372300	107020000	721890	96462000
ELFADKVPKTAENFR	15	1763.92	P62937	P62937	23	37	PPIA	Peptidyl-prolyl cis-trans isomerase A;Peptidyl-prolyl cis-trans isomerase A, N-terminally processed	yes	yes	2;3;4	6.9875e-18	197.47	By MS/MS	By MS/MS	By MS/MS	By MS/MS	By MS/MS	By MS/MS	5	3	4	7	7	2	1745000000	224460000	263000000	283600000	391180000	502660000	80115000
ELFADKVPKTAENFRA	16	1834.96	P62937	P62937	23	38	PPIA	Peptidyl-prolyl cis-trans isomerase A;Peptidyl-prolyl cis-trans isomerase A, N-terminally processed	yes	yes	3;4	0.0036967	144.33		By MS/MS		By MS/MS	By matching	By matching		2		2	2	1	17585000	0	221190	0	7422500	1988500	7953000
ELFADKVPKTAENFRAL	17	1948.04	P62937	P62937	23	39	PPIA	Peptidyl-prolyl cis-trans isomerase A;Peptidyl-prolyl cis-trans isomerase A, N-terminally processed	yes	yes	2;3;4	2.8178e-67	250.52	By MS/MS	By MS/MS	By MS/MS	By MS/MS	By MS/MS	By MS/MS	3	2	2	3	3	3	631160000	77989000	8062200	92924000	132760000	164190000	155230000
ELGEARATVGKRLDYITA	18	1962.05	O15212	O15212	68	85	PFDN6	Prefoldin subunit 6	yes	yes	3	0.0048517	88.992	By MS/MS	By matching		By matching			1	1		1			25423000	10616000	13576000	0	1229700	0	0
ELGGDKKRKGQVIQF	15	1701.95	Q969Q0	Q969Q0	92	106	RPL36AL	60S ribosomal protein L36a-like	no	no	2;3	0.0063054	83.877	By matching	By MS/MS	By MS/MS	By matching			1	2	1	1			136590000	21921000	78970000	23626000	12073000	0	0
ELINALYPEGQAPVKKI	17	1882.06	P37802	P37802	64	80	TAGLN2	Transgelin-2	yes	yes	3	0.0042235	92.977		By matching	By MS/MS	By MS/MS		By MS/MS		1	1	1		1	25649000	0	6410500	7213400	6499400	0	5525300
ELINALYPEGQAPVKKIQA	19	2081.15	P37802	P37802	64	82	TAGLN2	Transgelin-2	yes	yes	3	0.00011123	134.08	By MS/MS	By MS/MS		By MS/MS	By MS/MS	By MS/MS	1	1		1	1	1	24331000	2024600	826630	0	6062500	5944800	9472100
ELINALYPEGQAPVKKIQASTM	22	2400.27	P37802	P37802	64	85	TAGLN2	Transgelin-2	yes	yes	3	0.0025874	89.028	By MS/MS	By MS/MS	By MS/MS	By matching	By MS/MS	By MS/MS	1	1	1	1	1	1	84727000	24371000	0	13931000	12979000	20301000	13146000
ELINALYPEGQAPVKKIQASTMAF	24	2618.38	P37802	P37802	64	87	TAGLN2	Transgelin-2	yes	yes	3	0.00040715	97.974				By MS/MS		By MS/MS				1		1	20438000	0	0	0	16740000	0	3698300
ELKEGRQIKPYTL	13	1573.88	P49720	P49720	75	87	PSMB3	Proteasome subunit beta type-3	yes	yes	3	0.03862	64.224		By matching	By matching	By matching	By MS/MS	By matching		1	1	1	1	1	18279000	0	2535100	3232400	5325000	3517200	3669100
ELKPEYRHYQGEEKSD	16	2006.93	P13984	P13984	234	249	GTF2F2	General transcription factor IIF subunit 2	yes	yes	4	0.0050101	87.519	By MS/MS	By matching	By MS/MS	By matching	By matching	By matching	1	1	1	1	1	1	41494000	14767000	12732000	7976300	2208400	2337700	1472600
ELNEPPLVHT	10	1147.59	P28072	P28072	103	112	PSMB6	Proteasome subunit beta type-6	yes	yes	2	0.0001254	151.04				By MS/MS	By MS/MS	By MS/MS				1	1	1	23694000	0	0	0	6987100	6258300	10449000
ELNEPPLVHTA	11	1218.62	P28072	P28072	103	113	PSMB6	Proteasome subunit beta type-6	yes	yes	2	9.2008e-06	156.75	By MS/MS	By MS/MS	By matching	By MS/MS		By MS/MS	1	1	1	1		1	114000000	32777000	17018000	31501000	21502000	0	11203000
ELNEPPLVHTAA	12	1289.66	P28072	P28072	103	114	PSMB6	Proteasome subunit beta type-6	yes	yes	2	0.0012643	130.56		By MS/MS		By MS/MS	By MS/MS	By MS/MS		1		1	1	1	23416000	0	4367900	0	6155000	4802400	8090500
ELPDGQVITIGNE	13	1383.69	P60709;P63261;A5A3E0;Q6S8J3;P0CG38;Q9BYX7;Q562R1;P63267;P68133;P68032;P62736	P60709	241	253	ACTB;ACTG1;POTEF;POTEE;POTEI;POTEKP;ACTBL2;ACTG2;ACTA1;ACTC1;ACTA2	Actin, cytoplasmic 1;Actin, cytoplasmic 1, N-terminally processed;Actin, cytoplasmic 2;Actin, cytoplasmic 2, N-terminally processed;POTE ankyrin domain family member F;POTE ankyrin domain family member E;POTE ankyrin domain family member I;Putative beta-actin-like protein 3;Putative beta-actin-like protein 3, N-terminally processed;Beta-actin-like protein 2;Actin, gamma-enteric smooth muscle;Acti…	no	no	2	8.1991e-11	176.48				By MS/MS						1			0	0	0	0	0	0	0
ELPDGQVITIGNER	14	1539.79	P60709;P63261;A5A3E0;Q6S8J3;Q9BYX7;Q562R1;P63267;P68133;P68032;P62736	P60709	241	254	ACTB;ACTG1;POTEF;POTEE;POTEKP;ACTBL2;ACTG2;ACTA1;ACTC1;ACTA2	Actin, cytoplasmic 1;Actin, cytoplasmic 1, N-terminally processed;Actin, cytoplasmic 2;Actin, cytoplasmic 2, N-terminally processed;POTE ankyrin domain family member F;POTE ankyrin domain family member E;Putative beta-actin-like protein 3;Putative beta-actin-like protein 3, N-terminally processed;Beta-actin-like protein 2;Actin, gamma-enteric smooth muscle;Actin, alpha skeletal muscle;Actin, alph…	no	no	2	0.001887	97.953				By MS/MS						1			2339700	0	0	0	2339700	0	0
ELPDGQVITIGNERF	15	1686.86	P60709;P63261;A5A3E0;Q6S8J3;Q9BYX7;Q562R1;P63267;P68133;P68032;P62736	P60709	241	255	ACTB;ACTG1;POTEF;POTEE;POTEKP;ACTBL2;ACTG2;ACTA1;ACTC1;ACTA2	Actin, cytoplasmic 1;Actin, cytoplasmic 1, N-terminally processed;Actin, cytoplasmic 2;Actin, cytoplasmic 2, N-terminally processed;POTE ankyrin domain family member F;POTE ankyrin domain family member E;Putative beta-actin-like protein 3;Putative beta-actin-like protein 3, N-terminally processed;Beta-actin-like protein 2;Actin, gamma-enteric smooth muscle;Actin, alpha skeletal muscle;Actin, alph…	no	no	2	0.0001927	104.17				By MS/MS						1			0	0	0	0	0	0	0
ELQPSEEVTWK	11	1344.66	O75438	O75438	48	58	NDUFB1	NADH dehydrogenase [ubiquinone] 1 beta subcomplex subunit 1	yes	yes	2	0.0058005	107.21				By MS/MS						1			1772200	0	0	0	1772200	0	0
ELSDNRVSGGLEVL	14	1486.76	P39687	P39687	70	83	ANP32A	Acidic leucine-rich nuclear phosphoprotein 32 family member A	yes	yes	2	0.00030124	128.01				By MS/MS		By MS/MS				1		1	8460500	0	0	0	5406300	0	3054200
EMASHLRRSQY	11	1376.66	P07737;CON__P02584	P07737	130	140	PFN1	Profilin-1	yes	no	3	0.0024108	113.44	By MS/MS	By MS/MS	By MS/MS	By matching		By matching	1	1	1	1		1	2223700000	673520000	690910000	682530000	107230000	0	69556000
EMMSQKIQQLTALGAAQATAKA	22	2289.18	Q99471	Q99471	133	154	PFDN5	Prefoldin subunit 5	yes	yes	3	3.1114e-10	145.9				By MS/MS		By MS/MS				1		1	5624600	0	0	0	5624600	0	0
ENEIYQIKQQHGEANKENIRQDF	23	2830.36	O75934	O75934	203	225	BCAS2	Pre-mRNA-splicing factor SPF27	yes	yes	4;5	0.0012933	93.572	By matching	By matching		By MS/MS	By MS/MS	By MS/MS	2	2		2	2	2	58356000	15779000	6991100	0	8866400	12139000	14580000
ENETQKEVPQDQ	12	1443.65	Q9Y3D9	Q9Y3D9	164	175	MRPS23	28S ribosomal protein S23, mitochondrial	yes	yes	2	2.2185e-06	166.29	By MS/MS	By MS/MS	By MS/MS	By MS/MS	By MS/MS	By MS/MS	1	1	1	1	1	1	16048000	2807300	3328700	2573200	2868800	2496800	1973400
ENFILKHTGPGLLSM	15	1655.87	Q9UNP9	Q9UNP9	222	236	PPIE	Peptidyl-prolyl cis-trans isomerase E	yes	yes	3	0.043905	58.626				By MS/MS	By matching					1	1		5104600	0	0	0	4070200	1034500	0
ENRLIVENL	9	1098.6	Q13243	Q13243	107	115	SRSF5	Serine/arginine-rich splicing factor 5	yes	yes	2	1.9278e-10	182.53				By MS/MS	By MS/MS	By MS/MS				1	1	1	10477000	0	0	0	4537200	3259500	2680300
ENSSDFQSNIA	11	1210.51	P31943	P31943	439	449	HNRNPH1	Heterogeneous nuclear ribonucleoprotein H;Heterogeneous nuclear ribonucleoprotein H, N-terminally processed	yes	yes	2	0.040248	71.692				By matching	By MS/MS	By matching				1	1	1	9467700	0	0	0	5437900	1462100	2567700
EPDPDSDWEPEE	12	1443.53	Q9NPE2	Q9NPE2	36	47	NGRN	Neugrin	yes	yes	2	0.0071587	94.302						By MS/MS						1	1467700	0	0	0	0	0	1467700
EPEPAPEPEPEPEP	14	1542.67		REV__O94885					yes	yes	2	0.0044466	140.75	By matching	By matching		By MS/MS		By MS/MS	1	1		2		1	14045000	2209600	1648000	0	7480200	0	2707100	+
EPEPDPEPEPEQE	13	1520.62	Q13283	Q13283	193	205	G3BP1	Ras GTPase-activating protein-binding protein 1	yes	yes	2	2.8963e-10	182.65	By MS/MS	By MS/MS	By MS/MS	By MS/MS	By MS/MS		1	1	1	1	1		12604000	3205300	4055600	3067500	2275800	0	0
EPEPEPAPEPEPEP	14	1542.67		REV__O94885					no	no	2	0.0035657	143.7					By MS/MS						1		2254600	0	0	0	0	2254600	0
EPEPEPEPEPVKE	13	1504.69	P14635	P14635	100	112	CCNB1	G2/mitotic-specific cyclin-B1	yes	yes	2	2.4459e-91	279.49	By MS/MS	By MS/MS	By MS/MS	By MS/MS	By MS/MS	By MS/MS	1	1	1	1	1	1	155780000	23461000	24599000	24103000	27417000	35972000	20232000
EPEPEPEPVKE	11	1278.6	P14635	P14635	102	112	CCNB1	G2/mitotic-specific cyclin-B1	yes	yes	2	6.2175e-08	174.98	By MS/MS	By matching	By matching	By MS/MS	By MS/MS	By MS/MS	1	1	1	1	1	1	38284000	6729000	7483200	5054200	6774000	8441900	3801400
EPGDQGPAHPPG	12	1157.51	Q9Y399	Q9Y399	278	289	MRPS2	28S ribosomal protein S2, mitochondrial	yes	yes	2	0.0014205	125.82	By MS/MS	By MS/MS	By MS/MS	By MS/MS	By MS/MS	By MS/MS	1	1	1	1	1	1	221160000	30687000	28132000	28248000	42372000	60319000	31405000
EPGDQGPAHPPGAD	14	1343.57	Q9Y399	Q9Y399	278	291	MRPS2	28S ribosomal protein S2, mitochondrial	yes	yes	2	0.0007797	138.22	By MS/MS	By MS/MS	By MS/MS	By MS/MS	By MS/MS	By MS/MS	1	1	1	1	1	1	38772000	6302800	7074000	4850400	7564900	8857500	4122700
EPGDQGPAHPPGADM	15	1474.61	Q9Y399	Q9Y399	278	292	MRPS2	28S ribosomal protein S2, mitochondrial	yes	yes	2	0.00037879	97.456				By MS/MS	By MS/MS	By MS/MS				1	2	1	9815500	0	0	0	3821900	2877900	3115700
EPHEGLLLRFPYAA	14	1611.84	P08195	P08195	617	630	SLC3A2	4F2 cell-surface antigen heavy chain	yes	yes	3	0.019848	79.744				By MS/MS						1			0	0	0	0	0	0	0
EPVPEPEPEPEPEPVK	16	1797.87	P14635	P14635	96	111	CCNB1	G2/mitotic-specific cyclin-B1	yes	yes	3	0.022422	64.65		By MS/MS						1					18868000	0	18868000	0	0	0	0
EPVPEPEPEPEPEPVKE	17	1926.91	P14635	P14635	96	112	CCNB1	G2/mitotic-specific cyclin-B1	yes	yes	2;3	2.7325e-40	220.31	By MS/MS	By MS/MS	By MS/MS	By MS/MS	By MS/MS	By MS/MS	1	1	1	2	2	2	109800000	19136000	14747000	16511000	28763000	16001000	14644000
EQLITGKEDAANNY	14	1564.74	Q71U36;P68363;Q9BQE3;P68366;P0DPH8;P0DPH7;Q9NY65;Q9H853	Q71U36	90	103	TUBA1A;TUBA1B;TUBA1C;TUBA4A;TUBA8;TUBA4B	Tubulin alpha-1A chain;Tubulin alpha-1B chain;Tubulin alpha-1C chain;Tubulin alpha-4A chain;Tubulin alpha-8 chain;Putative tubulin-like protein alpha-4B	yes	no	2	0.0024067	96.171	By matching		By MS/MS				1		1				4713500	2354800	0	2358700	0	0	0
ERDGSSGGVIRL	12	1244.65	P28072	P28072	199	210	PSMB6	Proteasome subunit beta type-6	yes	yes	3	0.010577	87.719	By MS/MS	By MS/MS	By MS/MS	By MS/MS	By MS/MS	By MS/MS	1	2	1	1	1	1	73054000	16800000	6648900	1597500	28941000	4349800	14716000
ERDGSSGGVIRLA	13	1315.68	P28072	P28072	199	211	PSMB6	Proteasome subunit beta type-6	yes	yes	3	0.033856	66.708	By matching	By matching		By matching	By matching	By MS/MS	1	1		1	1	1	19655000	2423000	2408300	0	8467200	2807000	3549400
ERDLREVF	8	1062.55	Q13595;P62995	Q13595	132	139	TRA2A;TRA2B	Transformer-2 protein homolog alpha;Transformer-2 protein homolog beta	no	no	2	0.03691	116.73		By MS/MS		By MS/MS	By MS/MS	By matching		1		1	1	1	12742000	0	0	0	3628500	4365000	4748800
ERDLREVFSKY	11	1440.74	P62995	P62995	131	141	TRA2B	Transformer-2 protein homolog beta	yes	yes	3	0.00025378	138.89				By MS/MS						1			1620600	0	0	0	1620600	0	0
EREGSGSSGTGEQKEDQKEEKQ	22	2422.08	P38646	P38646	658	679	HSPA9	Stress-70 protein, mitochondrial	yes	yes	4	5.9144e-07	127.5	By MS/MS	By MS/MS	By matching	By matching	By matching	By matching	1	1	1	1	1	1	32486000	8878700	6476900	2960200	3309300	8120400	2740300
EREIVRDIKEKL	12	1526.88	P60709;P63261;A5A3E0;Q6S8J3;P0CG38;P0CG39;P63267;P68133;P68032;P62736	P60709	205	216	ACTB;ACTG1;POTEF;POTEE;POTEI;POTEJ;ACTG2;ACTA1;ACTC1;ACTA2	Actin, cytoplasmic 1;Actin, cytoplasmic 1, N-terminally processed;Actin, cytoplasmic 2;Actin, cytoplasmic 2, N-terminally processed;POTE ankyrin domain family member F;POTE ankyrin domain family member E;POTE ankyrin domain family member I;POTE ankyrin domain family member J;Actin, gamma-enteric smooth muscle;Actin, alpha skeletal muscle;Actin, alpha cardiac muscle 1;Actin, aortic smooth muscle	no	no	4	0.010721	87.498		By MS/MS	By matching		By matching	By matching		1	1		1	1	18629000	0	2724000	2379400	0	9832600	3693400
ERFGSRNGKTSKKITIAD	18	2007.09	P62937	P62937	143	160	PPIA	Peptidyl-prolyl cis-trans isomerase A;Peptidyl-prolyl cis-trans isomerase A, N-terminally processed	yes	yes	4	0.047726	52.52	By matching	By matching	By matching	By matching	By MS/MS	By matching	1	1	1	1	1	1	105320000	21690000	25321000	22476000	8066600	21136000	6628000
ERHQAQIDHY	10	1295.6	Q9NQC3	Q9NQC3	1156	1165	RTN4	Reticulon-4	yes	yes	3	0.01166	107.06		By MS/MS	By matching					1	1				7054300	0	3943000	3111300	0	0	0
ERIDDSKEAMERA	13	1548.72	Q13595	Q13595	168	180	TRA2A	Transformer-2 protein homolog alpha	yes	yes	3	0.0063822	90.476	By MS/MS	By MS/MS	By MS/MS	By matching	By MS/MS	By matching	1	1	2	1	1	2	66168000	11841000	14101000	14855000	8064800	9812000	7494600
ERNIKSHLGNVHDQDN	16	1874.9	Q8WW12	Q8WW12	163	178	PCNP	PEST proteolytic signal-containing nuclear protein	yes	yes	3;4	0.0043928	92.773	By MS/MS	By MS/MS	By MS/MS	By matching	By matching	By matching	2	2	2	1	1	1	163630000	40053000	56710000	47947000	8545400	7825500	2552000
ERPLPVNQ	8	951.514	P28074	P28074	8	15	PSMB5	Proteasome subunit beta type-5	yes	yes	2	0.038699	114.65	By matching	By matching	By matching	By MS/MS	By matching	By matching	1	1	1	1	1	1	48978000	8410600	8380400	6567800	9027900	9843400	6747400
ERQIESTET	9	1091.51	Q9Y508	Q9Y508	81	89	RNF114	E3 ubiquitin-protein ligase RNF114	yes	yes	2	0.044965	96.253			By MS/MS						1				0	0	0	0	0	0	0
ERRAMELLKVSKDKRAL	17	2042.18	Q9Y3U8	Q9Y3U8	54	70	RPL36	60S ribosomal protein L36	yes	yes	4	0.018347	66.809	By MS/MS	By matching	By matching				1	1	1				15454000	5402400	4260100	5791700	0	0	0
ERRAMELLKVSKDKRALKF	19	2317.34	Q9Y3U8	Q9Y3U8	54	72	RPL36	60S ribosomal protein L36	yes	yes	5;6	0.0075758	77.899	By MS/MS	By MS/MS	By matching		By matching		1	2	1		1		21248000	5367300	9920100	5691200	0	269360	0
ERYGINTT	8	952.461	P37802	P37802	101	108	TAGLN2	Transgelin-2	yes	yes	2	0.009757	151.29	By matching	By matching	By MS/MS	By matching	By matching	By MS/MS	1	1	1	1	1	1	152770000	34583000	39842000	23166000	19070000	22671000	13441000
ERYGINTTDIFQTV	14	1655.82	P37802	P37802	101	114	TAGLN2	Transgelin-2	yes	yes	2	2.529e-07	177.57				By MS/MS		By matching				1		1	19257000	0	0	0	17945000	0	1311500
ESEREARRLR	10	1300.7	P62857	P62857	60	69	RPS28	40S ribosomal protein S28	yes	yes	4	0.042602	88.056	By matching	By matching	By MS/MS	By matching	By matching	By matching	1	1	1	1	1	1	30823000	4540300	8189800	8427200	3264800	2373700	4027000
ESGDPSSKSTEI	12	1235.55	Q01105	Q01105	160	171	SET	Protein SET	yes	yes	2	0.0014871	119.68	By MS/MS	By MS/MS	By MS/MS	By MS/MS		By MS/MS	1	1	1	1		1	14944000	3059900	4010000	2185700	3039100	0	2648900
ESKDPADETEAD	12	1305.52	P16949	P16949	138	149	STMN1	Stathmin	yes	yes	2	0.023031	73.233		By MS/MS	By MS/MS					1	1				2956300	0	1533900	1422400	0	0	0
ESLKGVDPKFLRNMRF	16	1936.04	P47914	P47914	30	45	RPL29	60S ribosomal protein L29	yes	yes	4	0.0039931	106.3	By matching	By MS/MS	By matching				1	1	1				16017000	5645700	9363700	1007700	0	0	0
ESPAVAAPAYSR	12	1217.6	P04792	P04792	64	75	HSPB1	Heat shock protein beta-1	yes	yes	2	0.0080646	92.538		By MS/MS	By matching	By matching	By matching	By MS/MS		1	1	1	1	1	13914000	0	4910300	2851800	2621900	2588600	940930
ESQKDPENSPVV	12	1327.63	P10619	P10619	68	79	CTSA	Lysosomal protective protein;Lysosomal protective protein 32 kDa chain;Lysosomal protective protein 20 kDa chain	yes	yes	2	1.5379e-11	191.05	By MS/MS	By MS/MS	By MS/MS	By MS/MS	By MS/MS	By MS/MS	1	1	1	1	1	1	59459000	9474200	8212300	8188100	10913000	14835000	7835500
ESQKDPENSPVVL	13	1440.71	P10619	P10619	68	80	CTSA	Lysosomal protective protein;Lysosomal protective protein 32 kDa chain;Lysosomal protective protein 20 kDa chain	yes	yes	2	0.043018	75.509				By MS/MS						1			0	0	0	0	0	0	0
ESRAQLGGPEAAKSDETAA	19	1886.9	P04792	P04792	186	204	HSPB1	Heat shock protein beta-1	yes	yes	3	0.0065891	81.316	By MS/MS	By MS/MS	By MS/MS	By matching	By matching	By matching	1	1	1	1	1	1	30715000	6320300	8591600	5038300	3664300	4375200	2725100
ESRAQLGGPEAAKSDETAAK	20	2014.99	P04792	P04792	186	205	HSPB1	Heat shock protein beta-1	yes	yes	3;4	1.393e-59	236.96	By MS/MS	By MS/MS	By MS/MS	By MS/MS	By MS/MS	By MS/MS	2	2	2	2	2	2	1373300000	326600000	305520000	386480000	113550000	159010000	82159000
ESTPAPPPPPPP	12	1182.59	Q9Y467	Q9Y467	155	166	SALL2	Sal-like protein 2	yes	yes	2	0.0051058	98.299		By matching			By MS/MS	By matching		1			1	1	11640000	0	775280	0	0	4442600	6422200
ETIEQEKRSEIS	12	1447.72	P63313	P63313	33	44	TMSB10	Thymosin beta-10	yes	yes	3	0.040973	65.563	By MS/MS	By matching	By matching	By matching	By matching	By matching	1	1	1	1	1	1	35437000	8060500	8743200	8023000	2853200	5219700	2537700
ETIMNQEKLAKLQ	13	1544.82	P20290	P20290	47	59	BTF3	Transcription factor BTF3	yes	yes	3	0.02235	72.705				By matching	By MS/MS	By matching				1	1	1	7186200	0	0	0	2511900	1785000	2889300
ETPAATEAPSSTPK	14	1385.67	P80723	P80723	185	198	BASP1	Brain acid soluble protein 1	yes	yes	2	0.00089026	104.82	By MS/MS	By MS/MS	By MS/MS	By matching	By matching	By matching	1	1	1	1	1	1	30001000	6380800	8630100	6523500	2505000	3439900	2521400
ETRDGQVINETSQ	13	1475.69	P08670	P08670	448	460	VIM	Vimentin	yes	yes	2	1.6966e-10	186.46	By MS/MS	By MS/MS	By MS/MS	By MS/MS		By MS/MS	1	1	1	1		1	20617000	9022000	5536500	3115000	1689800	0	1253900
ETTEESLRNY	10	1240.56	P22626	P22626	31	40	HNRNPA2B1	Heterogeneous nuclear ribonucleoproteins A2/B1	yes	yes	2	0.00060424	141.48	By MS/MS	By matching	By MS/MS		By MS/MS	By MS/MS	1	1	1		1	1	26515000	3245600	1844100	7848700	0	10146000	3430500
ETTEESLRNYYEQW	14	1846.8	P22626	P22626	31	44	HNRNPA2B1	Heterogeneous nuclear ribonucleoproteins A2/B1	yes	yes	2;3	1.8262e-74	263.3	By MS/MS	By matching	By MS/MS	By MS/MS	By MS/MS	By matching	1	1	1	2	2	1	65673000	0	13742000	1724400	25849000	24092000	264740
ETVTKGGIMLPEKSQGKVLQA	21	2213.21	P61604;S4R3N1	P61604	24	44	HSPE1;HSPE1-MOB4	10 kDa heat shock protein, mitochondrial	yes	no	4	0.009006	62.19		By matching	By matching	By MS/MS	By matching	By MS/MS		1	1	1	1	1	15911000	0	2131400	2964600	4395000	2603800	3816000
EVDALKGTNE	10	1074.52	P08670	P08670	329	338	VIM	Vimentin	yes	yes	2	0.018804	104.44				By matching	By MS/MS	By matching				1	1	1	6817200	0	0	0	2144800	2953900	1718500
EVDKVTGRF	9	1049.55	P63220	P63220	38	46	RPS21	40S ribosomal protein S21	yes	yes	2	0.010115	123.35	By MS/MS	By MS/MS	By MS/MS	By MS/MS	By MS/MS	By matching	1	1	1	1	1	1	130830000	23825000	27244000	20881000	20273000	25916000	12693000
EVDKVTGRFNGQ	12	1348.67	P63220	P63220	38	49	RPS21	40S ribosomal protein S21	yes	yes	2;3	0.0014871	119.68	By MS/MS	By MS/MS	By MS/MS	By MS/MS	By MS/MS	By MS/MS	2	2	2	2	2	2	187080000	30301000	42055000	21517000	29858000	40014000	23340000
EVDKVTGRFNGQFKTY	16	1887.95	P63220	P63220	38	53	RPS21	40S ribosomal protein S21	yes	yes	2;3	7.3262e-49	231.58	By MS/MS	By MS/MS	By MS/MS	By MS/MS	By MS/MS	By MS/MS	2	2	1	2	2	2	393880000	65844000	87310000	33400000	58269000	84733000	64327000
EVDKVTGRFNGQFKTYAI	18	2072.07	P63220	P63220	38	55	RPS21	40S ribosomal protein S21	yes	yes	2;3;4	0.00099363	124.77	By matching		By MS/MS	By MS/MS	By MS/MS	By MS/MS	1		1	2	1	2	41324000	567560	0	7951400	14900000	1480100	16425000
EVENQSLRGVVQELQQAISKL	21	2367.28	P29692	P29692	88	108	EEF1D	Elongation factor 1-delta	yes	yes	3	1.9765e-118	273.42				By MS/MS						1			11836000	0	0	0	11836000	0	0
EVENQSLRGVVQELQQAISKLEA	23	2567.36	P29692	P29692	88	110	EEF1D	Elongation factor 1-delta	yes	yes	3	5.4484e-40	164.27				By MS/MS						1			2630100	0	0	0	2630100	0	0
EVEPSDTIENVK	12	1358.66	P62979;P0CG47;P0CG48;P62987	P62979	16	27	RPS27A;UBB;UBC;UBA52	Ubiquitin-40S ribosomal protein S27a;Ubiquitin;40S ribosomal protein S27a;Polyubiquitin-B;Ubiquitin;Polyubiquitin-C;Ubiquitin;Ubiquitin-60S ribosomal protein L40;Ubiquitin;60S ribosomal protein L40	no	no	2	0.0015431	114.51	By matching		By MS/MS	By MS/MS	By MS/MS		1		1	1	1		7844400	1858000	0	1570100	1870600	2545600	0
EVKPAGPTVEQ	11	1153.6	P54886	P54886	355	365	ALDH18A1	Delta-1-pyrroline-5-carboxylate synthase;Glutamate 5-kinase;Gamma-glutamyl phosphate reductase	yes	yes	2	0.021072	89.029				By MS/MS	By MS/MS					1	1		1888300	0	0	0	0	1888300	0
EVKPAGPTVEQQGEMA	16	1669.8	P54886	P54886	355	370	ALDH18A1	Delta-1-pyrroline-5-carboxylate synthase;Glutamate 5-kinase;Gamma-glutamyl phosphate reductase	yes	yes	2	0.031929	60.255				By MS/MS	By matching					1	1		7689000	0	0	0	3865000	3824000	0
EVRPDTQYTGRK	12	1448.74	O43709	O43709	265	276	WBSCR22	Probable 18S rRNA (guanine-N(7))-methyltransferase	yes	yes	3	0.015287	80.815	By MS/MS	By MS/MS	By MS/MS	By MS/MS	By MS/MS	By MS/MS	1	1	1	1	1	1	30625000	5266100	8726400	8320100	3797200	3068900	1446300
EVTNLNDYRENVF	13	1611.75	P39687	P39687	124	136	ANP32A	Acidic leucine-rich nuclear phosphoprotein 32 family member A	yes	yes	2	5.3889e-05	126.71					By MS/MS						1		0	0	0	0	0	0	0
EWAPPVQNQALARQY	15	1769.88	Q9UGI8	Q9UGI8	112	126	TES	Testin	yes	yes	2	1.0909e-20	190.26	By matching	By MS/MS	By MS/MS	By MS/MS			1	1	1	1			45159000	14195000	5683600	22076000	3204300	0	0
FADKVPKTAEN	11	1218.62	P62937	P62937	25	35	PPIA	Peptidyl-prolyl cis-trans isomerase A;Peptidyl-prolyl cis-trans isomerase A, N-terminally processed	yes	yes	3	0.047702	68.786	By MS/MS	By matching	By matching	By matching	By matching	By matching	1	1	1	1	1	1	33952000	5620200	8396900	5450500	5148400	6967000	2368700
FADKVPKTAENF	12	1365.69	P62937	P62937	25	36	PPIA	Peptidyl-prolyl cis-trans isomerase A;Peptidyl-prolyl cis-trans isomerase A, N-terminally processed	yes	yes	2;3	0.00065211	145.99	By MS/MS	By MS/MS	By MS/MS	By MS/MS	By MS/MS	By MS/MS	1	1	1	1	2	2	159490000	8287400	12572000	11601000	47661000	57237000	22133000
FADKVPKTAENFR	13	1521.79	P62937	P62937	25	37	PPIA	Peptidyl-prolyl cis-trans isomerase A;Peptidyl-prolyl cis-trans isomerase A, N-terminally processed	yes	yes	3;4	3.0177e-06	170.22	By MS/MS	By MS/MS	By MS/MS	By MS/MS	By MS/MS	By MS/MS	2	2	2	2	2	2	345450000	64026000	93177000	32106000	52865000	74991000	28290000
FADKVPKTAENFRA	14	1592.83	P62937	P62937	25	38	PPIA	Peptidyl-prolyl cis-trans isomerase A;Peptidyl-prolyl cis-trans isomerase A, N-terminally processed	yes	yes	3	0.0014412	99.481		By MS/MS			By MS/MS			1			1		7495000	0	3144400	0	0	4350500	0
FADKVPKTAENFRAL	15	1705.92	P62937	P62937	25	39	PPIA	Peptidyl-prolyl cis-trans isomerase A;Peptidyl-prolyl cis-trans isomerase A, N-terminally processed	yes	yes	4	0.00088564	151.56	By matching	By MS/MS	By MS/MS	By MS/MS			1	1	1	1			58946000	13634000	17517000	14771000	13024000	0	0
FAGRNFRNPLAK	12	1389.76	P06733	P06733	423	434	ENO1	Alpha-enolase	yes	yes	3;4	0.017404	77.288	By MS/MS	By MS/MS	By MS/MS	By matching	By matching	By matching	2	2	2	1	2	2	127590000	37433000	10074000	20358000	16028000	24138000	19561000
FAKPRNQGGYGGSSSSSSY	19	1935.87	P09651;A0A2R8Y4L2	P09651	348	366	HNRNPA1	Heterogeneous nuclear ribonucleoprotein A1;Heterogeneous nuclear ribonucleoprotein A1, N-terminally processed	yes	no	2;3	3.4784e-07	148.68	By MS/MS	By MS/MS	By MS/MS	By MS/MS	By matching	By MS/MS	2	2	2	1	1	1	451710000	156430000	145590000	115840000	16086000	11102000	6658700
FAKPRNQGGYGGSSSSSSYGSG	22	2136.95	P09651;A0A2R8Y4L2	P09651	348	369	HNRNPA1	Heterogeneous nuclear ribonucleoprotein A1;Heterogeneous nuclear ribonucleoprotein A1, N-terminally processed	yes	no	3	7.7886e-06	118.46	By MS/MS	By MS/MS	By MS/MS	By MS/MS	By MS/MS	By MS/MS	1	1	1	1	1	1	78735000	15954000	26987000	8303200	12345000	8964200	6182100
FAKPRNQGGYGGSSSSSSYGSGR	23	2293.05	P09651;A0A2R8Y4L2	P09651	348	370	HNRNPA1	Heterogeneous nuclear ribonucleoprotein A1;Heterogeneous nuclear ribonucleoprotein A1, N-terminally processed	yes	no	4	0.032276	55.228	By matching	By MS/MS	By matching	By matching	By matching	By matching	1	1	1	1	1	1	27324000	4339300	9759000	3445100	3610200	4073800	2096900
FAKPRNQGGYGGSSSSSSYGSGRRF	25	2596.22	P09651;A0A2R8Y4L2	P09651	348	372	HNRNPA1	Heterogeneous nuclear ribonucleoprotein A1;Heterogeneous nuclear ribonucleoprotein A1, N-terminally processed	yes	no	4;5	7.7233e-09	124	By MS/MS	By MS/MS	By MS/MS	By MS/MS	By MS/MS		2	2	2	2	2		937530000	275280000	297150000	217510000	70623000	76968000	0
FAPLTSRGSQQY	12	1353.67	P07437;Q3ZCM7;A6NNZ2;P68371;P04350;Q9BUF5	P07437	270	281	TUBB;TUBB8;TUBB4B;TUBB4A;TUBB6	Tubulin beta chain;Tubulin beta-8 chain;Tubulin beta-8 chain-like protein LOC260334;Tubulin beta-4B chain;Tubulin beta-4A chain;Tubulin beta-6 chain	no	no	2	0.0075421	93.556	By MS/MS	By MS/MS		By matching	By MS/MS	By matching	1	1		1	1	1	18517000	4522300	7259800	0	2676000	2672300	1387000
FAPVNVTTEVKSVE	14	1518.79	Q5VTE0;P68104	Q5VTE0	280	293	EEF1A1P5;EEF1A1	Putative elongation factor 1-alpha-like 3;Elongation factor 1-alpha 1	yes	no	2	0.0011884	151.66				By MS/MS						1			7195500	0	0	0	7195500	0	0
FDPSKIQLPEDE	12	1416.68	Q9NX14	Q9NX14	142	153	NDUFB11	NADH dehydrogenase [ubiquinone] 1 beta subcomplex subunit 11, mitochondrial	yes	yes	2	3.1919e-24	201.46	By MS/MS	By MS/MS	By MS/MS	By MS/MS	By MS/MS	By MS/MS	1	1	1	1	1	1	52388000	2251600	0	12018000	21673000	9430300	7015100
FEAGQFEPSETTAKS	15	1627.74	Q5JTJ3	Q5JTJ3	111	125	COA6	Cytochrome c oxidase assembly factor 6 homolog	yes	yes	2	0.0032184	134.99	By MS/MS			By matching	By MS/MS	By MS/MS	1			1	1	1	13051000	2677600	0	0	4038000	3327900	3007800
FEEEESDKRESE	12	1512.62	Q96RQ3	Q96RQ3	714	725	MCCC1	Methylcrotonoyl-CoA carboxylase subunit alpha, mitochondrial	yes	yes	3	0.046147	64.65	By matching		By matching	By MS/MS	By matching	By matching	1		1	1	1	1	6075900	1059300	0	769870	1581400	1544900	1120500
FESFGDLSSADAILGNPKVK	20	2094.06	CON__Q3SX09	CON__Q3SX09	97	116			yes	yes	3	0.025987	62.966	By matching			By MS/MS			1			1			5183400	2341000	0	0	2842400	0	0		+
FEVYDDFLHYKKGIYHHTG	19	2368.13	P53634	P53634	374	392	CTSC	Dipeptidyl peptidase 1;Dipeptidyl peptidase 1 exclusion domain chain;Dipeptidyl peptidase 1 heavy chain;Dipeptidyl peptidase 1 light chain	yes	yes	5	0.0010709	100.77				By MS/MS						1			2069600	0	0	0	2069600	0	0
FFESFGDLSSADAILGNPKVK	21	2241.13	CON__Q3SX09	CON__Q3SX09	96	116			yes	yes	3	0.00016482	77.08				By MS/MS						1			4324600	0	0	0	4324600	0	0		+
FGGEEEEE	8	924.335	Q96S65	Q96S65	402	409	CSRNP1	Cysteine/serine-rich nuclear protein 1	yes	yes	2	0.0031426	160.77	By MS/MS	By MS/MS	By MS/MS	By MS/MS	By MS/MS	By MS/MS	1	1	1	1	1	1	520800000	105740000	108050000	149630000	72115000	44627000	40639000
FGGEEEEEE	9	1053.38	Q96S65	Q96S65	402	410	CSRNP1	Cysteine/serine-rich nuclear protein 1	yes	yes	2	1.7072e-16	200.12	By MS/MS	By MS/MS	By MS/MS	By MS/MS	By MS/MS	By MS/MS	1	2	3	3	2	3	128320000	15315000	15133000	20842000	49707000	14113000	13213000
FGGEEEEEEE	10	1182.42	Q96S65	Q96S65	402	411	CSRNP1	Cysteine/serine-rich nuclear protein 1	yes	yes	2	0.014256	104.75				By MS/MS						1			1592300	0	0	0	1592300	0	0
FGGGEEDEKLETKS	14	1524.69	Q6PI78	Q6PI78	227	240	TMEM65	Transmembrane protein 65	yes	yes	3	0.021545	70.26	By matching	By matching	By matching	By MS/MS	By matching	By MS/MS	1	1	1	1	1	1	44097000	6570100	6676700	4580600	9630800	10288000	6351200
FGGPGTASR	9	848.414	P08670	P08670	15	23	VIM	Vimentin	yes	yes	2	0.033299	101.43	By matching	By matching	By matching	By matching	By MS/MS	By matching	1	1	1	1	1	1	39369000	7482500	9229100	7855100	5784900	5616100	3401500
FGGPGTASRP	10	945.467	P08670	P08670	15	24	VIM	Vimentin	yes	yes	2	0.0026078	125.82	By MS/MS	By MS/MS	By MS/MS	By MS/MS		By MS/MS	1	1	1	1		1	165500000	41366000	62307000	37106000	14961000	0	9758300
FGGPGTASRPS	11	1032.5	P08670	P08670	15	25	VIM	Vimentin	yes	yes	2	5.2265e-05	147.2	By MS/MS	By MS/MS	By MS/MS	By MS/MS	By MS/MS	By MS/MS	1	1	1	1	1	1	192350000	55085000	63427000	38465000	14171000	14604000	6600900
FGGPGTASRPSS	12	1119.53	P08670	P08670	15	26	VIM	Vimentin	yes	yes	2	0.0010538	135.86	By MS/MS	By MS/MS	By MS/MS				1	1	1				385620000	117180000	170370000	98069000	0	0	0
FGGPGTASRPSSS	13	1206.56	P08670	P08670	15	27	VIM	Vimentin	yes	yes	2	3.2878e-10	181.4	By MS/MS	By MS/MS	By MS/MS	By MS/MS	By MS/MS	By MS/MS	1	1	1	1	1	1	667100000	157200000	256420000	156460000	39547000	38334000	19138000
FGGPGTASRPSSSR	14	1362.66	P08670	P08670	15	28	VIM	Vimentin	yes	yes	3	0.0040871	90.412	By MS/MS	By MS/MS	By MS/MS	By MS/MS	By MS/MS	By matching	1	1	1	1	1	1	94878000	16824000	32181000	23953000	8984900	8548000	4387200
FGGPGTASRPSSSRS	15	1449.7	P08670	P08670	15	29	VIM	Vimentin	yes	yes	3	0.0019571	114.56	By MS/MS	By MS/MS	By matching	By matching	By matching	By matching	1	1	1	1	1	1	84535000	11565000	28104000	32742000	4857400	5185600	2080800
FGGPGTASRPSSSRSY	16	1612.76	P08670	P08670	15	30	VIM	Vimentin	yes	yes	3	0.0040877	96.673	By MS/MS	By MS/MS	By MS/MS	By MS/MS	By MS/MS	By matching	1	1	1	1	1	1	520420000	147140000	169390000	155100000	19754000	20825000	8210800
FGGPGTASRPSSSRSYVTT	19	1913.92	P08670	P08670	15	33	VIM	Vimentin	yes	yes	3	0.0081325	75.97	By MS/MS	By MS/MS	By MS/MS	By MS/MS	By MS/MS	By MS/MS	1	1	1	1	1	1	74757000	4669500	14003000	8837500	17672000	22484000	7091700
FGGPGTASRPSSSRSYVTTS	20	2000.96	P08670	P08670	15	34	VIM	Vimentin	yes	yes	3	0.0094126	67.645	By matching	By matching		By matching	By MS/MS	By matching	1	1		1	1	1	25714000	7530200	7691600	0	3553700	4823200	2115700
FGGPGTASRPSSSRSYVTTST	21	2102	P08670	P08670	15	35	VIM	Vimentin	yes	yes	3	0.0047042	76.586	By MS/MS	By MS/MS	By matching	By MS/MS	By MS/MS	By MS/MS	1	1	1	1	1	1	27415000	2169200	5525100	3876900	5558000	7284200	3001100
FGGPGTASRPSSSRSYVTTSTRTY	24	2522.22	P08670	P08670	15	38	VIM	Vimentin	yes	yes	4	0.0063872	67.11	By MS/MS	By matching	By matching	By matching	By matching	By matching	1	1	1	1	1	1	176760000	35810000	56302000	33651000	22518000	19524000	8956100
FGLPRLPEEW	10	1242.64	P04792	P04792	33	42	HSPB1	Heat shock protein beta-1	yes	yes	2	2.3588e-19	204.36	By MS/MS	By MS/MS	By matching	By MS/MS		By matching	1	1	1	1		1	6462400	1596200	689580	386400	2807200	0	982930
FGLPRLPEEWS	11	1329.67	P04792	P04792	33	43	HSPB1	Heat shock protein beta-1	yes	yes	2	0.036861	77.192				By MS/MS						1			3506600	0	0	0	3506600	0	0
FGNLILPVLPRLDPE	15	1691.96	Q9NRY2	Q9NRY2	90	104	INIP	SOSS complex subunit C	yes	yes	2	1.822e-06	117.23				By MS/MS						1			24151000	0	0	0	24151000	0	0
FGQGAGALVHSE	12	1171.56	P21291	P21291	182	193	CSRP1	Cysteine and glycine-rich protein 1	yes	yes	2	3.0829e-08	165.15	By MS/MS	By MS/MS	By MS/MS	By MS/MS	By MS/MS	By MS/MS	1	1	1	1	1	1	84550000	9297200	3230500	4787200	30612000	21342000	15282000
FGSDQSENVDR	11	1252.53	Q9UII2	Q9UII2	25	35	ATPIF1	ATPase inhibitor, mitochondrial	yes	yes	2	1.0411e-23	205.09	By MS/MS	By MS/MS	By MS/MS	By MS/MS	By MS/MS	By MS/MS	1	1	1	1	1	1	24201000	0	4168600	0	7513900	8408000	4111000
FGSDQSENVDRGAG	14	1437.61	Q9UII2	Q9UII2	25	38	ATPIF1	ATPase inhibitor, mitochondrial	yes	yes	2	0.002379	87.363					By MS/MS						1		0	0	0	0	0	0	0
FGVPAEGRTPPPFPGEPWKV	20	2164.11	Q9UJY1	Q9UJY1	79	98	HSPB8	Heat shock protein beta-8	yes	yes	3	1.0428e-07	107.78	By MS/MS	By MS/MS		By MS/MS	By MS/MS	By MS/MS	1	1		1	1	1	111220000	4457000	5542500	0	52442000	46224000	2552200
FHETEAPRPKD	11	1325.64	P56556	P56556	107	117	NDUFA6	NADH dehydrogenase [ubiquinone] 1 alpha subcomplex subunit 6	yes	yes	3	0.031051	75.849		By matching		By matching	By MS/MS	By MS/MS		1		1	1	1	23335000	0	3942500	0	5721600	8800600	4870200
FHNPHVNPLPTGYEDE	16	1864.84	P12074	P12074	94	109	COX6A1	Cytochrome c oxidase subunit 6A1, mitochondrial	yes	yes	3	0.0043113	114.31		By MS/MS	By MS/MS	By matching		By MS/MS		1	1	1		1	39816000	0	9540600	12990000	9755100	0	7530000
FHPEQLITGKEDAANNY	17	1945.92	Q71U36;P68363;Q9BQE3;P68366;P0DPH8;P0DPH7;Q9NY65;Q9H853	Q71U36	87	103	TUBA1A;TUBA1B;TUBA1C;TUBA4A;TUBA8;TUBA4B	Tubulin alpha-1A chain;Tubulin alpha-1B chain;Tubulin alpha-1C chain;Tubulin alpha-4A chain;Tubulin alpha-8 chain;Putative tubulin-like protein alpha-4B	yes	no	3	0.019322	65.716				By MS/MS	By matching	By matching				1	1	1	11384000	0	0	0	2205000	2526000	6653300
FIAIKPDGVQRG	12	1299.73	P15531;P22392	P22392	8	19	NME1;NME2	Nucleoside diphosphate kinase A;Nucleoside diphosphate kinase B	no	no	3	0.034241	68.44	By matching	By matching	By MS/MS	By matching	By MS/MS	By matching	1	1	1	1	1	1	31773000	6808200	7175100	2278200	7441000	4931200	3139500
FIAVGMAAPSMKERQV	16	1733.9	Q5JTJ3	Q5JTJ3	42	57	COA6	Cytochrome c oxidase assembly factor 6 homolog	yes	yes	3	0.047421	55.66	By MS/MS	By matching	By matching	By matching	By matching	By matching	1	1	1	1	1	1	112530000	10027000	11033000	6459600	33423000	38081000	13511000
FIDTTSKF	8	957.481	P39023;Q92901	P39023	367	374	RPL3;RPL3L	60S ribosomal protein L3;60S ribosomal protein L3-like	yes	no	2	0.071992	83.265		By MS/MS						1					0	0	0	0	0	0	0
FIGNLPHEVDKSELKDFFQSY	21	2512.23	Q13283	Q13283	343	363	G3BP1	Ras GTPase-activating protein-binding protein 1	yes	yes	4	0.0074914	66.893				By MS/MS						1			2495500	0	0	0	2495500	0	0
FIKVHVGDEDFVHL	14	1653.85	P04080	P04080	54	67	CSTB	Cystatin-B	yes	yes	3	0.00067894	111.79	By MS/MS					By MS/MS	1					1	11477000	8608700	0	0	0	0	2868600
FIYSVKNDKNKSDLKVDSGVH	21	2392.24	O75446	O75446	200	220	SAP30	Histone deacetylase complex subunit SAP30	yes	yes	4	0.0080419	65.184	By matching	By MS/MS	By MS/MS				1	1	1				21308000	7889500	8271600	5147200	0	0	0
FKDAASVDKVLEL	13	1433.78	O14979	O14979	196	208	HNRNPDL	Heterogeneous nuclear ribonucleoprotein D-like	yes	yes	3	0.003509	95.981				By MS/MS	By MS/MS	By MS/MS				1	1	1	8769900	0	0	0	3092500	2723700	2953700
FKNLQTVNVDEN	12	1419.7	P62899	P62899	114	125	RPL31	60S ribosomal protein L31	yes	yes	2	9.2111e-72	257.8	By MS/MS	By MS/MS	By MS/MS	By MS/MS	By MS/MS	By MS/MS	1	1	1	1	1	1	158310000	39821000	42778000	707250	42445000	11188000	21365000
FKPEELVDY	9	1138.55	P22392;O60361	P22392	134	142	NME2;NME2P1	Nucleoside diphosphate kinase B;Putative nucleoside diphosphate kinase	yes	no	2	0.0012108	125.31						By MS/MS						1	0	0	0	0	0	0	0
FLFRDGDILGKYVD	14	1656.85	P61604	P61604	89	102	HSPE1	10 kDa heat shock protein, mitochondrial	yes	yes	3	0.00080503	107.63			By matching	By MS/MS					1	1			6386200	0	0	228940	6157300	0	0
FLNSQKAGKEKDGTKR	16	1805.97	Q13185	Q13185	76	91	CBX3	Chromobox protein homolog 3	yes	yes	4	0.0094557	79.022	By matching	By matching	By MS/MS	By matching		By matching	1	1	1	1		1	6244400	1549900	1707500	1338900	972970	0	675150
FLNSQKAGKEKDGTKRK	17	1934.07	Q13185	Q13185	76	92	CBX3	Chromobox protein homolog 3	yes	yes	5	0.062101	54.234	By MS/MS	By matching	By matching		By matching		1	1	1		1		6996200	1505600	2165100	2578900	0	746630	0
FLNSTAGASGGAYEHRYVEL	20	2141.02	P31943	P31943	360	379	HNRNPH1	Heterogeneous nuclear ribonucleoprotein H;Heterogeneous nuclear ribonucleoprotein H, N-terminally processed	yes	yes	3	0.005616	78.794				By MS/MS						1			3177000	0	0	0	3177000	0	0
FLQAAKDPSAVAKHF	15	1628.87	P06744	P06744	229	243	GPI	Glucose-6-phosphate isomerase	yes	yes	3;4	0.0019664	115.1	By MS/MS	By matching	By matching				2	1	2				13536000	7196600	1928100	4411600	0	0	0
FLRAQERAAES	11	1276.65	P46777	P46777	287	297	RPL5	60S ribosomal protein L5	yes	yes	3	0.019187	89.805	By matching	By matching	By matching	By MS/MS	By MS/MS	By matching	1	1	1	1	1	1	59984000	10279000	10976000	12933000	8678600	12415000	4702600
FMPGFAPLTS	10	1066.52	P07437;Q3ZCM7;A6NNZ2;P68371;P04350;Q9BUF5	P07437	266	275	TUBB;TUBB8;TUBB4B;TUBB4A;TUBB6	Tubulin beta chain;Tubulin beta-8 chain;Tubulin beta-8 chain-like protein LOC260334;Tubulin beta-4B chain;Tubulin beta-4A chain;Tubulin beta-6 chain	no	no	2	0.0038777	114.19				By MS/MS						1			4349900	0	0	0	4349900	0	0
FMPGFAPLTSRGSQQY	16	1785.85	P07437;Q3ZCM7;A6NNZ2;P68371;P04350;Q9BUF5	P07437	266	281	TUBB;TUBB8;TUBB4B;TUBB4A;TUBB6	Tubulin beta chain;Tubulin beta-8 chain;Tubulin beta-8 chain-like protein LOC260334;Tubulin beta-4B chain;Tubulin beta-4A chain;Tubulin beta-6 chain	no	no	2	3.487e-08	152.4	By MS/MS		By MS/MS	By MS/MS	By MS/MS		1		1	1	1		39961000	15450000	0	2106100	9821500	12584000	0
FNDMKVRKSSTPEEVKKRKK	20	2434.35	P23528	P23528	15	34	CFL1	Cofilin-1	yes	yes	4;5;6	1.6729e-07	146.58	By MS/MS	By MS/MS	By MS/MS	By MS/MS	By MS/MS	By MS/MS	4	4	4	4	4	3	442950000	149590000	73347000	96315000	27285000	37985000	58434000
FNGQFKTY	8	1003.48	P63220	P63220	46	53	RPS21	40S ribosomal protein S21	yes	yes	2	4.9473e-05	169.57	By MS/MS	By MS/MS		By MS/MS	By MS/MS	By MS/MS	1	1		1	1	1	104170000	5336400	24354000	0	37650000	18051000	18778000
FQEDDEIPL	9	1104.5	P14406	P14406	35	43	COX7A2	Cytochrome c oxidase subunit 7A2, mitochondrial	yes	yes	2	0.035234	100.39				By MS/MS		By matching				1		1	7384000	0	0	0	3937400	0	3446600
FQESDDADEDYGRDSGPPTKKIR	23	2625.19	Q9H1E3	Q9H1E3	16	38	NUCKS1	Nuclear ubiquitous casein and cyclin-dependent kinase substrate 1	yes	yes	4	0.0035567	75.112				By MS/MS	By MS/MS					1	1		16738000	0	0	0	8066600	8671300	0
FQKKGAEKEEL	11	1305.69	P30040	P30040	251	261	ERP29	Endoplasmic reticulum resident protein 29	yes	yes	3	0.035777	73.435	By matching	By matching	By matching	By MS/MS	By matching	By matching	1	1	1	1	1	1	71182000	20938000	24100000	10233000	6361100	5533400	4015900
FQQKYDGIILPGK	13	1505.82	P62913	P62913	166	178	RPL11	60S ribosomal protein L11	yes	yes	2;3	3.435e-16	196.11	By MS/MS	By MS/MS	By MS/MS	By MS/MS	By MS/MS	By MS/MS	2	2	2	2	2	3	206510000	18630000	118540000	36288000	4740600	21843000	6469900
FQRVDKDRSGVISDTELQQAL	21	2404.23	O75340	O75340	32	52	PDCD6	Programmed cell death protein 6	yes	yes	4	0.0080206	65.25				By MS/MS						1			1768800	0	0	0	1768800	0	0
FRDGDILGKYVD	12	1396.7	P61604	P61604	91	102	HSPE1	10 kDa heat shock protein, mitochondrial	yes	yes	3	0.0052598	98				By MS/MS		By matching				1		1	12663000	0	0	0	10023000	0	2639300
FREPATINY	9	1109.55	O00217	O00217	76	84	NDUFS8	NADH dehydrogenase [ubiquinone] iron-sulfur protein 8, mitochondrial	yes	yes	2	0.033568	104.44	By MS/MS		By matching	By MS/MS	By matching	By matching	1		1	1	1	1	44063000	11535000	0	3484400	10784000	4197300	14063000
FRFDGQPINETDTP	14	1635.75	P61956;P55854	P61956	60	73	SUMO2;SUMO3	Small ubiquitin-related modifier 2;Small ubiquitin-related modifier 3	yes	no	2	0.00066886	112.13						By MS/MS						1	1688200	0	0	0	0	0	1688200
FSETGAGKHVPRAVFV	16	1700.9	Q71U36;P68363;Q9BQE3;P0DPH8;P0DPH7;Q6PEY2	Q71U36	53	68	TUBA1A;TUBA1B;TUBA1C;TUBA3E	Tubulin alpha-1A chain;Tubulin alpha-1B chain;Tubulin alpha-1C chain;Tubulin alpha-3E chain	yes	no	3	0.051037	54.812	By MS/MS		By matching	By matching	By matching	By matching	1		1	1	1	1	9849000	1611300	0	1006700	2685400	2616400	1929100
FSPANKKLNPKKY	13	1533.87	P30101	P30101	455	467	PDIA3	Protein disulfide-isomerase A3	yes	yes	4	0.020949	73.435	By matching	By MS/MS	By matching	By matching			1	1	1	1			27594000	5318700	8969600	12081000	1225100	0	0
FTRHNGTGGKSIYGEKF	17	1897.94	P62937	P62937	67	83	PPIA	Peptidyl-prolyl cis-trans isomerase A;Peptidyl-prolyl cis-trans isomerase A, N-terminally processed	yes	yes	4	0.014376	71.263		By MS/MS		By matching	By matching	By matching		1		1	1	1	34864000	0	19422000	0	4010500	8216100	3216100
FTSSSSIKGSSGLGGGSS	18	1601.75	CON__Q04695;Q04695;CON__Q9QWL7	CON__Q04695	8	25	KRT17	Keratin, type I cytoskeletal 17	yes	no	2	0.0018276	100.19			By MS/MS						1				3513300	0	0	3513300	0	0	0		+
FTTKRPNTFF	10	1257.65	Q02543	Q02543	167	176	RPL18A	60S ribosomal protein L18a	yes	yes	2	7.31e-21	175.51	By MS/MS	By matching	By MS/MS				1	1	1				7601400	4125600	3475800	0	0	0	0
FVESQKDPENSPVV	14	1573.76	P10619	P10619	66	79	CTSA	Lysosomal protective protein;Lysosomal protective protein 32 kDa chain;Lysosomal protective protein 20 kDa chain	yes	yes	2	0.00032219	134.98		By MS/MS		By MS/MS	By MS/MS	By MS/MS		1		1	1	1	11392000	0	0	0	4768700	4771800	1851800
FVGGIKEDTEEHHL	14	1609.77	P22626;P09651;A0A2R8Y4L2;Q32P51	P22626	115	128	HNRNPA2B1;HNRNPA1;HNRNPA1L2	Heterogeneous nuclear ribonucleoproteins A2/B1;Heterogeneous nuclear ribonucleoprotein A1;Heterogeneous nuclear ribonucleoprotein A1, N-terminally processed;Heterogeneous nuclear ribonucleoprotein A1-like 2	no	no	3;4	0.020367	87.719	By MS/MS	By MS/MS	By matching	By MS/MS	By MS/MS	By MS/MS	2	2	1	2	2	1	70868000	6031900	6948200	12784000	20145000	20627000	4332000
FVGGIKEDTEEHHLRDYFEEY	21	2612.18	P22626	P22626	115	135	HNRNPA2B1	Heterogeneous nuclear ribonucleoproteins A2/B1	yes	yes	3;4	1.2771e-53	221.92	By MS/MS	By MS/MS	By MS/MS	By MS/MS	By MS/MS	By MS/MS	2	2	2	2	2	2	180380000	37862000	3133200	26822000	30994000	38647000	42927000
FVRNVADDTRSEDL	14	1635.79	O75494	O75494	13	26	SRSF10	Serine/arginine-rich splicing factor 10	yes	yes	3	0.005056	87.566	By matching	By MS/MS	By matching	By MS/MS	By MS/MS		1	1	1	1	1		16112000	2457100	1642700	3289700	4462400	4260600	0
FVTPLTSMVVTKPDDQ	16	1776.9	Q14624	Q14624	584	599	ITIH4	Inter-alpha-trypsin inhibitor heavy chain H4;70 kDa inter-alpha-trypsin inhibitor heavy chain H4;35 kDa inter-alpha-trypsin inhibitor heavy chain H4	yes	yes	2	0.00046681	147.71			By MS/MS		By MS/MS				1		1		7822600	0	0	0	0	7822600	0
FVVHMKQKGKK	11	1328.78	P60903	P60903	87	97	S100A10	Protein S100-A10	yes	yes	4	0.030732	76.228	By matching	By MS/MS	By matching	By matching		By matching	1	1	1	1		1	20545000	3636300	6871100	7865200	1466800	0	705850
FWAPESAPLKSKMIY	15	1766.91	P23528;Q9Y281	P23528	103	117	CFL1;CFL2	Cofilin-1;Cofilin-2	yes	no	3	0.010396	76.358	By MS/MS						1						6726000	6726000	0	0	0	0	0
FWAPESAPLKSKMIYA	16	1837.94	P23528;Q9Y281	P23528	103	118	CFL1;CFL2	Cofilin-1;Cofilin-2	yes	no	3	0.017941	72.898	By MS/MS			By MS/MS		By MS/MS	1			1		1	10007000	0	0	0	4673300	0	5334200
GADKKAEAGAGSATEF	16	1508.71	A0A1W2PQS6;P46783;Q9NQ39	A0A1W2PQS6	135	150	RPS10;RPS10P5	40S ribosomal protein S10;Putative 40S ribosomal protein S10-like	yes	no	2	0.024649	62.528		By MS/MS						1					3421000	0	3421000	0	0	0	0
GAEDVKETEDEEERNVFK	18	2122.97	Q9BSH4	Q9BSH4	214	231	TACO1	Translational activator of cytochrome c oxidase 1	yes	yes	3	0.0048363	89.049					By MS/MS	By MS/MS					1	1	4840600	0	0	0	0	1725700	3114900
GAEQGDEGVADAPQ	14	1342.56	Q9NWT8	Q9NWT8	111	124	AURKAIP1	Aurora kinase A-interacting protein	yes	yes	2	0.0035238	135.56		By matching		By MS/MS	By MS/MS			1		1	1		10051000	0	1383100	0	4336100	4332200	0
GAGATHSPPTDL	12	1122.53	P02545	P02545	501	512	LMNA	Prelamin-A/C;Lamin-A/C	yes	yes	2	2.4112e-10	179.17	By MS/MS	By MS/MS	By MS/MS	By MS/MS	By MS/MS	By matching	1	1	1	1	1	1	51348000	11751000	12838000	12451000	5917700	6760100	1629900
GAGATHSPPTDLVW	14	1407.68	P02545	P02545	501	514	LMNA	Prelamin-A/C;Lamin-A/C	yes	yes	2	0.0017881	88.948			By matching	By MS/MS	By MS/MS	By MS/MS			1	1	1	1	10403000	0	0	2485000	4441000	0	3476700
GAGATHSPPTDLVWKA	16	1606.81	P02545	P02545	501	516	LMNA	Prelamin-A/C;Lamin-A/C	yes	yes	2;3	1.1992e-26	205.26	By MS/MS		By MS/MS	By MS/MS	By MS/MS	By matching	1		2	2	2	1	68053000	0	0	23319000	8848800	28694000	7191300
GAGDGSDEEVDGKADGAEAKPAE	23	2173.92	P35579	P35579	1938	1960	MYH9	Myosin-9	yes	yes	3	7.6632e-06	113.24	By MS/MS	By matching	By MS/MS	By matching	By matching	By MS/MS	1	1	1	1	1	1	23791000	5908000	5472500	4516600	3515200	2157400	2221600
GAGGPAPAAGAAPAGGPAPSTA	22	1672.82	P05386	P05386	64	85	RPLP1	60S acidic ribosomal protein P1	yes	yes	2	7.4131e-05	110.66				By MS/MS	By MS/MS	By matching				1	1	1	7019200	0	0	0	3274200	2724900	1020100
GAGHMVPTDKP	11	1108.53	P10619	P10619	454	464	CTSA	Lysosomal protective protein;Lysosomal protective protein 32 kDa chain;Lysosomal protective protein 20 kDa chain	yes	yes	2;3	0.0044375	109.71	By MS/MS	By matching	By MS/MS	By MS/MS	By MS/MS	By matching	2	1	2	2	2	2	120270000	29051000	17786000	13490000	20448000	30128000	9367800
GAGTAADTDMTTQLISS	17	1638.74	Q99436	Q99436	88	104	PSMB7	Proteasome subunit beta type-7	yes	yes	2	0.003059	102.53				By MS/MS		By matching				1		1	7028100	0	0	0	3829000	0	3199100
GAGYSGQNSMGGYD	14	1362.51	P52597	P52597	402	415	HNRNPF	Heterogeneous nuclear ribonucleoprotein F;Heterogeneous nuclear ribonucleoprotein F, N-terminally processed	yes	yes	2	0.0010109	122.57	By MS/MS	By MS/MS	By MS/MS	By matching	By matching		1	1	1	1	1		15285000	2307600	2364600	0	7304500	3308500	0
GAIRDIDL	8	871.476	Q07955	Q07955	40	47	SRSF1	Serine/arginine-rich splicing factor 1	yes	yes	2	3.7306e-05	128.57	By MS/MS	By MS/MS	By MS/MS	By MS/MS	By MS/MS	By MS/MS	3	2	1	1	2	1	146400000	64240000	0	23847000	4409700	53901000	0
GAIRDIDLKNR	11	1269.72	Q07955	Q07955	40	50	SRSF1	Serine/arginine-rich splicing factor 1	yes	yes	3;4	2.9853e-05	150.46	By MS/MS	By MS/MS	By MS/MS	By MS/MS	By MS/MS	By MS/MS	2	2	2	2	2	2	1611200000	231300000	233460000	152770000	310320000	477620000	205770000
GAIRDIDLKNRRGGPPFAFVEF	22	2474.32	Q07955	Q07955	40	61	SRSF1	Serine/arginine-rich splicing factor 1	yes	yes	4	0.0038723	78.088	By matching	By MS/MS		By MS/MS	By MS/MS	By matching	1	1		1	1	1	107420000	1711800	2708700	0	53600000	40524000	8875300
GAIRDIDLKNRRGGPPFAFVEFED	24	2718.39	Q07955	Q07955	40	63	SRSF1	Serine/arginine-rich splicing factor 1	yes	yes	4	0.013755	69.548				By matching	By MS/MS					1	1		12560000	0	0	0	7436400	5123500	0
GANGPTTPEADK	12	1156.54	P00367;P49448	P00367	404	415	GLUD1;GLUD2	Glutamate dehydrogenase 1, mitochondrial;Glutamate dehydrogenase 2, mitochondrial	yes	no	2	0.0033501	103.26				By MS/MS	By matching	By MS/MS				1	1	1	8233500	0	0	0	3320600	2626700	2286100
GAPAPPPPPPPP	12	1090.58	Q9NTN9	Q9NTN9	761	772	SEMA4G	Semaphorin-4G	yes	yes	2	0.0011787	132.72	By matching	By matching		By matching	By MS/MS	By MS/MS	1	1		1	1	1	21222000	4417200	2900600	0	5298000	2283900	6322700
GAPPPPPPPP	10	922.491	Q15637	Q15637	580	589	SF1	Splicing factor 1	no	no	2	0.0077189	110.56	By matching		By MS/MS			By matching	1		1			1	12124000	403730	0	5920600	0	0	5799700
GAPPPPPPPPPPPPPPP	17	1601.86		REV__Q96T25					yes	yes	3	0.0034809	128.67				By MS/MS						2			3582900	0	0	0	3582900	0	0	+
GAPSATQPATAETQHIADQV	20	1991.95	P04080	P04080	4	23	CSTB	Cystatin-B	yes	yes	2	2.7719e-07	142.38		By MS/MS		By MS/MS	By MS/MS			1		1	1		6016300	0	1696800	0	1689800	2629700	0
GAQAASSYGVRAAASSY	17	1615.76	Q96PK6	Q96PK6	349	365	RBM14	RNA-binding protein 14	yes	yes	2	6.8486e-14	179.5	By MS/MS			By MS/MS	By MS/MS	By MS/MS	1			1	1	1	11806000	3579700	0	0	4344500	791500	3090500
GAQGPKGGSGSGPTIEEVD	19	1741.81	P0DMV9;P0DMV8	P0DMV9	623	641	HSPA1B;HSPA1A	Heat shock 70 kDa protein 1B;Heat shock 70 kDa protein 1A	yes	no	2	0.00084435	119.88	By MS/MS	By MS/MS	By MS/MS			By MS/MS	1	1	1			1	35488000	11123000	16220000	5508700	0	0	2635500
GAQPSATLAAPYRTQ	15	1530.78	Q96PK6	Q96PK6	505	519	RBM14	RNA-binding protein 14	yes	yes	2	0.0071296	82.362	By MS/MS	By matching		By MS/MS	By matching	By MS/MS	1	1		1	1	1	11522000	2249100	1699300	0	4506000	1608600	1459000
GAQSAASSLAYGAQAASY	18	1672.77	Q96PK6	Q96PK6	385	402	RBM14	RNA-binding protein 14	yes	yes	2	0.0019202	99.844				By MS/MS		By MS/MS				1		1	8622500	0	0	0	5274900	0	3347600
GARPREEVVQKEQE	14	1653.84	Q15056	Q15056	235	248	EIF4H	Eukaryotic translation initiation factor 4H	yes	yes	3;4	0.00088487	105	By MS/MS	By matching	By MS/MS	By matching	By MS/MS	By matching	2	2	2	2	2	2	58020000	11259000	9624500	8093800	10828000	11912000	6302600
GARPVSSAASVY	12	1163.59	P05783	P05783	25	36	KRT18	Keratin, type I cytoskeletal 18	yes	yes	2	0.0040136	99.013	By MS/MS		By MS/MS				1		1				2125400	2125400	0	0	0	0	0
GASEEQSQNDEDNQGSEK	18	1950.77	Q92552	Q92552	295	312	MRPS27	28S ribosomal protein S27, mitochondrial	yes	yes	2;3	0.0030917	95.508	By MS/MS	By MS/MS	By MS/MS	By matching	By matching	By matching	2	1	2	2	1	2	14736000	932010	3811100	6351300	2090200	522460	1028800
GASEEQSQNDEDNQGSEKL	19	2063.85	Q92552	Q92552	295	313	MRPS27	28S ribosomal protein S27, mitochondrial	yes	yes	2;3	1.0962e-90	264.29	By MS/MS	By MS/MS	By MS/MS	By MS/MS	By MS/MS	By MS/MS	2	2	2	2	2	2	159190000	15000000	23978000	18108000	38791000	39490000	23829000
GASEEQSQNDEDNQGSEKLVE	21	2291.96	Q92552	Q92552	295	315	MRPS27	28S ribosomal protein S27, mitochondrial	yes	yes	2;3	0.00027407	105.14				By MS/MS	By MS/MS	By MS/MS				2	2	2	64098000	0	0	0	26476000	19210000	18413000
GASKLVPVGY	10	989.555	P29692	P29692	229	238	EEF1D	Elongation factor 1-delta	yes	yes	2	0.0031481	120.87			By MS/MS		By matching				1		1		8667200	0	0	6435400	0	2231800	0
GASLKPEFVDIINAKQ	16	1728.94	P60174	P60174	271	286	TPI1	Triosephosphate isomerase	yes	yes	3	0.022571	64.507	By MS/MS			By matching	By matching	By matching	1			1	1	1	16935000	5994900	0	0	2748300	5715100	2477000
GASQAGMTGY	10	941.391	P37802;Q9UI15;Q01995	P37802	183	192	TAGLN2;TAGLN3;TAGLN	Transgelin-2;Transgelin-3;Transgelin	yes	no	1	3.4079e-05	152.86		By MS/MS	By matching					1	1				5934800	0	3504000	2430800	0	0	0
GASQAGMTGYGMPRQIL	17	1736.83	P37802	P37802	183	199	TAGLN2	Transgelin-2	yes	yes	2	4.657e-220	340.52	By MS/MS	By MS/MS	By MS/MS	By MS/MS	By MS/MS	By MS/MS	1	1	1	2	1	1	109670000	14195000	13393000	3781600	32539000	23018000	22745000
GASSTTSTGRSSQSSSQQF	19	1889.84	Q92841	Q92841	661	679	DDX17	Probable ATP-dependent RNA helicase DDX17	yes	yes	2	8.2902e-05	135.58	By MS/MS	By MS/MS	By MS/MS	By matching		By matching	1	1	1	1		1	25032000	8166400	9111600	5443800	1411400	0	898830
GAYPTQPGQGY	11	1137.51	P35637	P35637	15	25	FUS	RNA-binding protein FUS	yes	yes	2	0.036861	77.318	By matching	By matching	By matching	By MS/MS		By matching	1	1	1	1		1	104450000	462120	2429500	17886000	5455600	0	78218000
GAYPTQPGQGYSQ	13	1352.6	P35637	P35637	15	27	FUS	RNA-binding protein FUS	yes	yes	2	0.00033694	160.75	By matching	By matching		By MS/MS	By MS/MS	By MS/MS	1	1		1	1	1	18210000	1730300	4807700	0	6476800	4040300	1155100
GDAIPAVEVF	10	1016.52	P30044	P30044	59	68	PRDX5	Peroxiredoxin-5, mitochondrial	yes	yes	2	0.035516	91.853				By MS/MS						1			1308700	0	0	0	1308700	0	0
GDAKTDQAQKAEGAGDAK	18	1759.83	P05204	P05204	73	90	HMGN2	Non-histone chromosomal protein HMG-17	yes	yes	3;4	7.9155e-10	171	By MS/MS	By MS/MS	By MS/MS	By MS/MS	By MS/MS	By MS/MS	2	2	2	2	2	1	262600000	74836000	67303000	53336000	22039000	14768000	30313000
GDDDAEEMEAKAED	14	1523.56	P05198	P05198	302	315	EIF2S1	Eukaryotic translation initiation factor 2 subunit 1	yes	yes	2	0.00041933	131.12		By MS/MS						1					0	0	0	0	0	0	0
GDGSDEEVDGKADGAEAKPAE	21	2045.87	P35579	P35579	1940	1960	MYH9	Myosin-9	yes	yes	3	2.3092e-05	113.99	By MS/MS	By MS/MS	By MS/MS	By MS/MS	By MS/MS	By MS/MS	1	1	1	1	1	1	16474000	3103800	4871400	3649300	1879400	1621500	1348400
GDLPFVVPR	9	998.555	P35579	P35579	1924	1932	MYH9	Myosin-9	yes	yes	2	0.044085	96.253		By matching		By MS/MS	By matching	By matching		1		1	1	1	53779000	0	5401300	0	21161000	19459000	7758300
GDLPFVVPRRMA	12	1356.73	P35579	P35579	1924	1935	MYH9	Myosin-9	yes	yes	3	0.0053554	97.813				By MS/MS	By MS/MS					1	1		10051000	0	0	0	5352200	4698900	0
GDSDDEYDRR	10	1226.48	Q9BXP5	Q9BXP5	2	11	SRRT	Serrate RNA effector molecule homolog	yes	yes	2	0.040938	88.948	By matching	By MS/MS	By matching	By matching	By matching	By matching	1	1	1	1	1	1	18272000	4116200	4079600	3649800	1673500	2334400	2418100
GDSDDEYDRRR	11	1382.58	Q9BXP5	Q9BXP5	2	12	SRRT	Serrate RNA effector molecule homolog	yes	yes	3	0.036864	81.017	By MS/MS	By MS/MS	By matching	By matching	By matching	By matching	1	1	1	1	1	1	34112000	6984500	7031000	7257500	5992000	4323400	2524100
GDSDDEYDRRRRDKF	15	1928.87	Q9BXP5	Q9BXP5	2	16	SRRT	Serrate RNA effector molecule homolog	yes	yes	4	0.026081	65.092	By matching	By matching	By matching	By MS/MS	By matching	By matching	1	1	1	1	1	1	73950000	14431000	26521000	13421000	6604500	8458500	4514000
GDSRGGGGNFGPGPGSNF	18	1635.7	P22626	P22626	210	227	HNRNPA2B1	Heterogeneous nuclear ribonucleoproteins A2/B1	yes	yes	2	0.00016148	87.148		By MS/MS		By matching	By MS/MS			1		1	1		16218000	0	7491700	0	3536700	5189100	0
GDVKNFLY	8	954.481	Q08211	Q08211	2	9	DHX9	ATP-dependent RNA helicase A	yes	yes	2	0.0086706	101.28				By MS/MS						1			0	0	0	0	0	0	0
GDVLTLLESEREARRLR	17	2012.11	P62857	P62857	53	69	RPS28	40S ribosomal protein S28	yes	yes	3;4	0.00062602	137.52	By MS/MS	By MS/MS		By MS/MS	By MS/MS	By MS/MS	1	1		2	2	2	112360000	15079000	24228000	0	27795000	15280000	29973000
GEEEPSQGQKVEE	13	1444.63	Q07021	Q07021	145	157	C1QBP	Complement component 1 Q subcomponent-binding protein, mitochondrial	yes	yes	2	0.040426	63.283					By matching	By MS/MS					1	1	2634900	0	0	0	0	1813000	821820
GEEQNKEALQDVEDENQ	17	1973.85	P62258	P62258	239	255	YWHAE	14-3-3 protein epsilon	yes	yes	2	3.1936e-30	214.47		By MS/MS	By MS/MS	By MS/MS	By MS/MS	By MS/MS		1	1	1	1	1	24601000	0	3863200	4363800	7968400	5030600	3375400
GEHPEAPGSGEGSEA	15	1409.57	Q9UHN1	Q9UHN1	54	68	POLG2	DNA polymerase subunit gamma-2, mitochondrial	yes	yes	2	0.019108	74.162				By matching	By MS/MS					1	1		2005000	0	0	0	948030	1057000	0
GELTEDEVER	10	1175.53	P62269	P62269	57	66	RPS18	40S ribosomal protein S18	yes	yes	2	0.0008139	138.98	By matching	By matching	By matching	By matching	By MS/MS	By MS/MS	1	1	1	1	1	1	222200000	15938000	15827000	11993000	60577000	68663000	49203000
GEMGQNEPDQGGQ	13	1345.52	Q99714	Q99714	134	146	HSD17B10	3-hydroxyacyl-CoA dehydrogenase type-2	yes	yes	2	0.024443	71.614				By matching	By MS/MS					1	1		2334100	0	0	0	1260800	1073300	0
GEMGQNEPDQGGQRG	15	1558.64	Q99714	Q99714	134	148	HSD17B10	3-hydroxyacyl-CoA dehydrogenase type-2	yes	yes	2	3.1763e-62	251.24	By MS/MS	By MS/MS		By MS/MS	By MS/MS	By MS/MS	1	1		1	1	1	25606000	2952900	2481300	0	7291500	8551500	4329000
GESDDSILRL	10	1103.55	P63220	P63220	63	72	RPS21	40S ribosomal protein S21	yes	yes	2	2.4119e-20	168.54		By MS/MS	By MS/MS	By MS/MS	By MS/MS	By MS/MS		1	1	1	1	1	60473000	0	4327800	4557600	26500000	0	25087000
GESDDSILRLA	11	1174.58	P63220	P63220	63	73	RPS21	40S ribosomal protein S21	yes	yes	2	5.5648e-33	221.94	By MS/MS	By matching	By MS/MS	By MS/MS	By MS/MS	By MS/MS	1	1	1	2	1	1	22224000	0	1804500	0	4750000	7016500	8653100
GESDDSILRLAKADGIVS	18	1844.95	P63220	P63220	63	80	RPS21	40S ribosomal protein S21	yes	yes	3	0.015914	68.129				By MS/MS	By matching					1	1		5910600	0	0	0	4352100	1558500	0
GESDDSILRLAKADGIVSKNF	21	2234.15	P63220	P63220	63	83	RPS21	40S ribosomal protein S21	yes	yes	3;4	3.7374e-68	243.16			By MS/MS	By MS/MS	By MS/MS				1	2	2		58274000	0	0	547290	41582000	16145000	0
GETKAEEAQKTESVDNEGE	19	2049.9	Q15651	Q15651	81	99	HMGN3	High mobility group nucleosome-binding domain-containing protein 3	yes	yes	3	0.001087	103.75	By MS/MS	By MS/MS	By matching	By matching	By MS/MS	By matching	1	1	1	1	1	1	29867000	7656900	5932000	3537800	4825100	4930900	2984100
GETKTEESPASDEAGEKEAKSD	22	2294	P05114	P05114	79	100	HMGN1	Non-histone chromosomal protein HMG-14	yes	yes	4	0.0041251	75.773	By matching	By MS/MS	By MS/MS	By MS/MS	By matching	By matching	1	1	1	1	1	1	30629000	6213700	6394800	5080300	4232600	5709400	2998400
GEVAPDAKSFVL	12	1231.64	P09382	P09382	22	33	LGALS1	Galectin-1	yes	yes	2	0.001369	127.93	By MS/MS	By MS/MS	By MS/MS	By MS/MS	By MS/MS	By MS/MS	1	1	2	2	2	2	272320000	3377800	22948000	33932000	67904000	19104000	125050000
GEVAPDAKSFVLNL	14	1458.77	P09382	P09382	22	35	LGALS1	Galectin-1	yes	yes	2	0.00065312	145.08		By MS/MS	By MS/MS	By MS/MS	By MS/MS			1	1	1	1		55099000	0	2021800	5291000	37839000	9947300	0
GEVAPDAKSFVLNLGKDSNNL	21	2187.12	P09382	P09382	22	42	LGALS1	Galectin-1	yes	yes	2;3	3.2997e-42	212.95	By MS/MS		By matching	By MS/MS	By MS/MS	By MS/MS	1		1	2	3	1	57682000	6357400	0	998310	21625000	25516000	3185600
GEVVHTPETSV	11	1153.56	O15427	O15427	455	465	SLC16A3	Monocarboxylate transporter 4	yes	yes	2	1.0194e-23	205.36	By MS/MS	By MS/MS	By MS/MS		By matching	By MS/MS	1	1	1		1	1	38334000	11152000	5923300	8648300	0	7870200	4740400
GFEKPSAIQQR	11	1259.66	P38919;P60842;Q14240	P38919	57	67	EIF4A3;EIF4A1;EIF4A2	Eukaryotic initiation factor 4A-III;Eukaryotic initiation factor 4A-III, N-terminally processed;Eukaryotic initiation factor 4A-I;Eukaryotic initiation factor 4A-II;Eukaryotic initiation factor 4A-II, N-terminally processed	yes	no	3	0.022479	86.014	By MS/MS	By matching	By MS/MS	By MS/MS	By matching	By matching	1	1	1	1	1	1	22042000	5670200	7046300	3327300	2347800	2369200	1280900
GFGDLKSPAGL	11	1060.56	P24534	P24534	2	12	EEF1B2	Elongation factor 1-beta	yes	yes	2	2.4316e-10	169.09			By MS/MS	By MS/MS	By MS/MS	By MS/MS			1	2	1	1	11199000	0	0	5231000	3575000	0	2393400
GFGDLKSPAGLQ	12	1188.61	P24534	P24534	2	13	EEF1B2	Elongation factor 1-beta	yes	yes	2	8.938e-12	166.69				By MS/MS						1			0	0	0	0	0	0	0
GFGDLKSPAGLQV	13	1287.68	P24534	P24534	2	14	EEF1B2	Elongation factor 1-beta	yes	yes	2	2.3271e-16	198.93	By MS/MS	By MS/MS		By MS/MS	By MS/MS	By MS/MS	1	1		1	1	1	202840000	11181000	21915000	0	26650000	67239000	75859000
GFGDLKSPAGLQVL	14	1400.77	P24534	P24534	2	15	EEF1B2	Elongation factor 1-beta	yes	yes	2	5.6091e-11	187.16		By MS/MS		By MS/MS	By MS/MS	By MS/MS		1		1	1	1	140780000	0	21856000	0	65620000	5554800	47750000
GFGDLKSPAGLQVLND	16	1629.84	P24534	P24534	2	17	EEF1B2	Elongation factor 1-beta	yes	yes	2	4.1984e-12	183				By MS/MS	By MS/MS					1	1		23280000	0	0	0	15238000	8041900	0
GFGDLKSPAGLQVLNDYL	18	1905.98	P24534	P24534	2	19	EEF1B2	Elongation factor 1-beta	yes	yes	2	1.9529e-28	173.33						By MS/MS						1	3157500	0	0	0	0	0	3157500
GFGDSRGGGGNFGP	14	1280.55	P22626	P22626	208	221	HNRNPA2B1	Heterogeneous nuclear ribonucleoproteins A2/B1	yes	yes	2	0.00092785	120.77	By MS/MS	By MS/MS	By MS/MS	By MS/MS	By MS/MS	By MS/MS	1	1	1	1	1	1	57017000	4751500	9404600	12075000	16944000	10703000	3139000
GFGDSRGGGGNFGPGPGSNF	20	1839.79	P22626	P22626	208	227	HNRNPA2B1	Heterogeneous nuclear ribonucleoproteins A2/B1	yes	yes	2	1.9172e-109	271.43	By MS/MS		By MS/MS	By MS/MS		By MS/MS	1		1	1		1	7505700	629740	0	639830	3495400	0	2740700
GFGFGQGAGALVHSE	15	1432.67	P21291	P21291	179	193	CSRP1	Cysteine and glycine-rich protein 1	yes	yes	2	0.0053148	84.687						By MS/MS						1	0	0	0	0	0	0	0
GFGFVTFDDHDPVDKIVLQKY	21	2439.21	P22626	P22626	154	174	HNRNPA2B1	Heterogeneous nuclear ribonucleoproteins A2/B1	yes	yes	4	7.5834e-10	142.78				By MS/MS						1			2517300	0	0	0	2517300	0	0
GFGQGAGALVHSE	13	1228.58	P21291	P21291	181	193	CSRP1	Cysteine and glycine-rich protein 1	yes	yes	2	2.9202e-06	170.5	By MS/MS	By MS/MS	By MS/MS	By MS/MS	By MS/MS	By MS/MS	1	3	1	1	1	1	167190000	42820000	61973000	32346000	12551000	7671200	9833700
GFGSKVTTH	9	932.472	Q99497	Q99497	118	126	PARK7	Protein deglycase DJ-1	yes	yes	2	0.011991	119.21	By matching	By MS/MS	By matching	By matching	By matching	By matching	1	1	1	1	1	1	67962000	15494000	21406000	18536000	5227800	4694700	2602100
GFHSIELNEPPLVHT	15	1688.85	P28072	P28072	98	112	PSMB6	Proteasome subunit beta type-6	yes	yes	3	0.00084908	151.7	By MS/MS	By MS/MS	By MS/MS	By MS/MS	By MS/MS	By MS/MS	1	1	1	1	1	1	56293000	1597300	26002000	5867600	12626000	4784900	5415500
GFHSIELNEPPLVHTA	16	1759.89	P28072	P28072	98	113	PSMB6	Proteasome subunit beta type-6	yes	yes	2;3	1.0214e-78	262.11	By MS/MS	By MS/MS		By MS/MS	By MS/MS	By MS/MS	2	1		2	1	2	105900000	15080000	707820	0	29929000	26986000	33199000
GFHSIELNEPPLVHTAA	17	1830.93	P28072	P28072	98	114	PSMB6	Proteasome subunit beta type-6	yes	yes	3	0.0032564	106.66	By MS/MS			By MS/MS	By MS/MS	By MS/MS	1			1	1	1	28681000	3825300	0	0	9490100	7985100	7380700
GFLRDNQLSEVANKF	15	1736.88	Q14978	Q14978	20	34	NOLC1	Nucleolar and coiled-body phosphoprotein 1	yes	yes	3	8.4403e-07	169.17				By MS/MS						1			5430800	0	0	0	5430800	0	0
GFLRDNQLSEVANKFAKA	18	2007.05	Q14978	Q14978	20	37	NOLC1	Nucleolar and coiled-body phosphoprotein 1	yes	yes	3;4	0.0017563	103.39		By MS/MS	By matching	By MS/MS	By MS/MS	By MS/MS		2	1	2	2	2	49079000	0	10785000	2695000	13984000	12367000	9248100
GFNLHSDKSRPGQY	14	1604.77	Q15599	Q15599	162	175	SLC9A3R2	Na(+)/H(+) exchange regulatory cofactor NHE-RF2	yes	yes	3	0.014896	81.904			By MS/MS						1				0	0	0	0	0	0	0
GFVKVVKNKAY	11	1251.73	P46777	P46777	2	12	RPL5	60S ribosomal protein L5	yes	yes	3	0.0020247	125.75	By matching	By MS/MS	By matching	By matching	By matching	By matching	1	1	1	1	1	1	66290000	18917000	24013000	17000000	2273500	2755000	1332200
GFVKVVKNKAYF	12	1398.8	P46777	P46777	2	13	RPL5	60S ribosomal protein L5	yes	yes	2;3	2.335e-10	179.57	By MS/MS	By MS/MS	By MS/MS	By MS/MS	By MS/MS	By MS/MS	2	4	2	2	2	1	291230000	101100000	33008000	101400000	22512000	20203000	13013000
GFVKVVKNKAYFKRY	15	1846.06	P46777	P46777	2	16	RPL5	60S ribosomal protein L5	yes	yes	4	0.0027051	96.866	By matching	By matching	By MS/MS	By matching	By matching	By matching	1	1	1	1	1	1	243440000	48678000	95423000	57475000	15874000	18289000	7702100
GFVKVVKNKAYFKRYQVKF	19	2348.35	P46777	P46777	2	20	RPL5	60S ribosomal protein L5	yes	yes	5	0.020546	60.489			By MS/MS	By matching					1	1			8938600	0	0	7618200	1320400	0	0
GGAAAAVRQSKLRNTPY	17	1758.95	P49790	P49790	267	283	NUP153	Nuclear pore complex protein Nup153	yes	yes	3	0.018469	66.673	By matching	By matching	By MS/MS				1	1	1				39210000	12572000	18248000	8390800	0	0	0
GGAGDASSGFHGGHFVHM	18	1726.73	P31942	P31942	182	199	HNRNPH3	Heterogeneous nuclear ribonucleoprotein H3	yes	yes	4	0.038214	55.885	By matching	By MS/MS	By matching	By matching	By matching	By matching	1	1	1	1	1	1	24151000	1406100	2676100	1589200	8592100	5100500	4786900
GGAGVGSMTKIY	12	1139.56	P39019	P39019	68	79	RPS19	40S ribosomal protein S19	yes	yes	2	0.0015431	114.51	By matching	By MS/MS	By MS/MS				1	1	1				14201000	3645500	4803300	5752700	0	0	0
GGARPREEVVQKEQE	15	1710.86	Q15056	Q15056	234	248	EIF4H	Eukaryotic translation initiation factor 4H	yes	yes	3;4	0.00027824	159.22	By MS/MS	By MS/MS	By MS/MS	By MS/MS	By MS/MS	By MS/MS	2	2	1	2	2	2	793430000	279700000	306050000	57522000	57294000	57721000	35145000
GGASLKPEFVDIINA	15	1529.81	P60174	P60174	270	284	TPI1	Triosephosphate isomerase	yes	yes	2	0.071181	53.528				By MS/MS						1			4080700	0	0	0	4080700	0	0
GGASLKPEFVDIINAKQ	17	1785.96	P60174	P60174	270	286	TPI1	Triosephosphate isomerase	yes	yes	3	0.0015729	131.4	By MS/MS			By matching	By matching	By matching	1			1	1	1	20809000	7892100	0	0	693190	3879500	8344200
GGDFTRHNGTGGKSIYGEKF	20	2127.01	P62937	P62937	64	83	PPIA	Peptidyl-prolyl cis-trans isomerase A;Peptidyl-prolyl cis-trans isomerase A, N-terminally processed	yes	yes	4	0.00064684	100.95	By MS/MS	By MS/MS	By MS/MS	By matching		By matching	1	1	1	1		1	54471000	5199500	15464000	11876000	14203000	0	7728100
GGGEEDEKLET	11	1162.5	Q6PI78	Q6PI78	228	238	TMEM65	Transmembrane protein 65	yes	yes	2	0.0007462	135.55	By MS/MS	By MS/MS	By matching	By MS/MS	By MS/MS	By MS/MS	1	1	1	1	1	1	46995000	9536900	10638000	4928800	7782500	8024600	6084100
GGGEEDEKLETKS	13	1377.63	Q6PI78	Q6PI78	228	240	TMEM65	Transmembrane protein 65	yes	yes	3	0.032767	67.275	By matching	By MS/MS	By matching	By MS/MS	By matching	By matching	1	1	1	1	1	1	18451000	3698000	4516800	3413800	2952100	2268600	1602300
GGGGGGGGSSWGGRSNSGP	19	1546.65	Q13151	Q13151	271	289	HNRNPA0	Heterogeneous nuclear ribonucleoprotein A0	yes	yes	2	0.015525	63.76		By MS/MS		By matching	By matching			1		1	1		6428000	0	2470100	0	1766500	2191400	0
GGGGGGGGWRAAQDRDQIY	19	1876.86	P62995	P62995	242	260	TRA2B	Transformer-2 protein homolog beta	yes	yes	3	0.0055428	84.94	By MS/MS	By MS/MS	By MS/MS	By matching		By matching	1	1	1	1		1	23626000	7556200	4119800	5404700	4430700	0	2114500
GGGGGGGSSWGGRSNSGP	18	1489.63	Q13151	Q13151	272	289	HNRNPA0	Heterogeneous nuclear ribonucleoprotein A0	yes	yes	2	0.0018898	117.7	By MS/MS	By MS/MS		By MS/MS	By matching	By MS/MS	1	1		1	1	1	14850000	2553500	3272500	0	3352400	3438500	2233100
GGGGGYGGSSF	11	901.357	Q13151	Q13151	295	305	HNRNPA0	Heterogeneous nuclear ribonucleoprotein A0	yes	yes	1;2	9.1355e-05	141.52	By MS/MS	By matching		By MS/MS	By matching		1	1		2	2		35803000	2579200	3799000	0	18140000	11286000	0
GGGGPGYGNQGGGY	14	1196.48	P22626;P51991	P22626	270	283	HNRNPA2B1;HNRNPA3	Heterogeneous nuclear ribonucleoproteins A2/B1;Heterogeneous nuclear ribonucleoprotein A3	no	no	2	0.002773	132.76	By matching	By matching	By matching	By MS/MS	By matching	By matching	1	1	1	1	1	1	24161000	3478500	7438100	3394500	5571700	2844000	1434000
GGGGPGYGNQGGGYGGGYDN	20	1759.68	P22626	P22626	270	289	HNRNPA2B1	Heterogeneous nuclear ribonucleoproteins A2/B1	yes	yes	2	0.0095815	67.252				By MS/MS	By MS/MS	By MS/MS				1	1	1	9942800	0	0	0	4879700	2064100	2999000
GGGGPGYGNQGGGYGGGYDNY	21	1922.75	P22626	P22626	270	290	HNRNPA2B1	Heterogeneous nuclear ribonucleoproteins A2/B1	yes	yes	2	0.0057368	72.34				By matching	By MS/MS	By MS/MS				1	1	1	9495000	0	0	0	3419100	2614700	3461100
GGGGQYFAKPRNQGGYGGSSSSSSY	25	2455.08	P09651;A0A2R8Y4L2	P09651	342	366	HNRNPA1	Heterogeneous nuclear ribonucleoprotein A1;Heterogeneous nuclear ribonucleoprotein A1, N-terminally processed	yes	no	3	7.5127e-12	138.04	By MS/MS	By MS/MS	By MS/MS	By matching	By MS/MS	By MS/MS	1	1	1	1	1	1	208320000	36276000	54767000	69435000	22622000	14235000	10981000
GGGNYGPGGSGGSGGY	16	1299.51	P22626	P22626	332	347	HNRNPA2B1	Heterogeneous nuclear ribonucleoproteins A2/B1	yes	yes	2	0.0027905	129.88	By MS/MS	By matching	By MS/MS	By matching	By matching		1	1	1	1	1		19297000	5385800	4336500	5008600	2816500	1749500	0
GGGNYGPGGSGGSGGYGGR	19	1569.66	P22626	P22626	332	350	HNRNPA2B1	Heterogeneous nuclear ribonucleoproteins A2/B1	yes	yes	2	3.5111e-13	174.39	By MS/MS	By MS/MS	By MS/MS	By MS/MS	By MS/MS	By MS/MS	1	1	1	1	1	1	236570000	52078000	77664000	43118000	24871000	25885000	12957000
GGGNYGPGGSGGSGGYGGRS	20	1656.69	P22626	P22626	332	351	HNRNPA2B1	Heterogeneous nuclear ribonucleoproteins A2/B1	yes	yes	2	6.781e-05	128.96	By MS/MS	By MS/MS	By MS/MS	By MS/MS	By matching	By MS/MS	1	1	1	1	1	1	20808000	3428100	6637400	2628000	3274200	3100900	1738900
GGGNYGPGGSGGSGGYGGRSRY	22	1975.85	P22626	P22626	332	353	HNRNPA2B1	Heterogeneous nuclear ribonucleoproteins A2/B1	yes	yes	3	0.00023175	102.37	By MS/MS	By MS/MS	By MS/MS	By MS/MS	By MS/MS	By MS/MS	1	1	1	1	1	1	997740000	271620000	305690000	187870000	94022000	93035000	45500000
GGGNYGSGNYNDF	13	1320.5	P22626	P22626	291	303	HNRNPA2B1	Heterogeneous nuclear ribonucleoproteins A2/B1	yes	yes	2	0.007823	87.806		By matching		By MS/MS	By MS/MS	By matching		1		1	1	1	10067000	0	628050	0	4828100	3028600	1582600
GGGNYGSGNYNDFGNY	16	1654.63	P22626	P22626	291	306	HNRNPA2B1	Heterogeneous nuclear ribonucleoproteins A2/B1	yes	yes	2	0.0037705	117.02			By MS/MS	By MS/MS	By MS/MS	By MS/MS			1	1	1	1	21118000	0	0	6633900	9847400	2869800	1766900
GGGPGGGNFGGSP	13	1016.43	P22626	P22626	248	260	HNRNPA2B1	Heterogeneous nuclear ribonucleoproteins A2/B1	yes	yes	2	0.00085623	102.46	By MS/MS	By MS/MS	By matching	By MS/MS	By MS/MS	By MS/MS	1	1	1	1	1	1	74194000	6045700	17648000	12090000	15274000	12702000	10434000
GGGPGGGNFGGSPGYGGGRGG	21	1677.72	P22626	P22626	248	268	HNRNPA2B1	Heterogeneous nuclear ribonucleoproteins A2/B1	yes	yes	2	1.6409e-07	138.21	By matching	By MS/MS	By MS/MS	By MS/MS			1	1	1	1			7994500	1759700	3248600	1517900	1468400	0	0
GGGPGGGNFGGSPGYGGGRGGY	22	1840.79	P22626	P22626	248	269	HNRNPA2B1	Heterogeneous nuclear ribonucleoproteins A2/B1	yes	yes	2	9.0007e-05	109.83		By MS/MS	By matching					1	1				6422400	0	2711700	3710700	0	0	0
GGGQTKTFAPEEI	13	1333.65	P11021	P11021	133	145	HSPA5	78 kDa glucose-regulated protein	yes	yes	2	0.00092701	144.17	By matching		By MS/MS	By MS/MS	By matching		1		1	1	1		12276000	911710	0	5283200	3214400	2866700	0
GGGRGGYGGGGP	12	947.421	P22626	P22626	263	274	HNRNPA2B1	Heterogeneous nuclear ribonucleoproteins A2/B1	yes	yes	2	0.018463	81.548	By MS/MS	By MS/MS	By matching				1	1	1				15951000	5430100	6504100	4017200	0	0	0
GGGRGGYGGGGPGYGN	16	1338.57	P22626	P22626	263	278	HNRNPA2B1	Heterogeneous nuclear ribonucleoproteins A2/B1	yes	yes	2	0.0036483	122.69	By MS/MS	By MS/MS	By MS/MS	By MS/MS	By MS/MS	By MS/MS	1	1	1	1	1	1	35242000	8590600	9773700	4870000	5216700	4495200	2295800
GGGRISHQSQDKKIHVYGY	19	2129.08	Q9NRX4	Q9NRX4	75	93	PHPT1	14 kDa phosphohistidine phosphatase	yes	yes	4	0.0031914	93.226			By matching	By MS/MS	By MS/MS	By MS/MS			1	1	1	1	25465000	0	0	6929600	5323100	9044400	4168400
GGGVPTDEEQA	11	1058.45	P10606	P10606	34	44	COX5B	Cytochrome c oxidase subunit 5B, mitochondrial	yes	yes	2	0.047698	68.787	By matching	By matching	By matching	By matching	By MS/MS	By matching	1	1	1	1	1	1	32616000	4789200	6963100	3831500	6597900	5651300	4782900
GGGVPTDEEQATG	13	1216.52	P10606	P10606	34	46	COX5B	Cytochrome c oxidase subunit 5B, mitochondrial	yes	yes	2	0.0038588	95.311	By MS/MS	By MS/MS	By MS/MS	By MS/MS	By MS/MS	By MS/MS	1	1	1	1	1	1	93457000	13885000	13414000	12391000	19768000	21035000	12964000
GGGVPTDEEQATGLE	15	1458.65	P10606	P10606	34	48	COX5B	Cytochrome c oxidase subunit 5B, mitochondrial	yes	yes	2	0.0050477	89.032	By matching		By matching	By MS/MS	By MS/MS	By MS/MS	1		1	1	2	1	34371000	3386400	0	3087300	9190700	11874000	6832900
GGGYGGQSSMSGYDQ	15	1449.55	P31943;P55795	P31943	421	435	HNRNPH1;HNRNPH2	Heterogeneous nuclear ribonucleoprotein H;Heterogeneous nuclear ribonucleoprotein H, N-terminally processed;Heterogeneous nuclear ribonucleoprotein H2	yes	no	2	0.0020052	107.97	By matching			By MS/MS	By MS/MS		1			1	1		9716100	1781500	0	0	4306600	3628000	0
GGGYGSGGGSGGYGS	15	1175.45	P51991	P51991	361	375	HNRNPA3	Heterogeneous nuclear ribonucleoprotein A3	yes	yes	2	0.0020818	121.73	By MS/MS	By matching	By MS/MS	By matching	By MS/MS		1	1	1	1	1		20963000	4104900	4116000	3064000	5253700	4424200	0
GGGYGSGGGSGGYGSR	16	1331.55	P51991	P51991	361	376	HNRNPA3	Heterogeneous nuclear ribonucleoprotein A3	yes	yes	2	0.027634	61.375		By MS/MS	By MS/MS	By matching	By matching	By matching		1	1	1	1	1	8463200	0	3156900	1894100	1202000	1459900	750420
GGGYGSGGGSGGYGSRRF	18	1634.72	P51991	P51991	361	378	HNRNPA3	Heterogeneous nuclear ribonucleoprotein A3	yes	yes	3	0.0061203	85.493	By MS/MS	By matching	By matching	By matching	By matching	By matching	1	1	1	1	1	1	580770000	138170000	112980000	160050000	73063000	63745000	32756000
GGIMLPEKSQGKVLQA	16	1654.91	P61604;S4R3N1	P61604	29	44	HSPE1;HSPE1-MOB4	10 kDa heat shock protein, mitochondrial	yes	no	3	0.0045152	91.207	By MS/MS	By MS/MS	By MS/MS	By MS/MS	By MS/MS	By MS/MS	1	1	1	1	1	1	76076000	1889300	3894700	13724000	29714000	9941500	16912000
GGIMLPEKSQGKVLQATVV	19	1954.09	P61604;S4R3N1	P61604	29	47	HSPE1;HSPE1-MOB4	10 kDa heat shock protein, mitochondrial	yes	no	2;3	5.9467e-05	136.83	By MS/MS	By MS/MS	By MS/MS	By MS/MS	By MS/MS	By MS/MS	1	1	1	3	1	3	188820000	1153300	802040	3569700	64916000	874570	117500000
GGKAKDSAKTTEETSKPKDD	20	2092.03	P20810	P20810	689	708	CAST	Calpastatin	yes	yes	4	2.2792e-13	169.84	By MS/MS	By MS/MS	By MS/MS	By MS/MS	By matching	By matching	1	1	1	1	1	1	45509000	8113400	9904100	19390000	3459100	3131300	1511400
GGKKENLKAAQEEY	14	1563.79	P04075	P04075	315	328	ALDOA	Fructose-bisphosphate aldolase A	yes	yes	3	0.0063936	85.42	By matching	By matching	By MS/MS	By matching	By matching	By matching	1	1	1	1	1	1	105590000	32775000	34065000	32918000	2104700	2270300	1455500
GGKMGGRNDYRNDQRNRPY	19	2253.06	Q92804	Q92804	574	592	TAF15	TATA-binding protein-associated factor 2N	yes	yes	5	0.009384	73.464	By matching	By MS/MS	By matching	By matching	By matching		1	1	1	1	1		31293000	6698600	10626000	9121500	2794200	2053400	0
GGLEDGEPQQK	11	1156.54	Q9BQ52	Q9BQ52	801	811	ELAC2	Zinc phosphodiesterase ELAC protein 2	yes	yes	2	1.5416e-07	169.21	By matching	By matching	By matching	By MS/MS	By MS/MS	By MS/MS	1	1	1	1	1	1	30837000	5148000	4493200	2337900	6764800	7328700	4764900
GGLSKDDIENM	11	1177.53	P38646	P38646	551	561	HSPA9	Stress-70 protein, mitochondrial	yes	yes	2	0.021104	87.258					By MS/MS						1		0	0	0	0	0	0	0
GGLTSPGLSY	10	950.471	CON__P05787;P05787;CON__H-INV:HIT000292931	CON__P05787	428	437	KRT8	Keratin, type II cytoskeletal 8	yes	no	2	0.0038125	114.78			By MS/MS		By matching				1		1		16222000	0	0	6188700	0	10034000	0		+
GGMHVNGAPPLMQA	14	1378.65	P33240	P33240	235	248	CSTF2	Cleavage stimulation factor subunit 2	yes	yes	2	0.00075483	109.29				By MS/MS						1			2689900	0	0	0	2689900	0	0
GGNFGGRSSGP	11	991.447	P09651;Q32P51	P09651	330	340	HNRNPA1;HNRNPA1L2	Heterogeneous nuclear ribonucleoprotein A1;Heterogeneous nuclear ribonucleoprotein A1, N-terminally processed;Heterogeneous nuclear ribonucleoprotein A1-like 2	yes	no	2	0.0067157	105.52	By matching	By MS/MS	By matching	By MS/MS	By MS/MS	By matching	1	1	1	1	1	1	61801000	16872000	21586000	10434000	6388800	3646000	2874300
GGNFGGRSSGPYGGGGQY	18	1673.72	P09651;Q32P51	P09651	330	347	HNRNPA1;HNRNPA1L2	Heterogeneous nuclear ribonucleoprotein A1;Heterogeneous nuclear ribonucleoprotein A1, N-terminally processed;Heterogeneous nuclear ribonucleoprotein A1-like 2	yes	no	2	0.0005708	112.15	By MS/MS	By MS/MS					1	1					3315000	1549800	1765200	0	0	0	0
GGNFGGRSSGPYGGGGQYF	19	1820.79	P09651;Q32P51	P09651	330	348	HNRNPA1;HNRNPA1L2	Heterogeneous nuclear ribonucleoprotein A1;Heterogeneous nuclear ribonucleoprotein A1, N-terminally processed;Heterogeneous nuclear ribonucleoprotein A1-like 2	yes	no	2	0.0010817	117.08			By MS/MS						1				4157000	0	0	4157000	0	0	0
GGNYGPGGSGGSGGYGGR	18	1512.63	P22626	P22626	333	350	HNRNPA2B1	Heterogeneous nuclear ribonucleoproteins A2/B1	yes	yes	2	0.013883	70.622	By MS/MS	By MS/MS	By MS/MS	By MS/MS	By MS/MS		1	1	1	1	1		15234000	1994700	3678900	2520600	2608900	4431300	0
GGNYGPGGSGGSGGYGGRSRY	21	1918.83	P22626	P22626	333	353	HNRNPA2B1	Heterogeneous nuclear ribonucleoproteins A2/B1	yes	yes	3	0.042765	49.089	By MS/MS	By matching	By MS/MS	By matching	By matching		1	1	1	1	1		60832000	14086000	18492000	11093000	6907000	10253000	0
GGPASQQLSGGY	12	1120.51	P31943;P55795	P31943	409	420	HNRNPH1;HNRNPH2	Heterogeneous nuclear ribonucleoprotein H;Heterogeneous nuclear ribonucleoprotein H, N-terminally processed;Heterogeneous nuclear ribonucleoprotein H2	yes	no	2	0.0020361	111.06			By MS/MS	By MS/MS		By matching			1	1		1	18388000	0	0	3555700	9867100	0	4965000
GGPASQQLSGGYGGGYGGQSSM	22	2001.85	P31943;P55795	P31943	409	430	HNRNPH1;HNRNPH2	Heterogeneous nuclear ribonucleoprotein H;Heterogeneous nuclear ribonucleoprotein H, N-terminally processed;Heterogeneous nuclear ribonucleoprotein H2	yes	no	2	0.00023833	92.939				By MS/MS						1			0	0	0	0	0	0	0
GGPEAAKSDETAAK	14	1330.64	P04792	P04792	192	205	HSPB1	Heat shock protein beta-1	yes	yes	2;3	0.005357	87.083	By MS/MS	By MS/MS	By MS/MS	By MS/MS		By matching	1	2	2	2		2	43676000	5576100	15020000	18166000	3207500	0	1706700
GGPGTASRP	9	798.398	P08670	P08670	16	24	VIM	Vimentin	yes	yes	2	0.011448	113.94		By MS/MS	By MS/MS					1	1				0	0	0	0	0	0	0
GGPGTASRPSS	11	972.462	P08670	P08670	16	26	VIM	Vimentin	yes	yes	2	0.001267	132.01	By MS/MS	By MS/MS		By matching			1	1		1			22490000	4428800	17305000	0	756900	0	0
GGPGTASRPSSS	12	1059.49	P08670	P08670	16	27	VIM	Vimentin	yes	yes	2	5.6993e-07	175.65	By MS/MS	By MS/MS		By MS/MS	By MS/MS	By MS/MS	1	1		2	2	1	36819000	6992900	23030000	0	3097500	2305200	1393500
GGPGTASRPSSSR	13	1215.6	P08670	P08670	16	28	VIM	Vimentin	yes	yes	3	0.01345	80.69	By MS/MS	By MS/MS	By matching		By matching	By matching	1	1	1		1	1	25068000	4538100	9971800	8329800	0	872760	1355600
GGPGTASRPSSSRSY	15	1465.69	P08670	P08670	16	30	VIM	Vimentin	yes	yes	3	0.0019868	109.84	By MS/MS	By MS/MS	By MS/MS	By matching	By matching		1	1	1	1	1		505580000	122940000	198120000	156620000	16326000	11575000	0
GGPGTASRPSSSRSYVTT	18	1766.85	P08670	P08670	16	33	VIM	Vimentin	yes	yes	3	0.015549	68.576	By matching	By MS/MS	By matching	By matching	By MS/MS	By matching	1	1	1	1	1	1	69210000	12189000	21481000	11751000	10107000	8839700	4842500
GGPGTASRPSSSRSYVTTST	20	1954.93	P08670	P08670	16	35	VIM	Vimentin	yes	yes	3	0.0079901	70.96	By MS/MS	By MS/MS		By MS/MS	By MS/MS	By matching	1	1		1	1	1	20199000	4012600	8015300	0	3118300	3182000	1871200
GGPGTASRPSSSRSYVTTSTRTY	23	2375.15	P08670	P08670	16	38	VIM	Vimentin	yes	yes	4	7.0364e-12	148.04	By MS/MS	By MS/MS	By MS/MS		By matching		1	1	1		1		298190000	80963000	88108000	111920000	0	17203000	0
GGPTPASY	8	748.339	Q15654	Q15654	150	157	TRIP6	Thyroid receptor-interacting protein 6	yes	yes	1	0.029712	125.08		By MS/MS		By matching	By MS/MS	By matching		1		1	1	1	27645000	0	11265000	0	6561300	6016700	3802900
GGPVHHQAQRF	11	1232.62	Q15717	Q15717	208	218	ELAVL1	ELAV-like protein 1	yes	yes	4	0.02036	88.496	By matching	By MS/MS	By MS/MS				1	1	1				8312900	2484000	4010600	1818300	0	0	0
GGPYGGGNYGP	11	994.414	P22626	P22626	328	338	HNRNPA2B1	Heterogeneous nuclear ribonucleoproteins A2/B1	yes	yes	1;2	0.0020723	120.65	By matching	By MS/MS		By MS/MS	By MS/MS	By MS/MS	1	2		2	3	1	68978000	682420	6479000	0	35032000	15724000	11061000
GGPYGGGNYGPGGSGGSGGYGGR	23	1943.81	P22626	P22626	328	350	HNRNPA2B1	Heterogeneous nuclear ribonucleoproteins A2/B1	yes	yes	2	2.2738e-07	148.57			By MS/MS						1				0	0	0	0	0	0	0
GGPYGGGNYGPGGSGGSGGYGGRS	24	2030.85	P22626	P22626	328	351	HNRNPA2B1	Heterogeneous nuclear ribonucleoproteins A2/B1	yes	yes	2	1.2075e-08	91.657	By matching	By MS/MS	By matching		By matching	By matching	1	1	1		1	1	19720000	4142200	8557200	2475000	0	3360200	1185800
GGPYGGGNYGPGGSGGSGGYGGRSR	25	2186.95	P22626	P22626	328	352	HNRNPA2B1	Heterogeneous nuclear ribonucleoproteins A2/B1	yes	yes	3	0.0065648	68.552	By matching	By matching	By MS/MS				1	1	1				27710000	9768600	9849100	8091900	0	0	0
GGRQRNGVMPSHF	13	1441.7	P39019	P39019	80	92	RPS19	40S ribosomal protein S19	yes	yes	2;3;4	0.00093146	110.08	By MS/MS	By matching	By MS/MS	By matching	By matching	By matching	3	3	3	2	2	2	936530000	278990000	386960000	218440000	20765000	17174000	14205000
GGRSSGPYGGGGQY	14	1298.56	P09651;Q32P51	P09651	334	347	HNRNPA1;HNRNPA1L2	Heterogeneous nuclear ribonucleoprotein A1;Heterogeneous nuclear ribonucleoprotein A1, N-terminally processed;Heterogeneous nuclear ribonucleoprotein A1-like 2	yes	no	2	0.00032674	160.72	By MS/MS	By MS/MS	By MS/MS	By MS/MS			1	1	1	2			42893000	12760000	16395000	12287000	1451300	0	0
GGRSSGPYGGGGQYF	15	1445.63	P09651;Q32P51	P09651	334	348	HNRNPA1;HNRNPA1L2	Heterogeneous nuclear ribonucleoprotein A1;Heterogeneous nuclear ribonucleoprotein A1, N-terminally processed;Heterogeneous nuclear ribonucleoprotein A1-like 2	yes	no	2	0.0020453	140.24	By MS/MS	By MS/MS	By MS/MS	By MS/MS	By MS/MS		1	1	1	1	1		82973000	13875000	22143000	38030000	5545400	3379800	0
GGSAVISLEGKPL	13	1226.69	P23528	P23528	154	166	CFL1	Cofilin-1	yes	yes	2	7.6119e-91	272.58	By MS/MS	By MS/MS	By MS/MS	By MS/MS	By MS/MS	By MS/MS	1	1	2	2	2	2	360240000	85877000	119550000	43368000	21782000	60315000	29354000
GGSDGYGSGRGFGDGY	16	1507.6	P22626	P22626	229	244	HNRNPA2B1	Heterogeneous nuclear ribonucleoproteins A2/B1	yes	yes	2	1.4001e-12	188.91		By MS/MS	By MS/MS		By matching	By MS/MS		1	1		1	1	10996000	0	3040900	3707500	0	2607500	1640300
GGSDGYGSGRGFGDGYNG	18	1678.66	P22626	P22626	229	246	HNRNPA2B1	Heterogeneous nuclear ribonucleoproteins A2/B1	yes	yes	2	2.727e-05	145.6	By MS/MS	By matching		By MS/MS	By MS/MS		1	1		1	1		8406000	665230	3931300	0	3809500	0	0
GGSDNFKHLNEI	12	1329.63	Q15185	Q15185	42	53	PTGES3	Prostaglandin E synthase 3	yes	yes	2;3	5.1254e-11	189.17	By MS/MS	By MS/MS	By matching	By MS/MS	By MS/MS	By MS/MS	2	2	2	2	2	2	97478000	5398700	7389400	10745000	24328000	37186000	12431000
GGSDNFKHLNEIDLF	15	1704.81	Q15185	Q15185	42	56	PTGES3	Prostaglandin E synthase 3	yes	yes	3	0.0020188	106.58				By MS/MS	By matching	By MS/MS				1	1	1	23216000	0	0	0	7445700	7481700	8289000
GGSFGGRSSGSP	12	1051.47	P51991	P51991	348	359	HNRNPA3	Heterogeneous nuclear ribonucleoprotein A3	yes	yes	2	0.01415	82.261	By MS/MS	By MS/MS	By MS/MS	By MS/MS	By matching	By MS/MS	1	1	1	1	1	1	37345000	5797300	11296000	8339600	5472400	3187200	3252800
GGSRDSYSSSRSDLY	15	1635.71	P38159;Q96E39	P38159	321	335	RBMX;RBMXL1	RNA-binding motif protein, X chromosome;RNA-binding motif protein, X chromosome, N-terminally processed;RNA binding motif protein, X-linked-like-1	yes	no	3	0.040454	59.513	By matching	By matching	By MS/MS	By matching			1	1	1	1			20043000	7811200	6213700	4603800	1413800	0	0
GGSRNMGGPYGGGN	14	1279.54	P22626	P22626	322	335	HNRNPA2B1	Heterogeneous nuclear ribonucleoproteins A2/B1	yes	yes	2	0.0040168	90.653	By MS/MS	By MS/MS	By MS/MS	By MS/MS		By matching	1	1	1	1		1	9241400	2871400	2620000	2258600	969330	0	522160
GGSRNMGGPYGGGNYGP	17	1596.67	P22626	P22626	322	338	HNRNPA2B1	Heterogeneous nuclear ribonucleoproteins A2/B1	yes	yes	2	0.0003227	139.48		By MS/MS	By MS/MS					1	1				6783300	0	1873000	4910300	0	0	0
GGSSSSSSYGSGRRF	15	1477.65	P09651;A0A2R8Y4L2	P09651	358	372	HNRNPA1	Heterogeneous nuclear ribonucleoprotein A1;Heterogeneous nuclear ribonucleoprotein A1, N-terminally processed	yes	no	3	0.0069721	82.651	By MS/MS	By matching	By MS/MS	By matching	By matching	By matching	1	1	1	1	1	1	158570000	37546000	33981000	33061000	22133000	21492000	10360000
GGSSWPGYVR	10	1064.5	P04792	P04792	47	56	HSPB1	Heat shock protein beta-1	yes	yes	2	0.0038673	114.28	By matching	By MS/MS	By MS/MS	By MS/MS	By matching	By matching	1	1	1	1	1	1	41604000	10281000	2271700	9712000	7788100	2005300	9545500
GGSSWPGYVRPLPPAAIES	19	1939.98	P04792	P04792	47	65	HSPB1	Heat shock protein beta-1	yes	yes	2	4.3889e-09	154.72	By MS/MS	By MS/MS			By MS/MS	By MS/MS	2	1			1	1	85882000	42826000	36822000	0	0	0	6234000
GGTSDVEVNEKKDR	14	1532.74	P10809	P10809	407	420	HSPD1	60 kDa heat shock protein, mitochondrial	yes	yes	3;4	0.0025587	95.651	By MS/MS	By MS/MS	By matching	By MS/MS	By matching	By matching	2	2	2	2	2	2	41490000	10180000	7108400	3565100	5816200	5893200	8927300
GGTSDVEVNEKKDRVTDA	18	1918.92	P10809	P10809	407	424	HSPD1	60 kDa heat shock protein, mitochondrial	yes	yes	3	0.044167	53.779				By matching	By MS/MS	By matching				1	1	1	8163500	0	0	0	2898700	3319900	1944900
GGVDVTGPHLY	11	1113.55	Q99436	Q99436	144	154	PSMB7	Proteasome subunit beta type-7	yes	yes	2	0.0035831	111.29	By MS/MS	By MS/MS	By MS/MS	By MS/MS	By MS/MS	By MS/MS	1	1	1	1	2	1	158770000	50797000	38733000	25874000	2267200	1399300	39701000
GGVPTDEEQATG	12	1159.5	P10606	P10606	35	46	COX5B	Cytochrome c oxidase subunit 5B, mitochondrial	yes	yes	2	0.0016801	113.18	By MS/MS	By MS/MS	By MS/MS	By MS/MS	By MS/MS	By MS/MS	1	1	1	1	1	1	339200000	36196000	37554000	24568000	89855000	91491000	59533000
GGVPTDEEQATGLE	14	1401.63	P10606	P10606	35	48	COX5B	Cytochrome c oxidase subunit 5B, mitochondrial	yes	yes	2	0.00058067	143.28	By MS/MS	By MS/MS	By MS/MS	By MS/MS	By MS/MS	By MS/MS	1	1	1	1	1	1	97369000	10397000	0	9456500	32941000	23025000	21549000
GGYGGSSSSSSY	12	1094.42	P09651;A0A2R8Y4L2	P09651	355	366	HNRNPA1	Heterogeneous nuclear ribonucleoprotein A1;Heterogeneous nuclear ribonucleoprotein A1, N-terminally processed	yes	no	2	0.026319	73.248	By matching	By MS/MS	By matching	By matching	By matching	By matching	1	1	1	1	1	1	14737000	3754800	4556700	3190000	1125600	1088000	1021500
GGYGGSSSSSSYGSGR	16	1451.59	P09651;A0A2R8Y4L2	P09651	355	370	HNRNPA1	Heterogeneous nuclear ribonucleoprotein A1;Heterogeneous nuclear ribonucleoprotein A1, N-terminally processed	yes	no	2	0.0018827	134.99	By MS/MS	By MS/MS	By MS/MS	By MS/MS	By MS/MS	By matching	1	1	1	1	1	1	32612000	7529000	11072000	5134600	2846400	4258600	1771600
GGYGGSSSSSSYGSGRRF	18	1754.76	P09651;A0A2R8Y4L2	P09651	355	372	HNRNPA1	Heterogeneous nuclear ribonucleoprotein A1;Heterogeneous nuclear ribonucleoprotein A1, N-terminally processed	yes	no	3	0.0093876	77.324	By MS/MS	By MS/MS	By MS/MS	By MS/MS	By matching	By matching	1	1	1	1	1	1	69619000	16865000	21145000	9734600	6999700	9154800	5719500
GGYKEPAAPVSI	12	1187.62	Q14847	Q14847	184	195	LASP1	LIM and SH3 domain protein 1	yes	yes	2	0.0074851	93.667				By MS/MS						1			2841800	0	0	0	2841800	0	0
GGYRQQQSQTAY	12	1385.63	Q99613;B5ME19	Q99613	902	913	EIF3C;EIF3CL	Eukaryotic translation initiation factor 3 subunit C;Eukaryotic translation initiation factor 3 subunit C-like protein	yes	no	2	0.0023868	108.98	By MS/MS	By MS/MS	By MS/MS	By MS/MS	By MS/MS	By matching	1	1	1	1	1	1	20615000	6068200	4508500	3431500	2253300	2857800	1495600
GHGRFQTMEEKKAF	14	1664.81	P39023	P39023	375	388	RPL3	60S ribosomal protein L3	yes	yes	4	0.00063467	142.1	By MS/MS	By MS/MS	By MS/MS	By matching	By MS/MS		1	1	1	1	1		274040000	83776000	94993000	82408000	7158700	5700500	0
GHQQLYWSHPR	11	1407.68	P62273	P62273	2	12	RPS29	40S ribosomal protein S29	yes	yes	3;4	7.576e-06	158.41	By MS/MS	By matching	By MS/MS	By MS/MS	By MS/MS	By matching	1	1	2	2	2	2	106110000	12370000	10277000	35128000	17121000	22124000	9093900
GHQQLYWSHPRKF	13	1682.84	P62273	P62273	2	14	RPS29	40S ribosomal protein S29	yes	yes	3;4	0.0067412	95.631	By MS/MS	By MS/MS	By MS/MS	By matching	By MS/MS		2	1	1	1	1		90671000	14826000	12392000	46202000	8186100	9065300	0
GHSERRHVFGESDELIGQKV	20	2279.14	P60174	P60174	132	151	TPI1	Triosephosphate isomerase	yes	yes	4	0.0090842	68.41		By MS/MS		By matching	By MS/MS			1		1	1		28310000	0	10543000	0	10239000	7528100	0
GHSERRHVFGESDELIGQKVAH	22	2487.24	P60174	P60174	132	153	TPI1	Triosephosphate isomerase	yes	yes	5	0.00039215	100.28	By MS/MS	By MS/MS	By matching	By MS/MS	By MS/MS	By matching	1	1	1	1	1	1	86381000	23765000	15563000	17226000	9635300	14077000	6114200
GHSERRHVFGESDELIGQKVAHA	23	2558.27	P60174	P60174	132	154	TPI1	Triosephosphate isomerase	yes	yes	4;5	0.002908	81.144	By MS/MS	By matching	By matching				2	2	1				21371000	8042400	5610600	7718400	0	0	0
GHSERRHVFGESDELIGQKVAHAL	24	2671.36	P60174	P60174	132	155	TPI1	Triosephosphate isomerase	yes	yes	4;5	4.1456e-20	159.74	By MS/MS	By MS/MS	By MS/MS			By MS/MS	2	2	2			1	93494000	23945000	36407000	30779000	0	0	2363600
GHYGYNQRPPYGYY	14	1733.76	A0A3B3IU46;Q9BTL3	A0A3B3IU46	105	118	FAM103A1	RNMT-activating mini protein	yes	no	2;3	1.1591e-24	211.45	By MS/MS	By MS/MS	By MS/MS	By MS/MS	By MS/MS	By matching	3	2	2	1	2	1	88731000	36028000	27595000	10657000	5897800	3567700	4985100
GIEADDDRLNKVISEL	16	1785.91	P05387	P05387	31	46	RPLP2	60S acidic ribosomal protein P2	yes	yes	2	0.012902	76.522				By MS/MS						1			0	0	0	0	0	0	0
GIGQDIQPKRDLTRF	15	1742.94	P62424	P62424	40	54	RPL7A	60S ribosomal protein L7a	yes	yes	3;4	0.0020231	141.85	By MS/MS	By MS/MS	By MS/MS	By MS/MS	By MS/MS	By matching	2	2	2	2	2	2	474710000	127190000	116940000	174070000	23314000	12920000	20273000
GIHETTFNSI	10	1117.54	P60709;P63261;A5A3E0;Q6S8J3;P0CG38;P0CG39;Q562R1	P60709	273	282	ACTB;ACTG1;POTEF;POTEE;POTEI;POTEJ;ACTBL2	Actin, cytoplasmic 1;Actin, cytoplasmic 1, N-terminally processed;Actin, cytoplasmic 2;Actin, cytoplasmic 2, N-terminally processed;POTE ankyrin domain family member F;POTE ankyrin domain family member E;POTE ankyrin domain family member I;POTE ankyrin domain family member J;Beta-actin-like protein 2	yes	no	2	5.5346e-08	166.96	By MS/MS	By MS/MS	By MS/MS	By MS/MS	By MS/MS	By MS/MS	1	1	1	1	1	1	165980000	102250000	6019900	2435300	31414000	8604800	15255000
GILTLKYPIEHGIITN	16	1781.01	P63267;P68133;P68032;P62736	P63267	64	79	ACTG2;ACTA1;ACTC1;ACTA2	Actin, gamma-enteric smooth muscle;Actin, alpha skeletal muscle;Actin, alpha cardiac muscle 1;Actin, aortic smooth muscle	yes	no	3	0.0036771	122.33					By MS/MS						1		5748900	0	0	0	0	5748900	0
GINTTDIFQTV	11	1207.61	P37802	P37802	104	114	TAGLN2	Transgelin-2	yes	yes	2	2.774e-56	232.46				By MS/MS						1			0	0	0	0	0	0	0
GIPNMLLSEEETES	14	1547.7	Q9UI30	Q9UI30	112	125	TRMT112	Multifunctional methyltransferase subunit TRM112-like protein	yes	yes	2	0.020323	70.929				By MS/MS						1			3194100	0	0	0	3194100	0	0
GIQPDGQMPSD	11	1143.49	Q71U36;P68363;Q9BQE3;P68366;P0DPH8;P0DPH7;Q6PEY2	Q71U36	29	39	TUBA1A;TUBA1B;TUBA1C;TUBA4A;TUBA3E	Tubulin alpha-1A chain;Tubulin alpha-1B chain;Tubulin alpha-1C chain;Tubulin alpha-4A chain;Tubulin alpha-3E chain	yes	no	2	0.036864	82.279	By MS/MS		By matching				1		1				9922200	1032200	0	8890000	0	0	0
GIRAKRAKEAAEQD	14	1541.83	P26373	P26373	193	206	RPL13	60S ribosomal protein L13	yes	yes	3	0.033416	63.76			By MS/MS						1				3387000	0	0	3387000	0	0	0
GIRAKRAKEAAEQDVEK	17	1898.03	P26373	P26373	193	209	RPL13	60S ribosomal protein L13	yes	yes	4	0.0033261	117.4	By matching	By matching	By MS/MS				1	1	1				11505000	1983600	3795100	5726200	0	0	0
GIRAKRAKEAAEQDVEKKK	19	2154.22	P26373	P26373	193	211	RPL13	60S ribosomal protein L13	yes	yes	3;4;5;6	1.6221e-13	176.81	By MS/MS	By MS/MS	By MS/MS	By MS/MS	By MS/MS	By MS/MS	4	4	4	4	3	3	3789100000	1253700000	653540000	1662200000	66103000	82568000	71015000
GIRRNEKIAVH	11	1291.75	P62913	P62913	61	71	RPL11	60S ribosomal protein L11	yes	yes	4	0.027563	79.986	By MS/MS	By MS/MS	By MS/MS	By matching	By matching	By matching	1	1	1	1	1	1	67306000	13650000	18557000	29466000	2034600	1613500	1983800
GISTPEELGLDKV	13	1356.71	P20674	P20674	138	150	COX5A	Cytochrome c oxidase subunit 5A, mitochondrial	yes	yes	2	6.7312e-07	176.95	By MS/MS	By MS/MS	By MS/MS	By MS/MS	By MS/MS	By MS/MS	1	1	1	1	1	1	226920000	22878000	21517000	13942000	74960000	31301000	62319000
GIVKEEQLKVHGF	13	1482.82	O60739	O60739	101	113	EIF1B	Eukaryotic translation initiation factor 1b	yes	yes	3	0.0044795	94.122	By matching	By matching	By MS/MS	By matching	By matching	By matching	1	1	1	1	1	1	37765000	5899400	7411700	7666700	5363700	4923400	6499700
GKADGAEAKPAE	12	1142.56	P35579	P35579	1949	1960	MYH9	Myosin-9	yes	yes	2;3	0.014208	82.171	By matching	By MS/MS	By MS/MS		By matching		1	2	2		1		16947000	1413000	5470200	9973900	0	89594	0
GKDIGKPIEKGPRAK	15	1592.94	O60869	O60869	134	148	EDF1	Endothelial differentiation-related factor 1	yes	yes	4	0.0038192	89.624	By MS/MS	By MS/MS	By MS/MS	By MS/MS	By MS/MS		1	1	1	1	1		23195000	7194400	3888400	5200200	4157900	2754400	0
GKDRSSFYVNGL	12	1341.67	P07737	P07737	53	64	PFN1	Profilin-1	yes	yes	2	1.0548e-08	170.85	By MS/MS	By MS/MS		By matching		By MS/MS	1	1		1		1	11179000	0	0	0	4800500	0	6378700
GKDYYQTLGLARGASDEEIKRAY	23	2603.3	P25685	P25685	2	24	DNAJB1	DnaJ homolog subfamily B member 1	yes	yes	4	3.2961e-21	155.76	By MS/MS	By matching	By MS/MS				1	1	1				32495000	1053500	21016000	10426000	0	0	0
GKEAKAGEAPTENPAPPTQQSSAE	24	2394.13	P16989	P16989	349	372	YBX3	Y-box-binding protein 3	yes	yes	3	0.0022208	84.327	By MS/MS	By MS/MS	By MS/MS	By matching	By matching	By matching	1	1	1	1	1	1	55596000	8633200	12897000	11061000	8246800	10023000	4735300
GKEGVHGGLINK	12	1207.67	P07737	P07737	115	126	PFN1	Profilin-1	yes	yes	3	0.0015059	117.95	By MS/MS	By MS/MS	By MS/MS	By matching	By MS/MS	By MS/MS	1	1	1	1	1	1	71841000	14121000	20426000	16194000	7729400	7899200	5470400
GKEPELLEPIPYEFMA	16	1861.92	P46778	P46778	145	160	RPL21	60S ribosomal protein L21	yes	yes	2	0.0041358	96.059				By MS/MS						1			3334100	0	0	0	3334100	0	0
GKETKAADPPAENSSAPEAEQGGAE	25	2440.1	P67809	P67809	300	324	YBX1	Nuclease-sensitive element-binding protein 1	yes	yes	3	5.5979e-15	146.64	By MS/MS	By MS/MS	By MS/MS	By MS/MS	By MS/MS	By matching	1	1	1	1	1	1	161740000	22244000	28547000	32062000	25880000	36167000	16838000
GKEVAAQVKAPLVLKD	16	1664.98	Q99497	Q99497	174	189	PARK7	Protein deglycase DJ-1	yes	yes	3	0.032776	60.034	By matching		By matching	By matching	By MS/MS	By matching	1		1	1	1	1	12509000	1618900	0	3426600	3599000	2272800	1591400
GKGDPKKPRGKMSSY	15	1634.86	P09429;B2RPK0	P09429	2	16	HMGB1;HMGB1P1	High mobility group protein B1;Putative high mobility group protein B1-like 1	yes	no	3;4	0.0020477	128.95	By MS/MS	By MS/MS	By MS/MS	By MS/MS	By MS/MS	By MS/MS	3	3	3	3	3	3	3700800000	598280000	1339200000	1197400000	240440000	184610000	140760000
GKGDPKKPRGKMSSYAFF	18	2000.03	P09429;B2RPK0	P09429	2	19	HMGB1;HMGB1P1	High mobility group protein B1;Putative high mobility group protein B1-like 1	yes	no	4	0.025056	60.541	By MS/MS		By MS/MS	By matching	By matching	By matching	1		2	1	1	1	176800000	60740000	0	32771000	47036000	12941000	23314000
GKGDPNKPRGKMSSY	15	1620.8	P26583	P26583	2	16	HMGB2	High mobility group protein B2	yes	yes	3;4	0.0019921	132.31	By MS/MS	By MS/MS	By MS/MS	By MS/MS	By MS/MS	By MS/MS	2	2	2	2	2	2	2284700000	539490000	775960000	670720000	146120000	68884000	83520000
GKIDTIEIITDRQSGKKR	18	2057.16	P22626	P22626	136	153	HNRNPA2B1	Heterogeneous nuclear ribonucleoproteins A2/B1	yes	yes	4;5	0.0022032	98.796		By MS/MS	By MS/MS	By MS/MS	By MS/MS	By MS/MS		2	2	2	2	2	50180000	0	9674700	11019000	15529000	11242000	2714600
GKIDTIEIITDRQSGKKRGFGFVTF	25	2812.52	P22626	P22626	136	160	HNRNPA2B1	Heterogeneous nuclear ribonucleoproteins A2/B1	yes	yes	4;5	4.9943e-11	127.38	By MS/MS	By MS/MS	By MS/MS	By MS/MS	By MS/MS	By MS/MS	2	2	1	2	2	2	460260000	95359000	136320000	3872900	145620000	60012000	19070000
GKKLEERGFDKA	12	1376.74	O75531	O75531	31	42	BANF1	Barrier-to-autointegration factor;Barrier-to-autointegration factor, N-terminally processed	yes	yes	3	0.013262	83.617	By MS/MS	By MS/MS	By matching	By matching		By matching	1	1	1	1		1	27024000	6386300	8257100	6324400	2770800	0	3285000
GKKLEERGFDKAYVVL	16	1851.03	O75531	O75531	31	46	BANF1	Barrier-to-autointegration factor;Barrier-to-autointegration factor, N-terminally processed	yes	yes	4	0.028058	61.265	By MS/MS	By matching	By matching	By matching	By matching		1	1	1	1	1		46150000	9063700	14001000	15408000	7150500	526630	0
GKLVSESSDVLPK	13	1357.75	CON__P05787;P05787	CON__P05787	471	483	KRT8	Keratin, type II cytoskeletal 8	yes	no	2;3	0.00090728	112.13	By MS/MS	By MS/MS	By MS/MS	By MS/MS	By MS/MS	By matching	2	2	2	1	1	1	30710000	8402200	3546300	12220000	2119500	2864000	1558000		+
GKQEVIRGWEEGVAQM	16	1815.89	P62942	P62942	52	67	FKBP1A	Peptidyl-prolyl cis-trans isomerase FKBP1A	yes	yes	3	0.0029648	128.9		By MS/MS	By MS/MS	By MS/MS	By MS/MS	By MS/MS		1	1	1	1	1	52928000	0	1294700	5012400	11130000	28478000	7013800
GKRGGHSSVSTESESSSFHSS	21	2135.95	P61073	P61073	332	352	CXCR4	C-X-C chemokine receptor type 4	yes	yes	4	0.0088553	62.658	By matching	By matching	By MS/MS	By matching		By matching	1	1	1	1		1	7718600	1381400	1611000	2680300	1400100	0	645740
GKSQRRGGHQNNYKPY	16	1888.94	Q99729	Q99729	317	332	HNRNPAB	Heterogeneous nuclear ribonucleoprotein A/B	yes	yes	4	0.0042838	112.72	By MS/MS	By MS/MS		By matching	By matching		1	1		1	1		50615000	10880000	37113000	0	1827500	794400	0
GKTSKKITIAD	11	1160.68	P62937	P62937	150	160	PPIA	Peptidyl-prolyl cis-trans isomerase A;Peptidyl-prolyl cis-trans isomerase A, N-terminally processed	yes	yes	2	0.030803	76.143	By matching	By matching	By MS/MS				1	1	1				7129400	1734300	2705800	2689400	0	0	0
GKVGGHAAEY	10	987.477	CON__P01966	CON__P01966	16	25			yes	yes	2	0.0063931	111.74	By matching	By matching	By MS/MS	By matching		By matching	1	1	1	1		1	23012000	4671000	8037100	8676800	895480	0	732010		+
GKVGGHAAEYGAEALE	16	1557.74	CON__P01966	CON__P01966	16	31			yes	yes	2	0.006763	84.169		By MS/MS		By matching				1		1			10573000	0	6666000	0	3906700	0	0		+
GKVISSREQVHQTTR	15	1724.93	CON__Q04695;Q04695;CON__Q9QWL7	CON__Q04695	418	432	KRT17	Keratin, type I cytoskeletal 17	yes	no	4	0.025425	65.528	By MS/MS	By matching	By matching	By matching	By MS/MS	By matching	1	1	1	1	1	1	49803000	13982000	10606000	16308000	3419500	2191000	3296300		+
GKVKEGMNIVE	11	1202.63	P62937	P62937	130	140	PPIA	Peptidyl-prolyl cis-trans isomerase A;Peptidyl-prolyl cis-trans isomerase A, N-terminally processed	yes	yes	2	0.022885	85.533	By MS/MS	By MS/MS	By matching	By matching	By matching	By matching	1	1	1	1	1	1	59647000	10449000	12941000	5711300	10434000	14576000	5535200
GKVKEGMNIVEA	12	1273.67	P62937	P62937	130	141	PPIA	Peptidyl-prolyl cis-trans isomerase A;Peptidyl-prolyl cis-trans isomerase A, N-terminally processed	yes	yes	2;3	0.0014954	118.91	By MS/MS	By MS/MS	By MS/MS	By MS/MS	By MS/MS	By MS/MS	2	2	2	2	2	2	464140000	114010000	75803000	62707000	72233000	90557000	48833000
GKVKEGMNIVEAMERF	16	1836.92	P62937	P62937	130	145	PPIA	Peptidyl-prolyl cis-trans isomerase A;Peptidyl-prolyl cis-trans isomerase A, N-terminally processed	yes	yes	3;4	0.0043363	113.88		By MS/MS		By MS/MS				1		2			14848000	0	3779700	0	11068000	0	0
GKVKVGVNGF	10	1003.58	P04406	P04406	2	11	GAPDH	Glyceraldehyde-3-phosphate dehydrogenase	yes	yes	2	9.9037e-05	151.56	By MS/MS	By MS/MS	By MS/MS	By matching	By matching		1	1	1	1	1		26024000	5102200	2390100	11826000	3892600	2812800	0
GKVKVGVNGFGR	12	1216.7	P04406	P04406	2	13	GAPDH	Glyceraldehyde-3-phosphate dehydrogenase	yes	yes	3	8.2603e-05	163.12	By MS/MS	By MS/MS	By MS/MS	By MS/MS	By MS/MS	By MS/MS	1	1	1	1	1	1	343320000	82766000	96614000	78187000	31737000	37152000	16864000
GKVKVGVNGFGRIGR	15	1542.91	P04406	P04406	2	16	GAPDH	Glyceraldehyde-3-phosphate dehydrogenase	yes	yes	4	0.005239	85.837	By matching	By MS/MS	By matching	By matching	By MS/MS	By matching	1	1	1	1	1	1	38192000	8858900	12549000	4008000	4942700	6424600	1408600
GKVKVGVNGFGRIGRLVTR	19	2012.21	P04406	P04406	2	20	GAPDH	Glyceraldehyde-3-phosphate dehydrogenase	yes	yes	4;5	0.0011616	100.45	By MS/MS	By MS/MS	By MS/MS	By MS/MS	By MS/MS	By MS/MS	2	2	2	2	2	2	123760000	25356000	28157000	20258000	14199000	18402000	17390000
GKVKVGVNGFGRIGRLVTRA	20	2083.25	P04406	P04406	2	21	GAPDH	Glyceraldehyde-3-phosphate dehydrogenase	yes	yes	5	0.01768	59.574	By matching	By matching	By MS/MS	By matching		By matching	1	1	1	1		1	20955000	5719900	3658600	4556600	5434100	0	1585500
GKVVSETNDTKVLRH	15	1681.91	P05783	P05783	416	430	KRT18	Keratin, type I cytoskeletal 18	yes	yes	4	0.018285	70.26	By MS/MS		By matching	By matching	By MS/MS	By matching	1		1	1	1	1	12675000	4900400	0	3267800	1591300	1996900	918910
GKYKEETIEKMQE	13	1611.78	P61254	P61254	133	145	RPL26	60S ribosomal protein L26	yes	yes	3	4.0253e-17	187.47	By MS/MS	By MS/MS		By MS/MS	By MS/MS		1	1		1	1		39123000	0	21269000	0	8281700	9572800	0
GLAKDDQLKVHGF	13	1426.76	P41567	P41567	101	113	EIF1	Eukaryotic translation initiation factor 1	yes	yes	2;3;4	1.2774e-06	175.21	By MS/MS	By MS/MS	By MS/MS	By MS/MS	By MS/MS	By MS/MS	3	3	3	3	3	3	1460800000	226370000	206760000	227110000	281450000	279270000	239810000
GLARDAPRKQPGGQSSTASAGPPS	24	2292.16	Q9H3Y8	Q9H3Y8	91	114	PPDPF	Pancreatic progenitor cell differentiation and proliferation factor	yes	yes	3;4	5.7684e-05	104.86	By MS/MS	By MS/MS	By MS/MS	By matching	By MS/MS	By MS/MS	2	2	2	2	2	2	90307000	23149000	26161000	17013000	7047600	12276000	4660100
GLDKREGEKNILVF	14	1616.89	P11021	P11021	210	223	HSPA5	78 kDa glucose-regulated protein	yes	yes	3	0.031745	64.675		By MS/MS						1					14072000	0	14072000	0	0	0	0
GLEDEQKMLTESGD	14	1550.68	A0A096LP55;P07919	A0A096LP55	2	15	UQCRHL;UQCRH	Cytochrome b-c1 complex subunit 6;Cytochrome b-c1 complex subunit 6, mitochondrial	yes	no	2	3.2085e-59	248.42	By MS/MS					By MS/MS	1					1	5387700	3963100	0	0	0	0	1424600
GLEDGEPQQK	10	1099.51	Q9BQ52	Q9BQ52	802	811	ELAC2	Zinc phosphodiesterase ELAC protein 2	yes	yes	2	1.9023e-05	158.07	By matching	By matching	By matching	By MS/MS	By MS/MS	By MS/MS	1	1	1	1	1	1	29967000	3198300	3413200	1780500	7731000	8857800	4985900
GLGASRPRVAVR	12	1237.74	CON__Q3KNV1;CON__P08729;P08729	CON__Q3KNV1	41	52	KRT7	Keratin, type II cytoskeletal 7	yes	no	4	0.015469	80.245	By matching	By MS/MS	By MS/MS	By matching	By matching	By matching	1	1	1	1	1	1	76794000	24416000	22174000	20680000	4520400	3604000	1399900		+
GLKSGLKKQELLEALTKH	18	1992.17	P12956	P12956	589	606	XRCC6	X-ray repair cross-complementing protein 6	yes	yes	4;5	2.045e-30	205.88	By MS/MS	By MS/MS	By MS/MS			By MS/MS	2	3	3			1	103130000	27840000	35158000	38052000	0	0	2078200
GLKSGLKKQELLEALTKHFQD	21	2382.33	P12956	P12956	589	609	XRCC6	X-ray repair cross-complementing protein 6	yes	yes	3;4;5	1.716e-139	292.64	By MS/MS	By MS/MS	By MS/MS	By MS/MS	By MS/MS	By MS/MS	3	3	3	2	2	2	336540000	100790000	102250000	62431000	26949000	20111000	24014000
GLKSIIGMGTGAGAY	15	1394.72	Q92597	Q92597	130	144	NDRG1	Protein NDRG1	yes	yes	2	5.8693e-07	172.13			By MS/MS						1				4380200	0	0	4380200	0	0	0
GLKSLVSKGTLVQTKGTG	18	1773.04	P16403;P16402;P16401;P10412	P16403	83	100	HIST1H1C;HIST1H1D;HIST1H1B;HIST1H1E	Histone H1.2;Histone H1.3;Histone H1.5;Histone H1.4	no	no	3	0.0087224	78.987	By matching	By MS/MS					1	1					6859800	2605100	4254700	0	0	0	0
GLKSLVSKGTLVQTKGTGASGSF	23	2222.23	P16403;P16402;P16401;P10412	P16403	83	105	HIST1H1C;HIST1H1D;HIST1H1B;HIST1H1E	Histone H1.2;Histone H1.3;Histone H1.5;Histone H1.4	no	no	2;3;4	1.681e-188	318.1	By MS/MS	By MS/MS	By MS/MS	By MS/MS	By MS/MS	By MS/MS	3	4	5	1	2	3	1444600000	291260000	660970000	424850000	14807000	31886000	20813000
GLLSNNNQALR	11	1198.64	Q13283	Q13283	96	106	G3BP1	Ras GTPase-activating protein-binding protein 1	yes	yes	2	0.016177	93.166	By MS/MS	By matching				By matching	1	1				1	3999600	1603400	1376200	0	0	0	1020000
GLLSSSSQSLPQLRPSLPA	19	1937.06		REV__O60269					yes	yes	2	0.003748	91.245	By MS/MS	By MS/MS	By MS/MS	By MS/MS	By MS/MS	By MS/MS	2	2	2	2	2	2	650970000	68149000	105130000	74666000	152610000	85984000	164420000	+
GLNKGYRMVVNEGSDGGQSVYHV	23	2465.18	P49773	P49773	89	111	HINT1	Histidine triad nucleotide-binding protein 1	yes	yes	4	0.0032505	77.959				By MS/MS						1			3078600	0	0	0	3078600	0	0
GLPPPPAEPEPEPEPEPEP	19	2003.94	Q9NP92	Q9NP92	117	135	MRPS30	28S ribosomal protein S30, mitochondrial	yes	yes	2	9.9928e-11	172.8		By MS/MS	By MS/MS	By MS/MS				1	1	1			6362700	0	2094600	0	4268100	0	0
GLPPPPAEPEPEPEPEPEPAL	21	2188.06	Q9NP92	Q9NP92	117	137	MRPS30	28S ribosomal protein S30, mitochondrial	yes	yes	2	4.0119e-06	110.08	By MS/MS			By MS/MS			1			1			0	0	0	0	0	0	0
GLPPPPAEPEPEPEPEPEPALD	22	2303.08	Q9NP92	Q9NP92	117	138	MRPS30	28S ribosomal protein S30, mitochondrial	yes	yes	2;3	7.2715e-54	220.66	By MS/MS	By MS/MS	By MS/MS	By MS/MS	By MS/MS	By MS/MS	2	3	2	3	3	2	184180000	14612000	18200000	20143000	70320000	28508000	32395000
GLPPPPAEPEPEPEPEPEPALDL	23	2416.17	Q9NP92	Q9NP92	117	139	MRPS30	28S ribosomal protein S30, mitochondrial	yes	yes	3	0.0064851	64.723				By MS/MS						1			17375000	0	0	0	17375000	0	0
GLPPSGSWQDLKDHM	15	1666.78	Q07955;Q13242	Q07955	127	141	SRSF1;SRSF9	Serine/arginine-rich splicing factor 1;Serine/arginine-rich splicing factor 9	no	no	3	0.02305	67.102			By matching	By MS/MS					1	1			2668500	0	0	538070	2130400	0	0
GLPPSGSWQDLKDHMREA	18	2022.96	Q07955;Q13242	Q07955	127	144	SRSF1;SRSF9	Serine/arginine-rich splicing factor 1;Serine/arginine-rich splicing factor 9	no	no	4	0.00055381	76.378				By MS/MS		By matching				1		1	3454400	0	0	0	2810300	0	644100
GLPRLPEEW	9	1095.57	P04792	P04792	34	42	HSPB1	Heat shock protein beta-1	yes	yes	2	1.6782e-10	183.74	By matching	By matching		By MS/MS	By MS/MS	By MS/MS	1	1		2	1	1	47163000	1621500	1449100	0	36735000	4207100	3150200
GLPRLPEEWSQ	11	1310.66	P04792	P04792	34	44	HSPB1	Heat shock protein beta-1	yes	yes	2	0.01481	94.692	By matching			By matching		By MS/MS	1			1		1	12819000	7027800	0	0	2234300	0	3556800
GLPSFKPGFAEQSL	14	1476.76	Q96G74	Q96G74	351	364	OTUD5	OTU domain-containing protein 5	yes	yes	2	0.00077802	108.53				By MS/MS						1			3142300	0	0	0	3142300	0	0
GLQMGTNRGASQAGMTGYGMPRQIL	25	2594.25	P37802	P37802	175	199	TAGLN2	Transgelin-2	yes	yes	3	4.2184e-32	137.24	By MS/MS	By MS/MS		By MS/MS	By MS/MS	By MS/MS	1	1		1	1	1	58950000	9770500	20714000	0	10808000	6544500	11114000
GLRVRGQHTKTTGRRGRTVGVSKKK	25	2762.63	P62269	P62269	128	152	RPS18	40S ribosomal protein S18	yes	yes	6	0.0072427	66.3	By MS/MS	By matching	By MS/MS				1	1	1				287210000	82781000	82957000	121470000	0	0	0
GLTAPPGSKEAEVQAKQQA	19	1908.99	O75368	O75368	96	114	SH3BGRL	SH3 domain-binding glutamic acid-rich-like protein	yes	yes	3	0.005774	84.14	By MS/MS	By MS/MS	By MS/MS	By matching	By MS/MS	By matching	1	1	1	1	1	1	49210000	9270600	11008000	12088000	6867600	7046900	2929700
GMDEELERDEK	11	1349.58	P11177	P11177	42	52	PDHB	Pyruvate dehydrogenase E1 component subunit beta, mitochondrial	yes	yes	2;3	1.1147e-06	164.97	By MS/MS	By matching	By matching	By MS/MS	By MS/MS	By matching	2	1	2	2	2	1	108990000	19658000	12982000	13234000	22606000	29857000	10652000
GMDELSEEDK	10	1151.47	P06576	P06576	442	451	ATP5B	ATP synthase subunit beta, mitochondrial	yes	yes	2	0.001564	133.57			By matching	By MS/MS	By MS/MS	By matching			1	1	1	1	24549000	0	0	593960	7481600	10253000	6220600
GMGQKDSYVGD	11	1155.49	P60709;P63261;P63267;P68133;P68032;P62736	P60709	46	56	ACTB;ACTG1;ACTG2;ACTA1;ACTC1;ACTA2	Actin, cytoplasmic 1;Actin, cytoplasmic 1, N-terminally processed;Actin, cytoplasmic 2;Actin, cytoplasmic 2, N-terminally processed;Actin, gamma-enteric smooth muscle;Actin, alpha skeletal muscle;Actin, alpha cardiac muscle 1;Actin, aortic smooth muscle	no	no	2	0.042494	70.816	By MS/MS	By matching	By matching		By matching	By matching	1	1	1		1	1	11235000	2921900	2871400	1972900	0	2092300	1376200
GMGQKDSYVGDEA	13	1355.57	P60709;P63261;P63267;P68133;P68032;P62736	P60709	46	58	ACTB;ACTG1;ACTG2;ACTA1;ACTC1;ACTA2	Actin, cytoplasmic 1;Actin, cytoplasmic 1, N-terminally processed;Actin, cytoplasmic 2;Actin, cytoplasmic 2, N-terminally processed;Actin, gamma-enteric smooth muscle;Actin, alpha skeletal muscle;Actin, alpha cardiac muscle 1;Actin, aortic smooth muscle	no	no	2	0.00071844	121.41	By MS/MS	By MS/MS	By MS/MS	By matching	By MS/MS	By MS/MS	1	1	1	1	1	1	49058000	10187000	12809000	8806500	7218100	6851000	3186200
GMGQKDSYVGDEAQSKRGILTL	22	2352.17	P60709;P63261;P63267;P68133;P68032;P62736	P60709	46	67	ACTB;ACTG1;ACTG2;ACTA1;ACTC1;ACTA2	Actin, cytoplasmic 1;Actin, cytoplasmic 1, N-terminally processed;Actin, cytoplasmic 2;Actin, cytoplasmic 2, N-terminally processed;Actin, gamma-enteric smooth muscle;Actin, alpha skeletal muscle;Actin, alpha cardiac muscle 1;Actin, aortic smooth muscle	no	no	3;4	0.0001421	107.08			By MS/MS	By MS/MS	By MS/MS	By MS/MS			2	2	1	2	37553000	0	0	13120000	7880100	4248300	12305000
GMSSSLNQQGAHSAL	15	1486.68	P43243	P43243	59	73	MATR3	Matrin-3	yes	yes	2	0.026629	63.091			By matching	By MS/MS	By MS/MS	By matching			1	1	1	1	11019000	0	0	2903800	4613700	1636600	1864900
GMTGYGMPRQIL	12	1322.65	P37802	P37802	188	199	TAGLN2	Transgelin-2	yes	yes	2	2.6696e-16	196.88	By MS/MS	By MS/MS	By MS/MS	By MS/MS	By MS/MS	By MS/MS	1	1	1	1	1	1	99772000	24204000	16150000	7523200	17234000	15265000	19395000
GMTPSKGVLFY	11	1198.61	P55072	P55072	507	517	VCP	Transitional endoplasmic reticulum ATPase	yes	yes	2	0.012357	97.431		By MS/MS		By MS/MS	By MS/MS	By MS/MS		1		1	1	1	13509000	0	0	0	4812400	3501600	5195300
GNFGGSRNMGGP	12	1149.5	P22626	P22626	319	330	HNRNPA2B1	Heterogeneous nuclear ribonucleoproteins A2/B1	yes	yes	2	0.01415	82.261	By MS/MS	By MS/MS	By matching	By MS/MS	By MS/MS	By matching	1	1	1	1	1	1	21693000	3861400	5511100	4255700	3933400	2465900	1665400
GNKYLTAEAF	10	1112.55	Q16658	Q16658	20	29	FSCN1	Fascin	yes	yes	2	2.008e-14	191.78			By MS/MS	By MS/MS	By MS/MS	By MS/MS			1	1	1	1	46035000	0	0	21288000	13135000	8115700	3497200
GNKYLTAEAFGFKV	14	1543.8	Q16658	Q16658	20	33	FSCN1	Fascin	yes	yes	3	0.0017293	87.863				By MS/MS						1			0	0	0	0	0	0	0
GNLPFNTV	8	860.439	Q15056	Q15056	47	54	EIF4H	Eukaryotic translation initiation factor 4H	yes	yes	1	0.014598	147.16				By MS/MS	By MS/MS	By matching				1	1	1	18972000	0	0	0	7182200	4722900	7067100
GNLPPDIRTKDIEDVFYKY	19	2282.16	Q07955	Q07955	21	39	SRSF1	Serine/arginine-rich splicing factor 1	yes	yes	3;4	0.01276	68.129				By MS/MS	By MS/MS	By MS/MS				2	3	3	37228000	0	0	0	18320000	11483000	7425300
GNPGSQGYGQASQS	14	1336.56	Q92804	Q92804	21	34	TAF15	TATA-binding protein-associated factor 2N	yes	yes	2	0.020137	71.03	By matching	By matching		By MS/MS	By MS/MS	By matching	1	1		1	1	1	7365800	1491200	1432700	0	1668100	1574500	1199300
GNVAGDSKNDPPMEAAG	17	1628.71	Q5VTE0;P68104	Q5VTE0	323	339	EEF1A1P5;EEF1A1	Putative elongation factor 1-alpha-like 3;Elongation factor 1-alpha 1	yes	no	2	0.0094979	78.324	By MS/MS	By MS/MS	By MS/MS	By matching	By MS/MS	By matching	1	1	1	1	1	1	20795000	3377200	3885500	3915900	3769800	3439800	2406900
GNVAGDSKNDPPMEAAGF	18	1775.78	Q5VTE0;P68104	Q5VTE0	323	340	EEF1A1P5;EEF1A1	Putative elongation factor 1-alpha-like 3;Elongation factor 1-alpha 1	yes	no	2	8.0845e-16	179.46		By MS/MS		By MS/MS				1		1			3034200	0	0	0	3034200	0	0
GNYGPGGSGGSGGYGGR	17	1455.61	P22626	P22626	334	350	HNRNPA2B1	Heterogeneous nuclear ribonucleoproteins A2/B1	yes	yes	2	0.002939	120.87	By MS/MS	By MS/MS	By MS/MS	By matching	By matching	By matching	1	1	1	1	1	1	16627000	2973200	5978900	3085300	2101500	1510400	977410
GNYGPGGSGGSGGYGGRSRY	20	1861.81	P22626	P22626	334	353	HNRNPA2B1	Heterogeneous nuclear ribonucleoproteins A2/B1	yes	yes	3	0.013114	61.477	By matching	By MS/MS	By MS/MS	By matching	By MS/MS		1	1	1	1	1		35213000	9731600	10974000	6138100	3760700	4609000	0
GPAASAEEPKPVE	13	1280.62	P80723	P80723	201	213	BASP1	Brain acid soluble protein 1	yes	yes	2	0.00033596	160.77	By MS/MS	By MS/MS	By MS/MS	By matching		By matching	1	1	1	1		1	22613000	4427300	5600400	3850900	5072600	0	3661900
GPAVFPVAPTSSKQH	15	1521.79	Q14157	Q14157	927	941	UBAP2L	Ubiquitin-associated protein 2-like	yes	yes	3	0.0020823	130.07	By MS/MS	By MS/MS	By MS/MS	By MS/MS	By MS/MS	By MS/MS	1	2	1	1	1	1	168000000	33110000	17017000	29243000	34073000	24668000	29889000
GPAVFPVAPTSSKQHGVNV	19	1891	Q14157	Q14157	927	945	UBAP2L	Ubiquitin-associated protein 2-like	yes	yes	3	0.0011417	111.33	By MS/MS			By MS/MS	By MS/MS	By MS/MS	1			1	1	1	61437000	22893000	0	0	6348300	4090100	28106000
GPAVFPVAPTSSKQHGVNVSV	21	2077.1	Q14157	Q14157	927	947	UBAP2L	Ubiquitin-associated protein 2-like	yes	yes	3	0.0016803	95.48			By MS/MS	By MS/MS	By MS/MS	By MS/MS			1	1	1	1	46663000	0	0	8525000	18814000	1875000	17449000
GPAVFPVAPTSSKQHGVNVSVN	22	2191.14	Q14157	Q14157	927	948	UBAP2L	Ubiquitin-associated protein 2-like	yes	yes	3	0.0057929	69.765				By MS/MS		By MS/MS				1		1	5413000	0	0	0	2860500	0	2552500
GPAVFPVAPTSSKQHGVNVSVNA	23	2262.18	Q14157	Q14157	927	949	UBAP2L	Ubiquitin-associated protein 2-like	yes	yes	3	0.0036525	74.703	By MS/MS		By matching	By matching		By MS/MS	1		1	1		1	17644000	5920600	0	2350300	1039200	0	8333800
GPEAAKSDETAAK	13	1273.62	P04792	P04792	193	205	HSPB1	Heat shock protein beta-1	yes	yes	2	0.034071	66.595	By matching		By MS/MS				1		1				633440	171500	0	461940	0	0	0
GPEETLPGQDS	11	1128.49	Q9H078	Q9H078	93	103	CLPB	Caseinolytic peptidase B protein homolog	yes	yes	2	0.0012127	132.38	By matching	By matching	By matching	By matching	By matching	By MS/MS	1	1	1	1	1	1	58224000	9965400	6379600	5460400	13649000	12243000	10527000
GPGFPVCPPGGIQEVTVNQS	20	2038.98	CON__P13647;CON__Q5XQN5;P13647;CON__P48668;CON__P04259;CON__P02538;P48668;P04259;P02538	CON__P13647	129	148	KRT5;KRT6C;KRT6B;KRT6A	Keratin, type II cytoskeletal 5;Keratin, type II cytoskeletal 6C;Keratin, type II cytoskeletal 6B;Keratin, type II cytoskeletal 6A	yes	no	2	0.03472	63.473			By MS/MS						1				0	0	0	0	0	0	0		+
GPGGSGGSGGYGGR	14	1121.48	P22626	P22626	337	350	HNRNPA2B1	Heterogeneous nuclear ribonucleoproteins A2/B1	yes	yes	2	0.00081867	118.4		By MS/MS	By matching	By MS/MS	By MS/MS			1	1	1	1		21002000	0	6929600	11847000	1119600	1105000	0
GPGGSGGSGGYGGRS	15	1208.52	P22626	P22626	337	351	HNRNPA2B1	Heterogeneous nuclear ribonucleoproteins A2/B1	yes	yes	2	0.0020363	137.17	By MS/MS	By MS/MS	By MS/MS	By matching			1	1	1	1			6543300	1045000	1931800	2949000	617560	0	0
GPGGSGGSGGYGGRSRY	17	1527.68	P22626	P22626	337	353	HNRNPA2B1	Heterogeneous nuclear ribonucleoproteins A2/B1	yes	yes	3	0.0037105	96.247	By MS/MS	By MS/MS	By MS/MS	By matching	By matching	By matching	1	1	2	1	1	2	65325000	16218000	17749000	21740000	3481800	3586000	2549900
GPGKPPPPPPPP	12	1133.62	A0JLT2	A0JLT2	24	35	MED19	Mediator of RNA polymerase II transcription subunit 19	yes	yes	2	0.0036385	101.54	By MS/MS	By matching	By matching	By matching			1	1	1	1			11169000	2356100	3403800	3541400	1868000	0	0
GPGSRISSSSF	11	1080.52	CON__P05787;P05787	CON__P05787	28	38	KRT8	Keratin, type II cytoskeletal 8	yes	no	2	0.062502	64.04	By matching	By MS/MS	By matching				1	1	1				11557000	2186900	896240	8473800	0	0	0		+
GPGTASRPSS	10	915.441	P08670	P08670	17	26	VIM	Vimentin	yes	yes	2	0.0019564	130.75			By MS/MS						1				3345800	0	0	3345800	0	0	0
GPGTASRPSSS	11	1002.47	P08670	P08670	17	27	VIM	Vimentin	yes	yes	2	0.0021297	114.5		By MS/MS	By MS/MS					1	1				2242700	0	0	2242700	0	0	0
GPGTASRPSSSRSY	14	1408.67	P08670	P08670	17	30	VIM	Vimentin	yes	yes	3	0.00063507	113.24	By MS/MS	By MS/MS	By MS/MS	By MS/MS	By MS/MS	By MS/MS	1	1	1	1	1	1	117790000	25553000	42077000	31389000	5178200	9602900	3987700
GPGTASRPSSSRSYVTT	17	1709.83	P08670	P08670	17	33	VIM	Vimentin	yes	yes	3	0.003527	97.417					By MS/MS	By matching					1	1	7328700	0	0	0	0	5670400	1658300
GPGTASRPSSSRSYVTTSTRTY	22	2318.13	P08670	P08670	17	38	VIM	Vimentin	yes	yes	4	3.0376e-06	124.08	By matching	By MS/MS	By MS/MS	By MS/MS	By MS/MS	By MS/MS	1	1	1	1	1	1	306720000	77590000	90847000	63326000	26725000	35698000	12534000
GPHVPELEML	10	1120.56	P51948	P51948	257	266	MNAT1	CDK-activating kinase assembly factor MAT1	yes	yes	2	0.028486	95.62				By MS/MS		By matching				1		1	5362000	0	0	0	4929000	0	433010
GPIITVHPKEIRTFF	15	1753.99	Q9Y2E5	Q9Y2E5	989	1003	MAN2B2	Epididymis-specific alpha-mannosidase	yes	yes	3;4	0.0019487	113.72	By MS/MS		By matching	By MS/MS	By matching	By MS/MS	2		1	2	1	2	37900000	20976000	0	761880	5580900	2100100	8480700
GPKGFGRGGAESHTFK	16	1631.82	K4DIB9;H3BRQ4;P50238	K4DIB9	31	46	CRIP1	Cysteine-rich protein 1	yes	no	4;5	0.0075183	82.725	By matching	By MS/MS	By MS/MS	By matching			2	2	2	1			66424000	21775000	19151000	24950000	547570	0	0
GPLKKDRIAKEEGA	14	1510.85	P39023	P39023	390	403	RPL3	60S ribosomal protein L3	yes	yes	3;4	0.00082415	150.34	By MS/MS	By MS/MS	By MS/MS	By MS/MS	By MS/MS	By matching	2	2	2	2	2	2	555390000	149860000	142870000	109960000	54473000	61666000	36564000
GPLRTVWI	8	940.549	Q16629	Q16629	35	42	SRSF7	Serine/arginine-rich splicing factor 7	yes	yes	2	0.0016486	116.88		By MS/MS		By MS/MS	By MS/MS			1		1	1		4274100	0	0	0	0	4274100	0
GPLRTVWIARNPPGFA	16	1750.96	Q16629	Q16629	35	50	SRSF7	Serine/arginine-rich splicing factor 7	yes	yes	3	0.0040877	96.673	By matching			By MS/MS	By MS/MS	By MS/MS	1			1	1	1	18249000	2480500	0	0	4147900	5768900	5851800
GPMKGGNFGGRSS	13	1250.58	P09651;Q32P51	P09651	326	338	HNRNPA1;HNRNPA1L2	Heterogeneous nuclear ribonucleoprotein A1;Heterogeneous nuclear ribonucleoprotein A1, N-terminally processed;Heterogeneous nuclear ribonucleoprotein A1-like 2	yes	no	3	0.034801	66.215	By matching	By MS/MS	By matching	By matching		By matching	1	1	1	1		1	23418000	6724300	9392800	4945900	1591500	0	763120
GPMKGGNFGGRSSGP	15	1404.66	P09651;Q32P51	P09651	326	340	HNRNPA1;HNRNPA1L2	Heterogeneous nuclear ribonucleoprotein A1;Heterogeneous nuclear ribonucleoprotein A1, N-terminally processed;Heterogeneous nuclear ribonucleoprotein A1-like 2	yes	no	2;3	0.0036881	90.476	By MS/MS	By MS/MS	By MS/MS	By matching	By matching		2	2	2	1	1		118750000	31165000	48786000	21647000	8694700	8453900	0
GPMKGGNFGGRSSGPY	16	1567.72	P09651;Q32P51	P09651	326	341	HNRNPA1;HNRNPA1L2	Heterogeneous nuclear ribonucleoprotein A1;Heterogeneous nuclear ribonucleoprotein A1, N-terminally processed;Heterogeneous nuclear ribonucleoprotein A1-like 2	yes	no	3	0.0050101	87.519	By MS/MS		By MS/MS			By matching	1		1			1	33716000	10969000	0	20789000	0	0	1957400
GPMKGGNFGGRSSGPYGGGGQ	21	1923.86	P09651;Q32P51	P09651	326	346	HNRNPA1;HNRNPA1L2	Heterogeneous nuclear ribonucleoprotein A1;Heterogeneous nuclear ribonucleoprotein A1, N-terminally processed;Heterogeneous nuclear ribonucleoprotein A1-like 2	yes	no	3	0.0085879	63.488	By MS/MS	By matching	By MS/MS				1	1	1				25575000	6908100	9018000	9648800	0	0	0
GPMKGGNFGGRSSGPYGGGGQY	22	2086.93	P09651;Q32P51	P09651	326	347	HNRNPA1;HNRNPA1L2	Heterogeneous nuclear ribonucleoprotein A1;Heterogeneous nuclear ribonucleoprotein A1, N-terminally processed;Heterogeneous nuclear ribonucleoprotein A1-like 2	yes	no	3	2.6496e-14	153.04	By MS/MS	By MS/MS	By MS/MS	By MS/MS	By matching		1	1	1	1	1		31146000	9740100	15136000	301020	4372300	1597300	0
GPMKGGNFGGRSSGPYGGGGQYF	23	2234	P09651;Q32P51	P09651	326	348	HNRNPA1;HNRNPA1L2	Heterogeneous nuclear ribonucleoprotein A1;Heterogeneous nuclear ribonucleoprotein A1, N-terminally processed;Heterogeneous nuclear ribonucleoprotein A1-like 2	yes	no	3	1.9953e-33	144.92	By MS/MS	By MS/MS	By MS/MS	By MS/MS		By MS/MS	1	3	2	1		1	66120000	4484100	46944000	5340500	3123700	0	6227700
GPMKSGGGGGGGGSSW	16	1334.57	Q13151	Q13151	266	281	HNRNPA0	Heterogeneous nuclear ribonucleoprotein A0	yes	yes	2	0.0042011	110.9		By MS/MS	By MS/MS					1	1				11578000	0	8902600	2675800	0	0	0
GPMKSGGGGGGGGSSWGGRSNSGPY	25	2209.96	Q13151	Q13151	266	290	HNRNPA0	Heterogeneous nuclear ribonucleoprotein A0	yes	yes	3	2.4653e-08	117.51	By MS/MS	By MS/MS	By MS/MS	By matching	By matching		1	1	1	1	1		38235000	9734700	11666000	8718300	4180600	3935700	0
GPMKSGNF	8	836.385	P22626	P22626	314	321	HNRNPA2B1	Heterogeneous nuclear ribonucleoproteins A2/B1	yes	yes	2	0.026818	130.27	By matching	By MS/MS	By MS/MS	By matching	By matching	By matching	1	1	1	1	1	1	83196000	23800000	30350000	22396000	2641100	2629200	1380300
GPMKSGNFGGS	11	1037.46	P22626	P22626	314	324	HNRNPA2B1	Heterogeneous nuclear ribonucleoproteins A2/B1	yes	yes	2	2.1438e-16	192.64	By MS/MS	By MS/MS	By MS/MS	By MS/MS	By MS/MS	By MS/MS	1	1	1	1	1	1	286330000	66486000	88901000	68542000	25769000	23844000	12790000
GPMKSGNFGGSR	12	1193.56	P22626	P22626	314	325	HNRNPA2B1	Heterogeneous nuclear ribonucleoproteins A2/B1	yes	yes	3	0.0014569	122.46	By MS/MS	By MS/MS	By MS/MS	By MS/MS	By MS/MS	By matching	1	1	1	1	1	1	122390000	32524000	44981000	31674000	5051100	5564800	2597800
GPMKSGNFGGSRNMGGP	17	1649.74	P22626	P22626	314	330	HNRNPA2B1	Heterogeneous nuclear ribonucleoproteins A2/B1	yes	yes	3	0.0030303	102.03	By MS/MS	By MS/MS	By MS/MS	By matching	By matching	By matching	1	1	1	1	1	1	47900000	14657000	15022000	11947000	3077500	1405000	1791900
GPMKSGNFGGSRNMGGPY	18	1812.8	P22626	P22626	314	331	HNRNPA2B1	Heterogeneous nuclear ribonucleoproteins A2/B1	yes	yes	2;3	9.2967e-10	169.62	By MS/MS	By MS/MS	By MS/MS	By MS/MS	By matching	By matching	2	2	2	1	1	1	110580000	8953700	37941000	38603000	16962000	7128000	990030
GPMKSGNFGGSRNMGGPYGGGN	22	2097.91	P22626	P22626	314	335	HNRNPA2B1	Heterogeneous nuclear ribonucleoproteins A2/B1	yes	yes	3	0.00070021	98.703	By MS/MS	By MS/MS	By MS/MS				1	1	1				17996000	3771900	3007800	11217000	0	0	0
GPPGTGKTL	9	826.455	P62191;P17980;O75449;Q8IYT4;Q96TA2;Q13608;O43933;Q5T2N8;Q9NVI7;Q5T9A4;Q6PIW4;Q6PL18;Q9ULI0;P35998;P62195;P62333;Q9Y4W6;P55072	P62191	226	234	PSMC1;PSMC3;KATNA1;KATNAL2;YME1L1;PEX6;PEX1;ATAD3C;ATAD3A;ATAD3B;FIGNL1;ATAD2;ATAD2B;PSMC2;PSMC5;PSMC6;AFG3L2;VCP	26S protease regulatory subunit 4;26S protease regulatory subunit 6A;Katanin p60 ATPase-containing subunit A1;Katanin p60 ATPase-containing subunit A-like 2;ATP-dependent zinc metalloprotease YME1L1;Peroxisome assembly factor 2;Peroxisome biogenesis factor 1;ATPase family AAA domain-containing protein 3C;ATPase family AAA domain-containing protein 3A;ATPase family AAA domain-containing protein 3B…	no	no	2	0.011564	120.15	By matching	By MS/MS	By matching	By matching	By MS/MS	By MS/MS	1	1	1	1	1	1	250140000	54269000	43293000	40591000	38965000	55911000	17109000
GPPGTGKTLL	10	939.539	P62191;P17980;O75449;Q8IYT4;Q96TA2;Q13608;O43933;P62195;P62333;Q9Y4W6	P62191	226	235	PSMC1;PSMC3;KATNA1;KATNAL2;YME1L1;PEX6;PEX1;PSMC5;PSMC6;AFG3L2	26S protease regulatory subunit 4;26S protease regulatory subunit 6A;Katanin p60 ATPase-containing subunit A1;Katanin p60 ATPase-containing subunit A-like 2;ATP-dependent zinc metalloprotease YME1L1;Peroxisome assembly factor 2;Peroxisome biogenesis factor 1;26S protease regulatory subunit 8;26S protease regulatory subunit 10B;AFG3-like protein 2	no	no	2	0.0013985	134.77	By MS/MS	By matching	By MS/MS	By matching	By MS/MS	By MS/MS	1	1	3	1	1	2	248400000	50506000	36309000	15220000	76735000	34413000	35213000
GPSASVAPNAW	11	1055.5	P98082	P98082	574	584	DAB2	Disabled homolog 2	yes	yes	2	2.895e-26	196.95		By MS/MS	By matching	By MS/MS	By MS/MS			1	1	1	1		22081000	0	0	180850	20839000	1061400	0
GPSASVAPNAWST	13	1243.58	P98082	P98082	574	586	DAB2	Disabled homolog 2	yes	yes	2	8.5874e-05	140.05				By MS/MS	By MS/MS					1	1		4981100	0	0	0	4981100	0	0
GPSSLDPSQEGPT	13	1270.57	Q13501	Q13501	363	375	SQSTM1	Sequestosome-1	yes	yes	2	9.3976e-11	188.87	By MS/MS			By MS/MS	By MS/MS	By MS/MS	1			1	1	1	15246000	3744700	0	0	5015400	3440100	3046100
GPSWDPFRDWYPHSR	15	1901.86	P04792	P04792	13	27	HSPB1	Heat shock protein beta-1	yes	yes	3;4	0.0020561	102.78				By MS/MS	By MS/MS					2	2		14546000	0	0	0	7307300	7239000	0
GPSWDPFRDWYPHSRL	16	2014.94	P04792	P04792	13	28	HSPB1	Heat shock protein beta-1	yes	yes	4	0.011318	75.463				By MS/MS						1			3514400	0	0	0	3514400	0	0
GPTALLAHEI	10	1020.56	Q99497	Q99497	108	117	PARK7	Protein deglycase DJ-1	yes	yes	2	3.8144e-08	170.66	By matching			By matching	By MS/MS		1			1	1		4493000	906130	0	0	1632300	1954600	0
GPVREGDVLTLLESEREARRLR	22	2550.4	P62857	P62857	48	69	RPS28	40S ribosomal protein S28	yes	yes	5	1.5177e-18	167.22	By MS/MS			By MS/MS	By MS/MS	By MS/MS	1			2	1	1	21609000	1668900	0	0	4908700	4000700	11031000
GPYGGGNYGPGGSGGSGGYGGRSRY	25	2292.99	P22626	P22626	329	353	HNRNPA2B1	Heterogeneous nuclear ribonucleoproteins A2/B1	yes	yes	3	0.0054321	72.316	By matching	By matching	By MS/MS	By matching	By matching		1	1	1	1	1		22011000	1708000	7607000	5503900	3021100	4170700	0
GQEEPGTPPSSP	12	1181.52	P13051	P13051	54	65	UNG	Uracil-DNA glycosylase	yes	yes	2	0.0012269	131.5	By MS/MS	By MS/MS	By MS/MS	By MS/MS	By MS/MS	By MS/MS	1	1	1	1	1	1	31416000	4460600	4357400	4032600	6801300	7347100	4416700
GQFEPSETTAKS	12	1280.59	Q5JTJ3	Q5JTJ3	114	125	COA6	Cytochrome c oxidase assembly factor 6 homolog	yes	yes	2	0.0094574	89.827	By MS/MS	By MS/MS	By matching	By MS/MS	By MS/MS	By matching	1	1	1	1	1	1	13676000	4524000	0	2027400	2065600	3376400	1682900
GQGAGALVHAQ	11	1007.51	Q16527	Q16527	183	193	CSRP2	Cysteine and glycine-rich protein 2	yes	yes	2	0.022377	86.136	By matching	By matching	By matching	By matching	By MS/MS	By MS/MS	1	1	1	1	1	1	73950000	18302000	17279000	12497000	9556900	10636000	5679500
GQGAGALVHSE	11	1024.49	P21291	P21291	183	193	CSRP1	Cysteine and glycine-rich protein 1	yes	yes	2	8.261e-05	142.79	By MS/MS	By MS/MS	By MS/MS	By MS/MS	By MS/MS	By MS/MS	1	1	1	1	1	1	150680000	35735000	31253000	24715000	20905000	25170000	12907000
GQGGAGPVGGQGPRGMGPGTPAGY	24	2081.97	P23246	P23246	668	691	SFPQ	Splicing factor, proline- and glutamine-rich	yes	yes	2	0.0051507	71.344			By MS/MS						1				1714600	0	0	1714600	0	0	0
GQKCSVIRDSL	11	1261.64	P07737;CON__P02584	P07737	68	78	PFN1	Profilin-1	yes	no	3	0.017121	92.112	By MS/MS	By MS/MS	By MS/MS	By matching	By matching	By matching	1	1	1	1	1	1	42260000	8706300	6409900	9868500	3676400	8653600	4945700
GQKPWSQHYHQGYY	14	1777.8	Q00839	Q00839	812	825	HNRNPU	Heterogeneous nuclear ribonucleoprotein U	yes	yes	2;3	0.0016922	134.4	By MS/MS	By MS/MS	By MS/MS	By matching	By matching	By matching	2	1	1	1	1	1	106450000	16856000	55760000	17437000	5865100	6218400	4313800
GQTAYQYPPPPPPPPPSRK	19	2074.06	Q92841	Q92841	711	729	DDX17	Probable ATP-dependent RNA helicase DDX17	yes	yes	3	0.0043754	89.011		By MS/MS	By MS/MS					1	1				8783000	0	2938600	5844400	0	0	0
GQTLGQAQAHSQEQ	14	1481.69	Q96I24	Q96I24	559	572	FUBP3	Far upstream element-binding protein 3	yes	yes	2	4.8116e-205	341.16	By MS/MS	By MS/MS	By MS/MS	By MS/MS	By MS/MS	By MS/MS	1	1	1	1	1	1	198440000	42009000	55176000	34327000	28045000	24927000	13956000
GQVINETSQHHDDLE	15	1720.77	P08670	P08670	452	466	VIM	Vimentin	yes	yes	3	0.0037625	89.992	By MS/MS	By MS/MS	By MS/MS	By MS/MS	By MS/MS	By matching	1	1	1	1	1	1	95688000	22967000	25338000	15819000	11948000	12619000	6997400
GRGGAESHTFK	11	1145.56	K4DIB9;H3BRQ4;P50238	K4DIB9	36	46	CRIP1	Cysteine-rich protein 1	yes	no	3	0.044087	70.195	By matching	By matching	By MS/MS				1	1	1				9098000	1042000	2330800	5725200	0	0	0
GRGREEYEGPN	11	1262.56	P23246	P23246	692	702	SFPQ	Splicing factor, proline- and glutamine-rich	yes	yes	3	0.064193	63.283	By matching	By MS/MS	By matching			By matching	1	1	1			1	35472000	11027000	12817000	7917200	0	0	3711000
GRGREEYEGPNK	12	1390.66	P23246	P23246	692	703	SFPQ	Splicing factor, proline- and glutamine-rich	yes	yes	3	0.0042133	100.04	By MS/MS	By matching	By matching	By matching	By matching	By matching	1	1	1	1	1	1	44385000	10001000	13055000	14813000	2474600	1548900	2491700
GRGREEYEGPNKKP	14	1615.81	P23246	P23246	692	705	SFPQ	Splicing factor, proline- and glutamine-rich	yes	yes	4	0.001981	97.631	By MS/MS	By MS/MS	By MS/MS	By matching	By MS/MS	By MS/MS	1	1	1	1	1	1	66824000	12177000	21864000	14507000	7713100	5473900	5088900
GRGREEYEGPNKKPRF	16	1918.98	P23246	P23246	692	707	SFPQ	Splicing factor, proline- and glutamine-rich	yes	yes	4;5	0.0027586	130.06	By MS/MS	By MS/MS	By MS/MS	By MS/MS	By MS/MS	By MS/MS	2	2	2	2	2	2	976900000	231860000	271710000	330730000	47366000	60459000	34779000
GRIREIELKNR	11	1382.81	Q13242	Q13242	38	48	SRSF9	Serine/arginine-rich splicing factor 9	yes	yes	4	0.0020226	125.97	By MS/MS	By MS/MS	By MS/MS	By matching	By MS/MS	By MS/MS	1	1	1	1	1	1	129970000	26266000	31287000	21756000	16487000	24482000	9695800
GRIREIELKNRHGLVPFAF	19	2251.27	Q13242	Q13242	38	56	SRSF9	Serine/arginine-rich splicing factor 9	yes	yes	4	0.02816	57.525	By matching			By matching	By MS/MS	By matching	1			1	1	1	32106000	5044100	0	0	7640800	5915800	13505000
GRLPGPEETLPGQDS	15	1551.75	Q9H078	Q9H078	89	103	CLPB	Caseinolytic peptidase B protein homolog	yes	yes	2	0.0019935	109.16		By matching		By MS/MS	By MS/MS	By MS/MS		1		1	1	1	22655000	0	1313200	0	8694900	4670200	7977100
GRMHAPGKGLSQ	12	1237.63	P62277	P62277	2	13	RPS13	40S ribosomal protein S13	yes	yes	3	0.0089612	90.793	By MS/MS	By MS/MS	By MS/MS	By MS/MS	By matching	By MS/MS	1	1	1	1	1	1	124420000	39938000	39266000	18949000	11037000	9419500	5810600
GRMHAPGKGLSQS	13	1324.67	P62277	P62277	2	14	RPS13	40S ribosomal protein S13	yes	yes	3	0.0055666	92.039	By MS/MS	By MS/MS	By MS/MS	By matching	By MS/MS	By matching	1	1	1	1	1	1	271260000	87019000	88199000	39761000	22264000	21615000	12405000
GRMHAPGKGLSQSALPY	17	1768.9	P62277	P62277	2	18	RPS13	40S ribosomal protein S13	yes	yes	2;3;4	0.00010782	147.71	By MS/MS	By MS/MS	By MS/MS	By MS/MS	By MS/MS	By matching	3	3	3	2	2	2	1138800000	369070000	302780000	252290000	121390000	39493000	53821000
GRMHAPGKGLSQSALPYR	18	1925.01	P62277	P62277	2	19	RPS13	40S ribosomal protein S13	yes	yes	4	0.015685	68.41	By MS/MS	By matching	By matching			By matching	1	1	1			1	10745000	2673000	1312900	3691400	0	0	3067800
GRMHAPGKGLSQSALPYRR	19	2081.11	P62277	P62277	2	20	RPS13	40S ribosomal protein S13	yes	yes	4;5	0.00080129	120.39	By MS/MS	By MS/MS	By MS/MS	By MS/MS	By MS/MS	By MS/MS	1	1	1	2	2	2	187040000	32401000	40949000	25326000	24319000	40164000	23879000
GRNIIHGSDSVESA	14	1440.7	P15531	P15531	113	126	NME1	Nucleoside diphosphate kinase A	yes	yes	3	0.026995	67.275	By MS/MS	By matching	By matching	By matching	By MS/MS	By matching	1	1	1	1	1	1	42971000	7483300	10568000	6107300	6386000	6896100	5530300
GRNIIHGSDSVESAEKEIGLW	21	2296.14	P15531	P15531	113	133	NME1	Nucleoside diphosphate kinase A	yes	yes	4	0.00022865	106.73				By MS/MS						1			8425700	0	0	0	8425700	0	0
GRNIIHGSDSVKSAEKEISLW	21	2325.21	P22392	P22392	113	133	NME2	Nucleoside diphosphate kinase B	yes	yes	4	9.2816e-19	175.32				By MS/MS	By MS/MS					1	1		8250400	0	0	0	7964700	285710	0
GRNSSYVHGGVDASGKPQEAVY	22	2277.08	Q9UN86	Q9UN86	35	56	G3BP2	Ras GTPase-activating protein-binding protein 2	yes	yes	4	0.0079352	62.684	By matching	By matching	By MS/MS				1	1	1				24442000	7250600	9299500	7891700	0	0	0
GRPPDSHHSRRGPPPRRY	18	2124.09	Q01130	Q01130	93	110	SRSF2	Serine/arginine-rich splicing factor 2	yes	yes	6	0.0095771	76.85	By MS/MS	By matching					1	1					8636900	4115500	4521400	0	0	0	0
GRQIEIQFA	9	1060.57	O75494;Q8WXF0	O75494	78	86	SRSF10;SRSF12	Serine/arginine-rich splicing factor 10;Serine/arginine-rich splicing factor 12	yes	no	2	0.040088	101.33			By MS/MS						1				0	0	0	0	0	0	0
GRRYASGSSASLGGPESAVA	20	1878.92	Q15149	Q15149	4665	4684	PLEC	Plectin	yes	yes	3	0.0059674	76.713	By MS/MS	By MS/MS	By MS/MS	By MS/MS	By MS/MS	By MS/MS	1	1	1	1	1	1	237930000	44156000	97634000	54461000	16603000	14001000	11079000
GRVAPRSGLAAKH	13	1318.76	P33316	P33316	168	180	DUT	Deoxyuridine 5-triphosphate nucleotidohydrolase, mitochondrial	yes	yes	4	0.036053	65.563	By matching	By MS/MS				By matching	1	1				1	5803400	1255500	4474600	0	0	0	73292
GRVGDVYIPRDRY	13	1564.81	Q01130	Q01130	38	50	SRSF2	Serine/arginine-rich splicing factor 2	yes	yes	4	0.017583	75.462	By MS/MS	By MS/MS	By matching	By matching	By matching		1	1	1	1	1		24023000	5497300	8200600	3100500	4797100	2428000	0
GRVGDVYIPRDRYTKESRGF	20	2370.22	Q01130	Q01130	38	57	SRSF2	Serine/arginine-rich splicing factor 2	yes	yes	5;6	0.00079413	100.39	By MS/MS	By matching	By matching		By matching	By matching	2	2	2		1	1	39921000	16519000	12836000	6371200	0	1387300	2808600
GRVRTKTVKKAARVIIEKY	19	2215.36	H3BNC9;P08708;A0A0J9YYC4	H3BNC9	451	469	RPS17	40S ribosomal protein S17	yes	no	5	0.03862	53.453	By matching		By MS/MS		By matching		1		1		1		49277000	20729000	0	24698000	0	3850200	0
GRYGGETKVY	10	1128.56	Q16629	Q16629	5	14	SRSF7	Serine/arginine-rich splicing factor 7	yes	yes	3	0.033198	93.096	By matching	By MS/MS	By matching	By matching		By matching	1	1	1	1		1	35073000	7473500	18266000	5967900	2098500	0	1266900
GSALRPSTSRSLY	13	1393.73	P08670	P08670	41	53	VIM	Vimentin	yes	yes	2;3	0.017483	75.589	By MS/MS	By MS/MS	By matching	By matching	By matching	By matching	2	1	1	1	1	1	97487000	24221000	25658000	17562000	11565000	12554000	5927200
GSALRPSTSRSLYASSPGGVYAT	23	2284.14	P08670	P08670	41	63	VIM	Vimentin	yes	yes	3	0.011924	60.747			By matching	By MS/MS	By MS/MS				1	1	1		8267100	0	0	2238800	3890800	2137600	0
GSDEEVDGKADGAEAKPAE	19	1873.82	P35579	P35579	1942	1960	MYH9	Myosin-9	yes	yes	3	0.032879	55.688	By matching	By MS/MS	By matching	By MS/MS	By matching		1	1	1	1	1		14224000	2413200	3520200	4740300	1569100	1981600	0
GSDNLPSSAGSGDKPLSDPAPF	22	2114.98	O43399	O43399	185	206	TPD52L2	Tumor protein D54	yes	yes	2	0.0040174	76.759				By MS/MS						1			3712300	0	0	0	3712300	0	0
GSDQSENVDRGAGSIREAGGAF	22	2178.99	Q9UII2	Q9UII2	26	47	ATPIF1	ATPase inhibitor, mitochondrial	yes	yes	3	4.1825e-05	112.36	By MS/MS	By MS/MS					1	1					13552000	5641300	7910600	0	0	0	0
GSDRRLAELSDYRRLSESQLSF	22	2584.3	Q96PK6	Q96PK6	603	624	RBM14	RNA-binding protein 14	yes	yes	4	0.0065607	67.227	By matching	By matching	By MS/MS				1	1	1				19101000	6399700	11018000	1683200	0	0	0
GSELIQKY	8	936.492	P62191	P62191	252	259	PSMC1	26S protease regulatory subunit 4	yes	yes	2	6.1007e-09	187.63	By MS/MS	By MS/MS		By MS/MS	By MS/MS	By MS/MS	1	1		1	1	1	47779000	1379000	1391000	0	23549000	11471000	9989600
GSGGGSFGDNLVTRSY	16	1572.72	P02545	P02545	631	646	LMNA	Prelamin-A/C;Lamin-A/C	yes	yes	2	0.0040247	117.93				By MS/MS	By MS/MS					1	1		5123200	0	0	0	3043000	2080200	0
GSGRGFGDGYNG	12	1142.47	P22626	P22626	235	246	HNRNPA2B1	Heterogeneous nuclear ribonucleoproteins A2/B1	yes	yes	2	0.038557	66.595	By MS/MS	By matching	By MS/MS	By matching	By matching	By matching	1	1	1	1	1	1	63580000	13438000	20023000	11984000	6861500	7050300	4222900
GSGSKGKGGEIQPVSV	16	1485.78	P61604	P61604	50	65	HSPE1	10 kDa heat shock protein, mitochondrial	yes	yes	2;3	2.6614e-08	177.16	By MS/MS	By MS/MS	By MS/MS	By MS/MS	By MS/MS	By MS/MS	2	2	2	2	2	2	1190000000	238740000	184080000	154410000	217110000	261150000	134530000
GSGSKGKGGEIQPVSVKV	18	1712.94	P61604	P61604	50	67	HSPE1	10 kDa heat shock protein, mitochondrial	yes	yes	3	0.0070163	83.253	By matching	By MS/MS	By matching	By MS/MS	By MS/MS	By MS/MS	1	1	1	1	1	1	87122000	13073000	9401300	8096100	19901000	21899000	14752000
GSLSNLQVTQPTVGMNFKTPRGPV	24	2527.32	H3BNC9;P08708	H3BNC9	561	584	RPS17	40S ribosomal protein S17	yes	no	3	1.1892e-08	124.81	By MS/MS		By MS/MS	By MS/MS	By MS/MS	By MS/MS	1		1	1	1	1	95441000	16220000	0	23108000	16763000	22846000	16503000
GSPYGGGYGSGGGSGGYGSR	20	1735.72	P51991	P51991	357	376	HNRNPA3	Heterogeneous nuclear ribonucleoprotein A3	yes	yes	2	0.028896	54.898	By matching	By matching		By MS/MS	By matching	By matching	1	1		1	1	1	11344000	1788200	2542700	0	2653200	1618200	2741800
GSRNGKTSKKITIAD	15	1574.87	P62937	P62937	146	160	PPIA	Peptidyl-prolyl cis-trans isomerase A;Peptidyl-prolyl cis-trans isomerase A, N-terminally processed	yes	yes	3;4	0.0029262	95.428	By MS/MS	By MS/MS	By MS/MS	By MS/MS	By MS/MS	By MS/MS	2	2	2	2	2	2	221590000	36104000	90732000	69424000	9114800	7552800	8662400
GSSKKVTLSVL	11	1117.67	O00625	O00625	2	12	PIR	Pirin	yes	yes	2	0.0020907	118.67	By matching	By MS/MS		By MS/MS	By MS/MS	By MS/MS	1	1		1	1	1	79434000	550630	46420000	0	22219000	423200	9822000
GSSKLVPVGY	10	1005.55	P24534	P24534	173	182	EEF1B2	Elongation factor 1-beta	yes	yes	2	0.001667	124.08	By MS/MS	By matching	By MS/MS	By MS/MS	By MS/MS	By MS/MS	1	1	1	1	1	1	29981000	0	5164500	10200000	6880100	6281400	1454300
GSSKTDLFYERKKY	14	1720.88	Q7RTV0	Q7RTV0	92	105	PHF5A	PHD finger-like domain-containing protein 5A	yes	yes	4	0.0038552	140.82	By MS/MS	By MS/MS	By MS/MS	By matching	By MS/MS	By MS/MS	1	1	1	1	1	1	98413000	21141000	42224000	23457000	4193800	5090700	2307200
GSSKTDLFYERKKYGFKKR	19	2337.26	Q7RTV0	Q7RTV0	92	110	PHF5A	PHD finger-like domain-containing protein 5A	yes	yes	4;5;6	4.3857e-07	147.56	By MS/MS	By MS/MS	By MS/MS	By MS/MS	By MS/MS	By MS/MS	2	2	2	2	2	3	992470000	227140000	231430000	174990000	115880000	165450000	77576000
GSSSSDEETSKEMEV	15	1600.64	Q14201	Q14201	145	159	BTG3	Protein BTG3	yes	yes	2	0.018687	76.522				By MS/MS	By MS/MS	By matching				1	1	1	10078000	0	0	0	5589800	0	4487800
GSVQAPSYGARPVSSAASVY	20	1952.96	P05783	P05783	17	36	KRT18	Keratin, type I cytoskeletal 18	yes	yes	2	0.019462	58.831		By MS/MS	By MS/MS					1	1				8033100	0	3916300	4116800	0	0	0
GSVTEHPSPSPLLS	14	1406.7	P07910	P07910	106	119	HNRNPC	Heterogeneous nuclear ribonucleoproteins C1/C2	yes	yes	2	0.021914	83.948			By MS/MS						1				1348300	0	0	1348300	0	0	0
GTAKANVGAGKKPKE	15	1454.82	P62847	P62847	119	133	RPS24	40S ribosomal protein S24	yes	yes	3;4	0.0019563	118.47	By MS/MS	By MS/MS	By MS/MS	By MS/MS	By MS/MS	By matching	2	2	2	2	2	2	75844000	13261000	17163000	28258000	3651000	12979000	532120
GTDAEAIYVTRHLFS	15	1678.83	Q8NFH3	Q8NFH3	366	380	NUP43	Nucleoporin Nup43	yes	yes	3	0.0020191	118.13				By MS/MS	By MS/MS					1	1		7860500	0	0	0	3670100	4190400	0
GTGGKSIYGEKF	12	1242.62	P62937	P62937	72	83	PPIA	Peptidyl-prolyl cis-trans isomerase A;Peptidyl-prolyl cis-trans isomerase A, N-terminally processed	yes	yes	2;3	0.0032177	104.04	By MS/MS	By MS/MS	By MS/MS	By matching	By MS/MS	By MS/MS	2	2	2	2	2	2	198570000	18293000	12602000	57773000	37908000	49758000	22235000
GTGGKSIYGEKFEDENFIL	19	2103.02	P62937	P62937	72	90	PPIA	Peptidyl-prolyl cis-trans isomerase A;Peptidyl-prolyl cis-trans isomerase A, N-terminally processed	yes	yes	3	0.0057425	84.249	By MS/MS			By MS/MS	By MS/MS		1			1	1		15558000	2723300	0	0	4785400	8049600	0
GTGGKSIYGEKFEDENFILKH	21	2368.17	P62937	P62937	72	92	PPIA	Peptidyl-prolyl cis-trans isomerase A;Peptidyl-prolyl cis-trans isomerase A, N-terminally processed	yes	yes	4	3.5566e-14	157.3	By MS/MS	By matching		By MS/MS	By MS/MS		1	1		1	1		57806000	28505000	14279000	0	10821000	4200900	0
GTGKTATPQQAQEVHEKL	18	1921.99	P60174	P60174	209	226	TPI1	Triosephosphate isomerase	yes	yes	4	0.043251	54.103	By matching		By MS/MS	By matching	By matching	By matching	1		1	1	1	1	17306000	5244800	0	4273900	3104400	3620600	1062600
GTGWGENGYFRIR	13	1511.73	P53634	P53634	430	442	CTSC	Dipeptidyl peptidase 1;Dipeptidyl peptidase 1 exclusion domain chain;Dipeptidyl peptidase 1 heavy chain;Dipeptidyl peptidase 1 light chain	yes	yes	3	0.011375	83.314				By MS/MS						1			5886100	0	0	0	5886100	0	0
GTKAVTKYTSSK	12	1269.69	Q16778;P62807;Q8N257;Q96A08;A0A2R8Y619;Q93079;P23527;P58876;Q99877;P33778;Q99880	Q16778	115	126	HIST2H2BE;HIST1H2BC;HIST3H2BB;HIST1H2BA;HIST1H2BH;HIST1H2BO;HIST1H2BD;HIST1H2BN;HIST1H2BB;HIST1H2BL	Histone H2B type 2-E;Histone H2B type 1-C/E/F/G/I;Histone H2B type 3-B;Histone H2B type 1-A;Histone H2B type 1-H;Histone H2B type 1-O;Histone H2B type 1-D;Histone H2B type 1-N;Histone H2B type 1-B;Histone H2B type 1-L	no	no	3	0.0082635	92.151	By matching	By MS/MS		By matching	By matching	By matching	1	1		1	1	1	5020800	877360	3034700	0	463350	459680	185640
GTKVVLDD	8	845.449	P61604	P61604	78	85	HSPE1	10 kDa heat shock protein, mitochondrial	yes	yes	2	0.03691	116.73	By matching	By matching	By matching	By matching	By matching	By MS/MS	1	1	1	1	1	1	27223000	5317600	4580600	3395600	4823600	6157500	2948400
GTLKKAAVHY	10	1086.62	Q86V81	Q86V81	130	139	ALYREF	THO complex subunit 4	yes	yes	3	0.00099192	137.69	By MS/MS	By matching	By MS/MS	By matching	By matching	By matching	1	1	1	1	1	1	54336000	14535000	18130000	14950000	3050900	2435900	1233400
GTLVQTKGTGASGSF	15	1409.72	P16403;P16402;Q02539;P16401;P10412	P16403	91	105	HIST1H1C;HIST1H1D;HIST1H1A;HIST1H1B;HIST1H1E	Histone H1.2;Histone H1.3;Histone H1.1;Histone H1.5;Histone H1.4	no	no	2	2.6283e-39	230.81	By MS/MS	By MS/MS	By MS/MS	By MS/MS	By MS/MS	By matching	1	1	1	1	1	1	34789000	4193300	6123100	13066000	4308800	5186400	1911400
GTNRGASQAGMTGY	14	1369.6	P37802	P37802	179	192	TAGLN2	Transgelin-2	yes	yes	2	6.1055e-11	186.74	By MS/MS	By MS/MS	By MS/MS	By MS/MS	By MS/MS	By MS/MS	2	2	2	2	2	2	244570000	61878000	79949000	45673000	22193000	23273000	11602000
GTNRGASQAGMTGYGMP	17	1654.72	P37802	P37802	179	195	TAGLN2	Transgelin-2	yes	yes	2	0.0030869	100.22	By matching			By MS/MS		By MS/MS	1			1		1	17439000	9468900	0	0	3025500	0	4944800
GTNRGASQAGMTGYGMPRQ	19	1938.88	P37802	P37802	179	197	TAGLN2	Transgelin-2	yes	yes	3	0.011002	70.907	By MS/MS	By matching	By MS/MS				1	1	1				22787000	7533300	8707600	6545900	0	0	0
GTNRGASQAGMTGYGMPRQIL	21	2165.05	P37802	P37802	179	199	TAGLN2	Transgelin-2	yes	yes	2;3	1.2932e-53	221.81	By MS/MS	By MS/MS	By MS/MS	By MS/MS	By MS/MS	By MS/MS	3	2	1	3	2	2	363030000	28033000	126940000	2536000	91715000	7720700	106080000
GVDIRHNKDRKVR	13	1591.9	Q07020	Q07020	2	14	RPL18	60S ribosomal protein L18	yes	yes	4;5	0.013625	80.469	By MS/MS	By MS/MS	By MS/MS	By matching	By matching	By matching	1	2	2	2	2	2	49713000	4724700	14572000	19470000	4776500	2858000	3312200
GVGGEVYSQPPHML	14	1469.7	Q86UU0	Q86UU0	1440	1453	BCL9L	B-cell CLL/lymphoma 9-like protein	yes	yes	2	0.00073171	116.52	By matching			By MS/MS			1			1			2607300	1471300	0	0	1136000	0	0
GVHEQNYVPHVMA	13	1479.69	P05186	P05186	473	485	ALPL	Alkaline phosphatase, tissue-nonspecific isozyme	yes	yes	3	0.020949	73.435		By matching	By matching		By MS/MS	By MS/MS		1	1		1	1	26077000	0	1987500	2584100	0	12740000	8765700
GVLVGKDRSSFYVNGL	16	1709.91	P07737	P07737	49	64	PFN1	Profilin-1	yes	yes	3	0.010413	77.192	By matching	By matching	By matching	By MS/MS	By matching	By matching	1	1	1	1	1	1	24881000	666650	7761400	4191100	5355000	4879500	2027400
GVNHEKYDNSLK	12	1402.68	P04406	P04406	134	145	GAPDH	Glyceraldehyde-3-phosphate dehydrogenase	yes	yes	3	0.0020593	110.92	By MS/MS	By MS/MS	By MS/MS	By matching	By matching	By matching	1	1	1	1	1	1	22685000	7107000	6827400	3708700	1395200	2036000	1610500
GVNLSTPTPPFQQA	14	1455.74	Q5T6F2	Q5T6F2	942	955	UBAP2	Ubiquitin-associated protein 2	yes	yes	2	0.0041083	141.89				By MS/MS						1			6315700	0	0	0	6315700	0	0
GVPAEGRTPPPFPGEPWKV	19	2017.04	Q9UJY1	Q9UJY1	80	98	HSPB8	Heat shock protein beta-8	yes	yes	3	0.014726	65.022	By MS/MS			By MS/MS	By MS/MS	By matching	1			1	1	1	15499000	3630200	0	0	1985900	4478600	5404300
GVPAPPSEAPQPPEA	15	1442.7	O00411	O00411	730	744	POLRMT	DNA-directed RNA polymerase, mitochondrial	yes	yes	2	0.001977	133.91				By matching	By MS/MS	By MS/MS				1	1	1	23171000	0	0	0	10633000	7419200	5119100
GVPKDYTGEDVTPQ	14	1504.7	Q99538	Q99538	98	111	LGMN	Legumain	yes	yes	2	0.03148	64.82				By MS/MS	By MS/MS	By MS/MS				1	1	1	11629000	0	0	0	4432800	4844400	2352100
GVPKDYTGEDVTPQN	15	1618.75	Q99538	Q99538	98	112	LGMN	Legumain	yes	yes	2	0.0020494	103.46	By MS/MS	By MS/MS	By MS/MS	By MS/MS	By MS/MS	By MS/MS	1	1	1	1	1	1	66787000	8195500	6224700	7639800	17933000	17565000	9228400
GVPKDYTGEDVTPQNF	16	1765.82	Q99538	Q99538	98	113	LGMN	Legumain	yes	yes	2	0.032529	59.155				By MS/MS						1			1839600	0	0	0	1839600	0	0
GVPTDEEQATG	11	1102.48	P10606	P10606	36	46	COX5B	Cytochrome c oxidase subunit 5B, mitochondrial	yes	yes	2	0.036861	77.318	By MS/MS	By matching	By matching	By matching	By MS/MS	By matching	1	1	1	1	1	1	81244000	13308000	17282000	12545000	14889000	14825000	8395300
GVQVETISPGDGRTFPKRGQ	20	2128.1	P62942;A0A087WV48	P62942	2	21	FKBP1A	Peptidyl-prolyl cis-trans isomerase FKBP1A	yes	no	3;4	0.0060776	76.061	By MS/MS	By MS/MS	By MS/MS	By matching	By MS/MS	By matching	2	1	1	2	1	1	42030000	10012000	4279200	5576300	10735000	5995600	5431500
GVRQQEGESRLNLVQR	16	1868	P07195;A0A3B3IS95	P07195	98	113	LDHB	L-lactate dehydrogenase B chain	yes	no	4	0.016512	70.281	By matching	By MS/MS	By matching	By matching	By matching		1	1	1	1	1		12062000	2656400	3077000	2669400	1756700	1902500	0
GVRVSPTGEKVTHTGQVYDDKDY	23	2550.24	O75380	O75380	29	51	NDUFS6	NADH dehydrogenase [ubiquinone] iron-sulfur protein 6, mitochondrial	yes	yes	4	0.0072347	62.082	By MS/MS	By matching	By matching			By matching	1	1	1			1	19622000	4149300	8542700	4895800	0	0	2034300
GVSVDSQFTHL	11	1188.58	P32119	P32119	74	84	PRDX2	Peroxiredoxin-2	yes	yes	2	2.7284e-33	226.47	By MS/MS	By matching	By MS/MS	By MS/MS		By MS/MS	1	1	1	1		1	90721000	665110	712410	587680	29890000	0	58865000
GVTHTVPIYEGY	12	1334.65	P60709;P63261	P60709	158	169	ACTB;ACTG1	Actin, cytoplasmic 1;Actin, cytoplasmic 1, N-terminally processed;Actin, cytoplasmic 2;Actin, cytoplasmic 2, N-terminally processed	yes	no	2	0.00010763	162.25				By MS/MS						1			1527500	0	0	0	1527500	0	0
GWTANMERIMKAQ	13	1534.74	P08238	P08238	597	609	HSP90AB1	Heat shock protein HSP 90-beta	no	no	3	0.0038738	108.24			By MS/MS						1				0	0	0	0	0	0	0
GWTQGRWPKKSAEF	14	1676.84	P18621;A0A0A6YYL6	P18621	77	90	RPL17;RPL17-C18orf32	60S ribosomal protein L17	yes	no	3	0.0008863	104.95	By MS/MS	By MS/MS	By MS/MS			By matching	1	1	1			1	21680000	5440500	9983700	5158300	0	0	1097300
GWVRPDLGELSKVTKVK	17	1911.09	P51970	P51970	116	132	NDUFA8	NADH dehydrogenase [ubiquinone] 1 alpha subcomplex subunit 8	yes	yes	4;5	0.0035137	113.88		By matching		By MS/MS	By MS/MS	By MS/MS		1		2	2	2	31350000	0	355380	0	8320100	17343000	5331300
GYDLYSAYDYTIPPMEKA	18	2095.94	P33316	P33316	135	152	DUT	Deoxyuridine 5-triphosphate nucleotidohydrolase, mitochondrial	yes	yes	2	0.0025396	97.551				By MS/MS						1			3999800	0	0	0	3999800	0	0
GYDLYSAYDYTIPPMEKAVVKT	22	2523.22	P33316	P33316	135	156	DUT	Deoxyuridine 5-triphosphate nucleotidohydrolase, mitochondrial	yes	yes	3	0.0057378	69.947						By MS/MS						1	17621000	0	0	0	0	0	17621000
GYGDYSNQQSGYGKVS	16	1708.73	Q14103	Q14103	328	343	HNRNPD	Heterogeneous nuclear ribonucleoprotein D0	yes	yes	2	0.0037709	101.39			By MS/MS						1				3669600	0	0	3669600	0	0	0
GYGGGSSGGGGGGY	14	1088.42	CON__P13645;P13645	CON__P13645	538	551	KRT10	Keratin, type I cytoskeletal 10	yes	no	2	0.004552	88.819	By MS/MS	By MS/MS	By matching	By matching	By matching	By matching	1	1	1	1	1	1	57030000	9878400	17696000	8166000	8364500	7655300	5270000		+
GYGGNSATAGY	11	1016.42	Q12906	Q12906	676	686	ILF3	Interleukin enhancer-binding factor 3	yes	yes	2	0.031125	75.761	By matching	By MS/MS	By matching	By matching	By matching		1	1	1	1	1		29824000	7042000	10373000	8140200	2602100	1666500	0
GYGGSSSSSSYGS	13	1181.45	P09651;A0A2R8Y4L2	P09651	356	368	HNRNPA1	Heterogeneous nuclear ribonucleoprotein A1;Heterogeneous nuclear ribonucleoprotein A1, N-terminally processed	yes	no	2	0.024293	71.692	By matching	By MS/MS	By matching	By matching	By matching	By matching	1	1	1	1	1	1	20528000	3913100	7450300	2497200	2505000	2562100	1600400
GYGGSSSSSSYGSGR	15	1394.57	P09651;A0A2R8Y4L2	P09651	356	370	HNRNPA1	Heterogeneous nuclear ribonucleoprotein A1;Heterogeneous nuclear ribonucleoprotein A1, N-terminally processed	yes	no	2	0.0019769	119.39	By MS/MS	By MS/MS	By MS/MS	By MS/MS	By MS/MS	By MS/MS	1	1	1	1	1	1	11624000	2491400	2607200	1849100	1877900	1782100	1016300
GYGQGAGALVHAQ	13	1227.6	Q16527	Q16527	181	193	CSRP2	Cysteine and glycine-rich protein 2	yes	yes	2	0.011112	83.647	By MS/MS	By MS/MS			By matching	By matching	1	1			1	1	12084000	3860800	4850200	0	0	2072000	1301200
GYNQRPPYGYY	11	1376.61	A0A3B3IU46;Q9BTL3	A0A3B3IU46	108	118	FAM103A1	RNMT-activating mini protein	yes	no	2	0.0051185	108.46	By matching	By matching	By MS/MS	By matching			1	1	1	1			9496000	1511000	2407800	4456300	1120900	0	0
GYRMVVNEGSDGGQSVYHV	19	2052.93	P49773	P49773	93	111	HINT1	Histidine triad nucleotide-binding protein 1	yes	yes	3	3.9293e-35	210.39	By MS/MS	By MS/MS	By MS/MS	By matching			1	1	1	1			42976000	12855000	10882000	13772000	5467600	0	0
GYTAPPYGQPQPGFGYSM	18	1916.84	Q00610	Q00610	1658	1675	CLTC	Clathrin heavy chain 1	yes	yes	2	0.0037844	92.943				By MS/MS						1			3746700	0	0	0	3746700	0	0
HADIYDKV	8	959.471	Q9NRX4	Q9NRX4	53	60	PHPT1	14 kDa phosphohistidine phosphatase	yes	yes	2	0.052654	88.294	By MS/MS	By matching	By matching	By matching	By matching	By matching	1	1	1	1	1	1	81812000	15856000	18253000	10500000	12950000	16116000	8137800
HAETIKNVRTATESF	15	1702.86	P14618	P14618	84	98	PKM	Pyruvate kinase PKM	yes	yes	3	0.0098465	77.367	By matching	By MS/MS	By MS/MS	By matching			1	1	1	1			32108000	5492100	4452400	14472000	7691700	0	0
HAPSIVFI	8	882.496	P62191	P62191	277	284	PSMC1	26S protease regulatory subunit 4	yes	yes	2	0.0020144	114.67		By MS/MS			By MS/MS			1			1		0	0	0	0	0	0	0
HARIDAAEGPSDIPD	15	1562.73	P42771	P42771	142	156	CDKN2A	Cyclin-dependent kinase inhibitor 2A	yes	yes	2;3	0.0038309	89.548	By matching	By MS/MS	By MS/MS	By matching	By MS/MS	By MS/MS	1	2	2	2	2	1	57363000	1112300	14277000	6205400	14035000	14256000	7477000
HAVSEGTKAVTKY	13	1389.73	P06899;O60814;P57053;Q16778;P62807;Q8N257;Q96A08;A0A2R8Y619;Q93079;P23527;P58876;Q99877;P33778;Q99880	Q16778	110	122	HIST1H2BJ;HIST1H2BK;H2BFS;HIST2H2BE;HIST1H2BC;HIST3H2BB;HIST1H2BA;HIST1H2BH;HIST1H2BO;HIST1H2BD;HIST1H2BN;HIST1H2BB;HIST1H2BL	Histone H2B type 1-J;Histone H2B type 1-K;Histone H2B type F-S;Histone H2B type 2-E;Histone H2B type 1-C/E/F/G/I;Histone H2B type 3-B;Histone H2B type 1-A;Histone H2B type 1-H;Histone H2B type 1-O;Histone H2B type 1-D;Histone H2B type 1-N;Histone H2B type 1-B;Histone H2B type 1-L	no	no	2;3	4.0627e-06	167.22	By MS/MS	By MS/MS	By MS/MS	By matching	By MS/MS	By matching	2	2	2	1	1	1	410880000	144070000	168660000	66402000	14427000	11157000	6172400
HAVSEGTKAVTKYTSAK	17	1776.94	P06899;O60814;P57053	P06899	110	126	HIST1H2BJ;HIST1H2BK;H2BFS	Histone H2B type 1-J;Histone H2B type 1-K;Histone H2B type F-S	yes	no	3;4	1.2019e-29	205.18	By MS/MS	By MS/MS	By MS/MS	By MS/MS	By MS/MS	By MS/MS	2	2	2	2	2	2	424050000	107930000	80322000	108700000	42635000	56067000	28397000
HAVSEGTKAVTKYTSSK	17	1792.93	Q16778;P62807;Q8N257;Q96A08;A0A2R8Y619;Q93079;P23527;P58876;Q99877;P33778;Q99880	Q16778	110	126	HIST2H2BE;HIST1H2BC;HIST3H2BB;HIST1H2BA;HIST1H2BH;HIST1H2BO;HIST1H2BD;HIST1H2BN;HIST1H2BB;HIST1H2BL	Histone H2B type 2-E;Histone H2B type 1-C/E/F/G/I;Histone H2B type 3-B;Histone H2B type 1-A;Histone H2B type 1-H;Histone H2B type 1-O;Histone H2B type 1-D;Histone H2B type 1-N;Histone H2B type 1-B;Histone H2B type 1-L	no	no	3;4	4.8628e-67	245.97	By MS/MS	By MS/MS	By MS/MS	By MS/MS	By MS/MS	By MS/MS	2	2	2	2	2	2	1130500000	335580000	324430000	165000000	131940000	113470000	60052000
HDISPQAPTHF	11	1248.59	P49773	P49773	42	52	HINT1	Histidine triad nucleotide-binding protein 1	yes	yes	2	0.001088	133.23		By matching	By MS/MS	By MS/MS	By MS/MS	By MS/MS		1	1	1	1	1	38865000	0	4366500	7704500	12912000	9244600	4638000
HDISPQAPTHFL	12	1361.67	P49773	P49773	42	53	HINT1	Histidine triad nucleotide-binding protein 1	yes	yes	2;3	1.9935e-88	271.39	By MS/MS	By MS/MS	By MS/MS	By MS/MS	By MS/MS	By MS/MS	2	2	2	2	2	4	212580000	0	36836000	42324000	31574000	18199000	83650000
HDISPQAPTHFLVI	14	1573.83	P49773	P49773	42	55	HINT1	Histidine triad nucleotide-binding protein 1	yes	yes	3	0.0035306	135.58					By MS/MS						1		2408500	0	0	0	0	2408500	0
HDISPQAPTHFLVIPKKH	18	2064.13	P49773	P49773	42	59	HINT1	Histidine triad nucleotide-binding protein 1	yes	yes	4	0.00081401	126.19	By MS/MS	By MS/MS	By MS/MS	By MS/MS	By MS/MS	By MS/MS	1	1	1	1	1	1	47745000	17228000	3125300	8135900	6950100	4795000	7509700
HDISPQAPTHFLVIPKKHISQI	22	2505.39	P49773	P49773	42	63	HINT1	Histidine triad nucleotide-binding protein 1	yes	yes	3;4;5	1.5675e-82	246.34	By MS/MS	By MS/MS	By MS/MS	By MS/MS	By MS/MS	By MS/MS	2	2	2	3	3	3	353540000	35523000	38308000	82466000	42690000	50594000	103960000
HDISPQAPTHFLVIPKKHISQISV	24	2691.49	P49773	P49773	42	65	HINT1	Histidine triad nucleotide-binding protein 1	yes	yes	4;5	6.0577e-11	132.84	By matching	By matching		By MS/MS	By matching	By MS/MS	1	1		2	1	2	47662000	553640	5978100	0	24252000	292570	16585000
HDSFLKAVPSQKRT	14	1612.87	P31949	P31949	92	105	S100A11	Protein S100-A11;Protein S100-A11, N-terminally processed	yes	yes	2;3;4	1.1379e-16	195.54	By MS/MS	By MS/MS	By MS/MS	By MS/MS	By MS/MS	By MS/MS	3	3	3	2	2	3	3171600000	645990000	648090000	573390000	477720000	560020000	266440000
HEDINEEWISDKTR	14	1770.82	P28331	P28331	278	291	NDUFS1	NADH-ubiquinone oxidoreductase 75 kDa subunit, mitochondrial	yes	yes	3	0.00088076	105.14				By MS/MS	By matching	By MS/MS				1	1	1	11521000	0	0	0	2742600	5539900	3238000
HEEEIQELQA	10	1224.56	P08670	P08670	238	247	VIM	Vimentin	yes	yes	2	0.013063	105.81				By matching	By matching	By MS/MS				1	1	1	17202000	0	0	0	9867400	2939700	4395400
HEETPPTTSSDSEEE	15	1673.65	P01106	P01106	241	255	MYC	Myc proto-oncogene protein	yes	yes	2	0.002091	122.26	By matching	By MS/MS	By matching			By matching	1	1	1			1	5199300	2209900	1656600	771000	0	0	561750
HEGETAYIRVK	11	1301.67	Q07955	Q07955	183	193	SRSF1	Serine/arginine-rich splicing factor 1	yes	yes	3	0.050413	69.451	By matching	By matching	By matching	By MS/MS	By matching	By matching	1	1	1	1	1	1	37974000	9653700	7996300	5197100	4837000	7132300	3157300
HEIGFGSKVTTH	12	1311.66	Q99497	Q99497	115	126	PARK7	Protein deglycase DJ-1	yes	yes	3	0.019268	79.697	By matching	By matching	By matching	By MS/MS	By MS/MS		1	1	1	1	1		55983000	14815000	19398000	522120	9343500	11905000	0
HETEAPRPKD	10	1178.57	P56556	P56556	108	117	NDUFA6	NADH dehydrogenase [ubiquinone] 1 alpha subcomplex subunit 6	yes	yes	3	0.0026724	125.23	By matching	By matching	By MS/MS	By MS/MS		By MS/MS	1	1	1	1		1	62639000	2941400	12791000	24764000	15606000	0	6536400
HETEAPRPKDF	11	1325.64	P56556	P56556	108	118	NDUFA6	NADH dehydrogenase [ubiquinone] 1 alpha subcomplex subunit 6	yes	yes	3	3.8326e-05	149.23	By matching	By matching	By MS/MS	By MS/MS	By MS/MS	By MS/MS	1	1	1	1	1	1	159400000	15857000	14960000	8702100	40009000	56725000	23145000
HETLYQKA	8	988.498	P04075	P04075	81	88	ALDOA	Fructose-bisphosphate aldolase A	yes	yes	2	0.028046	127.12	By MS/MS	By matching	By MS/MS	By matching	By matching	By matching	1	1	1	1	1	1	40782000	9302900	12148000	10829000	4193100	2702900	1606800
HFAPDELTVKT	11	1256.64	P04792	P04792	103	113	HSPB1	Heat shock protein beta-1	yes	yes	2	4.1718e-11	183	By MS/MS	By MS/MS	By matching	By MS/MS	By MS/MS	By MS/MS	1	1	1	1	1	1	48522000	10502000	17946000	3648200	3775100	6172500	6478500
HFELGGDKKRKGQVIQF	17	1986.08	Q969Q0	Q969Q0	90	106	RPL36AL	60S ribosomal protein L36a-like	no	no	4	0.018849	66.246	By matching	By MS/MS	By MS/MS	By matching		By MS/MS	1	1	1	1		1	24578000	4839700	6487800	1397900	7141800	0	4710800
HFEPNEYFTNEVLTKTYRM	19	2418.13	P55209	P55209	217	235	NAP1L1	Nucleosome assembly protein 1-like 1	yes	yes	3	0.00080784	120.31				By MS/MS						1			2865300	0	0	0	2865300	0	0
HFGKAPGTPHSHTKPY	16	1760.87	Q07020	Q07020	151	166	RPL18	60S ribosomal protein L18	yes	yes	4;5	0.004706	88.768	By MS/MS	By MS/MS	By MS/MS	By matching	By matching	By matching	2	2	2	2	2	1	140220000	27457000	51720000	51784000	3537600	4494300	1225900
HGDSDLQLDRISVY	14	1616.78	P07437	P07437	37	50	TUBB	Tubulin beta chain	yes	yes	3	0.039083	61.409				By MS/MS						1			2975100	0	0	0	2975100	0	0
HGFREGTTPKPK	12	1353.72	P61927	P61927	76	87	RPL37	60S ribosomal protein L37	yes	yes	4	0.02933	70.54	By matching	By matching	By MS/MS	By matching		By matching	1	1	1	1		1	62701000	14832000	13282000	29767000	270980	0	4550000
HGFREGTTPKPKRAAVAASSSS	22	2241.16	P61927	P61927	76	97	RPL37	60S ribosomal protein L37	yes	yes	4	0.031349	54.668	By matching	By MS/MS		By matching	By matching		1	1		1	1		59168000	13965000	22822000	0	8628900	13752000	0
HGIDPTGTYHGD	12	1268.54	P07437;P68371;P04350	P07437	28	39	TUBB;TUBB4B;TUBB4A	Tubulin beta chain;Tubulin beta-4B chain;Tubulin beta-4A chain	no	no	2	0.0029687	105.52	By MS/MS	By matching	By MS/MS	By matching	By MS/MS	By MS/MS	1	1	1	1	1	1	26744000	6868600	9099500	4923200	1958100	2717500	1177000
HGIQPDGQMPSD	12	1280.55	Q71U36;P68363;Q9BQE3;P68366;P0DPH8;P0DPH7;Q6PEY2	Q71U36	28	39	TUBA1A;TUBA1B;TUBA1C;TUBA4A;TUBA3E	Tubulin alpha-1A chain;Tubulin alpha-1B chain;Tubulin alpha-1C chain;Tubulin alpha-4A chain;Tubulin alpha-3E chain	yes	no	2	0.0098411	89.08	By MS/MS	By MS/MS	By matching				1	1	1				18511000	5375900	8393300	4741500	0	0	0
HGSQETDEEFDA	12	1363.52	P20674	P20674	43	54	COX5A	Cytochrome c oxidase subunit 5A, mitochondrial	yes	yes	2	0.015646	79.974				By MS/MS	By MS/MS	By MS/MS				1	1	1	12541000	0	0	0	3763200	4689400	4088900
HGVVPLATY	9	955.513	P46778	P46778	22	30	RPL21	60S ribosomal protein L21	yes	yes	2	0.046738	93.885		By MS/MS						1					0	0	0	0	0	0	0
HHTIGGSRRAAW	12	1347.69	P61313	P61313	181	192	RPL15	60S ribosomal protein L15	yes	yes	3;4	0.01803	76.332	By MS/MS	By MS/MS	By matching	By matching	By matching		2	2	2	2	1		626690000	224190000	244010000	136350000	14833000	7312700	0
HIQQNEALAAKAGLLGQPR	19	2014.11	Q9Y5J7	Q9Y5J7	71	89	TIMM9	Mitochondrial import inner membrane translocase subunit Tim9	yes	yes	3;4	0.0011888	107.75	By MS/MS	By matching	By MS/MS	By MS/MS	By MS/MS	By MS/MS	2	1	2	2	1	1	51801000	8511700	3416200	10841000	11078000	7539700	10414000
HKFAGDKGYLTK	12	1363.72	P60903	P60903	17	28	S100A10	Protein S100-A10	yes	yes	4	0.0050864	98.337	By matching	By matching	By MS/MS	By matching	By matching	By matching	1	1	1	1	1	1	23652000	5983600	6024800	5620800	1823100	3111900	1087400
HKFAGDKGYLTKEDL	15	1720.88	P60903	P60903	17	31	S100A10	Protein S100-A10	yes	yes	4	0.036579	60.509	By MS/MS	By matching	By matching	By matching		By matching	1	1	1	1		1	116110000	29040000	16145000	37895000	21069000	0	11957000
HKFAGDKGYLTKEDLRVLME	20	2349.22	P60903	P60903	17	36	S100A10	Protein S100-A10	yes	yes	4	0.0081019	70.699						By MS/MS						1	4966800	0	0	0	0	0	4966800
HLAGKTEQAKADLARL	16	1720.96	Q13442	Q13442	128	143	PDAP1	28 kDa heat- and acid-stable phosphoprotein	yes	yes	4	0.0084153	81.01	By MS/MS	By MS/MS	By matching				1	1	1				21543000	1741100	14855000	4947500	0	0	0
HLEAPADQSKG	11	1151.56	Q9Y3D9	Q9Y3D9	176	186	MRPS23	28S ribosomal protein S23, mitochondrial	yes	yes	2	0.031448	75.378	By matching	By matching	By matching	By MS/MS	By matching	By MS/MS	1	1	1	1	1	1	7941300	927650	987220	1857500	1340500	1528500	1300000
HLETYRRPE	9	1199.6	P10176	P10176	61	69	COX8A	Cytochrome c oxidase subunit 8A, mitochondrial	yes	yes	3	0.037263	99.442	By matching	By MS/MS	By matching	By matching	By matching	By matching	1	1	1	1	1	1	135930000	25131000	29425000	25613000	21894000	21420000	12444000
HLHVLGGRQMHWPPG	15	1720.87	P49773	P49773	112	126	HINT1	Histidine triad nucleotide-binding protein 1	yes	yes	3;4	0.0032981	93.011	By MS/MS	By MS/MS	By MS/MS	By MS/MS	By MS/MS	By MS/MS	15	15	17	12	13	13	1844600000	414410000	417080000	297540000	185220000	314700000	215680000
HLNESGDPSSKSTEI	15	1599.74	Q01105	Q01105	157	171	SET	Protein SET	yes	yes	3	0.02434	66.246		By matching		By matching	By MS/MS			1		1	1		7189600	0	2205000	0	2267000	2717600	0
HNIGSVVQH	9	989.504	O00233	O00233	174	182	PSMD9	26S proteasome non-ATPase regulatory subunit 9	yes	yes	2	0.00010688	162.59	By MS/MS	By matching	By MS/MS	By MS/MS	By MS/MS	By MS/MS	1	1	1	1	1	1	69687000	19439000	18183000	8687300	8030400	9678900	5668500
HNPHVNPLPTGYEDE	15	1717.77	P12074	P12074	95	109	COX6A1	Cytochrome c oxidase subunit 6A1, mitochondrial	yes	yes	2;3	9.5793e-137	307.03	By MS/MS	By MS/MS	By MS/MS	By MS/MS	By MS/MS	By MS/MS	2	2	2	2	2	2	721570000	158600000	102710000	94483000	179980000	88944000	96847000
HPGAATVPTMSA	12	1138.54	Q15038	Q15038	52	63	DAZAP2	DAZ-associated protein 2	yes	yes	2	0.0011457	133.55	By MS/MS	By MS/MS	By MS/MS	By MS/MS	By MS/MS	By MS/MS	1	2	1	1	1	1	42164000	2987100	7127100	7385800	10067000	10038000	4559400
HQGVMVGMGQKDSYVGDEAQSKR	23	2506.17	P60709;P63261;P63267;P68133;P68032;P62736	P60709	40	62	ACTB;ACTG1;ACTG2;ACTA1;ACTC1;ACTA2	Actin, cytoplasmic 1;Actin, cytoplasmic 1, N-terminally processed;Actin, cytoplasmic 2;Actin, cytoplasmic 2, N-terminally processed;Actin, gamma-enteric smooth muscle;Actin, alpha skeletal muscle;Actin, alpha cardiac muscle 1;Actin, aortic smooth muscle	no	no	4	3.3896e-05	110.6	By MS/MS	By matching	By MS/MS	By matching			1	1	1	1			17564000	5041500	3701100	5126400	3695400	0	0
HRAASSAAQGAFQGN	15	1471.69	O15127	O15127	315	329	SCAMP2	Secretory carrier-associated membrane protein 2	yes	yes	2;3	3.1972e-11	180.24	By MS/MS	By MS/MS	By MS/MS	By MS/MS	By MS/MS	By MS/MS	2	2	2	2	2	2	495860000	186100000	172320000	88959000	17685000	20140000	10652000
HRAQVIYTRNTKGGDAPAAGEDA	23	2397.18	P62851	P62851	103	125	RPS25	40S ribosomal protein S25	yes	yes	4	1.5235e-09	139.11	By MS/MS	By MS/MS	By MS/MS	By matching	By MS/MS	By matching	1	1	1	1	1	1	97807000	26444000	21138000	7922400	17895000	16691000	7716800
HRDTPENNPDTP	12	1391.61	P19404	P19404	41	52	NDUFV2	NADH dehydrogenase [ubiquinone] flavoprotein 2, mitochondrial	yes	yes	2	0.0032752	103.7				By MS/MS	By MS/MS	By matching				1	1	1	2745600	0	0	0	994030	1073600	677940
HRGLDGIPFTVDAT	14	1497.76	Q15654	Q15654	369	382	TRIP6	Thyroid receptor-interacting protein 6	yes	yes	2;3	0.025546	68.069		By matching		By MS/MS	By MS/MS	By matching		1		2	1	1	15542000	0	543920	0	8360900	3269600	3367900
HRIIPGFM	8	969.522	P62937;P0DN37;P0DN26;A0A0B4J2A2;A0A075B759;F5H284;A0A075B767;Q9Y536	P62937	54	61	PPIA;PPIAL4C;PPIAL4E;PPIAL4D;PPIAL4A	Peptidyl-prolyl cis-trans isomerase A;Peptidyl-prolyl cis-trans isomerase A, N-terminally processed;Peptidyl-prolyl cis-trans isomerase;Peptidyl-prolyl cis-trans isomerase A-like 4D;Peptidyl-prolyl cis-trans isomerase A-like 4A/B/C	no	no	2	0.021158	141.55		By matching	By MS/MS	By matching		By matching		1	1	1		1	30770000	0	14688000	5012300	8287400	0	2782100
HRKKNLQYYDISAKSNY	17	2127.09	P62826	P62826	139	155	RAN	GTP-binding nuclear protein Ran	yes	yes	3;4	1.0399e-05	152.94	By MS/MS	By MS/MS	By MS/MS		By MS/MS		2	2	2		1		303120000	80247000	101840000	107040000	0	13991000	0
HRNGIKKPRSQRY	13	1638.92	P47914	P47914	17	29	RPL29	60S ribosomal protein L29	yes	yes	4;5	0.016221	77.185	By MS/MS	By matching	By MS/MS	By matching	By matching	By matching	3	2	3	2	1	3	138070000	41546000	54571000	29290000	5715600	3702600	3244700
HRRVNTTQKRY	11	1457.8	P36578	P36578	112	122	RPL4	60S ribosomal protein L4	yes	yes	4	0.01624	93.096	By MS/MS	By matching	By MS/MS	By matching		By matching	1	1	1	1		1	109920000	12897000	27950000	65797000	2425900	0	851820
HSAPRSGAPAAESKEIVR	18	1861.98	Q9NRX4	Q9NRX4	28	45	PHPT1	14 kDa phosphohistidine phosphatase	yes	yes	4	0.016308	67.645	By MS/MS	By MS/MS	By MS/MS	By MS/MS	By MS/MS	By matching	1	1	1	1	1	1	38430000	8572000	9098700	5357100	5456000	7046900	2899200
HSAPRSGAPAAESKEIVRGY	20	2082.06	Q9NRX4	Q9NRX4	28	47	PHPT1	14 kDa phosphohistidine phosphatase	yes	yes	4	0.042885	49.066	By MS/MS			By matching	By matching	By matching	1			1	1	1	17274000	4999500	0	0	4157400	5782400	2334300
HSFGGGTGSGF	11	1009.43	Q71U36;P68363;Q9BQE3;P68366;P0DPH8;P0DPH7;Q6PEY2;Q9NY65	Q71U36	139	149	TUBA1A;TUBA1B;TUBA1C;TUBA4A;TUBA3E;TUBA8	Tubulin alpha-1A chain;Tubulin alpha-1B chain;Tubulin alpha-1C chain;Tubulin alpha-4A chain;Tubulin alpha-3E chain;Tubulin alpha-8 chain	yes	no	2	0.011284	98.629	By MS/MS	By MS/MS	By MS/MS	By matching			1	1	1	1			18963000	2719800	1357700	12429000	2456800	0	0
HSFKPEELMVKT	12	1444.74	Q9UJY1	Q9UJY1	103	114	HSPB8	Heat shock protein beta-8	yes	yes	3	0.0026865	107.2	By matching	By MS/MS	By MS/MS	By MS/MS	By MS/MS	By MS/MS	1	1	1	1	1	1	25488000	6506400	2631100	4533900	3275000	3235400	5306200
HSGFGQGRHYTS	12	1332.6	Q8NCA5	Q8NCA5	508	519	FAM98A	Protein FAM98A	yes	yes	3	0.016726	78.324	By MS/MS	By MS/MS	By matching	By matching	By matching	By matching	1	1	1	1	1	1	17620000	5487000	4197100	2244100	2243600	2224500	1224000
HSIELNEPPLVHT	13	1484.76	P28072	P28072	100	112	PSMB6	Proteasome subunit beta type-6	yes	yes	3	0.00050312	119.74				By MS/MS						1			0	0	0	0	0	0	0
HSIELNEPPLVHTA	14	1555.8	P28072	P28072	100	113	PSMB6	Proteasome subunit beta type-6	yes	yes	2	2.7711e-179	333.63		By MS/MS		By MS/MS	By MS/MS			1		1	1		1267700	0	0	0	0	1267700	0
HSPARRFGGPVHHQAQRF	18	2084.07	Q15717	Q15717	201	218	ELAVL1	ELAV-like protein 1	yes	yes	4;5	0.029468	58.98	By MS/MS	By MS/MS	By matching	By matching	By matching		2	2	2	1	1		69759000	15141000	22505000	27423000	1756700	2933100	0
HTAAPTDPADGPV	13	1247.58	Q04941	Q04941	140	152	PLP2	Proteolipid protein 2	yes	yes	2	5.3202e-24	209.19	By MS/MS	By MS/MS	By MS/MS	By MS/MS	By MS/MS	By MS/MS	1	1	1	1	1	1	201710000	37847000	54920000	25128000	32079000	34379000	17361000
HTGPGLLSM	9	911.453	Q9UNP9;P49792	Q9UNP9	228	236	PPIE;RANBP2	Peptidyl-prolyl cis-trans isomerase E;E3 SUMO-protein ligase RanBP2	yes	no	1;2	1.895e-05	135.87	By MS/MS	By MS/MS	By MS/MS	By MS/MS	By MS/MS	By MS/MS	1	1	2	2	3	2	63732000	663650	0	17927000	21252000	18819000	5070800
HTINGHNAEV	10	1090.52	P22626	P22626	175	184	HNRNPA2B1	Heterogeneous nuclear ribonucleoproteins A2/B1	yes	yes	2	2.3416e-05	156.26	By MS/MS	By MS/MS	By MS/MS	By matching	By matching	By matching	1	1	1	1	1	1	100460000	25035000	33750000	26134000	5481300	6554600	3501600
HTINGHNAEVR	11	1246.62	P22626	P22626	175	185	HNRNPA2B1	Heterogeneous nuclear ribonucleoproteins A2/B1	yes	yes	3	0.00090206	134.49	By matching	By MS/MS	By MS/MS	By matching	By matching	By matching	1	1	1	1	1	1	44624000	8672800	11055000	20162000	1635100	1301200	1798200
HTINGHNAEVRK	12	1374.71	P22626	P22626	175	186	HNRNPA2B1	Heterogeneous nuclear ribonucleoproteins A2/B1	yes	yes	4	0.0013744	127.79	By MS/MS	By matching	By MS/MS	By matching	By matching	By matching	1	1	1	1	1	1	16910000	5866800	5073300	3611700	500800	1314200	542890
HTINGHNAEVRKA	13	1445.75	P22626	P22626	175	187	HNRNPA2B1	Heterogeneous nuclear ribonucleoproteins A2/B1	yes	yes	3;4	0.00095359	136.83	By MS/MS	By MS/MS	By MS/MS	By MS/MS	By MS/MS	By MS/MS	2	2	2	1	2	2	108260000	10836000	34051000	50069000	5090400	4734400	3483600
HTINGHNAEVRKAL	14	1558.83	P22626	P22626	175	188	HNRNPA2B1	Heterogeneous nuclear ribonucleoproteins A2/B1	yes	yes	3;4	0.00044139	158.89	By MS/MS	By MS/MS	By MS/MS	By matching	By matching	By matching	2	2	2	2	2	2	217300000	81072000	91106000	31132000	5186900	5541400	3262500
HTINGHNAEVRKALSR	16	1801.97	P22626	P22626	175	190	HNRNPA2B1	Heterogeneous nuclear ribonucleoproteins A2/B1	yes	yes	4;5	5.3562e-05	159.34	By MS/MS	By MS/MS	By MS/MS	By MS/MS	By MS/MS	By MS/MS	2	2	2	2	2	2	288190000	70410000	52943000	88184000	18593000	43029000	15029000
HTINGHNAEVRKALSRQE	18	2059.07	P22626	P22626	175	192	HNRNPA2B1	Heterogeneous nuclear ribonucleoproteins A2/B1	yes	yes	4;5	0.0020687	116.29	By MS/MS	By MS/MS	By MS/MS	By matching	By matching	By matching	2	2	2	2	2	2	108200000	24194000	18881000	29777000	12221000	16443000	6682800
HTINGHNAEVRKALSRQEMQEV	22	2546.28	P22626	P22626	175	196	HNRNPA2B1	Heterogeneous nuclear ribonucleoproteins A2/B1	yes	yes	4	0.010466	61.276	By MS/MS	By MS/MS			By matching		1	1			1		24991000	8564000	10608000	0	0	5818400	0
HTPDIGGQGTTSE	13	1298.57	P51553	P51553	362	374	IDH3G	Isocitrate dehydrogenase [NAD] subunit gamma, mitochondrial	yes	yes	2	0.00092009	105.98				By MS/MS	By MS/MS					1	1		2218600	0	0	0	0	2218600	0
HTPDIGGQGTTSEA	14	1369.61	P51553	P51553	362	375	IDH3G	Isocitrate dehydrogenase [NAD] subunit gamma, mitochondrial	yes	yes	2	0.0010501	108.9					By MS/MS						1		0	0	0	0	0	0	0
[truncated: 3,181 more rows]
