# Supplementary material for: The 20S as a stand-alone proteasome in cells can degrade the ubiquitin tag
Source: Nat Commun. 2021 Oct 26;12:6173. doi: 10.1038/s41467-021-26427-0 (PMC8548400; doi:10.1038/s41467-021-26427-0)
Supplement: Supplementary file 13 — Dataset 10 [file 41467_2021_26427_MOESM13_ESM.xlsx]

## Sheet: peptides
Sequence	Length	Mass	Proteins	Leading razor protein	Start position	End position	Gene names	Protein names	Unique (Groups)	Unique (Proteins)	Charges	PEP	Score	Identification type F1	Identification type F2	Identification type F3	Identification type F4	Identification type F5	Identification type H1	Identification type H2	Identification type H3	Identification type H4	Identification type H5	Experiment F1	Experiment F2	Experiment F3	Experiment F4	Experiment F5	Experiment H1	Experiment H2	Experiment H3	Experiment H4	Experiment H5	Intensity	Intensity F1	Intensity F2	Intensity F3	Intensity F4	Intensity F5	Intensity H1	Intensity H2	Intensity H3	Intensity H4	Intensity H5	Reverse	Potential contaminant
AAAAAAAAEQQ	11	971.467	Q16585;Q15904	Q16585	2	12	SGCB;ATP6AP1	Beta-sarcoglycan;V-type proton ATPase subunit S1	yes	no	2	6.1031e-05	141.48	By MS/MS	By matching	By MS/MS		By MS/MS	By MS/MS	By MS/MS	By MS/MS	By MS/MS	By MS/MS	1	1	1		1	1	1	1	1	1	146920000	6585200	13720000	18271000	0	13563000	18468000	17592000	12092000	30944000	15682000
AAAAAAAAEQQS	12	1058.5	Q16585	Q16585	2	13	SGCB	Beta-sarcoglycan	yes	yes	2	0.024837	79.713			By MS/MS	By MS/MS	By matching	By MS/MS		By matching	By matching	By matching			1	1	1	1		1	1	1	89433000	0	0	12255000	7386300	9273000	17178000	0	9563300	21296000	12481000
AAAAAAAAEQQSSN	14	1259.57	Q16585	Q16585	2	15	SGCB	Beta-sarcoglycan	yes	yes	2	0.0040354	94.692	By matching	By MS/MS	By matching	By matching	By MS/MS	By matching	By matching	By MS/MS	By MS/MS	By MS/MS	1	1	1	1	1	1	1	1	1	1	178640000	12016000	26544000	19852000	11380000	30507000	8807600	7728000	9762300	28401000	23642000
AAAAAAAAEQQSSNGPVK	18	1640.81	Q16585	Q16585	2	19	SGCB	Beta-sarcoglycan	yes	yes	2	3.9942e-05	138.45	By matching	By MS/MS	By MS/MS	By MS/MS		By MS/MS	By matching	By matching	By MS/MS	By matching	1	1	1	1		1	1	1	1	1	35549000	3210900	8001500	3318000	3977600	0	0	3193000	4767500	6941900	2138300
AAAAAAAAEQQSSNGPVKK	19	1768.91	Q16585	Q16585	2	20	SGCB	Beta-sarcoglycan	yes	yes	2;3	0.0062527	77.64	By matching	By MS/MS	By matching	By matching	By matching	By matching		By MS/MS	By matching	By matching	2	2	1	1	2	2		1	2	1	75825000	11723000	20538000	3398800	5065600	11538000	6880500	0	3757700	10228000	2694300
AAAAAAALQAKSDEK	15	1414.74	P36578	P36578	354	368	RPL4	60S ribosomal protein L4	yes	yes	3	0.021061	68.283	By MS/MS										1										0	0	0	0	0	0	0	0	0	0	0
AAAAAMAEQESARN	14	1389.63	Q7L5D6	Q7L5D6	2	15	GET4	Golgi to ER traffic protein 4 homolog	yes	yes	2	0.0016755	101.95	By MS/MS	By MS/MS	By MS/MS		By matching		By matching			By matching	1	1	1		1		1			1	35816000	6516600	4429400	8360300	0	9688900	0	2377700	0	0	4442700
AAAAASRGVG	10	829.441	O43678	O43678	2	11	NDUFA2	NADH dehydrogenase [ubiquinone] 1 alpha subcomplex subunit 2	yes	yes	2	0.042324	83.168	By matching	By MS/MS	By matching	By matching	By matching		By matching	By matching	By matching	By matching	1	1	1	1	1		1	1	1	1	288270000	41691000	39399000	30415000	18860000	25696000	0	28836000	34423000	21821000	47129000
AAAAASRGVGAK	12	1028.57	O43678	O43678	2	13	NDUFA2	NADH dehydrogenase [ubiquinone] 1 alpha subcomplex subunit 2	yes	yes	2	4.8903e-10	176.48	By MS/MS	By MS/MS	By MS/MS	By MS/MS	By MS/MS	By MS/MS	By MS/MS	By MS/MS	By MS/MS	By MS/MS	2	2	2	2	2	2	2	2	2	2	9175800000	1069900000	1564500000	841110000	957820000	959660000	790970000	854920000	774670000	784580000	577650000
AAAAASRGVGAKL	13	1141.66	O43678	O43678	2	14	NDUFA2	NADH dehydrogenase [ubiquinone] 1 alpha subcomplex subunit 2	yes	yes	2	0.0064336	94.465	By MS/MS	By matching	By MS/MS	By MS/MS	By MS/MS	By matching	By MS/MS	By MS/MS	By MS/MS	By MS/MS	1	1	1	1	1	1	1	1	1	1	428590000	35708000	19739000	40454000	56058000	31952000	39191000	90903000	23306000	34325000	56957000
AAAAASRGVGAKLGL	15	1311.76	O43678	O43678	2	16	NDUFA2	NADH dehydrogenase [ubiquinone] 1 alpha subcomplex subunit 2	yes	yes	2	2.3724e-08	149.38	By matching	By MS/MS	By MS/MS	By MS/MS	By MS/MS	By MS/MS	By MS/MS	By MS/MS	By MS/MS	By MS/MS	1	1	1	1	1	1	1	1	1	1	795040000	74776000	43540000	72924000	78794000	68491000	68578000	144060000	55660000	84937000	103280000
AAAAASRGVGAKLGLR	16	1467.86	O43678	O43678	2	17	NDUFA2	NADH dehydrogenase [ubiquinone] 1 alpha subcomplex subunit 2	yes	yes	3	0.00044981	105.46	By matching	By matching	By MS/MS	By MS/MS	By MS/MS	By MS/MS	By MS/MS	By MS/MS	By MS/MS	By MS/MS	1	1	1	1	1	1	1	1	1	1	1380400000	78010000	65311000	159750000	125980000	162590000	141190000	159190000	230730000	199500000	58116000
AAAAASRGVGAKLGLRE	17	1596.91	O43678	O43678	2	18	NDUFA2	NADH dehydrogenase [ubiquinone] 1 alpha subcomplex subunit 2	yes	yes	3	2.5203e-09	130.39	By matching	By matching	By matching	By matching	By matching	By matching	By MS/MS	By MS/MS	By matching	By MS/MS	1	1	1	1	1	1	1	1	1	1	411380000	6837500	11643000	26499000	4384600	11334000	71480000	55042000	59059000	10946000	154160000
AAAAASRGVGAKLGLREI	18	1709.99	O43678	O43678	2	19	NDUFA2	NADH dehydrogenase [ubiquinone] 1 alpha subcomplex subunit 2	yes	yes	3	0.0054329	79.97	By matching	By matching	By matching		By matching	By matching	By matching	By matching	By matching	By MS/MS	1	1	1		1	1	1	1	1	1	78868000	4319300	2530900	18316000	0	6756800	6729300	3141900	3303000	11141000	22630000
AAAAASRGVGAKLGLREIR	19	1866.09	O43678	O43678	2	20	NDUFA2	NADH dehydrogenase [ubiquinone] 1 alpha subcomplex subunit 2	yes	yes	4	0.0094163	72.446	By matching	By matching	By matching	By matching	By matching	By matching	By MS/MS	By MS/MS	By matching	By matching	1	1	1	1	1	1	1	1	1	1	532780000	17059000	10384000	36720000	13505000	16785000	152090000	88911000	104670000	31089000	61568000
AAAAAVTTETAQHAQ	15	1439.7	P22830	P22830	40	54	FECH	Ferrochelatase, mitochondrial	yes	yes	2	0.00014398	113.63						By MS/MS	By MS/MS	By matching	By MS/MS							1	1	1	1		9583500	0	0	0	0	0	2665300	1494400	3008500	2415200	0
AAAAEIDEEPVSKAK	15	1527.78	E9PAV3	E9PAV3	1917	1931	NACA	Nascent polypeptide-associated complex subunit alpha, muscle-specific form	yes	yes	3	0.014226	59.513		By MS/MS		By matching	By matching		By matching		By matching			1		1	1		1		1		20140000	0	5055300	0	2876100	3059600	0	4110700	0	5038400	0
AAAAEIDEEPVSKAKQ	16	1655.84	E9PAV3	E9PAV3	1917	1932	NACA	Nascent polypeptide-associated complex subunit alpha, muscle-specific form	yes	yes	3	0.0068932	80.387	By matching	By MS/MS		By MS/MS	By matching		By matching		By matching	By matching	1	1		1	1		1		1	1	101410000	23023000	20686000	0	20401000	13984000	0	12275000	0	4800800	6243900
AAAAKPNNLSL	11	1068.59	Q00796	Q00796	2	12	SORD	Sorbitol dehydrogenase	yes	yes	2	0.027187	82.452			By matching					By MS/MS					1					1			8200600	0	0	3668000	0	0	0	0	4532600	0	0
AAADAKKQKELEDA	14	1486.76	Q96CT7	Q96CT7	24	37	CCDC124	Coiled-coil domain-containing protein 124	yes	yes	3	0.043546	62.042			By matching	By MS/MS					By matching				1	1					1		9754200	0	0	2498200	3379300	0	0	0	0	3876600	0
AAAEKAGMSAEQAQG	15	1418.65	Q9Y2Q3	Q9Y2Q3	140	154	GSTK1	Glutathione S-transferase kappa 1	yes	yes	2	0.028225	65.842	By MS/MS										1										4495300	4495300	0	0	0	0	0	0	0	0	0
AAAGGGGGGAAAAGR	15	1070.52	Q9UL25	Q9UL25	2	16	RAB21	Ras-related protein Rab-21	yes	yes	2	7.9906e-62	211.52	By MS/MS	By MS/MS		By MS/MS				By matching			1	1		1				1			62048000	20631000	32032000	0	6921400	0	0	0	2463600	0	0
AAAGYDVEKN	10	1036.48	P10412;Q02539;P22492;P16402;P16403	P10412	67	76	HIST1H1E;HIST1H1A;HIST1H1T;HIST1H1D;HIST1H1C	Histone H1.4;Histone H1.1;Histone H1t;Histone H1.3;Histone H1.2	no	no	2	0.037367	86.136				By MS/MS	By matching				By matching	By matching				1	1				1	1	35092000	0	0	0	10944000	5028200	0	0	0	14134000	4985600
AAAGYDVEKNNSR	13	1393.66	P10412;Q02539;P22492;P16402;P16403	P10412	67	79	HIST1H1E;HIST1H1A;HIST1H1T;HIST1H1D;HIST1H1C	Histone H1.4;Histone H1.1;Histone H1t;Histone H1.3;Histone H1.2	no	no	2;3	0.010649	100.55	By MS/MS	By MS/MS	By matching	By matching	By matching			By matching	By matching		2	2	1	1	1			1	1		121500000	36005000	46474000	6487800	11243000	8981000	0	0	3266100	9039900	0
AAAGYDVEKNNSRIK	15	1634.84	P10412;Q02539;P22492;P16402;P16403	P10412	67	81	HIST1H1E;HIST1H1A;HIST1H1T;HIST1H1D;HIST1H1C	Histone H1.4;Histone H1.1;Histone H1t;Histone H1.3;Histone H1.2	no	no	2;3;4	5.0024e-05	115.82	By MS/MS	By MS/MS	By MS/MS	By MS/MS		By matching		By matching	By matching	By matching	3	2	2	3		1		1	2	1	1529900000	516850000	174090000	142810000	341030000	0	4034800	0	30335000	272750000	48029000
AAAGYDVEKNNSRIKL	16	1747.92	P10412;Q02539;P22492;P16402;P16403	P10412	67	82	HIST1H1E;HIST1H1A;HIST1H1T;HIST1H1D;HIST1H1C	Histone H1.4;Histone H1.1;Histone H1t;Histone H1.3;Histone H1.2	no	no	3;4	0.009992	74.789	By MS/MS	By matching	By matching	By MS/MS	By matching	By matching	By MS/MS	By matching	By matching	By matching	2	2	1	2	2	2	2	2	1	2	227640000	32370000	37761000	8058700	28160000	19853000	20845000	21833000	22351000	12870000	23539000
AAAGYDVEKNNSRIKLG	17	1804.94	P10412;Q02539;P16402;P16403	P10412	67	83	HIST1H1E;HIST1H1A;HIST1H1D;HIST1H1C	Histone H1.4;Histone H1.1;Histone H1.3;Histone H1.2	no	no	3	0.0093027	74.141	By MS/MS	By matching	By matching	By MS/MS	By matching	By matching	By matching	By matching	By matching	By matching	1	1	1	1	1	1	1	1	1	1	99773000	25692000	14099000	6504600	22398000	8044800	2329000	3641400	4461800	8687800	3915000
AAAGYDVEKNNSRIKLGLK	19	2046.12	P10412;P16402;P16403	P10412	67	85	HIST1H1E;HIST1H1D;HIST1H1C	Histone H1.4;Histone H1.3;Histone H1.2	no	no	4	0.048348	53.188	By matching	By matching	By matching	By matching	By matching		By matching	By matching	By MS/MS	By matching	1	1	1	1	1		1	1	1	1	109890000	21626000	17125000	10244000	15628000	10933000	0	6546400	5333600	17034000	5422600
AAAILNTPDLR	11	1153.65	P00505	P00505	327	337	GOT2	Aspartate aminotransferase, mitochondrial	yes	yes	2	0.0052974	133.23	By matching	By matching	By matching	By MS/MS	By matching		By MS/MS		By MS/MS		1	1	1	1	1		1		1		111430000	21740000	22248000	7752500	21037000	9734700	0	8249900	0	20671000	0
AAAKAPTKAAPK	12	1123.67	P83731	P83731	128	139	RPL24	60S ribosomal protein L24	yes	yes	3	0.011625	89.44			By matching						By matching	By MS/MS			1						1	1	18412000	0	0	3843000	0	0	0	0	0	4130800	10438000
AAALAAAVAQDPAASGAPSS	20	1695.84	Q8TAE8	Q8TAE8	203	222	GADD45GIP1	Growth arrest and DNA damage-inducible proteins-interacting protein 1	yes	yes	2	0.013639	64.121	By matching	By MS/MS	By matching			By matching		By matching	By matching	By matching	1	1	1			1		1	1	1	54895000	8998300	10176000	7432200	0	0	3520100	0	7417600	9659100	7691900
AAALEFLNR	9	1003.55	P31948	P31948	79	87	STIP1	Stress-induced-phosphoprotein 1	yes	yes	2	0.0080799	113.7	By matching	By MS/MS									1	1									8828100	3384000	5444100	0	0	0	0	0	0	0	0
AAAMDVDTPSGTN	13	1248.53	P62877	P62877	2	14	RBX1	E3 ubiquitin-protein ligase RBX1;E3 ubiquitin-protein ligase RBX1, N-terminally processed	yes	yes	2	6.3982e-06	142.98	By MS/MS	By MS/MS	By MS/MS	By matching	By MS/MS	By MS/MS	By matching	By MS/MS	By MS/MS	By matching	2	2	2	2	2	2	2	2	2	2	204860000	22550000	27028000	28324000	14227000	32762000	7245900	10931000	11578000	30938000	19280000
AAAMDVDTPSGTNSGAGKKRF	21	2080	P62877	P62877	2	22	RBX1	E3 ubiquitin-protein ligase RBX1;E3 ubiquitin-protein ligase RBX1, N-terminally processed	yes	yes	3	0.0094838	49.089				By MS/MS										1							7568500	0	0	0	7568500	0	0	0	0	0	0
AAANEQLTR	9	972.499	Q9NX63	Q9NX63	96	104	CHCHD3	MICOS complex subunit MIC19	yes	yes	2	0.062517	89.355				By MS/MS										1							0	0	0	0	0	0	0	0	0	0	0
AAAPAPAPSG	10	808.408	Q8WYQ3	Q8WYQ3	31	40	CHCHD10	Coiled-coil-helix-coiled-coil-helix domain-containing protein 10, mitochondrial	yes	yes	2	0.030969	97.602					By matching			By matching		By MS/MS					1			1		1	12614000	0	0	0	0	2749500	0	0	3049200	0	6814900
AAAPAPAPSGQPG	13	1090.54	Q8WYQ3	Q8WYQ3	31	43	CHCHD10	Coiled-coil-helix-coiled-coil-helix domain-containing protein 10, mitochondrial	yes	yes	2	0.041024	69.375			By matching			By MS/MS	By matching	By matching					1			1	1	1			61972000	0	0	4459700	0	0	25728000	16554000	15230000	0	0
AAATLTSKL	9	874.512	Q9UDW1	Q9UDW1	2	10	UQCR10	Cytochrome b-c1 complex subunit 9	yes	yes	2	0.0022309	149.65			By MS/MS			By matching	By matching	By MS/MS	By matching	By MS/MS			1			1	1	1	1	1	218350000	0	0	36841000	0	0	31006000	10482000	96037000	9494000	34485000
AAATLTSKLY	10	1037.58	Q9UDW1	Q9UDW1	2	11	UQCR10	Cytochrome b-c1 complex subunit 9	yes	yes	2	0.00031678	141.2	By matching			By MS/MS	By MS/MS	By MS/MS	By MS/MS	By MS/MS	By matching	By MS/MS	1			1	1	1	1	1	1	1	58500000	7342600	0	0	5681600	4870900	5554300	6284000	5616900	7464100	15686000
AAATLTSKLYS	11	1124.61	Q9UDW1	Q9UDW1	2	12	UQCR10	Cytochrome b-c1 complex subunit 9	yes	yes	2	1.0149e-06	198.61	By matching	By matching	By MS/MS	By matching	By MS/MS	By MS/MS	By MS/MS	By MS/MS	By MS/MS	By MS/MS	1	1	1	1	1	1	1	1	1	1	467950000	11143000	11893000	75097000	7276500	17000000	64240000	47556000	76725000	39832000	117190000
AAATLTSKLYSLL	13	1350.78	Q9UDW1	Q9UDW1	2	14	UQCR10	Cytochrome b-c1 complex subunit 9	yes	yes	2	4.2954e-42	270.6			By MS/MS			By MS/MS	By matching	By MS/MS	By MS/MS	By MS/MS			1			1	1	1	1	1	152670000	0	0	41180000	0	0	17782000	1668800	62014000	11875000	18152000
AAATPAKKTVTPAK	14	1353.8	P19338	P19338	89	102	NCL	Nucleolin	yes	yes	3;4	0.015555	77.776			By matching		By MS/MS		By matching	By matching	By MS/MS	By matching			1		1		1	1	2	2	70606000	0	0	15709000	0	11722000	0	11251000	1282900	17717000	12926000
AAAVAQDPAASGAPSS	16	1369.65	Q8TAE8	Q8TAE8	207	222	GADD45GIP1	Growth arrest and DNA damage-inducible proteins-interacting protein 1	yes	yes	2	8.4672e-21	169.52	By MS/MS	By MS/MS	By MS/MS	By MS/MS	By MS/MS	By MS/MS	By MS/MS	By MS/MS	By MS/MS	By MS/MS	1	1	1	1	1	1	1	1	1	1	1440200000	68270000	64444000	94229000	116590000	117570000	121150000	198020000	166750000	253630000	239580000
AAAVASTGPSSR	12	1073.55	P27816	P27816	813	824	MAP4	Microtubule-associated protein 4	yes	yes	2	0.025666	79.148		By matching	By matching		By MS/MS				By matching	By matching		1	1		1				1	1	29093000	0	4919400	5567800	0	9573900	0	0	0	7136600	1894800
AAAVPQRAWTVEQ	13	1425.74	Q00688	Q00688	2	14	FKBP3	Peptidyl-prolyl cis-trans isomerase FKBP3	yes	yes	2	0.00029091	153.12	By MS/MS	By MS/MS	By MS/MS	By MS/MS	By MS/MS	By MS/MS	By MS/MS	By MS/MS	By MS/MS	By MS/MS	1	1	1	1	1	1	1	1	1	1	881960000	17490000	284970000	47525000	253720000	61620000	0	56038000	0	108450000	52143000
AAAVPQRAWTVEQL	14	1538.82	Q00688	Q00688	2	15	FKBP3	Peptidyl-prolyl cis-trans isomerase FKBP3	yes	yes	2	0.00015044	152.69	By MS/MS	By MS/MS	By MS/MS	By MS/MS	By MS/MS	By MS/MS	By MS/MS	By MS/MS	By MS/MS	By MS/MS	1	1	1	1	1	1	1	1	1	1	1275900000	10326000	169590000	112550000	115370000	125710000	76655000	146970000	78599000	271430000	168690000
AAAVPQRAWTVEQLR	15	1694.92	Q00688	Q00688	2	16	FKBP3	Peptidyl-prolyl cis-trans isomerase FKBP3	yes	yes	3	0.017938	72.175	By matching	By matching	By matching	By matching	By matching	By matching	By MS/MS	By MS/MS	By matching	By matching	1	1	1	1	1	1	1	1	1	1	346610000	6623300	87565000	14429000	37459000	13760000	14603000	46982000	58448000	48113000	18622000
AADKRSKALKASAPAPGHH	19	1912.04	P56378	P56378	40	58	MP68	6.8 kDa mitochondrial proteolipid	yes	yes	5	0.032603	40.844			By matching					By MS/MS	By matching	By matching			1					1	1	1	24689000	0	0	11039000	0	0	0	0	6735100	4156600	2758400
AADVGKGAAQREF	13	1318.66	P12235	P12235	142	154	SLC25A4	ADP/ATP translocase 1	yes	yes	2;3	0.0035738	95.631	By MS/MS	By matching	By MS/MS	By MS/MS	By matching	By MS/MS	By MS/MS	By matching	By MS/MS	By MS/MS	2	2	2	2	1	1	1	1	2	2	315450000	57937000	50389000	26576000	44952000	18371000	16269000	25905000	18603000	27361000	29083000
AADVGKGAAQREFHG	15	1512.74	P12235	P12235	142	156	SLC25A4	ADP/ATP translocase 1	yes	yes	3	0.0015273	102.5	By MS/MS	By matching	By matching	By matching	By matching		By matching				1	1	1	1	1		1				30619000	6283300	4685000	5834700	4301900	5369700	0	4144200	0	0	0
AAEAQKQVKSLQS	13	1386.75	P12883;P13533	P12883	1636	1648	MYH7;MYH6	Myosin-7;Myosin-6	no	no	2	0.00096473	120.53	By matching	By MS/MS		By MS/MS							1	1		1							13052000	4960500	5665300	0	2426300	0	0	0	0	0	0
AAEKVMGGGKPW	12	1229.62	P50461	P50461	129	140	CSRP3	Cysteine and glycine-rich protein 3	yes	yes	2	0.026639	92.611	By matching	By matching		By MS/MS	By matching						1	1		1	1						60802000	7860800	26222000	0	23517000	3202500	0	0	0	0	0
AAEKVMGGGKPWHK	14	1494.78	P50461	P50461	129	142	CSRP3	Cysteine and glycine-rich protein 3	yes	yes	3;4	0.00020798	102.66		By MS/MS	By matching	By matching		By MS/MS	By MS/MS	By MS/MS		By MS/MS		2	1	2		2	2	2		2	395960000	0	34703000	7376800	21934000	0	78388000	45678000	130210000	0	77671000
AAEKVMGGGKPWHKT	15	1595.82	P50461	P50461	129	143	CSRP3	Cysteine and glycine-rich protein 3	yes	yes	3;4	3.397e-12	164.8	By MS/MS	By MS/MS	By matching	By MS/MS	By matching	By MS/MS	By matching	By MS/MS	By matching	By matching	1	3	2	3	2	3	1	2	1	3	616410000	31201000	232220000	10072000	120960000	12982000	90083000	15071000	52466000	4683400	46669000
AAEPLTEL	8	842.439	Q99584	Q99584	2	9	S100A13	Protein S100-A13	yes	yes	1	0.0098952	124.89	By MS/MS	By MS/MS	By matching		By matching	By matching	By matching		By matching	By matching	1	1	1		1	1	1		1	1	122600000	23766000	26016000	4434500	0	9780700	8022700	16688000	0	28980000	4910800
AAEVISNARENIQR	14	1569.82	P0DJI9	P0DJI9	72	85	SAA2	Serum amyloid A-2 protein	yes	yes	3	0.017423	75.669							By MS/MS	By matching		By MS/MS							1	1		1	15500000	0	0	0	0	0	0	5762400	1497600	0	8239700
AAEVNRLKGREPTRVAE	17	1895.03	P17661	P17661	137	153	DES	Desmin	yes	yes	4	0.019832	65.943	By matching	By matching		By MS/MS	By matching		By matching		By matching	By matching	1	1		1	1		1		1	1	98896000	23622000	19905000	0	36277000	6651700	0	5228200	0	3730300	3483000
AAFNSGKVDIVAINDPF	17	1776.9	P04406	P04406	21	37	GAPDH	Glyceraldehyde-3-phosphate dehydrogenase	yes	yes	2	0.00047886	101.3	By MS/MS	By MS/MS	By matching			By matching	By matching	By matching	By MS/MS	By matching	1	1	1			1	1	1	1	1	117220000	51457000	21380000	10638000	0	0	3882700	4903500	3119200	13306000	8536400
AAFPPDVTGNLDYKNL	16	1733.86	P10916	P10916	140	155	MYL2	Myosin regulatory light chain 2, ventricular/cardiac muscle isoform	yes	yes	2	0.0021527	92.866	By matching	By matching	By matching	By matching	By matching	By matching	By matching	By MS/MS	By MS/MS	By MS/MS	3	1	3	1	1	3	3	3	4	4	294250000	16253000	13763000	48980000	6988900	4015000	26050000	18004000	42956000	34976000	82269000
AAFPPDVTGNLDYKNLVHIITH	22	2434.26	P10916	P10916	140	161	MYL2	Myosin regulatory light chain 2, ventricular/cardiac muscle isoform	yes	yes	3;4	1.0595e-05	111.18	By MS/MS	By MS/MS	By matching	By MS/MS	By matching	By MS/MS	By MS/MS	By matching	By MS/MS	By MS/MS	6	5	4	5	6	6	8	3	5	6	1461300000	150140000	160290000	33742000	179420000	80710000	126940000	407920000	36779000	122110000	163280000
AAGGQGHAMIVEAYPK	16	1598.79	P55084	P55084	459	474	HADHB	Trifunctional enzyme subunit beta, mitochondrial;3-ketoacyl-CoA thiolase	yes	yes	2;3	2.363e-11	118.47		By MS/MS	By MS/MS	By MS/MS	By MS/MS	By matching	By MS/MS	By matching	By MS/MS	By MS/MS		2	2	1	2	2	2	1	2	2	332750000	0	22783000	60657000	9073800	24770000	29027000	14614000	21697000	48695000	101430000
AAGGYDVEKNNSRIK	15	1620.82	P16401	P16401	70	84	HIST1H1B	Histone H1.5	yes	yes	3;4	0.0012408	88.561	By MS/MS	By matching	By matching	By matching	By MS/MS				By matching	By matching	2	1	1	2	1				1	1	83662000	32088000	18336000	1026500	16833000	8103700	0	0	0	3371000	3903700
AAGKGPLATGGIK	13	1139.67	Q9Y2S6	Q9Y2S6	47	59	TMA7	Translation machinery-associated protein 7	yes	yes	2;3	0.00063001	124.48	By MS/MS	By MS/MS	By MS/MS	By matching	By MS/MS	By MS/MS	By MS/MS	By MS/MS	By MS/MS	By MS/MS	2	2	2	2	2	2	2	2	2	2	284210000	14280000	22155000	23725000	15792000	44557000	27135000	20826000	53417000	45370000	16953000
AAGKGPLATGGIKK	14	1267.76	Q9Y2S6	Q9Y2S6	47	60	TMA7	Translation machinery-associated protein 7	yes	yes	3;4	1.0641e-05	109	By matching	By matching	By MS/MS	By MS/MS	By MS/MS	By matching	By matching	By MS/MS	By MS/MS	By MS/MS	1	1	1	1	2	1	1	2	2	1	373660000	14916000	17771000	24994000	14815000	84931000	14437000	13404000	84792000	95856000	7739400
AAGVEAAAEVAATEIK	16	1499.78	P52272	P52272	2	17	HNRNPM	Heterogeneous nuclear ribonucleoprotein M	yes	yes	2	8.1879e-21	169.89	By MS/MS	By MS/MS			By matching				By matching		1	1			1				1		39889000	13170000	14261000	0	0	3463000	0	0	0	8994500	0
AAGVEAAAEVAATEIKM	17	1630.82	P52272	P52272	2	18	HNRNPM	Heterogeneous nuclear ribonucleoprotein M	yes	yes	2	4.1019e-71	235.21	By MS/MS	By MS/MS	By MS/MS	By MS/MS	By MS/MS				By MS/MS	By MS/MS	2	2	2	2	2				2	1	504690000	99300000	174600000	37351000	77722000	41919000	0	0	0	46592000	27209000
AAGVEAAAEVAATEIKMEEES	21	2104.98	P52272	P52272	2	22	HNRNPM	Heterogeneous nuclear ribonucleoprotein M	yes	yes	2	1.0522e-27	202.89	By MS/MS		By matching				By MS/MS	By MS/MS	By MS/MS	By matching	1		1				2	1	2	1	103590000	2811300	0	3621000	0	0	0	16063000	10046000	66530000	4521000
AAHLPAEFTPAVHASLDK	18	1873.97	P69905	P69905	111	128	HBA1	Hemoglobin subunit alpha	yes	yes	3;4	0.00062776	99.569	By MS/MS	By MS/MS	By MS/MS	By MS/MS	By matching		By matching		By matching	By MS/MS	1	1	2	1	2		2		2	2	948180000	135510000	229340000	148620000	264810000	89065000	0	28811000	0	26547000	25489000
AAHLPAEFTPAVHASLDKF	19	2021.04	P69905	P69905	111	129	HBA1	Hemoglobin subunit alpha	yes	yes	3	0.0066249	76.526		By matching	By MS/MS	By MS/MS	By matching					By matching		1	1	1	1					1	93936000	0	29214000	22773000	21040000	12295000	0	0	0	0	8614400
AAHLPAEFTPAVHASLDKFL	20	2134.12	P69905	P69905	111	130	HBA1	Hemoglobin subunit alpha	yes	yes	3	0.010692	68.625			By MS/MS							By matching			1							1	20145000	0	0	16802000	0	0	0	0	0	0	3343200
AAHLPAEFTPAVHASLDKFLASVST	25	2579.34	P69905	P69905	111	135	HBA1	Hemoglobin subunit alpha	yes	yes	3;4	9.7965e-07	110.14			By MS/MS	By matching						By matching			2	1						1	57457000	0	0	43160000	11490000	0	0	0	0	0	2806500
AAIDWFDGKEFSGNPIKVSFATR	23	2555.28	P35637	P35637	349	371	FUS	RNA-binding protein FUS	yes	yes	4	0.014115	60.036				By matching	By matching	By matching	By matching	By matching	By matching	By MS/MS				1	1	1	1	1	1	1	40188000	0	0	0	1522900	3702200	2755200	5562100	13690000	9821700	3133800
AAILGDTIMVAKG	13	1258.7	Q8NI60	Q8NI60	2	14	ADCK3	Atypical kinase ADCK3, mitochondrial	yes	yes	2	0.0069674	93.111		By matching	By matching		By matching	By matching		By matching		By MS/MS		1	1		1	1		1		1	42297000	0	6950900	16325000	0	4149700	1077600	0	2079000	0	11715000
AAILGDTIMVAKGLVK	16	1598.94	Q8NI60	Q8NI60	2	17	ADCK3	Atypical kinase ADCK3, mitochondrial	yes	yes	2	1.4155e-48	216.06	By MS/MS	By MS/MS	By MS/MS	By matching	By MS/MS	By MS/MS	By MS/MS	By MS/MS	By MS/MS	By MS/MS	2	2	2	1	2	2	2	2	1	2	390800000	21743000	37091000	120230000	9855300	24265000	14051000	26083000	27844000	20841000	88800000
AAKDGANIVIAAK	13	1240.71	Q6YN16	Q6YN16	30	42	HSDL2	Hydroxysteroid dehydrogenase-like protein 2	yes	yes	2	0.033527	72.2	By MS/MS	By matching		By matching							1	1		1							11115000	2404500	5231800	0	3478500	0	0	0	0	0	0
AAKKGLDPY	9	961.523	P10606	P10606	54	62	COX5B	Cytochrome c oxidase subunit 5B, mitochondrial	yes	yes	2	0.00010237	139.88	By matching	By matching	By MS/MS	By MS/MS	By MS/MS		By matching	By matching	By MS/MS	By matching	1	1	1	2	1		1	1	1	1	499740000	45200000	74443000	34181000	130960000	0	0	67205000	6589400	82413000	58751000
AAKLKEKYEKDIAA	14	1576.88	P09429;B2RPK0;P26583	P09429	148	161	HMGB1;HMGB1P1;HMGB2	High mobility group protein B1;Putative high mobility group protein B1-like 1;High mobility group protein B2	no	no	3	0.017121	76.01	By matching	By MS/MS	By matching	By matching							1	1	1	1							20967000	6279900	8175700	3008400	3502800	0	0	0	0	0	0
AAKVFESIGKFG	12	1252.68	P35232	P35232	2	13	PHB	Prohibitin	yes	yes	2	6.3872e-06	148.28	By MS/MS	By MS/MS	By MS/MS	By matching	By MS/MS	By matching	By matching	By matching	By matching	By MS/MS	2	1	1	1	1	1	1	1	1	1	119670000	8361400	21478000	14426000	10063000	11237000	17575000	14409000	7777200	5975900	8363300
AAKVFESIGKFGLA	14	1436.8	P35232	P35232	2	15	PHB	Prohibitin	yes	yes	2	8.7643e-44	228.12	By MS/MS	By MS/MS	By MS/MS	By MS/MS	By MS/MS	By MS/MS	By MS/MS	By MS/MS	By MS/MS	By MS/MS	1	1	1	1	1	1	1	1	1	1	462560000	45260000	54548000	55520000	36940000	47555000	39976000	26754000	24611000	53962000	77435000
AAKVFESIGKFGLAL	15	1549.89	P35232	P35232	2	16	PHB	Prohibitin	yes	yes	2	0.0028952	94.122			By matching		By matching			By MS/MS	By matching	By matching			1		1			1	1	1	69833000	0	0	34602000	0	1538700	0	0	9970600	3710400	20011000
AAKVFESIGKFGLALA	16	1620.92	P35232	P35232	2	17	PHB	Prohibitin	yes	yes	2	1.3468e-12	145.6	By matching	By MS/MS	By MS/MS	By MS/MS	By matching		By MS/MS	By MS/MS	By matching	By matching	1	1	1	1	1		1	1	1	1	324020000	27310000	0	0	0	115180000	0	0	35201000	26195000	120130000
AALAALEKLFPDTPL	15	1568.88	Q12906	Q12906	580	594	ILF3	Interleukin enhancer-binding factor 3	yes	yes	2	2.1233e-18	220.94	By MS/MS	By matching		By matching	By matching					By matching	1	1		1	1					1	47291000	18744000	12674000	0	7145700	5861900	0	0	0	0	2865700
AALGRVNV	8	798.471	P10916	P10916	54	61	MYL2	Myosin regulatory light chain 2, ventricular/cardiac muscle isoform	yes	yes	2	0.04048	107.22	By matching	By matching		By matching					By MS/MS	By matching	1	1		1					1	1	523600000	66000000	133420000	0	43529000	0	0	0	0	159110000	121540000
AALGRVNVKNE	11	1169.65	P10916	P10916	54	64	MYL2	Myosin regulatory light chain 2, ventricular/cardiac muscle isoform	yes	yes	2	0.040611	74.464		By matching	By matching		By matching	By matching	By matching	By matching	By matching	By MS/MS		1	1		1	1	1	1	1	1	74686000	0	9509300	14179000	0	8518300	4894100	7578500	6892300	15962000	7152900
AALGRVNVKNEE	12	1298.69	P10916	P10916	54	65	MYL2	Myosin regulatory light chain 2, ventricular/cardiac muscle isoform	yes	yes	3	0.024063	62.732	By matching	By matching	By matching	By matching	By matching	By matching	By MS/MS	By matching	By matching	By MS/MS	1	1	1	1	1	1	1	1	1	1	168650000	15523000	19476000	11527000	18728000	13473000	20720000	26888000	15515000	11784000	15020000
AALGRVNVKNEEID	14	1526.81	P10916	P10916	54	67	MYL2	Myosin regulatory light chain 2, ventricular/cardiac muscle isoform	yes	yes	2;3	0.0075493	101.38	By MS/MS	By matching	By matching	By MS/MS	By MS/MS	By MS/MS	By MS/MS	By MS/MS	By matching	By MS/MS	2	2	2	2	2	2	2	2	2	2	575130000	34176000	46305000	58651000	101330000	51555000	63886000	66755000	68448000	37032000	46989000
AALGRVNVKNEEIDEM	16	1786.89	P10916	P10916	54	69	MYL2	Myosin regulatory light chain 2, ventricular/cardiac muscle isoform	yes	yes	3	0.00049416	94.728		By matching	By matching	By MS/MS		By MS/MS	By MS/MS	By matching	By matching	By matching		1	1	1		1	1	1	1	1	236050000	0	32563000	22966000	41419000	0	29620000	33488000	33405000	19065000	23521000
AALGRVNVKNEEIDEMIKEAPGPIN	25	2706.4	P10916	P10916	54	78	MYL2	Myosin regulatory light chain 2, ventricular/cardiac muscle isoform	yes	yes	3;4	1.017e-31	160.33	By MS/MS	By MS/MS	By MS/MS	By MS/MS	By MS/MS	By MS/MS	By MS/MS	By MS/MS	By matching	By MS/MS	3	3	4	4	3	4	4	3	3	5	2232800000	212650000	75447000	205750000	249800000	83324000	262800000	462150000	289570000	86465000	304840000
AALKKALAAAG	11	983.613	P10412;Q02539;P16402;P16403	P10412	60	70	HIST1H1E;HIST1H1A;HIST1H1D;HIST1H1C	Histone H1.4;Histone H1.1;Histone H1.3;Histone H1.2	no	no	2	0.0069957	129.47	By MS/MS	By MS/MS	By matching	By MS/MS	By MS/MS	By matching	By MS/MS	By matching	By MS/MS	By MS/MS	1	1	1	1	1	1	1	1	1	1	404700000	110920000	64932000	18204000	63215000	51181000	5256500	17805000	6119800	43507000	23560000
AALKKHHEEEIVH	13	1539.82	Q9UII2	Q9UII2	68	80	ATPIF1	ATPase inhibitor, mitochondrial	yes	yes	3;4	0.00017118	134.56	By MS/MS	By MS/MS	By MS/MS	By MS/MS	By MS/MS	By MS/MS	By MS/MS	By MS/MS	By MS/MS	By MS/MS	3	2	2	2	2	2	3	2	2	2	578380000	21635000	34947000	51277000	78267000	94615000	56985000	111710000	47322000	58977000	22649000
AALKKHHEEEIVHH	14	1676.87	Q9UII2	Q9UII2	68	81	ATPIF1	ATPase inhibitor, mitochondrial	yes	yes	3;4;5	3.0092e-20	158.11	By MS/MS	By MS/MS	By MS/MS	By MS/MS	By MS/MS	By MS/MS	By MS/MS	By MS/MS	By MS/MS	By MS/MS	3	1	2	3	3	3	3	3	3	3	857170000	84230000	84461000	58117000	43450000	111670000	99767000	61292000	48929000	153960000	111300000
AALKKHHEEEIVHHK	15	1804.97	Q9UII2	Q9UII2	68	82	ATPIF1	ATPase inhibitor, mitochondrial	yes	yes	4;5	2.1195e-12	165.86	By MS/MS	By MS/MS	By MS/MS	By matching	By MS/MS	By MS/MS	By MS/MS	By matching	By matching	By MS/MS	2	2	1	1	2	2	2	2	2	2	344440000	30497000	59960000	21020000	6769000	47344000	46404000	39459000	33768000	38622000	20594000
AALKKHHEEEIVHHKK	16	1933.06	Q9UII2	Q9UII2	68	83	ATPIF1	ATPase inhibitor, mitochondrial	yes	yes	4	0.00064182	101.53						By matching		By MS/MS	By matching	By MS/MS						1		1	1	1	13868000	0	0	0	0	0	1626300	0	5286200	4151100	2804000
AALKKHHEEEIVHHKKE	17	2062.11	Q9UII2	Q9UII2	68	84	ATPIF1	ATPase inhibitor, mitochondrial	yes	yes	4;5	8.4051e-16	160.47	By matching	By MS/MS	By MS/MS	By MS/MS	By MS/MS	By MS/MS	By matching	By MS/MS	By MS/MS	By MS/MS	1	2	1	2	2	1	2	1	1	2	304040000	7190300	15683000	19394000	45251000	30065000	24715000	57370000	25117000	17437000	61814000
AALKKHHEEEIVHHKKEIE	19	2304.23	Q9UII2	Q9UII2	68	86	ATPIF1	ATPase inhibitor, mitochondrial	yes	yes	4;5	5.1547e-05	111.95	By matching	By MS/MS				By MS/MS			By MS/MS	By matching	2	2				2			1	1	180140000	27879000	68041000	0	0	0	56858000	0	0	24180000	3180500
AALKKHHEEEIVHHKKEIER	20	2460.34	Q9UII2	Q9UII2	68	87	ATPIF1	ATPase inhibitor, mitochondrial	yes	yes	3;4;5;6	1.6733e-77	232.73	By MS/MS	By MS/MS	By MS/MS	By MS/MS	By MS/MS	By MS/MS	By MS/MS	By MS/MS	By MS/MS	By MS/MS	4	4	6	4	3	6	5	4	3	5	24177000000	1291000000	1052300000	2873700000	3025100000	2613600000	4020000000	4948500000	710440000	1371700000	2270300000
AALKKHHEEEIVHHKKEIERL	21	2573.42	Q9UII2	Q9UII2	68	88	ATPIF1	ATPase inhibitor, mitochondrial	yes	yes	5	5.3416e-12	128.98					By matching	By MS/MS		By MS/MS							1	1		1			83626000	0	0	0	0	21694000	40190000	0	21743000	0	0
AALKKHHEEEIVHHKKEIERLQ	22	2701.48	Q9UII2	Q9UII2	68	89	ATPIF1	ATPase inhibitor, mitochondrial	yes	yes	4;5	3.5225e-13	131.65	By MS/MS		By matching	By MS/MS	By MS/MS	By MS/MS	By MS/MS	By MS/MS			1		1	1	1	2	2	1			153610000	10914000	0	5927100	22983000	16375000	38334000	46553000	12522000	0	0
AALLVPPRYAR	11	1225.73	Q99959	Q99959	186	196	PKP2	Plakophilin-2	yes	yes	3	0.042469	62.303		By matching	By matching	By matching		By MS/MS	By matching	By matching	By matching	By matching		1	1	1		1	1	1	1	1	43826000	0	1638600	3683100	4544000	0	6182900	10800000	3675900	10726000	2574900
AALPENPPAIDWAYYKA	17	1888.94	O75947	O75947	43	59	ATP5H	ATP synthase subunit d, mitochondrial	yes	yes	2	0.019832	75.479			By matching	By matching	By matching	By matching	By MS/MS	By matching	By MS/MS	By matching			1	1	1	1	1	1	1	1	112860000	0	0	24039000	4233700	12623000	9752500	20819000	13884000	16211000	11300000
AALTRDPQFQK	11	1273.68	P06744	P06744	2	12	GPI	Glucose-6-phosphate isomerase	yes	yes	2	0.00038766	134.57	By MS/MS	By MS/MS	By matching	By matching	By matching	By MS/MS	By MS/MS	By matching	By matching	By matching	1	1	1	1	1	1	1	1	1	1	361470000	81835000	49805000	17787000	32448000	21309000	50062000	38990000	24625000	24989000	19620000
AALTRDPQFQKLQQ	14	1642.88	P06744	P06744	2	15	GPI	Glucose-6-phosphate isomerase	yes	yes	2	0.0045181	93.258		By matching	By matching	By matching	By matching	By matching	By MS/MS	By MS/MS	By matching	By MS/MS		1	1	1	1	1	1	1	1	1	116580000	0	4698400	10186000	2450000	2899400	20470000	14761000	26732000	6363300	28019000
AALTRDPQFQKLQQW	15	1828.96	P06744	P06744	2	16	GPI	Glucose-6-phosphate isomerase	yes	yes	2	2.5452e-05	122.42	By matching	By MS/MS	By MS/MS	By matching	By matching	By matching	By matching	By matching	By matching	By matching	1	1	1	1	1	1	1	1	1	1	184030000	4808800	46094000	16842000	28189000	11512000	9234700	29548000	7364800	14554000	15883000
AALTRDPQFQKLQQWY	16	1992.02	P06744	P06744	2	17	GPI	Glucose-6-phosphate isomerase	yes	yes	2	0.0091771	75.78		By matching	By matching	By matching	By matching	By MS/MS	By MS/MS		By matching	By matching		1	1	1	1	1	1		1	1	74005000	0	19498000	4024700	6107800	6867400	4597500	13789000	0	9802400	9318400
AAMFGPKG	8	777.384	P50238;K4DIB9;H3BRQ4	P50238	58	65	CRIP1	Cysteine-rich protein 1	yes	no	2	0.038209	102.98										By MS/MS										1	0	0	0	0	0	0	0	0	0	0	0
AAMFGPKGFGRGGAESHT	18	1776.84	P50238;K4DIB9;H3BRQ4	P50238	58	75	CRIP1	Cysteine-rich protein 1	yes	no	4	0.024527	61.265		By matching		By matching			By matching	By MS/MS	By matching			1		1			1	1	1		39138000	0	3345500	0	7121700	0	0	6762800	18087000	3820600	0
AAMFGPKGFGRGGAESHTFK	20	2052	P50238;K4DIB9;H3BRQ4	P50238	58	77	CRIP1	Cysteine-rich protein 1	yes	no	5	0.0082081	72.421			By matching	By matching	By matching	By MS/MS		By MS/MS	By matching	By matching			1	1	1	1		1	1	1	85478000	0	0	24000000	4455100	6437100	27435000	0	10861000	7731800	4557700
AAMLAAQDVAQR	12	1243.63	P62263	P62263	73	84	RPS14	40S ribosomal protein S14	yes	yes	2	0.061257	72.643	By MS/MS	By MS/MS									1	1									7049700	7049700	0	0	0	0	0	0	0	0	0
AAMQDPEVMVA	11	1160.52	Q8NFI4;P50502	Q8NFI4	324	334	ST13P5;ST13	Putative protein FAM10A5;Hsc70-interacting protein	yes	no	2	0.012936	95.909		By matching	By matching	By MS/MS	By matching	By matching	By matching	By matching	By matching	By matching		1	1	1	1	1	1	1	1	1	119840000	0	29115000	12320000	29810000	16798000	1506500	15635000	1568100	8069400	5015400
AANKNKGIIWGEDT	14	1515.77	P99999	P99999	51	64	CYCS	Cytochrome c	yes	yes	2	0.0015319	103.18		By matching	By matching		By matching	By matching	By matching	By matching	By matching	By MS/MS		1	1		1	1	1	1	1	1	59068000	0	9744300	4948300	0	4125200	5915100	7339200	4622000	5314800	17059000
AANRTPPKSPGDPSKDR	17	1792.92	O94811	O94811	10	26	TPPP	Tubulin polymerization-promoting protein	yes	yes	4	0.00085306	99.021			By matching	By matching		By MS/MS	By MS/MS	By matching	By matching	By MS/MS			2	1		1	1	1	1	2	50049000	0	0	1111800	4624900	0	13351000	7217800	5648300	2305200	15790000
AAPAPAPPPEPERPKEV	17	1751.92	P08590	P08590	19	35	MYL3	Myosin light chain 3	yes	yes	3	0.022678	62.646	By matching	By matching		By matching	By matching	By matching			By matching	By MS/MS	1	1		1	1	1			1	1	38786000	6397400	10799000	0	1051400	4786500	4142700	0	0	4770800	6838400
AAPAPAPPPEPERPKEVE	18	1880.96	P08590	P08590	19	36	MYL3	Myosin light chain 3	yes	yes	2;3	0.0044709	82.707	By MS/MS	By MS/MS	By matching	By MS/MS	By MS/MS	By MS/MS	By MS/MS	By MS/MS	By MS/MS	By MS/MS	2	2	1	2	2	2	1	1	1	1	1640200000	433630000	487620000	21306000	312000000	62614000	138400000	74352000	29960000	31744000	48578000
AAPAPAPPPEPERPKEVEF	19	2028.03	P08590	P08590	19	37	MYL3	Myosin light chain 3	yes	yes	2;3;4	3.0674e-11	124.86	By MS/MS	By MS/MS	By MS/MS	By MS/MS	By MS/MS	By MS/MS	By MS/MS	By MS/MS	By MS/MS	By MS/MS	3	3	3	3	3	2	2	3	3	2	3462600000	813500000	911200000	215990000	602830000	186750000	135970000	144560000	127120000	200470000	124260000
AAPAPAPSGQPG	12	1019.5	Q8WYQ3	Q8WYQ3	32	43	CHCHD10	Coiled-coil-helix-coiled-coil-helix domain-containing protein 10, mitochondrial	yes	yes	2	0.0047958	106.68						By matching	By matching	By matching		By MS/MS						1	1	1		1	68750000	0	0	0	0	0	18162000	7398500	9220900	0	33968000
AAPASAQAPPPAAAK	15	1317.7	O14558	O14558	146	160	HSPB6	Heat shock protein beta-6	yes	yes	2	0.00065299	141.71		By MS/MS	By MS/MS	By MS/MS	By matching	By MS/MS	By MS/MS	By MS/MS				1	1	1	1	1	1	1			56695000	0	6403300	8519400	9769400	6230400	10398000	10871000	4502600	0	0
AAPGAEFAPNK	11	1071.53	Q15233	Q15233	457	467	NONO	Non-POU domain-containing octamer-binding protein	yes	yes	2	0.026108	83.168	By MS/MS	By matching			By matching	By matching	By matching	By matching	By matching		1	1			1	1	1	1	1		39421000	10359000	9804000	0	0	5376100	3811100	2834200	3258000	3978000	0
AAPGAEFAPNKRR	13	1383.74	Q15233	Q15233	457	469	NONO	Non-POU domain-containing octamer-binding protein	yes	yes	4	0.036955	52.495		By matching	By matching	By matching	By matching	By MS/MS	By matching	By matching	By matching	By matching		1	1	1	1	1	1	1	1	1	52763000	0	4456000	6468800	4161900	4793200	7730900	4474500	5160300	6647800	8869400
AAPGAPAEYGYIR	13	1334.66	Q99959	Q99959	2	14	PKP2	Plakophilin-2	yes	yes	2	0.0017869	112.75	By MS/MS	By MS/MS		By MS/MS		By MS/MS	By MS/MS	By MS/MS	By MS/MS	By MS/MS	1	1		1		1	1	1	1	1	658220000	48138000	82279000	0	81464000	0	77300000	75758000	103260000	139410000	50609000
AAPGAPAEYGYIRT	14	1435.71	Q99959	Q99959	2	15	PKP2	Plakophilin-2	yes	yes	2	0.00082346	109.24	By MS/MS	By MS/MS	By MS/MS	By MS/MS	By MS/MS	By matching	By MS/MS	By matching	By MS/MS	By MS/MS	1	1	1	1	1	1	1	1	1	1	373280000	12278000	16098000	25294000	29158000	27490000	55249000	52815000	39095000	66163000	49642000
AAPGAPAEYGYIRTVLG	17	1704.88	Q99959	Q99959	2	18	PKP2	Plakophilin-2	yes	yes	2	9.91e-08	100.73	By matching	By matching	By MS/MS	By matching	By matching	By MS/MS	By MS/MS	By matching	By MS/MS	By MS/MS	1	1	1	1	1	1	1	1	1	1	85689000	3449800	4913000	8574000	6887700	6404300	16518000	13926000	9133500	0	15882000
AAPGAPAEYGYIRTVLGQQ	19	1961	Q99959	Q99959	2	20	PKP2	Plakophilin-2	yes	yes	2	1.1789e-11	188.09		By matching	By MS/MS	By MS/MS	By matching	By MS/MS	By MS/MS	By MS/MS	By MS/MS	By MS/MS		1	1	1	1	1	1	1	1	1	60156000	0	5377300	8088900	7292600	4875200	4429100	4625400	5887500	7635500	11945000
AAPGAPAEYGYIRTVLGQQI	20	2074.08	Q99959	Q99959	2	21	PKP2	Plakophilin-2	yes	yes	2	9.7371e-08	124.09				By MS/MS			By matching			By matching				1			1			1	39635000	0	0	0	8288400	0	0	20091000	0	0	11256000
AAPGAPAEYGYIRTVLGQQIL	21	2187.17	Q99959	Q99959	2	22	PKP2	Plakophilin-2	yes	yes	2	2.7643e-18	143.46	By matching	By matching	By MS/MS	By MS/MS	By MS/MS	By MS/MS	By MS/MS	By MS/MS	By MS/MS	By MS/MS	1	1	1	1	1	1	1	1	1	1	251400000	1395100	4039400	54379000	5072100	9948200	12525000	20477000	40088000	14910000	88562000
AAPRPSPAISVSVSAPA	17	1576.86	Q15942	Q15942	2	18	ZYX	Zyxin	yes	yes	2	0.0065542	78.692	By matching		By matching	By MS/MS	By matching	By matching	By MS/MS		By matching	By matching	1		1	1	1	1	1		1	1	40902000	4156800	0	2338700	9034600	8524900	3118000	5510100	0	4787100	3431900
AAPTAASDQPDSAATTEK	18	1730.8	Q9BRP8	Q9BRP8	133	150	WIBG	Partner of Y14 and mago	yes	yes	2	0.00027472	102.52	By matching	By MS/MS		By matching					By matching		1	1		1					1		19758000	5589900	9418500	0	2740500	0	0	0	0	2008800	0
AAPVDLELKKAF	12	1300.74	O60925	O60925	2	13	PFDN1	Prefoldin subunit 1	yes	yes	2	0.0025269	117.02	By MS/MS	By MS/MS	By MS/MS	By matching	By MS/MS	By matching	By MS/MS	By matching	By matching	By matching	1	1	1	1	1	1	1	1	1	1	571490000	100530000	161460000	29829000	113760000	34273000	11758000	61181000	8516500	26297000	23884000
AAPVDLELKKAFTEL	15	1643.91	O60925	O60925	2	16	PFDN1	Prefoldin subunit 1	yes	yes	2	5.7469e-17	171.26		By MS/MS	By matching	By MS/MS	By matching				By MS/MS	By matching		1	1	1	1				1	1	73905000	0	21544000	8686500	14339000	7375400	0	0	0	16071000	5888800
AAQANVRIGDVV	12	1211.66	Q96HC4	Q96HC4	39	50	PDLIM5	PDZ and LIM domain protein 5	yes	yes	2	0.00035792	132.39	By MS/MS	By MS/MS	By matching	By MS/MS	By MS/MS	By matching	By MS/MS	By matching		By MS/MS	1	1	1	1	1	1	1	1		1	93137000	21303000	13992000	5724100	14426000	11847000	3973900	10563000	5559400	0	5749300
AAQEEYVKR	9	1092.56	P04075	P04075	323	331	ALDOA	Fructose-bisphosphate aldolase A	yes	yes	3	0.0064797	110.87	By MS/MS	By matching	By matching	By matching	By matching	By matching	By matching	By matching	By MS/MS		1	1	1	1	1	1	1	1	1		174980000	21158000	39863000	10640000	9189500	7614800	6660200	19384000	14349000	46126000	0
AAQEEYVKRA	10	1163.59	P04075	P04075	323	332	ALDOA	Fructose-bisphosphate aldolase A	yes	yes	3	0.0094984	108.57	By MS/MS	By MS/MS	By matching	By MS/MS			By matching		By matching	By matching	1	1	1	1			1		1	1	81158000	19928000	33211000	2560100	14070000	0	0	3266800	0	4911100	3211400
AAQEEYVKRAL	11	1276.68	P04075	P04075	323	333	ALDOA	Fructose-bisphosphate aldolase A	yes	yes	2;3	0.0023883	105.86	By MS/MS	By MS/MS		By MS/MS	By matching		By matching		By MS/MS		2	2		2	1		1		1		182010000	74769000	53159000	0	39743000	2701200	0	2686700	0	8949900	0
AAQGEPQVQFK	11	1201.61	P62826	P62826	2	12	RAN	GTP-binding nuclear protein Ran	yes	yes	2	0.014065	94.309				By MS/MS										1							19820000	0	0	0	19820000	0	0	0	0	0	0
AAQGEPQVQFKLV	13	1413.76	P62826	P62826	2	14	RAN	GTP-binding nuclear protein Ran	yes	yes	2	0.036246	91.658	By MS/MS	By MS/MS	By matching	By MS/MS	By matching	By matching	By matching	By matching	By matching	By matching	1	1	1	1	1	1	1	1	1	1	222480000	44802000	44820000	8835700	67616000	13040000	5993900	15957000	3720900	7484500	10211000
AAQRLQDTSSYAK	13	1437.72	P15924	P15924	2760	2772	DSP	Desmoplakin	yes	yes	3	0.030006	84.718					By matching		By MS/MS	By matching	By matching						1		1	1	1		16019000	0	0	0	0	2270800	0	3660100	3401200	6687400	0
AAQSAPKVV	9	869.497	Q9Y3Y2	Q9Y3Y2	2	10	CHTOP	Chromatin target of PRMT1 protein	yes	yes	2	0.0065615	123.16	By MS/MS	By matching		By MS/MS					By matching		1	1		1					1		92290000	27373000	33249000	0	16242000	0	0	0	0	15427000	0
AAQSAPKVVLK	11	1110.68	Q9Y3Y2	Q9Y3Y2	2	12	CHTOP	Chromatin target of PRMT1 protein	yes	yes	2	0.0205	86.882	By MS/MS	By MS/MS	By matching	By matching	By matching				By matching	By MS/MS	1	1	1	1	1				1	1	127160000	0	57742000	15630000	8063700	12269000	0	0	0	15048000	18411000
AAQSAPKVVLKSTTK	15	1527.9	Q9Y3Y2	Q9Y3Y2	2	16	CHTOP	Chromatin target of PRMT1 protein	yes	yes	3	0.012893	75.463	By matching	By matching	By matching		By MS/MS	By MS/MS	By matching	By matching	By MS/MS	By matching	1	1	1		1	1	1	1	1	1	99391000	6824300	8673800	10615000	0	18189000	6807600	7074500	5438100	23264000	12505000
AAQTSPSPKAGAATGRIVA	19	1752.95	P06576	P06576	47	65	ATP5B	ATP synthase subunit beta, mitochondrial	yes	yes	3	0.017883	62.617						By matching	By matching		By MS/MS							1	1		1		25531000	0	0	0	0	0	13166000	5549800	0	6815800	0
AARALQSTAVEQIG	14	1413.76	Q8NI60	Q8NI60	39	52	ADCK3	Atypical kinase ADCK3, mitochondrial	yes	yes	2	0.0045726	93.096	By matching	By MS/MS	By MS/MS		By matching	By matching	By matching	By MS/MS	By matching	By MS/MS	1	1	1		1	1	1	1	1	1	156080000	8235800	12265000	56519000	0	4675000	8403000	3893800	28554000	6001800	27534000
AARFGISSVPTK	12	1232.69	H0YHG0;P82979	H0YHG0	437	448	SARNP	SAP domain-containing ribonucleoprotein	yes	no	3	0.0099215	77.185	By matching	By matching	By matching	By matching	By matching	By MS/MS	By matching	By matching	By matching		1	1	1	1	1	1	1	1	1		59085000	4813000	3171300	7983700	3408800	5481700	5436500	4420700	17612000	6757500	0
AASAARGAAA	10	815.425	Q9GZT3	Q9GZT3	2	11	SLIRP	SRA stem-loop-interacting RNA-binding protein, mitochondrial	yes	yes	2	0.0012824	128.12	By matching	By matching	By MS/MS	By matching	By matching	By MS/MS	By matching	By MS/MS	By matching	By matching	1	1	1	1	1	1	1	1	1	1	235640000	20490000	20571000	0	18954000	25432000	28209000	38822000	32159000	21523000	29486000
AASAARGAAALR	12	1084.61	Q9GZT3	Q9GZT3	2	13	SLIRP	SRA stem-loop-interacting RNA-binding protein, mitochondrial	yes	yes	2	0.02873	90.15	By matching	By matching	By MS/MS	By matching	By matching	By MS/MS	By matching	By matching	By matching	By matching	1	1	1	1	1	1	1	1	1	1	4147300000	351750000	457430000	428760000	403640000	513050000	247730000	249760000	569450000	609750000	316020000
AASAARGAAALRR	13	1240.71	Q9GZT3	Q9GZT3	2	14	SLIRP	SRA stem-loop-interacting RNA-binding protein, mitochondrial	yes	yes	3	0.01419	84.169	By matching	By matching	By matching	By MS/MS	By MS/MS	By MS/MS	By matching	By MS/MS	By matching	By MS/MS	1	1	1	1	1	1	1	1	1	1	793220000	62668000	52423000	39555000	42866000	104400000	59964000	119280000	143660000	126330000	42085000
AASIGNAQKLPM	12	1199.63	O00151	O00151	248	259	PDLIM1	PDZ and LIM domain protein 1	yes	yes	2	2.811e-10	174.02	By MS/MS	By matching	By matching	By matching	By MS/MS	By matching	By matching		By matching	By matching	2	1	2	2	2	1	1		1	1	157040000	35800000	36876000	6094800	36240000	18930000	6281500	7290800	0	5997500	3528800
AASKPVEAAVVAAAVPS	17	1536.85	O94826	O94826	2	18	TOMM70A	Mitochondrial import receptor subunit TOM70	yes	yes	2	0.048985	71.241	By matching	By matching							By matching	By MS/MS	1	1							1	1	67677000	8934600	17507000	0	0	0	0	0	0	20996000	20239000
AASKPVEAAVVAAAVPSSG	19	1680.9	O94826	O94826	2	20	TOMM70A	Mitochondrial import receptor subunit TOM70	yes	yes	2	0.0010277	121.28	By MS/MS	By MS/MS	By matching	By MS/MS	By matching	By MS/MS	By MS/MS	By MS/MS	By matching	By MS/MS	1	1	1	1	1	1	1	1	1	1	167510000	11014000	11966000	13328000	26235000	16254000	23715000	16817000	13915000	11197000	23073000
AASLAGPHSIVGRAVVVH	18	1739.98	P08294	P08294	164	181	SOD3	Extracellular superoxide dismutase [Cu-Zn]	yes	yes	4	0.0090224	73.464	By matching	By matching		By MS/MS			By matching				1	1		1			1				54630000	18061000	14046000	0	17182000	0	0	5341800	0	0	0
AASLYYPQQA	10	1110.53	Q9BUR5	Q9BUR5	146	155	APOO	Apolipoprotein O	yes	yes	2	0.0051988	114.43	By matching	By matching	By matching		By matching	By matching		By MS/MS	By matching	By matching	1	1	1		1	1		1	1	1	42601000	4044500	2715300	6154000	0	2812000	2423900	0	14791000	2908500	6751400
AASPGSGSANPRK	13	1198.61	Q6UUV7	Q6UUV7	2	14	CRTC3	CREB-regulated transcription coactivator 3	yes	yes	2	0.026246	74.944	By matching	By matching	By matching	By matching	By matching		By MS/MS		By matching	By matching	1	1	1	1	1		1		1	1	32142000	2113400	6724000	2772300	3817800	4975000	0	5707200	0	3547700	2484200
AASPGSGSANPRKF	14	1345.67	Q6UUV7	Q6UUV7	2	15	CRTC3	CREB-regulated transcription coactivator 3	yes	yes	2	0.012905	80.763		By matching	By matching	By matching	By matching		By MS/MS	By matching		By MS/MS		1	1	1	1		1	1		1	49995000	0	4022100	7073600	4763900	11185000	0	7577900	5644400	0	9728500
AASQAALGL	9	800.439	CON__P02768-1;P02768	CON__P02768-1	601	609	ALB	Serum albumin	yes	no	1	0.055183	89.046	By matching	By matching	By matching		By matching				By MS/MS	By matching	1	1	1		1				1	1	72989000	4772500	11550000	16728000	0	13469000	0	0	0	12430000	14040000		+
AASSLQSGVPSR	12	1158.6	P04432;P01601;P01599;P01597;A0A0C4DH73;P01611;A0A075B7D4;A0A075B6S4	P04432	72	83	IGKV1-12;IGKV1OR2-108;IGKV1D-17	Ig kappa chain V-I region Daudi;Ig kappa chain V-I region HK101;Ig kappa chain V-I region Gal;Ig kappa chain V-I region DEE;Ig kappa chain V-I region Wes	no	no	2	2.47e-08	164.31	By MS/MS	By MS/MS	By matching	By MS/MS	By matching		By matching		By matching		1	1	1	1	1		1		1		181150000	47051000	33835000	5338800	68956000	13702000	0	7541400	0	4728900	0
AASSRAQVLS	10	988.53	Q9HD34	Q9HD34	2	11	LYRM4	LYR motif-containing protein 4	yes	yes	2	0.0061803	112.8	By MS/MS	By MS/MS		By matching	By matching			By MS/MS	By MS/MS	By MS/MS	1	1		1	1			1	1	1	174230000	33686000	36562000	0	11155000	30301000	0	0	18318000	22393000	21815000
AASSSSLEKSY	11	1128.53	P68032;P62736;P63267;P68133;P60709;Q6S8J3;P0CG38;P63261	P68032	232	242	ACTC1;ACTA2;ACTG2;ACTA1;ACTB;POTEE;POTEI;ACTG1	Actin, alpha cardiac muscle 1;Actin, aortic smooth muscle;Actin, gamma-enteric smooth muscle;Actin, alpha skeletal muscle;Actin, cytoplasmic 1;Actin, cytoplasmic 1, N-terminally processed;POTE ankyrin domain family member E;POTE ankyrin domain family member I;Actin, cytoplasmic 2;Actin, cytoplasmic 2, N-terminally processed	no	no	2	1.284e-05	159.34	By MS/MS	By matching	By matching	By MS/MS	By matching		By MS/MS			By matching	1	1	1	1	1		1			1	76360000	25657000	11622000	3788300	12156000	5727800	0	14190000	0	0	3219200
AASTDMAGLEESFRKF	16	1758.82	Q9BW30	Q9BW30	2	17	TPPP3	Tubulin polymerization-promoting protein family member 3	yes	yes	2	6.4183e-71	293.94	By MS/MS	By MS/MS	By matching	By MS/MS	By MS/MS	By MS/MS	By MS/MS	By MS/MS	By MS/MS	By MS/MS	3	2	1	3	3	1	3	1	2	3	542190000	48450000	69008000	12876000	100990000	133740000	9952300	30387000	13624000	67831000	55331000
AASTDMAGLEESFRKFA	17	1829.86	Q9BW30	Q9BW30	2	18	TPPP3	Tubulin polymerization-promoting protein family member 3	yes	yes	2	2.806e-15	132.47										By MS/MS										1	0	0	0	0	0	0	0	0	0	0	0
AASTLQSGVPSR	12	1172.61	A0A075B6S5;A0A0C4DH67;A0A0C4DH69;A0A087WSZ0	A0A075B6S5	72	83	IGKV1-27;IGKV1-8;IGKV1-9;IGKV1D-8		yes	no	2	0.00039435	131.46	By matching	By MS/MS		By MS/MS	By matching						1	1		1	1						71795000	22922000	15774000	0	23831000	9267300	0	0	0	0	0
AATASAGAGGIDGKPR	16	1398.72	Q02978	Q02978	2	17	SLC25A11	Mitochondrial 2-oxoglutarate/malate carrier protein	yes	yes	2	7.7058e-06	116.24	By MS/MS	By matching	By MS/MS	By matching	By MS/MS	By matching		By matching	By matching	By matching	1	1	1	1	1	1		1	1	1	45251000	6261000	7635100	4109100	4189700	3427900	2572500	0	10060000	3524500	3471300
AATASAGAGGIDGKPRTSPK	20	1811.95	Q02978	Q02978	2	21	SLC25A11	Mitochondrial 2-oxoglutarate/malate carrier protein	yes	yes	3	4.1522e-18	146.1	By MS/MS	By MS/MS	By MS/MS	By MS/MS	By MS/MS	By MS/MS	By MS/MS	By MS/MS	By MS/MS	By MS/MS	1	1	1	1	1	1	1	1	1	1	523310000	78595000	43937000	54964000	57168000	46073000	43575000	32333000	117290000	22528000	26858000
AATASAGAGGIDGKPRTSPKS	21	1898.98	Q02978	Q02978	2	22	SLC25A11	Mitochondrial 2-oxoglutarate/malate carrier protein	yes	yes	3	4.5862e-43	155.28	By MS/MS	By MS/MS	By MS/MS	By MS/MS	By MS/MS	By MS/MS	By MS/MS	By MS/MS	By matching	By MS/MS	1	1	1	1	1	1	1	1	1	1	443940000	23267000	11112000	57392000	24272000	40391000	42153000	34987000	139400000	14364000	56602000
AATASAGAGGIDGKPRTSPKSVK	23	2126.14	Q02978	Q02978	2	24	SLC25A11	Mitochondrial 2-oxoglutarate/malate carrier protein	yes	yes	3	4.0777e-14	136.14	By MS/MS	By MS/MS	By matching	By matching		By matching	By matching	By MS/MS	By matching	By MS/MS	1	1	1	1		1	1	1	1	1	74119000	15797000	11387000	12011000	4120800	0	5546200	2941200	13123000	4013700	5180100
AATASAGAGGIDGKPRTSPKSVKF	24	2273.21	Q02978	Q02978	2	25	SLC25A11	Mitochondrial 2-oxoglutarate/malate carrier protein	yes	yes	4	0.031991	54.728					By matching			By MS/MS	By matching	By MS/MS					1			1	1	1	44654000	0	0	0	0	4378700	0	0	26707000	5239100	8329100
AATDGADTPFGR	12	1177.54	Q8WUF5	Q8WUF5	88	99	PPP1R13L	RelA-associated inhibitor	yes	yes	2	0.0012816	123.86		By matching			By MS/MS		By matching	By MS/MS	By matching			1			1		1	1	1		24326000	0	5047800	0	0	4200800	0	5266200	6591900	3218900	0
AATGHTVVL	9	867.481	Q16836	Q16836	47	55	HADH	Hydroxyacyl-coenzyme A dehydrogenase, mitochondrial	yes	yes	2	0.014143	105.2								By MS/MS		By matching								1		1	53342000	0	0	0	0	0	0	0	29250000	0	24092000
AATMKKAAAEDVNVT	15	1518.77	Q9NQP4	Q9NQP4	2	16	PFDN4	Prefoldin subunit 4	yes	yes	2	0.00068713	106.67	By MS/MS	By matching	By matching	By MS/MS	By matching		By matching		By MS/MS		2	2	2	2	1		1		2		259910000	52470000	61625000	31412000	60195000	13026000	0	9012000	0	32171000	0
AATMKKAAAEDVNVTF	16	1665.84	Q9NQP4	Q9NQP4	2	17	PFDN4	Prefoldin subunit 4	yes	yes	2	0.027521	62.088	By matching	By MS/MS	By matching	By matching	By matching	By matching	By matching	By matching	By matching	By matching	1	1	1	1	1	1	1	1	1	1	303250000	8605900	47137000	28771000	43792000	26668000	7654100	35417000	10849000	55578000	38782000
AATTAATTANTIN	13	1219.6		REV__P42345					yes	yes	2	0.0060252	95.502	By matching	By MS/MS	By MS/MS	By matching	By matching				By MS/MS	By matching	1	2	2	1	1				2	1	291660000	12210000	41942000	67415000	8357100	40303000	0	0	0	72154000	49274000	+
AATTLDEPIWRTEL	14	1614.83	Q9H987	Q9H987	911	924	SYNPO2L	Synaptopodin 2-like protein	yes	yes	2	4.1864e-26	196.16		By MS/MS		By MS/MS	By MS/MS		By matching	By matching		By matching		1		1	1		1	1		1	106870000	0	39194000	0	20680000	15623000	0	8575400	19284000	0	3511300
AAVQAAEVKVDGSEPK	16	1597.83	Q15046	Q15046	2	17	KARS	Lysine--tRNA ligase	yes	yes	2	2.1621e-07	100.72	By MS/MS	By MS/MS		By matching	By matching			By matching			1	1		1	1			1			21146000	0	9726000	0	4538800	2758100	0	0	4122800	0	0
AAVQAAEVKVDGSEPKLSKN	20	2040.09	Q15046	Q15046	2	21	KARS	Lysine--tRNA ligase	yes	yes	3	0.0057712	77.39			By matching		By matching	By matching		By MS/MS	By matching	By matching			1		1	1		1	1	1	53527000	0	0	7375100	0	5713500	10682000	0	11702000	9825900	8228600
AAVSKTAVAPIERVK	15	1538.91	P12235;Q9H0C2	P12235	19	33	SLC25A4;SLC25A31	ADP/ATP translocase 1;ADP/ATP translocase 4;ADP/ATP translocase 4, N-terminally processed	yes	no	3	0.025361	67.605			By matching				By matching	By MS/MS		By matching			1				1	1		1	16183000	0	0	3218000	0	0	0	999210	8310000	0	3655600
AAVTYSKPRLAT	12	1276.71	O75964	O75964	18	29	ATP5L	ATP synthase subunit g, mitochondrial	yes	yes	3	0.01974	83.182			By matching		By matching	By matching	By matching	By MS/MS	By matching	By matching			1		1	1	1	1	1	1	59641000	0	0	13247000	0	766060	4540000	2205700	23955000	1805200	13121000
AAWGKVGAHAGEY	13	1315.63	P69905	P69905	13	25	HBA1	Hemoglobin subunit alpha	yes	yes	2	0.0026724	105.4		By MS/MS	By matching	By MS/MS								1	1	1							32961000	0	18236000	1883300	12842000	0	0	0	0	0	0
AAWGKVGAHAGEYGAEALER	20	2042	P69905	P69905	13	32	HBA1	Hemoglobin subunit alpha	yes	yes	3;4	1.3761e-26	164.98	By matching	By MS/MS	By matching	By MS/MS	By MS/MS		By matching		By matching		2	2	2	2	2		1		1		392970000	14382000	147950000	47113000	133090000	45428000	0	2334900	0	2667400	0
AAWGKVGGHAAEY	13	1315.63	CON__P01966	CON__P01966	13	25			yes	yes	3	0.03068	73.273		By MS/MS		By matching								1		1							67911000	0	38156000	0	29755000	0	0	0	0	0	0		+
ADAHRPKLNEGVVEF	15	1680.86	Q13243	Q13243	137	151	SRSF5	Serine/arginine-rich splicing factor 5	yes	yes	3	0.042661	51.03	By matching	By matching	By matching	By MS/MS	By matching		By matching		By matching	By matching	1	1	1	1	1		1		1	1	87785000	10615000	12633000	8577200	14688000	15123000	0	7865400	0	9591100	8692700
ADAMMQALLGAR	12	1246.62	P19429	P19429	151	162	TNNI3	Troponin I, cardiac muscle	yes	yes	2	0.00041459	130.94	By MS/MS	By MS/MS	By MS/MS	By MS/MS	By MS/MS	By matching	By matching	By matching	By MS/MS		1	2	1	1	2	1	1	1	1		139930000	11816000	39029000	13815000	15961000	21289000	7255800	4722100	5818900	20220000	0
ADAMMQALLGARAK	14	1445.75	P19429	P19429	151	164	TNNI3	Troponin I, cardiac muscle	yes	yes	2;3	0.0065647	82.362	By matching	By MS/MS	By matching	By matching	By matching	By matching	By matching		By matching		1	2	1	1	1	1	1		1		95462000	663920	45610000	10336000	9658600	9530900	6521600	4122400	0	9018000	0
ADASKGDDLLPAGTEDY	17	1736.77	P41567	P41567	14	30	EIF1	Eukaryotic translation initiation factor 1	yes	yes	2	0.01912	66.498	By matching	By matching	By matching	By MS/MS	By matching	By matching	By matching	By matching	By matching	By matching	1	1	1	1	1	1	1	1	1	1	129320000	11253000	20614000	11242000	20259000	12629000	4337600	12742000	3450600	18437000	14353000
ADAVAVTMGPKGR	13	1271.67	P10809	P10809	48	60	HSPD1	60 kDa heat shock protein, mitochondrial	yes	yes	3	0.0099425	87.498	By MS/MS	By matching		By MS/MS	By matching	By matching	By matching		By matching		1	1		1	2	1	1		1		203030000	91545000	12128000	0	28814000	34457000	5734200	17169000	0	13181000	0
ADAVNQEFLTTRTNEKVEL	19	2177.1	P17661	P17661	94	112	DES	Desmin	yes	yes	3	0.0058746	76.586		By matching		By MS/MS	By matching		By matching					1		1	1		1				31809000	0	6685500	0	17489000	1495400	0	6139200	0	0	0
ADDRADLAKY	10	1136.55	CON__P02768-1;P02768;CON__P02769	CON__P02768-1	278	287	ALB	Serum albumin	yes	no	3	0.0072293	103.31	By matching	By matching	By matching	By MS/MS	By matching		By matching		By matching	By matching	1	1	1	1	1		1		1	1	88610000	14224000	28902000	3908300	25072000	5714700	0	4526000	0	2921200	3340300		+
ADEAPRKGSF	10	1076.53	Q13619	Q13619	2	11	CUL4A	Cullin-4A	yes	yes	2	0.030052	90.657	By matching	By MS/MS	By MS/MS	By matching	By MS/MS		By matching		By MS/MS	By matching	1	1	1	1	1		1		1	1	69660000	6991700	11324000	11691000	8572700	10926000	0	6586400	0	6760500	6807900
ADEEKLPPGWEKRMSR	16	1927.96	Q13526;O15428	Q13526	2	17	PIN1;PIN1P1	Peptidyl-prolyl cis-trans isomerase NIMA-interacting 1;Putative PIN1-like protein	yes	no	4	0.019008	68.257		By MS/MS	By matching	By MS/MS	By matching	By matching	By MS/MS	By MS/MS	By MS/MS	By matching		1	1	1	1	1	1	1	1	1	218760000	0	41720000	18883000	37913000	35540000	10056000	24258000	20733000	22146000	7511700
ADEELEALRRQR	12	1484.77	O14737	O14737	2	13	PDCD5	Programmed cell death protein 5	yes	yes	3	0.011294	73.848	By MS/MS	By matching	By matching	By MS/MS	By matching		By matching		By matching		1	1	1	1	1		1		1		90809000	16277000	17978000	9308100	31200000	4083300	0	6336700	0	5625600	0
ADEELEALRRQRLAEL	16	1911.02	O14737	O14737	2	17	PDCD5	Programmed cell death protein 5	yes	yes	3	0.013398	72.321		By matching				By matching	By MS/MS	By matching	By matching			1				1	1	1	1		31488000	0	11758000	0	0	0	2052800	5855500	5637200	6184200	0
ADEFNKLAEDFLQ	13	1538.73	Q86WA6	Q86WA6	279	291	BPHL	Valacyclovir hydrolase	yes	yes	2	0.00086051	142.07	By MS/MS	By MS/MS		By MS/MS	By matching						1	1		1	1						28857000	5527100	8634400	0	12090000	2605000	0	0	0	0	0
ADEGPVQSPSPH	12	1219.55	Q9H987	Q9H987	88	99	SYNPO2L	Synaptopodin 2-like protein	yes	yes	2	4.2644e-10	170.5	By matching	By MS/MS		By MS/MS	By MS/MS	By matching	By MS/MS		By MS/MS	By matching	1	1		1	1	1	1		1	1	84356000	12188000	16060000	0	11401000	10928000	5163400	14079000	0	9267400	5268900
ADEIANSSGKGALA	14	1302.64	P35579	P35579	1707	1720	MYH9	Myosin-9	yes	yes	2	0.057493	58.699				By MS/MS										1							0	0	0	0	0	0	0	0	0	0	0
ADELSEKQVY	10	1180.56	Q03135	Q03135	33	42	CAV1	Caveolin-1	yes	yes	2	0.025444	93.598		By matching			By matching				By MS/MS	By matching		1			1				1	1	20323000	0	8338200	0	0	4139700	0	0	0	4680100	3164900
ADEVSASL	8	790.371	P10636	P10636	746	753	MAPT	Microtubule-associated protein tau	yes	yes	1	0.037046	108.24		By matching	By matching					By matching		By MS/MS		1	1					1		1	25576000	0	11766000	6683800	0	0	0	0	2660600	0	4465800
ADEVSASLAKQ	11	1117.56	P10636	P10636	746	756	MAPT	Microtubule-associated protein tau	yes	yes	2	1.4693e-21	177.58			By MS/MS	By MS/MS	By MS/MS	By matching		By MS/MS	By MS/MS	By MS/MS			1	1	1	1		1	1	1	101950000	0	0	0	0	0	12052000	0	33750000	0	56151000
ADEVSASLAKQGL	13	1287.67	P10636	P10636	746	758	MAPT	Microtubule-associated protein tau	yes	yes	2	1.622e-06	183.57	By MS/MS	By matching	By MS/MS	By matching	By matching	By matching	By matching	By matching	By MS/MS	By MS/MS	1	1	1	1	1	1	1	1	1	1	214960000	39278000	40756000	0	20088000	10614000	14390000	30143000	36233000	23461000	0
ADFDTYDDRAYSS	13	1524.6	Q15056	Q15056	2	14	EIF4H	Eukaryotic translation initiation factor 4H	yes	yes	2	8.0239e-05	138.25			By MS/MS			By matching		By matching		By matching			1			1		1		1	20413000	0	0	5895700	0	0	3884500	0	5113400	0	5519200
ADFYRNYDV	9	1161.51	P09669	P09669	50	58	COX6C	Cytochrome c oxidase subunit 6C	yes	yes	2	0.028655	96.331		By MS/MS		By matching	By matching					By matching		1		1	1					1	200720000	0	102830000	0	51962000	15826000	0	0	0	0	30099000
ADFYRNYDVM	10	1292.55	P09669	P09669	50	59	COX6C	Cytochrome c oxidase subunit 6C	yes	yes	2	0.015386	100.02			By matching		By matching			By matching	By MS/MS	By MS/MS			1		1			1	1	1	39467000	0	0	5052200	0	4239700	0	0	4880300	13867000	11427000
ADGIVSKNF	9	949.487	P63220	P63220	75	83	RPS21	40S ribosomal protein S21	yes	yes	2	0.012912	106.93	By matching	By matching	By matching	By matching	By matching	By MS/MS	By matching	By matching	By matching	By matching	1	1	1	1	1	1	1	1	1	1	234990000	31605000	43194000	2554500	14705000	28112000	19535000	11046000	38868000	24774000	20599000
ADGSSDAAREP	11	1074.46	P19429	P19429	2	12	TNNI3	Troponin I, cardiac muscle	yes	yes	2	0.0046776	113.93	By matching	By MS/MS	By MS/MS	By matching	By MS/MS	By matching	By matching	By matching	By MS/MS	By matching	1	1	1	1	1	1	1	1	1	1	133520000	5741500	38576000	30247000	14882000	11772000	4069800	2359200	4125100	14888000	6856900
ADGSSDAAREPRP	13	1327.61	P19429	P19429	2	14	TNNI3	Troponin I, cardiac muscle	yes	yes	2	0.0075396	91.658	By matching	By MS/MS	By MS/MS	By matching	By matching	By matching	By matching	By matching	By matching	By matching	1	1	1	1	1	1	1	1	1	1	287920000	6958500	87506000	70036000	24800000	29435000	8475700	4876200	14045000	28620000	13163000
ADGSSDAAREPRPAP	15	1495.7	P19429	P19429	2	16	TNNI3	Troponin I, cardiac muscle	yes	yes	2	0.0023831	96.229	By matching	By matching	By MS/MS	By matching	By matching	By matching	By matching	By matching	By matching	By matching	1	1	1	1	1	1	1	1	1	1	768070000	33026000	158300000	125640000	51764000	72628000	44307000	36202000	81109000	124580000	40519000
ADGSSDAAREPRPAPAP	17	1663.79	P19429	P19429	2	18	TNNI3	Troponin I, cardiac muscle	yes	yes	2;3	0.00042425	84.289	By matching	By matching	By MS/MS	By MS/MS	By MS/MS	By MS/MS	By MS/MS	By MS/MS	By MS/MS	By MS/MS	2	2	2	2	2	2	2	2	2	2	1536500000	40629000	107170000	220480000	89269000	103440000	196380000	121050000	215200000	189670000	253170000
ADGSSDAAREPRPAPAPI	18	1776.88	P19429	P19429	2	19	TNNI3	Troponin I, cardiac muscle	yes	yes	2;3	0.011005	76.522	By matching	By matching	By MS/MS	By matching	By MS/MS	By MS/MS	By MS/MS	By matching	By MS/MS	By matching	2	2	2	2	2	2	2	2	2	2	21360000000	1236100000	1801500000	3395100000	613570000	3279600000	1518700000	1010700000	226150000	3631800000	4646300000
ADGSSDAAREPRPAPAPIR	19	1932.98	P19429	P19429	2	20	TNNI3	Troponin I, cardiac muscle	yes	yes	3	0.0021262	91.317	By MS/MS	By MS/MS	By MS/MS	By MS/MS	By MS/MS	By MS/MS	By MS/MS	By MS/MS	By MS/MS	By MS/MS	2	1	2	2	1	2	2	2	2	2	7183400000	662000000	1439000000	1118700000	762000000	442120000	658310000	393160000	708070000	551360000	448670000
ADGSSDAAREPRPAPAPIRR	20	2089.08	P19429	P19429	2	21	TNNI3	Troponin I, cardiac muscle	yes	yes	3;4	2.9219e-07	116.29	By MS/MS	By MS/MS	By MS/MS	By MS/MS	By MS/MS	By MS/MS	By MS/MS	By MS/MS	By MS/MS	By MS/MS	3	3	3	3	3	3	3	3	3	3	9815800000	1209400000	1088100000	1371600000	1003100000	879460000	1352400000	829460000	1258800000	424000000	399510000
ADGSSDAAREPRPAPAPIRRR	21	2245.18	P19429	P19429	2	22	TNNI3	Troponin I, cardiac muscle	yes	yes	3;4;5	1.526e-08	126.84	By MS/MS	By MS/MS	By MS/MS	By MS/MS	By MS/MS	By MS/MS	By MS/MS	By MS/MS	By MS/MS	By MS/MS	5	4	5	5	4	5	3	5	4	5	33444000000	3598400000	2591200000	4208000000	3677500000	3433500000	8042700000	791210000	5453100000	586270000	1061900000
ADGSSDAAREPRPAPAPIRRRS	22	2332.21	P19429	P19429	2	23	TNNI3	Troponin I, cardiac muscle	yes	yes	4;5	0.0018852	80.382	By matching	By matching	By MS/MS	By MS/MS	By MS/MS	By MS/MS	By MS/MS	By MS/MS	By MS/MS	By matching	2	2	2	2	2	2	2	2	2	2	5564800000	314480000	442940000	1107900000	295890000	750550000	1241000000	591510000	239020000	219940000	361570000
ADGSSDAAREPRPAPAPIRRRSS	23	2419.24	P19429	P19429	2	24	TNNI3	Troponin I, cardiac muscle	yes	yes	4;5	0.0013307	79.568	By MS/MS	By MS/MS	By matching	By MS/MS	By matching	By MS/MS	By matching	By MS/MS	By matching	By MS/MS	2	2	2	2	2	2	2	3	2	2	2008900000	100540000	178300000	300800000	118790000	191500000	457340000	222320000	183150000	89736000	166480000
ADGSSDAAREPRPAPAPIRRRSSN	24	2533.29	P19429	P19429	2	25	TNNI3	Troponin I, cardiac muscle	yes	yes	4;5	0.00052063	86.546	By MS/MS	By MS/MS	By MS/MS	By MS/MS	By MS/MS	By MS/MS	By MS/MS	By MS/MS	By MS/MS	By MS/MS	4	3	4	3	4	4	4	4	4	4	16191000000	2183300000	1074000000	2628500000	1982000000	1948300000	1605500000	1596700000	1018100000	1040200000	1114700000
ADGSSDAAREPRPAPAPIRRRSSNY	25	2696.35	P19429	P19429	2	26	TNNI3	Troponin I, cardiac muscle	yes	yes	4;5	0.00087516	74.584	By matching	By matching	By MS/MS	By matching	By matching	By MS/MS	By MS/MS	By MS/MS	By MS/MS	By matching	3	3	3	4	4	4	4	4	3	4	15221000000	568950000	423020000	1216200000	914480000	1068100000	4092400000	3274800000	2217300000	577520000	868070000
ADHANSPNKKFYQ	13	1518.72	P40939	P40939	751	763	HADHA	Trifunctional enzyme subunit alpha, mitochondrial;Long-chain enoyl-CoA hydratase;Long chain 3-hydroxyacyl-CoA dehydrogenase	yes	yes	2;3;4	1.7784e-07	186.74	By MS/MS	By MS/MS	By MS/MS	By MS/MS	By MS/MS	By MS/MS	By MS/MS	By MS/MS	By MS/MS	By MS/MS	3	3	3	2	3	3	3	2	3	3	731750000	99612000	89346000	104430000	14607000	59279000	51612000	56817000	30498000	135610000	89937000
ADHVVSAVRT	10	1053.56	Q6ZMP0	Q6ZMP0	101	110	THSD4	Thrombospondin type-1 domain-containing protein 4	yes	yes	3	0.001189	114.45	By matching	By matching	By MS/MS	By MS/MS	By MS/MS	By MS/MS	By MS/MS	By matching		By matching	1	1	1	1	1	1	1	1		1	62312000	2025900	4974600	13264000	8873700	10172000	5278600	9920200	3950200	0	3853400
ADIAESQVNK	10	1073.54	P12883;P13533;Q9UKX3;Q9Y623	P12883	1910	1919	MYH7;MYH6;MYH13;MYH4	Myosin-7;Myosin-6;Myosin-13;Myosin-4	no	no	2	0.0001917	150.62	By MS/MS	By MS/MS		By MS/MS	By matching		By matching		By MS/MS	By matching	1	1		1	1		1		1	1	128610000	25038000	54953000	0	17981000	4546600	0	6192000	0	13933000	5969300
ADIAESQVNKL	11	1186.62	P12883;P13533;Q9UKX3;Q9Y623	P12883	1910	1920	MYH7;MYH6;MYH13;MYH4	Myosin-7;Myosin-6;Myosin-13;Myosin-4	no	no	2	0.016646	105.4	By MS/MS	By matching	By matching	By matching	By matching		By matching		By matching	By matching	1	1	1	1	1		1		1	1	67304000	19331000	23152000	2823200	5845900	3217700	0	2680800	0	6760800	3491400
ADIAESQVNKLRAK	14	1541.85	P12883;P13533;Q9UKX3	P12883	1910	1923	MYH7;MYH6;MYH13	Myosin-7;Myosin-6;Myosin-13	no	no	3;4	0.0014533	103.85	By MS/MS	By matching	By matching	By matching	By matching	By matching	By matching	By MS/MS	By matching		2	2	1	2	2	1	2	2	2		138170000	27902000	27139000	2738100	4847800	8189300	4253100	13057000	38039000	12010000	0
ADIAPSTDDLASL	13	1287.62	Q13361	Q13361	63	75	MFAP5	Microfibrillar-associated protein 5	yes	yes	2	0.016133	82.645	By matching	By matching	By matching	By MS/MS	By matching						1	1	1	1	1						25805000	6028200	7814200	855700	8847000	2260300	0	0	0	0	0
ADIERTITEL	10	1159.61	P36957	P36957	341	350	DLST	Dihydrolipoyllysine-residue succinyltransferase component of 2-oxoglutarate dehydrogenase complex, mitochondrial	yes	yes	2	0.003598	119.75	By MS/MS	By MS/MS	By matching	By matching	By matching	By matching	By matching	By matching	By MS/MS	By MS/MS	1	1	1	1	1	1	1	1	1	1	284820000	39114000	115420000	18498000	724580	23697000	6219300	23489000	5328600	35784000	16540000
ADIQTERAYQKQPT	14	1647.82	P62280	P62280	2	15	RPS11	40S ribosomal protein S11	yes	yes	2;3	5.1741e-05	148.96	By MS/MS	By MS/MS	By MS/MS	By MS/MS	By MS/MS	By MS/MS	By matching	By matching	By MS/MS	By MS/MS	2	2	2	2	2	2	2	2	2	2	1011800000	128670000	150450000	127970000	82085000	128530000	49416000	44738000	11974000	103820000	184120000
ADIQTERAYQKQPTIF	16	1907.97	P62280	P62280	2	17	RPS11	40S ribosomal protein S11	yes	yes	2	9.4468e-16	164.68	By MS/MS	By MS/MS	By matching	By MS/MS	By matching	By matching	By matching		By MS/MS	By matching	1	1	1	1	1	1	1		1	1	115400000	15115000	16690000	9032200	23329000	5624100	4091000	6779500	0	16010000	18727000
ADKMDMSLDDIIK	13	1493.71	Q86V81	Q86V81	2	14	ALYREF	THO complex subunit 4	yes	yes	2	0.00025476	131.17		By matching		By matching	By matching		By matching	By matching	By matching	By MS/MS		1		1	1		1	1	1	1	40200000	0	12039000	0	7646300	5157600	0	4299800	1384000	5014700	4658500
ADKMDMSLDDIIKLNR	16	1876.94	Q86V81	Q86V81	2	17	ALYREF	THO complex subunit 4	yes	yes	2;3	2.5152e-09	137.19		By MS/MS	By matching	By matching	By matching	By MS/MS	By MS/MS	By MS/MS	By MS/MS	By MS/MS		2	1	1	2	2	1	2	2	1	157860000	0	55723000	7427400	10072000	11553000	5373200	11400000	21177000	24084000	11047000
ADKPDMGEIASFDK	14	1522.7	P63313	P63313	2	15	TMSB10	Thymosin beta-10	yes	yes	2	0.015713	77.597		By MS/MS	By matching						By matching	By matching		1	1						1	1	19265000	0	10683000	2314800	0	0	0	0	0	3277800	2990000
ADKVPKTAENF	11	1218.62	P62937	P62937	26	36	PPIA	Peptidyl-prolyl cis-trans isomerase A;Peptidyl-prolyl cis-trans isomerase A, N-terminally processed	yes	yes	2	0.00070816	128.03	By MS/MS	By MS/MS	By MS/MS	By MS/MS	By MS/MS	By matching	By MS/MS	By matching	By MS/MS	By matching	1	1	1	1	1	1	1	1	1	1	206450000	24974000	34817000	14028000	32669000	18128000	7339800	36702000	13468000	14647000	9672600
ADKVPKTAENFR	12	1374.73	P62937	P62937	26	37	PPIA	Peptidyl-prolyl cis-trans isomerase A;Peptidyl-prolyl cis-trans isomerase A, N-terminally processed	yes	yes	3;4	8.1372e-06	131.49	By MS/MS	By MS/MS	By matching	By MS/MS	By MS/MS	By matching	By MS/MS	By matching	By MS/MS	By MS/MS	2	2	2	2	1	1	1	1	1	1	339140000	74961000	78279000	13430000	103870000	8724600	14607000	19091000	13219000	7492500	5467300
ADKVPKTAENFRAL	14	1558.85	P62937	P62937	26	39	PPIA	Peptidyl-prolyl cis-trans isomerase A;Peptidyl-prolyl cis-trans isomerase A, N-terminally processed	yes	yes	3	0.024925	66.285	By matching	By MS/MS	By matching	By matching		By matching	By matching	By matching	By matching	By matching	1	1	1	1		1	1	1	1	1	67008000	10718000	8236900	3928200	7411000	0	5462200	14849000	5877400	6089200	4436300
ADKVPKTAENFRALSTGEK	19	2061.09	P62937	P62937	26	44	PPIA	Peptidyl-prolyl cis-trans isomerase A;Peptidyl-prolyl cis-trans isomerase A, N-terminally processed	yes	yes	4	0.015425	65.47	By MS/MS			By matching	By matching		By matching		By matching		1			1	1		1		1		77129000	37325000	0	0	20461000	8134700	0	6074500	0	5132900	0
ADKVPKTAENFRALSTGEKGFG	22	2322.2	P62937	P62937	26	47	PPIA	Peptidyl-prolyl cis-trans isomerase A;Peptidyl-prolyl cis-trans isomerase A, N-terminally processed	yes	yes	4	2.3077e-08	116.45	By MS/MS	By matching	By matching	By matching	By matching	By matching			By matching		1	1	1	1	1	1			1		143710000	58643000	24712000	3764900	39241000	6887500	4652500	0	0	5806400	0
ADLIAYLKK	9	1033.62	P99999	P99999	93	101	CYCS	Cytochrome c	yes	yes	2	0.028655	107.66	By matching	By matching	By matching	By matching	By matching	By MS/MS	By matching	By matching	By matching	By matching	1	1	1	1	1	1	1	1	1	1	128910000	13768000	13287000	10373000	5879200	5816800	15434000	13328000	31222000	5836800	13966000
ADLIAYLKKATNE	13	1448.79	P99999	P99999	93	105	CYCS	Cytochrome c	yes	yes	2	5.1176e-14	193.62	By MS/MS	By MS/MS	By matching	By MS/MS	By matching	By matching	By MS/MS	By matching	By matching	By matching	1	1	1	1	1	1	1	1	1	1	1671400000	458030000	164490000	135650000	102190000	68624000	228370000	102630000	111320000	100540000	199520000
ADLSDTELTTLLR	13	1446.76	P50402	P50402	5	17	EMD	Emerin	yes	yes	2	3.055e-06	177.57	By MS/MS	By MS/MS		By MS/MS	By matching		By matching				1	1		1	1		1				85575000	20152000	36371000	0	14485000	7112600	0	7454000	0	0	0
ADLSNSLYK	9	1009.51	O76041	O76041	95	103	NEBL	Nebulette	yes	yes	2	0.0061801	127.46	By MS/MS	By MS/MS	By matching	By matching	By matching	By matching	By matching	By matching	By matching		1	1	1	1	1	1	1	1	1		155770000	33598000	27851000	8172700	23276000	10857000	10456000	9430300	14101000	18027000	0
ADLSNSLYKRMPATIDSV	18	1980	O76041	O76041	95	112	NEBL	Nebulette	yes	yes	3	5.2153e-05	88.19	By matching	By MS/MS		By MS/MS	By matching	By matching	By MS/MS	By matching	By matching	By matching	1	1		1	1	1	1	1	1	1	101870000	6766800	13759000	0	23279000	4451400	8438500	18708000	3220800	15673000	7570400
ADLTQKIF	8	934.512	P19429	P19429	126	133	TNNI3	Troponin I, cardiac muscle	yes	yes	2	0.0024396	146.54	By MS/MS	By matching	By matching	By matching	By matching	By matching	By matching	By matching	By matching	By MS/MS	1	1	1	1	1	1	1	1	1	1	361590000	77950000	71905000	16371000	75869000	35653000	8544900	26145000	6142700	23035000	19976000
ADLTQKIFDL	10	1162.62	P19429	P19429	126	135	TNNI3	Troponin I, cardiac muscle	yes	yes	2	0.0072315	126.41	By matching	By matching	By matching	By matching	By matching	By MS/MS	By matching	By matching	By matching	By matching	1	1	1	1	1	1	1	1	1	1	132040000	31374000	20585000	8341800	14731000	8891600	9264400	8451800	5732200	15310000	9357600
ADMLETPEP	9	1001.44	P23327	P23327	691	699	HRC	Sarcoplasmic reticulum histidine-rich calcium-binding protein	yes	yes	2	0.021733	99.375	By matching	By MS/MS	By matching	By MS/MS	By matching	By matching	By matching	By matching	By MS/MS	By matching	1	1	1	1	1	1	1	1	1	1	158370000	2437300	32135000	32410000	20909000	17656000	10556000	7233900	10146000	12934000	11953000
ADNEKLDNQRLK	12	1442.75	O00629	O00629	2	13	KPNA4	Importin subunit alpha-3	yes	yes	3	0.011854	75.683	By matching	By MS/MS		By MS/MS		By matching	By matching	By MS/MS	By matching	By matching	1	1		1		1	1	1	1	1	152280000	12302000	18930000	0	0	0	20717000	25135000	27565000	20198000	27438000
ADNEKLDNQRLKN	13	1556.79	O00629	O00629	2	14	KPNA4	Importin subunit alpha-3	yes	yes	3	8.4991e-33	190.1	By MS/MS	By MS/MS	By matching	By MS/MS	By matching	By MS/MS	By MS/MS	By MS/MS	By matching	By matching	1	1	1	1	1	1	1	1	1	1	285380000	15055000	48222000	31983000	23185000	40163000	21595000	21337000	29274000	23196000	31372000
ADNEKLDNQRLKNFKNK	17	2074.09	O00629	O00629	2	18	KPNA4	Importin subunit alpha-3	yes	yes	4	3.4174e-10	108.18	By matching	By MS/MS				By MS/MS		By MS/MS	By matching		1	1				1		1	1		71762000	6244500	17172000	0	0	0	8343000	0	31321000	8682400	0
ADNFSLHDAL	10	1101.51	P17931	P17931	2	11	LGALS3	Galectin-3	yes	yes	2	0.035409	87.308	By matching	By matching	By matching	By MS/MS	By matching	By matching	By matching		By matching	By matching	1	1	1	1	1	1	1		1	1	140710000	27025000	19701000	9519800	18758000	9380100	3630300	31132000	0	13920000	7646300
ADNYRGSAPESEKETKAVTN	20	2166.02	P15088	P15088	269	288	CPA3	Mast cell carboxypeptidase A	yes	yes	4	7.6463e-05	81.665	By matching	By MS/MS	By matching	By MS/MS			By matching		By matching		1	1	1	1			1		1		94940000	17713000	19660000	2392700	37917000	0	0	11823000	0	5434100	0
ADPADYNKIHPVDK	14	1581.78	Q99798	Q99798	710	723	ACO2	Aconitate hydratase, mitochondrial	yes	yes	2;3;4	0.00013237	118.51	By MS/MS	By MS/MS	By matching	By MS/MS	By MS/MS	By matching	By matching	By matching	By MS/MS	By matching	2	3	1	2	2	2	1	1	3	1	408130000	64134000	184870000	11477000	45793000	30406000	7836300	5730400	4045200	50751000	3082800
ADPTGAFGKETDL	13	1320.62	P30044	P30044	151	163	PRDX5	Peroxiredoxin-5, mitochondrial	yes	yes	2	0.0013996	115.39	By MS/MS	By MS/MS	By matching	By MS/MS	By matching		By matching		By MS/MS	By matching	1	1	1	1	1		1		1	1	308550000	82868000	94772000	10581000	56400000	12758000	0	15394000	0	23093000	12682000
ADPTGAFGKETDLL	14	1433.7	P30044	P30044	151	164	PRDX5	Peroxiredoxin-5, mitochondrial	yes	yes	2	0.0035182	96.229	By MS/MS	By MS/MS	By matching	By matching	By MS/MS	By matching	By matching		By matching	By matching	1	1	1	1	1	1	1		1	1	113650000	27974000	22191000	8079100	9347600	12799000	4955100	8493500	0	11942000	7869800
ADQEVPRSPF	10	1144.55	Q14315	Q14315	1520	1529	FLNC	Filamin-C	yes	yes	2	0.0036165	119.68	By matching	By matching	By matching	By MS/MS					By matching	By matching	1	1	1	1					1	1	95571000	19616000	40449000	5684900	19895000	0	0	0	0	5469200	4457000
ADQIEEFKEA	10	1178.55	P12829	P12829	50	59	MYL4	Myosin light chain 4	yes	yes	2	0.0036165	119.68		By matching	By MS/MS	By MS/MS	By matching		By matching		By matching	By matching		1	1	1	1		1		1	1	197200000	0	19467000	81845000	67870000	18254000	0	1451300	0	5302200	3008300
ADQIEEFKEAF	11	1325.61	P12829	P12829	50	60	MYL4	Myosin light chain 4	yes	yes	2	0.0024043	121.9		By matching	By MS/MS	By MS/MS	By MS/MS	By matching		By matching	By MS/MS	By MS/MS		1	1	1	1	1		1	1	1	296100000	0	16599000	143420000	61897000	40309000	2103500	0	2032300	13344000	16397000
ADQLIAAGHYA	11	1128.56	Q13813	Q13813	1508	1518	SPTAN1	Spectrin alpha chain, non-erythrocytic 1	yes	yes	2	0.058761	75.738			By matching						By MS/MS				1						1		9599300	0	0	4000300	0	0	0	0	0	5598900	0
ADQLTEEQIAEF	12	1392.64	P0DP25;P0DP24;P0DP23	P0DP25	2	13			yes	no	2	0.0054256	127.4	By MS/MS	By MS/MS		By MS/MS					By MS/MS		1	1		1					1		21537000	2592500	11280000	0	7664100	0	0	0	0	0	0
ADQLTEEQIAEFKEA	15	1720.82	P0DP25;P0DP24;P0DP23	P0DP25	2	16			yes	no	2	8.4005e-25	192.15	By MS/MS	By MS/MS	By matching	By MS/MS	By matching		By matching		By MS/MS	By MS/MS	1	1	1	1	1		1		1	1	300120000	32440000	95830000	9297200	101060000	12775000	0	5142800	0	35694000	7881800
ADQLTEEQIAEFKEAF	16	1867.88	P0DP25;P0DP24;P0DP23	P0DP25	2	17			yes	no	2;3	1.5761e-179	314.18	By MS/MS	By MS/MS	By MS/MS	By MS/MS	By MS/MS		By MS/MS	By MS/MS	By MS/MS	By MS/MS	2	2	1	2	1		1	1	1	2	1275200000	177490000	208140000	36041000	243200000	67310000	0	35527000	17636000	391410000	98431000
ADQPKPISPLKNLLAGGFG	19	1922.06	O43772	O43772	2	20	SLC25A20	Mitochondrial carnitine/acylcarnitine carrier protein	yes	yes	2	0.0034686	101.43			By MS/MS			By matching	By matching		By matching	By MS/MS			1			1	1		1	1	33903000	0	0	8467500	0	0	4392700	3142600	0	3273400	14627000
ADQVDTQQLMR	11	1303.62	Q9H223	Q9H223	224	234	EHD4	EH domain-containing protein 4	yes	yes	2	0.026739	82.749	By MS/MS										1										5111100	5111100	0	0	0	0	0	0	0	0	0
ADRIIGMR	8	930.507	P00505	P00505	348	355	GOT2	Aspartate aminotransferase, mitochondrial	yes	yes	3	0.030699	98.233	By matching	By MS/MS	By matching	By matching	By matching	By matching			By matching	By matching	1	1	1	1	1	1			1	1	38346000	1259600	11246000	3166300	4217200	6949600	2477200	0	0	6926400	2103500
ADRYVVEGTPGPGLGPRPR	19	1993.05	Q9H987	Q9H987	769	787	SYNPO2L	Synaptopodin 2-like protein	yes	yes	4	0.028523	58.997	By matching	By matching		By matching	By matching			By MS/MS	By matching		1	1		1	1			1	1		83164000	14868000	19058000	0	12376000	7318800	0	0	22595000	6947000	0
ADSAVSQEQLR	11	1202.59	Q9UKS6	Q9UKS6	176	186	PACSIN3	Protein kinase C and casein kinase substrate in neurons protein 3	yes	yes	2	7.9996e-05	140.83	By MS/MS	By MS/MS		By matching	By matching			By MS/MS	By MS/MS		1	1		1	1			1	1		36417000	8411300	12635000	0	2890000	2380700	0	0	5534100	4565300	0
ADSDFLALMTGK	12	1267.61	P22307	P22307	500	511	SCP2	Non-specific lipid-transfer protein	yes	yes	2	0.0055705	103.31	By MS/MS	By MS/MS	By matching	By MS/MS	By matching	By matching	By matching		By MS/MS		2	1	1	1	1	1	1		1		49684000	14279000	12544000	1930400	8237600	3142100	1122000	3166700	0	5262500	0
ADSDFLALMTGKMNPQSA	18	1895.88	P22307	P22307	500	517	SCP2	Non-specific lipid-transfer protein	yes	yes	2;3	2.162e-16	98.552	By MS/MS	By MS/MS	By matching	By matching	By matching		By matching		By matching	By matching	1	1	1	1	1		1		1	1	70692000	10318000	19418000	2495900	11966000	9872400	0	10324000	0	3251300	3046100
ADSDFLALMTGKMNPQSAF	19	2042.94	P22307	P22307	500	518	SCP2	Non-specific lipid-transfer protein	yes	yes	2	2.3224e-07	166.62		By MS/MS		By matching	By matching				By matching	By matching		1		1	1				1	1	32318000	0	11684000	0	6612500	3490100	0	0	0	7091000	3439900
ADTQTQVAPTPTMR	14	1515.74	Q702N8	Q702N8	2	15	XIRP1	Xin actin-binding repeat-containing protein 1	yes	yes	2	0.0061386	88.441		By MS/MS	By matching	By MS/MS	By MS/MS	By matching			By matching	By matching		1	1	1	1	1			1	1	31427000	0	5002300	5721500	5603700	5277700	3152400	0	0	3617700	3051500
ADTVRPEFY	9	1096.52	P12111	P12111	490	498	COL6A3	Collagen alpha-3(VI) chain	yes	yes	2	0.011615	108.74	By matching	By MS/MS	By matching	By matching	By matching			By matching	By matching		1	1	1	1	1			1	1		91853000	20883000	27197000	9723800	15073000	12336000	0	0	2613300	4027400	0
ADVLDLHEAGGEDF	14	1486.66	Q9Y5S9	Q9Y5S9	2	15	RBM8A	RNA-binding protein 8A	yes	yes	2	1.5703e-10	157.24	By MS/MS	By MS/MS	By MS/MS	By MS/MS	By MS/MS		By MS/MS		By MS/MS	By MS/MS	1	1	1	1	1		1		1	1	107490000	12202000	40844000	3633100	15030000	5878000	0	8515600	0	14780000	6602800
ADVYRDGTGVVEF	13	1426.67	Q07955	Q07955	150	162	SRSF1	Serine/arginine-rich splicing factor 1	yes	yes	2	0.0019344	111.86	By matching	By MS/MS	By MS/MS	By matching	By matching	By MS/MS	By matching	By MS/MS	By MS/MS	By MS/MS	1	1	1	1	1	1	1	1	1	1	275970000	35852000	51872000	23070000	40134000	11561000	19317000	21914000	11158000	26843000	34247000
ADYKLKQEPKKGEAEKK	17	1989.09	Q9H1K1	Q9H1K1	151	167	ISCU	Iron-sulfur cluster assembly enzyme ISCU, mitochondrial	yes	yes	4;5	3.0736e-21	169.61	By MS/MS	By MS/MS	By MS/MS	By MS/MS	By MS/MS	By MS/MS	By MS/MS	By MS/MS	By MS/MS	By MS/MS	2	1	2	2	2	2	2	2	2	2	821750000	97616000	34461000	72638000	57361000	113950000	85438000	54095000	47598000	149450000	109140000
ADYSGQQSTYGK	12	1303.57	O14979	O14979	394	405	HNRNPDL	Heterogeneous nuclear ribonucleoprotein D-like	yes	yes	2	4.5034e-08	161.51	By MS/MS	By MS/MS	By matching	By matching	By matching		By MS/MS	By MS/MS	By MS/MS		1	1	1	1	1		1	1	1		89950000	17154000	31701000	3290400	11056000	8487700	0	4405100	3405100	10451000	0
AEAAAAPAAASGPNQM	16	1426.65	P30049	P30049	23	38	ATP5D	ATP synthase subunit delta, mitochondrial	yes	yes	2	1.036e-11	150.06	By MS/MS	By MS/MS	By MS/MS	By MS/MS	By MS/MS		By MS/MS	By matching	By MS/MS	By MS/MS	1	1	2	2	2		2	1	2	2	110920000	20776000	5603600	15937000	17737000	10682000	0	12484000	4156900	11907000	11639000
AEAAAAPAAASGPNQMS	17	1513.68	P30049	P30049	23	39	ATP5D	ATP synthase subunit delta, mitochondrial	yes	yes	2	5.7563e-13	153.75	By MS/MS	By MS/MS	By MS/MS	By MS/MS	By MS/MS				By MS/MS	By MS/MS	1	2	1	2	1				1	1	78923000	21444000	15015000	6787400	24510000	0	0	0	0	6071800	5094300
AEAAAAPAAASGPNQMSF	18	1660.75	P30049	P30049	23	40	ATP5D	ATP synthase subunit delta, mitochondrial	yes	yes	2	0.0095905	72.958	By MS/MS								By matching		1								1		12290000	9359500	0	0	0	0	0	0	0	2930200	0
AEAAAAPAAASGPNQMSFT	19	1761.8	P30049	P30049	23	41	ATP5D	ATP synthase subunit delta, mitochondrial	yes	yes	2	0.017618	62.924		By matching		By MS/MS	By matching		By matching		By matching			1		1	1		1		1		54074000	0	16924000	0	17882000	7385400	0	5076800	0	6805600	0
AEAAAAPAAASGPNQMSFTF	20	1908.87	P30049	P30049	23	42	ATP5D	ATP synthase subunit delta, mitochondrial	yes	yes	2	0.014314	63.091		By matching	By matching	By MS/MS	By MS/MS		By matching		By matching	By matching		1	1	1	1		1		1	1	28783000	0	3726100	5212300	5268500	3476800	0	3131700	0	4043000	3924700
AEAEAETEETRAEED	15	1678.68	P45379	P45379	42	56	TNNT2	Troponin T, cardiac muscle	yes	yes	2	3.8102e-18	180.2			By MS/MS					By MS/MS	By MS/MS	By MS/MS			1					1	1	1	25170000	0	0	5384700	0	0	0	0	8236700	5840700	5708100
AEAEAFLKKAVVQSPQVTE	19	2044.08	Q3KQU3	Q3KQU3	821	839	MAP7D1	MAP7 domain-containing protein 1	yes	yes	3	0.010181	71.558			By MS/MS	By matching	By MS/MS	By matching	By matching	By matching	By matching	By matching			1	1	1	1	1	1	1	1	65378000	0	0	15604000	4646000	11793000	7534100	5656400	7147200	3554400	9443900
AEAEAFLKKAVVQSPQVTEV	20	2143.15	Q3KQU3	Q3KQU3	821	840	MAP7D1	MAP7 domain-containing protein 1	yes	yes	3	0.00064573	106.16	By matching	By matching	By MS/MS	By MS/MS	By MS/MS	By matching	By MS/MS	By matching	By matching	By matching	1	1	1	1	1	1	1	1	1	1	254930000	15039000	20879000	22347000	25349000	24528000	22019000	52238000	16287000	22605000	33634000
AEAEAFLKKAVVQSPQVTEVL	21	2256.24	Q3KQU3	Q3KQU3	821	841	MAP7D1	MAP7 domain-containing protein 1	yes	yes	3	5.6956e-05	107.72			By matching		By matching	By MS/MS	By MS/MS	By MS/MS	By matching	By MS/MS			1		1	1	1	1	1	1	87832000	0	0	8868700	0	8000100	15047000	17230000	11171000	9285100	18231000
AEAFDDVVGETVGKTD	16	1651.76	P27816	P27816	31	46	MAP4	Microtubule-associated protein 4	yes	yes	2	2.5447e-59	230.59	By matching	By MS/MS	By MS/MS	By MS/MS	By MS/MS	By MS/MS	By MS/MS	By MS/MS	By MS/MS	By MS/MS	1	1	1	1	1	1	1	1	1	1	243400000	6604500	13281000	47222000	9823000	36348000	21123000	16746000	22877000	38326000	31049000
AEAFDDVVGETVGKTDYIP	19	2024.96	P27816	P27816	31	49	MAP4	Microtubule-associated protein 4	yes	yes	2	0.037304	72.705	By matching	By matching	By MS/MS	By matching	By matching	By matching	By matching	By matching	By matching	By matching	1	1	1	1	1	1	1	1	1	1	180760000	5717900	17773000	24582000	24382000	30796000	11642000	14621000	9677100	21421000	20147000
AEAFDDVVGETVGKTDYIPL	20	2138.04	P27816	P27816	31	50	MAP4	Microtubule-associated protein 4	yes	yes	2	5.6896e-05	148.48	By matching		By MS/MS		By MS/MS			By matching	By matching	By matching	1		1		1			1	1	1	67890000	6519200	0	13863000	0	11826000	0	0	4966000	17607000	13109000
AEAFDDVVGETVGKTDYIPLL	21	2251.13	P27816	P27816	31	51	MAP4	Microtubule-associated protein 4	yes	yes	2;3	1.6673e-35	234.85			By MS/MS		By MS/MS	By MS/MS	By MS/MS	By MS/MS	By MS/MS	By MS/MS			2		1	2	1	2	2	2	265550000	0	0	21045000	0	8081500	21026000	10853000	15516000	142740000	46289000
AEAGDNLGALVR	12	1184.61	P49411	P49411	316	327	TUFM	Elongation factor Tu, mitochondrial	yes	yes	2	0.032536	74.841	By MS/MS	By matching	By matching	By matching	By matching	By matching	By matching	By matching	By matching	By matching	1	1	1	1	1	1	1	1	1	1	99352000	16068000	23789000	8169300	5700200	8709500	4602500	6770800	10920000	7670100	6953200
AEAKDVFLGMFL	12	1339.68	CON__P02768-1;P02768	CON__P02768-1	344	355	ALB	Serum albumin	yes	no	2	0.00049595	128.86	By MS/MS	By MS/MS		By matching							2	1		1							21645000	8007500	9142500	0	4494800	0	0	0	0	0	0		+
AEALPKQSVDGKAPL	15	1522.84	P20290	P20290	166	180	BTF3	Transcription factor BTF3	yes	yes	2;3	0.0034259	91.937	By matching	By matching	By MS/MS	By matching	By matching	By MS/MS	By matching	By MS/MS	By MS/MS	By MS/MS	2	1	2	1	1	2	2	2	2	2	345670000	40862000	15674000	45300000	12548000	8204000	21505000	42756000	29495000	80359000	48968000
AEAPGHYPAEDSTY	14	1506.63	Q14247	Q14247	473	486	CTTN	Src substrate cortactin	yes	yes	2	9.8663e-05	121.5		By MS/MS		By MS/MS	By MS/MS		By MS/MS		By MS/MS	By MS/MS		1		1	1		1		1	1	43662000	0	6279200	0	12816000	5395500	0	8208900	0	5456700	5505500
AEAQIAAKNLDK	12	1270.69	P00505	P00505	83	94	GOT2	Aspartate aminotransferase, mitochondrial	yes	yes	3	0.03397	74.392	By matching	By matching	By matching	By matching	By matching	By matching	By matching		By MS/MS		1	1	1	1	1	1	1		1		38012000	5586400	7172700	2318300	3184900	5828700	4285200	3171000	0	6464500	0
AEARRNMVVDDDSPEM	16	1833.8	Q0ZGT2	Q0ZGT2	345	360	NEXN	Nexilin	yes	yes	3	0.026211	63.037	By MS/MS										1										14941000	14941000	0	0	0	0	0	0	0	0	0
AEASDPGPPRAS	12	1153.54	O75112	O75112	156	167	LDB3	LIM domain-binding protein 3	yes	yes	2	0.004532	107.83	By MS/MS	By MS/MS		By MS/MS	By MS/MS						1	1		1	1						68833000	14627000	35753000	0	6295000	12158000	0	0	0	0	0
AEASDPGPPRASL	13	1266.62	O75112	O75112	156	168	LDB3	LIM domain-binding protein 3	yes	yes	2	0.00028199	147.72	By MS/MS	By MS/MS	By MS/MS	By MS/MS	By MS/MS	By MS/MS	By matching	By MS/MS	By MS/MS	By MS/MS	1	1	1	1	1	1	1	1	1	1	285480000	49751000	67750000	19343000	48216000	28040000	9098900	24845000	8370000	12237000	17824000
AEASDPGPPRASLR	14	1422.72	O75112	O75112	156	169	LDB3	LIM domain-binding protein 3	yes	yes	3	0.016897	76.262	By MS/MS	By MS/MS	By matching	By matching	By matching				By MS/MS	By matching	1	1	1	1	1				1	1	634530000	165580000	320830000	13823000	44069000	44849000	0	0	0	28511000	16868000
AEASDPGPPRASLRAK	16	1621.85	O75112	O75112	156	171	LDB3	LIM domain-binding protein 3	yes	yes	3;4	0.00025399	89.541	By MS/MS	By MS/MS	By matching	By MS/MS	By MS/MS	By matching		By MS/MS	By matching	By matching	2	2	1	1	1	1		1	1	1	914930000	222040000	369720000	17342000	86910000	40254000	62302000	0	42892000	34189000	39284000
AEDAIKAAL	9	900.492	Q9H1K1	Q9H1K1	142	150	ISCU	Iron-sulfur cluster assembly enzyme ISCU, mitochondrial	yes	yes	2	0.00051833	163.9	By MS/MS	By MS/MS	By MS/MS	By MS/MS	By MS/MS	By matching	By MS/MS	By matching	By MS/MS	By MS/MS	1	1	1	1	1	1	1	1	1	1	171320000	13322000	20265000	13530000	23680000	28234000	7097500	16321000	7309000	25509000	16056000
AEDEARKKKALSNMMH	16	1857.92	P45379	P45379	178	193	TNNT2	Troponin T, cardiac muscle	yes	yes	4	0.003864	86.497		By matching	By MS/MS	By matching	By MS/MS	By MS/MS	By matching	By MS/MS	By MS/MS	By matching		1	1	1	1	1	1	1	1	1	284130000	0	95147000	16880000	37949000	36791000	30170000	20621000	14908000	20295000	11367000
AEDGGTGGGSTYVSKPV	17	1580.73	P23588	P23588	22	38	EIF4B	Eukaryotic translation initiation factor 4B	yes	yes	2	1.6551e-06	113.99	By matching	By matching		By matching	By matching	By matching	By MS/MS		By MS/MS	By MS/MS	1	1		1	1	1	1		1	1	45708000	4048400	5676900	0	3588700	4836900	4485300	5119000	0	6782400	11171000
AEDMETKIK	9	1063.52	P14854	P14854	2	10	COX6B1	Cytochrome c oxidase subunit 6B1	yes	yes	2	0.0020489	151.44	By MS/MS	By MS/MS	By MS/MS	By MS/MS	By MS/MS	By MS/MS	By MS/MS	By MS/MS	By matching	By MS/MS	2	2	1	1	1	1	1	1	1	1	2186300000	408940000	555580000	175270000	219430000	127660000	197400000	89345000	102840000	190000000	119790000
AEDMETKIKN	10	1177.56	P14854	P14854	2	11	COX6B1	Cytochrome c oxidase subunit 6B1	yes	yes	2	4.0817e-11	192.92	By MS/MS	By MS/MS	By MS/MS	By MS/MS	By MS/MS	By MS/MS	By MS/MS	By MS/MS	By MS/MS	By MS/MS	2	2	2	2	2	3	2	4	2	3	2071900000	186140000	284920000	220040000	276200000	208150000	160430000	103010000	144390000	222020000	266600000
AEDMETKIKNY	11	1340.63	P14854	P14854	2	12	COX6B1	Cytochrome c oxidase subunit 6B1	yes	yes	2	1.0042e-17	213.8	By MS/MS	By MS/MS	By MS/MS	By MS/MS	By MS/MS	By MS/MS	By MS/MS	By MS/MS	By MS/MS	By MS/MS	3	3	3	3	3	3	3	3	3	3	3542500000	628130000	416720000	389300000	728460000	280060000	174290000	288930000	111460000	290650000	234480000
AEDMETKIKNYK	12	1468.72	P14854	P14854	2	13	COX6B1	Cytochrome c oxidase subunit 6B1	yes	yes	2;3	8.727e-16	186.87	By MS/MS	By MS/MS	By MS/MS	By MS/MS	By MS/MS	By MS/MS	By MS/MS	By MS/MS	By MS/MS	By MS/MS	5	4	3	3	3	3	3	3	4	3	2633000000	479430000	395740000	204580000	219040000	175980000	357910000	157550000	178750000	254370000	209630000
AEDMETKIKNYKT	13	1569.77	P14854	P14854	2	14	COX6B1	Cytochrome c oxidase subunit 6B1	yes	yes	2;3	4.7577e-06	122.64	By matching	By matching	By MS/MS	By matching	By matching	By MS/MS	By matching	By MS/MS	By MS/MS	By MS/MS	1	2	2	2	2	2	2	2	2	2	969010000	10535000	59469000	143730000	67588000	108980000	148440000	100270000	101420000	93581000	135000000
AEDMETKIKNYKTA	14	1640.81	P14854	P14854	2	15	COX6B1	Cytochrome c oxidase subunit 6B1	yes	yes	3	0.00014671	100.45			By MS/MS		By matching	By MS/MS	By matching	By matching	By matching	By matching			1		1	1	1	1	1	1	100440000	0	0	23743000	0	9449900	22037000	14605000	8771200	6978300	14860000
AEDMETKIKNYKTAPF	16	1884.93	P14854	P14854	2	17	COX6B1	Cytochrome c oxidase subunit 6B1	yes	yes	2;3	3.0709e-48	210.91	By MS/MS	By MS/MS	By MS/MS	By MS/MS	By MS/MS	By MS/MS	By MS/MS	By MS/MS	By MS/MS	By MS/MS	7	7	5	5	6	7	9	5	4	6	77454000000	11342000000	6678600000	6397800000	10861000000	5831400000	6024800000	11332000000	3289300000	7416400000	8280300000
AEDMETKIKNYKTAPFD	17	1999.96	P14854	P14854	2	18	COX6B1	Cytochrome c oxidase subunit 6B1	yes	yes	3	0.0023541	89.866		By matching	By matching		By matching	By MS/MS	By matching	By matching	By matching	By matching		1	1		1	1	1	1	1	1	77129000	0	3345800	7718200	0	4093000	17722000	9610200	6477800	15372000	12790000
AEDMETKIKNYKTAPFDSRFPN	22	2601.25	P14854	P14854	2	23	COX6B1	Cytochrome c oxidase subunit 6B1	yes	yes	4	0.0077705	63.184			By matching		By matching	By matching		By matching		By MS/MS			1		1	1		1		1	30625000	0	0	4747600	0	2344100	8335500	0	4676100	0	10522000
AEDVDLRVN	9	1029.51	P14618	P14618	483	491	PKM	Pyruvate kinase PKM	yes	yes	2	0.0012934	157.91	By MS/MS	By MS/MS	By matching	By MS/MS	By MS/MS	By matching	By matching		By MS/MS	By MS/MS	1	1	1	1	1	1	1		1	1	688850000	172080000	177160000	23383000	162590000	45153000	15061000	26151000	0	49473000	17800000
AEDVDLRVNF	10	1176.58	P14618	P14618	483	492	PKM	Pyruvate kinase PKM	yes	yes	2	0.001922	140.75	By MS/MS	By matching	By matching	By matching	By matching	By matching	By matching	By matching	By matching	By matching	1	1	1	1	1	1	1	1	1	1	554020000	106630000	161490000	28664000	130110000	11826000	12624000	26263000	9438600	53704000	13273000
AEDVTAALAKQ	11	1115.58	P11137	P11137	1815	1825	MAP2	Microtubule-associated protein 2	yes	yes	2	0.0062767	109.29	By matching	By MS/MS	By MS/MS	By matching	By MS/MS		By matching		By MS/MS	By matching	1	1	1	1	1		1		1	1	49826000	4124800	7738100	6306800	10470000	6366600	0	2738900	0	5767800	6313100
AEDYLSVVLNQ	11	1249.62	CON__P02768-1;P02768	CON__P02768-1	473	483	ALB	Serum albumin	yes	no	2	0.0067948	130.27	By matching	By MS/MS	By matching		By matching						1	1	1		1						42241000	1720100	35368000	1952000	0	3201200	0	0	0	0	0		+
AEEERYFR	8	1098.51	Q9UII2	Q9UII2	53	60	ATPIF1	ATPase inhibitor, mitochondrial	yes	yes	3	0.0068281	121.62	By matching	By matching	By matching	By matching	By matching	By matching	By matching	By MS/MS	By matching	By matching	1	1	1	1	1	1	1	1	1	1	182740000	8510000	28739000	11168000	13252000	17108000	21681000	16128000	32292000	20782000	13086000
AEEERYFRAQ	10	1297.61	Q9UII2	Q9UII2	53	62	ATPIF1	ATPase inhibitor, mitochondrial	yes	yes	3	0.0086714	108.67	By matching	By matching	By matching	By matching	By MS/MS	By MS/MS	By MS/MS	By MS/MS	By matching	By matching	1	1	1	1	1	1	1	1	1	1	108050000	9925300	18400000	10804000	12294000	9323700	10483000	8685800	14569000	9167400	4395100
AEEERYFRAQSR	12	1540.74	Q9UII2	Q9UII2	53	64	ATPIF1	ATPase inhibitor, mitochondrial	yes	yes	4	0.0029489	114.72	By MS/MS	By MS/MS	By MS/MS	By MS/MS	By MS/MS	By MS/MS	By matching	By MS/MS	By matching	By matching	1	1	1	1	1	1	1	1	1	1	271160000	9869400	37035000	27162000	13035000	32108000	42134000	16832000	66722000	16843000	9415500
AEEERYFRAQSREQ	14	1797.84	Q9UII2	Q9UII2	53	66	ATPIF1	ATPase inhibitor, mitochondrial	yes	yes	4	0.016549	63.709		By matching		By matching	By matching	By matching	By MS/MS	By matching	By matching	By matching		1		1	1	1	1	1	1	1	45647000	0	5903200	0	6830100	3589200	5571800	10794000	4655000	2547800	5756300
AEEERYFRAQSREQL	15	1910.92	Q9UII2	Q9UII2	53	67	ATPIF1	ATPase inhibitor, mitochondrial	yes	yes	3	0.019288	71.344			By matching	By matching	By matching	By matching	By matching	By MS/MS	By matching	By matching			1	1	1	1	1	1	1	1	99018000	0	0	5695900	4759200	5562900	20873000	18682000	24303000	5528500	13614000
AEEFTKKYGEKRPVD	15	1795.91	A0A1B0GUS4;P68036	A0A1B0GUS4	140	154	UBE2L3	Ubiquitin-conjugating enzyme E2 L3	yes	no	3;4	0.0091912	69.92	By MS/MS	By MS/MS	By matching	By matching	By matching	By matching	By MS/MS	By matching	By matching	By matching	2	2	2	2	1	2	2	2	2	2	181250000	15654000	15248000	17133000	36981000	4772800	17459000	24284000	19640000	13757000	16322000
AEEGKKLVAASQ	12	1229.66	CON__P02768-1;P02768	CON__P02768-1	593	604	ALB	Serum albumin	yes	no	2	0.0028941	110.84	By MS/MS	By matching		By MS/MS	By matching						1	1		1	1						23179000	5104100	8990500	0	6045300	3038600	0	0	0	0	0		+
AEEGKKLVAASQA	13	1300.7	CON__P02768-1;P02768	CON__P02768-1	593	605	ALB	Serum albumin	yes	no	2	0.00030956	134.49	By MS/MS	By MS/MS	By matching	By matching	By matching						1	1	1	1	1						59497000	23030000	18144000	2385900	11861000	4075500	0	0	0	0	0		+
AEEGKKLVAASQAA	14	1371.74	CON__P02768-1;P02768	CON__P02768-1	593	606	ALB	Serum albumin	yes	no	2	3.0559e-07	166.7	By MS/MS	By MS/MS	By matching	By MS/MS	By matching		By MS/MS		By matching		1	1	1	1	1		1		1		141390000	33197000	33859000	4866400	57447000	4840900	0	4515800	0	2665700	0		+
AEEGKKLVAASQAALG	16	1541.84	CON__P02768-1;P02768	CON__P02768-1	593	608	ALB	Serum albumin	yes	no	2;3	0.0010041	123.95	By MS/MS	By MS/MS	By MS/MS	By MS/MS	By MS/MS	By MS/MS	By MS/MS	By MS/MS	By MS/MS	By MS/MS	2	2	2	2	2	2	2	2	2	2	9501600000	2590600000	2563200000	517480000	2299500000	832820000	46241000	280450000	61619000	188900000	120770000		+
AEEGKKLVAASQAALGL	17	1654.93	CON__P02768-1;P02768	CON__P02768-1	593	609	ALB	Serum albumin	yes	no	2;3	0.00034871	133.32	By MS/MS	By MS/MS	By matching	By MS/MS	By MS/MS	By matching	By MS/MS	By matching	By MS/MS	By MS/MS	2	2	2	2	2	2	2	2	2	2	1466400000	230100000	242410000	118330000	325910000	168730000	31476000	121120000	39171000	58418000	130710000		+
AEEISTAISKPVGF	14	1447.76	Q9H444	Q9H444	142	155	CHMP4B	Charged multivesicular body protein 4b	yes	yes	2	0.00013494	118.28		By MS/MS	By MS/MS	By MS/MS	By MS/MS	By matching	By MS/MS	By MS/MS	By MS/MS	By MS/MS		1	1	1	1	1	1	1	1	1	149550000	0	21692000	19854000	16718000	18341000	5149000	17594000	8281300	25257000	16668000
AEEKAKKAITDA	12	1273.69	P12883;A7E2Y1;P13533;Q9UKX3;Q9Y623	P12883	1751	1762	MYH7;MYH7B;MYH6;MYH13;MYH4	Myosin-7;Myosin-7B;Myosin-6;Myosin-13;Myosin-4	no	no	3	0.00041459	123.84	By matching	By MS/MS	By matching	By MS/MS	By matching	By matching	By MS/MS	By MS/MS	By matching	By MS/MS	1	1	1	1	1	1	1	1	1	1	181320000	25698000	37031000	10446000	17171000	7968800	12123000	21551000	6340900	27546000	15447000
AEEKAKKAITDAA	13	1344.72	P12883;A7E2Y1;P13533;Q9UKX3;Q9Y623	P12883	1751	1763	MYH7;MYH7B;MYH6;MYH13;MYH4	Myosin-7;Myosin-7B;Myosin-6;Myosin-13;Myosin-4	no	no	2	4.6073e-05	171.49	By MS/MS	By MS/MS	By matching	By matching	By matching		By MS/MS		By MS/MS	By matching	1	1	1	1	1		1		1	1	59765000	10609000	21661000	2766800	3452100	2234500	0	5432700	0	8932500	4677200
AEEKAKKAITDAAM	14	1475.77	P12883;A7E2Y1;P13533;Q9UKX3;Q9Y623	P12883	1751	1764	MYH7;MYH7B;MYH6;MYH13;MYH4	Myosin-7;Myosin-7B;Myosin-6;Myosin-13;Myosin-4	no	no	2	0.014115	71.555	By MS/MS										1										0	0	0	0	0	0	0	0	0	0	0
AEEKAKKAITDAAMM	15	1606.81	P12883;A7E2Y1;P13533;Q9UKX3;Q9Y623	P12883	1751	1765	MYH7;MYH7B;MYH6;MYH13;MYH4	Myosin-7;Myosin-7B;Myosin-6;Myosin-13;Myosin-4	no	no	2;3	0.042973	60.657	By MS/MS		By matching		By matching	By matching	By matching	By MS/MS	By matching	By matching	1		1		1	2	2	2	2	2	159320000	54643000	0	7358400	0	5723200	15542000	23465000	14264000	19173000	19149000
AEELKKEQDTSAH	13	1484.71	P12883;A7E2Y1;P13533;Q9UKX3;Q9Y623	P12883	1766	1778	MYH7;MYH7B;MYH6;MYH13;MYH4	Myosin-7;Myosin-7B;Myosin-6;Myosin-13;Myosin-4	no	no	3;4	1.4719e-09	162.32	By MS/MS	By MS/MS	By MS/MS	By MS/MS	By MS/MS		By matching	By matching	By MS/MS	By MS/MS	2	2	2	2	2		2	1	2	2	359090000	50624000	55242000	15652000	19639000	29037000	0	12688000	1832800	117200000	57178000
AEELKKEQDTSAHLER	16	1882.94	P12883;A7E2Y1;P13533;Q9UKX3;Q9Y623	P12883	1766	1781	MYH7;MYH7B;MYH6;MYH13;MYH4	Myosin-7;Myosin-7B;Myosin-6;Myosin-13;Myosin-4	no	no	3;4;5	3.4075e-28	174.95	By MS/MS	By MS/MS	By MS/MS	By MS/MS	By MS/MS	By MS/MS	By MS/MS	By MS/MS	By MS/MS	By matching	3	3	3	3	2	3	3	3	3	2	1296200000	292810000	391110000	49673000	200420000	24307000	83955000	81823000	40773000	116410000	14961000
AEELKKEQDTSAHLERMK	18	2142.07	P12883;A7E2Y1;P13533;Q9UKX3;Q9Y623	P12883	1766	1783	MYH7;MYH7B;MYH6;MYH13;MYH4	Myosin-7;Myosin-7B;Myosin-6;Myosin-13;Myosin-4	no	no	4	0.019735	63.918		By MS/MS			By matching				By matching			1			1				1		15604000	0	9057200	0	0	2550300	0	0	0	3996600	0
AEEQANTNLSK	11	1203.57	P12883;P13533	P12883	1885	1895	MYH7;MYH6	Myosin-7;Myosin-6	no	no	2	0.051496	95.642	By matching	By MS/MS									1	1									14988000	8215300	6772300	0	0	0	0	0	0	0	0
AEERARREEEEN	12	1516.69	P45379	P45379	163	174	TNNT2	Troponin T, cardiac muscle	yes	yes	3	0.0084085	81.676		By MS/MS	By matching						By MS/MS	By MS/MS		1	1						1	1	122590000	0	22232000	13666000	0	0	0	0	0	39932000	46756000
AEERARREEEENR	13	1672.79	P45379	P45379	163	175	TNNT2	Troponin T, cardiac muscle	yes	yes	4	0.0057841	79.466	By MS/MS	By MS/MS	By matching	By MS/MS	By MS/MS		By MS/MS		By matching	By MS/MS	1	1	1	1	1		1		1	1	235790000	18340000	75650000	8143800	44775000	21060000	0	27796000	0	15761000	24262000
AEERARREEEENRRKA	16	2028.02	P45379	P45379	163	178	TNNT2	Troponin T, cardiac muscle	yes	yes	4;5	0.00052455	85.619	By matching	By MS/MS	By matching	By MS/MS	By matching	By matching	By MS/MS	By MS/MS	By MS/MS	By matching	2	2	2	1	2	1	2	2	2	2	610400000	35049000	141450000	46492000	48423000	49323000	36386000	66453000	35621000	81943000	69257000
AEERARREEEENRRKAEDEAR	21	2628.27	P45379	P45379	163	183	TNNT2	Troponin T, cardiac muscle	yes	yes	4;5	0.0029579	82.586	By MS/MS	By MS/MS	By matching	By matching	By matching	By matching	By matching		By MS/MS	By MS/MS	2	2	2	2	2	2	2		1	2	719980000	133610000	224620000	27951000	46340000	33265000	57818000	100370000	0	37683000	58323000
AEERARREEEENRRKAEDEARKKK	24	3012.56	P45379	P45379	163	186	TNNT2	Troponin T, cardiac muscle	yes	yes	5;6;7	5.8787e-08	114.72	By MS/MS	By MS/MS	By MS/MS	By MS/MS	By MS/MS	By MS/MS	By matching	By MS/MS	By MS/MS	By MS/MS	3	3	2	3	3	3	3	1	4	3	31107000000	3083300000	3513600000	843490000	2465200000	1285000000	5700500000	6646600000	1820900000	2437100000	3311200000
AEERARREEEENRRKAEDEARKKKA	25	3083.59	P45379	P45379	163	187	TNNT2	Troponin T, cardiac muscle	yes	yes	4;5;6;7	3.925e-16	139.36	By MS/MS	By MS/MS	By MS/MS	By MS/MS	By MS/MS	By MS/MS	By MS/MS	By MS/MS	By MS/MS	By MS/MS	4	3	3	5	3	5	5	4	5	6	32596000000	2440900000	3289800000	3167500000	3481500000	2955000000	2980500000	3223000000	4088300000	2739300000	4229800000
AEERKASGPPKGPSR	15	1565.83	P52943	P52943	98	112	CRIP2	Cysteine-rich protein 2	yes	yes	4	0.00033185	111.22	By matching			By matching	By MS/MS			By MS/MS	By matching	By matching	1			1	1			1	1	1	99365000	26552000	0	0	12876000	12028000	0	0	28368000	15565000	3975000
AEERKASGPPKGPSRASSVTT	21	2112.09	P52943	P52943	98	118	CRIP2	Cysteine-rich protein 2	yes	yes	3;4;5	6.0148e-05	107.33	By matching	By matching	By matching	By MS/MS	By MS/MS	By matching	By matching	By MS/MS	By matching	By matching	1	2	1	2	2	1	2	3	2	2	453510000	6917800	30262000	8863900	38957000	36239000	17171000	31745000	240720000	37343000	5292400
AEFLNKSVQK	10	1162.63	Q05682	Q05682	650	659	CALD1	Caldesmon	yes	yes	3	0.025678	93.448		By matching	By matching	By matching	By matching	By matching	By matching	By MS/MS	By matching	By matching		1	1	1	1	1	1	1	1	1	345860000	0	38794000	22686000	44337000	98961000	24325000	26259000	46354000	28986000	15163000
AEGDAKGDKAKVKDEPQR	18	1940.99	P05204	P05204	6	23	HMGN2	Non-histone chromosomal protein HMG-17	yes	yes	4	0.0048971	72.184	By MS/MS			By matching						By matching	1			1						1	18816000	8146400	0	0	8067400	0	0	0	0	0	2602000
AEGDAKGDKAKVKDEPQRR	19	2097.09	P05204	P05204	6	24	HMGN2	Non-histone chromosomal protein HMG-17	yes	yes	5;6	1.4867e-07	125.18	By MS/MS	By MS/MS	By MS/MS	By MS/MS	By MS/MS		By matching	By MS/MS	By MS/MS		1	3	2	2	3		2	1	2		279420000	14319000	32952000	45064000	57001000	60132000	0	9932200	17269000	42749000	0
AEGHSEASLASA	12	1128.5	O95810	O95810	334	345	SDPR	Serum deprivation-response protein	yes	yes	2	0.0053126	109.11	By matching		By MS/MS	By matching					By MS/MS	By matching	1		1	1					1	1	17684000	1442300	0	0	3933700	0	0	0	0	6883700	5424000
AEGLLEFLRPAVQQL	15	1682.94	O95295	O95295	26	40	SNAPIN	SNARE-associated protein Snapin	yes	yes	2	3.8483e-17	174.42					By MS/MS				By MS/MS						1				1		17673000	0	0	0	0	8625700	0	0	0	9047500	0
AEGPQVTGPIEVPAAR	16	1590.84	P52943	P52943	82	97	CRIP2	Cysteine-rich protein 2	yes	yes	2	0.001478	96.734	By matching	By MS/MS		By MS/MS	By matching			By matching	By matching		1	1		1	1			1	1		80540000	22451000	25446000	0	10631000	5960000	0	0	6546500	9505100	0
AEIIPQNQK	9	1039.57	O75947	O75947	17	25	ATP5H	ATP synthase subunit d, mitochondrial	yes	yes	2	0.038079	92.187					By MS/MS										1						10060000	0	0	0	0	10060000	0	0	0	0	0
AEIIPQNQKA	10	1110.6	O75947	O75947	17	26	ATP5H	ATP synthase subunit d, mitochondrial	yes	yes	2	0.047934	79.809		By matching	By matching	By matching	By matching	By matching	By matching	By matching	By MS/MS	By matching		1	1	1	1	1	1	1	1	1	61181000	0	3402200	5466800	3220400	4187800	5608600	10960000	8685500	13746000	5904400
AEIIPQNQKAIAS	13	1381.76	O75947	O75947	17	29	ATP5H	ATP synthase subunit d, mitochondrial	yes	yes	2	0.042303	68.893	By matching		By matching	By matching	By MS/MS	By matching	By matching		By matching	By matching	1		1	1	1	1	1		1	1	202770000	15189000	0	28983000	15458000	25468000	12666000	25312000	0	27778000	51911000
AEIIPQNQKAIASS	14	1468.79	O75947	O75947	17	30	ATP5H	ATP synthase subunit d, mitochondrial	yes	yes	2	0.015053	78.342	By MS/MS	By matching	By matching	By matching	By MS/MS		By MS/MS	By matching	By matching	By matching	1	1	1	1	1		1	1	1	1	235670000	35437000	30054000	23128000	45829000	20237000	0	36500000	4679900	20905000	18899000
AEIIPQNQKAIASSLK	16	1709.97	O75947	O75947	17	32	ATP5H	ATP synthase subunit d, mitochondrial	yes	yes	3	0.0063443	64.52	By MS/MS	By matching	By matching	By MS/MS	By matching	By matching	By matching	By matching	By matching	By matching	1	1	1	1	1	1	1	1	1	1	164970000	36582000	31708000	5838300	19522000	11413000	9852000	21016000	10077000	13695000	5264000
AEIIPQNQKAIASSLKSW	18	1983.08	O75947	O75947	17	34	ATP5H	ATP synthase subunit d, mitochondrial	yes	yes	3	0.004004	84.035	By matching	By matching	By matching	By MS/MS	By matching	By MS/MS	By MS/MS	By matching	By MS/MS	By MS/MS	1	1	1	1	1	1	1	1	1	1	260170000	5268200	46463000	14954000	48295000	29617000	10722000	54781000	5961200	19019000	25091000
AEIIPQNQKAIASSLKSWNET	21	2327.21	O75947	O75947	17	37	ATP5H	ATP synthase subunit d, mitochondrial	yes	yes	3	9.2444e-05	103.31	By matching	By MS/MS	By MS/MS	By MS/MS	By MS/MS	By matching	By MS/MS		By matching	By matching	1	1	1	1	1	1	1		1	1	297790000	8240700	58988000	21354000	69643000	19219000	10310000	66959000	0	20335000	22740000
AEIIPQNQKAIASSLKSWNETL	22	2440.3	O75947	O75947	17	38	ATP5H	ATP synthase subunit d, mitochondrial	yes	yes	3	0.011985	60.602		By matching	By matching	By matching	By matching	By MS/MS	By matching	By matching	By matching	By MS/MS		1	1	1	1	1	1	1	1	1	127020000	0	9291700	16035000	10277000	12225000	17968000	19603000	8775600	11203000	21645000
AEILLSSSKPVP	12	1239.71	Q0ZGT2	Q0ZGT2	8	19	NEXN	Nexilin	yes	yes	2	0.0099705	117.83	By matching	By MS/MS		By matching	By matching			By matching	By matching		1	1		1	1			1	1		30082000	3047900	13195000	0	5886000	3235300	0	0	1906600	2810900	0
AEILLSSSKPVPK	13	1367.8	Q0ZGT2	Q0ZGT2	8	20	NEXN	Nexilin	yes	yes	3	0.0087635	88.552	By matching	By matching	By MS/MS	By matching	By matching	By MS/MS	By MS/MS	By matching	By MS/MS	By MS/MS	1	1	1	1	1	1	1	1	1	1	554030000	62745000	68035000	42815000	47914000	78628000	76774000	36455000	77943000	45440000	17283000
AEKEKEKIEREKEE	14	1773.91	P26038	P26038	333	346	MSN	Moesin	yes	yes	4	0.0096196	84.468	By matching	By MS/MS									1	1									28018000	11674000	16343000	0	0	0	0	0	0	0	0
AEKLAADGTVMNT	13	1319.64	Q9UBY9	Q9UBY9	109	121	HSPB7	Heat shock protein beta-7	yes	yes	2	5.7326e-06	144.17	By MS/MS	By matching	By matching	By MS/MS		By matching	By MS/MS		By MS/MS	By matching	1	1	1	1		1	1		1	1	45543000	22154000	3977400	1568700	3086700	0	1304100	5933800	0	4180200	3338500
AEKLGGSAVIS	11	1030.57	P23528	P23528	150	160	CFL1	Cofilin-1	yes	yes	2	0.012771	96.143	By MS/MS	By MS/MS	By matching	By MS/MS	By matching	By matching	By MS/MS		By matching	By matching	1	1	1	1	1	1	1		1	1	350630000	68381000	122150000	17977000	72459000	20645000	5188500	14342000	0	17257000	12228000
AEKLGGSAVISL	12	1143.65	P23528	P23528	150	161	CFL1	Cofilin-1	yes	yes	2	0.0033799	128.91	By matching	By MS/MS	By matching	By MS/MS	By matching		By matching	By matching	By matching	By matching	1	1	1	1	1		1	1	1	1	174750000	31533000	57465000	10132000	36709000	5716500	0	11174000	4746600	13238000	4040400
AEKLGGSAVISLEGKPL	17	1667.95	P23528	P23528	150	166	CFL1	Cofilin-1	yes	yes	2;3	0.001536	105.46	By MS/MS	By MS/MS	By matching	By MS/MS	By matching	By matching	By MS/MS	By MS/MS	By matching	By matching	2	2	2	2	2	2	2	2	2	2	683530000	105910000	144290000	41612000	164320000	22330000	24625000	77006000	31576000	52955000	18899000
AEKNGWSYDIEER	13	1595.72	O43181	O43181	138	150	NDUFS4	NADH dehydrogenase [ubiquinone] iron-sulfur protein 4, mitochondrial	yes	yes	2;3	0.0025964	107.85	By matching	By MS/MS	By matching	By MS/MS	By MS/MS	By matching	By MS/MS	By matching	By MS/MS	By matching	1	2	2	2	2	2	2	1	2	2	280990000	4266900	57168000	31046000	38473000	20780000	20359000	33099000	12719000	35642000	27431000
AEKNGWSYDIEERKVPKPK	19	2273.18	O43181	O43181	138	156	NDUFS4	NADH dehydrogenase [ubiquinone] iron-sulfur protein 4, mitochondrial	yes	yes	4;5	0.0061255	78.021		By matching	By MS/MS	By matching	By MS/MS	By MS/MS	By matching	By matching	By MS/MS	By matching		2	2	2	2	2	2	2	2	2	251210000	0	36425000	28397000	39774000	21491000	34339000	26448000	22342000	17896000	24098000
AEKNGWSYDIEERKVPKPKSK	21	2488.31	O43181	O43181	138	158	NDUFS4	NADH dehydrogenase [ubiquinone] iron-sulfur protein 4, mitochondrial	yes	yes	5	0.00066334	97.488			By MS/MS		By MS/MS	By MS/MS	By MS/MS	By matching	By matching	By MS/MS			1		1	1	1	1	1	1	84635000	0	0	14518000	0	10850000	12655000	10762000	12419000	14067000	9364200
AEKQERKFEPGK	12	1445.76	P51911	P51911	145	156	CNN1	Calponin-1	yes	yes	4	0.023404	81.625						By MS/MS	By matching		By matching	By MS/MS						1	1		1	1	31598000	0	0	0	0	0	14561000	3730100	0	3868100	9439000
AEKQERKFEPGKLR	14	1714.95	P51911	P51911	145	158	CNN1	Calponin-1	yes	yes	5	0.0022694	99.941			By matching	By matching	By matching	By MS/MS	By matching	By matching		By matching			1	1	1	1	1	1		1	50587000	0	0	4946100	3533000	5267800	14901000	7980400	6753400	0	7205700
AEKQERKFEPGKLREGRNIIG	21	2454.35	P51911	P51911	145	165	CNN1	Calponin-1	yes	yes	4	0.030076	55.588						By MS/MS				By matching						1				1	24938000	0	0	0	0	0	19183000	0	0	0	5754700
AEKTSGSNVKIVKVKKE	17	1844.07	P56381	P56381	35	51	ATP5E	ATP synthase subunit epsilon, mitochondrial	yes	yes	5	5.7813e-11	141	By matching	By MS/MS	By MS/MS	By matching	By matching	By MS/MS	By MS/MS	By MS/MS	By matching	By MS/MS	1	1	1	1	1	1	1	1	1	1	194610000	28613000	18331000	18919000	18171000	16775000	25492000	18804000	17786000	8875200	22841000
AEKVSSLGKDWHK	13	1483.78	P52943	P52943	15	27	CRIP2	Cysteine-rich protein 2	yes	yes	2;3;4	2.209e-14	190.78	By MS/MS	By MS/MS	By MS/MS	By MS/MS	By MS/MS	By MS/MS	By MS/MS	By MS/MS	By MS/MS	By MS/MS	2	3	2	3	3	2	3	3	3	3	2833000000	22108000	448620000	101260000	511430000	427380000	118270000	425950000	257200000	242870000	277940000
AEKVSSLGKDWHKF	14	1630.85	P52943	P52943	15	28	CRIP2	Cysteine-rich protein 2	yes	yes	3;4	3.8683e-05	113.52			By matching	By matching	By matching	By matching	By MS/MS	By MS/MS	By MS/MS	By matching			1	2	2	1	2	2	2	1	185600000	0	0	10130000	6867700	30819000	11310000	34544000	50777000	23494000	17660000
AELEQLKGQGKSRLGDL	17	1841	P08670	P08670	133	149	VIM	Vimentin	yes	yes	3;4	8.5016e-05	112.3	By MS/MS	By MS/MS	By matching	By MS/MS	By MS/MS		By matching		By matching	By matching	2	2	2	2	1		1		2	1	329340000	107960000	69449000	7485900	110680000	14851000	0	4869000	0	11057000	2987000
AELGEADEAELQRLVAAEQQKAQF	24	2643.31	Q9Y5J9	Q9Y5J9	2	25	TIMM8B	Mitochondrial import inner membrane translocase subunit Tim8 B	yes	yes	3	2.4327e-63	206.49	By matching	By MS/MS	By matching	By MS/MS	By matching				By matching		1	1	1	1	1				1		74066000	14066000	22102000	6319300	17369000	8653800	0	0	0	5555300	0
AELIQKKLQGEVEK	14	1611.92	O15212	O15212	2	15	PFDN6	Prefoldin subunit 6	yes	yes	3	0.0084057	85.837	By MS/MS	By matching	By matching	By matching	By matching	By matching	By matching		By matching	By matching	1	1	1	1	1	1	1		1	1	185200000	38680000	40239000	13535000	37664000	12928000	2229200	12237000	0	15303000	12380000
AELIQKKLQGEVEKY	15	1774.98	O15212	O15212	2	16	PFDN6	Prefoldin subunit 6	yes	yes	2;3	2.3554e-05	122.93	By matching	By matching	By matching	By matching	By matching	By MS/MS	By MS/MS	By matching	By matching	By MS/MS	2	2	2	2	2	1	2	1	2	1	209660000	26426000	22874000	16772000	10135000	26387000	12471000	35580000	15980000	19841000	23197000
AELPDYRSFNR	11	1366.66	Q9NPC6	Q9NPC6	177	187	MYOZ2	Myozenin-2	yes	yes	2;3	0.00046946	116.23	By MS/MS	By MS/MS	By MS/MS	By MS/MS	By MS/MS	By MS/MS	By MS/MS	By MS/MS	By MS/MS	By MS/MS	2	2	2	2	2	2	2	2	1	2	2858600000	421130000	481690000	295050000	178200000	251530000	191290000	333860000	412010000	174460000	119370000
AELPDYRSFNRVATPF	16	1881.94	Q9NPC6	Q9NPC6	177	192	MYOZ2	Myozenin-2	yes	yes	3	0.006276	81.632		By MS/MS	By MS/MS	By matching	By matching	By MS/MS	By MS/MS	By matching	By matching	By MS/MS		1	1	1	1	1	1	1	1	1	558500000	0	105700000	76554000	49270000	51607000	28095000	71883000	27202000	37071000	111110000
AELPDYRSFNRVATPFGGFEK	21	2400.19	Q9NPC6	Q9NPC6	177	197	MYOZ2	Myozenin-2	yes	yes	3	0.0032914	80.752	By matching	By matching	By matching	By matching	By matching	By MS/MS	By matching	By MS/MS	By matching	By MS/MS	1	1	1	1	1	1	1	1	1	1	158910000	10934000	5572600	30903000	2753900	13695000	23861000	20558000	19813000	6044800	24780000
AELQEVQITEEKPLLPG	17	1893.01	Q9UN36	Q9UN36	2	18	NDRG2	Protein NDRG2	yes	yes	2	1.6353e-09	134.21		By matching	By matching	By matching	By matching		By MS/MS	By matching	By MS/MS	By MS/MS		1	1	1	1		1	1	1	1	65886000	0	8393500	8558100	4111500	3728100	0	12584000	4291000	14901000	9318600
AELQQLRVQEAVESMVK	17	1957.03	Q96C01	Q96C01	2	18	FAM136A	Protein FAM136A	yes	yes	2	0.00021956	108.17	By matching	By MS/MS		By matching							1	1		1							22407000	2945900	8363100	0	11098000	0	0	0	0	0	0
AELQRMEA	8	946.454	Q9BV73	Q9BV73	1332	1339	CEP250	Centrosome-associated protein CEP250	yes	yes	2	0.015532	114.6	By matching	By MS/MS	By MS/MS	By MS/MS	By MS/MS				By matching		1	1	1	1	1				1		1446900000	169990000	618440000	96328000	308400000	123990000	0	0	0	129710000	0
AELQRMEAQ	9	1074.51	Q9BV73	Q9BV73	1332	1340	CEP250	Centrosome-associated protein CEP250	yes	yes	2	0.0062731	126.41		By MS/MS	By MS/MS		By matching							1	1		1						201600000	0	138820000	35110000	0	27676000	0	0	0	0	0
AEMGSKGVTAGK	12	1134.57	O00499	O00499	2	13	BIN1	Myc box-dependent-interacting protein 1	yes	yes	2	0.0050768	105.46	By MS/MS	By MS/MS	By matching	By matching	By matching	By matching	By matching	By MS/MS	By matching	By matching	2	2	1	2	2	1	1	2	2	2	297000000	121670000	50935000	11062000	24066000	28503000	9003500	4781400	19892000	19118000	7971000
AEMGSKGVTAGKIASN	16	1519.77	O00499	O00499	2	17	BIN1	Myc box-dependent-interacting protein 1	yes	yes	2	0.0036421	86.944	By MS/MS				By MS/MS						1				1						21239000	7672400	0	0	0	13567000	0	0	0	0	0
AEMLGDLSDSQLK	13	1405.68	Q9UBQ5	Q9UBQ5	159	171	EIF3K	Eukaryotic translation initiation factor 3 subunit K	yes	yes	2	0.016738	82.171		By matching	By MS/MS		By matching				By matching	By MS/MS		1	1		1				1	1	37667000	0	3648500	16075000	0	3896500	0	0	0	4642100	9404200
AEMLGDLSDSQLKVW	15	1690.82	Q9UBQ5	Q9UBQ5	159	173	EIF3K	Eukaryotic translation initiation factor 3 subunit K	yes	yes	2	0.0026244	122.34		By matching	By matching		By matching	By matching		By matching		By MS/MS		1	1		1	1		1		1	47446000	0	6342700	14035000	0	2387500	4405900	0	7076500	0	13198000
AEMQGKLATNQIMKLE	16	1803.92	A6NI56	A6NI56	536	551	CCDC154	Coiled-coil domain-containing protein 154	yes	yes	2	5.2021e-06	120.06	By MS/MS	By matching	By matching	By matching			By matching		By matching	By matching	1	1	1	1			1		1	1	88992000	20834000	25554000	9258700	16622000	0	0	6011300	0	6562100	4149300
AENGKLVINGNPIT	14	1438.78	P04406	P04406	62	75	GAPDH	Glyceraldehyde-3-phosphate dehydrogenase	yes	yes	2	0.016549	76.655	By MS/MS	By MS/MS		By matching	By matching				By matching	By matching	1	1		1	1				1	1	43417000	12130000	16479000	0	4512100	2199700	0	0	0	4842000	3254000
AENGRLSNTQGVVS	14	1430.71	P48047;H7C0C1	P48047	113	126	ATP5O	ATP synthase subunit O, mitochondrial	yes	no	2	0.00015453	116.54	By MS/MS	By MS/MS	By matching	By MS/MS	By matching	By MS/MS	By MS/MS	By matching	By matching	By MS/MS	1	1	1	1	1	1	1	1	1	1	178890000	32918000	26586000	11795000	14239000	14788000	7763100	20685000	9552700	24083000	16479000
AENGRLSNTQGVVSA	15	1501.75	P48047;H7C0C1	P48047	113	127	ATP5O	ATP synthase subunit O, mitochondrial	yes	no	2	0.00052755	124.42	By MS/MS	By MS/MS	By MS/MS	By MS/MS	By MS/MS	By MS/MS	By MS/MS	By MS/MS	By MS/MS	By MS/MS	1	1	1	1	1	1	1	2	1	1	1140900000	223190000	185650000	87844000	116020000	103590000	28167000	120690000	22412000	140480000	112870000
AENGRLSNTQGVVSAF	16	1648.82	P48047;H7C0C1	P48047	113	128	ATP5O	ATP synthase subunit O, mitochondrial	yes	no	2	0.041702	63.408		By matching	By matching	By matching	By matching	By matching	By matching	By matching	By MS/MS	By matching		1	1	1	1	1	1	1	1	1	93496000	0	7862200	13462000	3844700	8951400	5926900	12243000	6348000	15695000	19162000
AENLKAGDEF	10	1092.51	Q16836	Q16836	83	92	HADH	Hydroxyacyl-coenzyme A dehydrogenase, mitochondrial	yes	yes	2	0.0013055	127.94										By MS/MS										1	22588000	0	0	0	0	0	0	0	0	0	22588000
AENQLLKLPVLPPKLTLF	18	2033.23	P20774	P20774	175	192	OGN	Mimecan	yes	yes	3	0.045961	58.123	By MS/MS			By matching							1			1							7614500	2853000	0	0	4761500	0	0	0	0	0	0
AEPAVQRTLLEK	12	1353.76	P14209	P14209	174	185	CD99	CD99 antigen	yes	yes	2;3	5.9708e-08	162.26	By matching	By MS/MS	By MS/MS	By matching	By matching	By MS/MS	By MS/MS	By MS/MS	By MS/MS	By MS/MS	2	2	2	2	2	2	2	2	2	2	1572800000	41588000	52085000	281430000	23172000	87674000	296470000	103170000	166800000	299100000	221260000
AEPLAPTVLAPRAATT	16	1577.88	Q9H987	Q9H987	899	914	SYNPO2L	Synaptopodin 2-like protein	yes	yes	2	0.0084211	77.305	By MS/MS	By MS/MS		By matching	By matching		By matching		By matching		1	1		1	1		1		1		47325000	16898000	11577000	0	8871200	3024600	0	2783300	0	4171000	0
AEPSAATQSHSIS	13	1284.59	O95197	O95197	2	14	RTN3	Reticulon-3	yes	yes	2	0.011415	86.344			By matching		By matching	By MS/MS	By matching	By matching		By matching			1		1	1	1	1		1	34125000	0	0	6079000	0	4441400	5285200	8513800	4626600	0	5179200
AEPSAATQSHSISS	14	1371.63	O95197	O95197	2	15	RTN3	Reticulon-3	yes	yes	2	0.02086	73.632			By MS/MS				By matching	By matching		By matching			1				1	1		1	25773000	0	0	4176100	0	0	0	10198000	4446300	0	6952100
AEPSAATQSHSISSS	15	1458.66	O95197	O95197	2	16	RTN3	Reticulon-3	yes	yes	2	0.0010892	101.56			By MS/MS		By MS/MS	By matching	By matching	By matching		By matching			1		1	1	1	1		1	48619000	0	0	10455000	0	7807200	7101600	8318700	10404000	0	4532600
AEQATKSVL	9	945.513	P24666	P24666	2	10	ACP1	Low molecular weight phosphotyrosine protein phosphatase	yes	yes	2	0.04271	90.15	By matching	By matching	By matching	By matching		By matching		By MS/MS		By matching	1	1	1	1		1		1		1	42903000	3590400	6221400	7240300	4382700	0	5126600	0	9584300	0	6756800
AEQATKSVLF	10	1092.58	P24666	P24666	2	11	ACP1	Low molecular weight phosphotyrosine protein phosphatase	yes	yes	2	0.043796	82.287	By matching	By matching	By matching	By matching	By matching	By matching	By matching	By matching	By matching	By MS/MS	1	1	1	1	1	1	1	1	1	1	35437000	4339000	7083100	3581000	4371700	2268700	1930900	2964100	3051400	2681800	3164900
AEQQRIRNER	10	1298.68	P45379	P45379	145	154	TNNT2	Troponin T, cardiac muscle	yes	yes	4	0.00023283	130.94	By matching	By MS/MS	By MS/MS	By MS/MS	By MS/MS	By matching	By MS/MS	By MS/MS	By matching	By matching	1	1	1	1	1	1	1	1	1	1	2157000000	181910000	521880000	182710000	134720000	167720000	126730000	200840000	89925000	470920000	79601000
AEQQRIRNEREKER	14	1840.96	P45379	P45379	145	158	TNNT2	Troponin T, cardiac muscle	yes	yes	2;3;4;5;6	1.0398e-05	114.74	By MS/MS	By MS/MS	By MS/MS	By MS/MS	By MS/MS	By MS/MS	By MS/MS	By MS/MS	By MS/MS	By MS/MS	4	5	3	3	5	5	4	4	5	4	41099000000	3150000000	10340000000	3229000000	3031000000	2442600000	4831600000	2188700000	2866900000	6941600000	2076700000
AEQQRIRNEREKERQN	16	2083.06	P45379	P45379	145	160	TNNT2	Troponin T, cardiac muscle	yes	yes	4	0.0092192	70.281		By MS/MS	By MS/MS		By matching	By MS/MS	By matching	By matching	By matching			1	1		1	1	1	1	1		680280000	0	306560000	85371000	0	32100000	81245000	25967000	48350000	100680000	0
AEQQRIRNEREKERQNR	17	2239.16	P45379	P45379	145	161	TNNT2	Troponin T, cardiac muscle	yes	yes	3;4;5;6	0.0013144	96.208	By MS/MS	By MS/MS	By matching	By MS/MS	By matching	By MS/MS	By matching	By MS/MS	By MS/MS	By matching	4	4	3	2	4	4	4	4	4	4	45019000000	4329400000	9878600000	2995100000	374610000	2744000000	6024400000	3767000000	1891600000	6927100000	6087000000
AEQQRIRNEREKERQNRLAEER	22	2837.47	P45379	P45379	145	166	TNNT2	Troponin T, cardiac muscle	yes	yes	3;4;5	0.0023902	74.953	By matching	By MS/MS	By MS/MS	By MS/MS	By MS/MS	By MS/MS	By matching	By MS/MS	By MS/MS	By matching	1	2	2	2	2	2	2	3	2	1	18508000000	1842400000	2495500000	634580000	1335700000	842550000	4378000000	1349300000	3727000000	1136100000	767210000
AEQQRIRNEREKERQNRLAEERAR	24	3064.61	P45379	P45379	145	168	TNNT2	Troponin T, cardiac muscle	yes	yes	6	0.037831	52.909	By matching	By matching	By matching	By matching	By matching	By MS/MS	By matching		By matching	By matching	1	1	1	1	1	1	1		1	1	376770000	28033000	37704000	30319000	11935000	11716000	158290000	32830000	0	23356000	42583000
AEREIVRDI	9	1099.6	P68032;P62736;P63267;P68133;P60709;Q6S8J3;P0CG38;P0CG39;A5A3E0;P63261	P68032	206	214	ACTC1;ACTA2;ACTG2;ACTA1;ACTB;POTEE;POTEI;POTEJ;POTEF;ACTG1	Actin, alpha cardiac muscle 1;Actin, aortic smooth muscle;Actin, gamma-enteric smooth muscle;Actin, alpha skeletal muscle;Actin, cytoplasmic 1;Actin, cytoplasmic 1, N-terminally processed;POTE ankyrin domain family member E;POTE ankyrin domain family member I;POTE ankyrin domain family member J;POTE ankyrin domain family member F;Actin, cytoplasmic 2;Actin, cytoplasmic 2, N-terminally processed	no	no	3	0.0067535	108.47	By matching	By matching							By MS/MS	By MS/MS	1	1							1	1	81724000	7287600	7979000	0	0	0	0	0	0	30194000	36263000
AEREIVRDIKEK	12	1484.83	P68032;P62736;P63267;P68133;P60709;Q6S8J3;P0CG38;P0CG39;A5A3E0;P63261	P68032	206	217	ACTC1;ACTA2;ACTG2;ACTA1;ACTB;POTEE;POTEI;POTEJ;POTEF;ACTG1	Actin, alpha cardiac muscle 1;Actin, aortic smooth muscle;Actin, gamma-enteric smooth muscle;Actin, alpha skeletal muscle;Actin, cytoplasmic 1;Actin, cytoplasmic 1, N-terminally processed;POTE ankyrin domain family member E;POTE ankyrin domain family member I;POTE ankyrin domain family member J;POTE ankyrin domain family member F;Actin, cytoplasmic 2;Actin, cytoplasmic 2, N-terminally processed	no	no	4	0.012911	87.831	By matching	By MS/MS	By matching	By matching	By matching	By matching	By matching	By matching	By matching	By matching	1	1	1	1	1	1	1	1	1	1	181770000	35303000	38089000	10114000	35551000	10581000	8633800	15172000	3856400	12358000	12111000
AERFPASSRTPL	12	1330.7	O75112	O75112	539	550	LDB3	LIM domain-binding protein 3	yes	yes	3	0.009846	79.466	By matching	By MS/MS	By matching	By matching	By matching	By matching	By matching	By matching	By matching	By matching	1	1	1	1	1	1	1	1	1	1	139500000	22158000	39257000	4825900	17004000	13338000	8907500	9373400	6541000	7016700	11081000
AERFSKEEVD	10	1208.57	P10916	P10916	127	136	MYL2	Myosin regulatory light chain 2, ventricular/cardiac muscle isoform	yes	yes	3	0.031789	89.548	By matching	By matching	By matching		By matching	By MS/MS	By matching	By MS/MS	By matching	By matching	1	1	1		1	1	1	1	1	1	99806000	3438600	4712900	20739000	0	8627300	9631200	8975900	12904000	17823000	12954000
AERFSKEEVDQ	11	1336.63	P10916	P10916	127	137	MYL2	Myosin regulatory light chain 2, ventricular/cardiac muscle isoform	yes	yes	3	0.0054776	94.767	By matching	By matching	By matching	By matching	By matching	By matching	By matching	By MS/MS	By MS/MS	By matching	1	1	1	1	1	1	1	1	1	1	65196000	1675400	3038200	5818000	7948400	6729500	9452500	5646100	4109600	16287000	4491100
AERRKVLAIDH	11	1306.75	P45379	P45379	223	233	TNNT2	Troponin T, cardiac muscle	yes	yes	2;3;4	0.0088157	101.93	By MS/MS	By MS/MS	By MS/MS	By MS/MS	By MS/MS	By MS/MS	By MS/MS	By MS/MS	By MS/MS	By MS/MS	3	2	3	4	3	3	3	3	3	4	109730000000	3920000000	3346500000	8958200000	9385500000	15992000000	17514000000	17598000000	10728000000	11065000000	11224000000
AERRKVLAIDHL	12	1419.83	P45379	P45379	223	234	TNNT2	Troponin T, cardiac muscle	yes	yes	2;3;4	0.00048429	113.63	By MS/MS	By matching	By MS/MS	By MS/MS	By MS/MS	By MS/MS	By MS/MS	By MS/MS	By MS/MS	By MS/MS	3	3	3	3	3	3	3	3	3	3	10675000000	142930000	106030000	772960000	301380000	1101600000	2555100000	1854300000	1895200000	936760000	1008400000
AERRKVLAIDHLN	13	1533.87	P45379	P45379	223	235	TNNT2	Troponin T, cardiac muscle	yes	yes	4	0.021383	78.529		By matching	By matching		By matching	By MS/MS	By MS/MS	By MS/MS	By matching	By matching		1	1		1	1	1	1	1	1	92314000	0	2719300	9110100	0	11360000	13182000	18718000	17185000	9601700	10438000
AERRKVLAIDHLNEDQ	16	1906	P45379	P45379	223	238	TNNT2	Troponin T, cardiac muscle	yes	yes	3;4	0.00049928	104.41	By matching	By matching	By matching	By MS/MS	By MS/MS	By MS/MS	By MS/MS	By MS/MS	By MS/MS	By MS/MS	2	2	1	2	2	2	2	2	2	1	309770000	20635000	17726000	9016700	40934000	35511000	21900000	49914000	40782000	56234000	17122000
AERRKVLAIDHLNEDQLR	18	2175.19	P45379	P45379	223	240	TNNT2	Troponin T, cardiac muscle	yes	yes	4	0.0058927	78.661			By matching		By matching	By MS/MS	By matching	By matching	By matching	By matching			1		1	1	1	1	1	1	79570000	0	0	8385100	0	13021000	18750000	8739100	18688000	7647800	4338900
AERRKVLAIDHLNEDQLREK	20	2432.32	P45379	P45379	223	242	TNNT2	Troponin T, cardiac muscle	yes	yes	4;5;6	1.794e-12	139.11	By matching	By MS/MS	By MS/MS	By MS/MS	By MS/MS	By MS/MS	By MS/MS	By MS/MS	By MS/MS	By matching	2	3	3	3	3	3	3	3	3	2	1990100000	40683000	67113000	156650000	145590000	240230000	660540000	279670000	286250000	88044000	25365000
AERRKVLAIDHLNEDQLREKAKE	23	2760.5	P45379	P45379	223	245	TNNT2	Troponin T, cardiac muscle	yes	yes	4;5;6;7	5.6747e-06	111.53	By matching	By matching	By matching	By matching	By matching	By MS/MS	By MS/MS	By MS/MS	By matching	By MS/MS	2	2	3	2	3	4	4	4	2	4	1269400000	16887000	16336000	41859000	8216700	20770000	517770000	244800000	261000000	22704000	119090000
AERRKVLAIDHLNEDQLREKAKEL	24	2873.58	P45379	P45379	223	246	TNNT2	Troponin T, cardiac muscle	yes	yes	5	0.018584	58.904	By matching	By matching		By MS/MS	By matching	By MS/MS	By matching	By matching		By matching	1	1		1	1	1	1	1		1	559550000	16896000	10718000	0	39312000	37685000	183830000	103470000	120620000	0	47023000
AERRKVLAIDHLNEDQLREKAKELW	25	3059.66	P45379	P45379	223	247	TNNT2	Troponin T, cardiac muscle	yes	yes	5	0.0061246	66.383			By matching			By MS/MS	By MS/MS	By MS/MS	By matching	By matching			1			1	1	1	1	1	1143000000	0	0	71460000	0	0	282820000	256810000	228400000	82426000	221110000
AERVGAGAPV	10	925.498	Q16777;Q99878;P16104;Q9BTM1	Q16777	41	50	HIST2H2AC;HIST1H2AJ;H2AFX;H2AFJ	Histone H2A type 2-C;Histone H2A type 1-J;Histone H2AX;Histone H2A.J	no	no	2	0.019438	97.431	By matching	By MS/MS	By matching	By MS/MS	By MS/MS	By matching	By matching	By matching	By matching	By matching	1	1	1	1	1	1	1	1	1	1	1563300000	236230000	300100000	91510000	185450000	248590000	21119000	106720000	37138000	260770000	75658000
AERVGAGAPVYMAAVLE	17	1702.87	Q16777	Q16777	41	57	HIST2H2AC	Histone H2A type 2-C	no	no	2	0.016151	68.809	By MS/MS								By matching		1								1		23223000	20304000	0	0	0	0	0	0	0	2919300	0
AERVGAGAPVYMAAVLEYL	19	1979.02	Q16777	Q16777	41	59	HIST2H2AC	Histone H2A type 2-C	no	no	2	0.012257	88.087	By matching	By matching		By MS/MS	By matching						1	1		1	1						11039000	1853700	2325500	0	4197100	2663200	0	0	0	0	0
AERVTSLGK	9	959.54	P50238	P50238	14	22	CRIP1	Cysteine-rich protein 1	yes	yes	3	0.011836	96.171	By matching	By matching	By matching	By matching	By matching	By matching	By matching	By matching	By MS/MS	By matching	1	1	1	1	1	1	1	1	1	1	236640000	21179000	33158000	13207000	22984000	57306000	12847000	9454300	19206000	38017000	9283800
AESDWDTVTVLR	12	1390.67	O60869	O60869	2	13	EDF1	Endothelial differentiation-related factor 1	yes	yes	2	6.6308e-12	180.67		By MS/MS		By MS/MS					By MS/MS			1		1					1		188560000	0	60513000	0	46779000	0	0	0	0	81265000	0
AESDWDTVTVLRK	13	1518.77	O60869	O60869	2	14	EDF1	Endothelial differentiation-related factor 1	yes	yes	2	0.0027271	107.06		By matching	By matching	By matching	By matching	By MS/MS	By matching	By matching	By MS/MS	By matching		1	1	1	1	1	1	1	1	1	71864000	0	7311100	8136600	6961400	5228800	5793500	11405000	8398400	8968600	9661200
AESDWDTVTVLRKKGPTAAQ	20	2172.12	O60869	O60869	2	21	EDF1	Endothelial differentiation-related factor 1	yes	yes	3	0.00017269	101.92		By matching	By matching		By matching	By matching	By matching	By MS/MS	By matching	By matching		1	1		1	1	1	1	1	1	102720000	0	20046000	9163700	0	5046500	11783000	14003000	20856000	13970000	7849200
AESLQEKSIKEAKTK	15	1688.93	Q9H987	Q9H987	262	276	SYNPO2L	Synaptopodin 2-like protein	yes	yes	4	5.1845e-05	89.911	By matching	By MS/MS	By matching	By matching	By matching	By MS/MS	By matching	By matching	By matching	By matching	1	1	1	1	1	1	1	1	1	1	142400000	20421000	27496000	5679200	16829000	18475000	26702000	8009600	5970300	9664400	3153800
AESSDKLYRVEY	12	1458.7	P09874	P09874	2	13	PARP1	Poly [ADP-ribose] polymerase 1	yes	yes	2	0.0026135	116.55	By matching	By MS/MS	By matching	By matching	By matching		By matching		By matching	By matching	1	1	1	1	1		1		1	1	104480000	16885000	28361000	10704000	14378000	8685600	0	4110000	0	13584000	7771900
AETEERSLDN	10	1162.51	Q9UKY7	Q9UKY7	2	11	CDV3	Protein CDV3 homolog	yes	yes	2	2.3256e-08	180.67	By MS/MS	By MS/MS	By MS/MS	By MS/MS	By MS/MS	By MS/MS	By MS/MS	By MS/MS	By MS/MS	By MS/MS	1	1	1	1	1	1	1	1	1	1	565570000	38594000	88543000	59543000	76086000	56391000	26130000	51617000	17150000	73269000	78249000
AETEERSLDNF	11	1309.58	Q9UKY7	Q9UKY7	2	12	CDV3	Protein CDV3 homolog	yes	yes	2	1.6533e-33	231.38	By MS/MS	By MS/MS	By MS/MS	By MS/MS	By MS/MS	By MS/MS	By MS/MS	By MS/MS	By MS/MS	By MS/MS	1	1	1	1	1	1	1	1	1	1	820220000	32894000	110280000	101860000	0	111140000	37057000	120630000	32547000	156430000	117390000
AETEETRAEED	11	1278.52	P45379	P45379	46	56	TNNT2	Troponin T, cardiac muscle	yes	yes	2	0.0017132	139.38									By MS/MS	By matching									1	1	7800200	0	0	0	0	0	0	0	0	4940200	2860000
AETIKNVRTATES	13	1418.74	P14618	P14618	85	97	PKM	Pyruvate kinase PKM	yes	yes	2;3	0.0059742	101.93	By MS/MS	By matching		By matching					By matching	By matching	2	2		2					1	1	76040000	29167000	21705000	0	15991000	0	0	0	0	6643600	2533300
AETLREMAQ	9	1047.5	O75112	O75112	204	212	LDB3	LIM domain-binding protein 3	yes	yes	2	0.0068532	119.86	By MS/MS	By MS/MS								By matching	1	1								1	32201000	30988000	0	0	0	0	0	0	0	0	1212300
AETLREMAQM	10	1178.54	O75112	O75112	204	213	LDB3	LIM domain-binding protein 3	yes	yes	2	0.00025643	145.72	By MS/MS										1										24481000	24481000	0	0	0	0	0	0	0	0	0
AETVADTRR	9	1017.52	O60493	O60493	2	10	SNX3	Sorting nexin-3	yes	yes	2	0.0054266	131.06	By matching	By matching	By matching	By matching	By matching	By matching	By matching		By MS/MS	By MS/MS	1	1	1	1	1	1	1		1	1	208830000	12175000	41860000	23122000	17626000	24677000	22002000	9224500	0	32497000	25644000
AETVADTRRLITKPQ	15	1697.94	O60493	O60493	2	16	SNX3	Sorting nexin-3	yes	yes	3	0.027569	66.246					By matching	By MS/MS	By matching	By matching	By matching	By matching					1	1	1	1	1	1	88990000	0	0	0	0	6558700	30107000	10227000	15688000	16860000	9549500
AETVADTRRLITKPQNL	17	1925.07	O60493	O60493	2	18	SNX3	Sorting nexin-3	yes	yes	3	0.006704	78.326	By matching	By matching	By matching	By MS/MS	By matching	By MS/MS	By matching	By matching	By MS/MS	By matching	1	1	1	1	1	1	1	1	1	1	218840000	27726000	26790000	15750000	24022000	10709000	20773000	34890000	19685000	22833000	15659000
AEVKQQASSWVPL	13	1441.76	Q8N474	Q8N474	88	100	SFRP1	Secreted frizzled-related protein 1	yes	yes	2	0.018909	97.456		By matching	By matching	By matching		By matching	By MS/MS	By matching				1	1	1		1	1	1			59328000	0	13159000	6274000	25475000	0	1956600	8926000	3537000	0	0
AEVSKLVTDL	10	1073.6	CON__P02768-1;P02768	CON__P02768-1	253	262	ALB	Serum albumin	yes	no	2	0.00025404	145.9	By MS/MS	By MS/MS	By matching	By MS/MS	By matching	By matching	By matching	By matching	By matching	By matching	1	1	1	1	1	1	1	1	1	1	690900000	160840000	235170000	21203000	187340000	31154000	2307900	16309000	12164000	8570600	15837000		+
AEYLASIFGTEKDK	14	1570.79	M0R2N4;P0DN76;Q8WU68;Q01081	M0R2N4	2	15	U2AF1L4;U2AF1	Splicing factor U2AF 26 kDa subunit;Splicing factor U2AF 35 kDa subunit	yes	no	2	3.8676e-16	178.81	By MS/MS	By MS/MS	By matching		By MS/MS				By matching		1	1	1		1				1		47093000	18450000	18229000	1361800	0	5376100	0	0	0	3676100	0
AFDLDVFKNFS	11	1301.63	Q02218	Q02218	1013	1023	OGDH	2-oxoglutarate dehydrogenase, mitochondrial	yes	yes	2	0.00035845	165.98	By MS/MS	By MS/MS	By matching		By matching				By MS/MS	By MS/MS	1	1	1		1				1	1	25174000	4764400	4112700	2419100	0	2450100	0	0	0	7665900	3761600
AFDMEDLGDKAV	12	1309.59	Q9NZ45	Q9NZ45	59	70	CISD1	CDGSH iron-sulfur domain-containing protein 1	yes	yes	2	1.1558e-05	143.24	By MS/MS	By MS/MS							By matching	By matching	1	1							1	1	34288000	7573100	17676000	0	0	0	0	0	0	5281300	3757400
AFDMEDLGDKAVY	13	1472.65	Q9NZ45	Q9NZ45	59	71	CISD1	CDGSH iron-sulfur domain-containing protein 1	yes	yes	2	0.00013605	135.99	By MS/MS	By MS/MS	By matching	By MS/MS			By MS/MS	By matching	By MS/MS	By MS/MS	2	1	2	1			1	1	1	1	95031000	15131000	22763000	8799800	8818900	0	0	4874700	3223000	11018000	20404000
AFGKREQAEEER	12	1448.7	Q9UII2	Q9UII2	46	57	ATPIF1	ATPase inhibitor, mitochondrial	yes	yes	4	0.0037756	111.12	By matching	By MS/MS	By matching	By MS/MS	By matching	By matching	By matching	By matching	By matching	By matching	1	1	1	1	1	1	1	1	1	1	98959000	8282200	15597000	8464500	22073000	9004800	5470000	13113000	4814400	5251900	6888200
AFGQETNVPLNN	12	1302.62	O43678	O43678	70	81	NDUFA2	NADH dehydrogenase [ubiquinone] 1 alpha subcomplex subunit 2	yes	yes	2	0.00028015	169.65		By MS/MS	By matching	By MS/MS	By matching	By matching	By matching		By matching	By matching		1	1	1	1	1	1		1	1	136840000	0	27812000	12257000	28880000	18941000	5273500	16959000	0	8764900	17950000
AFGQETNVPLNNF	13	1449.69	O43678	O43678	70	82	NDUFA2	NADH dehydrogenase [ubiquinone] 1 alpha subcomplex subunit 2	yes	yes	2	0.0027233	107.08		By MS/MS	By matching	By MS/MS	By matching	By matching	By matching					1	1	1	1	1	1				71538000	0	15668000	15188000	17419000	8563500	4507300	10193000	0	0	0
AFGYYGPLR	9	1042.52	P84103	P84103	29	37	SRSF3	Serine/arginine-rich splicing factor 3	yes	yes	2	0.02698	97.068	By MS/MS	By matching		By matching	By matching						1	1		1	1						36455000	11590000	11474000	0	8379100	5011400	0	0	0	0	0
AFKDKYKQ	8	1026.55	P05141;P12235;Q9H0C2;P12236	P12235	90	97	SLC25A5;SLC25A4;SLC25A31;SLC25A6	ADP/ATP translocase 2;ADP/ATP translocase 2, N-terminally processed;ADP/ATP translocase 1;ADP/ATP translocase 4;ADP/ATP translocase 4, N-terminally processed;ADP/ATP translocase 3;ADP/ATP translocase 3, N-terminally processed	no	no	2;3	0.014921	116.73	By matching	By matching	By MS/MS		By matching		By matching	By MS/MS	By matching	By matching	1	2	2		1		1	2	2	2	169310000	7292000	12811000	28213000	0	3884000	0	3356500	41792000	28209000	43758000
AFKDKYKQL	9	1139.63	P12235;Q9H0C2	P12235	90	98	SLC25A4;SLC25A31	ADP/ATP translocase 1;ADP/ATP translocase 4;ADP/ATP translocase 4, N-terminally processed	yes	no	2;3	9.9537e-09	185.58		By matching	By MS/MS			By MS/MS		By MS/MS	By MS/MS	By MS/MS		1	2			2		2	2	2	415260000	0	913390	121660000	0	0	6590200	0	225870000	38218000	22008000
AFKQMEQISQ	10	1208.59	P37802;Q9UI15	P37802	86	95	TAGLN2;TAGLN3	Transgelin-2;Transgelin-3	yes	no	2	0.012648	102.07				By MS/MS					By matching					1					1		10089000	0	0	0	7039800	0	0	0	0	3048900	0
AFLASGPYLTHQQK	14	1559.81	Q9Y6M9	Q9Y6M9	2	15	NDUFB9	NADH dehydrogenase [ubiquinone] 1 beta subcomplex subunit 9	yes	yes	2	0.02231	85.958	By MS/MS	By matching				By matching		By matching			1	1				1		1			28611000	14140000	6060900	0	0	0	4505500	0	3904800	0	0
AFLQTKVPQR	10	1186.68	Q9UIJ7	Q9UIJ7	210	219	AK3	GTP:AMP phosphotransferase AK3, mitochondrial	yes	yes	3	0.029688	98.048	By MS/MS	By matching	By matching	By MS/MS	By matching	By matching	By matching	By matching	By matching		1	1	1	1	1	1	1	1	1		40617000	10937000	6721400	835930	13075000	2350500	1338100	2466100	558650	2333900	0
AFPKAVTVFFKEIQQI	16	1865.05	O60669	O60669	35	50	SLC16A7	Monocarboxylate transporter 2	yes	yes	2	0.035304	60.434	By MS/MS	By matching					By matching				1	1					1				25914000	7493200	9405800	0	0	0	0	9015300	0	0	0
AFQHLGWVK	9	1084.58	O14880	O14880	133	141	MGST3	Microsomal glutathione S-transferase 3	yes	yes	2	0.0097822	119.41			By matching		By MS/MS								1		1						10384000	0	0	4851900	0	5531600	0	0	0	0	0
AFRPGAGQPPR	11	1152.62	Q9UHP9	Q9UHP9	24	34	SMPX	Small muscular protein	yes	yes	3	0.0058912	87.789	By MS/MS	By MS/MS		By MS/MS			By matching				1	1		1			1				28927000	4611500	13014000	0	6897600	0	0	4403700	0	0	0
AFRVPTANVSVVD	13	1373.73	P04406	P04406	232	244	GAPDH	Glyceraldehyde-3-phosphate dehydrogenase	yes	yes	2	0.02652	74.841	By MS/MS	By MS/MS	By matching	By MS/MS	By matching	By matching	By matching	By matching	By matching	By matching	1	1	1	1	1	1	1	1	1	1	253540000	88025000	76124000	5565000	45043000	4661200	2518500	12103000	5984900	9918900	3595400
AFRVPTANVSVVDL	14	1486.81	P04406	P04406	232	245	GAPDH	Glyceraldehyde-3-phosphate dehydrogenase	yes	yes	2	4.0147e-07	143.17	By MS/MS	By MS/MS	By MS/MS	By MS/MS	By MS/MS	By MS/MS	By MS/MS	By MS/MS	By MS/MS	By MS/MS	1	1	1	1	1	1	1	1	1	1	894820000	353990000	189310000	36210000	101870000	59779000	7060200	48115000	12881000	57081000	28520000
AFSKEKMEK	9	1096.56	Q6NZI2	Q6NZI2	235	243	PTRF	Polymerase I and transcript release factor	yes	yes	3	0.040622	81.338		By matching	By matching	By matching	By MS/MS	By matching	By matching	By MS/MS	By matching	By matching		1	1	1	1	1	1	1	1	1	69445000	0	11381000	5406000	3559000	11431000	5567300	4567800	13094000	11826000	2612500
AFSKENMQK	9	1081.52	Q5BKX8	Q5BKX8	201	209	MURC	Muscle-related coiled-coil protein	yes	yes	3	0.02367	95.358			By matching	By matching	By matching	By matching	By matching	By matching	By MS/MS	By matching			1	1	1	1	1	1	1	1	43943000	0	0	2421900	2926200	3179000	4511000	11903000	5956100	9744000	3302500
AFSKENMQKTRQNLDK	16	1936.98	Q5BKX8	Q5BKX8	201	216	MURC	Muscle-related coiled-coil protein	yes	yes	4	0.0082024	77.746			By matching		By MS/MS	By matching	By MS/MS	By MS/MS	By matching	By matching			1		1	1	1	1	1	1	121400000	0	0	16175000	0	12000000	13088000	25809000	22903000	17200000	14224000
AFSSALYGESDL	12	1258.57	P35609;Q08043	P35609	883	894	ACTN2;ACTN3	Alpha-actinin-2;Alpha-actinin-3	yes	no	2	0.054763	74.486										By MS/MS										1	4289500	0	0	0	0	0	0	0	0	0	4289500
AFTIMDQNRDGFIDKNDLRDT	21	2484.17	P10916	P10916	32	52	MYL2	Myosin regulatory light chain 2, ventricular/cardiac muscle isoform	yes	yes	4	0.028719	56.055						By matching		By matching	By MS/MS	By matching						1		1	1	1	30329000	0	0	0	0	0	7999000	0	11536000	5296600	5497100
AFVKHIMSS	9	1018.53	P08590	P08590	187	195	MYL3	Myosin light chain 3	yes	yes	2;3	9.342e-05	152.63	By MS/MS	By MS/MS	By matching	By matching	By MS/MS	By matching	By MS/MS	By MS/MS	By MS/MS	By matching	2	4	2	2	4	1	3	2	3	1	477740000	45781000	111740000	29345000	38234000	69175000	10855000	62551000	23455000	73288000	13321000
AGAAVDELGKVLTPT	15	1440.78	P30086	P30086	30	44	PEBP1	Phosphatidylethanolamine-binding protein 1;Hippocampal cholinergic neurostimulating peptide	yes	yes	2	0.0017886	125.97	By MS/MS	By matching			By matching				By matching		1	1			1				1		21564000	9090800	8963300	0	0	1356300	0	0	0	2153700	0
AGAAVDELGKVLTPTQV	17	1667.91	P30086	P30086	30	46	PEBP1	Phosphatidylethanolamine-binding protein 1;Hippocampal cholinergic neurostimulating peptide	yes	yes	2	2.5319e-07	127.17	By MS/MS	By matching	By MS/MS	By MS/MS	By MS/MS	By MS/MS	By MS/MS	By matching	By MS/MS	By MS/MS	1	1	1	1	1	1	1	1	1	1	58746000	8245200	6876700	8182200	3244700	5310200	5476600	7284200	3043500	5197000	5885700
AGADAPIEKGKGKAK	15	1439.81	P12883	P12883	625	639	MYH7	Myosin-7	yes	yes	3;4	2.1001e-08	119.87	By MS/MS	By MS/MS	By MS/MS		By MS/MS		By MS/MS	By MS/MS	By MS/MS	By MS/MS	2	2	1		1		1	2	1	1	291630000	47865000	85303000	17848000	0	26990000	0	23608000	23085000	56658000	10271000
AGADAPIEKGKGKAKKGSS	19	1798.99	P12883	P12883	625	643	MYH7	Myosin-7	yes	yes	3;4;5	7.3407e-05	110.74	By MS/MS	By MS/MS	By matching	By MS/MS	By MS/MS	By matching	By MS/MS	By matching	By MS/MS	By MS/MS	2	3	1	2	2	2	3	1	3	2	396770000	34294000	82853000	8023500	89747000	24046000	7050300	77668000	4462500	43429000	25193000
AGADAPIEKGKGKAKKGSSFQT	22	2175.16	P12883	P12883	625	646	MYH7	Myosin-7	yes	yes	4	0.026286	55.337	By matching	By matching	By matching		By matching	By matching	By matching		By matching	By MS/MS	1	1	1		1	1	1		1	1	117170000	19722000	7636500	13288000	0	15561000	6108300	8109900	0	27867000	18875000
AGAGAGAGARGGAAAGVEAR	20	1596.81	Q9NZJ7	Q9NZJ7	20	39	MTCH1	Mitochondrial carrier homolog 1	yes	yes	3	0.00011032	78.088	By matching	By MS/MS	By matching	By matching	By matching	By MS/MS	By MS/MS	By MS/MS	By MS/MS	By matching	1	1	1	1	1	1	1	1	1	1	78592000	12171000	12219000	9427600	2628600	3798100	16792000	0	8456600	6925900	6173900
AGAGSAAVSGAGTPVAGPTGRDL	23	1938.98	O95295	O95295	2	24	SNAPIN	SNARE-associated protein Snapin	yes	yes	3	0.00036901	95.957	By matching	By MS/MS	By matching	By matching	By matching		By matching		By matching		1	1	1	1	1		1		1		56816000	7543400	10289000	8755400	15101000	8262000	0	3779600	0	3084600	0
AGALRPLVQ	9	923.555	P47985	P47985	23	31	UQCRFS1	Cytochrome b-c1 complex subunit Rieske, mitochondrial;Cytochrome b-c1 complex subunit 11	no	no	2	0.013901	100.19			By matching			By matching		By matching		By MS/MS			1			1		1		1	13342000	0	0	2863400	0	0	2859600	0	3396400	0	4222900
AGALVRKAADYV	12	1232.69	Q9Y5U8	Q9Y5U8	2	13	MPC1	Mitochondrial pyruvate carrier 1	yes	yes	2	9.9869e-06	144.77	By MS/MS	By matching	By MS/MS	By MS/MS	By MS/MS	By MS/MS	By MS/MS	By matching	By MS/MS	By MS/MS	1	1	1	1	1	1	1	1	1	2	478480000	51959000	61632000	51103000	12324000	52237000	33620000	19706000	7751900	77014000	111130000
AGALVRKAADYVRSKDF	17	1866.01	Q9Y5U8	Q9Y5U8	2	18	MPC1	Mitochondrial pyruvate carrier 1	yes	yes	3	0.042806	60.209		By MS/MS										1									0	0	0	0	0	0	0	0	0	0	0
AGAMSTTAKTMQAVNK	16	1608.8	Q9UQN3	Q9UQN3	99	114	CHMP2B	Charged multivesicular body protein 2b	yes	yes	3	0.011873	75.376	By MS/MS										1										0	0	0	0	0	0	0	0	0	0	0
AGAPTVSLPELR	12	1209.67	Q8NFU3	Q8NFU3	2	13	TSTD1	Thiosulfate sulfurtransferase/rhodanese-like domain-containing protein 1	yes	yes	2	0.010626	91.584	By matching	By MS/MS		By matching							1	1		1							20361000	3570200	13394000	0	3396400	0	0	0	0	0	0
AGAPTVSLPELRSLLASGRAR	21	2121.2	Q8NFU3	Q8NFU3	2	22	TSTD1	Thiosulfate sulfurtransferase/rhodanese-like domain-containing protein 1	yes	yes	3	0.025951	57.009	By matching	By matching		By MS/MS	By matching						1	1		1	1						34661000	6065200	10618000	0	15584000	2393300	0	0	0	0	0
AGASLARGPQPDR	13	1294.67	Q3KQU3	Q3KQU3	339	351	MAP7D1	MAP7 domain-containing protein 1	yes	yes	3	0.026681	74.78	By matching	By matching		By matching	By MS/MS		By matching	By matching	By matching		1	1		1	1		1	1	1		59300000	9265400	6008300	0	9493500	13243000	0	7203900	5941400	8144800	0
AGATSEGVLANFFNSLLSK	19	1924.99	Q9Y6G9	Q9Y6G9	436	454	DYNC1LI1	Cytoplasmic dynein 1 light intermediate chain 1	yes	yes	2	0.0055661	113.43	By MS/MS							By MS/MS			1							1			16831000	4566300	0	0	0	0	0	0	12264000	0	0
AGCLSTDTGEHLG	13	1316.57	P50461	P50461	77	89	CSRP3	Cysteine and glycine-rich protein 3	yes	yes	2	0.00079655	122.52		By matching				By matching	By MS/MS			By MS/MS		1				1	1			1	19588000	0	5621900	0	0	0	3767900	5794400	0	0	4403700
AGDDAPRAVFPSIVG	15	1470.75	P68032;P62736;P63267;P68133;P60709;Q6S8J3;P0CG38;P0CG39;A5A3E0;P63261	P68032	24	38	ACTC1;ACTA2;ACTG2;ACTA1;ACTB;POTEE;POTEI;POTEJ;POTEF;ACTG1	Actin, alpha cardiac muscle 1;Actin, aortic smooth muscle;Actin, gamma-enteric smooth muscle;Actin, alpha skeletal muscle;Actin, cytoplasmic 1;Actin, cytoplasmic 1, N-terminally processed;POTE ankyrin domain family member E;POTE ankyrin domain family member I;POTE ankyrin domain family member J;POTE ankyrin domain family member F;Actin, cytoplasmic 2;Actin, cytoplasmic 2, N-terminally processed	no	no	2	0.021195	73.848		By MS/MS	By matching	By MS/MS	By matching	By matching	By matching	By matching	By matching	By MS/MS		1	1	1	1	1	1	1	1	1	69048000	0	15158000	10354000	11872000	5603200	2554500	3832300	4233200	7606600	7834100
AGDDAPRAVFPSIVGRPR	18	1880	P68032;P62736;P63267;P68133;P60709;Q6S8J3;P0CG38;A5A3E0;P63261	P68032	24	41	ACTC1;ACTA2;ACTG2;ACTA1;ACTB;POTEE;POTEI;POTEF;ACTG1	Actin, alpha cardiac muscle 1;Actin, aortic smooth muscle;Actin, gamma-enteric smooth muscle;Actin, alpha skeletal muscle;Actin, cytoplasmic 1;Actin, cytoplasmic 1, N-terminally processed;POTE ankyrin domain family member E;POTE ankyrin domain family member I;POTE ankyrin domain family member F;Actin, cytoplasmic 2;Actin, cytoplasmic 2, N-terminally processed	no	no	4	0.0069867	75.548	By matching	By matching	By matching	By matching	By matching	By MS/MS		By matching	By matching	By matching	1	1	1	1	1	1		1	1	1	209560000	45984000	56518000	18536000	26381000	7863500	22887000	0	14383000	9870400	7135600
AGDDAPRAVFPSIVGRPRHQGVM	23	2432.25	P68032;P62736;P63267;P68133;P60709;P63261	P68032	24	46	ACTC1;ACTA2;ACTG2;ACTA1;ACTB;ACTG1	Actin, alpha cardiac muscle 1;Actin, aortic smooth muscle;Actin, gamma-enteric smooth muscle;Actin, alpha skeletal muscle;Actin, cytoplasmic 1;Actin, cytoplasmic 1, N-terminally processed;Actin, cytoplasmic 2;Actin, cytoplasmic 2, N-terminally processed	no	no	4	0.0066422	65.454	By MS/MS										1										11299000	11299000	0	0	0	0	0	0	0	0	0
AGDKGYLTKEDLR	13	1464.76	P60903	P60903	20	32	S100A10	Protein S100-A10	yes	yes	4	0.038069	58.071	By MS/MS	By matching	By matching	By matching	By matching	By matching	By matching			By matching	1	1	1	1	1	1	1			1	38495000	7830200	12451000	3329700	2724900	3016100	1587900	2913700	0	0	4641500
AGEDDLGRGGNQASVE	16	1573.7	P08294	P08294	182	197	SOD3	Extracellular superoxide dismutase [Cu-Zn]	yes	yes	2	0.0027566	89.403		By MS/MS		By matching								1		1							13177000	0	8790200	0	4386700	0	0	0	0	0	0
AGEDDLGRGGNQASVENGNAGRRL	24	2412.15	P08294	P08294	182	205	SOD3	Extracellular superoxide dismutase [Cu-Zn]	yes	yes	4	0.00067589	82.593	By MS/MS	By matching		By matching			By matching				1	1		1			1				110780000	29516000	20274000	0	57352000	0	0	3635400	0	0	0
AGEEEKVLKEKEQ	13	1515.78	Q8NE71	Q8NE71	52	64	ABCF1	ATP-binding cassette sub-family F member 1	yes	yes	3	0.042427	56.205				By MS/MS										1							42951000	0	0	0	42951000	0	0	0	0	0	0
AGEKAQFAQPEI	12	1287.65	P30084	P30084	154	165	ECHS1	Enoyl-CoA hydratase, mitochondrial	yes	yes	2	0.0076518	97.965	By matching			By MS/MS	By matching				By matching		1			1	1				1		41738000	6369500	0	0	10390000	17625000	0	0	0	7353400	0
AGEVTQLQ	8	844.429	O76041	O76041	114	121	NEBL	Nebulette	yes	yes	2	0.061515	103.75			By matching						By MS/MS				1						1		11110000	0	0	2622200	0	0	0	0	0	8488200	0
AGEVTQLQSEVAYKQKHDAAKG	22	2357.2	O76041	O76041	114	135	NEBL	Nebulette	yes	yes	4	0.032474	53.059	By matching	By matching	By matching	By matching	By matching	By MS/MS	By matching	By matching		By matching	1	1	1	1	1	1	1	1		1	50122000	4695000	2692600	4631100	8746700	5655000	7272400	4377800	5929000	0	6122400
AGEYDHLPEQ	10	1157.5	P06576	P06576	496	505	ATP5B	ATP synthase subunit beta, mitochondrial	yes	yes	2	0.0010242	131.62	By matching	By MS/MS	By matching	By matching	By matching		By matching	By matching	By matching	By matching	1	1	1	1	1		1	1	1	1	112770000	21572000	34713000	8195600	17000000	5710300	0	9635500	2246000	6222500	7477500
AGEYDHLPEQA	11	1228.54	P06576	P06576	496	506	ATP5B	ATP synthase subunit beta, mitochondrial	yes	yes	2	3.7903e-17	204.34	By MS/MS	By MS/MS	By MS/MS	By MS/MS	By MS/MS	By matching	By MS/MS	By matching	By MS/MS	By MS/MS	1	1	1	1	1	1	1	1	1	1	647160000	160290000	176630000	59524000	46995000	38979000	12759000	30548000	10835000	55043000	55559000
AGEYDHLPEQAF	12	1375.6	P06576	P06576	496	507	ATP5B	ATP synthase subunit beta, mitochondrial	yes	yes	2	0.0012148	124.23	By MS/MS	By MS/MS	By MS/MS	By MS/MS	By MS/MS	By matching	By MS/MS	By matching	By MS/MS	By MS/MS	1	1	1	1	1	1	1	1	1	1	276610000	39663000	50639000	35901000	26534000	13090000	12090000	20146000	18226000	20860000	39457000
AGEYDHLPEQAFY	13	1538.67	P06576	P06576	496	508	ATP5B	ATP synthase subunit beta, mitochondrial	yes	yes	2	0.0024609	108.67	By matching	By MS/MS	By matching	By MS/MS		By matching	By matching	By matching	By matching	By matching	1	1	1	1		1	1	1	1	1	90303000	14539000	19654000	7927800	12064000	0	4106400	5050800	6981800	8222200	11757000
AGEYGAEALER	11	1164.54	P69905	P69905	22	32	HBA1	Hemoglobin subunit alpha	yes	yes	2	0.008854	101.82		By MS/MS	By matching	By matching	By MS/MS							1	1	1	1						304570000	0	181310000	16257000	90127000	16866000	0	0	0	0	0
AGEYGAEALERM	12	1295.58	P69905	P69905	22	33	HBA1	Hemoglobin subunit alpha	yes	yes	2	0.0043852	108.47	By MS/MS	By MS/MS		By MS/MS	By matching						1	3		2	1						181830000	55423000	7419300	0	114450000	4529000	0	0	0	0	0
AGEYGAEALERMF	13	1442.65	P69905	P69905	22	34	HBA1	Hemoglobin subunit alpha	yes	yes	2	0.00023883	131.82	By MS/MS	By MS/MS	By matching	By MS/MS	By MS/MS		By matching				3	2	1	1	1		1				291160000	54200000	84996000	2663500	135060000	11940000	0	2304400	0	0	0
AGEYGAEALERMFL	14	1555.73	P69905	P69905	22	35	HBA1	Hemoglobin subunit alpha	yes	yes	2	4.4648e-34	213.16	By MS/MS	By MS/MS		By MS/MS	By matching						3	1		3	1						112790000	19179000	26273000	0	61207000	6130200	0	0	0	0	0
AGEYGAEALERMFLSFPTTKTYFPH	25	2862.37	P69905	P69905	22	46	HBA1	Hemoglobin subunit alpha	yes	yes	3;4	4.1094e-71	207.17	By MS/MS	By MS/MS		By MS/MS	By matching						1	2		3	1						133170000	19752000	27294000	0	80313000	5812500	0	0	0	0	0
AGFAGDDAPRAVFPSIVGRPR	21	2155.13	P68032;P62736;P63267;P68133;P60709;Q6S8J3;P0CG38;A5A3E0;P63261	P68032	21	41	ACTC1;ACTA2;ACTG2;ACTA1;ACTB;POTEE;POTEI;POTEF;ACTG1	Actin, alpha cardiac muscle 1;Actin, aortic smooth muscle;Actin, gamma-enteric smooth muscle;Actin, alpha skeletal muscle;Actin, cytoplasmic 1;Actin, cytoplasmic 1, N-terminally processed;POTE ankyrin domain family member E;POTE ankyrin domain family member I;POTE ankyrin domain family member F;Actin, cytoplasmic 2;Actin, cytoplasmic 2, N-terminally processed	no	no	3	0.0086701	49.973	By MS/MS	By matching				By matching		By matching	By matching		1	1				1		1	1		49035000	11821000	8880000	0	0	0	10068000	0	12743000	5523300	0
AGFGSKGSSSSVT	13	1170.55	P17661	P17661	38	50	DES	Desmin	yes	yes	2	0.00013516	136.02	By MS/MS	By MS/MS	By matching	By MS/MS	By MS/MS	By MS/MS	By MS/MS	By MS/MS		By matching	1	1	1	1	1	1	1	1		1	546730000	26282000	47083000	35382000	59737000	83762000	70260000	110470000	84645000	0	29103000
AGFGSKGSSSSVTS	14	1257.58	P17661	P17661	38	51	DES	Desmin	yes	yes	2	9.1982e-05	136.81	By matching	By MS/MS	By matching	By MS/MS	By MS/MS	By MS/MS	By MS/MS	By MS/MS	By MS/MS	By matching	1	1	1	1	1	1	1	1	1	1	591310000	17683000	31895000	50032000	56463000	60336000	66157000	81198000	71367000	124910000	31269000
AGFGSKGSSSSVTSR	15	1413.68	P17661	P17661	38	52	DES	Desmin	yes	yes	2;3	6.5205e-40	172.91	By MS/MS	By MS/MS	By MS/MS	By MS/MS	By MS/MS	By MS/MS	By MS/MS	By MS/MS	By MS/MS	By MS/MS	2	2	2	2	2	2	2	2	2	2	5629800000	623650000	448230000	329490000	828810000	781790000	395210000	828990000	429510000	896210000	67954000
AGFGSKGSSSSVTSRV	16	1512.75	P17661	P17661	38	53	DES	Desmin	yes	yes	3	1.1223e-11	134.76					By matching	By MS/MS		By matching	By MS/MS	By MS/MS					1	1		1	1	1	93471000	0	0	0	0	22956000	17601000	0	20206000	23021000	9687900
AGFGSKGSSSSVTSRVY	17	1675.82	P17661	P17661	38	54	DES	Desmin	yes	yes	3	9.4034e-05	92.679			By matching	By MS/MS		By matching	By MS/MS	By matching	By MS/MS				1	1		1	1	1	1		72302000	0	0	16912000	18976000	0	7723800	10163000	2612100	15914000	0
AGFGSKGSSSSVTSRVYQ	18	1803.88	P17661	P17661	38	55	DES	Desmin	yes	yes	2;3	1.0178e-34	189.56	By matching	By matching	By MS/MS	By MS/MS	By MS/MS	By MS/MS	By MS/MS	By MS/MS	By MS/MS	By MS/MS	1	1	2	2	2	2	2	2	2	2	833050000	12311000	12684000	73341000	36813000	87565000	154140000	170420000	159660000	68278000	57840000
AGFGSKGSSSSVTSRVYQVSR	21	2146.08	P17661	P17661	38	58	DES	Desmin	yes	yes	4	0.0015153	91.238		By matching	By MS/MS	By matching	By MS/MS	By MS/MS	By matching	By MS/MS	By MS/MS	By matching		1	1	1	1	1	1	1	1	1	160810000	0	4515900	18102000	5431200	14696000	27620000	21119000	35831000	28715000	4783500
AGFNKLGLMRDDT	13	1436.71	P14927	P14927	25	37	UQCRB	Cytochrome b-c1 complex subunit 7	yes	yes	2	0.033206	80.245		By matching	By matching	By MS/MS	By matching							1	1	1	1						35333000	0	10256000	10130000	9906700	5041400	0	0	0	0	0
AGFNKLGLMRDDTIY	15	1712.86	P14927	P14927	25	39	UQCRB	Cytochrome b-c1 complex subunit 7	yes	yes	2	0.00072907	104.79			By matching		By matching	By matching	By matching	By matching	By matching	By MS/MS			1		1	1	1	1	1	1	55180000	0	0	4661400	0	3392700	3215000	16926000	3901600	8546800	14537000
AGGAAQLALDK	11	1013.55	P49748	P49748	41	51	ACADVL	Very long-chain specific acyl-CoA dehydrogenase, mitochondrial	yes	yes	2	7.6556e-13	193.82	By MS/MS	By MS/MS	By MS/MS	By MS/MS	By MS/MS	By MS/MS	By MS/MS	By MS/MS	By MS/MS	By MS/MS	1	1	1	1	2	1	1	2	1	2	1115500000	79298000	128700000	111860000	105320000	111160000	26849000	106340000	200690000	205260000	40055000
AGGAAQLALDKSDSHPSD	18	1738.81	P49748	P49748	41	58	ACADVL	Very long-chain specific acyl-CoA dehydrogenase, mitochondrial	yes	yes	2;3	3.0869e-21	158.58	By matching	By MS/MS	By MS/MS	By MS/MS	By MS/MS	By MS/MS	By MS/MS	By MS/MS	By MS/MS	By MS/MS	1	1	2	1	1	2	2	2	2	2	1353200000	7099200	15600000	352070000	11859000	25946000	199560000	161270000	91866000	354040000	133880000
AGGAAQLALDKSDSHPSDALT	21	2023.98	P49748	P49748	41	61	ACADVL	Very long-chain specific acyl-CoA dehydrogenase, mitochondrial	yes	yes	2;3	4.6899e-12	127.71		By matching	By matching	By MS/MS	By matching	By MS/MS	By MS/MS	By MS/MS	By MS/MS	By MS/MS		1	2	1	1	2	2	2	3	3	583100000	0	3602600	97511000	14452000	11312000	69684000	89432000	62443000	176410000	58254000
AGGADAVQTVTGGLR	15	1371.71	Q9H223	Q9H223	15	29	EHD4	EH domain-containing protein 4	yes	yes	2	1.5051e-05	125.22	By matching	By MS/MS		By matching		By matching			By MS/MS		1	1		1		1			1		69649000	23293000	33420000	0	9692900	0	3243100	0	0	0	0
AGGADAVQTVTGGLRSL	17	1571.83	Q9H223	Q9H223	15	31	EHD4	EH domain-containing protein 4	yes	yes	2	3.2951e-06	117.2	By MS/MS	By matching	By matching	By matching	By matching	By matching		By matching	By matching		1	1	1	1	1	1		1	1		37439000	11523000	12370000	2160900	3831500	2460200	2405300	0	1050700	1637300	0
AGGAFGKREQAEEER	15	1633.78	Q9UII2	Q9UII2	43	57	ATPIF1	ATPase inhibitor, mitochondrial	yes	yes	3;4	2.2529e-06	121.79	By MS/MS	By MS/MS	By MS/MS	By MS/MS	By MS/MS	By MS/MS	By MS/MS	By MS/MS	By MS/MS	By MS/MS	2	2	2	2	2	2	2	2	2	2	1214900000	194250000	228060000	37167000	229470000	100490000	54229000	188300000	61239000	50634000	71076000
AGGAFGKREQAEEERY	16	1796.84	Q9UII2	Q9UII2	43	58	ATPIF1	ATPase inhibitor, mitochondrial	yes	yes	3;4	0.00033793	107.82	By matching	By matching	By matching	By matching	By matching	By MS/MS	By MS/MS	By MS/MS	By matching	By MS/MS	1	2	2	2	2	2	2	2	2	2	323040000	3676900	10809000	13025000	5656900	24806000	67682000	71699000	65863000	18794000	41025000
AGGAFGKREQAEEERYF	17	1943.91	Q9UII2	Q9UII2	43	59	ATPIF1	ATPase inhibitor, mitochondrial	yes	yes	3	2.3656e-09	119.46			By matching		By matching	By matching	By matching	By MS/MS	By matching	By matching			1		1	1	1	1	1	1	77899000	0	0	3433600	0	4626400	15406000	10398000	26820000	4596700	12618000
AGGAFGKREQAEEERYFR	18	2100.01	Q9UII2	Q9UII2	43	60	ATPIF1	ATPase inhibitor, mitochondrial	yes	yes	4	0.041251	56.851	By matching	By matching	By matching	By matching	By matching	By MS/MS	By matching	By MS/MS	By matching	By matching	1	1	1	1	1	1	1	1	1	1	236890000	6145000	14712000	16327000	10322000	14287000	46083000	18876000	64015000	6903400	39220000
AGGANSNVF	9	835.382	P10916	P10916	10	18	MYL2	Myosin regulatory light chain 2, ventricular/cardiac muscle isoform	yes	yes	2	0.0049894	132.96	By matching	By matching	By MS/MS	By matching	By matching	By MS/MS	By matching	By MS/MS	By MS/MS	By matching	1	1	1	1	1	1	1	1	1	1	250230000	14946000	16004000	45698000	8162400	24051000	36850000	14340000	46154000	16355000	27668000
AGGANSNVFS	10	922.414	P10916	P10916	10	19	MYL2	Myosin regulatory light chain 2, ventricular/cardiac muscle isoform	yes	yes	2	3.1883e-07	178.6	By MS/MS	By MS/MS	By MS/MS	By MS/MS	By MS/MS	By MS/MS	By MS/MS	By MS/MS	By MS/MS	By MS/MS	1	1	1	1	1	1	1	1	1	1	3588500000	598570000	385500000	410350000	423680000	376170000	460110000	337480000	213930000	155180000	227530000
AGGANSNVFSM	11	1053.45	P10916	P10916	10	20	MYL2	Myosin regulatory light chain 2, ventricular/cardiac muscle isoform	yes	yes	2	9.9481e-24	208.72	By MS/MS	By MS/MS	By matching	By MS/MS	By MS/MS	By MS/MS	By MS/MS	By MS/MS	By MS/MS	By MS/MS	2	2	2	2	2	2	2	2	2	2	698800000	124530000	87019000	104340000	65219000	43792000	50287000	55422000	64963000	33501000	69722000
AGGANSNVFSMFEQTQIQE	19	2056.92	P10916	P10916	10	28	MYL2	Myosin regulatory light chain 2, ventricular/cardiac muscle isoform	yes	yes	2	1.2122e-35	236.22	By MS/MS	By MS/MS		By matching					By matching		1	2		1					1		40287000	15220000	18197000	0	4308000	0	0	0	0	2561100	0
AGGANSNVFSMFEQTQIQEF	20	2203.98	P10916	P10916	10	29	MYL2	Myosin regulatory light chain 2, ventricular/cardiac muscle isoform	yes	yes	2;3	5.6398e-52	263.9	By MS/MS	By MS/MS	By MS/MS	By MS/MS	By MS/MS				By MS/MS	By MS/MS	4	4	3	2	2				3	1	254870000	71156000	64909000	30387000	30642000	17781000	0	0	0	33654000	6338000
AGGANSNVFSMFEQTQIQEFKEA	23	2532.16	P10916	P10916	10	32	MYL2	Myosin regulatory light chain 2, ventricular/cardiac muscle isoform	yes	yes	2;3	2.2596e-158	343.55	By matching	By MS/MS	By MS/MS	By MS/MS		By MS/MS	By MS/MS		By matching		2	2	1	2		1	1		1		96790000	9834200	27113000	9230400	31305000	0	6257400	7399400	0	5650900	0
AGGANSNVFSMFEQTQIQEFKEAF	24	2679.23	P10916	P10916	10	33	MYL2	Myosin regulatory light chain 2, ventricular/cardiac muscle isoform	yes	yes	3	9.8452e-06	103.09		By matching		By MS/MS	By matching							1		1	1						35310000	0	13467000	0	15986000	5857300	0	0	0	0	0
AGGHKLGLGLEFQA	14	1396.75	P21796	P21796	270	283	VDAC1	Voltage-dependent anion-selective channel protein 1	yes	yes	2	0.0015928	125.74	By matching	By MS/MS	By MS/MS	By matching	By matching	By MS/MS	By MS/MS	By MS/MS	By matching	By matching	1	1	2	1	1	1	1	2	1	1	104570000	6884100	13105000	13642000	4958700	1804900	16032000	17037000	17700000	7692300	5711800
AGGHKVGLALELEA	14	1363.75	P45880	P45880	281	294	VDAC2	Voltage-dependent anion-selective channel protein 2	yes	yes	2	0.03242	67.726	By matching		By matching		By matching	By matching	By matching	By MS/MS	By matching		1		1		1	1	1	1	1		30408000	4139000	0	3126200	0	6979100	5088300	1435800	4538100	5101500	0
AGGVAAAVSKTA	12	1001.55	P12235;Q9H0C2	P12235	14	25	SLC25A4;SLC25A31	ADP/ATP translocase 1;ADP/ATP translocase 4;ADP/ATP translocase 4, N-terminally processed	yes	no	2	0.0011214	124.74		By matching	By MS/MS		By matching	By matching	By matching		By matching			1	1		1	1	1		1		38794000	0	8372400	8358200	0	5491200	3792300	6923100	0	5856500	0
AGGVAAAVSKTAVAPIERVK	20	1894.1	P12235;Q9H0C2	P12235	14	33	SLC25A4;SLC25A31	ADP/ATP translocase 1;ADP/ATP translocase 4;ADP/ATP translocase 4, N-terminally processed	yes	no	4	0.017138	61.276	By matching	By matching	By matching	By matching	By matching	By MS/MS	By matching	By matching	By matching	By matching	1	1	1	1	1	1	1	1	1	1	124550000	29027000	14879000	14711000	16136000	3841800	10745000	7362800	7983200	5730900	14132000
AGGVAAAVSKTAVAPIERVKL	21	2007.18	P12235;Q9H0C2	P12235	14	34	SLC25A4;SLC25A31	ADP/ATP translocase 1;ADP/ATP translocase 4;ADP/ATP translocase 4, N-terminally processed	yes	no	3	6.9566e-05	106.16			By matching			By matching	By matching	By MS/MS	By matching	By matching			1			1	1	1	1	1	31027000	0	0	5071200	0	0	3373100	3804400	9105300	3511600	6161700
AGHQTSAESWGTGRAV	16	1613.75	P36578	P36578	58	73	RPL4	60S ribosomal protein L4	yes	yes	3	0.027566	62.055		By matching	By matching	By matching	By matching					By MS/MS		1	1	1	1					1	52068000	0	10780000	8505000	3046200	14986000	0	0	0	0	14752000
AGIDSSSPEVKGY	13	1308.62	Q15365	Q15365	258	270	PCBP1	Poly(rC)-binding protein 1	yes	yes	2	0.0050218	98.048	By matching	By MS/MS		By MS/MS			By MS/MS		By matching	By matching	1	1		1			1		1	1	41779000	9882800	11459000	0	6718300	0	0	4969400	0	5184300	3565600
AGILENGAVR	10	998.551	P02749	P02749	87	96	APOH	Beta-2-glycoprotein 1	yes	yes	2	0.0014118	127.56	By MS/MS	By MS/MS	By matching	By MS/MS	By MS/MS	By matching	By MS/MS	By matching	By MS/MS	By matching	1	1	1	1	1	1	1	1	1	1	436000000	105710000	141370000	31905000	55350000	34852000	6316200	19534000	7762000	24214000	8986800
AGILENGAVRY	11	1161.61	P02749	P02749	87	97	APOH	Beta-2-glycoprotein 1	yes	yes	2	0.017692	108.74	By MS/MS	By matching	By MS/MS	By matching	By matching	By matching	By MS/MS	By matching	By MS/MS	By matching	1	1	1	1	1	1	1	1	1	1	230190000	60121000	50937000	22039000	23351000	18723000	2782000	14994000	7293300	19377000	10573000
AGILENGAVRYTT	13	1363.71	P02749	P02749	87	99	APOH	Beta-2-glycoprotein 1	yes	yes	2	4.3125e-06	146.71	By MS/MS	By MS/MS	By matching	By MS/MS	By matching	By matching	By MS/MS			By matching	1	1	1	1	1	1	1			1	207050000	58181000	56594000	18226000	21438000	21978000	4029300	20023000	0	0	6576900
AGILENGAVRYTTF	14	1510.78	P02749	P02749	87	100	APOH	Beta-2-glycoprotein 1	yes	yes	2	0.015555	97.734	By matching		By MS/MS	By matching	By matching				By matching		1		1	1	1				1		38310000	6977700	0	11609000	3717100	10199000	0	0	0	5806700	0
AGILSAEELQRLA	13	1369.76	Q15149	Q15149	2798	2810	PLEC	Plectin	yes	yes	2	0.023406	76.943						By matching	By MS/MS		By matching							1	1		1		16261000	0	0	0	0	0	1697600	6910600	0	7652500	0
AGIVDYNIIGWLQKNKDPL	19	2156.16	P12883	P12883	583	601	MYH7	Myosin-7	yes	yes	3	4.1242e-11	129.46	By matching	By matching	By matching	By MS/MS	By MS/MS	By matching	By MS/MS	By matching	By MS/MS	By MS/MS	1	1	1	1	1	1	1	1	1	1	271950000	10728000	48643000	5263200	79133000	21943000	4822300	47059000	9097500	33494000	11770000
AGIVVDKPPSTMQ	13	1341.7	Q9UEY8	Q9UEY8	527	539	ADD3	Gamma-adducin	yes	yes	2	0.0046694	100.48	By MS/MS	By MS/MS		By MS/MS	By matching		By matching		By matching		1	1		1	2		2		1		49389000	17515000	0	0	12438000	9968700	0	5797700	0	3668600	0
AGKQAVSASGK	11	1002.55	P14927	P14927	2	12	UQCRB	Cytochrome b-c1 complex subunit 7	yes	yes	2	7.3317e-17	201.61	By MS/MS	By MS/MS	By matching	By MS/MS	By MS/MS	By MS/MS	By MS/MS	By MS/MS	By MS/MS	By MS/MS	1	1	1	1	1	1	1	1	1	1	448030000	44178000	87883000	45130000	53379000	25848000	47380000	32586000	29823000	44842000	36979000
AGKQAVSASGKW	12	1188.63	P14927	P14927	2	13	UQCRB	Cytochrome b-c1 complex subunit 7	yes	yes	2	7.1701e-07	179.19	By MS/MS	By MS/MS	By MS/MS	By MS/MS	By MS/MS	By MS/MS	By MS/MS	By MS/MS	By MS/MS	By MS/MS	1	1	1	1	1	1	1	1	1	1	4905100000	55409000	865910000	261620000	1435200000	386890000	200460000	703670000	94900000	395770000	505270000
AGKQAVSASGKWL	13	1301.71	P14927	P14927	2	14	UQCRB	Cytochrome b-c1 complex subunit 7	yes	yes	2	3.2292e-09	155.99	By matching	By MS/MS	By MS/MS	By matching	By MS/MS	By MS/MS	By MS/MS	By MS/MS	By MS/MS	By MS/MS	1	1	1	1	1	1	1	1	1	1	1884300000	11043000	102290000	137350000	207540000	232350000	194910000	398680000	101950000	206940000	291210000
AGKQAVSASGKWLDGIR	17	1742.94	P14927	P14927	2	18	UQCRB	Cytochrome b-c1 complex subunit 7	yes	yes	3	0.0064229	79.013		By matching	By matching	By MS/MS	By matching	By MS/MS	By matching	By MS/MS	By matching	By matching		1	1	1	1	1	1	1	1	1	194490000	0	29569000	18679000	18618000	8963800	32848000	18292000	34767000	17732000	15020000
AGKQAVSASGKWLDGIRKW	19	2057.12	P14927	P14927	2	20	UQCRB	Cytochrome b-c1 complex subunit 7	yes	yes	3;4	0.00019389	104.03	By matching	By MS/MS	By matching	By MS/MS	By MS/MS	By matching	By MS/MS	By matching	By matching	By MS/MS	1	2	1	1	1	2	2	2	2	2	234470000	2246600	20924000	2560400	20662000	27243000	31402000	63503000	19544000	18836000	27549000
AGKQAVSASGKWLDGIRKWY	20	2220.18	P14927	P14927	2	21	UQCRB	Cytochrome b-c1 complex subunit 7	yes	yes	3;4	3.8279e-05	111.95		By matching	By MS/MS	By matching	By MS/MS	By MS/MS	By MS/MS	By MS/MS	By matching	By matching		2	2	2	2	2	1	1	1	2	1435100000	0	150000000	82937000	195940000	239650000	251930000	179560000	30401000	18558000	286110000
AGKQAVSASGKWLDGIRKWYY	21	2383.24	P14927	P14927	2	22	UQCRB	Cytochrome b-c1 complex subunit 7	yes	yes	3	0.0017292	89.668					By matching	By MS/MS	By matching	By matching	By matching	By matching					1	1	1	1	1	1	79609000	0	0	0	0	17325000	16251000	19719000	6345800	7832600	12135000
AGKQAVSASGKWLDGIRKWYYN	22	2497.29	P14927	P14927	2	23	UQCRB	Cytochrome b-c1 complex subunit 7	yes	yes	4	0.024336	56.055			By matching		By matching	By MS/MS	By matching	By MS/MS	By matching	By MS/MS			1		1	1	1	1	1	1	76177000	0	0	8571700	0	4939500	16700000	9091600	13532000	11932000	11410000
AGKQAVSASGKWLDGIRKWYYNA	23	2568.32	P14927	P14927	2	24	UQCRB	Cytochrome b-c1 complex subunit 7	yes	yes	4	0.0031805	72.086			By matching		By matching	By matching	By matching	By matching	By matching	By MS/MS			1		1	1	1	1	1	1	162030000	0	0	28915000	0	8673700	24704000	14009000	16575000	25007000	44144000
AGKQAVSASGKWLDGIRKWYYNAAG	25	2696.38	P14927	P14927	2	26	UQCRB	Cytochrome b-c1 complex subunit 7	yes	yes	3	0.033815	54.728						By matching	By matching	By matching		By MS/MS						1	1	1		1	55028000	0	0	0	0	0	25941000	12597000	8164600	0	8325200
AGKQLEDGRTL	11	1186.63	P62987;A0A2R8Y422;P62979;P0CG47;P0CG48	P62987	46	56	UBA52;RPS27A;UBB;UBC	Ubiquitin-60S ribosomal protein L40;Ubiquitin;60S ribosomal protein L40;Ubiquitin-40S ribosomal protein S27a;Ubiquitin;40S ribosomal protein S27a;Polyubiquitin-B;Ubiquitin;Polyubiquitin-C;Ubiquitin	yes	no	3	0.0043305	115.29	By MS/MS	By MS/MS	By MS/MS		By MS/MS	By MS/MS	By MS/MS	By MS/MS		By MS/MS	1	1	1		1	1	1	1		1	365520000	80225000	60671000	36602000	0	57045000	18995000	35209000	32661000	0	44117000
AGKQLEDGRTLSDY	14	1551.75	P62987;A0A2R8Y422;P62979;P0CG47;P0CG48	P62987	46	59	UBA52;RPS27A;UBB;UBC	Ubiquitin-60S ribosomal protein L40;Ubiquitin;60S ribosomal protein L40;Ubiquitin-40S ribosomal protein S27a;Ubiquitin;40S ribosomal protein S27a;Polyubiquitin-B;Ubiquitin;Polyubiquitin-C;Ubiquitin	yes	no	2	0.0011525	122.55	By MS/MS	By matching		By MS/MS	By matching		By matching		By MS/MS		1	1		1	1		1		1		35661000	8054600	6547300	0	10365000	2659700	0	3151100	0	4884000	0
AGKTEQAKADLAR	13	1357.73	Q13442	Q13442	130	142	PDAP1	28 kDa heat- and acid-stable phosphoprotein	yes	yes	3;4	9.78e-07	153.81	By MS/MS	By MS/MS	By MS/MS	By MS/MS	By MS/MS	By MS/MS	By MS/MS	By matching	By MS/MS	By MS/MS	2	2	2	2	2	2	2	2	2	2	1003500000	31351000	59647000	185680000	81737000	153960000	62691000	108880000	42830000	98873000	177890000
AGLADMARPAEKLSTAQS	18	1815.91	O95563	O95563	55	72	MPC2	Mitochondrial pyruvate carrier 2	yes	yes	3	0.015764	57.499		By matching	By matching	By matching	By matching	By matching	By matching		By matching	By MS/MS		1	1	1	1	1	1		1	1	135330000	0	16546000	13870000	6528000	16321000	14402000	12131000	0	21075000	34458000
AGLSYIRY	8	941.497	P56381	P56381	8	15	ATP5E	ATP synthase subunit epsilon, mitochondrial	no	no	2	0.01015	124.37	By matching	By matching	By matching	By matching	By matching	By matching	By matching	By MS/MS	By MS/MS	By matching	1	1	1	1	1	1	1	1	1	1	116480000	6470000	11946000	7069400	3345500	4844600	9803800	21210000	12741000	22020000	17028000
AGLTAPPGRR	10	994.567	P53597	P53597	287	296	SUCLG1	Succinyl-CoA ligase [ADP/GDP-forming] subunit alpha, mitochondrial	yes	yes	3	0.005686	113.62	By matching	By matching	By matching	By matching	By MS/MS	By matching	By matching	By matching	By matching	By matching	1	1	1	1	1	1	1	1	1	1	37451000	1866300	4037200	10024000	1836700	5203500	2945600	1235600	2341500	4885100	3075300
AGNLASGGAAGATS	14	1103.52	P05141;P12235;P12236	P12235	114	127	SLC25A5;SLC25A4;SLC25A6	ADP/ATP translocase 2;ADP/ATP translocase 2, N-terminally processed;ADP/ATP translocase 1;ADP/ATP translocase 3;ADP/ATP translocase 3, N-terminally processed	no	no	1;2	5.4755e-55	237.92	By MS/MS	By MS/MS	By MS/MS	By MS/MS	By MS/MS	By MS/MS	By MS/MS	By MS/MS	By MS/MS	By MS/MS	2	2	2	3	2	2	2	2	2	2	1608900000	246740000	256440000	258780000	98322000	115600000	58666000	86314000	177520000	147980000	162500000
AGNLASGGAAGATSL	15	1216.6	P05141;P12235;P12236	P12235	114	128	SLC25A5;SLC25A4;SLC25A6	ADP/ATP translocase 2;ADP/ATP translocase 2, N-terminally processed;ADP/ATP translocase 1;ADP/ATP translocase 3;ADP/ATP translocase 3, N-terminally processed	no	no	2	6.1264e-41	219.32	By MS/MS	By matching	By MS/MS	By matching				By matching		By MS/MS	1	1	1	1				1		1	189040000	42608000	45665000	19740000	23026000	0	0	0	34569000	0	23435000
AGNLGGGVVTIER	13	1241.67	P35268;K7EKS7	P35268	53	65	RPL22	60S ribosomal protein L22	yes	no	2	0.074567	67.385	By MS/MS	By matching		By matching	By matching				By matching		1	1		1	1				1		62411000	16606000	19723000	0	10506000	8075000	0	0	0	7501200	0
AGPHSIVGRAVVVH	14	1397.79	P08294	P08294	168	181	SOD3	Extracellular superoxide dismutase [Cu-Zn]	yes	yes	3;4	0.006675	79.886	By matching	By MS/MS		By MS/MS	By matching		By matching				2	2		2	2		1				60960000	16293000	16957000	0	23439000	2056200	0	2214500	0	0	0
AGPPGMPGARGSPGPQG	17	1489.71	CON__P04258	CON__P04258	959	975			yes	yes	2	0.00082128	99.215	By MS/MS	By MS/MS	By matching	By MS/MS	By MS/MS	By matching	By MS/MS		By matching	By matching	1	1	1	1	2	1	1		1	1	702800000	67224000	365850000	15078000	178980000	45400000	4811500	12887000	0	6019800	6544900		+
AGPSVAVDSSGR	12	1101.54	Q99959	Q99959	304	315	PKP2	Plakophilin-2	yes	yes	2	0.028265	77.379				By matching	By matching	By MS/MS	By matching	By matching	By matching	By matching				1	1	1	1	1	1	1	66946000	0	0	0	8768600	14346000	10561000	5576500	8444000	12798000	6451300
AGPSVAVDSSGRR	13	1257.64	Q99959	Q99959	304	316	PKP2	Plakophilin-2	yes	yes	3	0.0075407	77.644					By matching	By MS/MS	By MS/MS	By matching	By matching	By MS/MS					1	1	1	1	1	1	124560000	0	0	0	0	7138300	33795000	21333000	17973000	10278000	34039000
AGQAFRKFLP	10	1133.63	P61604;S4R3N1	P61604	2	11	HSPE1;HSPE1-MOB4	10 kDa heat shock protein, mitochondrial	yes	no	2	0.038043	86.953	By matching	By matching	By matching	By matching	By MS/MS	By matching	By matching	By matching	By matching	By matching	1	1	1	1	1	1	1	1	1	1	3070100000	778560000	758510000	17060000	752740000	178880000	83298000	222620000	45096000	115990000	117380000
AGQAFRKFLPL	11	1246.72	P61604;S4R3N1	P61604	2	12	HSPE1;HSPE1-MOB4	10 kDa heat shock protein, mitochondrial	yes	no	2	1.661e-07	171.73	By MS/MS	By MS/MS	By MS/MS	By MS/MS	By MS/MS	By MS/MS	By MS/MS	By MS/MS	By MS/MS	By MS/MS	1	1	1	1	1	1	1	1	1	1	42844000000	5931800000	4789800000	2497900000	5089300000	6808600000	2162500000	5563300000	1726600000	4371300000	3903000000
AGQAFRKFLPLF	12	1393.79	P61604;S4R3N1	P61604	2	13	HSPE1;HSPE1-MOB4	10 kDa heat shock protein, mitochondrial	yes	no	2	0.0055636	110.87	By matching		By matching			By matching	By matching	By MS/MS		By MS/MS	1		1			1	1	1		1	101970000	698610	0	11789000	0	0	9531900	2426900	54001000	0	23522000
AGQAFRKFLPLFD	13	1508.81	P61604;S4R3N1	P61604	2	14	HSPE1;HSPE1-MOB4	10 kDa heat shock protein, mitochondrial	yes	no	2	0.004165	113.44			By matching			By MS/MS	By MS/MS	By MS/MS		By matching			1			1	1	1		1	331000000	0	0	29895000	0	0	33608000	22895000	130500000	0	114100000
AGQAFRKFLPLFDRV	15	1763.98	P61604;S4R3N1	P61604	2	16	HSPE1;HSPE1-MOB4	10 kDa heat shock protein, mitochondrial	yes	no	3	0.0017886	98.676		By matching	By matching		By matching	By MS/MS	By matching	By MS/MS	By matching	By matching		1	1		1	1	1	1	1	1	196490000	0	3878900	7512300	0	2067900	33182000	12613000	39833000	4462800	92939000
AGQAFRKFLPLFDRVL	16	1877.07	P61604;S4R3N1	P61604	2	17	HSPE1;HSPE1-MOB4	10 kDa heat shock protein, mitochondrial	yes	no	3	2.3958e-11	144.33			By matching					By MS/MS	By matching	By MS/MS			1					1	1	1	32958000	0	0	1950500	0	0	0	0	20442000	2206500	8359300
AGQAFRKFLPLFDRVLVERSAAET	24	2720.48	P61604;S4R3N1	P61604	2	25	HSPE1;HSPE1-MOB4	10 kDa heat shock protein, mitochondrial	yes	no	4	0.00082815	78.717			By matching						By matching	By MS/MS			1						1	1	35079000	0	0	4410900	0	0	0	0	0	8795300	21873000
AGQEDANGCINYEAFVKHIMS	21	2353.05	P12829	P12829	176	196	MYL4	Myosin light chain 4	yes	yes	3	0.021652	58.49			By MS/MS	By matching									1	1							30485000	0	0	20464000	10022000	0	0	0	0	0	0
AGQFEPSETTAKS	13	1351.63	Q5JTJ3	Q5JTJ3	113	125	COA6	Cytochrome c oxidase assembly factor 6 homolog	yes	yes	2	0.036125	71.221		By matching	By matching		By matching	By matching			By matching	By MS/MS		1	1		1	1			1	1	33642000	0	5526400	6069000	0	5769700	5667800	0	0	4596900	6012400
AGQRFTAVEDQ	11	1220.58	Q13642	Q13642	196	206	FHL1	Four and a half LIM domains protein 1	yes	yes	2	1.886e-07	170.5	By MS/MS	By MS/MS	By matching	By MS/MS	By MS/MS	By MS/MS	By MS/MS	By MS/MS	By MS/MS	By MS/MS	1	1	1	1	1	1	1	1	1	1	909630000	118790000	239200000	69227000	169950000	22998000	33251000	92420000	25516000	25004000	113280000
AGQRFTAVEDQY	12	1383.64	Q13642	Q13642	196	207	FHL1	Four and a half LIM domains protein 1	yes	yes	2	0.0037908	111.06	By MS/MS	By MS/MS	By MS/MS	By MS/MS	By MS/MS	By matching	By MS/MS	By MS/MS	By matching	By matching	1	1	1	1	1	1	1	1	1	1	390830000	45662000	85497000	29735000	49344000	16086000	28667000	45165000	44602000	7798900	38274000
AGQSAAGAAPGGGVDTR	17	1441.69	P21333	P21333	8	24	FLNA	Filamin-A	yes	yes	2	0.0069826	77.644		By MS/MS										1									2993300	0	2993300	0	0	0	0	0	0	0	0
AGQSVIGLQMGTNK	14	1402.72	Q15417	Q15417	159	172	CNN3	Calponin-3	yes	yes	2	0.0057662	89.548	By MS/MS										1										11425000	11425000	0	0	0	0	0	0	0	0	0
AGRKLALKTID	11	1184.72	O75947	O75947	2	12	ATP5H	ATP synthase subunit d, mitochondrial	yes	yes	3	0.020475	80.245	By MS/MS	By matching	By matching	By matching	By MS/MS	By matching	By matching	By matching	By matching	By MS/MS	1	1	1	1	1	1	1	1	1	1	257940000	19275000	19229000	15850000	26388000	43906000	20710000	57528000	12720000	15809000	26526000
AGRKLALKTIDW	12	1370.8	O75947	O75947	2	13	ATP5H	ATP synthase subunit d, mitochondrial	yes	yes	2;3	9.4972e-06	145.25	By matching	By matching	By MS/MS	By MS/MS	By MS/MS	By MS/MS	By MS/MS	By matching	By MS/MS	By matching	2	2	2	2	2	2	2	2	2	2	3364400000	50804000	515040000	193160000	920490000	345950000	101800000	577440000	87908000	323540000	248310000
AGRKLALKTIDWV	13	1469.87	O75947	O75947	2	14	ATP5H	ATP synthase subunit d, mitochondrial	yes	yes	2;3	0.0016307	141.1	By MS/MS	By MS/MS	By MS/MS	By MS/MS	By MS/MS	By MS/MS	By MS/MS	By matching	By MS/MS	By matching	2	2	1	2	2	2	3	1	2	2	11592000000	93895000	1269000000	213190000	1846100000	2005400000	640210000	4127800000	261750000	326870000	808130000
AGRKLALKTIDWVA	14	1540.91	O75947	O75947	2	15	ATP5H	ATP synthase subunit d, mitochondrial	yes	yes	2	2.2346e-05	130.94	By matching	By matching	By MS/MS	By matching	By MS/MS	By MS/MS	By MS/MS	By MS/MS	By MS/MS	By matching	1	1	1	1	1	1	2	1	1	2	2747300000	3999400	72829000	147740000	58530000	485250000	330090000	1036900000	133890000	131830000	346280000
AGRKLALKTIDWVAF	15	1687.98	O75947	O75947	2	16	ATP5H	ATP synthase subunit d, mitochondrial	yes	yes	2;3	1.3153e-05	160.67	By matching	By matching	By MS/MS	By matching	By MS/MS	By MS/MS	By MS/MS	By MS/MS	By MS/MS	By MS/MS	2	3	3	2	2	3	4	3	2	3	7522500000	6158200	77181000	658620000	86325000	731490000	1119600000	1994900000	499250000	756660000	1592200000
AGSAEANAFS	10	923.398	P22695	P22695	278	287	UQCRC2	Cytochrome b-c1 complex subunit 2, mitochondrial	yes	yes	2	0.026074	93.195	By matching	By matching	By matching	By matching	By matching	By matching	By matching	By matching	By MS/MS	By MS/MS	1	1	1	1	1	1	1	1	1	1	1496600000	247550000	135230000	185380000	174460000	136480000	152860000	122700000	94342000	87396000	160140000
AGSFGGAGGHAPGVAR	16	1367.67	P52272	P52272	635	650	HNRNPM	Heterogeneous nuclear ribonucleoprotein M	yes	yes	3	3.4807e-06	92.265	By MS/MS	By MS/MS	By matching	By MS/MS	By MS/MS	By matching	By MS/MS	By MS/MS	By matching		1	1	1	1	1	1	1	1	1		141080000	34970000	36549000	5852600	16745000	15263000	6661700	9018000	8644200	7380300	0
AGSGVRQAT	9	845.436	P56556	P56556	2	10	NDUFA6	NADH dehydrogenase [ubiquinone] 1 alpha subcomplex subunit 6	yes	yes	2	0.0037379	138.4				By matching	By matching	By MS/MS			By matching					1	1	1			1		62487000	0	0	0	4093300	28043000	16580000	0	0	13771000	0
AGSGVRQATST	11	1033.52	P56556	P56556	2	12	NDUFA6	NADH dehydrogenase [ubiquinone] 1 alpha subcomplex subunit 6	yes	yes	2	1.967e-05	154.84	By matching	By MS/MS		By MS/MS	By MS/MS	By MS/MS	By MS/MS	By matching	By matching		1	1		1	1	1	1	1	1		56951000	6328600	4829500	0	7191400	8691100	14165000	3496100	4295200	7953200	0
AGSGVRQATSTA	12	1104.55	P56556	P56556	2	13	NDUFA6	NADH dehydrogenase [ubiquinone] 1 alpha subcomplex subunit 6	yes	yes	2	0.00038525	141.88	By matching				By MS/MS	By MS/MS	By MS/MS	By matching	By MS/MS		1				1	1	1	1	1		62950000	12130000	0	0	0	11261000	14674000	8187000	6611700	10086000	0
AGSGVRQATSTAS	13	1191.58	P56556	P56556	2	14	NDUFA6	NADH dehydrogenase [ubiquinone] 1 alpha subcomplex subunit 6	yes	yes	2	0.01821	81.017	By matching				By MS/MS	By matching		By matching	By matching		1				1	1		1	1		24103000	2744600	0	0	0	5177900	7682000	0	3018800	5480200	0
AGSGVRQATSTAST	14	1292.63	P56556	P56556	2	15	NDUFA6	NADH dehydrogenase [ubiquinone] 1 alpha subcomplex subunit 6	yes	yes	2	4.6021e-20	181.68	By MS/MS	By matching		By MS/MS	By MS/MS	By MS/MS	By MS/MS	By MS/MS	By MS/MS		1	1		1	1	1	1	1	1		301660000	86141000	57236000	0	24018000	29176000	39603000	21058000	12513000	31918000	0
AGSGVRQATSTASTF	15	1439.7	P56556	P56556	2	16	NDUFA6	NADH dehydrogenase [ubiquinone] 1 alpha subcomplex subunit 6	yes	yes	2	6.9305e-08	121.36	By matching	By matching		By MS/MS	By matching	By MS/MS	By MS/MS		By MS/MS		1	1		2	1	1	1		1		47539000	8285800	2904600	0	10669000	6644300	0	5819700	0	13216000	0
AGSLAALEK	9	858.481	P53814	P53814	732	740	SMTN	Smoothelin	yes	yes	2	0.0074072	114.64	By matching	By matching	By matching	By matching	By MS/MS	By MS/MS		By MS/MS	By matching	By matching	1	1	1	1	1	1		1	1	1	91225000	14399000	15905000	5619200	8444900	12257000	4211300	0	9888200	16858000	3643100
AGSLQGPVLQ	10	968.529	P10827	P10827	423	432	THRA	Thyroid hormone receptor alpha	yes	yes	1;2	0.00014992	153.78	By matching	By MS/MS	By matching	By MS/MS	By matching	By matching	By matching	By matching	By matching	By matching	1	1	1	2	1	1	1	1	2	1	320040000	41555000	73754000	4622400	139030000	18634000	2897400	19003000	3043600	11559000	5940900
AGSRLDQRVPQ	11	1225.65	P12111	P12111	1735	1745	COL6A3	Collagen alpha-3(VI) chain	yes	yes	3	0.014746	93.345	By matching	By MS/MS		By matching							1	1		1							26602000	6162500	15571000	0	4868700	0	0	0	0	0	0
AGTNGETTTQGL	12	1148.53	P04075	P04075	117	128	ALDOA	Fructose-bisphosphate aldolase A	yes	yes	2	5.4092e-20	198.61	By MS/MS	By MS/MS		By matching	By matching		By MS/MS		By matching	By MS/MS	1	1		1	1		1		1	1	50531000	8097700	6755000	0	6755300	5845700	0	9065200	0	8464400	5547200
AGTNGETTTQGLDGLSER	18	1805.84	P04075	P04075	117	134	ALDOA	Fructose-bisphosphate aldolase A	yes	yes	2	0.011692	86.028	By matching	By MS/MS	By MS/MS	By matching	By matching		By matching		By matching	By matching	1	1	1	1	1		1		1	1	51385000	7874300	16661000	3964600	5383000	3508900	0	4087900	0	7792000	2112800
AGTTATYEGRWGR	13	1424.68	Q99959	Q99959	113	125	PKP2	Plakophilin-2	yes	yes	3	0.023133	77.157						By matching		By MS/MS	By matching	By matching						1		1	1	1	31480000	0	0	0	0	0	7944200	0	13610000	6704800	3220600
AGTTATYEGRWGRGTAQ	17	1781.84	Q99959	Q99959	113	129	PKP2	Plakophilin-2	yes	yes	3	4.8967e-12	126.07			By matching	By matching	By matching	By MS/MS	By MS/MS	By MS/MS	By MS/MS	By MS/MS			1	1	1	1	1	1	1	1	232600000	0	0	10862000	7830500	26276000	57206000	36114000	36609000	29440000	28268000
AGTTATYEGRWGRGTAQY	18	1944.91	Q99959	Q99959	113	130	PKP2	Plakophilin-2	yes	yes	3	0.00020493	79.013					By matching	By MS/MS		By MS/MS							1	1		1			55110000	0	0	0	0	10633000	21604000	0	22873000	0	0
AGTTSRQRHFDT	12	1375.66	Q99959	Q99959	205	216	PKP2	Plakophilin-2	yes	yes	3	0.0020316	119.74	By matching	By matching	By matching	By matching	By matching	By matching	By matching	By MS/MS	By matching	By MS/MS	1	1	1	1	1	1	1	1	1	1	117730000	1975400	4437800	3628100	3704700	14111000	12117000	25346000	20694000	20678000	11043000
AGTTSRQRHFDTYHRQYQHGSVSDT	25	2934.35	Q99959	Q99959	205	229	PKP2	Plakophilin-2	yes	yes	5	0.017881	59.356						By MS/MS		By matching								1		1			33551000	0	0	0	0	0	20555000	0	12997000	0	0
AGVANALAHKYH	12	1250.65	P68871;P02042	P68871	136	147	HBB;HBD	Hemoglobin subunit beta;LVV-hemorphin-7;Spinorphin;Hemoglobin subunit delta	no	no	3	0.0026674	94.363	By MS/MS	By matching	By matching	By matching	By MS/MS				By matching		1	1	1	1	1				1		101870000	26326000	31965000	11742000	5744200	20974000	0	0	0	5118000	0
AGVEEVAASGSHL	13	1225.59	P50579	P50579	2	14	METAP2	Methionine aminopeptidase 2	yes	yes	2	1.6751e-18	200.54	By MS/MS	By MS/MS	By MS/MS	By MS/MS	By MS/MS	By matching	By MS/MS		By MS/MS	By MS/MS	1	1	1	1	1	1	1		1	1	376130000	44471000	99475000	29862000	50714000	29071000	15791000	0	0	71088000	35664000
AGVEEVAASGSHLN	14	1339.64	P50579	P50579	2	15	METAP2	Methionine aminopeptidase 2	yes	yes	2	0.0049623	91.937		By MS/MS	By MS/MS		By MS/MS	By matching		By MS/MS	By MS/MS			1	1		1	1		1	1		21304000	0	4918100	5587300	0	4823100	1933000	0	0	4042300	0
AGVLKKTTG	9	873.528	Q16718	Q16718	2	10	NDUFA5	NADH dehydrogenase [ubiquinone] 1 alpha subcomplex subunit 5	yes	yes	2	0.013319	106.36	By matching	By matching	By matching	By matching	By matching	By MS/MS	By matching	By MS/MS	By matching	By matching	1	1	1	1	1	1	1	1	1	1	209240000	12487000	13008000	16195000	19802000	20874000	37860000	18083000	29321000	12928000	28682000
AGVLKKTTGL	10	986.612	Q16718	Q16718	2	11	NDUFA5	NADH dehydrogenase [ubiquinone] 1 alpha subcomplex subunit 5	yes	yes	2	0.003993	118.33	By MS/MS	By matching	By MS/MS	By matching	By matching	By MS/MS	By MS/MS	By MS/MS	By MS/MS	By MS/MS	1	1	1	1	1	1	1	1	1	1	267450000	36328000	30459000	24772000	40440000	18888000	16926000	29457000	20691000	18653000	30833000
AGVLKKTTGLVG	12	1142.7	Q16718	Q16718	2	13	NDUFA5	NADH dehydrogenase [ubiquinone] 1 alpha subcomplex subunit 5	yes	yes	2	0.0068491	99.688	By matching	By matching	By matching	By matching	By matching	By MS/MS	By MS/MS	By MS/MS	By matching	By MS/MS	1	1	1	1	1	1	1	1	1	1	1181700000	57804000	45495000	146170000	46356000	51020000	181010000	135760000	181820000	122650000	213600000
AGVLKKTTGLVGL	13	1255.79	Q16718	Q16718	2	14	NDUFA5	NADH dehydrogenase [ubiquinone] 1 alpha subcomplex subunit 5	yes	yes	2	0.0082381	89.886	By matching	By matching	By MS/MS	By matching	By MS/MS	By matching	By MS/MS	By matching	By MS/MS	By matching	1	1	1	1	1	1	1	1	1	1	534560000	24117000	13435000	92930000	9170300	31563000	75625000	53859000	67536000	44738000	121590000
AGYDVEKNNSRIK	13	1492.76	P10412;Q02539;P22492;P16402;P16403	P10412	69	81	HIST1H1E;HIST1H1A;HIST1H1T;HIST1H1D;HIST1H1C	Histone H1.4;Histone H1.1;Histone H1t;Histone H1.3;Histone H1.2	no	no	4	0.0081733	72.891	By MS/MS	By matching		By matching	By matching			By matching			1	1		1	1			1			32383000	10534000	12421000	0	4438500	2791500	0	0	2197700	0	0
AHAGEYGAEA	10	974.409	P69905	P69905	20	29	HBA1	Hemoglobin subunit alpha	yes	yes	2	0.041285	94.006		By matching	By matching	By MS/MS	By matching							1	1	1	1						16510000	0	5490000	2462000	5446200	3112200	0	0	0	0	0
AHAGEYGAEALER	13	1372.64	P69905	P69905	20	32	HBA1	Hemoglobin subunit alpha	yes	yes	3	0.036632	55.196	By MS/MS	By MS/MS	By matching	By matching	By matching				By matching	By matching	1	1	1	1	1				1	1	38731000	3490200	13228000	7157000	6601000	5622200	0	0	0	894500	1738400
AHAIHQVTK	9	1003.56	P00505	P00505	422	430	GOT2	Aspartate aminotransferase, mitochondrial	yes	yes	3	0.0019858	152.06	By MS/MS	By MS/MS	By matching	By MS/MS	By MS/MS	By matching	By MS/MS		By MS/MS	By MS/MS	2	2	2	2	2	1	2		2	2	132160000	13534000	29930000	12331000	11737000	12355000	2545800	13962000	0	19284000	16479000
AHENEITKVR	10	1195.63	P07585	P07585	157	166	DCN	Decorin	yes	yes	3	0.0092013	94.767	By matching	By MS/MS	By matching	By matching	By matching			By matching	By matching		1	1	1	1	1			1	1		39624000	6634200	12195000	4228500	5141100	4456700	0	0	3081800	3886700	0
AHESVVKSED	10	1099.51	P13073	P13073	23	32	COX4I1	Cytochrome c oxidase subunit 4 isoform 1, mitochondrial	yes	yes	2	0.011557	103.88	By MS/MS	By MS/MS		By matching	By matching				By matching	By MS/MS	1	1		1	1				1	1	49695000	7751900	11086000	0	8187100	3039600	0	0	0	13289000	6342100
AHESVVKSEDF	11	1246.58	P13073	P13073	23	33	COX4I1	Cytochrome c oxidase subunit 4 isoform 1, mitochondrial	yes	yes	2;3	8.2151e-33	222.28	By MS/MS	By MS/MS	By MS/MS	By MS/MS	By MS/MS	By MS/MS	By MS/MS	By MS/MS	By MS/MS	By MS/MS	3	3	2	3	3	3	3	3	3	3	12647000000	974560000	1152700000	1868800000	1566200000	892190000	886010000	943790000	700140000	1781900000	1880900000
AHESVVKSEDFSLPA	15	1614.79	P13073	P13073	23	37	COX4I1	Cytochrome c oxidase subunit 4 isoform 1, mitochondrial	yes	yes	3	0.017417	72.496		By matching	By matching		By matching		By matching		By matching	By MS/MS		1	1		1		1		1	1	211600000	0	52405000	38377000	0	22646000	0	17370000	0	53417000	27390000
AHESVVKSEDFSLPAY	16	1777.85	P13073	P13073	23	38	COX4I1	Cytochrome c oxidase subunit 4 isoform 1, mitochondrial	yes	yes	2;3	2.9343e-09	150.94	By MS/MS	By MS/MS	By MS/MS	By MS/MS	By MS/MS	By MS/MS	By MS/MS	By MS/MS	By MS/MS	By MS/MS	2	2	2	2	2	2	2	2	2	2	2281600000	143020000	167340000	253310000	176910000	98305000	296880000	309500000	208270000	241540000	386530000
AHESVVKSEDFSLPAYMDR	19	2180.02	P13073	P13073	23	41	COX4I1	Cytochrome c oxidase subunit 4 isoform 1, mitochondrial	yes	yes	3	3.3058e-21	157.98	By matching	By MS/MS	By MS/MS	By matching	By MS/MS	By MS/MS	By matching	By MS/MS	By matching	By MS/MS	1	1	1	1	1	1	1	1	1	1	190740000	4829700	33139000	25150000	11236000	8892700	40216000	1848100	30076000	13244000	22110000
AHHFGKEFTPPVQAA	15	1635.82	P68871	P68871	116	130	HBB	Hemoglobin subunit beta;LVV-hemorphin-7;Spinorphin	yes	yes	2;3	5.0069e-08	143.79		By MS/MS	By MS/MS	By MS/MS	By MS/MS		By matching			By MS/MS		1	2	2	1		1			1	321290000	0	84550000	96418000	103880000	16495000	0	6355800	0	0	13595000
AHHFGKEFTPPVQAAY	16	1798.88	P68871	P68871	116	131	HBB	Hemoglobin subunit beta;LVV-hemorphin-7;Spinorphin	yes	yes	3	0.025699	47.545	By matching	By matching		By MS/MS	By matching		By matching				1	1		1	1		1				59143000	12251000	9911100	0	31140000	3377200	0	2462900	0	0	0
AHHFGKEFTPPVQAAYQK	18	2055.03	P68871	P68871	116	133	HBB	Hemoglobin subunit beta;LVV-hemorphin-7;Spinorphin	yes	yes	4	0.0084399	73.983	By matching	By MS/MS	By matching	By matching	By matching				By matching		1	1	1	1	1				1		128130000	16064000	32057000	13640000	51308000	12712000	0	0	0	2351500	0
AHIKDVKARVEK	12	1392.82	Q5BKX8	Q5BKX8	98	109	MURC	Muscle-related coiled-coil protein	yes	yes	4	0.034707	62.924			By matching			By MS/MS	By matching	By matching					1			1	1	1			15592000	0	0	1406200	0	0	6768900	5527500	1889200	0	0
AHLDATTVLSRAIAELGIYPAVDPL	25	2605.41	P06576	P06576	377	401	ATP5B	ATP synthase subunit beta, mitochondrial	yes	yes	3;4	2.9188e-42	171.5	By MS/MS	By MS/MS	By MS/MS	By MS/MS	By MS/MS		By MS/MS		By MS/MS	By MS/MS	2	2	1	2	2		1		1	1	419110000	154660000	67584000	10681000	108330000	20217000	0	24596000	0	16149000	16892000
AHLDNLKGTFATL	13	1399.75	P68871	P68871	77	89	HBB	Hemoglobin subunit beta;LVV-hemorphin-7;Spinorphin	yes	yes	2	0.0083874	103.91				By MS/MS										1							11989000	0	0	0	11989000	0	0	0	0	0	0
AHLKQVKKEDTEK	13	1552.86	P19429	P19429	171	183	TNNI3	Troponin I, cardiac muscle	yes	yes	3;4	2.3884e-26	196.5	By MS/MS	By MS/MS		By MS/MS	By MS/MS				By MS/MS		2	2		1	1				1		213490000	26298000	117880000	0	28679000	18057000	0	0	0	22576000	0
AHLKQVKKEDTEKEN	15	1795.94	P19429	P19429	171	185	TNNI3	Troponin I, cardiac muscle	yes	yes	4	4.4185e-06	116.58	By MS/MS	By MS/MS						By matching			1	1						1			84445000	12448000	29289000	0	0	0	0	0	42708000	0	0
AHLKQVKKEDTEKENR	16	1952.04	P19429	P19429	171	186	TNNI3	Troponin I, cardiac muscle	yes	yes	4;5	2.9651e-28	183.58	By MS/MS	By MS/MS		By MS/MS				By matching			2	2		2				1			65949000	11243000	42470000	0	11588000	0	0	0	648000	0	0
AHLKQVKKEDTEKENREVGDWR	22	2694.38	P19429	P19429	171	192	TNNI3	Troponin I, cardiac muscle	yes	yes	5	0.00077565	93.572		By MS/MS	By matching	By matching	By matching	By matching		By matching				1	1	1	1	1		1			76279000	0	31682000	4949400	18083000	10476000	5876600	0	5211900	0	0
AHLTVGQAAAGGSGN	15	1309.64	Q99959	Q99959	317	331	PKP2	Plakophilin-2	yes	yes	2	1.414e-05	123.26				By MS/MS	By matching	By MS/MS	By MS/MS							1	1	1	1				22563000	0	0	0	9898800	4380400	3990800	4292800	0	0	0
AHLTVGQAAAGGSGNLL	17	1535.81	Q99959	Q99959	317	333	PKP2	Plakophilin-2	yes	yes	2	0.036879	59.198								By MS/MS										1			4781800	0	0	0	0	0	0	0	4781800	0	0
AHPRHPRPAAQPSAR	15	1647.88	Q9NZJ7	Q9NZJ7	49	63	MTCH1	Mitochondrial carrier homolog 1	yes	yes	4	1.7091e-05	95.981	By matching		By matching		By MS/MS	By matching			By MS/MS	By matching	1		1		1	1			1	1	32318000	3752700	0	6659600	0	6346500	282410	0	0	11282000	3994700
AHQLQSDVKYK	11	1315.69	Q86VF7	Q86VF7	1646	1656	NRAP	Nebulin-related-anchoring protein	yes	yes	3	0.038694	84.479		By MS/MS							By matching			1							1		11711000	0	7552800	0	0	0	0	0	0	4158000	0
AHRHQGHGIEEDEDVSDGHHH	21	2398.02	P23327	P23327	270	290	HRC	Sarcoplasmic reticulum histidine-rich calcium-binding protein	yes	yes	5	0.038715	52.612		By MS/MS										1									5424300	0	5424300	0	0	0	0	0	0	0	0
AHRRESEAFRRASASSSQQQASQHA	25	2782.34	P52179	P52179	53	77	MYOM1	Myomesin-1	yes	yes	5	0.0038432	69.947			By matching		By matching	By matching	By matching	By MS/MS	By matching				1		1	1	1	1	1		53855000	0	0	4398500	0	5282300	10077000	12539000	17227000	4331200	0
AHVDDMPNALSAL	13	1352.64	P69905	P69905	72	84	HBA1	Hemoglobin subunit alpha	yes	yes	2	0.032352	72.643	By matching	By MS/MS	By matching	By matching	By matching	By matching					1	1	1	1	1	1					27641000	1487000	12225000	3283200	4789200	4325000	1531200	0	0	0	0
AHVWRPGAGHQ	11	1214.61	Q9H987	Q9H987	967	977	SYNPO2L	Synaptopodin 2-like protein	yes	yes	3	0.013715	87.895		By matching			By matching	By matching	By matching	By MS/MS		By matching		1			1	1	1	1		1	59371000	0	13242000	0	0	4836700	10402000	10520000	13981000	0	6390100
AHYTHSDYQYSQR	13	1654.71	Q99959	Q99959	159	171	PKP2	Plakophilin-2	yes	yes	2;3;4	8.3342e-54	215.51	By matching	By MS/MS	By MS/MS	By MS/MS	By MS/MS	By MS/MS	By MS/MS	By MS/MS	By MS/MS	By MS/MS	2	2	2	2	2	3	3	3	3	2	394480000	8488900	15670000	15322000	33391000	20086000	85489000	54533000	90979000	61353000	9166100
AIAAQNAAVQAVNAHSNILK	20	2003.09	Q16891	Q16891	238	257	IMMT	MICOS complex subunit MIC60	yes	yes	3	0.013246	64.723	By matching	By matching		By matching	By matching	By MS/MS	By matching		By matching	By matching	1	1		1	1	1	1		1	1	35101000	5146600	3115200	0	1973500	4609000	9684400	3117500	0	4674800	2780600
AIASPGSPSLGR	12	1111.6	Q9HBL0	Q9HBL0	1291	1302	TNS1	Tensin-1	yes	yes	2	0.070513	85.731	By MS/MS	By matching		By matching	By matching						1	1		1	1						21943000	4105400	8035900	0	3016700	6784700	0	0	0	0	0
AIDHLNEDQ	9	1053.47	P45379	P45379	230	238	TNNT2	Troponin T, cardiac muscle	yes	yes	2	0.00080516	161.68	By MS/MS	By MS/MS	By MS/MS	By MS/MS	By MS/MS	By MS/MS	By MS/MS	By MS/MS	By MS/MS	By MS/MS	1	1	1	1	1	1	1	1	1	1	444270000	13866000	37002000	32183000	15495000	22423000	44887000	27958000	79747000	57067000	113640000
AIDHLNEDQL	10	1166.56	P45379	P45379	230	239	TNNT2	Troponin T, cardiac muscle	yes	yes	2	0.024364	107.9			By MS/MS										1								0	0	0	0	0	0	0	0	0	0	0
AIDHLNEDQLR	11	1322.66	P45379	P45379	230	240	TNNT2	Troponin T, cardiac muscle	yes	yes	2;3	4.1768e-33	199.7	By MS/MS	By MS/MS	By MS/MS	By MS/MS	By MS/MS	By MS/MS	By MS/MS	By MS/MS	By MS/MS	By MS/MS	2	2	2	2	2	2	2	2	2	2	1386300000	61480000	147570000	179350000	103360000	116970000	162360000	108780000	270370000	143070000	93000000
AIDHLNEDQLRE	12	1451.7	P45379	P45379	230	241	TNNT2	Troponin T, cardiac muscle	yes	yes	2;3	1.4401e-22	159.5			By MS/MS		By matching	By MS/MS	By MS/MS	By MS/MS	By matching	By MS/MS			2		2	2	2	2	2	2	146050000	0	0	8144700	0	7990900	14069000	4971700	63594000	8713200	38566000
AIDHLNEDQLREK	13	1579.8	P45379	P45379	230	242	TNNT2	Troponin T, cardiac muscle	yes	yes	2;3;4	2.5474e-67	262.48	By MS/MS	By MS/MS	By MS/MS	By MS/MS	By MS/MS	By MS/MS	By MS/MS	By MS/MS	By MS/MS	By MS/MS	4	5	5	4	3	5	5	5	5	5	13972000000	417530000	1130500000	2584300000	1131500000	931460000	1963900000	1112300000	2832800000	996450000	871390000
AIDHLNEDQLREKA	14	1650.83	P45379	P45379	230	243	TNNT2	Troponin T, cardiac muscle	yes	yes	4	0.0031869	82.102		By matching	By matching	By matching	By matching	By MS/MS	By matching	By matching	By matching	By MS/MS		1	1	1	1	1	1	1	1	1	163620000	0	2956200	5056100	1450000	3511200	20233000	20851000	37764000	7012700	64786000
AIDHLNEDQLREKAK	15	1778.93	P45379	P45379	230	244	TNNT2	Troponin T, cardiac muscle	yes	yes	2;3;4;5	2.1665e-06	135.23	By MS/MS	By MS/MS	By MS/MS	By matching	By MS/MS	By MS/MS	By MS/MS	By MS/MS	By MS/MS	By MS/MS	3	3	2	2	3	4	3	4	3	3	1157200000	27950000	57855000	30529000	17960000	38325000	211240000	124030000	390170000	69744000	189370000
AIDHLNEDQLREKAKE	16	1907.97	P45379	P45379	230	245	TNNT2	Troponin T, cardiac muscle	yes	yes	2;3;4;5	4.4043e-09	134.14	By matching	By matching	By MS/MS	By matching	By matching	By MS/MS	By MS/MS	By MS/MS	By matching	By MS/MS	1	1	2	1	1	4	4	3	1	4	1862600000	3605500	9648700	184880000	24997000	17410000	401610000	306610000	444100000	32349000	437370000
AIDHLNEDQLREKAKEL	17	2021.05	P45379	P45379	230	246	TNNT2	Troponin T, cardiac muscle	yes	yes	2;3;4;5	1.0727e-21	157.42	By MS/MS	By MS/MS	By MS/MS	By MS/MS	By MS/MS	By MS/MS	By MS/MS	By MS/MS	By MS/MS	By MS/MS	3	3	4	3	3	4	4	4	4	4	3886000000	51873000	78380000	445920000	85001000	84164000	658500000	354190000	1288500000	139740000	699760000
AIDHLNEDQLREKAKELW	18	2207.13	P45379	P45379	230	247	TNNT2	Troponin T, cardiac muscle	yes	yes	3;4	6.8268e-05	111.78		By MS/MS	By matching	By MS/MS	By MS/MS	By MS/MS	By MS/MS	By MS/MS	By MS/MS	By MS/MS		2	2	1	2	2	2	2	2	2	2274800000	0	144050000	111540000	76498000	97269000	502450000	422280000	206290000	287790000	426670000
AIDHLNEDQLREKAKELWQ	19	2335.19	P45379	P45379	230	248	TNNT2	Troponin T, cardiac muscle	yes	yes	3	0.0067491	76.155		By matching	By matching	By matching	By matching	By matching	By matching	By MS/MS	By matching	By matching		1	1	1	1	1	1	1	1	1	370920000	0	10018000	22251000	9036000	17544000	82738000	55870000	71498000	19791000	82172000
AIDHLNEDQLREKAKELWQS	20	2422.22	P45379	P45379	230	249	TNNT2	Troponin T, cardiac muscle	yes	yes	3;4	1.8963e-07	120.4	By matching	By matching	By MS/MS	By MS/MS	By matching	By MS/MS	By MS/MS	By MS/MS	By MS/MS	By MS/MS	1	1	2	1	1	2	2	2	2	2	1770400000	6088800	54855000	161350000	45789000	46491000	214210000	450520000	152360000	410060000	228710000
AIDHLNEDQLREKAKELWQSI	21	2535.31	P45379	P45379	230	250	TNNT2	Troponin T, cardiac muscle	yes	yes	3;4	1.1316e-18	149.93	By matching	By MS/MS	By matching	By matching	By MS/MS	By MS/MS	By MS/MS	By MS/MS	By MS/MS	By MS/MS	1	2	2	2	2	2	3	2	3	2	2431500000	3180300	218450000	153450000	89433000	86576000	211030000	470670000	247500000	370490000	580760000
AIDHLNEDQLREKAKELWQSIY	22	2698.37	P45379	P45379	230	251	TNNT2	Troponin T, cardiac muscle	yes	yes	3;4	7.36e-36	173.43	By matching	By MS/MS	By MS/MS	By matching	By MS/MS	By MS/MS	By MS/MS	By MS/MS	By MS/MS	By MS/MS	1	2	2	2	2	5	4	3	3	5	7688700000	8695500	133470000	313730000	89698000	139720000	2937800000	987510000	710660000	331250000	2036200000
AIDHLNEDQLREKAKELWQSIYN	23	2812.41	P45379	P45379	230	252	TNNT2	Troponin T, cardiac muscle	yes	yes	3;4	3.3799e-06	112.85		By matching	By MS/MS	By matching		By MS/MS	By MS/MS	By MS/MS	By MS/MS	By MS/MS		2	2	2		2	2	2	2	2	1926400000	0	86398000	110020000	23522000	0	258140000	330170000	249090000	113610000	755430000
AIDHLNEDQLREKAKELWQSIYNL	24	2925.5	P45379	P45379	230	253	TNNT2	Troponin T, cardiac muscle	yes	yes	3;4	2.9719e-249	334.55		By MS/MS	By MS/MS	By matching	By MS/MS	By MS/MS	By MS/MS	By MS/MS	By MS/MS	By MS/MS		1	2	2	2	2	2	2	2	2	3752500000	0	13621000	712890000	21964000	94278000	580020000	201540000	719060000	116100000	1293000000
AIDLIAEQPVSEVETR	16	1768.92	O75380	O75380	68	83	NDUFS6	NADH dehydrogenase [ubiquinone] iron-sulfur protein 6, mitochondrial	yes	yes	2	0.0011929	98.368	By MS/MS	By MS/MS	By matching	By matching	By matching	By matching	By matching	By matching	By MS/MS	By matching	1	1	1	1	1	1	1	1	1	1	373500000	59711000	129070000	13254000	57252000	12625000	11165000	22403000	10514000	39228000	18278000
AIDLIAEQPVSEVETRVIA	19	2052.11	O75380	O75380	68	86	NDUFS6	NADH dehydrogenase [ubiquinone] iron-sulfur protein 6, mitochondrial	yes	yes	2;3	8.135e-05	110.29	By MS/MS	By matching	By matching	By matching	By matching	By MS/MS	By MS/MS	By matching	By MS/MS	By MS/MS	1	2	2	2	2	2	2	2	2	2	134450000	8339000	13425000	9855100	11814000	7433500	13398000	13766000	5672200	24133000	26617000
AIEINPDSAQPY	12	1316.62	Q8NFI4;P50502;Q8IZP2	Q8NFI4	174	185	ST13P5;ST13;ST13P4	Putative protein FAM10A5;Hsc70-interacting protein;Putative protein FAM10A4	yes	no	2	0.0076103	98.055	By MS/MS	By MS/MS	By matching	By MS/MS	By matching				By matching	By matching	1	1	1	1	1				1	1	93657000	28362000	36033000	2610600	20290000	3518900	0	0	0	829690	2013900
AIFYETQPSLW	11	1353.66	P04217	P04217	22	32	A1BG	Alpha-1B-glycoprotein	yes	yes	2	0.0077096	105.14		By MS/MS			By matching				By matching			1			1				1		15783000	0	10838000	0	0	3390500	0	0	0	1555200	0
AIGNKGADQAELEEIA	16	1627.81	P12111	P12111	581	596	COL6A3	Collagen alpha-3(VI) chain	yes	yes	2	0.0035231	87.184	By matching	By MS/MS	By matching	By matching	By matching						1	1	1	1	1						56128000	13708000	28466000	1708400	9358600	2887600	0	0	0	0	0
AIKTEGKPAEVK	12	1269.73	P27816	P27816	836	847	MAP4	Microtubule-associated protein 4	yes	yes	4	0.040977	65.295	By matching	By matching	By matching			By matching	By matching	By MS/MS	By matching	By matching	1	1	1			1	1	1	1	1	40323000	6179700	11670000	123190	0	0	4685500	4915600	6184400	2077800	4486600
AIKTEGKPAEVKK	13	1397.82	P27816	P27816	836	848	MAP4	Microtubule-associated protein 4	yes	yes	3;4	0.0005347	125.61	By MS/MS	By MS/MS	By MS/MS	By MS/MS	By MS/MS	By MS/MS	By MS/MS	By MS/MS	By matching	By MS/MS	1	2	1	1	2	2	2	2	2	2	382480000	13730000	101960000	26929000	15937000	30401000	34352000	53685000	56427000	5859700	43203000
AINIENGKANSVR	13	1384.74	Q99798	Q99798	621	633	ACO2	Aconitate hydratase, mitochondrial	yes	yes	3	0.0033604	88.087	By matching	By matching	By MS/MS	By matching	By matching				By matching		1	1	1	1	1				1		101110000	7573500	17034000	52147000	7932400	898100	0	0	0	15523000	0
AIPNNQVLGKIER	13	1450.83	O60869	O60869	114	126	EDF1	Endothelial differentiation-related factor 1	yes	yes	3	0.0014176	96.734	By MS/MS	By MS/MS	By matching	By matching	By matching	By matching	By matching	By MS/MS	By MS/MS	By matching	1	1	1	1	1	1	1	1	1	1	141540000	19457000	14998000	6158000	11397000	12862000	11224000	16224000	29064000	14910000	5240500
AIQANINIPM	10	1083.57	Q9UHP9	Q9UHP9	13	22	SMPX	Small muscular protein	yes	yes	2	2.6994e-05	151.51	By MS/MS	By matching	By matching	By MS/MS	By matching	By matching	By matching	By matching	By matching	By matching	3	1	1	3	1	1	2	2	1	1	195380000	44190000	58663000	5258900	55826000	9517400	1393000	6727200	5064900	6573800	2160700
AIQANINIPMG	11	1140.6	Q9UHP9	Q9UHP9	13	23	SMPX	Small muscular protein	yes	yes	2	0.0043821	114.78	By MS/MS	By matching	By matching	By MS/MS	By matching	By matching		By matching	By matching	By matching	2	1	1	1	1	1		1	1	1	57025000	9460700	15484000	3726300	11369000	4403300	2789900	0	3433100	4216400	2141400
AIQANINIPMGAFRPGAGQPPR	22	2275.2	Q9UHP9	Q9UHP9	13	34	SMPX	Small muscular protein	yes	yes	3	0.037124	51.348	By MS/MS										1										8993900	8993900	0	0	0	0	0	0	0	0	0
AIQDISVEETSAKEGLLL	18	1915.02	P35609;Q08043;P12814;O43707	P35609	142	159	ACTN2;ACTN3;ACTN1;ACTN4	Alpha-actinin-2;Alpha-actinin-3;Alpha-actinin-1;Alpha-actinin-4	yes	no	2	0.019735	83.617			By matching							By MS/MS			1							1	14339000	0	0	7056100	0	0	0	0	0	0	7283200
AIRNDEELNK	10	1200.61	Q16777;Q99878;Q96QV6;P16104;Q9BTM1	Q16777	87	96	HIST2H2AC;HIST1H2AJ;HIST1H2AA;H2AFX;H2AFJ	Histone H2A type 2-C;Histone H2A type 1-J;Histone H2A type 1-A;Histone H2AX;Histone H2A.J	no	no	2;3	0.00028876	145.84	By MS/MS	By MS/MS	By matching	By MS/MS	By matching		By matching	By matching	By MS/MS		2	2	1	2	1		1	1	2		355100000	60134000	110650000	4559800	69630000	7453600	0	3462300	3872900	95340000	0
AIRVTNPNARLRSEENE	17	1968.01	P62910	P62910	119	135	RPL32	60S ribosomal protein L32	yes	yes	4	0.01645	68.576			By matching			By matching			By matching	By MS/MS			1			1			1	1	69761000	0	0	9711200	0	0	10482000	0	0	28428000	21140000
AISEELDHALNDMTSI	16	1757.81	P09493;P06753	P09493	269	284	TPM1;TPM3	Tropomyosin alpha-1 chain;Tropomyosin alpha-3 chain	yes	no	2	3.9231e-59	228.93		By MS/MS	By MS/MS	By MS/MS	By MS/MS	By matching	By matching	By MS/MS	By MS/MS	By MS/MS		1	1	1	1	1	1	1	1	1	266930000	0	16471000	28116000	10351000	16024000	8925600	6558200	21868000	131970000	26650000
AITGASLADIMAK	13	1260.67	P83731	P83731	81	93	RPL24	60S ribosomal protein L24	yes	yes	2	0.024427	76.143	By MS/MS										1										3883500	3883500	0	0	0	0	0	0	0	0	0
AITSGGITYQDQPWH	15	1672.78	Q13642	Q13642	168	182	FHL1	Four and a half LIM domains protein 1	yes	yes	2	3.4229e-05	120.06						By matching		By MS/MS		By matching						1		1		1	9872000	0	0	0	0	0	2617300	0	4943500	0	2311100
AIVAGDQNVE	10	1014.5	Q13642	Q13642	107	116	FHL1	Four and a half LIM domains protein 1	yes	yes	2	0.0091365	107.9	By MS/MS	By matching	By matching	By MS/MS	By matching	By matching	By matching	By matching	By matching	By MS/MS	1	1	1	1	1	1	1	1	1	1	217250000	25282000	66187000	10231000	29504000	12402000	15874000	26334000	8675300	9727500	13033000
AIVAGDQNVEY	11	1177.56	Q13642	Q13642	107	117	FHL1	Four and a half LIM domains protein 1	yes	yes	2	0.00055959	131.06	By MS/MS	By MS/MS		By MS/MS			By matching	By MS/MS			1	1		1			1	1			508890000	134900000	232560000	0	90579000	0	0	50852000	0	0	0
AIVAGDQNVEYK	12	1305.66	Q13642	Q13642	107	118	FHL1	Four and a half LIM domains protein 1	yes	yes	2	0.00049637	142.98	By matching	By matching	By matching	By matching	By MS/MS	By MS/MS	By MS/MS	By MS/MS	By matching	By MS/MS	1	1	1	1	1	1	1	1	1	1	219820000	20737000	47406000	16708000	15398000	11529000	30314000	20936000	31855000	11723000	13215000
AIVAGDQNVEYKG	13	1362.68	Q13642	Q13642	107	119	FHL1	Four and a half LIM domains protein 1	yes	yes	2	0.0023368	109.42		By MS/MS			By matching	By matching	By MS/MS	By MS/MS	By matching			1			1	1	1	2	1		53084000	0	6788100	0	0	2477400	8068100	9045800	12109000	14596000	0
AIVAGDQNVEYKGTVWHK	18	2014.03	Q13642	Q13642	107	124	FHL1	Four and a half LIM domains protein 1	yes	yes	4	0.019133	64.454		By MS/MS	By matching			By matching	By matching	By MS/MS				1	1			1	1	1			63495000	0	20656000	4769200	0	0	11803000	6131700	20134000	0	0
AIVAGDQNVEYKGTVWHKD	19	2129.05	Q13642	Q13642	107	125	FHL1	Four and a half LIM domains protein 1	yes	yes	4	0.0056352	79.489		By matching				By MS/MS	By matching	By matching		By matching		1				1	1	1		1	39456000	0	13612000	0	0	0	9601400	4511900	7529100	0	4200900
AIYDIERPDLITYEPF	16	1953.97	O14639	O14639	394	409	ABLIM1	Actin-binding LIM protein 1	yes	yes	2	8.6064e-06	114.86	By MS/MS	By matching		By matching							1	1		1							29101000	9896800	10836000	0	8368200	0	0	0	0	0	0
AKAAAIGIDLGTTY	14	1363.73	P0DMV9;P0DMV8	P0DMV9	2	15	HSPA1B;HSPA1A	Heat shock 70 kDa protein 1B;Heat shock 70 kDa protein 1A	yes	no	2	0.0011681	106.29	By MS/MS	By matching	By matching	By MS/MS	By matching		By matching		By matching	By matching	1	1	1	1	1		1		1	1	56553000	10081000	11161000	4686700	9763400	4957600	0	3934200	0	7111900	4857600
AKAAPKAAPAPAPPPEPERPKEVEF	25	2594.39	P08590	P08590	13	37	MYL3	Myosin light chain 3	yes	yes	4	0.025488	57.147	By matching				By matching	By matching	By MS/MS	By matching	By matching	By matching	1				1	1	1	1	1	1	81849000	12461000	0	0	0	7769100	9169500	20136000	11923000	8938400	11451000
AKADKLAEEHSS	12	1284.63	P06576	P06576	518	529	ATP5B	ATP synthase subunit beta, mitochondrial	yes	yes	2;3	0.0044863	94.402		By matching	By matching		By MS/MS	By matching			By MS/MS	By MS/MS		1	1		1	1			1	2	104710000	0	7843100	15103000	0	8617200	7727100	0	0	23462000	41962000
AKDVKFGADAR	11	1176.63	P10809	P10809	27	37	HSPD1	60 kDa heat shock protein, mitochondrial	yes	yes	3	0.018781	88.021	By matching	By matching		By matching	By matching	By matching	By matching	By matching	By MS/MS	By matching	1	1		1	1	1	1	1	1	1	121100000	5662300	4571200	0	2214100	2235000	20281000	28413000	17547000	34492000	5685000
AKDVKFGADARALMLQGVDLL	21	2230.21	P10809	P10809	27	47	HSPD1	60 kDa heat shock protein, mitochondrial	yes	yes	3	0.010935	63.184				By matching	By matching		By matching	By matching	By MS/MS	By matching				1	1		1	1	1	1	18166000	0	0	0	1599300	2194100	0	2037800	1465700	5610700	5258600
AKELWQSI	8	973.523	P45379	P45379	243	250	TNNT2	Troponin T, cardiac muscle	yes	yes	2	0.0027147	145.34	By matching	By MS/MS		By matching	By MS/MS	By MS/MS	By matching	By MS/MS	By matching	By matching	1	1		1	1	1	1	1	1	1	4313500000	74787000	1033100000	0	999620000	415800000	295600000	709410000	148050000	419980000	217140000
AKELWQSIY	9	1136.59	P45379	P45379	243	251	TNNT2	Troponin T, cardiac muscle	yes	yes	2	0.0027975	147.52	By MS/MS	By matching	By MS/MS	By MS/MS	By MS/MS	By MS/MS	By MS/MS	By matching	By MS/MS	By matching	2	1	1	1	1	2	1	1	1	1	4521900000	86692000	670950000	499660000	849150000	636320000	433000000	452450000	263850000	372440000	257450000
AKELWQSIYN	10	1250.63	P45379	P45379	243	252	TNNT2	Troponin T, cardiac muscle	yes	yes	2	3.4652e-14	166.09			By MS/MS	By MS/MS	By MS/MS	By MS/MS	By matching	By MS/MS	By MS/MS	By MS/MS			1	1	1	1	1	1	1	1	598900000	0	0	86345000	167300000	72404000	85397000	33307000	92710000	0	61439000
AKELWQSIYNL	11	1363.71	P45379	P45379	243	253	TNNT2	Troponin T, cardiac muscle	yes	yes	2	1.0133e-16	199.46	By matching	By matching	By MS/MS	By MS/MS	By matching	By MS/MS	By MS/MS	By MS/MS	By MS/MS	By MS/MS	1	1	1	1	1	1	1	1	1	1	506050000	2077300	51802000	98233000	40202000	31566000	112940000	14641000	74406000	48184000	31998000
AKELWQSIYNLEAEK	15	1820.93	P45379	P45379	243	257	TNNT2	Troponin T, cardiac muscle	yes	yes	2;3	0	437.32	By MS/MS	By MS/MS	By MS/MS	By MS/MS	By MS/MS	By MS/MS	By MS/MS	By MS/MS	By MS/MS	By MS/MS	2	2	2	2	2	2	2	2	2	2	6805000000	199050000	1000100000	397650000	986250000	734600000	699610000	1418400000	576160000	355880000	437330000
AKELWQSIYNLEAEKF	16	1968	P45379	P45379	243	258	TNNT2	Troponin T, cardiac muscle	yes	yes	2;3	1.3046e-258	358.91		By MS/MS	By MS/MS	By MS/MS	By MS/MS	By MS/MS	By MS/MS	By MS/MS	By MS/MS	By MS/MS		2	2	2	2	2	2	2	2	2	1718200000	0	150370000	151730000	110490000	196430000	424770000	301860000	130040000	137080000	115370000
AKELWQSIYNLEAEKFD	17	2083.03	P45379	P45379	243	259	TNNT2	Troponin T, cardiac muscle	yes	yes	3	0.038446	62.203			By MS/MS										1								0	0	0	0	0	0	0	0	0	0	0
AKELWQSIYNLEAEKFDLQEK	21	2581.31	P45379	P45379	243	263	TNNT2	Troponin T, cardiac muscle	yes	yes	3;4	6.5552e-93	245.44	By MS/MS	By MS/MS	By MS/MS	By matching	By matching	By MS/MS	By MS/MS	By MS/MS	By MS/MS	By MS/MS	2	2	2	2	1	2	3	2	2	2	1043700000	9651500	93687000	39117000	44551000	39626000	304630000	193420000	116160000	139720000	63175000
AKELWQSIYNLEAEKFDLQEKFK	23	2856.47	P45379	P45379	243	265	TNNT2	Troponin T, cardiac muscle	yes	yes	3;4	8.4115e-21	149.18		By matching	By matching	By matching	By matching	By MS/MS	By MS/MS	By MS/MS	By MS/MS	By MS/MS		1	2	1	2	2	2	2	2	2	641820000	0	16681000	23280000	14605000	28343000	293530000	98763000	89105000	47176000	30328000
AKESLDLR	8	930.513	P19429	P19429	163	170	TNNI3	Troponin I, cardiac muscle	yes	yes	3	0.041635	106.88					By MS/MS	By matching	By matching	By matching	By matching	By matching					1	1	1	1	1	1	106370000	0	0	0	0	22266000	25347000	12455000	14622000	15352000	16331000
AKESLDLRA	9	1001.55	P19429	P19429	163	171	TNNI3	Troponin I, cardiac muscle	yes	yes	3	0.016992	88.134			By MS/MS		By matching	By matching		By matching	By matching	By matching			1		1	1		1	1	1	40582000	0	0	18352000	0	2203000	6352500	0	3055500	3886500	6732800
AKESLDLRAHLK	12	1379.79	P19429	P19429	163	174	TNNI3	Troponin I, cardiac muscle	yes	yes	3	0.010033	92.856	By matching	By MS/MS	By matching	By MS/MS	By matching	By matching		By matching	By matching		1	1	1	1	1	1		1	1		75054000	16579000	25294000	3569600	6363000	10325000	6895200	0	2760100	3268500	0
AKEVSELQEEGMN	13	1462.66	Q9NVD7	Q9NVD7	43	55	PARVA	Alpha-parvin	yes	yes	2	0.029155	73.848		By matching	By matching		By MS/MS	By matching			By matching			1	1		1	1			1		21380000	0	5257100	4919800	0	6355400	1968500	0	0	2879800	0
AKFDGILGMA	10	1021.53	P07339;A0A1B0GU03	P07339	193	202	CTSD	Cathepsin D;Cathepsin D light chain;Cathepsin D heavy chain	yes	no	2	0.02434	94.302		By matching	By matching	By matching		By MS/MS	By matching	By matching	By matching	By matching		1	1	1		1	1	1	1	1	31224000	0	1497800	3333000	1924900	0	4929500	3601700	4394800	4953700	6588900
AKGDAKGDKAKVKDEPQRR	19	2096.14	O00479	O00479	6	24	HMGN4	High mobility group nucleosome-binding domain-containing protein 4	yes	yes	5	0.015976	64.83		By MS/MS	By matching		By matching				By matching	By matching		1	1		1				1	1	164520000	0	61089000	27851000	0	27043000	0	0	0	15419000	33120000
AKGGHGGAGARTWR	14	1380.71	Q02221	Q02221	16	29	COX6A2	Cytochrome c oxidase subunit 6A2, mitochondrial	yes	yes	4	0.024986	64.313		By MS/MS	By matching				By matching	By matching	By matching	By matching		1	1				1	1	1	1	216930000	0	25721000	15185000	0	0	0	11828000	36674000	32811000	94710000
AKLQAQVR	8	912.551	P20290;Q96K17	P20290	56	63	BTF3;BTF3L4	Transcription factor BTF3;Transcription factor BTF3 homolog 4	no	no	3	0.0055924	135.77	By matching	By matching	By MS/MS	By matching	By MS/MS		By matching	By matching	By MS/MS	By matching	1	1	1	1	1		1	1	1	1	45491000	1990400	7454600	9347200	2815300	7884600	0	1364500	2652200	9239600	2742300
AKLVQDVANNTN	12	1285.66	P10809	P10809	95	106	HSPD1	60 kDa heat shock protein, mitochondrial	yes	yes	2	0.0097438	93.477						By MS/MS	By matching	By matching	By MS/MS	By matching						1	1	1	1	1	29030000	0	0	0	0	0	6318600	10209000	2131200	7870300	2501200
AKLVRPPVQV	10	1105.7	P48047;H7C0C1	P48047	25	34	ATP5O	ATP synthase subunit O, mitochondrial	yes	no	2	0.00082996	155.75	By matching	By MS/MS	By MS/MS	By MS/MS	By MS/MS	By matching	By MS/MS	By MS/MS	By MS/MS	By MS/MS	1	1	1	1	1	1	1	1	1	1	245500000	13259000	22593000	27817000	9573900	35659000	8364600	56021000	18786000	34098000	19332000
AKLVRPPVQVYGIEGR	16	1781.03	P48047;H7C0C1	P48047	25	40	ATP5O	ATP synthase subunit O, mitochondrial	yes	no	3	0.00031369	108.34			By matching			By matching		By MS/MS		By matching			1			1		1		1	23865000	0	0	3156600	0	0	3459400	0	14701000	0	2548400
AKLVRPPVQVYGIEGRYAT	19	2116.18	P48047;H7C0C1	P48047	25	43	ATP5O	ATP synthase subunit O, mitochondrial	yes	no	3	0.00016251	105.77					By matching	By MS/MS		By MS/MS							1	1		1			32892000	0	0	0	0	2545400	9041700	0	21305000	0	0
AKMQASIEK	9	1004.53	P06748	P06748	249	257	NPM1	Nucleophosmin	yes	yes	3	0.013619	91.095	By matching	By MS/MS		By matching	By MS/MS		By matching	By matching	By matching	By matching	1	1		1	1		1	1	1	1	53971000	2357200	22229000	0	5516400	4521800	0	3151700	2284900	9748900	4160900
AKNFGPTGIG	10	960.503	P50461	P50461	173	182	CSRP3	Cysteine and glycine-rich protein 3	yes	yes	2	0.0044417	116.73	By MS/MS	By MS/MS		By MS/MS			By matching				1	1		1			1				557740000	156160000	262950000	0	107500000	0	0	31129000	0	0	0
AKNFGPTGIGFGG	13	1221.61	P50461	P50461	173	185	CSRP3	Cysteine and glycine-rich protein 3	yes	yes	2	4.8006e-06	145.84	By MS/MS	By MS/MS	By matching	By MS/MS		By matching	By matching		By matching	By matching	1	1	1	1		1	1		1	1	72188000	22178000	27320000	2743600	11336000	0	1163300	2795400	0	2343300	2308700
AKNFGPTGIGFGGL	14	1334.7	P50461	P50461	173	186	CSRP3	Cysteine and glycine-rich protein 3	yes	yes	2	5.1604e-08	152.97	By MS/MS	By matching		By matching	By matching			By matching			1	1		1	1			1			23931000	7426800	6705600	0	6157000	2048500	0	0	1593100	0	0
AKNFGPTGIGFGGLTQQVEK	20	2048.07	P50461	P50461	173	192	CSRP3	Cysteine and glycine-rich protein 3	yes	yes	3	0.0015038	94.313	By MS/MS	By matching					By matching				1	1					1				20341000	8980300	9655400	0	0	0	0	1705000	0	0	0
AKNFGPTGIGFGGLTQQVEKKE	22	2305.21	P50461	P50461	173	194	CSRP3	Cysteine and glycine-rich protein 3	yes	yes	3;4	0.0014798	85.518	By matching	By MS/MS	By matching	By MS/MS	By matching	By matching	By MS/MS	By MS/MS	By matching	By matching	2	2	1	2	2	1	2	1	2	1	752800000	171030000	178100000	10219000	106080000	32564000	21093000	128650000	27527000	53587000	23948000
AKNLNEKDYE	10	1222.58	P02787	P02787	570	579	TF	Serotransferrin	yes	yes	2	0.031694	89.609		By MS/MS		By matching								1		1							18441000	0	15074000	0	3367700	0	0	0	0	0	0
AKNLNEKDYELL	12	1448.75	P02787	P02787	570	581	TF	Serotransferrin	yes	yes	2	0.0097046	93.561		By MS/MS		By MS/MS								1		1							12623000	0	5218100	0	7405100	0	0	0	0	0	0
AKPAPPKPEPKP	12	1255.73	P05204;Q15651	Q15651	32	43	HMGN2;HMGN3	Non-histone chromosomal protein HMG-17;High mobility group nucleosome-binding domain-containing protein 3	no	no	3;4	0.0075197	84.289	By matching	By matching	By matching	By matching	By matching	By matching	By matching	By MS/MS		By matching	1	2	2	1	2	2	2	2		2	64740000	1469500	10079000	5457300	1349600	3427300	6493900	6501100	25273000	0	4689200
AKPAPPKPEPKPK	13	1383.82	P05204	P05204	30	42	HMGN2	Non-histone chromosomal protein HMG-17	yes	yes	4	0.0018383	112.44	By MS/MS	By MS/MS	By MS/MS	By matching	By matching	By MS/MS	By MS/MS	By MS/MS	By MS/MS	By MS/MS	2	1	2	1	1	1	1	1	2	1	2199600000	76418000	172540000	174210000	40546000	145440000	245600000	349270000	354040000	74273000	567250000
AKPAPPKPEPKPR	13	1411.83	Q15651	Q15651	32	44	HMGN3	High mobility group nucleosome-binding domain-containing protein 3	yes	yes	4	0.018283	80.96				By matching	By matching		By MS/MS	By MS/MS		By MS/MS				1	1		1	1		1	353510000	0	0	0	15983000	56084000	0	95282000	96583000	0	89582000
AKPAPPKPEPKPRK	14	1539.92	Q15651	Q15651	32	45	HMGN3	High mobility group nucleosome-binding domain-containing protein 3	yes	yes	4	0.041168	63.257			By matching			By matching	By matching	By MS/MS	By matching	By MS/MS			1			1	1	1	1	1	144850000	0	0	38246000	0	0	13648000	45710000	17986000	6947300	22315000
AKPAPPKPEPRPK	13	1411.83	O00479	O00479	30	42	HMGN4	High mobility group nucleosome-binding domain-containing protein 4	yes	yes	4	0.030824	73.219	By matching	By matching	By MS/MS			By MS/MS			By matching		1	1	1			1			1		287390000	10913000	32272000	96460000	0	0	97134000	0	0	50611000	0
AKPGPALWPLPL	12	1258.74	P07686	P07686	50	61	HEXB	Beta-hexosaminidase subunit beta;Beta-hexosaminidase subunit beta chain B;Beta-hexosaminidase subunit beta chain A	yes	yes	2	0.006085	101.33		By MS/MS		By matching								1		1							5731900	0	3876300	0	1855500	0	0	0	0	0	0
AKPPAKVEAKPK	12	1262.77	P05114	P05114	26	37	HMGN1	Non-histone chromosomal protein HMG-14	yes	yes	4	0.004227	109.16	By matching	By MS/MS	By MS/MS		By MS/MS	By matching	By MS/MS	By MS/MS	By MS/MS	By MS/MS	1	1	1		1	1	1	2	1	1	94076000	2814700	13778000	13866000	0	12767000	2573000	10616000	9706700	14240000	13716000
AKSRDIGTKGLNE	13	1387.74	P12883	P12883	1922	1934	MYH7	Myosin-7	yes	yes	3	0.01775	73.299			By MS/MS		By matching	By matching	By matching	By MS/MS	By MS/MS	By MS/MS			1		1	1	1	1	1	1	99183000	0	0	15982000	0	6258200	13400000	5121500	19492000	15922000	23008000
AKSRDIGTKGLNEE	14	1516.78	P12883	P12883	1922	1935	MYH7	Myosin-7	yes	yes	2;3;4	9.9615e-05	134.08	By MS/MS	By MS/MS	By MS/MS	By MS/MS	By MS/MS	By MS/MS	By MS/MS	By MS/MS	By MS/MS	By MS/MS	3	3	3	3	3	3	3	3	3	3	2502600000	131970000	202380000	365560000	64097000	179260000	231250000	257320000	442690000	356010000	272050000
AKSVPADLSRPK	12	1267.72	P27816	P27816	851	862	MAP4	Microtubule-associated protein 4	yes	yes	4	0.027628	77.813			By matching		By matching	By matching	By matching	By MS/MS		By matching			1		1	1	1	1		1	85976000	0	0	6156200	0	2848400	17083000	24963000	22051000	0	12874000
AKTKGNKVNVGVK	13	1341.81	P51911	P51911	131	143	CNN1	Calponin-1	yes	yes	4	0.00026049	121.04						By MS/MS		By matching	By matching	By MS/MS						1		1	1	2	49140000	0	0	0	0	0	20070000	0	5296600	9608000	14165000
AKTQPTSLPK	10	1069.61	P27816	P27816	717	726	MAP4	Microtubule-associated protein 4	yes	yes	2	0.0045606	116.3	By matching	By matching	By MS/MS	By matching	By MS/MS	By matching	By MS/MS	By matching	By matching	By matching	1	1	1	1	1	1	1	1	1	1	66882000	3666600	7083500	6544200	4594500	9534800	7882500	10955000	6869300	6944900	2806300
AKTQPTSLPKQPAPTTIGGLN	21	2119.16	P27816	P27816	717	737	MAP4	Microtubule-associated protein 4	yes	yes	3	0.0082203	68.088	By matching	By matching	By matching	By matching	By matching	By matching	By MS/MS	By matching	By matching	By matching	1	1	1	1	1	1	1	1	1	1	106860000	5757800	6370700	13213000	8196500	16578000	16396000	11637000	13338000	6793200	8581100
AKTQPTSLPKQPAPTTIGGLNK	22	2247.26	P27816	P27816	717	738	MAP4	Microtubule-associated protein 4	yes	yes	3	0.0023395	75.064			By matching	By matching	By matching		By matching	By MS/MS					1	1	1		1	1			33167000	0	0	5019200	4467500	4700400	0	5653800	13326000	0	0
AKTSPEGARDLLGPK	15	1538.84	O75112	O75112	170	184	LDB3	LIM domain-binding protein 3	yes	yes	3;4	0.021151	70.197	By MS/MS	By MS/MS	By matching	By matching	By matching	By matching	By matching	By matching	By matching	By matching	2	2	2	2	2	2	2	2	2	1	460650000	122970000	148800000	17954000	55979000	23522000	18392000	19640000	35565000	17180000	639940
AKTSPEGARDLLGPKALPGSSQPR	24	2432.31	O75112	O75112	170	193	LDB3	LIM domain-binding protein 3	yes	yes	4	0.0013073	74.584	By MS/MS	By MS/MS	By matching	By matching	By matching	By matching	By MS/MS	By matching	By matching	By matching	1	1	1	1	1	1	1	1	1	1	298440000	63156000	59841000	16629000	25520000	22573000	26751000	26944000	36418000	15311000	5299100
AKVAKDLNPGVKK	13	1366.83	Q9NZU5	Q9NZU5	2	14	LMCD1	LIM and cysteine-rich domains protein 1	yes	yes	4	0.0016307	113.69			By MS/MS	By MS/MS	By MS/MS	By MS/MS	By matching	By matching	By matching	By matching			1	1	1	1	1	1	1	1	84450000	0	0	20600000	8213200	17722000	14703000	5336800	7148000	5520600	5206500
AKVAVLGASGGIGQPL	16	1436.84	P40926	P40926	25	40	MDH2	Malate dehydrogenase, mitochondrial	yes	yes	2	0.00078237	100.72	By MS/MS	By MS/MS	By MS/MS	By MS/MS	By MS/MS	By MS/MS	By MS/MS	By matching	By MS/MS	By MS/MS	1	1	1	1	1	1	1	1	1	1	658010000	105450000	71734000	48160000	63105000	67006000	32583000	78859000	21775000	91151000	78187000
AKVAVLGASGGIGQPLS	17	1523.87	P40926	P40926	25	41	MDH2	Malate dehydrogenase, mitochondrial	yes	yes	2	2.3656e-09	131.06	By matching	By matching	By matching	By MS/MS	By matching	By MS/MS	By MS/MS	By MS/MS	By MS/MS	By MS/MS	1	1	1	1	1	1	1	1	1	1	879890000	24608000	27439000	112370000	14451000	26476000	147020000	114140000	188880000	29618000	194880000
AKVAVLGASGGIGQPLSL	18	1636.95	P40926	P40926	25	42	MDH2	Malate dehydrogenase, mitochondrial	yes	yes	2	0.00015458	143.64			By MS/MS			By MS/MS		By MS/MS	By matching	By MS/MS			1			1		1	1	1	177600000	0	0	47883000	0	0	19776000	0	57056000	7736800	45148000
AKVDNEILDY	10	1178.58	O14639	O14639	374	383	ABLIM1	Actin-binding LIM protein 1	yes	yes	2	0.019118	97.635		By MS/MS	By MS/MS	By matching	By matching							1	1	1	1						164750000	0	57407000	27019000	53742000	26585000	0	0	0	0	0
AKVKDEPQR	9	1069.59	P05204;O00479	P05204	15	23	HMGN2;HMGN4	Non-histone chromosomal protein HMG-17;High mobility group nucleosome-binding domain-containing protein 4	no	no	3	1.4184e-13	137.95		By matching	By matching	By matching	By MS/MS				By MS/MS	By matching		1	1	1	1				1	1	50381000	0	10110000	2898400	3822500	0	0	0	0	27644000	5906700
AKVKDEPQRRSAR	13	1539.86	P05204;O00479	P05204	15	27	HMGN2;HMGN4	Non-histone chromosomal protein HMG-17;High mobility group nucleosome-binding domain-containing protein 4	no	no	4	0.0048316	98.531									By MS/MS										1		264760000	0	0	0	0	0	0	0	0	264760000	0
AKVPADTEV	9	928.487	P60174	P60174	69	77	TPI1	Triosephosphate isomerase	yes	yes	2	0.062191	87.181		By matching	By matching		By matching				By matching	By MS/MS		1	1		1				1	1	22260000	0	3110600	4574000	0	3809400	0	0	0	3202300	7563500
AKVPADTEVV	10	1027.56	P60174	P60174	69	78	TPI1	Triosephosphate isomerase	yes	yes	2	0.012379	102.51			By MS/MS			By matching	By matching			By MS/MS			1			1	1			1	53756000	0	0	10320000	0	0	6326100	2071800	0	0	35038000
ALAAAGYDVEK	11	1106.56	P10412;Q02539;P22492;P16402;P16403	P10412	65	75	HIST1H1E;HIST1H1A;HIST1H1T;HIST1H1D;HIST1H1C	Histone H1.4;Histone H1.1;Histone H1t;Histone H1.3;Histone H1.2	no	no	2	0.014912	93.111	By MS/MS	By matching	By matching	By matching	By matching	By matching	By matching	By matching	By MS/MS		1	1	1	1	1	1	1	1	1		198800000	54833000	81929000	3821600	18538000	10942000	1937400	3635200	5865500	17301000	0
ALAAAGYDVEKNNSRIK	17	1818.96	P10412;Q02539;P22492;P16402;P16403	P10412	65	81	HIST1H1E;HIST1H1A;HIST1H1T;HIST1H1D;HIST1H1C	Histone H1.4;Histone H1.1;Histone H1t;Histone H1.3;Histone H1.2	no	no	3	0.0065252	63.337	By MS/MS		By matching		By matching						1		1		1						34577000	17997000	0	11495000	0	5085700	0	0	0	0	0
ALADMLETPEP	11	1185.56	P23327	P23327	689	699	HRC	Sarcoplasmic reticulum histidine-rich calcium-binding protein	yes	yes	2	0.064748	73.931	By MS/MS										1										0	0	0	0	0	0	0	0	0	0	0
ALASHLIEAK	10	1051.6	Q9NZN4	Q9NZN4	507	516	EHD2	EH domain-containing protein 2	yes	yes	2;3	0.00013091	155.42	By MS/MS	By MS/MS	By matching	By MS/MS	By MS/MS	By matching	By matching		By MS/MS	By MS/MS	2	2	2	2	2	1	2		2	2	194320000	40673000	36260000	8151200	33640000	24077000	3351700	14581000	0	23311000	10276000
ALDFMRHQPY	10	1276.6	Q9H987	Q9H987	846	855	SYNPO2L	Synaptopodin 2-like protein	yes	yes	2	0.02224	96.027		By MS/MS		By matching								1		1							39199000	0	31475000	0	7724700	0	0	0	0	0	0
ALDFSEAPSFTQPLVNR	17	1890.95	Q14896	Q14896	1174	1190	MYBPC3	Myosin-binding protein C, cardiac-type	yes	yes	2	0.0034126	107.18	By matching	By MS/MS		By matching	By MS/MS	By matching	By matching	By matching	By matching		1	1		1	1	1	1	1	1		74181000	18455000	18524000	0	5584100	9142900	3404100	4428700	6300100	8342500	0
ALDKSDSHPSD	11	1170.52	P49748	P49748	48	58	ACADVL	Very long-chain specific acyl-CoA dehydrogenase, mitochondrial	yes	yes	3	0.040918	59.418			By matching						By MS/MS	By matching			1						1	1	14855000	0	0	2967100	0	0	0	0	0	7023100	4864300
ALDKSDSHPSDALT	14	1455.68	P49748	P49748	48	61	ACADVL	Very long-chain specific acyl-CoA dehydrogenase, mitochondrial	yes	yes	3	0.013693	79.875			By matching	By matching	By matching	By matching	By MS/MS	By matching	By MS/MS	By matching			1	1	1	1	1	1	1	1	62412000	0	0	3606300	2432200	2792400	13760000	12104000	9378800	11550000	6789700
ALDLNLKHQILPK	13	1501.9	P14927	P14927	66	78	UQCRB	Cytochrome b-c1 complex subunit 7	yes	yes	3	0.019975	79.633	By matching	By matching	By matching	By matching	By matching	By matching	By matching	By MS/MS	By matching	By matching	1	1	1	1	1	1	1	1	1	1	179260000	40804000	16351000	9757500	8323900	7059500	26713000	11312000	41608000	13081000	4251100
ALDLNLKHQILPKEQWT	17	2046.13	P14927	P14927	66	82	UQCRB	Cytochrome b-c1 complex subunit 7	yes	yes	3	0.018519	66.965		By MS/MS		By MS/MS		By matching						1		1		1					18649000	0	6828400	0	8754700	0	3065400	0	0	0	0
ALDLNLKHQILPKEQWTK	18	2174.22	P14927	P14927	66	83	UQCRB	Cytochrome b-c1 complex subunit 7	yes	yes	3;4	0.00011569	109.65	By matching	By matching	By matching	By MS/MS	By MS/MS	By MS/MS	By MS/MS	By MS/MS	By MS/MS	By MS/MS	2	2	2	2	2	2	2	2	2	2	571360000	24388000	86136000	55048000	71996000	33849000	86505000	46075000	32983000	38417000	95960000
ALDSTTVAAH	10	984.488	P50461	P50461	43	52	CSRP3	Cysteine and glycine-rich protein 3	yes	yes	2	0.0036486	119.57	By MS/MS	By MS/MS		By MS/MS	By matching	By matching	By matching	By matching	By matching	By matching	1	1		1	1	1	1	1	1	1	203600000	42994000	72786000	0	31446000	13274000	8170200	9027000	5978500	12901000	7024900
ALDSTTVAAHESE	13	1329.6	P50461	P50461	43	55	CSRP3	Cysteine and glycine-rich protein 3	yes	yes	2	0.0030849	104.89	By matching	By MS/MS		By matching		By matching	By matching	By matching		By matching	1	1		1		1	1	1		1	75809000	7631200	37944000	0	3046700	0	4450500	4442300	6503100	0	11791000
ALDSTTVAAHESEI	14	1442.69	P50461	P50461	43	56	CSRP3	Cysteine and glycine-rich protein 3	yes	yes	2	4.1027e-07	142.92	By MS/MS	By MS/MS		By MS/MS	By MS/MS		By matching		By matching	By matching	1	1		1	1		1		1	1	286930000	66283000	158180000	0	37812000	7938000	0	5525700	0	7241500	3950100
ALDSTTVAAHESEIY	15	1605.75	P50461	P50461	43	57	CSRP3	Cysteine and glycine-rich protein 3	yes	yes	2	8.4372e-05	97.456	By MS/MS	By MS/MS	By matching	By matching	By matching	By matching	By matching	By matching	By MS/MS	By matching	1	1	1	1	1	1	1	1	1	1	165490000	63915000	0	5527300	24749000	13589000	8561600	14572000	13846000	14086000	6648800
ALEEYTKKLNTQ	12	1436.75	P02647	P02647	256	267	APOA1	Apolipoprotein A-I;Proapolipoprotein A-I;Truncated apolipoprotein A-I	yes	yes	3	0.035711	73.848	By matching	By matching	By MS/MS		By matching	By matching		By matching	By matching	By matching	1	1	1		1	1		1	1	1	39566000	2892600	6979100	12407000	0	6362700	919950	0	4054800	2207300	3742000
ALENVLSGKA	10	1000.56	O43678	O43678	90	99	NDUFA2	NADH dehydrogenase [ubiquinone] 1 alpha subcomplex subunit 2	yes	yes	2	0.0069915	111.46	By MS/MS	By MS/MS	By MS/MS	By MS/MS	By MS/MS	By MS/MS	By matching	By MS/MS	By matching	By matching	1	1	1	1	1	1	1	1	1	1	440090000	81005000	105930000	36547000	58279000	30151000	20546000	25207000	30903000	35008000	16518000
ALEQQEEGINR	11	1285.63	O75915	O75915	168	178	ARL6IP5	PRA1 family protein 3	yes	yes	2	8.8758e-06	182.71	By matching	By MS/MS	By MS/MS	By MS/MS	By MS/MS		By MS/MS	By MS/MS	By MS/MS	By matching	1	1	1	1	1		1	1	1	1	103910000	19601000	31857000	7016700	13884000	9679000	0	0	6583900	8804100	6480700
ALEVDETYVPKE	12	1391.68	CON__P02768-1;P02768	CON__P02768-1	514	525	ALB	Serum albumin	yes	no	2	0.0105	91.855	By MS/MS	By MS/MS		By MS/MS	By matching		By matching				1	1		1	1		1				106670000	28303000	49014000	0	22414000	3990600	0	2943600	0	0	0		+
ALEVDETYVPKEF	13	1538.75	CON__P02768-1;P02768	CON__P02768-1	514	526	ALB	Serum albumin	yes	no	2	1.8306e-06	151.15	By MS/MS	By MS/MS	By matching	By MS/MS	By matching		By matching		By matching	By matching	1	1	1	1	1		1		1	1	229280000	66588000	82122000	5847300	48475000	13738000	0	6684200	0	3240300	2586200		+
ALFLGVAYGATR	12	1237.68	P56385	P56385	18	29	ATP5I	ATP synthase subunit e, mitochondrial	yes	yes	2	0.031328	75.294							By matching			By MS/MS							1			1	5827100	0	0	0	0	0	0	1436800	0	0	4390300
ALGAEASNF	9	878.413	Q8N3V7	Q8N3V7	666	674	SYNPO	Synaptopodin	yes	yes	2	0.044355	89.427	By matching	By matching		By matching	By MS/MS		By matching		By matching		1	1		1	1		1		1		79975000	16458000	21240000	0	18006000	17312000	0	1800400	0	5157400	0
ALGAEASNFQQEPAPR	16	1684.82	Q8N3V7	Q8N3V7	666	681	SYNPO	Synaptopodin	yes	yes	2	0.00031203	108.37	By MS/MS	By MS/MS		By matching	By matching						1	1		1	1						27466000	9234800	9925800	0	5117500	3188200	0	0	0	0	0
ALGAEASNFQQEPAPRDR	18	1955.94	Q8N3V7	Q8N3V7	666	683	SYNPO	Synaptopodin	yes	yes	3	0.00012137	88.992		By MS/MS						By MS/MS				1						1			0	0	0	0	0	0	0	0	0	0	0
ALGENSEVLK	10	1058.56	P00505	P00505	113	122	GOT2	Aspartate aminotransferase, mitochondrial	yes	yes	2	0.016762	99.139	By MS/MS	By matching	By matching				By MS/MS		By matching	By matching	1	1	1				1		1	1	92619000	12668000	15093000	7854900	0	0	0	20278000	0	28492000	8233900
ALGQNPTQAEV	11	1126.56	P08590	P08590	82	92	MYL3	Myosin light chain 3	yes	yes	2	3.7168e-11	183.47	By MS/MS	By MS/MS	By matching	By MS/MS	By MS/MS	By matching		By matching	By MS/MS	By matching	1	1	1	1	1	1		1	1	1	417460000	113930000	171560000	9498900	46553000	27451000	11533000	0	9160300	16079000	11697000
ALGQNPTQAEVL	12	1239.65	P08590	P08590	82	93	MYL3	Myosin light chain 3	yes	yes	2	0.0054092	104.01	By MS/MS	By MS/MS			By matching	By matching		By matching	By matching		1	1			1	1		1	1		59184000	14164000	24338000	0	0	4420400	4656800	0	6019500	5585100	0
ALGQNPTQAEVLR	13	1395.75	P08590	P08590	82	94	MYL3	Myosin light chain 3	yes	yes	2	3.1832e-10	170.52	By MS/MS	By MS/MS	By MS/MS	By MS/MS	By MS/MS	By MS/MS	By MS/MS	By MS/MS	By MS/MS	By MS/MS	1	1	1	1	1	1	1	1	1	1	2707500000	601140000	877040000	144980000	254030000	185120000	139670000	114730000	125700000	204190000	60861000
ALGQNPTQAEVLRVLGKPR	19	2046.17	P08590	P08590	82	100	MYL3	Myosin light chain 3	yes	yes	3;4	0.0052608	80.609	By matching	By MS/MS	By MS/MS	By MS/MS	By matching	By MS/MS	By matching	By MS/MS	By matching	By matching	2	2	2	2	2	2	2	2	2	2	669970000	107650000	115380000	41185000	86884000	20901000	123290000	41141000	80131000	38204000	15205000
ALGSDVDMDVLTT	13	1335.62	P12110	P12110	975	987	COL6A2	Collagen alpha-2(VI) chain	yes	yes	2	0.0045934	99.136		By MS/MS		By matching	By matching							1		1	1						17542000	0	12549000	0	4074700	918540	0	0	0	0	0
ALGSDVDMDVLTTLSLGDRAAV	22	2218.12	P12110	P12110	975	996	COL6A2	Collagen alpha-2(VI) chain	yes	yes	2	2.3571e-53	243.78		By MS/MS										1									9979600	0	9979600	0	0	0	0	0	0	0	0
ALIEAHFEN	9	1042.51	P45379	P45379	114	122	TNNT2	Troponin T, cardiac muscle	yes	yes	2	0.01419	105.14		By matching	By matching	By MS/MS	By matching	By matching	By matching	By matching	By matching	By matching		1	1	1	1	1	1	1	1	1	101660000	0	19311000	11719000	10821000	13294000	5929100	8805200	5926600	13946000	11909000
ALIPDVDIDSDGVFK	15	1602.81	Q9NRX4	Q9NRX4	7	21	PHPT1	14 kDa phosphohistidine phosphatase	yes	yes	2	0.028984	74.611		By matching	By matching	By MS/MS	By matching	By matching	By matching	By matching	By matching	By matching		1	1	1	1	1	1	1	1	1	95982000	0	10664000	6148300	10442000	12282000	7424100	13804000	7289100	15906000	12022000
ALIPDVDIDSDGVFKY	16	1765.88	Q9NRX4	Q9NRX4	7	22	PHPT1	14 kDa phosphohistidine phosphatase	yes	yes	2	0.023999	64.64		By MS/MS						By matching				1						1			5164900	0	3574300	0	0	0	0	0	1590600	0	0
ALKASAPAPGHH	12	1155.61	P56378	P56378	47	58	MP68	6.8 kDa mitochondrial proteolipid	yes	yes	3	0.040882	53.211	By matching	By matching	By matching		By matching	By matching	By matching	By MS/MS	By matching	By matching	1	1	1		1	1	1	1	1	1	109220000	7576800	11049000	32718000	0	9264400	5925500	5230900	16837000	10356000	10264000
ALKKHHEEEIVH	12	1468.78	Q9UII2	Q9UII2	69	80	ATPIF1	ATPase inhibitor, mitochondrial	yes	yes	4	8.4885e-06	125.23		By matching	By matching			By matching	By MS/MS					1	1			1	1				40941000	0	8128700	2457400	0	0	14351000	16004000	0	0	0
ALKKHHEEEIVHH	13	1605.84	Q9UII2	Q9UII2	69	81	ATPIF1	ATPase inhibitor, mitochondrial	yes	yes	4	0.020907	78.903			By matching	By matching	By MS/MS	By matching	By MS/MS	By matching	By matching	By matching			1	1	1	1	1	1	1	1	85542000	0	0	16013000	12928000	9831300	8025600	19386000	8916900	1635100	8807200
ALKKHHEEEIVHHKKEIER	19	2389.3	Q9UII2	Q9UII2	69	87	ATPIF1	ATPase inhibitor, mitochondrial	yes	yes	4;5;6	2.2438e-35	191.59	By MS/MS	By MS/MS	By matching	By MS/MS	By MS/MS	By MS/MS	By MS/MS	By MS/MS	By MS/MS	By MS/MS	2	2	5	3	3	3	4	5	2	3	1137200000	35531000	29886000	21463000	90112000	87037000	280080000	285210000	108050000	56034000	143810000
ALKNNSNDIVNAIMELT	17	1858.95	E9PAV3;Q9H009	E9PAV3	2061	2077	NACA;NACA2	Nascent polypeptide-associated complex subunit alpha, muscle-specific form;Nascent polypeptide-associated complex subunit alpha-2	yes	no	2	2.5319e-07	127.17		By MS/MS	By matching						By MS/MS			1	1						1		28955000	0	11592000	7056300	0	0	0	0	0	10306000	0
ALLEAPLKQST	11	1169.67	Q14767	Q14767	447	457	LTBP2	Latent-transforming growth factor beta-binding protein 2	yes	yes	2	0.0089598	101.54				By MS/MS	By MS/MS									1	1						6890200	0	0	0	0	6890200	0	0	0	0	0
ALLYSQGSKGPGEDFRMAT	19	2026.98	P41222	P41222	129	147	PTGDS	Prostaglandin-H2 D-isomerase	yes	yes	3	0.0011819	96.447	By MS/MS	By matching	By matching	By matching			By matching				2	1	1	2			1				72345000	40266000	12607000	2701500	13906000	0	0	2865400	0	0	0
ALLYSQGSKGPGEDFRMATLY	21	2303.13	P41222	P41222	129	149	PTGDS	Prostaglandin-H2 D-isomerase	yes	yes	3	0.0039026	77.391	By MS/MS	By MS/MS	By matching	By matching	By matching		By matching				2	1	1	1	1		1				45890000	15974000	11172000	2772700	6199000	4088300	0	5684400	0	0	0
ALMLQGVDL	9	958.516	P10809	P10809	38	46	HSPD1	60 kDa heat shock protein, mitochondrial	yes	yes	1	0.028833	96.253	By matching	By matching		By matching	By matching		By MS/MS		By matching		1	1		1	1		1		1		104300000	3738000	57652000	0	14705000	2661200	0	13307000	0	12233000	0
ALMLQGVDLLADAVAVTMGPKGR	23	2325.25	P10809	P10809	38	60	HSPD1	60 kDa heat shock protein, mitochondrial	yes	yes	3	8.5812e-29	154.6	By matching	By matching	By matching	By matching	By MS/MS	By MS/MS	By MS/MS	By MS/MS	By MS/MS	By matching	1	1	1	1	1	2	2	2	2	1	310890000	6385000	17328000	23906000	15575000	25359000	33639000	65808000	44461000	70510000	7923900
ALMTGKMNPQSA	12	1247.6	P22307	P22307	506	517	SCP2	Non-specific lipid-transfer protein	yes	yes	2	0.0016578	121.8	By MS/MS			By MS/MS							1			1							15846000	15846000	0	0	0	0	0	0	0	0	0
ALMTVGKEPFPT	12	1289.67	O43776	O43776	32	43	NARS	Asparagine--tRNA ligase, cytoplasmic	yes	yes	2	0.011979	88.681		By MS/MS		By matching								1		1							33656000	0	17519000	0	16137000	0	0	0	0	0	0
ALMTVGKEPFPTI	13	1402.75	O43776	O43776	32	44	NARS	Asparagine--tRNA ligase, cytoplasmic	yes	yes	2	0.002696	107.24		By matching		By MS/MS			By matching					1		1			1				13832000	0	7165000	0	3204500	0	0	3462500	0	0	0
ALNEKLVNL	9	1012.59	O00303	O00303	349	357	EIF3F	Eukaryotic translation initiation factor 3 subunit F	yes	yes	2	0.0069039	119.29			By MS/MS	By matching	By matching	By matching	By matching	By matching	By matching	By matching			1	1	1	1	1	1	1	1	41129000	0	0	19235000	2827800	3926100	1941400	1778300	3586100	3664100	4170600
ALPAQDPPMEK	11	1195.59	Q9UBY9	Q9UBY9	33	43	HSPB7	Heat shock protein beta-7	yes	yes	2	0.0022531	122.44	By MS/MS	By MS/MS	By MS/MS	By MS/MS	By MS/MS	By MS/MS	By MS/MS	By MS/MS	By MS/MS	By matching	2	2	2	2	2	2	2	2	2	1	943620000	143760000	196260000	74613000	118970000	59782000	72057000	77486000	111320000	81390000	7979600
ALPAQDPPMEKA	12	1266.63	Q9UBY9	Q9UBY9	33	44	HSPB7	Heat shock protein beta-7	yes	yes	2	0.029957	86.882	By MS/MS	By MS/MS	By matching	By matching			By matching				1	2	1	1			1				114570000	29668000	74961000	2680800	4205100	0	0	3057500	0	0	0
ALPAQDPPMEKALS	14	1466.74	Q9UBY9	Q9UBY9	33	46	HSPB7	Heat shock protein beta-7	yes	yes	2	0.0044886	107.09	By MS/MS	By matching	By matching	By MS/MS	By matching	By matching	By matching	By matching	By matching	By matching	1	2	2	2	2	2	2	2	1	2	249760000	64054000	64496000	8852500	47313000	11898000	16364000	16305000	9586300	3644700	7243500
ALPAQDPPMEKALSM	15	1597.78	Q9UBY9	Q9UBY9	33	47	HSPB7	Heat shock protein beta-7	yes	yes	2	0.006656	84.821		By MS/MS		By MS/MS		By matching	By matching		By matching			1		1		1	1		1		72675000	0	31664000	0	13402000	0	9660200	11087000	0	6861300	0
ALPAQDPPMEKALSMF	16	1744.85	Q9UBY9	Q9UBY9	33	48	HSPB7	Heat shock protein beta-7	yes	yes	2	0.00029575	108.72		By matching				By MS/MS		By matching				1				1		1			115590000	0	81052000	0	0	0	8665300	0	25872000	0	0
ALPGSSQPR	9	911.482	O75112	O75112	185	193	LDB3	LIM domain-binding protein 3	yes	yes	2	0.013543	106.04	By matching	By MS/MS	By matching	By matching	By matching	By matching	By matching		By matching		1	1	1	1	1	1	1		1		474850000	101040000	176430000	15356000	57629000	36089000	25212000	26761000	0	36328000	0
ALPGSSQPRQ	10	1039.54	O75112	O75112	185	194	LDB3	LIM domain-binding protein 3	yes	yes	2	0.037367	86.136		By MS/MS										1									82998000	0	82998000	0	0	0	0	0	0	0	0
ALPGSSQPRQY	11	1202.6	O75112	O75112	185	195	LDB3	LIM domain-binding protein 3	yes	yes	2	0.0074858	105.78	By MS/MS	By MS/MS	By matching	By MS/MS	By MS/MS	By matching	By matching	By matching	By matching		1	1	1	1	1	1	1	1	1		352560000	85151000	112960000	12896000	55868000	27687000	9067900	21007000	13271000	14650000	0
ALPGSSQPRQYNNPIG	16	1697.85	O75112	O75112	185	200	LDB3	LIM domain-binding protein 3	yes	yes	2	0.038941	81.625	By matching	By MS/MS	By matching	By matching	By MS/MS	By matching	By matching	By matching	By matching	By matching	1	1	1	1	1	1	1	1	1	1	377340000	105200000	106350000	8901700	50170000	27207000	15569000	28400000	11497000	15278000	8771500
ALQAKSDEKAAV	12	1229.66	P36578	P36578	360	371	RPL4	60S ribosomal protein L4	yes	yes	2	0.0022982	118.28	By matching	By MS/MS			By matching				By matching	By matching	1	1			1				1	1	29599000	4327300	9921400	0	0	6032200	0	0	0	6043700	3274800
ALQASALKAW	10	1057.59	P04075	P04075	305	314	ALDOA	Fructose-bisphosphate aldolase A	yes	yes	2	0.0013798	127.68	By matching	By MS/MS		By MS/MS			By MS/MS		By MS/MS		1	1		1			1		1		86649000	3370300	49837000	0	33441000	0	0	0	0	0	0
ALQASALKAWGGK	13	1299.73	P04075	P04075	305	317	ALDOA	Fructose-bisphosphate aldolase A	yes	yes	2;3	0.0071545	120.32	By matching	By MS/MS	By matching	By matching	By matching	By matching	By matching	By matching	By matching	By matching	1	2	2	1	1	1	2	2	2	2	112690000	2967200	35323000	9406100	7525200	5555700	3427100	10123000	20683000	11215000	6469200
ALQEQPVVNAVIDDTTKEV	19	2068.07	P36957	P36957	291	309	DLST	Dihydrolipoyllysine-residue succinyltransferase component of 2-oxoglutarate dehydrogenase complex, mitochondrial	yes	yes	2;3	3.9376e-07	120.53	By MS/MS	By MS/MS	By matching	By matching	By MS/MS		By matching		By matching	By matching	2	2	2	2	2		2		2	1	127600000	22878000	40209000	10653000	17991000	14066000	0	7778600	0	10540000	3484000
ALQEQPVVNAVIDDTTKEVVY	21	2330.2	P36957	P36957	291	311	DLST	Dihydrolipoyllysine-residue succinyltransferase component of 2-oxoglutarate dehydrogenase complex, mitochondrial	yes	yes	2;3	0.0034627	68.283		By MS/MS	By matching	By MS/MS	By MS/MS		By matching		By matching	By matching		2	1	2	1		1		1	1	113660000	0	43977000	8453500	24754000	11311000	0	10708000	0	8251500	6207700
ALQSQQRWKAANDAG	15	1642.82	P42765	P42765	183	197	ACAA2	3-ketoacyl-CoA thiolase, mitochondrial	yes	yes	2	0.0020552	110.92		By matching	By matching	By matching	By matching		By MS/MS		By MS/MS	By MS/MS		1	1	1	1		1		1	1	47831000	0	8592800	3395600	10103000	2923700	0	9142300	0	5820800	7852800
ALQSTAVEQIG	11	1115.58	Q8NI60	Q8NI60	42	52	ADCK3	Atypical kinase ADCK3, mitochondrial	yes	yes	2	0.013224	95.502			By MS/MS						By matching				1						1		15768000	0	0	13149000	0	0	0	0	0	2619000	0
ALREKQLQER	10	1269.72	Q3KQU3	Q3KQU3	169	178	MAP7D1	MAP7 domain-containing protein 1	yes	yes	3	0.010987	104.82	By matching	By matching		By matching	By matching	By matching	By matching	By MS/MS	By matching		1	1		1	1	1	1	1	1		38576000	3885700	4107900	0	5819200	4798100	1180200	3726500	9927300	5131100	0
ALRGPAGPM	9	868.459	P20908	P20908	556	564	COL5A1	Collagen alpha-1(V) chain	yes	yes	2	0.016648	101.69	By MS/MS	By matching	By matching	By MS/MS	By matching				By matching		1	1	1	2	2				1		199210000	70920000	13063000	4421400	83287000	23775000	0	0	0	3744700	0
ALRGPAGPMG	10	925.48	P20908	P20908	556	565	COL5A1	Collagen alpha-1(V) chain	yes	yes	2	0.0056414	113.7	By MS/MS	By matching	By matching	By MS/MS	By matching		By matching				1	1	1	2	2		1				473350000	168590000	32035000	11160000	184730000	62391000	0	14441000	0	0	0
ALRGPAGPMGL	11	1038.56	P20908	P20908	556	566	COL5A1	Collagen alpha-1(V) chain	yes	yes	2	0.0023792	121.99	By matching	By MS/MS	By MS/MS	By MS/MS	By MS/MS	By matching	By MS/MS	By matching	By MS/MS	By matching	1	1	1	2	1	1	1	1	1	1	160390000	4572800	19278000	16570000	49745000	29264000	3668600	10790000	5289700	9742100	11471000
ALRSHSLAKKAQDEG	15	1609.85	P55084	P55084	245	259	HADHB	Trifunctional enzyme subunit beta, mitochondrial;3-ketoacyl-CoA thiolase	yes	yes	4	0.0033462	92.265	By MS/MS	By matching	By matching	By MS/MS	By matching	By matching	By matching	By matching	By matching	By matching	1	1	1	1	1	1	1	1	1	1	129540000	39670000	26259000	9185100	16056000	3660500	2768800	6396200	4291200	7549200	13699000
ALSGMEGRKKKFES	14	1566.82	P19429	P19429	197	210	TNNI3	Troponin I, cardiac muscle	yes	yes	3;4	0.0033485	96.734		By matching	By matching	By matching	By matching	By MS/MS	By MS/MS	By MS/MS	By MS/MS	By matching		1	2	1	2	2	2	2	2	2	469670000	0	6381300	30428000	8531600	18788000	140600000	72067000	86455000	70115000	36302000
ALSMPLNGLKEEDKEPL	17	1882.97	Q9Y696	Q9Y696	2	18	CLIC4	Chloride intracellular channel protein 4	yes	yes	2	0.0010895	117.2		By MS/MS	By matching		By matching				By matching	By matching		1	1		1				1	1	31930000	0	13304000	4422000	0	4419400	0	0	0	6811300	2973400
ALSMPLNGLKEEDKEPLIEL	20	2238.18	Q9Y696	Q9Y696	2	21	CLIC4	Chloride intracellular channel protein 4	yes	yes	2;3	6.3432e-92	239.86		By matching	By MS/MS		By MS/MS	By matching		By matching	By MS/MS	By MS/MS		1	3		2	2		2	3	3	302910000	0	8598400	122070000	0	20618000	7335700	0	13160000	68058000	63076000
ALSNMMHF	8	949.415	P45379	P45379	187	194	TNNT2	Troponin T, cardiac muscle	yes	yes	2	0.032091	109.7	By MS/MS	By matching	By matching	By matching	By matching	By matching	By matching	By matching	By matching	By matching	1	1	1	1	1	1	1	1	1	1	385500000	285680000	21860000	17123000	11322000	3063600	6504900	8111300	6114300	16578000	9146300
ALSNMMHFG	9	1006.44	P45379	P45379	187	195	TNNT2	Troponin T, cardiac muscle	yes	yes	2	0.026972	97.071	By MS/MS									By matching	1									1	11770000	9354400	0	0	0	0	0	0	0	0	2415900
ALSNMMHFGG	10	1063.46	P45379	P45379	187	196	TNNT2	Troponin T, cardiac muscle	yes	yes	2	0.017758	98.503	By MS/MS	By matching	By matching	By matching	By matching	By matching	By MS/MS	By matching	By MS/MS	By MS/MS	2	2	2	2	2	2	2	2	2	2	1091400000	285650000	284750000	45219000	145430000	46018000	57411000	66566000	42853000	69662000	47825000
ALSNMMHFGGY	11	1226.52	P45379	P45379	187	197	TNNT2	Troponin T, cardiac muscle	yes	yes	2	1.4065e-05	143.12	By MS/MS	By MS/MS	By MS/MS	By matching	By matching	By MS/MS	By MS/MS	By MS/MS	By MS/MS	By MS/MS	4	3	4	3	4	4	4	4	4	4	898180000	76827000	148230000	94583000	37077000	42167000	109150000	72749000	177550000	54073000	85780000
ALSNMMHFGGYIQK	14	1595.76	P45379	P45379	187	200	TNNT2	Troponin T, cardiac muscle	yes	yes	2;3	4.2743e-68	250.51	By MS/MS	By MS/MS	By MS/MS	By MS/MS	By MS/MS	By MS/MS	By MS/MS	By MS/MS	By MS/MS	By MS/MS	8	8	8	7	7	8	8	9	7	7	10774000000	1577200000	1047600000	679760000	794100000	1183000000	1545400000	1142800000	1404300000	1096000000	304220000
ALSNMMHFGGYIQKQAQTER	20	2309.1	P45379	P45379	187	206	TNNT2	Troponin T, cardiac muscle	yes	yes	3;4	8.2146e-08	113.51	By MS/MS	By MS/MS	By MS/MS	By matching	By MS/MS	By MS/MS	By matching	By MS/MS	By MS/MS	By MS/MS	4	3	6	4	5	6	6	6	5	5	1712100000	84635000	79909000	190240000	108820000	142020000	488850000	133500000	260020000	120950000	103200000
ALSTGEKGFGY	11	1128.55	P62937	P62937	38	48	PPIA	Peptidyl-prolyl cis-trans isomerase A;Peptidyl-prolyl cis-trans isomerase A, N-terminally processed	yes	yes	2	0.061888	74.376	By MS/MS								By matching		1								1		38834000	30105000	0	0	0	0	0	0	0	8728800	0
ALSTGEKGFGYK	12	1256.64	P62937	P62937	38	49	PPIA	Peptidyl-prolyl cis-trans isomerase A;Peptidyl-prolyl cis-trans isomerase A, N-terminally processed	yes	yes	3	0.024055	80.245	By MS/MS	By matching		By matching		By matching	By matching	By matching			1	1		1		1	1	1			66277000	15543000	24208000	0	11098000	0	4744700	6916400	3766900	0	0
ALSVAPSKAR	10	998.587	Q5XKP0	Q5XKP0	94	103	QIL1	Protein QIL1	yes	yes	3	0.010294	105.98	By matching	By matching	By matching	By matching	By matching	By MS/MS	By matching	By MS/MS	By matching	By matching	1	1	1	1	1	1	1	1	1	1	202800000	20715000	20397000	19306000	10689000	26248000	39160000	26674000	19639000	13958000	6015100
ALSVAPSKAREY	12	1290.69	Q5XKP0	Q5XKP0	94	105	QIL1	Protein QIL1	yes	yes	2;3	0.0051377	85.522	By matching	By matching	By matching	By MS/MS	By MS/MS	By MS/MS	By MS/MS		By matching	By matching	2	1	1	2	2	1	2		1	1	113450000	11138000	7568400	2806900	30536000	1342900	10484000	28026000	0	9380500	12168000
ALTNAVAHVDDMPNA	15	1537.72	P69905	P69905	66	80	HBA1	Hemoglobin subunit alpha	yes	yes	2	0.0077779	83.137		By MS/MS		By MS/MS								1		1							39730000	0	25660000	0	14070000	0	0	0	0	0	0
ALTNAVAHVDDMPNAL	16	1650.8	P69905	P69905	66	81	HBA1	Hemoglobin subunit alpha	yes	yes	2	0.024715	64.121		By matching		By MS/MS	By matching							1		1	1						42253000	0	17119000	0	22969000	2164700	0	0	0	0	0
ALTNAVAHVDDMPNALSAL	19	1921.96	P69905	P69905	66	84	HBA1	Hemoglobin subunit alpha	yes	yes	2	0.00019123	104.17	By matching		By matching	By MS/MS			By matching				1		1	1			1				45882000	6410600	0	4422800	32190000	0	0	2858200	0	0	0
ALTSEEAERSDGD	13	1378.58	O95810	O95810	400	412	SDPR	Serum deprivation-response protein	yes	yes	2	0.01081	76.143			By matching		By matching	By matching			By MS/MS	By MS/MS			1		1	1			1	1	12602000	0	0	2398400	0	3394800	2168900	0	0	4639600	0
ALTSELANAR	10	1044.56	P26038	P26038	524	533	MSN	Moesin	yes	yes	2	0.032729	88.948		By MS/MS										1									11910000	0	11910000	0	0	0	0	0	0	0	0
ALVQNDTLLQVK	12	1340.77	Q92522	Q92522	95	106	H1FX	Histone H1x	yes	yes	2	0.00039509	131.44	By MS/MS	By MS/MS		By matching					By matching		1	1		1					1		38265000	18849000	15003000	0	3069300	0	0	0	0	1343800	0
ALVSGKPAESSA	12	1115.58	O95182	O95182	75	86	NDUFA7	NADH dehydrogenase [ubiquinone] 1 alpha subcomplex subunit 7	yes	yes	2	0.0051377	105.2	By matching	By MS/MS	By matching	By MS/MS	By MS/MS			By matching	By matching	By matching	1	1	1	2	1			1	1	1	111050000	7934900	23441000	5181100	23451000	23178000	0	0	12180000	11750000	3931800
ALVSGKPAESSAVAA	15	1356.72	O95182	O95182	75	89	NDUFA7	NADH dehydrogenase [ubiquinone] 1 alpha subcomplex subunit 7	yes	yes	2	0.0015273	99.752	By MS/MS	By MS/MS	By matching	By MS/MS		By matching	By MS/MS		By MS/MS	By matching	1	1	1	1		1	1		1	1	114950000	26183000	20515000	3432200	20166000	0	7102200	15418000	0	7891200	14240000
ALVSGKPAESSAVAATEK	18	1714.91	O95182	O95182	75	92	NDUFA7	NADH dehydrogenase [ubiquinone] 1 alpha subcomplex subunit 7	yes	yes	2;3	3.8437e-55	213.94	By MS/MS	By MS/MS	By MS/MS	By MS/MS	By MS/MS	By MS/MS	By MS/MS	By MS/MS	By MS/MS	By MS/MS	3	3	3	3	3	3	3	3	3	3	8336000000	684540000	855280000	1078900000	681430000	828910000	475730000	768370000	1739600000	852180000	371140000
ALVTGAGSGIGRAVSVR	17	1569.9	Q92506	Q92506	14	30	HSD17B8	Estradiol 17-beta-dehydrogenase 8	yes	yes	3	0.005731	80.706	By matching			By MS/MS	By matching						1			1	1						47865000	18956000	0	0	24757000	4152100	0	0	0	0	0
AMAKKDPEGLFLQDNIVAEF	20	2235.12	P02753	P02753	44	63	RBP4	Retinol-binding protein 4;Plasma retinol-binding protein(1-182);Plasma retinol-binding protein(1-181);Plasma retinol-binding protein(1-179);Plasma retinol-binding protein(1-176)	yes	yes	3	0.003144	86.455		By MS/MS	By matching	By matching	By matching							1	1	1	1						15796000	0	6185900	1568500	5617000	2424500	0	0	0	0	0
AMDFNGILTIR	11	1249.65	P98160	P98160	1818	1828	HSPG2	Basement membrane-specific heparan sulfate proteoglycan core protein;Endorepellin;LG3 peptide	yes	yes	2	0.0047826	113.62	By MS/MS	By MS/MS		By matching	By matching		By MS/MS	By matching	By MS/MS	By MS/MS	1	2		1	2		2	2	2	2	110360000	23621000	21598000	0	5561800	8370400	0	11977000	16597000	12913000	9725300
AMFDQSQIQE	10	1195.52	P19105;O14950;P24844	P19105	23	32	MYL12A;MYL12B;MYL9	Myosin regulatory light chain 12A;Myosin regulatory light chain 12B;Myosin regulatory light polypeptide 9	yes	no	2	0.00055987	137.9	By matching	By MS/MS	By MS/MS	By MS/MS	By MS/MS	By MS/MS	By MS/MS	By matching	By matching	By MS/MS	1	2	2	2	1	1	1	2	1	2	352800000	8371300	105080000	30866000	73864000	49220000	8511000	21623000	7070200	24088000	24113000
AMFDQSQIQEF	11	1342.59	P19105;O14950;P24844	P19105	23	33	MYL12A;MYL12B;MYL9	Myosin regulatory light chain 12A;Myosin regulatory light chain 12B;Myosin regulatory light polypeptide 9	yes	no	2	1.7253e-09	171.36	By MS/MS	By MS/MS	By MS/MS	By matching	By MS/MS	By matching	By MS/MS	By matching	By MS/MS	By MS/MS	1	1	1	1	1	1	1	1	1	1	453240000	12203000	126210000	43169000	76215000	83285000	8821900	19887000	9459300	43101000	30890000
AMFDQSQIQEFKEA	14	1670.76	P19105;O14950;P24844	P19105	23	36	MYL12A;MYL12B;MYL9	Myosin regulatory light chain 12A;Myosin regulatory light chain 12B;Myosin regulatory light polypeptide 9	yes	no	2	2.2168e-09	174.77	By MS/MS	By MS/MS	By MS/MS	By MS/MS	By MS/MS	By MS/MS	By MS/MS	By matching	By MS/MS	By MS/MS	2	2	2	2	2	2	2	2	2	2	767350000	94270000	106350000	101090000	84696000	125660000	30110000	70476000	26264000	60907000	67524000
AMFDQSQIQEFKEAF	15	1817.83	P19105;O14950;P24844	P19105	23	37	MYL12A;MYL12B;MYL9	Myosin regulatory light chain 12A;Myosin regulatory light chain 12B;Myosin regulatory light polypeptide 9	yes	no	2;3	3.9134e-75	254.18	By MS/MS	By MS/MS	By MS/MS	By MS/MS	By MS/MS	By MS/MS	By MS/MS	By MS/MS	By MS/MS	By MS/MS	3	3	3	3	3	2	2	3	2	2	440620000	37757000	72766000	46315000	77128000	58572000	15964000	32904000	17405000	37564000	44244000
AMFGHVQMVCPT	12	1376.6		REV__Q14500					yes	no	2	0.0059849	101.54	By matching	By matching	By MS/MS	By MS/MS	By MS/MS	By MS/MS	By MS/MS	By MS/MS	By MS/MS	By MS/MS	1	1	2	2	2	2	2	2	2	2	1404600000	55410000	62401000	133220000	154620000	240340000	142840000	129220000	113550000	222040000	150950000	+
AMGIMNSFVNDIFER	15	1742.81	Q93079;Q5QNW6;P23527;Q99879;Q99877;P58876;P33778;Q99880;Q8N257;Q16778;P62807;P06899;O60814;P57053	Q16778	59	73	HIST1H2BH;HIST2H2BF;HIST1H2BO;HIST1H2BM;HIST1H2BN;HIST1H2BD;HIST1H2BB;HIST1H2BL;HIST3H2BB;HIST2H2BE;HIST1H2BC;HIST1H2BJ;HIST1H2BK;H2BFS	Histone H2B type 1-H;Histone H2B type 2-F;Histone H2B type 1-O;Histone H2B type 1-M;Histone H2B type 1-N;Histone H2B type 1-D;Histone H2B type 1-B;Histone H2B type 1-L;Histone H2B type 3-B;Histone H2B type 2-E;Histone H2B type 1-C/E/F/G/I;Histone H2B type 1-J;Histone H2B type 1-K;Histone H2B type F-S	no	no	2	4.17e-75	253.79	By MS/MS	By MS/MS		By MS/MS	By MS/MS		By matching		By MS/MS		3	3		2	1		1		2		202190000	73860000	65210000	0	9088400	10704000	0	4912800	0	38411000	0
AMGVNIYKEGQDVPLKPDAEYPEWL	25	2861.39	Q6P161	Q6P161	72	96	MRPL54	39S ribosomal protein L54, mitochondrial	yes	yes	3	0.026797	56.766		By matching		By matching	By matching		By matching	By matching	By MS/MS	By matching		1		1	1		1	1	1	1	50651000	0	2972600	0	3785300	8879400	0	14993000	4720500	7338900	7961300
AMLRVQPEAQAKVDV	15	1653.89	Q06323	Q06323	2	16	PSME1	Proteasome activator complex subunit 1	yes	yes	2	0.0060883	85.672	By matching	By MS/MS	By MS/MS	By matching	By MS/MS				By MS/MS	By matching	1	1	1	1	1				1	1	151630000	7266800	50564000	23915000	34333000	9728800	0	0	0	16675000	9143100
AMLRVQPEAQAKVDVF	16	1800.96	Q06323	Q06323	2	17	PSME1	Proteasome activator complex subunit 1	yes	yes	2	0.023671	64.878		By matching	By matching	By MS/MS			By MS/MS	By matching	By matching	By matching		1	1	1			1	1	1	1	109560000	0	19942000	18983000	13238000	0	0	15278000	4920700	22280000	14915000
AMMQALLGAR	10	1060.55	P19429	P19429	153	162	TNNI3	Troponin I, cardiac muscle	yes	yes	2	0.02721	92.47		By MS/MS		By matching	By matching				By matching			1		1	1				1		24349000	0	13794000	0	5317600	1800400	0	0	0	3437200	0
AMMQALLGARAK	12	1259.68	P19429	P19429	153	164	TNNI3	Troponin I, cardiac muscle	yes	yes	3	0.0058883	101.93	By MS/MS										1										17950000	17950000	0	0	0	0	0	0	0	0	0
AMNGESLDGR	10	1048.46	P98179	P98179	66	75	RBM3	RNA-binding protein 3	yes	yes	2	0.018214	103.55		By matching	By matching	By matching	By matching	By matching	By matching	By MS/MS	By matching	By matching		1	1	1	1	1	1	1	1	1	82962000	0	10371000	4857700	10839000	11079000	5154100	10300000	15663000	11732000	2965600
AMNGESLDGRQIRVDHAGK	19	2053.01	P98179	P98179	66	84	RBM3	RNA-binding protein 3	yes	yes	3;4;5	3.8845e-07	120.63	By matching	By matching	By matching	By MS/MS	By MS/MS	By MS/MS	By MS/MS	By MS/MS	By MS/MS	By matching	2	4	4	4	4	4	4	4	4	2	992750000	41875000	81359000	77363000	154000000	114170000	64236000	114180000	243280000	81499000	20792000
AMNPVEHPF	9	1040.47	P62917	P62917	203	211	RPL8	60S ribosomal protein L8	yes	yes	2	0.0098055	111.28	By matching	By MS/MS	By matching		By MS/MS	By matching	By matching		By MS/MS	By matching	1	2	2		2	1	1		2	2	425840000	59759000	161370000	35421000	0	63330000	7044700	9839600	0	37161000	51913000
AMQKIFAREI	10	1205.66	P13929	P13929	2	11	ENO3	Beta-enolase	yes	yes	2	0.014544	112.75	By MS/MS	By matching	By matching	By matching	By matching		By MS/MS		By matching	By MS/MS	2	2	1	2	2		2		2	1	894710000	203630000	186730000	5539800	122800000	83088000	0	75237000	0	133760000	83929000
AMQKIFAREIL	11	1318.74	P13929	P13929	2	12	ENO3	Beta-enolase	yes	yes	2	6.6882e-06	163.38	By MS/MS	By MS/MS	By MS/MS	By MS/MS	By MS/MS	By MS/MS	By MS/MS	By MS/MS	By MS/MS	By MS/MS	2	2	2	2	2	2	2	1	2	2	366550000	44215000	54925000	19816000	20600000	38880000	23604000	45361000	7632500	28146000	83368000
AMQKIFAREILDSRGNPTVEV	21	2373.25	P13929	P13929	2	22	ENO3	Beta-enolase	yes	yes	3	6.4301e-19	151.87	By MS/MS	By MS/MS		By matching	By matching	By matching	By matching	By matching	By matching	By MS/MS	1	1		1	2	1	1	1	2	2	192630000	9205400	22425000	0	5017800	18104000	13016000	4893900	2359300	70235000	47374000
AMSPEEFGKLAL	12	1291.65	Q08495	Q08495	381	392	DMTN	Dematin	yes	yes	2	0.016077	85.676			By matching			By matching	By matching	By MS/MS					1			1	1	1			9454400	0	0	1408100	0	0	1974100	1691600	4380600	0	0
AMTEEEKNIKWG	12	1434.68	P49411	P49411	441	452	TUFM	Elongation factor Tu, mitochondrial	yes	yes	2;3	0.0069366	107.79		By matching	By MS/MS	By matching	By matching	By MS/MS	By matching	By matching	By MS/MS	By matching		2	2	1	2	2	2	2	2	2	142220000	0	23828000	28519000	7014800	11310000	16685000	8177400	12473000	14821000	19388000
AMVSEFLKQ	9	1051.54	P04083	P04083	2	10	ANXA1	Annexin A1	yes	yes	2	0.0069039	119.29	By matching		By MS/MS	By matching	By matching	By matching	By matching		By matching	By matching	1		1	1	1	1	1		1	1	75378000	31415000	0	15747000	3875100	9744300	1335500	1391700	0	1826000	10044000
AMVSEFLKQAW	11	1308.65	P04083	P04083	2	12	ANXA1	Annexin A1	yes	yes	2	2.0358e-70	261.79		By MS/MS	By MS/MS	By MS/MS	By MS/MS	By MS/MS			By MS/MS	By MS/MS		1	1	1	1	1			1	1	562920000	0	167090000	220950000	31085000	34287000	4666000	0	0	25147000	79691000
AMVYGYNAAYNR	12	1391.63	P08493	P08493	83	94	MGP	Matrix Gla protein	yes	yes	2	0.0016288	121.96	By MS/MS	By MS/MS		By MS/MS	By MS/MS						1	1		1	1						49483000	21846000	11561000	0	11693000	4382200	0	0	0	0	0
ANAEKTSGSNVKIVKVKKE	19	2029.15	P56381	P56381	33	51	ATP5E	ATP synthase subunit epsilon, mitochondrial	yes	yes	4;5	5.6826e-05	111.66	By matching	By matching	By matching	By matching	By matching	By matching	By MS/MS	By MS/MS	By MS/MS	By matching	2	2	2	2	2	2	2	2	2	2	141990000	6122200	14513000	11435000	5313900	10476000	9582900	12152000	46423000	20051000	5917500
ANAGPNTNGSQF	12	1176.52	P62937;P0DN37;P0DN26;A0A0B4J2A2;A0A075B759;Q9Y536;F5H284;P30405	P62937	101	112	PPIA;PPIAL4C;PPIAL4E;PPIAL4A;PPIAL4D;PPIF	Peptidyl-prolyl cis-trans isomerase A;Peptidyl-prolyl cis-trans isomerase A, N-terminally processed;Peptidyl-prolyl cis-trans isomerase;Peptidyl-prolyl cis-trans isomerase A-like 4A/B/C;Peptidyl-prolyl cis-trans isomerase A-like 4D;Peptidyl-prolyl cis-trans isomerase F, mitochondrial	no	no	2	0.00050913	128.52	By matching	By MS/MS	By matching	By MS/MS	By MS/MS	By MS/MS	By matching	By MS/MS	By matching	By matching	1	1	1	1	1	1	1	1	1	1	236190000	23901000	25036000	25582000	31422000	19125000	17565000	20691000	26302000	11815000	34752000
ANETFVAKDNK	11	1235.61	Q13642	Q13642	76	86	FHL1	Four and a half LIM domains protein 1	yes	yes	2;3	1.4816e-15	164.97	By matching	By MS/MS	By matching	By MS/MS	By matching		By MS/MS			By matching	2	2	1	2	2		2			2	165760000	17164000	57240000	9659100	28628000	14603000	0	26997000	0	0	11469000
ANETFVAKDNKIL	13	1461.78	Q13642	Q13642	76	88	FHL1	Four and a half LIM domains protein 1	yes	yes	2;3	0.0034959	102.4	By matching	By matching	By matching	By MS/MS	By matching	By matching	By MS/MS	By matching	By matching	By matching	2	2	2	2	2	2	2	1	2	1	212020000	31389000	45298000	11502000	39305000	13375000	10054000	39273000	4360900	11738000	5725500
ANFGGLAVGLGFGALAEVAKK	21	1989.1	Q8NI60	Q8NI60	215	235	ADCK3	Atypical kinase ADCK3, mitochondrial	yes	yes	3	0.01037	64.203			By MS/MS	By matching			By matching		By matching				1	1			1		1		7154000	0	0	3323900	923180	0	0	1280000	0	1626900	0
ANGVVTSIQDRYGS	14	1465.72	Q9NP61	Q9NP61	503	516	ARFGAP3	ADP-ribosylation factor GTPase-activating protein 3	yes	yes	2	2.1578e-05	110.66			By MS/MS		By MS/MS	By matching	By matching	By MS/MS	By MS/MS	By MS/MS			2		1	1	1	1	1	2	62005000	0	0	10003000	0	12569000	7724500	12178000	0	8532400	10999000
ANIKHKPGGGDVK	13	1319.73	P27816	P27816	1043	1055	MAP4	Microtubule-associated protein 4	yes	yes	3;4	0.00052507	109.6	By matching	By MS/MS	By matching		By matching						1	2	1		1						52406000	3880000	27687000	4044500	0	16794000	0	0	0	0	0
ANIQAVSLK	9	942.55	O43633	O43633	81	89	CHMP2A	Charged multivesicular body protein 2a	yes	yes	2	0.02863	110.41	By matching	By matching	By matching	By matching	By matching	By matching	By MS/MS	By matching	By MS/MS	By matching	1	1	1	1	1	1	1	1	1	1	136900000	21698000	22590000	9020100	18712000	13229000	8315300	11912000	9505200	16657000	5261200
ANIQAVSLKIQT	12	1284.74	O43633	O43633	81	92	CHMP2A	Charged multivesicular body protein 2a	yes	yes	2	0.022453	81.335	By MS/MS	By matching		By matching	By matching	By matching	By matching		By matching		1	1		1	1	1	1		1		26541000	6979700	4682700	0	3656700	2540600	1777000	4747300	0	2157100	0
ANNVLSGGTTMY	12	1226.56	P68032;P62736;P63267	P68032	297	308	ACTC1;ACTA2;ACTG2	Actin, alpha cardiac muscle 1;Actin, aortic smooth muscle;Actin, gamma-enteric smooth muscle	yes	no	2	0.0020097	119.86	By MS/MS			By MS/MS	By matching					By matching	1			1	1					1	29690000	22565000	0	0	3457600	1828100	0	0	0	0	1838900
ANNVLSGGTTMYPGIADR	18	1835.88	P68032;P62736;P63267	P68032	297	314	ACTC1;ACTA2;ACTG2	Actin, alpha cardiac muscle 1;Actin, aortic smooth muscle;Actin, gamma-enteric smooth muscle	yes	no	2	0.0011284	117.92	By MS/MS	By MS/MS	By MS/MS	By matching	By matching	By matching	By matching	By matching	By matching	By matching	2	1	1	1	1	1	1	1	1	1	179490000	51021000	37042000	13147000	21507000	9676000	7907100	8217400	8403100	9227800	13347000
ANNVMSGGTTM	11	1081.45	P68133	P68133	297	307	ACTA1	Actin, alpha skeletal muscle	yes	yes	2	4.6322e-08	178.3	By MS/MS	By matching									1	1									16517000	15263000	1254200	0	0	0	0	0	0	0	0
ANNVMSGGTTMYPGIADR	18	1853.84	P68133	P68133	297	314	ACTA1	Actin, alpha skeletal muscle	yes	yes	2	0.00046509	100.55	By MS/MS										1										18767000	18767000	0	0	0	0	0	0	0	0	0
ANPDLPIL	8	851.475	O43678	O43678	47	54	NDUFA2	NADH dehydrogenase [ubiquinone] 1 alpha subcomplex subunit 2	yes	yes	1	0.039779	107.43			By matching		By matching	By matching	By matching	By matching		By MS/MS			1		1	1	1	1		1	47322000	0	0	9304800	0	2282900	8853400	4294800	4781200	0	17805000
ANQEIPASPFHIKVDPS	17	1848.94	Q14315	Q14315	848	864	FLNC	Filamin-C	yes	yes	3	0.0044863	83.751	By MS/MS	By MS/MS	By matching				By MS/MS		By matching		1	1	1				1		1		69727000	17335000	22278000	11668000	0	0	0	14252000	0	4194700	0
ANTKDSPVLIDF	12	1318.68	P04196	P04196	136	147	HRG	Histidine-rich glycoprotein	yes	yes	2	0.0071964	98.943	By matching	By MS/MS								By matching	1	1								1	68046000	27990000	35213000	0	0	0	0	0	0	0	4842400
ANTQPRGPPASSPAPAPK	18	1742.91	Q15942	Q15942	248	265	ZYX	Zyxin	yes	yes	3	4.8998e-21	161.86	By MS/MS	By MS/MS	By MS/MS	By MS/MS	By MS/MS		By MS/MS	By matching	By MS/MS	By matching	1	1	1	1	1		1	1	1	1	138660000	23574000	22990000	6398600	30222000	18110000	0	14772000	7889000	8087300	6618300
ANVIRYFPTQALN	13	1505.8	P05141;P12235;Q9H0C2;P12236	P12235	76	88	SLC25A5;SLC25A4;SLC25A31;SLC25A6	ADP/ATP translocase 2;ADP/ATP translocase 2, N-terminally processed;ADP/ATP translocase 1;ADP/ATP translocase 4;ADP/ATP translocase 4, N-terminally processed;ADP/ATP translocase 3;ADP/ATP translocase 3, N-terminally processed	no	no	2	0.021645	98.048	By matching		By matching			By matching		By MS/MS		By matching	1		1			1		1		1	27622000	6255000	0	5000900	0	0	2499300	0	9583100	0	4283800
ANYAGADAPIEK	12	1218.59	P12883	P12883	622	633	MYH7	Myosin-7	yes	yes	2	0.037377	73.327	By matching	By matching	By matching	By matching	By matching	By matching		By matching	By MS/MS		1	1	1	1	1	1		1	1		102190000	22567000	30860000	6918900	15508000	10352000	1999800	0	5698500	8288700	0
ANYAGADAPIEKGKGKAK	18	1787.95	P12883	P12883	622	639	MYH7	Myosin-7	yes	yes	3	0.0056097	61.648	By matching	By MS/MS	By matching	By MS/MS	By MS/MS			By matching	By matching		1	1	1	1	1			1	1		37820000	7076900	7770300	2818900	3945200	8251900	0	0	4531700	3425000	0
APAPAPPPEPERPKE	15	1581.82	P08590	P08590	20	34	MYL3	Myosin light chain 3	yes	yes	3	1.0443e-07	121.76	By matching	By MS/MS	By MS/MS		By MS/MS	By MS/MS		By MS/MS	By MS/MS	By matching	1	1	1		1	1		1	1	1	116550000	4491500	7019400	18377000	0	12368000	16399000	0	22909000	20031000	14959000
APAPAPPPEPERPKEVEF	18	1956.99	P08590	P08590	20	37	MYL3	Myosin light chain 3	yes	yes	3	0.031164	59.513		By matching	By matching		By MS/MS				By MS/MS	By matching		1	1		1				1	1	68066000	0	16616000	11566000	0	10688000	0	0	0	12908000	16289000
APAPQPPSLPDR	12	1244.65	Q8N3V7	Q8N3V7	513	524	SYNPO	Synaptopodin	yes	yes	2	5.4256e-05	140.16	By MS/MS	By MS/MS		By MS/MS	By MS/MS	By matching		By matching	By matching		1	1		1	2	1		1	1		115440000	37945000	40798000	0	12717000	12424000	2414500	0	5744300	3392600	0
APAPQPPSLPDRSPRPQR	18	1966.05	Q8N3V7	Q8N3V7	513	530	SYNPO	Synaptopodin	yes	yes	4	0.010339	58.98		By matching		By matching	By MS/MS			By MS/MS				1		1	1			1			29625000	0	14062000	0	4902400	6911700	0	0	3748300	0	0
APASAQAPPPAAAK	14	1246.67	O14558	O14558	147	160	HSPB6	Heat shock protein beta-6	yes	yes	2	3.7917e-34	214.26		By MS/MS	By MS/MS	By MS/MS	By MS/MS	By MS/MS	By MS/MS	By MS/MS	By MS/MS	By MS/MS		1	1	1	1	1	1	1	1	1	132620000	0	7902600	29491000	8445900	19111000	22418000	21390000	12644000	7432200	3784600
APAVTQHAPY	10	1053.52	P30048	P30048	62	71	PRDX3	Thioredoxin-dependent peroxide reductase, mitochondrial	yes	yes	2	0.074829	103.83	By MS/MS										1										0	0	0	0	0	0	0	0	0	0	0
APDFVFYAPR	10	1181.59	P15311;P35241;P26038	P15311	264	273	EZR;RDX;MSN	Ezrin;Radixin;Moesin	no	no	2	0.0052888	114.28	By MS/MS	By MS/MS	By matching	By matching	By MS/MS	By matching	By matching	By matching	By MS/MS	By matching	1	1	1	1	1	1	1	1	1	1	181390000	27988000	57351000	12247000	26915000	23164000	6541500	3339600	3147600	16324000	4373900
APDQDEIQR	9	1070.5	P10619	P10619	29	37	CTSA	Lysosomal protective protein;Lysosomal protective protein 32 kDa chain;Lysosomal protective protein 20 kDa chain	yes	yes	2	0.016627	101.72			By matching	By matching	By matching	By MS/MS	By matching	By matching	By MS/MS	By matching			1	1	1	1	1	1	1	1	73238000	0	0	9181300	6400300	11112000	9892500	5861200	10609000	11734000	8446900
APDQDEIQRLPG	12	1337.66	P10619	P10619	29	40	CTSA	Lysosomal protective protein;Lysosomal protective protein 32 kDa chain;Lysosomal protective protein 20 kDa chain	yes	yes	2	0.034707	74.162					By MS/MS	By matching	By matching	By matching							1	1	1	1			12337000	0	0	0	0	4169200	3053800	1960500	3153800	0	0
APEAQVSVQPNFQQDK	16	1784.87	P41222	P41222	23	38	PTGDS	Prostaglandin-H2 D-isomerase	yes	yes	2	3.5012e-09	135.6	By MS/MS	By MS/MS	By matching	By matching	By matching		By matching				1	1	1	1	1		1				56242000	21822000	15846000	3595900	11208000	2341300	0	1428000	0	0	0
APEAQVSVQPNFQQDKF	17	1931.94	P41222	P41222	23	39	PTGDS	Prostaglandin-H2 D-isomerase	yes	yes	2;3	2.7231e-13	154.1	By matching	By MS/MS	By matching	By matching	By matching		By MS/MS	By matching	By matching	By matching	1	2	1	2	1		2	1	1	1	86146000	18756000	25430000	4460400	15936000	3810400	0	11583000	2675400	998370	2496300
APEAQVSVQPNFQQDKFLGRWF	22	2591.29	P41222	P41222	23	44	PTGDS	Prostaglandin-H2 D-isomerase	yes	yes	3	0.0012085	88.872		By MS/MS	By matching	By matching	By MS/MS		By MS/MS	By matching	By matching	By matching		1	1	1	1		1	1	1	1	63456000	0	15778000	4635100	10769000	8099900	0	13660000	2210000	2443100	5860500
APEEHPTLL	9	1005.51	P68032;P62736;P63267;P68133	P68032	99	107	ACTC1;ACTA2;ACTG2;ACTA1	Actin, alpha cardiac muscle 1;Actin, aortic smooth muscle;Actin, gamma-enteric smooth muscle;Actin, alpha skeletal muscle	no	no	2	0.002299	148.98	By matching	By matching	By matching			By MS/MS	By matching	By MS/MS	By matching	By MS/MS	1	1	1			1	1	2	2	1	138690000	7855700	8346100	35929000	0	0	11341000	8164000	16260000	27631000	23164000
APEEHPTLLTEA	12	1306.64	P68032;P62736;P63267;P68133	P68032	99	110	ACTC1;ACTA2;ACTG2;ACTA1	Actin, alpha cardiac muscle 1;Actin, aortic smooth muscle;Actin, gamma-enteric smooth muscle;Actin, alpha skeletal muscle	no	no	2	0.00020646	136.27		By matching		By matching					By MS/MS	By MS/MS		1		1					1	1	45279000	0	7772700	0	5712200	0	0	0	0	16468000	15326000
APGAAGPPSGQIGNR	15	1348.68	Q5XKK7	Q5XKK7	27	41	FAM219B	Protein FAM219B	yes	yes	2	0.021911	80.763			By matching	By MS/MS	By matching	By matching	By matching	By MS/MS		By matching			1	1	1	1	1	1		1	36017000	0	0	3797200	3604000	7099900	6821500	4322800	7409200	0	2962200
APGFPLGSPLSSPVFP	16	1568.82	P17661	P17661	21	36	DES	Desmin	yes	yes	2	0.00044088	122.13	By matching	By MS/MS	By matching	By matching	By MS/MS		By MS/MS		By matching	By MS/MS	1	1	1	1	1		1		1	1	42462000	1642000	6431900	6639300	2886400	8161300	0	4589500	0	3857300	8254100
APGFPLGSPLSSPVFPR	17	1724.92	P17661	P17661	21	37	DES	Desmin	yes	yes	2	4.2147e-16	164.04					By MS/MS	By matching	By MS/MS								1	1	1				16203000	0	0	0	0	5339900	2316200	8547000	0	0	0
APHTPHETWSGQVVGS	16	1688.79	Q9Y534	Q9Y534	138	153	CSDC2	Cold shock domain-containing protein C2	yes	yes	3	0.002848	79.614			By MS/MS			By matching	By matching	By matching	By matching	By matching			1			1	1	1	1	1	59015000	0	0	16264000	0	0	8704300	5817500	11222000	7489800	9518500
APIIAVTRNPQTAR	14	1506.86	P14618	P14618	448	461	PKM	Pyruvate kinase PKM	yes	yes	3	1.9636e-05	131.13	By MS/MS	By MS/MS	By MS/MS	By MS/MS	By MS/MS	By MS/MS	By MS/MS	By MS/MS	By MS/MS	By MS/MS	1	1	1	1	1	1	1	1	1	1	1089100000	328050000	91936000	71321000	246320000	103580000	73104000	66093000	20397000	59818000	28449000
APIKVGDAIPAVEV	14	1377.79	P30044	P30044	54	67	PRDX5	Peroxiredoxin-5, mitochondrial	yes	yes	2	6.1482e-08	152.7	By MS/MS	By MS/MS	By MS/MS	By MS/MS	By MS/MS	By MS/MS	By MS/MS	By MS/MS	By MS/MS	By MS/MS	1	1	1	1	1	1	1	1	1	1	1278200000	200620000	150570000	137890000	131110000	130500000	27660000	148730000	30999000	166710000	153390000
APIKVGDAIPAVEVF	15	1524.86	P30044	P30044	54	68	PRDX5	Peroxiredoxin-5, mitochondrial	yes	yes	2	0.0038984	108.9	By MS/MS	By matching	By MS/MS		By MS/MS	By MS/MS	By MS/MS	By MS/MS	By MS/MS	By MS/MS	1	1	1		1	1	1	1	1	1	1030400000	44698000	28298000	131760000	0	88239000	99523000	179810000	99182000	229710000	129240000
APKKDSPPKNSVKVDE	16	1737.93	Q9BUR5	Q9BUR5	24	39	APOO	Apolipoprotein O	yes	yes	3;4	9.0158e-07	129.82	By MS/MS	By matching	By MS/MS	By MS/MS	By MS/MS	By matching	By matching		By matching	By matching	2	2	1	2	1	1	1		1	1	211590000	65852000	55708000	11013000	25219000	17134000	3607300	7909700	0	15581000	9566900
APKKDSPPKNSVKVDELS	18	1938.04	Q9BUR5	Q9BUR5	24	41	APOO	Apolipoprotein O	yes	yes	4	0.0073132	62.203					By matching	By matching		By MS/MS							1	1		1			75633000	0	0	0	0	14224000	22109000	0	39301000	0	0
APKPDGPGGGPGGSHMGGNYGDDR	24	2251.97	P35637	P35637	449	472	FUS	RNA-binding protein FUS	yes	yes	4	0.00070023	81.974			By matching			By matching	By matching	By MS/MS	By matching				1			1	1	1	1		57327000	0	0	9798900	0	0	8854600	7756700	18556000	12361000	0
APPGGRANITS	11	1039.54	Q16555	Q16555	560	570	DPYSL2	Dihydropyrimidinase-related protein 2	yes	yes	2	0.036779	76.1	By matching		By matching	By matching	By matching	By matching	By matching	By matching	By MS/MS	By MS/MS	1		1	1	1	1	1	1	1	1	242560000	55861000	0	25417000	22601000	11063000	29711000	17257000	13002000	48580000	19070000
APPPIAYNPLLSPF	14	1495.81	Q9H987	Q9H987	807	820	SYNPO2L	Synaptopodin 2-like protein	yes	yes	2	0.0068075	87.639	By matching	By MS/MS									1	1									15959000	5914400	10045000	0	0	0	0	0	0	0	0
APPPIAYNPLLSPFFPQAAR	20	2166.16	Q9H987	Q9H987	807	826	SYNPO2L	Synaptopodin 2-like protein	yes	yes	2;3	2.3537e-34	215.96	By MS/MS	By MS/MS		By MS/MS	By MS/MS		By MS/MS	By MS/MS	By MS/MS		2	2		2	2		1	1	1		278440000	128090000	49962000	0	31248000	35412000	0	8636000	16752000	8338500	0
APPPPGSGPPVQDK	14	1342.69	O75128	O75128	302	315	COBL	Protein cordon-bleu	yes	yes	2	0.0035608	96.103	By matching	By MS/MS		By matching			By matching	By matching	By matching		1	1		1			1	1	1		32926000	6124900	13846000	0	3453600	0	0	2067700	3270900	4162400	0
APPSVFAEVPQAQPV	15	1535.8	P17174	P17174	2	16	GOT1	Aspartate aminotransferase, cytoplasmic	yes	yes	2	0.0015186	99.788			By matching		By matching	By matching	By matching		By matching	By MS/MS			1		1	1	1		1	1	38765000	0	0	8021400	0	4201000	3732400	1311100	0	7662600	13837000
APPSVFAEVPQAQPVLVFKLT	21	2237.25	P17174	P17174	2	22	GOT1	Aspartate aminotransferase, cytoplasmic	yes	yes	2	2.9315e-35	179.14									By MS/MS	By matching									1	1	10647000	0	0	0	0	0	0	0	0	5548300	5098400
APSVPAAEPEYPKGIRAVL	19	1964.07	P54819	P54819	2	20	AK2	Adenylate kinase 2, mitochondrial;Adenylate kinase 2, mitochondrial, N-terminally processed	yes	yes	3	0.015631	65.231	By MS/MS	By matching			By matching	By matching	By matching	By matching			1	1			1	1	1	1			29632000	7176900	4319700	0	0	5034800	4332300	3764000	5004100	0	0
APSWFDTGLSEMR	13	1495.68	P02511	P02511	57	69	CRYAB	Alpha-crystallin B chain	yes	yes	2	0.043353	82.171		By MS/MS										1									7715900	0	7715900	0	0	0	0	0	0	0	0
APTPSPVRSVSPAA	14	1335.71	Q8WZ42	Q8WZ42	298	311	TTN	Titin	yes	yes	2	0.018493	74.841					By MS/MS	By matching									1	1					12170000	0	0	0	0	4646500	7523100	0	0	0	0
APTPSPVRSVSPAAR	15	1491.82	Q8WZ42	Q8WZ42	298	312	TTN	Titin	yes	yes	3	0.0010549	83.729			By matching	By matching	By MS/MS	By MS/MS	By MS/MS	By MS/MS	By MS/MS				1	1	1	1	1	1	1		198510000	0	0	6236500	12106000	28807000	26096000	31663000	55417000	38185000	0
APTTIGGLNK	10	970.545	P27816	P27816	729	738	MAP4	Microtubule-associated protein 4	yes	yes	2	0.030052	90.657	By matching	By matching	By matching	By matching	By MS/MS	By matching	By matching	By matching	By matching	By matching	1	1	1	1	1	1	1	1	1	1	119350000	10839000	24991000	8668500	13173000	19019000	6320800	4512700	13147000	16491000	2186900
APVTKVHGGSGGAQRMPL	18	1761.93	Q53GG5	Q53GG5	276	293	PDLIM3	PDZ and LIM domain protein 3	yes	yes	3	0.0099712	70.783				By MS/MS			By matching							1			1				11598000	0	0	0	6000100	0	0	5597700	0	0	0
APYYLRAPSVAL	12	1319.72	O14558	O14558	51	62	HSPB6	Heat shock protein beta-6	yes	yes	2	0.0024039	117.7			By MS/MS		By matching	By MS/MS	By matching	By MS/MS					1		1	1	1	1			25232000	0	0	11478000	0	2208600	3130200	1552200	6863000	0	0
AQAAAPASVPAQAPK	15	1376.74	P47914	P47914	135	149	RPL29	60S ribosomal protein L29	yes	yes	2	0.0026773	95.018	By MS/MS	By MS/MS			By matching				By matching		1	1			1				1		31716000	11411000	10390000	0	0	4531800	0	0	0	5383400	0
AQAAAPASVPAQAPKRTQAPTKASE	25	2446.29	P47914	P47914	135	159	RPL29	60S ribosomal protein L29	yes	yes	4	0.0021889	72.532	By matching	By matching	By matching		By matching	By matching		By matching	By MS/MS	By matching	1	1	1		1	1		1	1	1	49720000	8936900	5346800	7783700	0	2932000	2595300	0	4761400	10479000	6885000
AQAQALVTSELEK	13	1386.74	Q96C01	Q96C01	62	74	FAM136A	Protein FAM136A	yes	yes	2	6.6268e-06	163.34	By MS/MS	By matching	By matching	By matching		By matching	By matching		By MS/MS	By matching	1	1	1	1		1	1		1	1	103670000	24606000	25193000	5223300	26815000	0	2171700	8284500	0	5620000	5755500
AQAQALVTSELEKF	14	1533.8	Q96C01	Q96C01	62	75	FAM136A	Protein FAM136A	yes	yes	2	0.0040101	94.767		By matching	By matching				By MS/MS	By matching	By matching	By matching		1	1				1	1	1	1	21442000	0	4927800	2158100	0	0	0	6530400	1192500	3324200	3309000
AQAVGRNIANPT	12	1210.64	O43837	O43837	312	323	IDH3B	Isocitrate dehydrogenase [NAD] subunit beta, mitochondrial	yes	yes	2	0.0046758	107.21						By matching	By MS/MS	By matching		By matching						1	1	1		1	29769000	0	0	0	0	0	6179600	15760000	3664500	0	4164300
AQAVGRNIANPTAM	14	1412.72	O43837	O43837	312	325	IDH3B	Isocitrate dehydrogenase [NAD] subunit beta, mitochondrial	yes	yes	2	0.027112	72.434							By MS/MS										1				5473100	0	0	0	0	0	0	5473100	0	0	0
AQDQTQDTQL	10	1146.52	O43181	O43181	43	52	NDUFS4	NADH dehydrogenase [ubiquinone] iron-sulfur protein 4, mitochondrial	yes	yes	2	0.01159	103.82			By MS/MS			By matching	By matching			By matching			1			1	1			1	30150000	0	0	8396200	0	0	3760300	3847000	0	0	14147000
AQDQTQDTQLITVDEK	16	1831.88	O43181	O43181	43	58	NDUFS4	NADH dehydrogenase [ubiquinone] iron-sulfur protein 4, mitochondrial	yes	yes	2	0.0053906	100.55	By MS/MS	By matching	By matching	By MS/MS	By matching	By matching	By matching	By matching	By MS/MS	By matching	1	1	1	1	1	1	1	1	1	1	90400000	9216000	18689000	10340000	7879100	7797600	4005500	5999500	9125300	12223000	5124800
AQDQTQDTQLITVDEKLDITTL	22	2488.25	O43181	O43181	43	64	NDUFS4	NADH dehydrogenase [ubiquinone] iron-sulfur protein 4, mitochondrial	yes	yes	2	7.8341e-09	162.29	By matching	By matching	By matching	By matching	By matching				By MS/MS	By matching	1	1	1	1	1				1	1	29258000	3194600	3540200	4187100	4435200	2811500	0	0	0	7401800	3688200
AQEALGDVV	9	900.455	P23434;A0A1W2PPQ1;A0A1W2PS29	P23434	75	83	GCSH	Glycine cleavage system H protein, mitochondrial	yes	no	1	0.025848	111.74	By MS/MS	By matching		By matching					By matching		1	1		1					1		46010000	8351400	20134000	0	11770000	0	0	0	0	5754000	0
AQFSVAGVHTVPGSPQAR	18	1807.93	Q9HBL0	Q9HBL0	1164	1181	TNS1	Tensin-1	yes	yes	3	0.00054955	100.04		By matching	By matching	By matching	By matching	By MS/MS	By MS/MS	By matching	By MS/MS	By matching		1	1	1	1	1	1	1	1	1	82313000	0	4259400	3035300	6886100	10847000	14177000	11330000	13551000	15671000	2556500
AQFVNWIDSIIQR	13	1588.84	P08246	P08246	236	248	ELANE	Neutrophil elastase	yes	yes	2	0.0016673	113.47		By matching	By matching		By matching				By MS/MS	By matching		1	1		1				1	1	97486000	0	13633000	11268000	0	9806000	0	0	0	29907000	32871000
AQFVRNLVEK	10	1202.68	O75964	O75964	2	11	ATP5L	ATP synthase subunit g, mitochondrial	yes	yes	2	0.00013373	140.75	By MS/MS	By matching	By MS/MS	By MS/MS	By matching	By matching	By matching	By MS/MS	By matching	By matching	1	1	1	1	1	1	1	1	1	1	384930000	74166000	81732000	52072000	17741000	26060000	35136000	13044000	30519000	32952000	21509000
AQFVRNLVEKTPA	13	1471.81	O75964	O75964	2	14	ATP5L	ATP synthase subunit g, mitochondrial	yes	yes	2	0.0016414	113.63	By MS/MS	By MS/MS	By MS/MS	By matching	By MS/MS	By MS/MS	By MS/MS	By MS/MS	By MS/MS	By MS/MS	2	1	1	1	1	1	1	2	2	3	466930000	68231000	79169000	47609000	13682000	39918000	51168000	35042000	26930000	41872000	63313000
AQFVRNLVEKTPAL	14	1584.9	O75964	O75964	2	15	ATP5L	ATP synthase subunit g, mitochondrial	yes	yes	2	1.1166e-05	152.07	By matching	By matching	By MS/MS	By matching	By MS/MS	By MS/MS		By MS/MS	By matching	By MS/MS	1	1	1	1	1	1		1	1	1	150510000	5406400	5245600	31093000	3629300	16015000	12202000	0	20294000	23015000	33605000
AQFVRNLVEKTPALVN	16	1798.01	O75964	O75964	2	17	ATP5L	ATP synthase subunit g, mitochondrial	yes	yes	2;3	2.7482e-28	184.34			By MS/MS		By MS/MS	By MS/MS	By MS/MS	By MS/MS	By MS/MS	By MS/MS			2		2	2	2	2	2	2	673540000	0	0	115580000	0	21391000	93051000	20151000	117650000	97859000	207870000
AQFVRNLVEKTPALVNA	17	1869.05	O75964	O75964	2	18	ATP5L	ATP synthase subunit g, mitochondrial	yes	yes	2;3	1.2454e-48	209.87	By MS/MS	By MS/MS	By MS/MS	By MS/MS	By MS/MS	By MS/MS	By MS/MS	By MS/MS	By MS/MS	By MS/MS	2	2	2	2	2	2	2	2	2	2	970680000	26451000	47334000	237310000	12432000	29143000	42658000	75238000	131800000	131260000	237060000
AQFVRNLVEKTPALVNAA	18	1940.08	O75964	O75964	2	19	ATP5L	ATP synthase subunit g, mitochondrial	yes	yes	2	0.010109	72.496									By matching	By MS/MS									1	1	10994000	0	0	0	0	0	0	0	0	5147900	5845900
AQFVRNLVEKTPALVNAAVT	20	2140.2	O75964	O75964	2	21	ATP5L	ATP synthase subunit g, mitochondrial	yes	yes	2;3	3.2967e-34	135.28	By MS/MS	By MS/MS	By matching	By matching	By MS/MS		By matching	By matching	By matching	By MS/MS	2	2	1	2	1		1	1	2	2	263760000	70333000	48610000	20184000	15754000	8477700	0	8150800	4092400	26502000	61652000
AQFVRNLVEKTPALVNAAVTY	21	2303.26	O75964	O75964	2	22	ATP5L	ATP synthase subunit g, mitochondrial	yes	yes	3	0.0013691	92.31	By MS/MS		By matching	By matching	By matching		By matching	By matching	By matching	By matching	1		1	1	1		1	1	1	1	116710000	8137000	0	41149000	5293300	10747000	0	4499400	5282800	12915000	28686000
AQFVRNLVEKTPALVNAAVTYSKPR	25	2771.54	O75964	O75964	2	26	ATP5L	ATP synthase subunit g, mitochondrial	yes	yes	4	7.4521e-133	257.51		By matching	By MS/MS		By MS/MS	By MS/MS	By MS/MS	By matching	By MS/MS	By MS/MS		1	1		1	1	1	1	1	1	194500000	0	3282600	30551000	0	10332000	10661000	7456800	41393000	25681000	65145000
AQGGVLPNIQA	11	1066.58	Q16777;Q99878;Q96QV6;P16104;Q9BTM1	Q16777	104	114	HIST2H2AC;HIST1H2AJ;HIST1H2AA;H2AFX;H2AFJ	Histone H2A type 2-C;Histone H2A type 1-J;Histone H2A type 1-A;Histone H2AX;Histone H2A.J	no	no	2	0.01927	87.696	By MS/MS				By matching				By matching	By matching	1				1				1	1	18388000	5585600	0	0	0	2411800	0	0	0	5344000	5046200
AQGMTHLEAQN	11	1198.54	Q96HC4	Q96HC4	58	68	PDLIM5	PDZ and LIM domain protein 5	yes	yes	2	0.0035718	117.7			By matching		By matching	By MS/MS	By matching	By MS/MS	By matching	By MS/MS			1		1	1	1	1	1	1	50776000	0	0	5427000	0	4114800	8882200	3640500	12873000	3206600	12632000
AQGMTHLEAQNKIKG	15	1624.84	Q96HC4	Q96HC4	58	72	PDLIM5	PDZ and LIM domain protein 5	yes	yes	3;4	0.0010119	102.5		By matching	By matching		By matching	By MS/MS	By matching	By MS/MS		By MS/MS		1	1		1	2	2	2		2	127610000	0	1425300	5890600	0	3137200	33148000	8243700	44527000	0	31235000
AQIDGTLSTIE	11	1146.58	Q9H444	Q9H444	80	90	CHMP4B	Charged multivesicular body protein 4b	no	no	2	0.038094	94.309		By MS/MS		By matching	By matching							1		1	1						31282000	0	12782000	0	13691000	4809700	0	0	0	0	0
AQILRDLGGIVL	12	1266.77	Q99798	Q99798	433	444	ACO2	Aconitate hydratase, mitochondrial	yes	yes	2	0.024453	79.974	By matching	By matching	By matching	By matching	By matching	By matching			By MS/MS	By matching	1	1	1	1	1	1			1	1	74221000	20052000	9266900	2529700	7230700	4912600	4365200	0	0	15306000	10558000
AQINHSIAM	9	983.486	Q9NPC6	Q9NPC6	79	87	MYOZ2	Myozenin-2	yes	yes	2	0.0071037	117.04	By MS/MS	By matching	By MS/MS	By matching	By matching			By matching	By MS/MS	By matching	1	1	1	1	1			1	1	1	95025000	51152000	6213600	6131700	3337000	6535600	0	0	4078400	11292000	6284000
AQINHSIAMQN	11	1225.59	Q9NPC6	Q9NPC6	79	89	MYOZ2	Myozenin-2	yes	yes	2	0.0205	86.882	By MS/MS										1										5801800	5801800	0	0	0	0	0	0	0	0	0
AQITGTEHL	9	968.493	Q96HC4	Q96HC4	287	295	PDLIM5	PDZ and LIM domain protein 5	yes	yes	2	0.0045973	134.66		By MS/MS				By matching	By matching			By matching		1				1	1			1	934490000	0	110160000	0	0	0	172790000	262620000	0	0	388920000
AQITGTEHLK	10	1096.59	Q96HC4	Q96HC4	287	296	PDLIM5	PDZ and LIM domain protein 5	yes	yes	2;3	0.00025491	145.84	By matching	By matching	By MS/MS	By matching	By MS/MS	By MS/MS	By MS/MS	By MS/MS	By MS/MS	By MS/MS	2	2	2	2	2	2	2	2	2	2	5631200000	205040000	229400000	699530000	258980000	311610000	616120000	722070000	1241700000	889010000	457670000
AQITGTEHLKESE	13	1441.7	Q96HC4	Q96HC4	287	299	PDLIM5	PDZ and LIM domain protein 5	yes	yes	3	0.0033831	83.087	By matching	By matching	By MS/MS	By MS/MS	By matching	By matching	By matching	By matching	By matching	By matching	1	1	1	1	1	1	1	1	1	1	106540000	4031000	11115000	10252000	5138900	9681100	8643700	15328000	12452000	8324300	21578000
AQITGTEHLKESEADN	16	1741.81	Q96HC4	Q96HC4	287	302	PDLIM5	PDZ and LIM domain protein 5	yes	yes	2;3	3.2092e-59	229.79	By MS/MS	By MS/MS	By MS/MS	By MS/MS	By MS/MS	By MS/MS	By MS/MS	By MS/MS	By MS/MS	By MS/MS	2	2	2	2	2	2	1	2	2	2	1896600000	49227000	118750000	27419000	50255000	281920000	442790000	35442000	381040000	134430000	375330000
AQITGTEHLKESEADNTK	18	1970.95	Q96HC4	Q96HC4	287	304	PDLIM5	PDZ and LIM domain protein 5	yes	yes	2;3;4	1.4968e-169	303.13	By MS/MS	By MS/MS	By MS/MS	By MS/MS	By MS/MS	By MS/MS	By MS/MS	By MS/MS	By MS/MS	By MS/MS	3	3	4	3	3	3	3	4	4	4	8013800000	242410000	268460000	703990000	416730000	417070000	1409900000	1020900000	2689700000	425920000	418730000
AQITGTEHLKESEADNTKK	19	2099.05	Q96HC4	Q96HC4	287	305	PDLIM5	PDZ and LIM domain protein 5	yes	yes	3;4	0.00019136	86.8	By matching	By matching	By MS/MS	By matching	By matching	By MS/MS	By MS/MS	By MS/MS		By MS/MS	1	1	2	1	1	1	1	2		1	159770000	11249000	11636000	22831000	7576900	11184000	20182000	16483000	40198000	0	18429000
AQITGTEHLKESEADNTKKA	20	2170.09	Q96HC4	Q96HC4	287	306	PDLIM5	PDZ and LIM domain protein 5	yes	yes	3;4;5	6.1055e-12	134.07	By matching	By MS/MS	By MS/MS	By matching	By MS/MS	By MS/MS	By MS/MS	By MS/MS	By MS/MS	By MS/MS	2	2	3	2	3	1	1	2	2	2	734310000	24185000	32124000	252540000	26608000	53318000	72599000	28588000	117170000	41203000	85978000
AQKGQLSDDEKFL	13	1477.74	P35749	P35749	2	14	MYH11	Myosin-11	yes	yes	2	0.019942	79.659	By matching	By MS/MS		By matching	By matching				By matching	By matching	1	1		1	1				1	1	33326000	5981900	9039700	0	4436200	4485900	0	0	0	3175600	6207200
AQLEVGFPPVMER	13	1471.75	Q96MF6	Q96MF6	132	144	COQ10A	Coenzyme Q-binding protein COQ10 homolog A, mitochondrial	yes	yes	2	0.018274	91.936							By MS/MS	By matching	By matching	By matching							1	1	1	1	13915000	0	0	0	0	0	0	5470900	2438400	1853700	4151800
AQLGGPEAAKSDETAAK	17	1642.82	P04792	P04792	189	205	HSPB1	Heat shock protein beta-1	yes	yes	3	0.030956	60.564	By matching	By matching	By MS/MS		By matching	By matching		By matching	By matching	By matching	1	1	1		1	1		1	1	1	56224000	5468100	10325000	9788600	0	5641000	6707100	0	8174200	5089400	5030400
AQMTGTEFMQDPDEEALR	18	2067.89	O75112	O75112	279	296	LDB3	LIM domain-binding protein 3	yes	yes	2	0.0019847	111.39	By MS/MS	By matching		By MS/MS	By matching	By MS/MS	By matching	By matching	By MS/MS	By matching	1	1		1	1	1	1	1	1	1	94744000	5171500	11871000	0	5187400	6443100	6894100	16171000	9558700	15693000	17753000
AQQAADKY	8	893.424	P35579	P35579	2	9	MYH9	Myosin-9	yes	yes	2	0.038005	109.01					By MS/MS										1						0	0	0	0	0	0	0	0	0	0	0
AQQMENRPSVQA	12	1357.64	Q9Y3Y2	Q9Y3Y2	56	67	CHTOP	Chromatin target of PRMT1 protein	yes	yes	2	0.036931	87.298		By MS/MS		By matching	By matching							1		1	1						8496000	0	4369000	0	2584800	1542300	0	0	0	0	0
AQSHATKHKIPV	12	1315.74	P02144	P02144	91	102	MB	Myoglobin	yes	yes	3	0.0070098	103.14	By matching	By matching	By matching	By MS/MS	By matching	By matching	By MS/MS	By matching	By matching	By matching	1	1	1	1	1	1	1	1	1	1	211290000	56586000	50085000	11152000	24263000	12790000	5222000	16135000	7498100	8380600	19179000
AQSHATKHKIPVK	13	1443.83	P02144	P02144	91	103	MB	Myoglobin	yes	yes	3;4	8.578e-15	178.68	By MS/MS	By MS/MS	By MS/MS	By MS/MS	By MS/MS	By MS/MS	By MS/MS	By MS/MS	By MS/MS	By MS/MS	2	2	2	2	2	2	2	2	2	2	16833000000	2114000000	5827200000	327540000	4012000000	1022900000	206390000	1894800000	234780000	165740000	1027500000
AQSHATKHKIPVKY	14	1606.89	P02144	P02144	91	104	MB	Myoglobin	yes	yes	2;3;4	1.1953e-07	151.07	By MS/MS	By MS/MS	By matching	By MS/MS	By matching	By MS/MS	By MS/MS	By matching	By MS/MS	By MS/MS	3	3	2	3	2	2	2	2	2	2	2860000000	693000000	593330000	62016000	503970000	171570000	51253000	583860000	51928000	75759000	73319000
AQSHATKHKIPVKYLE	16	1849.02	P02144	P02144	91	106	MB	Myoglobin	yes	yes	2;3;4	2.6093e-07	136.99	By MS/MS	By MS/MS	By MS/MS	By MS/MS	By MS/MS	By MS/MS	By MS/MS	By MS/MS	By MS/MS	By MS/MS	3	3	2	3	3	3	3	2	1	2	3739500000	731870000	740390000	72460000	843020000	344510000	188420000	445730000	209540000	31984000	131600000
AQSLPKTSASQ	11	1116.58	P53814	P53814	752	762	SMTN	Smoothelin	yes	yes	2	0.0014959	123.75	By MS/MS	By MS/MS	By matching		By MS/MS	By MS/MS	By MS/MS	By MS/MS	By matching	By matching	1	1	1		1	1	1	1	1	1	53596000	0	8977400	3152700	0	8132100	5640300	7966200	10019000	7259200	2448700
AQSLPKTSASQAR	13	1343.72	P53814	P53814	752	764	SMTN	Smoothelin	yes	yes	3	0.015577	64.798					By MS/MS				By MS/MS						1				1		12666000	0	0	0	0	0	0	0	0	12666000	0
AQSREQLAALK	11	1213.68	Q9UII2	Q9UII2	61	71	ATPIF1	ATPase inhibitor, mitochondrial	yes	yes	2;3	0.0021818	122.7	By matching	By MS/MS	By MS/MS	By MS/MS	By MS/MS	By MS/MS	By MS/MS	By MS/MS	By MS/MS	By MS/MS	2	2	2	2	2	2	2	2	2	2	2336300000	136430000	109880000	261590000	71855000	207280000	344730000	365060000	558470000	174390000	106620000
AQTAAATAPRIKK	13	1325.78	P21912	P21912	29	41	SDHB	Succinate dehydrogenase [ubiquinone] iron-sulfur subunit, mitochondrial	yes	yes	3;4	0.00068258	106.01	By MS/MS	By MS/MS	By MS/MS	By MS/MS	By MS/MS	By MS/MS	By MS/MS	By MS/MS	By MS/MS	By MS/MS	2	2	2	2	2	2	2	2	2	2	449660000	107850000	45308000	18390000	18398000	34979000	30092000	47294000	30152000	57592000	59601000
AQTAAATAPRIKKFA	15	1543.88	P21912	P21912	29	43	SDHB	Succinate dehydrogenase [ubiquinone] iron-sulfur subunit, mitochondrial	yes	yes	3;4	0.0067008	84.753	By matching	By matching	By MS/MS	By matching	By MS/MS	By matching	By matching	By matching	By matching	By matching	1	1	2	1	2	2	2	1	1	2	93577000	3783800	4165300	14380000	1594700	14274000	9038900	13937000	6059900	11280000	15064000
AQTSPSPKAGAATGRIVA	18	1681.91	P06576	P06576	48	65	ATP5B	ATP synthase subunit beta, mitochondrial	yes	yes	3	0.0046951	62.658			By MS/MS		By matching		By MS/MS	By MS/MS					1		1		1	1			15159000	0	0	4499800	0	3042200	0	3592500	4024700	0	0
AQVIKMLGNGRLEA	14	1498.83	P47813;O14602	P47813	36	49	EIF1AX;EIF1AY	Eukaryotic translation initiation factor 1A, X-chromosomal;Eukaryotic translation initiation factor 1A, Y-chromosomal	yes	no	2;3	0.016549	76.655	By matching	By matching	By matching	By matching	By matching	By MS/MS	By matching	By matching	By matching	By matching	1	1	2	1	1	2	2	1	1	2	83157000	1521600	5010200	18770000	5094300	6513900	17549000	14298000	4291900	3319400	6787400
AQVIYTRNTKGGDAPAAGEDA	21	2104.02	P62851	P62851	105	125	RPS25	40S ribosomal protein S25	yes	yes	3	0.00019582	100.92	By MS/MS	By MS/MS	By matching	By matching	By matching		By matching	By MS/MS		By matching	1	1	1	1	1		1	1		1	55765000	10703000	11509000	5445400	3358200	5602600	0	4011800	7475100	0	7659700
AQVLDQSARAR	11	1213.65	O14737	O14737	45	55	PDCD5	Programmed cell death protein 5	yes	yes	3	0.020097	71.153	By MS/MS	By MS/MS	By matching	By matching	By matching	By matching	By matching	By matching	By matching	By matching	1	1	1	1	1	1	1	1	1	1	59979000	8782300	16383000	2888000	14350000	2695000	1914200	3889400	1291000	5210600	2576000
AQVLRGTVTDFPG	13	1359.71	P08758	P08758	2	14	ANXA5	Annexin A5	yes	yes	2	0.01821	81.017	By matching	By MS/MS	By matching	By MS/MS	By matching						1	1	1	1	1						60918000	15315000	26472000	2064900	12855000	4211700	0	0	0	0	0
AQVLRGTVTDFPGF	14	1506.78	P08758	P08758	2	15	ANXA5	Annexin A5	yes	yes	2	1.5382e-15	172.8	By MS/MS	By matching		By MS/MS	By MS/MS				By MS/MS		1	1		1	1				1		341900000	156370000	70463000	0	37933000	43878000	0	0	0	33261000	0
AQVPTDPGHFSV	12	1253.6	O14558	O14558	65	76	HSPB6	Heat shock protein beta-6	yes	yes	2	0.0059538	101.64	By MS/MS	By MS/MS	By matching	By matching	By matching				By matching	By matching	1	1	1	1	1				1	1	115420000	23112000	52936000	6887500	14304000	6109900	0	0	0	8045300	4022300
AQVSGERLYDWGLRG	15	1705.85	Q9BUR5	Q9BUR5	159	173	APOO	Apolipoprotein O	yes	yes	3	0.0032996	92.457			By matching		By matching	By MS/MS	By matching	By MS/MS	By matching	By matching			1		1	1	1	1	1	1	113580000	0	0	16765000	0	1338300	17848000	5855500	30958000	8226200	32585000
AQVSGERLYDWGLRGY	16	1868.92	Q9BUR5	Q9BUR5	159	174	APOO	Apolipoprotein O	yes	yes	3	0.048338	44.807			By matching					By matching		By MS/MS			1					1		1	43316000	0	0	4902300	0	0	0	0	21628000	0	16785000
AQYKSIEPY	9	1097.54	P21912	P21912	148	156	SDHB	Succinate dehydrogenase [ubiquinone] iron-sulfur subunit, mitochondrial	yes	yes	2	0.0070982	117.1	By MS/MS	By matching	By matching	By matching	By matching		By MS/MS		By matching	By matching	1	1	1	1	1		1		1	1	135130000	30242000	42747000	6733900	14104000	8566700	0	17722000	0	9116500	5895700
ARAERELKPAR	11	1295.74	P36542	P36542	57	67	ATP5C1	ATP synthase subunit gamma, mitochondrial	yes	yes	4	0.013224	79.659	By matching	By matching	By matching		By matching		By MS/MS	By matching	By matching	By MS/MS	1	1	1		1		1	1	1	1	151280000	10715000	34778000	18593000	0	14639000	0	29029000	12717000	13321000	17486000
ARAKESLDLR	10	1157.65	P19429	P19429	161	170	TNNI3	Troponin I, cardiac muscle	yes	yes	3	0.0022217	124.67	By matching		By MS/MS	By MS/MS	By MS/MS	By MS/MS	By matching	By matching	By matching	By MS/MS	1		1	1	1	1	1	1	1	1	218210000	1452100	0	30825000	12253000	13198000	43678000	34521000	26560000	16834000	38891000
ARALQSTAVEQIG	13	1342.72	Q8NI60	Q8NI60	40	52	ADCK3	Atypical kinase ADCK3, mitochondrial	yes	yes	2	1.79e-09	161.17	By matching	By matching	By MS/MS		By matching	By matching		By matching		By MS/MS	1	1	1		1	1		1		1	435750000	9608800	17463000	222440000	0	6540100	42242000	0	50781000	0	86681000
ARELAEDDSILK	12	1358.7	P56385	P56385	58	69	ATP5I	ATP synthase subunit e, mitochondrial	yes	yes	3	0.026337	67.115	By matching	By matching	By matching		By matching	By matching			By MS/MS	By matching	1	1	1		1	1			1	1	73528000	5212200	12972000	11647000	0	12234000	4449400	0	0	14222000	12791000
AREVSDLQEEGKN	13	1473.71	Q9HBI1	Q9HBI1	35	47	PARVB	Beta-parvin	yes	yes	2	0.030458	68.069									By MS/MS										1		0	0	0	0	0	0	0	0	0	0	0
ARIHETNLK	9	1080.6	Q99798	Q99798	692	700	ACO2	Aconitate hydratase, mitochondrial	yes	yes	3	0.015532	103.26	By matching	By matching	By MS/MS	By matching	By matching		By matching	By matching	By matching	By matching	1	1	1	1	1		1	1	1	1	59755000	3585900	12192000	14777000	4195300	3913300	0	3244400	3429500	10309000	4108000
ARKLIGDPNLE	11	1224.68	P62826	P62826	165	175	RAN	GTP-binding nuclear protein Ran	yes	yes	2	0.01143	98.044	By matching	By matching	By matching	By matching	By matching	By matching	By matching	By MS/MS	By matching	By matching	1	1	1	1	1	1	1	1	1	1	117530000	4246200	7749800	25975000	7167200	6117000	8965500	13939000	17419000	4934800	21021000
ARLLDTVPLDYEFLATEGKS	20	2237.16	Q9Y279	Q9Y279	378	397	VSIG4	V-set and immunoglobulin domain-containing protein 4	yes	yes	3	0.00010366	86.546										By MS/MS										1	5995800	0	0	0	0	0	0	0	0	0	5995800
ARNLSDIDLMAPQPGV	16	1695.86	Q96B49	Q96B49	59	74	TOMM6	Mitochondrial import receptor subunit TOM6 homolog	yes	yes	2	0.0025387	90.653	By matching	By matching	By MS/MS	By matching	By matching	By matching		By MS/MS	By matching	By matching	1	1	2	2	2	1		2	2	2	186710000	4171100	13744000	50520000	7171200	20938000	7513100	0	24507000	16202000	41940000
ARPNNPDWGT	10	1126.52	P02671	P02671	403	412	FGA	Fibrinogen alpha chain;Fibrinopeptide A;Fibrinogen alpha chain	yes	yes	2	0.0026448	123.16		By matching	By matching	By MS/MS	By MS/MS		By MS/MS		By MS/MS			1	1	1	1		1		1		131080000	0	23609000	9991200	24913000	32375000	0	26697000	0	13496000	0
ARPNNPDWGTF	11	1273.58	P02671	P02671	403	413	FGA	Fibrinogen alpha chain;Fibrinopeptide A;Fibrinogen alpha chain	yes	yes	2	0.015789	91.867			By matching						By MS/MS	By matching			1						1	1	16785000	0	0	6343200	0	0	0	0	0	4625600	5816700
ARPREEVVQKEQE	13	1596.82	Q15056	Q15056	236	248	EIF4H	Eukaryotic translation initiation factor 4H	yes	yes	3	0.0078672	80.312	By matching	By matching	By matching	By matching	By matching	By matching	By matching	By MS/MS	By matching	By matching	1	1	1	1	1	1	1	1	1	1	95408000	2179300	12649000	11747000	2572200	6596500	12570000	8937000	17368000	14780000	6008600
ARQQSPSPIRHSPSPVR	17	1899.02	Q8WZ42	Q8WZ42	278	294	TTN	Titin	yes	yes	4	0.0037887	67.449								By MS/MS	By matching									1	1		12407000	0	0	0	0	0	0	0	8098400	4308200	0
ARREEEENRRKAEDEAR	17	2143.05	P45379	P45379	167	183	TNNT2	Troponin T, cardiac muscle	yes	yes	3;4;5;6	1.4893e-21	175.39	By MS/MS	By MS/MS	By MS/MS	By MS/MS	By MS/MS	By MS/MS	By MS/MS	By MS/MS	By MS/MS	By MS/MS	4	4	4	4	4	4	2	4	3	3	7942100000	1057800000	3072300000	446420000	811760000	594260000	721950000	294630000	642830000	198700000	101440000
ARREEEENRRKAEDEARKK	19	2399.24	P45379	P45379	167	185	TNNT2	Troponin T, cardiac muscle	yes	yes	4;5;6	5.9828e-07	116.65	By matching	By MS/MS	By matching	By MS/MS		By MS/MS	By matching	By MS/MS		By matching	2	3	3	2		2	3	2		2	1494200000	318630000	376030000	43544000	142940000	0	250060000	107330000	146790000	0	108870000
ARREEEENRRKAEDEARKKK	20	2527.33	P45379	P45379	167	186	TNNT2	Troponin T, cardiac muscle	yes	yes	4;5;6	8.8965e-05	108.17	By MS/MS	By MS/MS	By MS/MS	By matching	By MS/MS	By MS/MS	By MS/MS	By MS/MS	By MS/MS	By MS/MS	5	3	4	4	2	1	3	3	3	2	5093800000	844580000	1729800000	161230000	112750000	320200000	455740000	486340000	308100000	309810000	365270000
ARREEEENRRKAEDEARKKKA	21	2598.37	P45379	P45379	167	187	TNNT2	Troponin T, cardiac muscle	yes	yes	4;5	0.0024425	85.42	By MS/MS	By MS/MS	By matching	By MS/MS	By MS/MS	By matching	By MS/MS	By MS/MS	By MS/MS	By matching	4	2	2	3	2	3	3	2	2	1	9232000000	807580000	1244400000	367490000	2046300000	1443800000	759760000	424840000	875300000	1047100000	215400000
ARREEEENRRKAEDEARKKKAL	22	2711.45	P45379	P45379	167	188	TNNT2	Troponin T, cardiac muscle	yes	yes	5	0.00016652	100.19	By MS/MS	By MS/MS		By MS/MS	By MS/MS	By MS/MS	By matching	By matching	By matching	By MS/MS	1	1		1	1	1	1	1	1	1	2992700000	223480000	524800000	0	200530000	216970000	597570000	575730000	1837300	485000000	166780000
ARREEEENRRKAEDEARKKKALSN	24	2912.53	P45379	P45379	167	190	TNNT2	Troponin T, cardiac muscle	yes	yes	5	0.0048913	68.552	By MS/MS	By MS/MS	By matching	By matching	By matching	By matching	By MS/MS	By matching	By MS/MS	By matching	1	2	1	1	1	2	1	1	1	1	1705700000	250230000	247930000	19091000	280650000	64913000	337300000	189150000	186700000	47004000	82711000
ARREEEENRRKAEDEARKKKALSNM	25	3043.57	P45379	P45379	167	191	TNNT2	Troponin T, cardiac muscle	yes	yes	5	0.014068	60.464		By matching	By matching	By matching	By matching	By MS/MS	By matching	By matching	By matching	By matching		1	1	1	1	1	1	1	1	1	600170000	0	69143000	35265000	52663000	74439000	132370000	89603000	92857000	25488000	28344000
ARSEIVGVSRAGTTS	15	1489.78	Q99959	Q99959	195	209	PKP2	Plakophilin-2	yes	yes	3	0.016117	73.296						By MS/MS	By matching	By matching		By matching						1	1	1		1	41555000	0	0	0	0	0	14702000	10187000	10248000	0	6417200
ARVDKVDEER	10	1215.62	P19429	P19429	102	111	TNNI3	Troponin I, cardiac muscle	yes	yes	3;4	1.7064e-05	147.91	By matching	By MS/MS	By MS/MS	By MS/MS	By MS/MS	By MS/MS	By MS/MS	By matching	By MS/MS	By MS/MS	2	2	2	2	2	2	2	2	2	2	643800000	42535000	95557000	129550000	106080000	67870000	18749000	45995000	13898000	92279000	31290000
ARVDKVDEERY	11	1378.68	P19429	P19429	102	112	TNNI3	Troponin I, cardiac muscle	yes	yes	3;4	3.8756e-05	147.26	By MS/MS	By matching	By MS/MS	By MS/MS	By MS/MS	By MS/MS	By MS/MS	By MS/MS	By MS/MS	By MS/MS	2	2	1	2	2	2	2	2	2	2	1025100000	13431000	67889000	23758000	98942000	102910000	180520000	199320000	108780000	94346000	135210000
ASAAKGGHGGAGARTWR	17	1609.82	Q02221	Q02221	13	29	COX6A2	Cytochrome c oxidase subunit 6A2, mitochondrial	yes	yes	3;4;5	1.8408e-09	123.02		By MS/MS	By MS/MS	By MS/MS	By MS/MS	By MS/MS	By MS/MS	By MS/MS	By MS/MS	By MS/MS		1	3	3	3	2	3	3	3	3	580870000	0	10833000	60618000	54534000	30200000	54104000	54730000	145290000	101000000	69556000
ASAAPKPEPVPVQK	14	1417.79	Q96HC4	Q96HC4	84	97	PDLIM5	PDZ and LIM domain protein 5	yes	yes	2;3	5.6852e-05	122.55	By MS/MS	By matching	By matching	By matching	By matching	By matching	By MS/MS	By MS/MS	By MS/MS	By matching	2	2	1	1	1	2	2	2	2	1	802270000	52418000	38063000	10982000	77795000	8919600	44788000	169000000	357890000	35846000	6574100
ASAELALGENSEVLK	15	1529.79	P00505	P00505	108	122	GOT2	Aspartate aminotransferase, mitochondrial	yes	yes	2	4.4185e-06	128.85	By MS/MS	By MS/MS	By MS/MS	By MS/MS	By MS/MS	By MS/MS	By MS/MS		By MS/MS	By matching	1	1	1	1	1	1	1		1	1	192480000	25287000	26875000	12604000	28680000	15141000	6717800	24144000	0	47428000	5608100
ASASGAMAK	9	792.38	Q9P0L0	Q9P0L0	2	10	VAPA	Vesicle-associated membrane protein-associated protein A	yes	yes	2	0.013319	106.36		By MS/MS		By MS/MS	By matching				By matching			1		1	1				1		26727000	0	11951000	0	4719800	5680600	0	0	0	4375900	0
ASASGAMAKHEQ	12	1186.54	Q9P0L0	Q9P0L0	2	13	VAPA	Vesicle-associated membrane protein-associated protein A	yes	yes	2	0.005623	103.08	By MS/MS	By MS/MS							By matching	By matching	1	1							1	1	25243000	3704900	8352500	0	0	0	0	0	0	2933100	10252000
ASASGAMAKHEQI	13	1299.62	Q9P0L0	Q9P0L0	2	14	VAPA	Vesicle-associated membrane protein-associated protein A	yes	yes	2	0.0017557	112.94		By matching	By MS/MS	By matching	By MS/MS	By MS/MS	By MS/MS	By MS/MS	By matching	By MS/MS		1	1	1	1	1	1	1	1	1	64714000	0	10340000	6066100	6612500	5014800	6310800	7364400	4705600	6048600	12251000
ASASGAMAKHEQIL	14	1412.71	Q9P0L0	Q9P0L0	2	15	VAPA	Vesicle-associated membrane protein-associated protein A	yes	yes	2	2.4419e-07	147.58			By MS/MS		By MS/MS	By MS/MS	By MS/MS	By MS/MS		By MS/MS			1		1	1	1	1		1	91803000	0	0	13867000	0	10028000	12266000	11214000	24727000	0	19701000
ASASRVVQVVKPHTPL	16	1687.97	P82909	P82909	7	22	MRPS36	28S ribosomal protein S36, mitochondrial	yes	yes	3	0.045697	62.055	By matching	By matching		By matching	By MS/MS	By matching	By matching	By matching	By matching	By matching	1	1		1	1	1	1	1	1	1	103080000	9647700	11652000	0	15977000	10872000	8045600	26893000	4133600	7948000	7908000
ASASSSQQQASQHA	14	1386.61	P52179	P52179	64	77	MYOM1	Myomesin-1	yes	yes	2	2.9967e-20	185.99	By MS/MS	By matching			By MS/MS		By MS/MS		By MS/MS	By MS/MS	1	1			1		1		1	1	24682000	7092100	4329000	0	0	2810300	0	2243600	0	5136500	3070400
ASASSSQQQASQHAL	15	1499.7	P52179	P52179	64	78	MYOM1	Myomesin-1	yes	yes	2	2.2521e-24	188.96	By MS/MS	By matching	By matching	By MS/MS	By MS/MS	By MS/MS	By MS/MS	By MS/MS	By MS/MS	By MS/MS	1	1	1	1	1	1	1	1	1	1	57101000	7106800	7903400	2843300	4306800	5705900	4792000	7229300	4952700	6090500	6170200
ASASSSQQQASQHALS	16	1586.73	P52179	P52179	64	79	MYOM1	Myomesin-1	yes	yes	2	2.9276e-11	142.1	By matching					By matching	By MS/MS	By matching	By matching	By MS/MS	1					1	1	1	1	1	17530000	2677500	0	0	0	0	3705600	4223000	2009300	3141200	1773600
ASASSSQQQASQHALSSEVSR	21	2145	P52179	P52179	64	84	MYOM1	Myomesin-1	yes	yes	2;3	3.5802e-52	163.85	By MS/MS	By MS/MS	By matching	By MS/MS	By MS/MS	By MS/MS	By MS/MS	By MS/MS	By MS/MS	By MS/MS	2	2	1	1	2	2	1	2	2	1	524960000	88983000	64440000	13893000	33596000	31373000	66950000	31146000	116210000	50543000	27826000
ASASSSQQQASQHALSSEVSRK	22	2273.1	P52179	P52179	64	85	MYOM1	Myomesin-1	yes	yes	4	4.3833e-13	129.32					By matching	By MS/MS	By matching	By MS/MS							1	1	1	1			30106000	0	0	0	0	2141900	8206300	7216100	12542000	0	0
ASASSTNLKDI	11	1105.56	O75390;F8W031;F8VP03	O75390	26	36	CS	Citrate synthase, mitochondrial	yes	no	2	7.6958e-17	201.33	By MS/MS	By MS/MS	By MS/MS	By MS/MS	By MS/MS		By matching	By matching	By MS/MS	By MS/MS	1	1	1	1	1		1	1	1	1	523850000	133020000	114840000	34011000	75643000	40128000	0	26628000	4933700	51458000	43191000
ASASSTNLKDIL	12	1218.65	O75390;F8W031;F8VP03	O75390	26	37	CS	Citrate synthase, mitochondrial	yes	no	2	9.3758e-05	139.15	By MS/MS	By MS/MS	By MS/MS	By MS/MS	By MS/MS		By MS/MS	By MS/MS	By MS/MS	By MS/MS	1	1	1	1	1		1	1	1	1	545460000	65790000	55826000	70116000	31118000	54525000	0	39466000	43271000	66765000	118580000
ASASSTNLKDILADLIPKEQA	21	2184.16	O75390;F8W031;F8VP03	O75390	26	46	CS	Citrate synthase, mitochondrial	yes	no	2;3	5.4757e-12	149.99		By matching	By MS/MS		By matching	By MS/MS			By matching	By MS/MS		1	2		2	1			2	2	73025000	0	8265700	13376000	0	10311000	6459100	0	0	10348000	24265000
ASASTSKYNSHSLEN	15	1594.72	Q13496	Q13496	2	16	MTM1	Myotubularin	yes	yes	2	1.9561e-08	150.26			By MS/MS		By matching	By matching			By matching	By MS/MS			1		1	1			1	1	30970000	0	0	11598000	0	5462000	3885500	0	0	3110800	6913500
ASATRLIQ	8	858.492	O95182	O95182	2	9	NDUFA7	NADH dehydrogenase [ubiquinone] 1 alpha subcomplex subunit 7	yes	yes	2	0.0040581	140.09	By matching	By matching	By MS/MS	By matching	By MS/MS	By MS/MS	By MS/MS	By MS/MS	By MS/MS	By MS/MS	1	1	1	1	1	1	1	1	1	1	347640000	14133000	25393000	47922000	15626000	22066000	27495000	30242000	41462000	49836000	73464000
ASATRLIQR	9	1014.59	O95182	O95182	2	10	NDUFA7	NADH dehydrogenase [ubiquinone] 1 alpha subcomplex subunit 7	yes	yes	2	0.024179	98.299	By matching	By matching	By matching	By MS/MS	By matching	By matching	By MS/MS	By matching	By matching	By MS/MS	1	1	1	1	1	1	1	1	1	1	12018000000	1614900000	1660700000	1223000000	1075300000	1275600000	601300000	756030000	744100000	1699400000	1367800000
ASAVGIGTTQVQPE	14	1356.69	Q16891	Q16891	745	758	IMMT	MICOS complex subunit MIC60	yes	yes	2	1.1793e-10	159.83	By MS/MS	By matching	By matching	By MS/MS	By MS/MS		By matching		By matching	By matching	1	1	1	1	1		1		1	1	96105000	15696000	11874000	8876500	20019000	9973800	0	12798000	0	6041300	10827000
ASAVLSSVPTTASR	14	1345.72	Q5VSY0	Q5VSY0	2	15	GKAP1	G kinase-anchoring protein 1	yes	yes	2	0.034756	80.763	By matching	By matching	By matching	By matching	By MS/MS		By matching		By matching	By matching	1	1	1	1	1		1		1	1	59847000	7101700	9266200	5491700	6835600	7597100	0	7691200	0	8204600	7659200
ASAVLSSVPTTASRF	15	1492.79	Q5VSY0	Q5VSY0	2	16	GKAP1	G kinase-anchoring protein 1	yes	yes	2	0.0030838	93.345			By MS/MS		By matching	By MS/MS	By MS/MS	By MS/MS	By matching	By MS/MS			1		1	1	1	1	1	1	40067000	0	0	6365300	0	3259800	3782500	5156200	3001900	6897800	11604000
ASDDEEDVSSKVEK	14	1536.68	Q0ZGT2	Q0ZGT2	79	92	NEXN	Nexilin	yes	yes	2;3	0.00083252	109.16	By matching	By MS/MS	By matching	By matching	By matching	By matching	By matching	By matching	By matching	By matching	1	2	1	1	1	1	1	1	2	1	127130000	8613300	30997000	5957900	11936000	5761800	15773000	10145000	13679000	15242000	9020800
ASDEGKLFVGGL	12	1191.61	Q14011	Q14011	2	13	CIRBP	Cold-inducible RNA-binding protein	yes	yes	2	0.015828	102.06	By matching	By MS/MS	By matching	By matching	By matching		By matching		By matching		1	1	1	1	1		1		1		51383000	4191200	14725000	4950800	13293000	4973300	0	5960000	0	3289200	0
ASDMVTPGSL	10	976.454	Q8N431	Q8N431	7	16	RASGEF1C	Ras-GEF domain-containing family member 1C	yes	yes	2	0.012255	102.72		By MS/MS	By MS/MS	By matching	By matching	By MS/MS	By MS/MS		By matching			1	1	1	1	2	1		1		357960000	0	34676000	32262000	16758000	41453000	146070000	63360000	0	23385000	0
ASDPILYRPVAV	12	1299.72	P14618	P14618	99	110	PKM	Pyruvate kinase PKM	yes	yes	2	1.0781e-10	178.22	By MS/MS	By MS/MS	By MS/MS	By MS/MS	By MS/MS	By matching	By MS/MS	By matching	By MS/MS	By matching	1	1	1	1	1	1	1	1	1	1	326050000	40538000	67472000	41699000	20454000	32923000	5560000	12289000	3318100	47080000	54721000
ASDPILYRPVAVA	13	1370.76	P14618	P14618	99	111	PKM	Pyruvate kinase PKM	yes	yes	2	0.004179	120.09	By MS/MS		By matching	By MS/MS	By matching	By matching	By MS/MS	By matching	By matching	By matching	1		1	1	1	1	1	1	1	1	174120000	63643000	0	5298900	52269000	8831500	6558600	13425000	3534000	13010000	7547300
ASDPILYRPVAVAL	14	1483.84	P14618	P14618	99	112	PKM	Pyruvate kinase PKM	yes	yes	2	7.2889e-05	123.79	By MS/MS	By matching	By MS/MS	By MS/MS	By MS/MS	By MS/MS	By MS/MS		By MS/MS	By MS/MS	1	1	1	1	1	1	1		1	1	109170000	17474000	14466000	9772900	11752000	11039000	8920000	14238000	0	14621000	6890200
ASDPILYRPVAVALDT	16	1699.91	P14618	P14618	99	114	PKM	Pyruvate kinase PKM	yes	yes	2	5.24e-09	132.79	By MS/MS	By MS/MS	By matching		By MS/MS		By matching		By MS/MS	By MS/MS	1	1	1		1		1		1	1	149860000	25209000	34419000	7319900	0	20912000	0	3702600	0	34633000	23663000
ASDPILYRPVAVALDTKGPEIR	22	2380.31	P14618	P14618	99	120	PKM	Pyruvate kinase PKM	yes	yes	3	0.010302	61.222	By MS/MS										1										3881200	3881200	0	0	0	0	0	0	0	0	0
ASEASGYQDNIAR	13	1380.63	P17661	P17661	357	369	DES	Desmin	yes	yes	2	0.00023883	131.82	By matching	By MS/MS		By MS/MS					By matching		1	1		1					1		21658000	3008800	5765500	0	9156100	0	0	0	0	3727200	0
ASEEGITTSKQSTASKQTTASK	22	2240.11	P52179	P52179	173	194	MYOM1	Myomesin-1	yes	yes	3;4	1.9226e-19	142.99	By MS/MS	By MS/MS	By matching			By MS/MS		By matching	By matching	By matching	2	2	1			1		1	2	1	116220000	12353000	46306000	6438600	0	0	10262000	0	20511000	16492000	3851900
ASEELQKDLEEVKV	14	1615.83	Q9HB71	Q9HB71	2	15	CACYBP	Calcyclin-binding protein	yes	yes	2	0.0051293	99.215	By MS/MS	By MS/MS		By matching			By matching		By MS/MS	By matching	1	1		1			1		1	1	106050000	14330000	50632000	0	15906000	0	0	4800200	0	14470000	5907200
ASEELQKDLEEVKVL	15	1728.91	Q9HB71	Q9HB71	2	16	CACYBP	Calcyclin-binding protein	yes	yes	2	5.6245e-09	167.98	By matching	By MS/MS	By MS/MS	By MS/MS	By MS/MS	By matching	By MS/MS		By MS/MS	By MS/MS	1	1	1	1	1	1	1		1	1	303360000	41193000	56872000	21467000	47937000	40536000	5452300	17476000	0	49539000	22885000
ASEELQKDLEEVKVLLEK	18	2099.14	Q9HB71	Q9HB71	2	19	CACYBP	Calcyclin-binding protein	yes	yes	3	9.9303e-44	189.87	By MS/MS	By MS/MS		By matching	By matching			By matching	By matching		1	1		1	1			1	1		38751000	13460000	10158000	0	2897300	2971200	0	0	1933200	7331900	0
ASEGPQQKI	9	956.493	Q14714	Q14714	235	243	SSPN	Sarcospan	yes	yes	2	0.0070122	118.07			By MS/MS		By matching	By MS/MS	By matching	By matching	By MS/MS	By MS/MS			1		1	1	1	1	1	1	89164000	0	0	19942000	0	9712700	13142000	4596400	7485200	14083000	20202000
ASEPQEVLHIGSAHNRSAMPF	21	2277.1	O00151	O00151	107	127	PDLIM1	PDZ and LIM domain protein 1	yes	yes	3	0.004101	76.301	By matching	By MS/MS		By matching	By matching	By matching	By matching	By matching	By matching		1	1		1	1	1	1	1	1		113770000	3321600	25507000	0	42714000	6339300	4500100	23073000	3607200	4702900	0
ASFEDAKEAL	10	1079.51	P19338	P19338	531	540	NCL	Nucleolin	yes	yes	2	0.029991	90.696	By matching	By matching		By MS/MS	By matching				By matching		1	1		1	1				1		24757000	4704400	7955800	0	5317600	3769100	0	0	0	3009700	0
ASGAGGVGGGGGGKIR	16	1256.66	P49790	P49790	2	17	NUP153	Nuclear pore complex protein Nup153	yes	yes	2	0.015302	70.942	By matching	By matching		By matching			By MS/MS		By matching		1	1		1			1		1		18064000	4614100	4458600	0	4229200	0	0	2559800	0	2202200	0
ASGAGGVGGGGGGKIRTR	18	1513.81	P49790	P49790	2	19	NUP153	Nuclear pore complex protein Nup153	yes	yes	3	0.0018948	92.977	By MS/MS	By matching	By matching	By matching	By matching	By matching	By matching	By matching	By matching	By matching	1	1	1	1	1	1	1	1	1	1	84503000	15842000	14235000	4661400	13540000	8327800	6378700	6733700	4992200	5753200	4039200
ASGAPSAGPEPAPR	14	1263.62	O60240	O60240	435	448	PLIN1	Perilipin-1	yes	yes	2	0.0031583	97.299	By MS/MS	By MS/MS			By MS/MS				By matching		1	1			1				1		50201000	14889000	9987600	0	0	21798000	0	0	0	3526600	0
ASGGGVPTDEEQAT	14	1317.57	P10606	P10606	32	45	COX5B	Cytochrome c oxidase subunit 5B, mitochondrial	yes	yes	2	0.017565	75.509			By MS/MS						By MS/MS	By MS/MS			1						1	1	27879000	0	0	6211500	0	0	0	0	0	7738000	13929000
ASGGGVPTDEEQATGLER	18	1772.82	P10606	P10606	32	49	COX5B	Cytochrome c oxidase subunit 5B, mitochondrial	yes	yes	2	0.021028	81.494	By MS/MS	By matching	By matching	By matching	By matching			By matching	By matching	By matching	1	1	1	1	1			1	1	1	105570000	12274000	26943000	15282000	7555100	5813000	0	0	18090000	13826000	5783900
ASGGGVPTDEEQATGLEREI	20	2014.94	P10606	P10606	32	51	COX5B	Cytochrome c oxidase subunit 5B, mitochondrial	yes	yes	2;3	2.3652e-07	100.11	By MS/MS	By MS/MS	By MS/MS	By MS/MS	By matching	By matching	By matching	By matching	By MS/MS	By MS/MS	2	2	2	2	2	2	1	1	1	2	432640000	31886000	64068000	57459000	44693000	21914000	11602000	9903900	3195700	50400000	137520000
ASGGGVPTDEEQATGLEREIM	21	2145.98	P10606	P10606	32	52	COX5B	Cytochrome c oxidase subunit 5B, mitochondrial	yes	yes	2;3	4.0773e-43	191.78	By MS/MS	By MS/MS	By MS/MS	By MS/MS	By MS/MS	By MS/MS	By MS/MS	By MS/MS	By MS/MS	By MS/MS	4	3	4	4	4	4	4	4	4	4	3447300000	492220000	357840000	288790000	841840000	256390000	91949000	341370000	95137000	334500000	347250000
ASGGGVPTDEEQATGLEREIML	22	2259.07	P10606	P10606	32	53	COX5B	Cytochrome c oxidase subunit 5B, mitochondrial	yes	yes	2;3	3.9124e-44	190.24	By MS/MS	By MS/MS	By MS/MS	By MS/MS	By MS/MS	By MS/MS	By MS/MS	By MS/MS	By MS/MS	By MS/MS	3	4	4	4	4	4	4	4	4	4	1691800000	204090000	178670000	125100000	206650000	183720000	77210000	180640000	73581000	232340000	229800000
ASGGGVPTDEEQATGLEREIMLAA	24	2401.14	P10606	P10606	32	55	COX5B	Cytochrome c oxidase subunit 5B, mitochondrial	yes	yes	2;3	0.016097	75.961		By matching	By matching	By matching	By matching	By matching	By matching	By matching	By matching	By MS/MS		1	2	2	2	1	2	1	2	2	184200000	0	6578500	28227000	15698000	21479000	4223400	20274000	8521100	38809000	40393000
ASGGGVPTDEEQATGLEREIMLAAK	25	2529.24	P10606	P10606	32	56	COX5B	Cytochrome c oxidase subunit 5B, mitochondrial	yes	yes	3	0.0064331	65.901	By matching	By matching	By matching	By matching		By MS/MS	By matching	By matching	By matching	By matching	1	1	1	1		1	1	1	1	1	108810000	3454900	19729000	10920000	6809400	0	18991000	6561500	17611000	17114000	7616200
ASGHDLQGKLQ	11	1152.59	O95182	O95182	15	25	NDUFA7	NADH dehydrogenase [ubiquinone] 1 alpha subcomplex subunit 7	yes	yes	2;3	4.7409e-06	164.66	By matching	By MS/MS	By MS/MS	By MS/MS	By MS/MS	By MS/MS	By MS/MS	By MS/MS	By MS/MS	By matching	2	2	2	2	2	2	2	2	2	1	419840000	22048000	62679000	65007000	34259000	42011000	44367000	32540000	37959000	40453000	38521000
ASGHDLQGKLQLR	13	1421.77	O95182	O95182	15	27	NDUFA7	NADH dehydrogenase [ubiquinone] 1 alpha subcomplex subunit 7	yes	yes	3;4	0.0014872	114.56	By MS/MS	By MS/MS	By MS/MS	By matching	By MS/MS	By matching	By MS/MS	By matching	By MS/MS	By MS/MS	2	2	2	1	1	2	2	2	1	2	131580000	22900000	19152000	16537000	8816800	7635100	9822400	21170000	6277000	7610700	11655000
ASGLVPAAPPK	11	1006.58	P27816	P27816	744	754	MAP4	Microtubule-associated protein 4	yes	yes	2	0.015906	113.66		By MS/MS	By matching		By matching			By matching				1	1		1			1			69033000	0	32397000	10330000	0	20918000	0	0	5387800	0	0
ASGLVPAAPPKRPA	14	1330.77	P27816	P27816	744	757	MAP4	Microtubule-associated protein 4	yes	yes	3	0.021184	73.466			By matching		By MS/MS	By matching		By MS/MS	By matching	By matching			1		1	1		1	1	1	76896000	0	0	16096000	0	9692000	13747000	0	23929000	5958700	7473400
ASGLVPAAPPKRPAVA	16	1500.88	P27816	P27816	744	759	MAP4	Microtubule-associated protein 4	yes	yes	3	0.00039501	87.083	By matching	By matching	By MS/MS	By matching	By matching	By MS/MS	By MS/MS	By MS/MS	By MS/MS	By MS/MS	1	1	1	1	1	1	1	1	1	1	272480000	4768900	14046000	42947000	11847000	26193000	44076000	24293000	50531000	13225000	40552000
ASGMARDWPDARGIWHNDNKSF	22	2530.16	P06732	P06732	204	225	CKM	Creatine kinase M-type;Creatine kinase M-type, N-terminally processed	yes	yes	3;4	0.00098313	91.319			By matching			By matching	By matching	By MS/MS	By matching	By matching			2			2	2	2	2	2	176820000	0	0	20491000	0	0	27291000	12317000	68692000	9991900	38035000
ASGPPKGPSRASSVTT	16	1498.77	P52943	P52943	103	118	CRIP2	Cysteine-rich protein 2	yes	yes	2;3	0.0013905	94.007	By matching	By matching	By matching	By matching	By matching	By MS/MS	By matching	By MS/MS	By MS/MS	By matching	1	2	2	2	1	2	2	2	2	1	727750000	4685100	66588000	51497000	65128000	7838800	208900000	178200000	124100000	14633000	6181200
ASGPPVSELITK	12	1197.66	P10412;P16402;P16403	P10412	35	46	HIST1H1E;HIST1H1D;HIST1H1C	Histone H1.4;Histone H1.3;Histone H1.2	no	no	2	0.01566	85.924	By matching	By MS/MS	By matching	By MS/MS	By matching			By matching	By MS/MS	By matching	1	1	1	1	1			1	1	1	248750000	111120000	72237000	15505000	0	16388000	0	0	21430000	0	12072000
ASGSSASLGGPESA	14	1176.53	Q15149	Q15149	4669	4682	PLEC	Plectin	yes	yes	2	0.014035	79.489	By matching					By MS/MS				By matching	1					1				1	11504000	3649600	0	0	0	0	3988100	0	0	0	3866100
ASGTQTVFPSK	11	1121.57	Q8TEC5	Q8TEC5	719	729	SH3RF2	Putative E3 ubiquitin-protein ligase SH3RF2	yes	yes	2	0.0090746	101.38			By MS/MS							By matching			1							1	11514000	0	0	6341600	0	0	0	0	0	0	5172300
ASGVAVSDGVIKV	13	1200.67	P23528	P23528	2	14	CFL1	Cofilin-1	yes	yes	2	4.9329e-06	172.8	By MS/MS	By MS/MS	By MS/MS	By MS/MS	By MS/MS	By MS/MS	By MS/MS	By MS/MS	By MS/MS	By MS/MS	1	1	1	1	1	1	1	1	1	1	2164600000	481430000	469360000	116010000	579660000	163540000	15728000	128570000	16824000	122930000	70603000
ASGVAVSDGVIKVF	14	1347.74	P23528	P23528	2	15	CFL1	Cofilin-1	yes	yes	2	6.5209e-34	209.8	By MS/MS	By MS/MS	By MS/MS	By MS/MS	By MS/MS	By MS/MS	By MS/MS	By MS/MS	By MS/MS	By MS/MS	3	3	2	2	1	1	2	1	2	2	1872800000	286760000	426920000	115650000	211900000	218730000	47761000	85811000	61477000	270870000	146930000
ASGVAVSDGVIKVFNDMKVR	20	2091.11	P23528	P23528	2	21	CFL1	Cofilin-1	yes	yes	3	1.5918e-18	151.23	By MS/MS	By MS/MS	By MS/MS	By MS/MS	By matching	By MS/MS	By MS/MS	By matching	By MS/MS	By MS/MS	3	2	1	1	2	1	1	2	1	1	463030000	106150000	66617000	31428000	25362000	48169000	45747000	27099000	61906000	27020000	23529000
ASGVGLPGGSLPIK	14	1251.72	O75112	O75112	222	235	LDB3	LIM domain-binding protein 3	yes	yes	2	0.027341	70.321	By matching	By MS/MS		By matching	By matching	By matching	By matching		By matching		1	1		1	1	1	1		1		105930000	25833000	53573000	0	7825400	7417300	5683400	2602100	0	2991600	0
ASGVTVNDEVIKV	13	1329.71	Q9Y281	Q9Y281	2	14	CFL2	Cofilin-2	yes	yes	2	0.0011551	118.28	By MS/MS	By MS/MS		By MS/MS	By matching		By matching				1	1		1	1		1				183100000	47684000	61920000	0	56014000	555620	0	16925000	0	0	0
ASGVTVNDEVIKVF	14	1476.78	Q9Y281	Q9Y281	2	15	CFL2	Cofilin-2	yes	yes	2	1.9806e-26	202	By matching	By MS/MS	By MS/MS	By MS/MS	By MS/MS	By matching	By MS/MS	By MS/MS	By MS/MS	By MS/MS	1	1	1	1	1	1	1	1	1	1	768920000	138580000	180630000	51408000	122080000	75508000	11854000	82176000	15588000	60291000	30807000
ASGVTVNDEVIKVFNDMKVR	20	2220.16	Q9Y281	Q9Y281	2	21	CFL2	Cofilin-2	yes	yes	3	2.9806e-34	172.2	By matching	By MS/MS	By matching	By matching	By MS/MS	By MS/MS	By MS/MS	By MS/MS	By matching	By matching	1	1	1	1	1	1	1	1	1	1	82887000	5321600	16144000	8441000	5610400	6307500	10928000	6196000	10923000	8612700	4403600
ASIFSKLLTGR	11	1191.7	P17540	P17540	2	12	CKMT2	Creatine kinase S-type, mitochondrial	yes	yes	2	0.036228	76.465	By matching	By matching	By matching	By matching	By matching	By MS/MS	By matching	By matching	By matching	By matching	1	1	1	1	1	1	1	1	1	1	112410000	15494000	17697000	12397000	9758500	6693800	5675600	10816000	5074500	21336000	7471900
ASIFSKLLTGRN	12	1305.74	P17540	P17540	2	13	CKMT2	Creatine kinase S-type, mitochondrial	yes	yes	2	2.772e-14	186.74	By MS/MS	By MS/MS	By MS/MS	By MS/MS	By MS/MS	By MS/MS	By MS/MS	By MS/MS	By MS/MS	By MS/MS	1	1	1	1	1	1	1	1	1	1	164020000	20428000	8677000	25376000	6531700	13318000	10761000	14797000	9791400	34004000	20336000
ASIFSKLLTGRNA	13	1376.78	P17540	P17540	2	14	CKMT2	Creatine kinase S-type, mitochondrial	yes	yes	2	2.1865e-06	150.51	By MS/MS	By MS/MS	By MS/MS		By MS/MS	By MS/MS	By MS/MS	By MS/MS	By MS/MS	By MS/MS	1	1	1		1	1	1	1	1	1	134530000	7414500	7035600	22496000	0	10996000	7235000	6048600	5937200	41202000	26164000
ASIFSKLLTGRNAS	14	1463.81	P17540	P17540	2	15	CKMT2	Creatine kinase S-type, mitochondrial	yes	yes	2	3.1682e-22	227.93			By matching			By matching		By MS/MS		By matching			1			1		1		1	476750000	0	0	116770000	0	0	86716000	0	78084000	0	195190000
ASIFSKLLTGRNASL	15	1576.89	P17540	P17540	2	16	CKMT2	Creatine kinase S-type, mitochondrial	yes	yes	2	6.1889e-25	192.65	By matching	By matching	By MS/MS		By MS/MS	By MS/MS	By MS/MS	By MS/MS	By MS/MS	By MS/MS	1	1	1		1	1	1	1	1	1	252190000	3727800	1220400	30351000	0	16397000	30716000	26381000	37919000	51489000	53988000
ASIFSKLLTGRNASLL	16	1689.98	P17540	P17540	2	17	CKMT2	Creatine kinase S-type, mitochondrial	yes	yes	2	1.6749e-15	170			By MS/MS			By matching		By matching	By matching	By matching			1			1		1	1	1	101950000	0	0	31641000	0	0	10813000	0	28627000	9190600	21677000
ASIGNAQKLPM	11	1128.6	O00151	O00151	249	259	PDLIM1	PDZ and LIM domain protein 1	yes	yes	2	1.362e-07	173.37	By MS/MS	By matching	By matching	By matching	By matching	By MS/MS	By matching	By matching	By matching	By matching	2	3	2	3	3	1	3	1	3	3	305040000	44134000	52051000	11106000	56743000	26673000	16637000	38045000	10406000	20769000	28473000
ASITALEAKIAQL	13	1327.77	P35579	P35579	1807	1819	MYH9	Myosin-9	yes	yes	2	0.07405	87.258	By MS/MS	By matching			By matching				By matching	By matching	1	1			1				1	1	18027000	4804800	3990100	0	0	3648500	0	0	0	976250	4607600
ASITRNQHIPQ	11	1263.67	Q9UBR2	Q9UBR2	77	87	CTSZ	Cathepsin Z	yes	yes	3	0.02975	67.385										By MS/MS										1	62322000	0	0	0	0	0	0	0	0	0	62322000
ASKIKIEFTPEQIEE	15	1760.92	P08590	P08590	39	53	MYL3	Myosin light chain 3	yes	yes	3	0.031733	63.682	By matching	By MS/MS		By matching					By matching		1	1		1					1		72518000	14515000	29251000	0	22312000	0	0	0	0	6439800	0
ASKIKIEFTPEQIEEF	16	1907.99	P08590	P08590	39	54	MYL3	Myosin light chain 3	yes	yes	3	0.018792	68.413	By matching	By matching	By matching	By MS/MS	By matching		By matching	By matching	By matching		1	1	1	1	1		1	1	1		108570000	13107000	20278000	10393000	29545000	9754300	0	11136000	4775000	9582500	0
ASKTPVGF	8	805.433	P31937	P31937	37	44	HIBADH	3-hydroxyisobutyrate dehydrogenase, mitochondrial	yes	yes	2	0.043733	93.429							By MS/MS										1				0	0	0	0	0	0	0	0	0	0	0
ASKWDYEKNEWKK	13	1710.84	P13073	P13073	157	169	COX4I1	Cytochrome c oxidase subunit 4 isoform 1, mitochondrial	yes	yes	3;4	0.0014009	92.952		By matching	By MS/MS	By matching	By matching	By MS/MS	By MS/MS	By MS/MS	By matching	By matching		2	2	1	2	1	1	2	1	2	222790000	0	24091000	39457000	19254000	12258000	18015000	12092000	44133000	14328000	39159000
ASLGKNPTDEY	11	1193.56	P19105;P24844	P19105	58	68	MYL12A;MYL9	Myosin regulatory light chain 12A;Myosin regulatory light polypeptide 9	yes	no	2	0.0089069	101.66	By matching	By matching	By matching	By MS/MS	By matching				By matching		1	1	1	1	1				1		41041000	7512600	11291000	3882500	7134700	7245400	0	0	0	3975000	0
ASLGSLEGEAEAEASSPKGKFSLF	24	2411.19	Q09666	Q09666	5748	5771	AHNAK	Neuroblast differentiation-associated protein AHNAK	yes	yes	3	0.00044449	70.315					By MS/MS	By matching			By MS/MS						1	1			1		29786000	0	0	0	0	13871000	7213300	0	0	8701500	0
ASLKPPSDYSNIT	13	1391.69		REV__Q9C0F0					yes	yes	2	0.010729	86.882		By MS/MS			By matching							2			1						216670000	0	201270000	0	0	15408000	0	0	0	0	0	+
ASLRMARANAR	11	1215.66	P26373	P26373	180	190	RPL13	60S ribosomal protein L13	yes	yes	4	0.01657	70.412	By matching	By MS/MS	By matching	By matching	By matching	By matching	By MS/MS	By matching	By matching	By matching	1	1	1	1	1	1	1	1	1	1	111540000	3775200	22107000	7386000	12104000	17997000	3993900	9039900	906880	20721000	13506000
ASLSPEGLLIIEAPQVPPY	19	1993.08	Q9UJY1	Q9UJY1	156	174	HSPB8	Heat shock protein beta-8	yes	yes	2	0.0051857	80.834	By MS/MS	By matching		By matching	By matching						1	1		1	1						38065000	11039000	10155000	0	12832000	4039000	0	0	0	0	0
ASLSPEGLLIIEAPQVPPYST	21	2181.16	Q9UJY1	Q9UJY1	156	176	HSPB8	Heat shock protein beta-8	yes	yes	2;3	3.054e-26	155.98	By MS/MS	By MS/MS	By matching	By MS/MS	By MS/MS		By MS/MS		By MS/MS		1	2	1	2	2		2		2		139330000	26056000	29381000	2562800	40136000	13264000	0	14743000	0	13191000	0
ASLSPEGLLIIEAPQVPPYSTF	22	2328.23	Q9UJY1	Q9UJY1	156	177	HSPB8	Heat shock protein beta-8	yes	yes	2;3	7.506e-28	162.93	By MS/MS	By MS/MS	By matching	By MS/MS	By MS/MS		By MS/MS		By MS/MS	By MS/MS	2	2	2	2	2		1		1	2	186100000	22184000	27205000	19955000	47102000	28700000	0	8470600	0	9241000	23247000
ASLSTFQQM	9	1011.47	P68032;P62736;P63267;Q562R1;P68133;P60709;Q6S8J3;P0CG38;P0CG39;A5A3E0;Q9BYX7;P63261	P68032	349	357	ACTC1;ACTA2;ACTG2;ACTBL2;ACTA1;ACTB;POTEE;POTEI;POTEJ;POTEF;POTEKP;ACTG1	Actin, alpha cardiac muscle 1;Actin, aortic smooth muscle;Actin, gamma-enteric smooth muscle;Beta-actin-like protein 2;Actin, alpha skeletal muscle;Actin, cytoplasmic 1;Actin, cytoplasmic 1, N-terminally processed;POTE ankyrin domain family member E;POTE ankyrin domain family member I;POTE ankyrin domain family member J;POTE ankyrin domain family member F;Putative beta-actin-like protein 3;Putati…	no	no	1;2	0.00196	152.31	By MS/MS	By matching	By MS/MS	By matching	By MS/MS	By matching	By matching	By matching	By matching	By MS/MS	1	2	2	2	2	2	2	2	2	2	329100000	21385000	20089000	60983000	10511000	18282000	32516000	20988000	64399000	21345000	58605000
ASLSTFQQMW	10	1197.55	P68032;P62736;P63267;Q562R1;P68133;P60709;Q6S8J3;P0CG38;P0CG39;A5A3E0;Q9BYX7;P63261	P68032	349	358	ACTC1;ACTA2;ACTG2;ACTBL2;ACTA1;ACTB;POTEE;POTEI;POTEJ;POTEF;POTEKP;ACTG1	Actin, alpha cardiac muscle 1;Actin, aortic smooth muscle;Actin, gamma-enteric smooth muscle;Beta-actin-like protein 2;Actin, alpha skeletal muscle;Actin, cytoplasmic 1;Actin, cytoplasmic 1, N-terminally processed;POTE ankyrin domain family member E;POTE ankyrin domain family member I;POTE ankyrin domain family member J;POTE ankyrin domain family member F;Putative beta-actin-like protein 3;Putati…	no	no	2	0.036202	86.833			By MS/MS	By matching	By matching	By matching	By matching	By matching	By matching	By matching			1	1	1	1	1	1	1	1	96031000	0	0	22671000	1454400	4157200	8091700	6490200	23160000	7746800	22259000
ASMAAAIAASR	11	1018.52	Q9H425	Q9H425	2	12	C1orf198	Uncharacterized protein C1orf198	yes	yes	2	0.0080249	104.22	By MS/MS										1										14251000	14251000	0	0	0	0	0	0	0	0	0
ASMPVDIAKTRIQN	14	1542.82	Q02978	Q02978	236	249	SLC25A11	Mitochondrial 2-oxoglutarate/malate carrier protein	yes	yes	3	0.0095328	84.566			By MS/MS		By matching			By MS/MS	By matching				1		1			1	1		31773000	0	0	11590000	0	1044900	0	0	16172000	2966300	0
ASMQQQQQLASAR	13	1445.7	Q9Y3Y2	Q9Y3Y2	39	51	CHTOP	Chromatin target of PRMT1 protein	yes	yes	2	3.8107e-07	153.74	By MS/MS	By MS/MS		By matching	By matching				By matching		1	1		1	1				1		31565000	12362000	8662600	0	2316900	4538600	0	0	0	3684800	0
ASNAMMNNNDLVR	13	1448.65	P28289	P28289	328	340	TMOD1	Tropomodulin-1	yes	yes	2	3.4345e-06	148.28	By MS/MS	By MS/MS		By MS/MS							1	1		1							46431000	30048000	9059400	0	7324000	0	0	0	0	0	0
ASNFKKANM	9	1009.5	P41208	P41208	2	10	CETN2	Centrin-2	yes	yes	2	0.00069987	162.49	By MS/MS	By matching	By matching	By MS/MS	By matching		By matching			By matching	1	1	1	2	2		1			1	100860000	30800000	4087400	4484700	30342000	22139000	0	4752400	0	0	4252400
ASNPERGEILLTELQGDSRSLPF	23	2528.29	Q16513	Q16513	2	24	PKN2	Serine/threonine-protein kinase N2	yes	yes	3	1.0538e-13	128.12			By matching	By matching		By matching	By matching	By matching	By MS/MS	By MS/MS			1	1		1	1	1	1	1	138610000	0	0	22893000	16282000	0	4351200	11430000	9269500	47782000	26603000
ASNVTNKTDPR	11	1201.61	P07910	P07910	2	12	HNRNPC	Heterogeneous nuclear ribonucleoproteins C1/C2	yes	yes	2	0.0031478	119.22	By matching	By MS/MS		By matching						By matching	1	1		1						1	76892000	21731000	32626000	0	16810000	0	0	0	0	0	5724100
ASNYKELG	8	880.429	P02144	P02144	144	151	MB	Myoglobin	yes	yes	2	0.029819	110.38		By MS/MS	By matching		By matching							1	1		1						37848000	0	19278000	6724800	0	11846000	0	0	0	0	0
ASNYKELGF	9	1027.5	P02144	P02144	144	152	MB	Myoglobin	yes	yes	2	0.013242	101.25	By matching	By matching		By matching		By matching	By matching	By matching	By matching	By MS/MS	1	1		1		1	1	1	1	1	129760000	22276000	14866000	0	31112000	0	3901600	35842000	3414100	7737600	10612000
ASNYKELGFQG	11	1212.58	P02144	P02144	144	154	MB	Myoglobin	yes	yes	2	2.1225e-07	185.6	By MS/MS	By MS/MS	By MS/MS	By MS/MS	By MS/MS	By MS/MS	By MS/MS	By MS/MS	By MS/MS	By MS/MS	1	1	1	1	1	1	1	1	1	1	2249100000	231940000	228490000	186480000	147840000	219390000	83170000	166380000	75864000	378150000	531370000
ASPGTPGTPELRPTFSPAFSRPS	23	2356.18	O75112	O75112	128	150	LDB3	LIM domain-binding protein 3	yes	yes	3	0.00036901	95.957	By MS/MS	By MS/MS	By matching	By MS/MS	By matching	By matching	By MS/MS	By MS/MS	By matching	By matching	1	1	1	1	1	1	1	1	1	1	172680000	41893000	56491000	3346300	16758000	3837600	11439000	13115000	11158000	10034000	4606000
ASPGTPGTPELRPTFSPAFSRPSA	24	2427.22	O75112	O75112	128	151	LDB3	LIM domain-binding protein 3	yes	yes	3	4.3663e-09	116.48	By MS/MS	By MS/MS	By MS/MS	By MS/MS	By MS/MS	By MS/MS	By MS/MS	By MS/MS	By MS/MS	By matching	1	1	1	1	1	1	1	1	1	1	589240000	135720000	119300000	20686000	58435000	19699000	71159000	59688000	48587000	42684000	13277000
ASPGTPGTPELRPTFSPAFSRPSAF	25	2574.29	O75112	O75112	128	152	LDB3	LIM domain-binding protein 3	yes	yes	3	0.03859	53.342		By matching	By matching		By MS/MS	By matching	By matching	By matching	By matching	By matching		1	1		1	1	1	1	1	1	97226000	0	5943100	6824400	0	13366000	13277000	9312300	25655000	14191000	8657600
ASPRPFQPGGGAPTPAPS	18	1690.84	Q9H987	Q9H987	445	462	SYNPO2L	Synaptopodin 2-like protein	yes	yes	2	0.021597	62.258	By MS/MS	By matching									1	1									25028000	13381000	11646000	0	0	0	0	0	0	0	0
ASPSKPASAP	10	911.471	P27816	P27816	786	795	MAP4	Microtubule-associated protein 4	yes	yes	2	0.0093299	107.57		By matching	By matching	By MS/MS	By MS/MS			By MS/MS	By matching			1	1	1	1			1	1		66726000	0	14252000	5614300	7904100	15259000	0	0	16165000	7533000	0
ASPSKPASAPA	11	982.508	P27816	P27816	786	796	MAP4	Microtubule-associated protein 4	yes	yes	2	0.0076197	105.4	By matching	By MS/MS	By MS/MS	By MS/MS	By MS/MS	By matching	By matching	By MS/MS	By MS/MS	By MS/MS	1	1	1	1	1	1	1	1	1	1	472700000	21288000	77315000	39668000	24841000	90342000	34373000	66017000	58968000	24172000	35716000
ASPSKPASAPAS	12	1069.54	P27816	P27816	786	797	MAP4	Microtubule-associated protein 4	yes	yes	2	0.0004584	129.82	By matching		By matching	By MS/MS	By MS/MS	By matching	By matching	By MS/MS	By matching	By matching	1		1	1	1	1	1	1	1	1	119980000	7781700	0	5739600	8075300	41609000	7162900	12700000	15514000	14669000	6729500
ASPSKPASAPASR	13	1225.64	P27816	P27816	786	798	MAP4	Microtubule-associated protein 4	yes	yes	2;3	2.0547e-09	134.75	By MS/MS	By MS/MS	By MS/MS	By MS/MS	By MS/MS	By MS/MS	By MS/MS	By MS/MS	By MS/MS	By MS/MS	2	2	2	2	2	2	2	2	2	2	2117300000	56290000	140100000	244620000	221350000	638130000	168700000	124240000	103310000	358280000	62314000
ASQKDFENSMN	11	1269.53	O75521	O75521	38	48	ECI2	Enoyl-CoA delta isomerase 2, mitochondrial	yes	yes	2	2.1719e-05	153.97	By MS/MS	By matching	By MS/MS	By matching	By matching	By matching		By matching	By matching	By MS/MS	1	2	2	1	1	1		1	2	2	150120000	9197200	18466000	39459000	5562800	8330800	6698100	0	7385000	18807000	36216000
ASQKDFENSMNQVK	14	1624.75	O75521	O75521	38	51	ECI2	Enoyl-CoA delta isomerase 2, mitochondrial	yes	yes	2;3	3.2808e-07	118.52	By MS/MS	By MS/MS	By matching	By MS/MS	By matching			By MS/MS	By matching		1	2	2	3	3			3	2		194990000	41694000	25473000	9137100	42611000	22898000	0	0	36745000	16432000	0
ASQKTDAEATDTEATET	17	1767.76	Q9Y3D3	Q9Y3D3	121	137	MRPS16	28S ribosomal protein S16, mitochondrial	yes	yes	2	3.5533e-60	232.5	By MS/MS	By MS/MS	By MS/MS	By MS/MS	By MS/MS	By MS/MS	By MS/MS	By MS/MS	By MS/MS	By MS/MS	1	1	1	1	1	1	1	1	1	1	537070000	47698000	72028000	52024000	40736000	22239000	34320000	32647000	39273000	145850000	50259000
ASQQGMTAYGTR	12	1269.58	P51911	P51911	174	185	CNN1	Calponin-1	yes	yes	2	0.011341	90.05	By matching		By MS/MS			By MS/MS	By matching				1		1			1	1				21537000	6413900	0	4077100	0	0	7141100	3904800	0	0	0
ASQSQGIQQLLQAEK	15	1627.85	O75348;F2Z307;O95670	O75348	2	16	ATP6V1G1;ATP6V1G2-DDX39B;ATP6V1G2	V-type proton ATPase subunit G 1;V-type proton ATPase subunit G 2	yes	no	2	9.2236e-25	230.06	By MS/MS	By MS/MS	By MS/MS	By MS/MS	By MS/MS	By MS/MS	By MS/MS	By MS/MS	By MS/MS	By MS/MS	1	1	1	1	1	1	1	1	1	1	309700000	62743000	56519000	26172000	29380000	39654000	8438600	18996000	25252000	30125000	12422000
ASRLLLNNGAKMPI	14	1496.85	P15121	P15121	2	15	AKR1B1	Aldose reductase	yes	yes	2	0.00048281	112.15	By matching	By matching	By MS/MS	By matching	By MS/MS	By matching	By matching			By MS/MS	1	1	1	1	1	1	1			1	69746000	842060	2883100	20508000	2872100	15607000	8045600	4816500	0	0	14171000
ASRLPGPTGSVVSTGTS	17	1572.81	Q7Z434	Q7Z434	237	253	MAVS	Mitochondrial antiviral-signaling protein	yes	yes	2	0.00063095	100.38	By MS/MS	By matching									1	1									13161000	5993000	7168200	0	0	0	0	0	0	0	0
ASRMVKFKVPDFE	13	1552.81	Q9NPC6	Q9NPC6	198	210	MYOZ2	Myozenin-2	yes	yes	3	0.044554	68.044		By matching	By matching		By matching	By matching	By matching	By matching		By MS/MS		1	1		1	1	1	1		1	151260000	0	6086000	25704000	0	17330000	24190000	29276000	29357000	0	19320000
ASSAPATHTSY	11	1091.49	O75112	O75112	374	384	LDB3	LIM domain-binding protein 3	yes	yes	2	5.6911e-05	142.79		By matching	By matching	By matching	By matching	By matching	By matching	By matching	By MS/MS	By MS/MS		1	1	1	1	1	1	1	1	1	122300000	0	10485000	6454000	14634000	15357000	18401000	20448000	5207000	20712000	10600000
ASSASARTPAGK	12	1102.57	Q96NB3	Q96NB3	2	13	ZNF830	Zinc finger protein 830	yes	yes	2	0.00085739	126.19	By MS/MS	By MS/MS	By MS/MS	By matching	By MS/MS	By MS/MS	By MS/MS	By MS/MS	By MS/MS	By MS/MS	1	1	1	1	1	1	1	1	1	1	90555000	6277500	8629600	7645100	4420400	10969000	12256000	11319000	5528500	14225000	9285200
ASSDIQVKELEK	12	1345.71	P16949	P16949	2	13	STMN1	Stathmin	yes	yes	2	0.0021913	118.87	By MS/MS	By MS/MS	By matching	By matching	By MS/MS	By matching	By matching	By matching	By matching		1	1	1	1	1	1	1	1	1		91628000	15125000	36895000	5038800	11329000	8331400	2674300	2942900	5330900	3959300	0
ASSDIQVKELEKRASGQAF	19	2063.06	P16949	P16949	2	20	STMN1	Stathmin	yes	yes	3	6.8584e-07	114.99	By matching	By MS/MS	By matching	By MS/MS	By matching	By matching	By matching		By matching	By matching	1	1	1	1	1	1	1		1	1	129400000	24189000	32928000	8848700	25054000	10458000	1755300	12458000	0	7093900	6612700
ASSGAGDPL	9	773.356	Q9Y2R0	Q9Y2R0	2	10	COA3	Cytochrome c oxidase assembly factor 3 homolog, mitochondrial	yes	yes	1	0.027059	97.033		By MS/MS	By matching	By matching						By matching		1	1	1						1	16938000	0	6139500	2539900	5999900	0	0	0	0	0	2258800
ASSGAGDPLDSKRGEAPF	18	1760.83	Q9Y2R0	Q9Y2R0	2	19	COA3	Cytochrome c oxidase assembly factor 3 homolog, mitochondrial	yes	yes	2;3	0.00051959	100.22	By MS/MS	By MS/MS	By MS/MS	By MS/MS	By MS/MS	By MS/MS	By MS/MS	By matching	By matching	By MS/MS	2	2	2	2	2	2	2	2	1	2	1029700000	187920000	205810000	111480000	138570000	96393000	34926000	108180000	50937000	14327000	81132000
ASSIIDELFQDR	12	1392.69	P10909	P10909	183	194	CLU	Clusterin;Clusterin beta chain;Clusterin alpha chain	yes	yes	2	0.011575	89.548	By MS/MS	By matching	By matching								1	1	1								18760000	4862900	11489000	2408200	0	0	0	0	0	0	0
ASSKDAIKKKL	11	1187.72	P23528	P23528	118	128	CFL1	Cofilin-1	yes	yes	3	0.013385	95.273	By MS/MS	By matching	By matching	By MS/MS	By MS/MS		By MS/MS	By matching	By matching	By matching	1	1	1	1	1		1	1	1	1	109870000	18118000	24657000	5477000	13491000	9360000	0	15595000	2583000	11418000	9169200
ASSPGGVYATR	11	1064.53	P08670	P08670	54	64	VIM	Vimentin	yes	yes	2	0.0083582	103.26		By MS/MS		By matching	By MS/MS				By MS/MS	By MS/MS		1		1	1				1	1	1007000000	0	250700000	0	295960000	249050000	0	0	0	141310000	70005000
ASSPGGVYATRS	12	1151.56	P08670	P08670	54	65	VIM	Vimentin	yes	yes	2	0.019425	83.397				By MS/MS	By MS/MS				By MS/MS	By MS/MS				1	1				1	1	104320000	0	0	0	25405000	17273000	0	0	0	20111000	41526000
ASSPGGVYATRSSA	14	1309.63	P08670	P08670	54	67	VIM	Vimentin	yes	yes	2	0.0009021	108.56	By matching	By matching	By MS/MS	By MS/MS	By MS/MS	By MS/MS	By MS/MS	By MS/MS	By matching	By MS/MS	1	1	1	1	1	1	1	1	1	1	236380000	4370500	6000000	11360000	9076600	25238000	52774000	33929000	19554000	29561000	44514000
ASSPGGVYATRSSAV	15	1408.69	P08670	P08670	54	68	VIM	Vimentin	yes	yes	2	0.0019274	98.105	By matching	By matching	By matching		By MS/MS	By matching			By matching	By MS/MS	1	1	1		1	1			1	1	83760000	12607000	12798000	8464400	0	24317000	4077000	0	0	7187000	14310000
ASSPGGVYATRSSAVR	16	1564.8	P08670	P08670	54	69	VIM	Vimentin	yes	yes	3	5.0793e-09	111.64	By MS/MS	By MS/MS	By matching	By MS/MS	By MS/MS	By MS/MS	By MS/MS	By MS/MS	By MS/MS	By MS/MS	1	1	1	1	1	1	1	1	1	1	754400000	129890000	65905000	21784000	177700000	115860000	54160000	76255000	27596000	41376000	43878000
ASSQLNRPNSL	11	1185.61	O14974	O14974	793	803	PPP1R12A	Protein phosphatase 1 regulatory subunit 12A	yes	yes	2	0.055424	77.192			By matching		By matching			By matching	By MS/MS	By matching			1		1			1	1	1	23461000	0	0	4113100	0	9660000	0	0	2629000	4454100	2605200
ASSQLNRPNSLVGITSA	17	1713.9	O14974	O14974	793	809	PPP1R12A	Protein phosphatase 1 regulatory subunit 12A	yes	yes	2	0.0016564	94.122		By MS/MS	By matching	By MS/MS	By matching	By matching	By matching	By matching	By matching	By matching		1	1	1	1	1	1	1	1	1	109950000	0	21069000	12465000	26949000	17905000	2763900	9791200	1282600	9935100	7792300
ASSSQQQASQHALSSEVSR	19	1986.94	P52179	P52179	66	84	MYOM1	Myomesin-1	yes	yes	3	9.5733e-35	150.98				By matching				By MS/MS	By matching	By matching				1				1	1	1	44413000	0	0	0	3128700	0	0	0	23372000	10616000	7296900
ASSSSLEKSYE	11	1186.54	P68032;P62736;P63267;P68133;P60709;Q6S8J3;P0CG38;P0CG39;A5A3E0;P63261	P68032	233	243	ACTC1;ACTA2;ACTG2;ACTA1;ACTB;POTEE;POTEI;POTEJ;POTEF;ACTG1	Actin, alpha cardiac muscle 1;Actin, aortic smooth muscle;Actin, gamma-enteric smooth muscle;Actin, alpha skeletal muscle;Actin, cytoplasmic 1;Actin, cytoplasmic 1, N-terminally processed;POTE ankyrin domain family member E;POTE ankyrin domain family member I;POTE ankyrin domain family member J;POTE ankyrin domain family member F;Actin, cytoplasmic 2;Actin, cytoplasmic 2, N-terminally processed	no	no	2	0.021559	86.18								By MS/MS	By matching									1	1		13954000	0	0	0	0	0	0	0	6567600	7386500	0
ASSSTVPLGFHYETKYVVL	19	2097.08	Q9BXK5	Q9BXK5	2	20	BCL2L13	Bcl-2-like protein 13	yes	yes	2	5.379e-07	117.79			By matching			By matching		By matching		By MS/MS			1			1		1		1	36526000	0	0	9903400	0	0	6927300	0	6097700	0	13597000
ASTADPLSNMVLT	13	1318.64	O43181	O43181	115	127	NDUFS4	NADH dehydrogenase [ubiquinone] iron-sulfur protein 4, mitochondrial	yes	yes	2	3.2225e-09	200.86	By MS/MS	By matching	By MS/MS	By MS/MS	By MS/MS	By MS/MS	By MS/MS	By matching	By MS/MS	By MS/MS	2	1	2	2	2	2	2	1	2	2	794600000	96163000	76298000	81270000	118540000	92490000	29586000	121250000	9922200	79767000	89318000
ASTADPLSNMVLTFSTKEDAVS	22	2283.09	O43181	O43181	115	136	NDUFS4	NADH dehydrogenase [ubiquinone] iron-sulfur protein 4, mitochondrial	yes	yes	2;3	7.6975e-20	182.35		By matching	By matching	By MS/MS	By MS/MS		By MS/MS		By MS/MS	By matching		2	2	2	1		2		2	2	90822000	0	8777100	12408000	18120000	3822900	0	13954000	0	18761000	14978000
ASTADPLSNMVLTFSTKEDAVSF	23	2430.16	O43181	O43181	115	137	NDUFS4	NADH dehydrogenase [ubiquinone] iron-sulfur protein 4, mitochondrial	yes	yes	2;3	3.1732e-74	218.12		By matching	By matching	By MS/MS	By MS/MS		By matching		By MS/MS	By matching		1	1	2	3		1		2	1	108060000	0	9015200	7048000	21469000	17048000	0	8857300	0	32547000	12074000
ASTEVGEMAKQYIEK	15	1682.82	P27144	P27144	46	60	AK4	Adenylate kinase 4, mitochondrial	yes	yes	2;3	3.3107e-18	180.28	By MS/MS	By matching	By MS/MS	By matching	By MS/MS	By matching	By matching	By MS/MS	By MS/MS	By matching	1	2	2	2	2	1	2	3	2	1	284640000	46253000	35145000	29579000	11286000	31108000	4746100	16112000	84538000	21455000	4419700
ASTLQSQKAEGTGDAK	16	1590.78	O00479	O00479	75	90	HMGN4	High mobility group nucleosome-binding domain-containing protein 4	yes	yes	3	1.6083e-05	114.63	By matching	By matching	By MS/MS	By MS/MS	By MS/MS			By matching	By MS/MS		1	1	1	1	1			1	1		74575000	9446800	13235000	11297000	10359000	15458000	0	0	4734200	10044000	0
ASTQASSQKSLSQR	14	1477.75	P54296	P54296	38	51	MYOM2	Myomesin-2	yes	yes	2;3	0.001782	101.39	By matching	By matching	By MS/MS	By matching	By MS/MS	By matching	By MS/MS	By MS/MS	By MS/MS	By MS/MS	1	1	2	1	1	1	2	2	2	2	337720000	15544000	5953200	18838000	8918500	7371800	48640000	69400000	32893000	82027000	48138000
ASTQASSQKSLSQRSSSQR	19	2023	P54296	P54296	38	56	MYOM2	Myomesin-2	yes	yes	4	0.032595	61.102			By MS/MS				By matching	By matching		By matching			1				1	1		1	22400000	0	0	9131600	0	0	0	4665900	5282600	0	3319900
ASTVSLSAESGKSEKGQPQN	20	2003.98	P56181	P56181	29	48	NDUFV3	NADH dehydrogenase [ubiquinone] flavoprotein 3, mitochondrial	yes	yes	3	0.0016525	93.5			By matching		By matching	By MS/MS		By MS/MS	By matching	By matching			1		1	1		1	1	1	67846000	0	0	15455000	0	6508400	16862000	0	11746000	5671000	11604000
ASTVSLSAESGKSEKGQPQNSK	22	2219.1	P56181	P56181	29	50	NDUFV3	NADH dehydrogenase [ubiquinone] flavoprotein 3, mitochondrial	yes	yes	3;4	7.7364e-06	91.725	By matching	By matching	By matching		By matching	By MS/MS	By matching	By MS/MS	By matching		1	1	1		1	2	1	2	1		120920000	11313000	12090000	10037000	0	9008600	21084000	16591000	33834000	6960500	0
ASVSTVLTSKYR	12	1310.72	P69905	P69905	131	142	HBA1	Hemoglobin subunit alpha	yes	yes	2;3	0.008515	96.113	By MS/MS	By matching	By matching	By MS/MS	By MS/MS		By matching		By matching	By matching	2	2	2	2	2		1		2	2	237780000	30179000	53483000	32792000	69834000	39761000	0	2699600	0	5751900	3283100
ASVVPVKDK	9	941.555	G3V325	G3V325	2	10	ATP5J2-PTCD1		yes	yes	2	0.045738	91.087	By matching	By MS/MS	By matching	By matching	By matching	By matching	By matching	By matching	By matching	By MS/MS	1	1	1	1	1	1	1	1	1	1	273960000	45673000	68086000	41926000	19965000	16539000	13431000	7951700	25276000	17554000	17562000
ASVVPVKDKKLLEV	14	1523.93	G3V325	G3V325	2	15	ATP5J2-PTCD1		yes	yes	2	0.011004	86.313	By matching	By MS/MS	By MS/MS	By matching	By matching	By matching	By matching		By matching	By MS/MS	1	1	1	1	1	1	1		1	1	72591000	8265500	12780000	12338000	2339500	2555200	3248200	3628000	0	17055000	10382000
ASVVPVKDKKLLEVKLGELPSWI	23	2547.5	G3V325	G3V325	2	24	ATP5J2-PTCD1		yes	yes	3;4	8.4586e-29	154.79			By MS/MS		By matching	By MS/MS	By matching	By MS/MS	By MS/MS	By MS/MS			2		1	2	1	2	1	2	187300000	0	0	28990000	0	4816200	25136000	2714000	64464000	7502900	53678000
ASVVPVKDKKLLEVKLGELPSWIL	24	2660.59	G3V325	G3V325	2	25	ATP5J2-PTCD1		yes	yes	3;4	6.3382e-05	99.999			By matching			By matching		By MS/MS	By matching	By matching			2			1		2	2	2	184070000	0	0	65255000	0	0	8858400	0	51442000	23421000	35091000
ASWVRSPPS	9	985.498	Q8N3V7	Q8N3V7	575	583	SYNPO	Synaptopodin	yes	yes	2	0.042745	90.135		By matching		By MS/MS	By matching							1		1	1						52891000	0	18023000	0	27878000	6990600	0	0	0	0	0
ATAASSSSLEKSY	13	1300.61	P68032;P62736;P63267;P68133;P60709;Q6S8J3;P63261	P68032	230	242	ACTC1;ACTA2;ACTG2;ACTA1;ACTB;POTEE;ACTG1	Actin, alpha cardiac muscle 1;Actin, aortic smooth muscle;Actin, gamma-enteric smooth muscle;Actin, alpha skeletal muscle;Actin, cytoplasmic 1;Actin, cytoplasmic 1, N-terminally processed;POTE ankyrin domain family member E;Actin, cytoplasmic 2;Actin, cytoplasmic 2, N-terminally processed	no	no	2	1.8626e-09	160.91	By MS/MS	By MS/MS		By MS/MS	By MS/MS		By matching		By matching	By matching	1	1		1	1		1		1	1	63066000	13971000	9620300	0	16053000	5350300	0	10363000	0	4020600	3687100
ATADASATEMRTT	13	1324.59	A4UGR9	A4UGR9	3322	3334	XIRP2	Xin actin-binding repeat-containing protein 2	yes	yes	2	3.7228e-42	223.14	By MS/MS	By MS/MS		By MS/MS							1	1		1							24194000	2826900	10090000	0	11276000	0	0	0	0	0	0
ATADPEPPLEELGYHIY	17	1913.9	P08559	P08559	353	369	PDHA1	Pyruvate dehydrogenase E1 component subunit alpha, somatic form, mitochondrial	yes	yes	2	0.0038307	85.355	By MS/MS	By matching		By matching							1	1		1							11231000	4336800	5071600	0	1823000	0	0	0	0	0	0
ATAEPSGRALR	11	1127.6	Q5XKK7	Q5XKK7	2	12	FAM219B	Protein FAM219B	yes	yes	2	0.03064	80.165			By matching	By matching		By MS/MS	By matching	By matching	By matching	By matching			1	1		1	1	1	1	1	58932000	0	0	6057400	2020300	0	10102000	11527000	8247400	5118700	15859000
ATEPHAKKKSKISASR	16	1737.98	P19429	P19429	30	45	TNNI3	Troponin I, cardiac muscle	yes	yes	4	0.0018745	94.461	By MS/MS			By MS/MS							1			1							993620000	162070000	0	0	831550000	0	0	0	0	0	0
ATEPHAKKKSKISASRK	17	1866.08	P19429	P19429	30	46	TNNI3	Troponin I, cardiac muscle	yes	yes	5	0.07487	56.121	By MS/MS			By matching				By matching	By matching		1			1				1	1		1255200000	62050000	0	0	1098600000	0	0	0	72746000	21884000	0
ATEPHAKKKSKISASRKL	18	1979.16	P19429	P19429	30	47	TNNI3	Troponin I, cardiac muscle	yes	yes	5	0.00597	78.441				By MS/MS	By matching					By matching				1	1					1	51102000	0	0	0	34426000	10663000	0	0	0	0	6011900
ATEPHAKKKSKISASRKLQ	19	2107.22	P19429	P19429	30	48	TNNI3	Troponin I, cardiac muscle	yes	yes	4;5;6	4.9188e-17	149.34	By MS/MS	By MS/MS	By MS/MS	By MS/MS	By MS/MS	By MS/MS	By MS/MS	By MS/MS	By MS/MS	By MS/MS	7	4	2	6	4	3	4	2	2	5	2384400000	264640000	720940000	119310000	49401000	176260000	435560000	274360000	115560000	116040000	112350000
ATEPHAKKKSKISASRKLQLK	21	2348.4	P19429	P19429	30	50	TNNI3	Troponin I, cardiac muscle	yes	yes	4;5;6;7	0.0012384	93.269	By matching	By matching	By MS/MS	By matching	By MS/MS	By MS/MS	By MS/MS	By MS/MS	By MS/MS	By matching	3	2	2	3	2	4	4	3	3	3	1406900000	75500000	94461000	147830000	43955000	225040000	343450000	237380000	96903000	112510000	29902000
ATEPHAKKKSKISASRKLQLKT	22	2449.45	P19429	P19429	30	51	TNNI3	Troponin I, cardiac muscle	yes	yes	5	0.0021755	76.704						By MS/MS	By matching	By MS/MS								1	1	1			202760000	0	0	0	0	0	93063000	14961000	94740000	0	0
ATFAQALQFVPETQV	15	1648.85	P31930	P31930	36	50	UQCRC1	Cytochrome b-c1 complex subunit 1, mitochondrial	yes	yes	2	0.0019274	98.105					By matching				By matching	By MS/MS					1				1	1	32630000	0	0	0	0	6729100	0	0	0	6930700	18970000
ATGALAKAVYER	12	1248.68	P12883	P12883	423	434	MYH7	Myosin-7	yes	yes	3	0.045001	58.32	By matching	By matching	By matching	By matching	By MS/MS		By matching		By MS/MS		1	1	1	1	1		1		1		49951000	9043400	4932800	1874400	12495000	5473400	0	9630800	0	6501500	0
ATGEDDDDEVPDLVEN	16	1731.7	P20290	P20290	181	196	BTF3	Transcription factor BTF3	yes	yes	2	0.00037434	107.06	By matching	By MS/MS	By matching	By matching	By MS/MS	By matching	By matching	By matching	By MS/MS	By MS/MS	1	1	1	1	1	1	1	1	1	1	144340000	4679500	20473000	16079000	11804000	8918300	4303100	6613000	6472800	46098000	18898000
ATGEDDDDEVPDLVENF	17	1878.76	P20290	P20290	181	197	BTF3	Transcription factor BTF3	yes	yes	2	0.0204	65.5		By matching	By matching		By matching				By MS/MS	By MS/MS		1	1		1				1	1	25749000	0	4816300	4199200	0	2057900	0	0	0	6121400	8553700
ATGGYRTSSGLGGSTTDF	18	1733.79	Q96IZ0	Q96IZ0	2	19	PAWR	PRKC apoptosis WT1 regulator protein	yes	yes	2	0.00096174	97.551		By MS/MS	By matching	By matching	By MS/MS	By MS/MS	By MS/MS	By matching	By matching	By MS/MS		1	1	1	1	1	1	1	1	1	96056000	0	9026900	15544000	5854900	11808000	8150000	10560000	5317100	10072000	19722000
ATGPRQYDGT	10	1064.49	Q9BS92	Q9BS92	26	35	NIPSNAP3B	Protein NipSnap homolog 3B	yes	yes	2	0.02246	95.502	By matching	By matching		By MS/MS	By matching		By matching				1	1		1	1		1				40473000	3015900	6099600	0	14526000	7406500	0	9424800	0	0	0
ATIDSVFAGEVTQLQ	15	1577.79	O76041	O76041	107	121	NEBL	Nebulette	yes	yes	2	0.019797	71.03									By MS/MS										1		4753500	0	0	0	0	0	0	0	0	4753500	0
ATIKDGKSLTKDLGGN	16	1616.87	P50213	P50213	333	348	IDH3A	Isocitrate dehydrogenase [NAD] subunit alpha, mitochondrial	yes	yes	3	0.021723	66.289	By matching		By MS/MS		By matching			By matching		By matching	1		1		1			1		1	36292000	6472000	0	13570000	0	4279900	0	0	6388900	0	5581100
ATKHKIPVK	9	1020.64	P02144	P02144	95	103	MB	Myoglobin	yes	yes	3	0.010096	100.48										By MS/MS										1	25684000	0	0	0	0	0	0	0	0	0	25684000
ATLFGPKGVN	10	1002.55	P52943	P52943	59	68	CRIP2	Cysteine-rich protein 2	yes	yes	2	0.024634	94.114		By matching	By MS/MS	By matching	By matching	By matching	By matching	By MS/MS	By MS/MS	By MS/MS		1	1	1	1	1	1	1	1	1	103760000	0	8871200	11222000	3595100	9100300	11055000	11385000	24588000	7385400	16554000
ATLFGPKGVNIGGAG	15	1357.74	P52943	P52943	59	73	CRIP2	Cysteine-rich protein 2	yes	yes	2	3.3682e-06	131.83								By MS/MS										1			84660000	0	0	0	0	0	0	0	84660000	0	0
ATLFGPKGVNIGGAGS	16	1444.77	P52943	P52943	59	74	CRIP2	Cysteine-rich protein 2	yes	yes	2	7.5063e-12	151.26	By MS/MS	By MS/MS	By matching	By MS/MS	By MS/MS	By MS/MS	By MS/MS	By MS/MS	By MS/MS	By MS/MS	1	1	1	1	1	1	1	1	1	1	1142400000	142220000	125460000	69371000	132850000	52940000	55098000	228710000	112150000	57040000	166600000
ATLFGPKGVNIGGAGSY	17	1607.83	P52943	P52943	59	75	CRIP2	Cysteine-rich protein 2	yes	yes	2	1.5259e-21	199.8	By MS/MS	By MS/MS	By MS/MS	By MS/MS	By MS/MS	By MS/MS	By MS/MS	By MS/MS	By MS/MS	By MS/MS	1	1	1	1	1	1	1	1	1	1	2763700000	43469000	53090000	345650000	50165000	74499000	192630000	465550000	956700000	111040000	470900000
ATLFGPKGVNIGGAGSYIYEKPL	23	2351.25	P52943	P52943	59	81	CRIP2	Cysteine-rich protein 2	yes	yes	3	1.4287e-09	126.32	By MS/MS	By MS/MS	By MS/MS	By matching	By MS/MS	By MS/MS	By MS/MS	By MS/MS	By MS/MS	By MS/MS	1	1	1	1	1	1	1	1	1	1	187170000	25729000	13614000	9160100	14150000	20267000	9173800	35148000	19443000	21032000	19451000
ATLGEKMTEAEVEQ	14	1534.72	P12829	P12829	160	173	MYL4	Myosin light chain 4	yes	yes	2	0.0049623	91.937			By MS/MS	By matching									1	1							12434000	0	0	9930700	2503300	0	0	0	0	0	0
ATLGERLTE	9	988.519	P08590	P08590	158	166	MYL3	Myosin light chain 3	yes	yes	2	0.013271	106.42		By matching	By matching	By matching	By matching	By matching	By matching	By MS/MS	By matching	By matching		1	1	1	1	1	1	1	1	1	418180000	0	59707000	65143000	27945000	33104000	25089000	27647000	59031000	71949000	48565000
ATLGERLTED	10	1103.55	P08590	P08590	158	167	MYL3	Myosin light chain 3	yes	yes	2	0.0011546	129.85		By MS/MS	By MS/MS		By matching	By matching	By MS/MS	By MS/MS	By MS/MS	By matching		1	1		1	1	1	1	1	1	291180000	0	24008000	58775000	0	21484000	18693000	19214000	54178000	46258000	48573000
ATLGERLTEDEVEK	14	1588.79	P08590	P08590	158	171	MYL3	Myosin light chain 3	yes	yes	2;3	0.0096099	73.781	By MS/MS	By MS/MS	By matching	By matching	By MS/MS	By matching	By matching	By matching	By MS/MS	By MS/MS	2	2	2	2	2	1	2	2	2	2	752970000	43838000	227500000	93717000	95348000	51827000	17090000	30030000	59411000	84092000	50111000
ATLGERLTEDEVEKL	15	1701.88	P08590	P08590	158	172	MYL3	Myosin light chain 3	yes	yes	2;3	0.00028857	111.78	By matching	By MS/MS	By MS/MS	By MS/MS	By MS/MS	By MS/MS	By MS/MS	By MS/MS	By MS/MS	By MS/MS	2	2	2	2	2	2	2	2	2	2	1022900000	67800000	154090000	79436000	106050000	83206000	60071000	97312000	106040000	133500000	135430000
ATLGERLTEDEVEKLM	16	1832.92	P08590	P08590	158	173	MYL3	Myosin light chain 3	yes	yes	2;3	0.00010883	122.46	By MS/MS	By matching	By MS/MS	By matching	By MS/MS	By MS/MS	By MS/MS	By MS/MS	By MS/MS	By MS/MS	2	3	3	3	3	3	3	3	3	3	1673600000	57884000	125750000	393660000	29089000	177190000	119900000	93800000	209540000	238100000	228710000
ATLGERLTEDEVEKLMA	17	1903.96	P08590	P08590	158	174	MYL3	Myosin light chain 3	yes	yes	3	0.023132	63.374		By matching	By matching	By matching	By MS/MS	By matching	By matching	By MS/MS	By MS/MS	By MS/MS		1	1	1	1	1	1	1	1	1	73780000	0	3630400	12940000	1828300	6532800	8335500	6039700	12427000	11383000	10663000
ATLGERLTEDEVEKLMAGQEDSN	23	2534.18	P08590	P08590	158	180	MYL3	Myosin light chain 3	yes	yes	3	3.8965e-09	123.43			By MS/MS		By MS/MS		By matching	By matching	By MS/MS	By MS/MS			1		1		1	1	1	1	103020000	0	0	24589000	0	23249000	0	5200000	5911900	23559000	20512000
ATLGERLTEDEVEKLMAGQEDSNG	24	2591.2	P08590	P08590	158	181	MYL3	Myosin light chain 3	yes	yes	3	0.00094875	75.646		By matching	By matching		By matching			By matching	By matching	By MS/MS		1	1		1			1	1	1	58004000	0	3698500	10799000	0	10661000	0	0	4502800	15276000	13067000
ATLKDITR	8	916.534	P36542	P36542	26	33	ATP5C1	ATP synthase subunit gamma, mitochondrial	yes	yes	3	0.032853	109.48	By MS/MS	By matching	By matching	By matching	By matching	By matching	By matching	By matching	By matching	By matching	1	1	1	1	1	1	1	1	1	1	95125000	19039000	10513000	10628000	3262100	8538600	3720300	6742700	12606000	10778000	9297600
ATLKEKLIAPV	11	1181.74	P07195;A0A3B3IS95	P07195	2	12	LDHB	L-lactate dehydrogenase B chain	yes	no	2	0.0035718	117.7	By MS/MS	By MS/MS	By MS/MS	By MS/MS	By MS/MS	By matching	By MS/MS	By MS/MS	By MS/MS	By MS/MS	1	1	1	1	1	1	1	1	1	1	476310000	39575000	35579000	45913000	8067300	32424000	17163000	15696000	10502000	139910000	131480000
ATNFLAHEKIWFDKFK	16	1994.04	P29692	P29692	2	17	EEF1D	Elongation factor 1-delta	yes	yes	3	0.00045673	105.31		By matching		By matching	By matching		By MS/MS		By matching	By matching		1		1	1		1		1	1	25075000	0	8155500	0	6048700	1466400	0	4235700	0	2293300	2875200
ATNTSAPDLKN	11	1130.56	P27816	P27816	924	934	MAP4	Microtubule-associated protein 4	yes	yes	2	1.4047e-07	173.14	By MS/MS	By MS/MS	By matching	By MS/MS	By MS/MS	By matching	By MS/MS	By matching	By MS/MS	By matching	1	1	1	1	1	1	1	1	1	1	1150200000	71400000	186610000	116370000	117980000	194750000	58610000	108850000	117030000	93171000	85449000
ATNTSAPDLKNVR	13	1385.73	P27816	P27816	924	936	MAP4	Microtubule-associated protein 4	yes	yes	2;3	2.5147e-09	158.56	By matching	By MS/MS	By MS/MS	By MS/MS	By MS/MS	By MS/MS	By matching	By matching	By MS/MS	By MS/MS	1	2	2	1	2	1	1	2	2	2	484800000	13366000	49452000	118790000	48104000	98469000	34600000	25110000	36148000	37266000	23492000
ATNTSAPDLKNVRSK	15	1600.85	P27816	P27816	924	938	MAP4	Microtubule-associated protein 4	yes	yes	2;3;4	0.0095947	80.411		By matching	By MS/MS	By MS/MS	By MS/MS	By matching	By matching	By MS/MS	By matching	By MS/MS		2	3	3	3	2	2	2	1	2	918710000	0	79123000	202770000	108900000	194200000	59885000	72243000	97876000	56211000	47497000
ATPFLVVRHQL	11	1279.74	P15954	P15954	50	60	COX7C	Cytochrome c oxidase subunit 7C, mitochondrial	yes	yes	2	0.011485	97.965			By matching			By matching		By MS/MS		By matching			1			1		1		1	27161000	0	0	3228700	0	0	5033100	0	15234000	0	3665500
ATPMPSRPST	10	1043.51	P27816	P27816	891	900	MAP4	Microtubule-associated protein 4	yes	yes	2	0.0017342	126.41	By matching	By MS/MS	By matching	By matching	By matching	By MS/MS	By matching	By MS/MS	By matching	By MS/MS	1	1	1	1	1	1	1	1	1	1	662920000	10285000	148740000	40417000	76748000	83331000	36695000	67484000	110980000	35663000	52580000
ATPMPSRPSTTP	12	1241.61	P27816	P27816	891	902	MAP4	Microtubule-associated protein 4	yes	yes	2	7.2452e-08	157.75	By MS/MS	By MS/MS	By MS/MS	By MS/MS	By MS/MS	By MS/MS	By MS/MS	By MS/MS	By MS/MS	By MS/MS	2	2	2	2	2	2	2	1	2	1	1302000000	69410000	199930000	155270000	228960000	173650000	72857000	108560000	114570000	111730000	67002000
ATPMPSRPSTTPF	13	1388.68	P27816	P27816	891	903	MAP4	Microtubule-associated protein 4	yes	yes	2	0.00013516	136.02	By MS/MS	By MS/MS	By MS/MS	By MS/MS	By MS/MS	By MS/MS	By MS/MS	By MS/MS	By MS/MS	By MS/MS	2	1	2	1	2	2	2	2	2	2	8093500000	397890000	483610000	995170000	639180000	1441500000	1102500000	1049800000	798980000	403010000	781880000
ATPMPSRPSTTPFIDK	16	1744.88	P27816	P27816	891	906	MAP4	Microtubule-associated protein 4	yes	yes	3	0.024715	50.079			By matching		By matching	By MS/MS	By matching	By matching	By matching	By matching			1		1	1	1	1	1	1	575140000	0	0	83014000	0	46206000	124360000	29803000	249440000	23246000	19066000
ATRQVASMTKPTTIIEKN	18	1988.07	P05413	P05413	29	46	FABP3	Fatty acid-binding protein, heart	yes	yes	3;4	0.023074	61.648	By MS/MS										2										21848000	21848000	0	0	0	0	0	0	0	0	0
ATSGETLEENEAGD	14	1421.58	Q9UQ80	Q9UQ80	381	394	PA2G4	Proliferation-associated protein 2G4	yes	yes	2	6.9928e-07	141.08	By matching	By MS/MS	By MS/MS	By matching	By MS/MS		By matching		By MS/MS	By MS/MS	1	1	1	1	1		1		1	1	60490000	2375300	7766200	11670000	3986000	7379900	0	4657500	0	11521000	11134000
ATSPQKSPSVPK	12	1225.67	Q9NVD7	Q9NVD7	2	13	PARVA	Alpha-parvin	yes	yes	2	0.00028317	134.3	By MS/MS	By MS/MS	By MS/MS	By MS/MS	By MS/MS	By matching	By MS/MS	By MS/MS	By MS/MS	By MS/MS	1	1	1	1	1	1	1	1	1	1	873090000	124360000	128970000	63038000	77326000	142160000	67742000	40110000	71173000	99889000	58331000
ATSPQKSPSVPKSPTPK	17	1735.95	Q9NVD7	Q9NVD7	2	18	PARVA	Alpha-parvin	yes	yes	3	8.3394e-38	195.92	By MS/MS	By MS/MS	By MS/MS	By MS/MS	By MS/MS	By MS/MS	By MS/MS	By MS/MS	By MS/MS	By MS/MS	1	1	1	1	1	1	1	1	1	1	850260000	46681000	38521000	54004000	59064000	151430000	109230000	117010000	128870000	85443000	60013000
ATSRGVAGALRPLVQ	15	1494.86	P47985	P47985	17	31	UQCRFS1	Cytochrome b-c1 complex subunit Rieske, mitochondrial;Cytochrome b-c1 complex subunit 11	no	no	3	0.069905	46.926						By matching		By matching		By MS/MS						1		1		1	27324000	0	0	0	0	0	8999300	0	11848000	0	6476000
ATTAAGVAVGSAVGHVMGSALTGA	24	2055.04	Q8WYQ3	Q8WYQ3	49	72	CHCHD10	Coiled-coil-helix-coiled-coil-helix domain-containing protein 10, mitochondrial	yes	yes	2	0.0068929	97.69							By MS/MS			By matching							1			1	11344000	0	0	0	0	0	0	7153800	0	0	4190100
ATTATMATSGSAR	13	1224.58	P38919	P38919	2	14	EIF4A3	Eukaryotic initiation factor 4A-III;Eukaryotic initiation factor 4A-III, N-terminally processed	yes	yes	2	0.0012518	117.14	By MS/MS										1										11207000	11207000	0	0	0	0	0	0	0	0	0
ATTATMATSGSARKR	15	1508.77	P38919	P38919	2	16	EIF4A3	Eukaryotic initiation factor 4A-III;Eukaryotic initiation factor 4A-III, N-terminally processed	yes	yes	3	0.012924	54.402		By MS/MS		By matching	By MS/MS		By matching		By matching	By matching		1		1	1		1		1	1	81896000	0	15401000	0	5788300	15282000	0	8915700	0	15173000	21336000
ATTLSVTPEMER	12	1333.65	O76041	O76041	726	737	NEBL	Nebulette	yes	yes	2	0.020679	103.01		By matching		By MS/MS	By matching	By matching	By matching	By matching	By MS/MS	By matching		1		1	1	1	1	1	1	1	123880000	0	33648000	0	16718000	12575000	7897100	13700000	9938000	18829000	10571000
ATVPATPEQPVLDLKRPF	18	1978.09	P47985	P47985	32	49	UQCRFS1	Cytochrome b-c1 complex subunit Rieske, mitochondrial;Cytochrome b-c1 complex subunit 11	no	no	2;3	2.2593e-34	162.41	By MS/MS	By MS/MS	By MS/MS	By MS/MS	By MS/MS	By MS/MS	By MS/MS	By MS/MS	By MS/MS	By MS/MS	2	1	2	2	1	2	2	2	2	2	1177500000	105980000	59026000	122040000	28499000	54890000	169460000	199550000	115920000	54324000	267770000
ATVPATPEQPVLDLKRPFL	19	2091.17	P47985	P47985	32	50	UQCRFS1	Cytochrome b-c1 complex subunit Rieske, mitochondrial;Cytochrome b-c1 complex subunit 11	no	no	3	0.0046351	82.482			By matching			By matching	By matching	By MS/MS		By MS/MS			1			1	1	1		1	83833000	0	0	5602500	0	0	29446000	9756500	21469000	0	17558000
ATVPATPEQPVLDLKRPFLSR	21	2334.31	P47985	P47985	32	52	UQCRFS1	Cytochrome b-c1 complex subunit Rieske, mitochondrial;Cytochrome b-c1 complex subunit 11	no	no	4	0.023105	57.989			By matching	By matching		By matching	By MS/MS	By matching	By matching	By matching			1	1		1	1	1	1	1	99561000	0	0	6743600	2587900	0	19669000	16762000	39987000	3126400	10685000
ATVPATPEQPVLDLKRPFLSRES	23	2550.38	P47985	P47985	32	54	UQCRFS1	Cytochrome b-c1 complex subunit Rieske, mitochondrial;Cytochrome b-c1 complex subunit 11	no	no	3;4	0.0004772	94.201	By MS/MS	By MS/MS	By MS/MS	By MS/MS	By MS/MS	By MS/MS	By MS/MS	By MS/MS	By MS/MS	By MS/MS	2	2	2	1	1	2	2	2	1	2	1091300000	70451000	56666000	135240000	46788000	19946000	163170000	272110000	56004000	47745000	223160000
ATVPATPEQPVLDLKRPFLSRESL	24	2663.46	P47985	P47985	32	55	UQCRFS1	Cytochrome b-c1 complex subunit Rieske, mitochondrial;Cytochrome b-c1 complex subunit 11	no	no	3;4	0.00025568	94.201	By matching	By MS/MS	By matching	By matching	By matching	By MS/MS	By MS/MS	By MS/MS	By matching	By MS/MS	2	2	2	2	2	2	2	2	1	2	2045300000	46401000	37204000	123910000	23779000	55252000	320290000	841210000	202930000	7767800	386600000
ATVQQLEGRWR	11	1342.71	Q01469	Q01469	2	12	FABP5	Fatty acid-binding protein, epidermal	yes	yes	2	0.0059002	110.38		By matching		By MS/MS			By matching					1		1			1				191210000	0	68312000	0	114030000	0	0	8868500	0	0	0
ATVQQLEGRWRLVDSKGF	18	2089.11	Q01469	Q01469	2	19	FABP5	Fatty acid-binding protein, epidermal	yes	yes	3	0.0018298	92.307		By matching	By matching	By MS/MS	By MS/MS		By matching		By matching			1	1	1	1		1		1		135100000	0	32120000	5780300	56764000	14322000	0	17255000	0	8860400	0
AVAASKERSGV	11	1073.58	P10412;P16402;P16403	P10412	47	57	HIST1H1E;HIST1H1D;HIST1H1C	Histone H1.4;Histone H1.3;Histone H1.2	no	no	3	0.0068684	100.88	By matching	By MS/MS	By matching		By matching				By MS/MS	By matching	1	1	1		1				1	1	81104000	4095900	11743000	7812500	0	12937000	0	0	0	36264000	8252200
AVAASKERSGVS	12	1160.61	P10412;P16402;P16403	P10412	47	58	HIST1H1E;HIST1H1D;HIST1H1C	Histone H1.4;Histone H1.3;Histone H1.2	no	no	3	0.039562	69.451	By matching								By MS/MS		1								1		8643100	3034200	0	0	0	0	0	0	0	5608900	0
AVAHVDDMPNALSAL	15	1522.74	P69905	P69905	70	84	HBA1	Hemoglobin subunit alpha	yes	yes	2	1.5079e-08	151.22		By matching	By matching	By MS/MS	By matching							1	1	1	1						54593000	0	14407000	3197500	32156000	4833000	0	0	0	0	0
AVAPIERVK	9	981.597	P05141;P12235;Q9H0C2;P12236	P12235	25	33	SLC25A5;SLC25A4;SLC25A31;SLC25A6	ADP/ATP translocase 2;ADP/ATP translocase 2, N-terminally processed;ADP/ATP translocase 1;ADP/ATP translocase 4;ADP/ATP translocase 4, N-terminally processed;ADP/ATP translocase 3;ADP/ATP translocase 3, N-terminally processed	no	no	3	0.012912	106.93	By matching	By matching	By matching	By matching	By matching	By MS/MS	By MS/MS	By matching	By matching	By matching	1	1	1	1	1	1	1	1	1	1	749150000	33193000	42561000	108770000	35173000	54846000	134640000	42176000	156100000	47294000	94404000
AVAPIERVKLLL	12	1320.85	P05141;P12235;Q9H0C2;P12236	P12235	25	36	SLC25A5;SLC25A4;SLC25A31;SLC25A6	ADP/ATP translocase 2;ADP/ATP translocase 2, N-terminally processed;ADP/ATP translocase 1;ADP/ATP translocase 4;ADP/ATP translocase 4, N-terminally processed;ADP/ATP translocase 3;ADP/ATP translocase 3, N-terminally processed	no	no	2	0.0058565	102.07			By matching			By matching		By MS/MS	By matching	By matching			1			1		1	1	1	32428000	0	0	12468000	0	0	2686000	0	12139000	2066000	3069600
AVAPKPSSRGEYVVAK	16	1657.92	O75251	O75251	51	66	NDUFS7	NADH dehydrogenase [ubiquinone] iron-sulfur protein 7, mitochondrial	yes	yes	3	0.020395	47.64	By MS/MS		By matching				By matching		By matching		1		1				1		1		22935000	8685200	0	4048800	0	0	0	6389500	0	3811600	0
AVAQDPAASGAPSS	14	1227.57	Q8TAE8	Q8TAE8	209	222	GADD45GIP1	Growth arrest and DNA damage-inducible proteins-interacting protein 1	yes	yes	2	0.040248	84.687				By matching	By matching	By matching	By matching	By matching		By MS/MS				1	1	1	1	1		1	23466000	0	0	0	1154000	2059400	5539700	1611000	5819800	0	7281900
AVASFPKKQE	10	1103.6	P14406	P14406	74	83	COX7A2	Cytochrome c oxidase subunit 7A2, mitochondrial	yes	yes	2;3	0.0041393	97.597			By MS/MS		By matching	By MS/MS	By matching	By MS/MS	By matching	By MS/MS			2		1	2	1	2	2	2	204360000	0	0	27347000	0	4350200	59850000	14742000	57371000	14652000	26048000
AVDSASPVYQAVIK	14	1446.77	O75112	O75112	238	251	LDB3	LIM domain-binding protein 3	yes	yes	2	0.0041685	94.297	By matching	By matching	By matching		By matching	By matching	By matching	By MS/MS	By matching	By MS/MS	1	1	1		1	1	1	1	1	1	49771000	4547400	8745800	3730300	0	2128200	6816700	4712900	8103600	4545100	6441200
AVDSLVPIGR	10	1025.59	P25705	P25705	195	204	ATP5A1	ATP synthase subunit alpha, mitochondrial	yes	yes	2	0.010539	105.57	By matching	By MS/MS	By matching		By matching	By matching	By matching	By matching	By matching		1	1	1		1	1	1	1	1		46849000	15222000	14136000	3204100	0	2439600	3023900	2313600	2372100	4138600	0
AVEAKKTYVRDKPH	14	1640.9	P49411	P49411	44	57	TUFM	Elongation factor Tu, mitochondrial	yes	yes	4	0.0088337	66.004					By matching					By MS/MS					1					1	20459000	0	0	0	0	1266400	0	0	0	0	19192000
AVEDISKIPEQSVLL	15	1639.9	P00505	P00505	194	208	GOT2	Aspartate aminotransferase, mitochondrial	yes	yes	2	0.032178	63.408						By matching	By matching	By matching		By MS/MS						1	1	1		1	22603000	0	0	0	0	0	3390000	4384500	3303100	0	11525000
AVENINNTLGPALLQK	16	1693.94	P13929	P13929	65	80	ENO3	Beta-enolase	yes	yes	2	0.024339	81.865				By matching		By MS/MS								1		1					7815700	0	0	0	3153600	0	4662100	0	0	0	0
AVENYLIQMAR	11	1306.67	O14737	O14737	69	79	PDCD5	Programmed cell death protein 5	yes	yes	2	0.0035404	117.81	By matching	By MS/MS	By MS/MS	By matching	By matching	By matching	By matching	By matching	By matching	By matching	1	1	1	1	1	1	1	1	1	1	61804000	4746900	23507000	4369900	7259200	4116100	4208600	2774400	4928800	3731400	2161000
AVFPSIVGRP	10	1041.6	P68032;P62736;P63267;P68133;P60709;Q6S8J3;P0CG38;A5A3E0;Q9BYX7;P63261	P68032	31	40	ACTC1;ACTA2;ACTG2;ACTA1;ACTB;POTEE;POTEI;POTEF;POTEKP;ACTG1	Actin, alpha cardiac muscle 1;Actin, aortic smooth muscle;Actin, gamma-enteric smooth muscle;Actin, alpha skeletal muscle;Actin, cytoplasmic 1;Actin, cytoplasmic 1, N-terminally processed;POTE ankyrin domain family member E;POTE ankyrin domain family member I;POTE ankyrin domain family member F;Putative beta-actin-like protein 3;Putative beta-actin-like protein 3, N-terminally processed;Actin, cy…	no	no	2	0.018077	98.299	By matching	By MS/MS		By matching	By matching						1	1		1	1						33099000	7988900	20675000	0	2475200	1959100	0	0	0	0	0
AVGGVYHPRIASGLGLA	17	1636.9	O14880	O14880	76	92	MGST3	Microsomal glutathione S-transferase 3	yes	yes	2	0.0025404	100.55			By MS/MS			By matching	By matching	By MS/MS	By matching	By matching			1			1	1	1	1	1	57519000	0	0	14697000	0	0	5095200	3534100	22377000	3122600	8693300
AVGLGFGAL	9	803.454	Q8NI60	Q8NI60	221	229	ADCK3	Atypical kinase ADCK3, mitochondrial	yes	yes	1	0.012339	107.73			By matching					By MS/MS		By matching			1					1		1	7318800	0	0	2681600	0	0	0	0	2732600	0	1904500
AVGSSAAAPRQPG	13	1167.6	Q9Y6H1;Q5T1J5	Q9Y6H1	42	54	CHCHD2;CHCHD2P9	Coiled-coil-helix-coiled-coil-helix domain-containing protein 2;Putative coiled-coil-helix-coiled-coil-helix domain-containing protein CHCHD2P9, mitochondrial	yes	no	2	0.00085462	121.83						By MS/MS	By matching	By matching		By MS/MS						1	1	1		1	25045000	0	0	0	0	0	9398500	3476300	3621300	0	8548900
AVGSYIYDRDPEG	13	1440.65	P52943	P52943	192	204	CRIP2	Cysteine-rich protein 2	yes	yes	2	0.0027993	106.62										By MS/MS										1	13872000	0	0	0	0	0	0	0	0	0	13872000
AVGSYIYDRDPEGKVQP	17	1892.93	P52943	P52943	192	208	CRIP2	Cysteine-rich protein 2	yes	yes	3	0.00093727	98.508			By matching	By MS/MS	By MS/MS	By matching		By MS/MS	By matching	By MS/MS			1	1	1	1		1	1	1	225280000	0	0	10983000	12126000	24958000	27944000	0	66411000	17965000	64889000
AVGVIKNVEK	10	1055.63	Q05639	Q05639	434	443	EEF1A2	Elongation factor 1-alpha 2	yes	yes	2;3	0.0047298	128.36	By matching	By MS/MS	By MS/MS	By matching	By MS/MS	By matching	By matching	By matching	By MS/MS	By MS/MS	2	2	2	1	2	2	2	2	2	2	215610000	11062000	33137000	46332000	3217700	24433000	21349000	9247900	11571000	18424000	36835000
AVGVRNIDSEEVGKIASN	18	1856.96	P12111	P12111	1775	1792	COL6A3	Collagen alpha-3(VI) chain	yes	yes	3	0.0049731	68.123	By matching	By MS/MS	By matching		By MS/MS				By matching		1	1	1		1				1		52849000	7209300	11041000	9095400	0	21464000	0	0	0	4039600	0
AVIMGAPGSGKGTVSSR	17	1573.82	Q9UIJ7	Q9UIJ7	10	26	AK3	GTP:AMP phosphotransferase AK3, mitochondrial	yes	yes	2;3	0.010172	73.848	By MS/MS	By MS/MS	By MS/MS	By MS/MS	By MS/MS	By matching	By MS/MS	By matching	By MS/MS	By matching	2	2	1	2	2	2	2	1	2	1	327650000	16172000	79439000	12756000	64352000	34053000	23126000	46332000	10464000	34516000	6435700
AVIMGAPGSGKGTVSSRITTH	21	2026.06	Q9UIJ7	Q9UIJ7	10	30	AK3	GTP:AMP phosphotransferase AK3, mitochondrial	yes	yes	3	0.015444	43.955				By MS/MS										1							13681000	0	0	0	13681000	0	0	0	0	0	0
AVMGNPKVKAHGKKVLG	17	1733.01	P68871;P02042	P68871	54	70	HBB;HBD	Hemoglobin subunit beta;LVV-hemorphin-7;Spinorphin;Hemoglobin subunit delta	no	no	4	0.0040765	84.753		By MS/MS		By MS/MS								1		1							40624000	0	18071000	0	22553000	0	0	0	0	0	0
AVMGNPKVKAHGKKVLGA	18	1804.05	P68871;P02042	P68871	54	71	HBB;HBD	Hemoglobin subunit beta;LVV-hemorphin-7;Spinorphin;Hemoglobin subunit delta	no	no	5	0.020921	62.861		By MS/MS		By MS/MS	By matching							1		1	1						34976000	0	10639000	0	21079000	3258100	0	0	0	0	0
AVPKEDIYSGGGGGGSR	17	1605.77	Q13151	Q13151	173	189	HNRNPA0	Heterogeneous nuclear ribonucleoprotein A0	yes	yes	3	2.6235e-06	119.4			By MS/MS	By MS/MS	By MS/MS	By MS/MS	By MS/MS	By MS/MS	By MS/MS				1	1	1	1	1	1	1		349570000	0	0	27013000	31691000	71796000	23630000	33558000	87720000	74161000	0
AVPPTYADLGKSARDVFTKGYGFGL	25	2629.35	P21796	P21796	2	26	VDAC1	Voltage-dependent anion-selective channel protein 1	yes	yes	3	0.00016088	88.976			By MS/MS		By matching	By matching	By matching	By MS/MS	By matching	By MS/MS			1		1	1	1	1	1	1	481250000	0	0	87253000	0	18633000	46842000	17561000	147840000	36586000	126520000
AVQPGTVGPQGR	12	1165.62	P08572	P08572	1398	1409	COL4A2	Collagen alpha-2(IV) chain;Canstatin	yes	yes	2	0.0055166	103.55	By MS/MS	By MS/MS	By matching	By matching	By MS/MS	By matching	By MS/MS	By MS/MS	By MS/MS	By matching	1	1	1	1	1	1	1	1	1	1	193890000	22658000	39368000	8079900	6140700	28931000	6827900	17106000	26217000	33841000	4718000
AVQRIFENGYDPV	13	1506.75	P08246	P08246	100	112	ELANE	Neutrophil elastase	yes	yes	2	0.0049428	98.249	By MS/MS	By MS/MS	By matching	By matching	By matching	By matching	By matching		By matching	By MS/MS	1	1	1	1	1	1	1		1	1	82638000	10633000	15299000	6457100	3015300	4960000	2852700	3582300	0	14270000	21569000
AVRDALKTE	9	1001.55	P56381	P56381	22	30	ATP5E	ATP synthase subunit epsilon, mitochondrial	yes	yes	2	0.0058043	129.42	By matching	By MS/MS	By matching	By MS/MS	By matching	By matching	By matching	By matching	By matching	By matching	1	1	1	1	1	1	1	1	1	1	342590000	80693000	125580000	14601000	46559000	10006000	7484200	10952000	6254600	24987000	15468000
AVRDALKTEF	10	1148.62	P56381	P56381	22	31	ATP5E	ATP synthase subunit epsilon, mitochondrial	yes	yes	2;3	0.00021941	148.52	By MS/MS	By MS/MS	By MS/MS	By MS/MS	By MS/MS	By MS/MS	By MS/MS	By MS/MS	By MS/MS	By MS/MS	2	2	2	2	2	2	2	2	2	2	8301500000	1152100000	2171700000	887560000	532140000	596570000	377730000	474950000	596900000	746490000	765390000
AVRDALKTEFK	11	1276.71	P56381	P56381	22	32	ATP5E	ATP synthase subunit epsilon, mitochondrial	yes	yes	4	0.028437	81.625	By matching	By matching			By matching			By MS/MS	By matching		1	1			1			1	1		14891000	5034100	3347900	0	0	1880700	0	0	2907200	1721600	0
AVRDALKTEFKANAEK	16	1789.97	P56381	P56381	22	37	ATP5E	ATP synthase subunit epsilon, mitochondrial	yes	yes	3;4	4.2185e-15	154.49	By MS/MS	By MS/MS	By MS/MS	By matching	By MS/MS	By MS/MS	By MS/MS	By MS/MS	By MS/MS	By matching	2	2	2	2	2	2	2	2	2	2	384410000	43925000	42257000	49259000	16832000	38947000	21308000	25062000	94868000	38891000	13064000
AVRDALKTEFKANAEKTSGSNVK	23	2463.31	P56381	P56381	22	44	ATP5E	ATP synthase subunit epsilon, mitochondrial	yes	yes	4;5	0.0039019	70.704			By MS/MS		By MS/MS	By MS/MS		By matching	By matching	By matching			2		2	2		2	2	1	82575000	0	0	17703000	0	10512000	10659000	0	29175000	9807400	4718800
AVRDGSLWR	9	1058.56	P08294	P08294	150	158	SOD3	Extracellular superoxide dismutase [Cu-Zn]	yes	yes	3	0.006639	108.43		By MS/MS		By MS/MS	By matching		By matching					1		1	1		1				56547000	0	30731000	0	22963000	1868100	0	984720	0	0	0
AVSEEQQPALKGK	13	1383.74	Q8NE71	Q8NE71	164	176	ABCF1	ATP-binding cassette sub-family F member 1	yes	yes	3	0.0081338	71.176		By MS/MS	By matching		By matching				By matching			1	1		1				1		18192000	0	9261700	3212100	0	2716700	0	0	0	3002100	0
AVSELAGHQTSAESWGTGRAV	21	2113.02	P36578	P36578	53	73	RPL4	60S ribosomal protein L4	yes	yes	3	0.011389	62.362		By matching		By matching	By matching		By matching			By MS/MS		1		1	1		1			1	45247000	0	14489000	0	3073000	12556000	0	2588100	0	0	12540000
AVSKTAVAPIERVK	14	1467.88	P12235;Q9H0C2	P12235	20	33	SLC25A4;SLC25A31	ADP/ATP translocase 1;ADP/ATP translocase 4;ADP/ATP translocase 4, N-terminally processed	yes	no	3;4	0.0008425	109.07		By matching	By matching	By matching	By matching	By MS/MS	By matching	By MS/MS	By matching	By matching		1	2	2	2	2	2	2	2	2	197290000	0	2922400	16014000	6022800	17138000	43912000	20259000	55815000	9849500	25357000
AVSRLEQDEY	10	1208.57	P55084	P55084	235	244	HADHB	Trifunctional enzyme subunit beta, mitochondrial;3-ketoacyl-CoA thiolase	yes	yes	2	0.013091	123.5	By matching	By matching	By MS/MS	By MS/MS		By matching	By matching	By matching	By MS/MS	By matching	1	1	1	1		1	1	1	1	1	220320000	41935000	38723000	19324000	30789000	0	7716600	17310000	7291500	35762000	21471000
AVSVTPIRDTKW	12	1371.75	Q9NR56	Q9NR56	2	13	MBNL1	Muscleblind-like protein 1	yes	yes	2	0.0027906	115.57		By MS/MS	By MS/MS		By MS/MS	By MS/MS	By MS/MS	By MS/MS	By matching	By MS/MS		1	1		1	1	1	1	1	1	73897000	0	10869000	9862400	0	5436500	6284300	8114300	6302100	11089000	15939000
AVSVTPIRDTKWLT	14	1585.88	Q9NR56	Q9NR56	2	15	MBNL1	Muscleblind-like protein 1	yes	yes	2	0.030135	68.893		By matching	By MS/MS		By matching	By matching	By matching	By matching		By MS/MS		1	1		1	1	1	1		1	40857000	0	6294700	7272500	0	2799300	6727400	5665800	3778600	0	8319100
AVTKTAGPIASAQKQPAGK	19	1823.03	P27816	P27816	973	991	MAP4	Microtubule-associated protein 4	yes	yes	4	0.011443	70.094			By MS/MS		By matching	By matching		By matching	By matching	By MS/MS			1		1	1		1	1	1	29566000	0	0	6447100	0	2369400	11180000	0	2343600	3384900	3840600
AVTKTAGPIASAQKQPAGKVQ	21	2050.15	P27816	P27816	973	993	MAP4	Microtubule-associated protein 4	yes	yes	4	0.022863	58.073						By matching				By MS/MS						1				1	10837000	0	0	0	0	0	5816900	0	0	0	5019600
AVTQEFGPVPDTAR	14	1486.74	Q99798	Q99798	635	648	ACO2	Aconitate hydratase, mitochondrial	yes	yes	2	0.041419	77.593		By MS/MS										1									11409000	0	11409000	0	0	0	0	0	0	0	0
AVTTPGKKGATPGK	14	1311.75	P19338	P19338	103	116	NCL	Nucleolin	yes	yes	3;4	0.0064212	88.075			By MS/MS	By MS/MS	By MS/MS	By MS/MS	By MS/MS	By MS/MS	By MS/MS	By MS/MS			2	2	2	2	2	2	1	2	163500000	0	0	33388000	9524700	43038000	11097000	22946000	19434000	9611400	14461000
AVTVAPPGAR	10	937.535	Q00839	Q00839	195	204	HNRNPU	Heterogeneous nuclear ribonucleoprotein U	yes	yes	2	0.013333	101.33	By MS/MS	By MS/MS	By matching	By matching	By matching	By matching	By matching	By matching	By matching	By matching	1	1	1	1	1	1	1	1	1	1	135560000	26841000	28188000	5068400	10446000	15277000	3935200	7551800	4013200	30051000	4187300
AVTYSKPRLAT	11	1205.68	O75964	O75964	19	29	ATP5L	ATP synthase subunit g, mitochondrial	yes	yes	2;3	0.012446	103.26			By matching			By matching	By matching	By MS/MS	By matching	By matching			2			2	1	2	1	2	145080000	0	0	30540000	0	0	13511000	4465800	69760000	2445300	24356000
AVYDQSATALHFLGRVANPLSTA	23	2401.24	P01019	P01019	463	485	AGT	Angiotensinogen;Angiotensin-1;Angiotensin-2;Angiotensin-3;Angiotensin-4;Angiotensin 1-9;Angiotensin 1-7;Angiotensin 1-5;Angiotensin 1-4	yes	yes	3	0.015792	59.469			By matching					By matching	By matching	By MS/MS			1					1	1	1	25946000	0	0	6820700	0	0	0	0	4682100	3422700	11020000
AVYTQGSTAYSSR	13	1389.65	P52179	P52179	37	49	MYOM1	Myomesin-1	yes	yes	2	5.8509e-06	143.96						By MS/MS		By MS/MS								1		1			30200000	0	0	0	0	0	12841000	0	17359000	0	0
AWGKVGGHAAEYGAEALER	19	1970.96	CON__P01966	CON__P01966	14	32			yes	yes	4	0.020407	54.805				By MS/MS										1							6054100	0	0	0	6054100	0	0	0	0	0	0		+
AYAQQLADWAR	11	1291.63	Q9UKS6	Q9UKS6	52	62	PACSIN3	Protein kinase C and casein kinase substrate in neurons protein 3	yes	yes	2	0.035817	85.733	By matching	By matching		By matching			By MS/MS	By matching	By matching		1	1		1			1	1	1		30178000	2910900	11681000	0	5169300	0	0	3587400	3204300	3624600	0
AYATEPHAK	9	986.482	P19429	P19429	28	36	TNNI3	Troponin I, cardiac muscle	yes	yes	2;3	0.0061709	127.56	By MS/MS	By MS/MS	By MS/MS	By MS/MS	By MS/MS	By matching	By MS/MS	By MS/MS	By MS/MS	By MS/MS	2	2	2	2	2	2	2	2	2	2	4394400000	822100000	978250000	278250000	513060000	288410000	374110000	292880000	268240000	404970000	174120000
AYATEPHAKK	10	1114.58	P19429	P19429	28	37	TNNI3	Troponin I, cardiac muscle	yes	yes	3	0.012856	83.883	By MS/MS	By MS/MS	By MS/MS	By matching	By matching	By matching		By matching		By MS/MS	1	1	1	1	1	1		1		1	126130000	14149000	33910000	26950000	20111000	14107000	7228500	0	706240	0	8972300
AYATEPHAKKK	11	1242.67	P19429	P19429	28	38	TNNI3	Troponin I, cardiac muscle	yes	yes	3	0.0078271	104.79	By matching	By MS/MS	By matching	By MS/MS	By MS/MS	By MS/MS	By matching	By matching	By MS/MS	By MS/MS	1	1	1	1	1	1	1	1	1	1	614710000	16003000	63964000	97303000	38037000	116560000	15179000	26124000	27745000	114880000	98916000
AYATEPHAKKKSKIS	15	1657.92	P19429	P19429	28	42	TNNI3	Troponin I, cardiac muscle	yes	yes	3	0.019884	66.533			By MS/MS										1								8219600	0	0	8219600	0	0	0	0	0	0	0
AYATEPHAKKKSKISA	16	1728.95	P19429	P19429	28	43	TNNI3	Troponin I, cardiac muscle	yes	yes	3;4	8.3519e-08	127.88	By matching		By MS/MS	By matching	By MS/MS	By MS/MS	By matching	By MS/MS	By MS/MS	By MS/MS	1		2	1	1	2	1	2	1	2	249720000	11094000	0	54856000	3499200	11722000	45953000	5007300	18846000	23761000	74979000
AYATEPHAKKKSKISAS	17	1815.98	P19429	P19429	28	44	TNNI3	Troponin I, cardiac muscle	yes	yes	4	0.0023541	89.866			By MS/MS										1								10572000	0	0	10572000	0	0	0	0	0	0	0
AYATEPHAKKKSKISASR	18	1972.09	P19429	P19429	28	45	TNNI3	Troponin I, cardiac muscle	yes	yes	4;5	1.5868e-16	147.56	By MS/MS	By MS/MS	By MS/MS	By MS/MS	By MS/MS	By MS/MS	By matching	By MS/MS	By MS/MS	By MS/MS	2	2	2	2	2	2	2	3	3	3	1077300000	44314000	120300000	490140000	112850000	74496000	44814000	25651000	9857600	100620000	54215000
AYATEPHAKKKSKISASRK	19	2100.18	P19429	P19429	28	46	TNNI3	Troponin I, cardiac muscle	yes	yes	4;5	0.0061255	78.021	By matching	By matching	By MS/MS		By matching	By MS/MS		By matching	By matching	By MS/MS	1	2	2		1	2		2	1	2	148810000	26783000	2809600	40798000	0	8617900	27719000	0	12249000	10144000	19694000
AYDYGSSHGLTDSS	14	1458.59	P52179	P52179	89	102	MYOM1	Myomesin-1	yes	yes	2	0.0014892	103.55	By matching	By MS/MS									1	1									10686000	3129300	7556900	0	0	0	0	0	0	0	0
AYEDQTKPVLEYYQK	15	1873.91	Q9UIJ7	Q9UIJ7	175	189	AK3	GTP:AMP phosphotransferase AK3, mitochondrial	yes	yes	3	0.0044126	70.529	By matching	By MS/MS		By MS/MS	By matching	By matching	By matching		By matching	By matching	1	1		1	1	1	1		1	1	48886000	10854000	10152000	0	8525500	3439200	4214400	3974800	0	5243500	2481500
AYKRQAEEAEEQANTNLSK	19	2179.05	P12883;P13533	P12883	1877	1895	MYH7;MYH6	Myosin-7;Myosin-6	no	no	3;4	1.1162e-34	166.21	By MS/MS	By MS/MS		By matching	By matching	By matching	By matching	By matching	By matching		2	2		1	1	1	1	2	2		162200000	54510000	70741000	0	8096600	2680400	3545000	3540500	11860000	7230200	0
AYKRQAEEAEEQANTNLSKFR	21	2482.22	P12883;P13533	P12883	1877	1897	MYH7;MYH6	Myosin-7;Myosin-6	no	no	4	0.00026802	100.39	By matching				By matching		By matching	By MS/MS			1				1		1	1			28889000	8030500	0	0	0	2922600	0	7278500	10657000	0	0
AYKVQPRNW	9	1160.61	Q9Y5U8	Q9Y5U8	70	78	MPC1	Mitochondrial pyruvate carrier 1	yes	yes	2;3	0.0043285	154.35		By MS/MS	By MS/MS	By matching	By MS/MS	By MS/MS	By MS/MS	By MS/MS	By matching	By MS/MS		2	2	2	2	2	2	2	2	2	740900000	0	66332000	94502000	24032000	38382000	84999000	59581000	178570000	78335000	116170000
AYLKKATNE	9	1036.56	P99999;CON__P62894	P99999	97	105	CYCS	Cytochrome c	yes	no	2	0.0026127	166.3		By matching	By MS/MS		By matching	By matching	By matching	By matching	By MS/MS	By MS/MS		1	1		1	1	1	1	1	1	397950000	0	53148000	81281000	0	91572000	13075000	18191000	6747800	54613000	79324000
AYPAGSTQPIRIEPS	15	1585.81	P98160	P98160	2334	2348	HSPG2	Basement membrane-specific heparan sulfate proteoglycan core protein;Endorepellin;LG3 peptide	yes	yes	2	0.020612	88.187	By MS/MS	By MS/MS		By matching	By matching				By matching	By matching	1	1		1	1				1	1	56841000	13222000	17523000	0	7770600	9103700	0	0	0	4071800	5150300
AYSDMREANY	10	1218.5	P0DJI9;P0DJI8	P0DJI9	38	47	SAA2;SAA1	Serum amyloid A-2 protein;Serum amyloid A-1 protein;Amyloid protein A;Serum amyloid protein A(2-104);Serum amyloid protein A(3-104);Serum amyloid protein A(2-103);Serum amyloid protein A(2-102);Serum amyloid protein A(4-101)	no	no	2	0.032932	88.819						By matching	By matching	By matching		By MS/MS						1	1	1		1	17714000	0	0	0	0	0	1215600	5560200	5655400	0	5282400
AYWRQAGLS	9	1050.52	P56381	P56381	3	11	ATP5E	ATP synthase subunit epsilon, mitochondrial	no	no	2	0.033252	102.41		By matching	By MS/MS	By matching	By matching	By matching	By matching	By matching	By matching	By MS/MS		1	1	1	1	1	1	1	1	1	177730000	0	17718000	47941000	8492600	13241000	9345100	16321000	13625000	13619000	37428000
CTGSLNMTLQR	11	1279.6	Q96HC4	Q96HC4	73	83	PDLIM5	PDZ and LIM domain protein 5	yes	yes	2	1.1553e-05	185.6	By MS/MS	By MS/MS	By MS/MS	By MS/MS	By MS/MS	By MS/MS	By MS/MS	By MS/MS	By MS/MS	By MS/MS	2	2	1	2	2	2	2	2	2	1	916080000	77551000	152040000	41647000	148220000	77043000	27963000	105280000	167890000	101030000	17417000
DAAQPRVTGV	10	1012.53	P08294	P08294	72	81	SOD3	Extracellular superoxide dismutase [Cu-Zn]	yes	yes	2	0.065284	84.213	By MS/MS	By matching		By matching				By matching			1	1		1				1			27469000	7728000	9144700	0	10198000	0	0	0	397780	0	0
DAATLHTSTAM	11	1117.51	CON__Q3SX14;P06396	CON__Q3SX14	422	432	GSN	Gelsolin	yes	no	2	1.2183e-07	174.16	By MS/MS	By MS/MS	By matching	By MS/MS	By matching		By matching		By matching		1	2	2	2	2		1		2		115340000	50318000	19073000	5361000	19921000	8609200	0	6086800	0	5972500	0		+
DADAVEHLHHKGNAV	15	1611.78	O76041	O76041	318	332	NEBL	Nebulette	yes	yes	3	0.013957	54.09							By MS/MS										1				0	0	0	0	0	0	0	0	0	0	0
DADEAKRVESQLK	13	1487.76	P00505	P00505	297	309	GOT2	Aspartate aminotransferase, mitochondrial	yes	yes	3	0.0014176	107.37	By MS/MS	By MS/MS	By matching	By matching	By matching		By MS/MS	By matching	By MS/MS	By matching	1	1	1	1	1		1	1	1	1	132780000	17548000	27823000	7924800	18233000	11644000	0	13635000	3517000	28959000	3492900
DAEDAMDAMDGAVLDGRELRVQMAR	25	2734.25	Q01130	Q01130	67	91	SRSF2	Serine/arginine-rich splicing factor 2	yes	yes	4	0.001866	73.036	By MS/MS	By MS/MS		By matching	By MS/MS	By matching	By matching	By MS/MS	By matching	By matching	1	1		1	1	1	1	1	1	1	120590000	17625000	19802000	0	12720000	22154000	3504700	9526900	7989200	24465000	2802700
DAELEFAIQPNTTGKQL	17	1873.94	P15311;P35241;P26038	P15311	13	29	EZR;RDX;MSN	Ezrin;Radixin;Moesin	no	no	2	1.0382e-28	184.03	By MS/MS	By MS/MS		By matching	By matching				By matching		1	1		1	1				1		47741000	6537000	17818000	0	13173000	4723100	0	0	0	5491200	0
DAELEFAIQPNTTGKQLF	18	2021.01	P15311;P35241;P26038	P15311	13	30	EZR;RDX;MSN	Ezrin;Radixin;Moesin	no	no	2	8.4177e-07	118.48	By matching	By MS/MS	By matching	By matching	By matching				By matching		1	1	1	1	1				1		42615000	4987800	9887800	5137000	7671900	4899000	0	0	0	10031000	0
DAGAGIALNDHFVK	14	1426.72	P04406	P04406	296	309	GAPDH	Glyceraldehyde-3-phosphate dehydrogenase	yes	yes	2	0.0028036	98.353	By matching	By MS/MS	By MS/MS	By matching	By matching	By matching	By matching	By matching	By matching	By MS/MS	1	1	1	1	1	1	1	1	1	1	80886000	6510300	13780000	15504000	5250200	3708100	1491000	6174800	7624400	5279200	15564000
DAGAGIALNDHFVKL	15	1539.8	P04406	P04406	296	310	GAPDH	Glyceraldehyde-3-phosphate dehydrogenase	yes	yes	2	5.0096e-07	111.52		By matching	By MS/MS	By matching	By matching	By matching	By MS/MS	By matching		By MS/MS		1	1	1	1	1	1	1		1	51222000	0	8864800	6545900	2333000	2998900	2308900	0	5556200	0	22614000
DAGLVYDAYLAPNNLKPVVAEF	22	2378.22	P02787	P02787	82	103	TF	Serotransferrin	yes	yes	2;3	1.0928e-35	217.48	By MS/MS	By MS/MS		By MS/MS							2	2		2							266760000	70682000	111670000	0	84406000	0	0	0	0	0	0
DAGMQLQGYR	10	1137.52	P00505	P00505	171	180	GOT2	Aspartate aminotransferase, mitochondrial	yes	yes	2	2.5558e-10	187	By MS/MS	By MS/MS	By MS/MS	By MS/MS	By MS/MS	By matching	By MS/MS	By matching	By MS/MS	By MS/MS	1	3	1	3	2	2	2	1	2	3	1129200000	124740000	254130000	63891000	171960000	89926000	32051000	114350000	14958000	224710000	38524000
DAHKSEVAHRF	11	1295.64	CON__P02768-1;P02768	CON__P02768-1	25	35	ALB	Serum albumin	yes	no	3;4	0.015144	92.781	By matching	By MS/MS	By MS/MS	By MS/MS	By MS/MS	By matching	By matching	By matching	By matching	By matching	2	2	2	2	2	1	2	2	2	1	371380000	51695000	106130000	48875000	57823000	51214000	2897300	11648000	17295000	17435000	6364500		+
DAHKSEVAHRFKDLGEENFKALVL	24	2752.43	CON__P02768-1;P02768	CON__P02768-1	25	48	ALB	Serum albumin	yes	no	4	4.0232e-14	129.32			By MS/MS	By matching		By matching		By matching		By matching			1	1		1		1		1	189650000	0	0	113290000	2325000	0	12349000	0	41921000	0	19770000		+
DAIHVGAAAPVVPQA	15	1414.76	P22061	P22061	154	168	PCMT1	Protein-L-isoaspartate(D-aspartate) O-methyltransferase	yes	yes	2	0.0013512	100.48	By MS/MS	By MS/MS	By matching	By MS/MS	By matching		By matching		By MS/MS	By matching	1	1	1	1	1		1		1	1	67749000	17697000	23080000	3082800	10219000	3038400	0	4128200	0	3874200	2629600
DAIHVGAAAPVVPQAL	16	1527.84	P22061	P22061	154	169	PCMT1	Protein-L-isoaspartate(D-aspartate) O-methyltransferase	yes	yes	2	0.0055977	83	By MS/MS	By MS/MS	By MS/MS	By MS/MS	By matching	By MS/MS	By MS/MS	By matching	By MS/MS	By MS/MS	2	2	1	1	1	1	2	2	1	2	257530000	56279000	41467000	8415600	31547000	12966000	3893500	65063000	7327100	8347800	22221000
DAIRIDGGQY	10	1106.54	Q8WZ42	Q8WZ42	24614	24623	TTN	Titin	yes	yes	2	0.027867	92.051										By MS/MS										1	38224000	0	0	0	0	0	0	0	0	0	38224000
DAKAAPKAAPAPAPPPEPERPKEVE	25	2562.34	P08590	P08590	12	36	MYL3	Myosin light chain 3	yes	yes	4	0.00044414	77.693	By MS/MS	By MS/MS		By matching	By matching					By matching	1	1		1	1					1	124700000	29664000	40230000	0	45399000	6018400	0	0	0	0	3385200
DALEQQEEGINR	12	1400.65	O75915	O75915	167	178	ARL6IP5	PRA1 family protein 3	yes	yes	2	1.0818e-05	143.96		By MS/MS										1									41757000	0	41757000	0	0	0	0	0	0	0	0
DALEQQEEGINRL	13	1513.74	O75915	O75915	167	179	ARL6IP5	PRA1 family protein 3	yes	yes	2	0.0086777	78.655								By MS/MS										1			0	0	0	0	0	0	0	0	0	0	0
DALEQQEEGINRLTDYISKVKE	22	2577.29	O75915	O75915	167	188	ARL6IP5	PRA1 family protein 3	yes	yes	3;4	1.0956e-27	160.77	By matching	By matching	By matching		By matching	By MS/MS	By MS/MS	By MS/MS	By MS/MS	By MS/MS	1	1	1		1	2	2	2	2	2	434270000	5378100	7215600	19316000	0	4587700	35837000	13774000	167990000	36865000	143300000
DALKTEFKANAEK	13	1463.76	P56381	P56381	25	37	ATP5E	ATP synthase subunit epsilon, mitochondrial	yes	yes	2;3;4	0.00022354	151.78	By MS/MS	By MS/MS	By MS/MS	By matching	By matching	By MS/MS	By MS/MS	By MS/MS	By MS/MS	By matching	3	3	3	1	3	2	2	3	3	2	690700000	168720000	153740000	43373000	13387000	35451000	55038000	22497000	86311000	77882000	34295000
DALKTEFKANAEKTSGSNVK	20	2137.1	P56381	P56381	25	44	ATP5E	ATP synthase subunit epsilon, mitochondrial	yes	yes	3	0.0071557	74.029	By MS/MS	By matching	By matching			By matching		By matching		By matching	1	1	1			1		1		1	42045000	10026000	7765900	6336300	0	0	5751300	0	4959600	0	7205900
DALQAKVRESYQK	13	1534.81	Q13423	Q13423	1074	1086	NNT	NAD(P) transhydrogenase, mitochondrial	yes	yes	3	0.012764	85.287	By matching	By matching	By MS/MS	By matching	By matching	By matching			By MS/MS	By MS/MS	1	1	1	1	1	1			1	1	113840000	5826700	9337800	24327000	1060800	16236000	8087900	0	0	15643000	33316000
DALSGMEGRKK	11	1190.61	P19429	P19429	196	206	TNNI3	Troponin I, cardiac muscle	yes	yes	3	0.028871	69.451		By matching	By matching		By MS/MS	By matching			By matching	By matching		1	1		1	1			1	1	44454000	0	5973500	9327000	0	10080000	3788300	0	0	4937100	10348000
DALSGMEGRKKK	12	1318.7	P19429	P19429	196	207	TNNI3	Troponin I, cardiac muscle	yes	yes	3	0.035711	73.848	By matching	By matching	By matching	By MS/MS	By MS/MS	By matching	By matching	By matching	By matching	By matching	1	1	1	1	1	1	1	1	1	1	531890000	11119000	81606000	84557000	22384000	121240000	34236000	10547000	5119500	53190000	107890000
DALSGMEGRKKKFES	15	1681.85	P19429	P19429	196	210	TNNI3	Troponin I, cardiac muscle	yes	yes	3;4	0.00029996	108.58	By MS/MS	By matching	By MS/MS	By matching	By MS/MS	By MS/MS	By MS/MS	By MS/MS	By matching	By MS/MS	4	3	4	2	3	3	3	3	3	3	810390000	104500000	32058000	168610000	14695000	86058000	61088000	56484000	28530000	114350000	144020000
DAMMQALLGAR	11	1175.58	P19429	P19429	152	162	TNNI3	Troponin I, cardiac muscle	yes	yes	2	0.0007238	127.94	By MS/MS	By MS/MS	By MS/MS	By MS/MS	By MS/MS	By MS/MS	By MS/MS	By matching	By MS/MS	By matching	6	6	4	4	3	3	2	2	3	2	832160000	136940000	255990000	70681000	81838000	102700000	21522000	17354000	33008000	101080000	11058000
DAMMQALLGARA	12	1246.62	P19429	P19429	152	163	TNNI3	Troponin I, cardiac muscle	yes	yes	2	7.0918e-08	157.96		By MS/MS	By matching	By matching	By matching	By matching	By matching	By matching	By matching	By matching		1	1	1	1	1	1	1	1	1	85074000	0	45124000	5381600	11559000	7283600	3655500	1187300	2924100	5873400	2086300
DAMMQALLGARAK	13	1374.71	P19429	P19429	152	164	TNNI3	Troponin I, cardiac muscle	yes	yes	3	0.0061152	95.273	By MS/MS	By matching									1	1									26125000	19315000	6810000	0	0	0	0	0	0	0	0
DAPLDNGGSEITHY	14	1487.65	Q8WZ42	Q8WZ42	16446	16459	TTN	Titin	yes	yes	2	0.016173	93.058	By MS/MS	By MS/MS	By matching	By matching	By matching		By matching		By MS/MS	By matching	1	1	1	1	1		1		1	1	74195000	13651000	20252000	3032700	11912000	3644500	0	6051500	0	11225000	4426300
DAQLDAYNARMDTS	14	1569.67	Q86V81	Q86V81	244	257	ALYREF	THO complex subunit 4	yes	yes	2	0.020568	73.781		By matching	By matching	By matching	By MS/MS	By matching	By matching	By matching	By MS/MS	By MS/MS		1	1	1	1	1	1	1	1	1	52585000	0	7171800	8067800	5082100	5133600	3013300	3186200	3732100	9825900	7372600
DASHSPKGPLAPPESK	16	1616.82	E9PAV3	E9PAV3	1753	1768	NACA	Nascent polypeptide-associated complex subunit alpha, muscle-specific form	yes	yes	3	5.2666e-06	104.88	By matching	By MS/MS			By matching		By matching	By matching	By matching		1	1			1		1	1	1		34456000	8235800	11647000	0	0	4410800	0	2123600	4967100	3071700	0
DASKIKIE	8	902.507	P08590	P08590	38	45	MYL3	Myosin light chain 3	yes	yes	2	0.044829	105.94	By matching	By matching	By matching	By matching	By matching		By matching	By matching	By MS/MS	By matching	1	1	1	1	1		1	1	1	1	184200000	21516000	53062000	9438900	38762000	13751000	0	15125000	3690800	17542000	11317000
DASKIKIEF	9	1049.58	P08590	P08590	38	46	MYL3	Myosin light chain 3	yes	yes	2	0.001937	155.84	By MS/MS	By MS/MS	By matching	By MS/MS	By MS/MS	By matching	By MS/MS	By MS/MS	By MS/MS	By MS/MS	1	1	1	1	1	1	1	1	1	1	1541500000	258510000	342430000	79992000	430340000	86437000	17727000	135820000	28226000	88307000	73676000
DASKIKIEFT	10	1150.62	P08590	P08590	38	47	MYL3	Myosin light chain 3	yes	yes	2	0.001071	130.98	By matching	By matching	By matching	By MS/MS	By matching	By matching	By MS/MS	By MS/MS	By matching	By MS/MS	1	1	1	1	1	1	1	1	1	1	212720000	14314000	19678000	21245000	20923000	13068000	19292000	31306000	25871000	21122000	25906000
DASKIKIEFTPE	12	1376.72	P08590	P08590	38	49	MYL3	Myosin light chain 3	yes	yes	2	0.010181	92.538	By MS/MS	By MS/MS			By matching			By matching	By matching	By matching	1	1			1			1	1	1	52672000	12315000	14548000	0	0	8089900	0	0	3177200	9465100	5077200
DASKIKIEFTPEQ	13	1504.78	P08590	P08590	38	50	MYL3	Myosin light chain 3	yes	yes	2	0.00049454	132.17	By matching	By MS/MS	By matching	By matching	By matching	By matching	By MS/MS	By matching	By matching	By matching	1	1	1	1	1	1	1	1	1	1	102720000	11514000	18242000	6990000	25206000	7232000	3324900	11232000	2385600	9012300	7584500
DASKIKIEFTPEQI	14	1617.86	P08590	P08590	38	51	MYL3	Myosin light chain 3	yes	yes	2	0.0001207	134.56	By MS/MS	By MS/MS	By MS/MS	By MS/MS	By matching	By matching	By MS/MS	By MS/MS	By matching	By matching	1	1	1	1	1	1	1	1	1	1	66381000	4965000	4542000	7156100	3797000	7301900	5922000	6180200	10420000	8104200	7993100
DASKIKIEFTPEQIEE	16	1875.95	P08590	P08590	38	53	MYL3	Myosin light chain 3	yes	yes	2;3	2.9257e-71	295.86	By MS/MS	By MS/MS	By MS/MS	By MS/MS	By MS/MS	By MS/MS	By MS/MS	By MS/MS	By MS/MS	By MS/MS	2	2	2	2	2	2	2	2	2	2	16929000000	2997900000	3405600000	774180000	5530600000	763020000	134740000	824430000	207500000	1562000000	729270000
DASKIKIEFTPEQIEEF	17	2023.02	P08590	P08590	38	54	MYL3	Myosin light chain 3	yes	yes	2;3	1.2664e-204	330.26	By MS/MS	By MS/MS	By MS/MS	By MS/MS	By MS/MS	By MS/MS	By MS/MS	By MS/MS	By MS/MS	By MS/MS	8	5	4	4	4	4	7	3	6	6	41709000000	5709300000	5155000000	3155200000	8006600000	3992900000	1009000000	4414300000	2208000000	4344700000	3714100000
DASKIKIEFTPEQIEEFKEA	20	2351.19	P08590	P08590	38	57	MYL3	Myosin light chain 3	yes	yes	2;3;4	8.9897e-52	212.9	By MS/MS	By MS/MS	By MS/MS	By MS/MS	By MS/MS	By MS/MS	By MS/MS	By MS/MS	By MS/MS	By MS/MS	5	4	4	5	4	2	4	3	4	4	20347000000	2831100000	3093200000	1601000000	4789300000	2103900000	243680000	1491400000	416710000	2204700000	1571600000
DASKIKIEFTPEQIEEFKEAF	21	2498.26	P08590	P08590	38	58	MYL3	Myosin light chain 3	yes	yes	2;3;4	1.0597e-162	340.31	By MS/MS	By MS/MS	By MS/MS	By MS/MS	By MS/MS	By MS/MS	By MS/MS	By MS/MS	By MS/MS	By MS/MS	3	3	3	5	3	4	6	3	3	4	30114000000	3559400000	3060100000	1801800000	4135500000	3229200000	873770000	5282900000	1248600000	2886400000	4036600000
DASKIKIEFTPEQIEEFKEAFM	22	2629.3	P08590	P08590	38	59	MYL3	Myosin light chain 3	yes	yes	2;3;4	2.2017e-267	324.19	By MS/MS	By MS/MS	By MS/MS	By MS/MS	By MS/MS	By MS/MS	By MS/MS	By MS/MS	By MS/MS	By MS/MS	6	6	4	7	6	3	6	4	5	5	4541200000	585870000	589290000	335130000	1013300000	479500000	60595000	509060000	119040000	490180000	359190000
DASKIKIEFTPEQIEEFKEAFML	23	2742.38	P08590	P08590	38	60	MYL3	Myosin light chain 3	yes	yes	3;4	1.6039e-73	208.63	By MS/MS	By MS/MS	By MS/MS	By MS/MS	By MS/MS	By MS/MS	By MS/MS	By MS/MS	By MS/MS	By MS/MS	4	3	4	3	4	3	4	4	5	4	2407400000	177830000	183960000	146190000	241890000	331020000	65139000	384460000	186290000	346670000	343950000
DASNLETGVPSR	12	1244.6	P01594;P01593	P01594	72	83		Ig kappa chain V-I region AU;Ig kappa chain V-I region AG	yes	no	2	4.7487e-14	181.53	By MS/MS	By MS/MS	By matching	By MS/MS	By MS/MS						1	1	1	1	1						69739000	15918000	27155000	1935800	21350000	3380400	0	0	0	0	0
DASTLQSQKAEGTG	14	1391.65	O00479	O00479	74	87	HMGN4	High mobility group nucleosome-binding domain-containing protein 4	yes	yes	2	8.6556e-08	186.87		By MS/MS	By MS/MS		By MS/MS				By MS/MS			1	1		1				1		22729000	0	6870400	6586900	0	4394200	0	0	0	4877700	0
DASTLQSQKAEGTGDA	16	1577.72	O00479	O00479	74	89	HMGN4	High mobility group nucleosome-binding domain-containing protein 4	yes	yes	2	3.5352e-59	229.4	By MS/MS	By MS/MS	By MS/MS	By MS/MS	By MS/MS		By matching	By MS/MS	By MS/MS	By MS/MS	1	1	1	1	1		1	1	1	1	69464000	0	7801600	10581000	4470300	12386000	0	4563000	8792400	17400000	3469400
DASTLQSQKAEGTGDAK	17	1705.81	O00479	O00479	74	90	HMGN4	High mobility group nucleosome-binding domain-containing protein 4	yes	yes	2;3	1.3428e-59	229.23	By MS/MS	By MS/MS	By MS/MS	By MS/MS	By MS/MS	By MS/MS	By MS/MS	By MS/MS	By MS/MS	By MS/MS	2	2	2	2	2	2	2	2	2	2	2695900000	213390000	424530000	259720000	295320000	541370000	92358000	208700000	272750000	320170000	67580000
DATANDVPSPY	11	1148.5	P30101	P30101	435	445	PDIA3	Protein disulfide-isomerase A3	yes	yes	2	0.019889	98.458		By MS/MS		By matching								1		1							16836000	0	9342600	0	7493000	0	0	0	0	0	0
DATYETKESKKEDLV	15	1754.86	P23528;Q9Y281	P23528	86	100	CFL1;CFL2	Cofilin-1;Cofilin-2	no	no	3	0.00081474	94.461	By MS/MS	By MS/MS	By matching	By MS/MS	By matching	By matching	By matching			By matching	1	1	1	1	1	1	1			1	150250000	33924000	52680000	5189200	35400000	7319000	3015600	6633000	0	0	6092800
DAVVVGAGGAGLRAA	15	1282.7	P31040	P31040	63	77	SDHA	Succinate dehydrogenase [ubiquinone] flavoprotein subunit, mitochondrial	yes	yes	2	0.023079	69.01	By matching	By MS/MS									1	1									15794000	6712600	9081400	0	0	0	0	0	0	0	0
DAYLAPNNLKPVVAEF	16	1759.91	P02787	P02787	88	103	TF	Serotransferrin	yes	yes	2	0.00041208	106.26	By MS/MS	By MS/MS	By matching	By MS/MS	By matching	By matching	By matching	By matching	By matching	By matching	1	1	1	1	1	1	1	1	1	1	771830000	198000000	338740000	10971000	157970000	27496000	1574200	26564000	2319100	4025300	4171500
DAYLAPNNLKPVVAEFY	17	1922.98	P02787	P02787	88	104	TF	Serotransferrin	yes	yes	2	0.0013234	119.17	By matching	By MS/MS		By matching	By matching		By matching				1	1		1	1		1				68393000	17057000	27987000	0	13855000	4489700	0	5004600	0	0	0
DDAVVQSDMKHWPF	14	1673.75	P11142	P11142	79	92	HSPA8	Heat shock cognate 71 kDa protein	yes	yes	2	0.030135	68.893		By MS/MS		By matching								1		1							9705700	0	6444800	0	3260900	0	0	0	0	0	0
DDDIAALVVDNGSGMCKA	18	1849.82	P60709	P60709	2	19	ACTB	Actin, cytoplasmic 1;Actin, cytoplasmic 1, N-terminally processed	yes	yes	2	6.9552e-07	120.14		By MS/MS										1									5285900	0	5285900	0	0	0	0	0	0	0	0
DDDLEHQGGHVL	12	1333.59	P01042	P01042	480	491	KNG1	Kininogen-1;Kininogen-1 heavy chain;T-kinin;Bradykinin;Lysyl-bradykinin;Kininogen-1 light chain;Low molecular weight growth-promoting factor	yes	yes	2	0.040739	72.275		By MS/MS		By matching	By matching		By matching					1		1	1		1				28559000	0	14149000	0	7374300	4341400	0	2693500	0	0	0
DDDLEHQGGHVLD	13	1448.62	P01042	P01042	480	492	KNG1	Kininogen-1;Kininogen-1 heavy chain;T-kinin;Bradykinin;Lysyl-bradykinin;Kininogen-1 light chain;Low molecular weight growth-promoting factor	yes	yes	2;3	0.0045619	99.215	By matching	By MS/MS	By matching	By MS/MS	By matching		By matching	By matching	By matching		1	2	2	2	1		1	1	1		101720000	7266800	43095000	9380100	23098000	8129700	0	4618300	1720500	4416800	0
DDDSDLYSPR	10	1181.48	Q9BX66	Q9BX66	454	463	SORBS1	Sorbin and SH3 domain-containing protein 1	yes	yes	2	0.0095832	107.15		By MS/MS			By matching	By matching	By matching	By matching	By matching			1			1	1	1	1	1		18855000	0	5717000	0	0	5213600	1192800	1262000	2063300	3406400	0
DDEEAEEKAPVKKSIRDTPAKNAQK	25	2796.43	P06748	P06748	182	206	NPM1	Nucleophosmin	yes	yes	5	0.0004771	76.417		By MS/MS		By matching	By matching				By matching	By matching		1		1	1				1	1	36948000	0	14918000	0	5992000	8477500	0	0	0	4285300	3275100
DDEEAGGRPAMEPGN	15	1543.62	Q00839	Q00839	43	57	HNRNPU	Heterogeneous nuclear ribonucleoprotein U	yes	yes	2	8.8738e-18	179.35	By MS/MS	By MS/MS	By MS/MS	By MS/MS	By MS/MS	By MS/MS	By MS/MS		By MS/MS	By MS/MS	1	2	2	2	2	1	1		2	2	192080000	27082000	43100000	16743000	7639800	19136000	6797100	8495100	0	31489000	31600000
DDENIRTSDV	10	1162.51	Q9HB19	Q9HB19	416	425	PLEKHA2	Pleckstrin homology domain-containing family A member 2	yes	yes	2	0.011842	112.01		By MS/MS										1									0	0	0	0	0	0	0	0	0	0	0
DDESDPFEVLKA	12	1363.61	Q8NC51	Q8NC51	22	33	SERBP1	Plasminogen activator inhibitor 1 RNA-binding protein	yes	yes	2	0.018226	84.213	By matching		By MS/MS	By matching	By matching		By matching		By matching		1		1	1	1		1		1		10976000	592200	0	2089900	2257500	2147300	0	1441200	0	2448300	0
DDESDPFEVLKAAEN	15	1677.74	Q8NC51	Q8NC51	22	36	SERBP1	Plasminogen activator inhibitor 1 RNA-binding protein	yes	yes	2	0.015329	73.781		By matching			By MS/MS				By matching	By matching		1			1				1	1	24139000	0	7260700	0	0	3543500	0	0	0	9265200	4069200
DDGWFVGTSR	10	1138.5	Q9BX66;O94875	O94875	1075	1084	SORBS1;SORBS2	Sorbin and SH3 domain-containing protein 1;Sorbin and SH3 domain-containing protein 2	no	no	2	0.010948	104.89		By MS/MS	By matching	By matching		By matching			By matching			1	1	1		1			1		41496000	0	25356000	3839700	6259100	0	1737000	0	0	4303900	0
DDHDPVDKIVL	11	1264.63	P22626	P22626	161	171	HNRNPA2B1	Heterogeneous nuclear ribonucleoproteins A2/B1	yes	yes	2	0.027438	82.287		By matching		By MS/MS			By matching		By matching	By matching		1		1			1		1	1	32204000	0	11958000	0	8563500	0	0	3624900	0	5310800	2746400
DDHDPVDKIVLQK	13	1520.78	P22626	P22626	161	173	HNRNPA2B1	Heterogeneous nuclear ribonucleoproteins A2/B1	yes	yes	2;3	0.001283	97.86	By matching	By MS/MS	By matching	By matching	By matching	By matching	By matching	By matching	By matching	By matching	2	2	2	2	2	2	2	2	2	2	1004400000	33654000	120010000	53041000	156620000	71434000	49678000	183380000	200920000	121160000	14466000
DDHDPVDKIVLQKY	14	1683.85	P22626	P22626	161	174	HNRNPA2B1	Heterogeneous nuclear ribonucleoproteins A2/B1	yes	yes	2;3	6.1482e-08	122.97	By MS/MS	By MS/MS	By matching	By matching	By matching		By MS/MS		By MS/MS	By MS/MS	2	2	2	2	2		2		2	1	223910000	38433000	36540000	20458000	33486000	24757000	0	27942000	0	28802000	13488000
DDHDTVDKIVVQKY	14	1673.83	P51991	P51991	175	188	HNRNPA3	Heterogeneous nuclear ribonucleoprotein A3	yes	yes	3	0.016382	55.98	By matching			By MS/MS		By matching	By MS/MS		By matching	By matching	1			1		1	1		1	1	98498000	16617000	0	0	14772000	0	10207000	18548000	0	22294000	16059000
DDIHRKRMEK	10	1326.68	P45379;P13805	P45379	98	107	TNNT2;TNNT1	Troponin T, cardiac muscle;Troponin T, slow skeletal muscle	yes	no	3;4	0.003993	121.5	By matching	By MS/MS	By MS/MS	By MS/MS	By MS/MS	By MS/MS	By MS/MS	By MS/MS	By MS/MS	By MS/MS	2	2	2	2	2	2	2	2	2	2	5511000000	19998000	816540000	382280000	354170000	779700000	203340000	274820000	194560000	1804300000	681300000
DDIHRKRMEKDL	12	1554.79	P45379;P13805	P45379	98	109	TNNT2;TNNT1	Troponin T, cardiac muscle;Troponin T, slow skeletal muscle	yes	no	4	0.045107	54.65		By matching	By matching	By matching	By matching	By matching	By matching	By matching	By matching	By MS/MS		1	1	1	1	1	1	1	1	1	323760000	0	18803000	29627000	28228000	20447000	54659000	46997000	44556000	46465000	33973000
DDIHRKRMEKDLN	13	1668.84	P45379	P45379	98	110	TNNT2	Troponin T, cardiac muscle	yes	yes	3;4	0.0060585	95.417	By matching	By MS/MS	By MS/MS	By matching	By matching	By MS/MS	By MS/MS	By matching	By MS/MS	By MS/MS	2	2	2	2	2	2	2	2	2	2	1792900000	13883000	307960000	150250000	108460000	120530000	325180000	302530000	186820000	157520000	119780000
DDIHRKRMEKDLNE	14	1797.88	P45379	P45379	98	111	TNNT2	Troponin T, cardiac muscle	yes	yes	3;4	0.0047226	92.65	By matching	By MS/MS	By matching	By MS/MS	By MS/MS	By MS/MS	By matching	By matching	By MS/MS	By MS/MS	3	3	3	3	4	2	3	1	4	4	1683300000	84457000	221010000	127930000	348090000	121710000	119730000	188080000	67313000	231300000	173710000
DDIHRKRMEKDLNEL	15	1910.96	P45379	P45379	98	112	TNNT2	Troponin T, cardiac muscle	yes	yes	3;4	0.0029678	93.823	By matching	By matching	By MS/MS	By MS/MS	By matching	By MS/MS	By matching	By matching	By MS/MS	By MS/MS	2	1	2	2	2	2	2	2	2	2	7072100000	41973000	226920000	511710000	529490000	596590000	1375000000	1356200000	795690000	740480000	898090000
DDIHRKRMEKDLNELQ	16	2039.02	P45379	P45379	98	113	TNNT2	Troponin T, cardiac muscle	yes	yes	3;4	0.0042422	85.734	By matching	By matching	By MS/MS	By MS/MS	By matching	By MS/MS	By MS/MS	By MS/MS	By MS/MS	By MS/MS	2	2	2	2	2	2	2	2	1	2	4254800000	87671000	783040000	469560000	933520000	266950000	294100000	600230000	280610000	103690000	435400000
DDIHRKRMEKDLNELQA	17	2110.06	P45379	P45379	98	114	TNNT2	Troponin T, cardiac muscle	yes	yes	3;4	0.00013468	110.77	By matching	By MS/MS	By MS/MS	By MS/MS	By MS/MS	By MS/MS	By MS/MS	By MS/MS	By MS/MS	By MS/MS	2	2	3	2	3	2	3	3	2	3	13534000000	239550000	990740000	843340000	968430000	1440900000	2081400000	3260300000	823950000	1072900000	1812700000
DDIHRKRMEKDLNELQAL	18	2223.14	P45379	P45379	98	115	TNNT2	Troponin T, cardiac muscle	yes	yes	2;3;4	0.0051978	77.912	By matching	By matching	By MS/MS	By matching	By MS/MS	By MS/MS	By matching	By MS/MS	By matching	By MS/MS	1	2	4	2	3	4	3	4	1	3	7513100000	30710000	136130000	506990000	156740000	240960000	3112700000	1111800000	1142800000	28595000	1045700000
DDIHRKRMEKDLNELQALIEAH	22	2673.37	P45379	P45379	98	119	TNNT2	Troponin T, cardiac muscle	yes	yes	3;4;5	7.9468e-28	162.65	By MS/MS	By MS/MS	By MS/MS	By MS/MS	By MS/MS	By MS/MS	By MS/MS	By MS/MS	By MS/MS	By MS/MS	4	4	3	5	4	5	5	5	4	5	2954800000	133890000	99773000	89726000	205990000	118950000	741250000	638860000	298040000	129680000	498630000
DDIHRKRMEKDLNELQALIEAHF	23	2820.43	P45379	P45379	98	120	TNNT2	Troponin T, cardiac muscle	yes	yes	3;4;5	1.5629e-73	208.93	By matching	By MS/MS	By MS/MS	By MS/MS	By MS/MS	By MS/MS	By MS/MS	By MS/MS	By MS/MS	By MS/MS	1	2	3	2	2	4	4	4	4	4	1080600000	8749500	23321000	49511000	43945000	40217000	338790000	157460000	184730000	95032000	138890000
DDIKKVVKQASEGPL	15	1625.9	P04406	P04406	256	270	GAPDH	Glyceraldehyde-3-phosphate dehydrogenase	yes	yes	2	0.0006543	107.09	By MS/MS	By MS/MS									1	1									17682000	7947100	9734600	0	0	0	0	0	0	0	0
DDIKKVVKQASEGPLKGILG	20	2094.2	P04406	P04406	256	275	GAPDH	Glyceraldehyde-3-phosphate dehydrogenase	yes	yes	3	1.6234e-42	189.51	By MS/MS	By MS/MS	By matching	By MS/MS	By MS/MS	By matching	By MS/MS	By matching	By matching	By MS/MS	1	1	1	1	1	1	2	1	1	2	256770000	36321000	36894000	16605000	21199000	15452000	4069200	60722000	5980900	10627000	48898000
DDILASPPRLPEPQPYPGAPHHSSY	25	2740.32	P39060	P39060	1534	1558	COL18A1	Collagen alpha-1(XVIII) chain;Endostatin	yes	yes	3	0.014708	60.278			By matching					By MS/MS					1					1			16642000	0	0	8053500	0	0	0	0	8588300	0	0
DDKDYFLFRDGDILGKYVD	19	2293.09	P61604	P61604	84	102	HSPE1	10 kDa heat shock protein, mitochondrial	yes	yes	2;3	1.1287e-35	199.41	By MS/MS	By MS/MS	By MS/MS	By MS/MS	By MS/MS	By MS/MS	By MS/MS	By MS/MS	By MS/MS	By MS/MS	3	2	2	2	2	3	4	2	4	5	6800800000	579420000	1242400000	286260000	446020000	423700000	230470000	1098400000	160830000	1252500000	1080700000
[truncated: 7,890 more rows]
