# Supplementary material for: The 20S as a stand-alone proteasome in cells can degrade the ubiquitin tag
Source: Nat Commun. 2021 Oct 26;12:6173. doi: 10.1038/s41467-021-26427-0 (PMC8548400; doi:10.1038/s41467-021-26427-0)
Supplement: Supplementary file 14 — Dataset 11 [file 41467_2021_26427_MOESM14_ESM.xlsx]

## Sheet: Failure5
probability	spectrum	expect	ions	peptide	protein	calc_neutral_pep_mass	peak_area
0.9953	Seq61421_QE3.26512.26512.4	0.0595	10/102	Y.SHTDIKVPDFSEYRRLEV.L	sp|P47985|UCRI_HUMAN	2190.11	3790000
0.9984	Seq61421_QE3.13784.13784.3	0.0617	10/104	R.NM[147.04]GGPYGGGNYGPGGSGGSGGYGGRSR.Y	sp|P22626|ROA2_HUMAN	2448.03	5300000
1	Seq61421_QE3.34263.34263.3	1.18e-07	10/104	Y.EDFVEGLRVFDKEGNGTVMGAELRHVL.A	sp|P08590|MYL3_HUMAN	3016.51	20600000
0.9776	Seq61421_QE3.34300.34300.3	0.0264	10/108	S.GVGLPGGSLPIKDLAVDSASPVYQAVIK.S	sp|O75112|LDB3_HUMAN	2750.52	2870000
1	Seq61421_QE3.16597.16597.3	0.000166	10/112	N.EITRGGSTSYGTGSETESPRNPSSAGSWN.S	sp|P02671|FIBA_HUMAN	2971.32	3660000
0.9942	Seq61421_QE3.13769.13769.4	0.095	10/114	W.HERLSRLESGGSNPTTSDSY.G	sp|O60237|MYPT2_HUMAN	2192.01	176000000
1	Seq61421_QE3.29330.29330.4	0.000212	10/114	F.DASKIKIEFTPEQIEEFKEA.F	sp|P08590|MYL3_HUMAN	2351.19	485000000
0.9669	Seq61421_QE3.04053.04053.2	0.0727	10/12	V.HLTPEEK.S	sp|P68871|HBB_HUMAN	852.434	57600000
0.9993	Seq61421_QE3.04207.04207.2	0.019	10/12	V.HLTPEEK.S	sp|P68871|HBB_HUMAN	852.434	57500000
0.9929	Seq61421_QE3.14059.14059.2	0.0963	10/12	Y.DEIKKYV.-	sp|P12235|ADT1_HUMAN	893.486	772000000
0.9948	Seq61421_QE3.16284.16284.2	0.0894	10/12	M.WISKQEY.D	sp|P0CG38|POTEI_HUMAN	952.465	460000000
1	Seq61421_QE3.34693.34693.4	0.00636	10/120	M.DFETFLPMLQHISKNKDTGTY.E	sp|P08590|MYL3_HUMAN	2484.2	3300000
1	Seq61421_QE3.34848.34848.4	0.00558	10/120	F.DASKIKIEFTPEQIEEFKEAF.M	sp|P08590|MYL3_HUMAN	2498.26	819000000
0.999	Seq61421_QE3.18583.18583.4	0.0506	10/132	Y.VEVVKKNTKGAEDYPDPPIPHSY.S	sp|O94875|SRBS2_HUMAN	2582.3	9600000
0.975	Seq61421_QE3.02686.02686.2	0.0394	10/14	R.HSGPSSYK.V	tr|Q5JXI2|Q5JXI2_HUMAN	861.398	206000000
0.9756	Seq61421_QE3.03317.03317.2	0.056	10/14	F.SKEEVDQM[147.04].F	sp|P10916|MLRV_HUMAN	980.412	19400000
0.9977	Seq61421_QE3.06467.06467.2	0.0585	10/14	K.IKMLKHDD.-	sp|Q9UII2|ATIF1_HUMAN	998.522	58100000
1	Seq61421_QE3.07293.07293.2	0.00655	10/14	L.SNM[147.04]M[147.04]HFGG.Y	sp|P45379|TNNT2_HUMAN	911.327	197000000
1	Seq61421_QE3.07483.07483.2	0.00176	10/14	L.SNM[147.04]M[147.04]HFGG.Y	sp|P45379|TNNT2_HUMAN	911.327	239000000
1	Seq61421_QE3.07682.07682.2	0.00201	10/14	L.SNM[147.04]M[147.04]HFGG.Y	sp|P45379|TNNT2_HUMAN	911.327	218000000
0.991	Seq61421_QE3.07931.07931.2	0.0869	10/14	F.GGYIQKAQ.T	tr|E7EPW4|E7EPW4_HUMAN	863.45	63000000
0.9984	Seq61421_QE3.09122.09122.2	0.0435	10/14	R.SYVTTSTR.T	sp|P08670|VIME_HUMAN	913.451	2770000000
1	Seq61421_QE3.09814.09814.2	0.00989	10/14	M.PNWGGGAK.C	sp|P50461|CSRP3_HUMAN	785.382	960000000
0.9999	Seq61421_QE3.11286.11286.2	0.0148	10/14	L.SNNYYCTR.D	sp|O95182|NDUA7_HUMAN	1019.41	133000000
1	Seq61421_QE3.11788.11788.2	0.011	10/14	L.SNMM[147.04]HFGG.Y	sp|P45379|TNNT2_HUMAN	895.332	134000000
1	Seq61421_QE3.12367.12367.2	0.00248	10/14	Y.EAFVKHIM[147.04].S	sp|P12829|MYL4_HUMAN	989.5	155000000
1	Seq61421_QE3.13184.13184.2	0.0094	10/14	R.DYDDMSPR.R	sp|P61978|HNRPK_HUMAN	997.381	136000000
0.9979	Seq61421_QE3.13568.13568.2	0.057	10/14	F.VPDDKQEF.V	sp|P12883|MYH7_HUMAN	976.45	125000000
0.9882	Seq61421_QE3.13760.13760.2	0.0796	10/14	F.VPDDKQEF.V	sp|P12883|MYH7_HUMAN	976.45	24900000
1	Seq61421_QE3.14028.14028.2	0.00912	10/14	L.VYEQDRPL.K	sp|P30086|PEBP1_HUMAN	1018.51	40900000
0.9999	Seq61421_QE3.14357.14357.2	0.013	10/14	L.AEDDSILK.-	sp|P56385|ATP5I_HUMAN	889.439	264000000
0.9914	Seq61421_QE3.14436.14436.2	0.043	10/14	A.ETLREMAQ.M	sp|O75112|LDB3_HUMAN	976.465	15000000
0.997	Seq61421_QE3.16199.16199.2	0.0685	10/14	S.IYNLEAEK.F	sp|P45379|TNNT2_HUMAN	978.502	278000000
1	Seq61421_QE3.16320.16320.2	0.0111	10/14	M.PGHLQEGF.G	sp|Q8NC51|PAIRB_HUMAN	883.419	227000000
0.9039	Seq61421_QE3.16519.16519.2	0.0711	10/14	M.PGHLQEGF.G	sp|Q8NC51|PAIRB_HUMAN	883.419	227000000
0.9982	Seq61421_QE3.17384.17384.2	0.0532	10/14	Y.ADFYRNYD.V	sp|P09669|COX6C_HUMAN	1062.44	5340000
1	Seq61421_QE3.17513.17513.2	0.000521	10/14	Y.EAFVKHIM.S	sp|P12829|MYL4_HUMAN	973.505	1380000000
0.9995	Seq61421_QE3.17548.17548.2	0.0299	10/14	K.FVIKPIDK.K	sp|P35241|RADI_HUMAN	958.585	26700000
0.9998	Seq61421_QE3.18020.18020.2	0.0183	10/14	L.EDTEDWRP.R	sp|Q96HC4|PDLI5_HUMAN	1046.43	186000000
0.9977	Seq61421_QE3.18676.18676.2	0.0597	10/14	Y.GANFSWNK.R	sp|O43181|NDUS4_HUMAN	922.43	115000000
0.9986	Seq61421_QE3.19041.19041.2	0.0472	10/14	F.SDDPKVEF.L	sp|P12111|CO6A3_HUMAN	935.424	38900000
0.9998	Seq61421_QE3.19073.19073.2	0.0188	10/14	M.NIVEAMER.F	sp|P62937|PPIA_HUMAN	960.47	15100000
0.9994	Seq61421_QE3.19597.19597.2	0.0331	10/14	L.VEVIKTPM.T	sp|Q16836|HCDH_HUMAN	915.51	69400000
0.9996	Seq61421_QE3.19756.19756.2	0.0182	10/14	F.IYDSVKVY.F	sp|Q00325|MPCP_HUMAN	985.512	12100000
1	Seq61421_QE3.20117.20117.2	0.00604	10/14	L.FDKPVSPL.L	sp|P12532|KCRU_HUMAN	901.491	65400000
0.9933	Seq61421_QE3.20730.20730.2	0.0495	10/14	K.NQAVNFLR.M	sp|Q7LBR1|CHM1B_HUMAN	960.514	37500000
0.9998	Seq61421_QE3.21461.21461.2	0.0192	10/14	Y.VGLDTTKF.L	sp|Q16836|HCDH_HUMAN	879.47	18600000
0.9993	Seq61421_QE3.24547.24547.2	0.0346	10/14	L.FDQFFGEH.L	sp|P02511|CRYAB_HUMAN	1025.42	23200000
1	Seq61421_QE3.31041.31041.4	0.0094	10/150	F.LEQQNKILLAELEQLKGQGKSRLGDL.Y	sp|P08670|VIME_HUMAN,tr|A0A1B0GTT5|A0A1B0GTT5_HUMAN	2920.63	9620000
0.9882	Seq61421_QE3.32195.32195.4	0.0765	10/150	R.SHYEEGPGKNLPFSVENKWSLLAKMC.L	sp|P15954|COX7C_HUMAN	2963.43	2010000
0.9995	Seq61421_QE3.33285.33285.4	0.0389	10/156	F.AAFPPDVTGNLDYKNLVHIITHGEEKD.-	sp|P10916|MLRV_HUMAN,tr|G3V1V8|G3V1V8_HUMAN	2992.49	47200000
0.9992	Seq61421_QE3.06099.06099.2	0.0252	10/16	K.KYHNVGLSK.C	sp|Q14103|HNRPD_HUMAN	1044.57	4780000
0.9959	Seq61421_QE3.06858.06858.2	0.0734	10/16	F.TGEPNTCPR.C	sp|P52943|CRIP2_HUMAN	973.429	566000000
0.9967	Seq61421_QE3.07041.07041.2	0.0699	10/16	F.TGEPNTCPR.C	sp|P52943|CRIP2_HUMAN	973.429	637000000
0.9977	Seq61421_QE3.08225.08225.2	0.0602	10/16	G.IVGGQEAPR.S	sp|Q15661|TRYB1_HUMAN	925.498	101000000
1	Seq61421_QE3.08935.08935.2	0.00247	10/16	L.HVDSLEPQR.D	tr|E7EVA0|E7EVA0_HUMAN	1079.54	16300000
0.9772	Seq61421_QE3.09412.09412.2	0.0497	10/16	A.TNTSAPDLK.N	sp|P27816|MAP4_HUMAN	945.477	46000000
1	Seq61421_QE3.10146.10146.2	0.00851	10/16	R.AQINHSIAM[147.04].Q	sp|Q9NPC6|MYOZ2_HUMAN	999.481	8130000
1	Seq61421_QE3.10488.10488.2	0.0036	10/16	R.DWHHEVSAR.A	tr|H0YBI4|H0YBI4_HUMAN	1135.52	32500000
0.9949	Seq61421_QE3.11570.11570.2	0.0816	10/16	M.LGQNPTPEE.L	sp|P63316|TNNC1_HUMAN	983.456	34600000
0.9981	Seq61421_QE3.12778.12778.2	0.0536	10/16	L.SADAM[147.04]M[147.04]QAL.L	sp|P19429|TNNI3_HUMAN	968.394	55500000
0.9993	Seq61421_QE3.13011.13011.2	0.0361	10/16	M.GREFGNLTR.M	sp|O14949|QCR8_HUMAN	1048.54	72700000
0.9948	Seq61421_QE3.13859.13859.2	0.089	10/16	G.FIDKNDLRD.T	sp|P10916|MLRV_HUMAN	1134.57	25000000
0.9997	Seq61421_QE3.14827.14827.2	0.0243	10/16	Y.DNEFGYSNR.V	sp|P04406|G3P_HUMAN	1100.45	59100000
1	Seq61421_QE3.15123.15123.2	0.000907	10/16	W.YYNAAGFNK.L	sp|P14927|QCR7_HUMAN	1046.48	46400000
0.9996	Seq61421_QE3.16262.16262.2	0.0263	10/16	L.SSPVFPRAG.F	sp|P17661|DESM_HUMAN	916.477	104000000
0.999	Seq61421_QE3.16476.16476.2	0.0355	10/16	Y.QDQPWHADC.F	sp|Q13642|FHL1_HUMAN	1098.42	121000000
0.9999	Seq61421_QE3.16728.16728.2	0.0186	10/16	K.TTLTAAITK.L	sp|P49411|EFTU_HUMAN	918.539	137000000
0.9876	Seq61421_QE3.17382.17382.2	0.0727	10/16	R.EEYPDRIMN.T	sp|Q13885|TBB2A_HUMAN	1165.51	94300000
0.9935	Seq61421_QE3.17655.17655.2	0.0331	10/16	V.AM[147.04]NPVEHPF.G	sp|P62917|RL8_HUMAN	1056.47	25400000
1	Seq61421_QE3.18381.18381.2	0.00383	10/16	T.FENFQYQSR.A	sp|Q9NPC6|MYOZ2_HUMAN	1217.55	13700000
1	Seq61421_QE3.18508.18508.2	0.00418	10/16	E.IDEMIKEAP.G	sp|P10916|MLRV_HUMAN	1044.52	62500000
0.9994	Seq61421_QE3.19244.19244.2	0.0334	10/16	Y.DTVTLYPKA.-	sp|Q53GG5|PDLI3_HUMAN,tr|A0A2U3TZH4|A0A2U3TZH4_HUMAN,tr|A0A087WYF8|A0A087WYF8_HUMAN	1006.53	202000000
0.9948	Seq61421_QE3.19357.19357.2	0.0796	10/16	W.LVYEQDRPL.K	sp|P30086|PEBP1_HUMAN	1131.59	41500000
0.9992	Seq61421_QE3.19374.19374.2	0.0374	10/16	R.SATLPLPAR.S	sp|Q9BX66|SRBS1_HUMAN	924.539	7400000
1	Seq61421_QE3.20152.20152.2	0.00314	10/16	L.KAVMDDFAA.F	sp|P02768|ALBU_HUMAN	966.448	40900000
0.9995	Seq61421_QE3.20847.20847.2	0.0261	10/16	R.SGVSLAALK.K	sp|P16402|H13_HUMAN	844.502	70700000
1	Seq61421_QE3.20895.20895.2	0.0024	10/16	N.YNPAPSVAY.S	sp|O75112|LDB3_HUMAN	980.46	13400000
0.9997	Seq61421_QE3.22458.22458.2	0.0199	10/16	F.KEAFTLMDQ.N	sp|Q02045|MYL5_HUMAN	1081.51	40000000
1	Seq61421_QE3.22540.22540.2	0.00617	10/16	F.TNQGTVIHF.N	sp|P20290|BTF3_HUMAN	1015.51	36500000
0.9999	Seq61421_QE3.22596.22596.2	0.0168	10/16	L.TGWRPGSGF.T	sp|P14618|KPYM_HUMAN	963.456	12000000
0.9999	Seq61421_QE3.22996.22996.2	0.0176	10/16	L.SGGAPWGFR.L	sp|Q9H987|SYP2L_HUMAN	933.446	42300000
1	Seq61421_QE3.23062.23062.2	0.00425	10/16	Y.VIQELRPTL.N	sp|P20674|COX5A_HUMAN	1067.63	11000000
0.9998	Seq61421_QE3.25162.25162.2	0.0208	10/16	S.IYNLEAEKF.D	sp|P45379|TNNT2_HUMAN	1125.57	26800000
1	Seq61421_QE3.25877.25877.2	0.00672	10/16	S.LGWASFPRN.-	sp|P24310|CX7A1_HUMAN,tr|U3KQH8|U3KQH8_HUMAN	1046.53	21900000
1	Seq61421_QE3.28665.28665.4	0.0101	10/162	L.RGKASGVGLPGGSLPIKDLAVDSASPVY.Q	sp|O75112|LDB3_HUMAN	2710.47	11100000
0.9999	Seq61421_QE3.13942.13942.4	0.018	10/174	R.SFHSSSSSSSSSTSSSASRALPAQDPPMEK.A	sp|Q9UBY9|HSPB7_HUMAN	3026.35	3930000
1	Seq61421_QE3.04632.04632.2	4.66e-05	10/18	R.QEM[147.04]QEVQSSR.S	sp|P22626|ROA2_HUMAN	1236.54	1930000
1	Seq61421_QE3.07514.07514.2	0.00584	10/18	L.KEKYEKDIAA.Y	sp|P26583|HMGB2_HUMAN	1193.63	8350000
1	Seq61421_QE3.07783.07783.2	0.00786	10/18	K.TYIPPKGETK.K	sp|B2RPK0|HGB1A_HUMAN	1132.61	18200000
0.9997	Seq61421_QE3.09133.09133.2	0.0122	10/18	G.GLTQQVEKKE.-	sp|P50461|CSRP3_HUMAN	1158.62	22700000
0.9999	Seq61421_QE3.09410.09410.2	0.0149	10/18	L.EISPDSSPER.A	sp|Q99959|PKP2_HUMAN	1115.51	43800000
0.9765	Seq61421_QE3.10065.10065.2	0.0952	10/18	Y.KEETIEKMQE.-	sp|P61254|RL26_HUMAN	1263.6	10000000
1	Seq61421_QE3.10200.10200.2	0.000519	10/18	A.SAYDYGSSHG.L	sp|P52179|MYOM1_HUMAN	1042.4	5590000
0.9631	Seq61421_QE3.10356.10356.2	0.0817	10/18	Q.MKETIMNQEK.L	sp|P20290|BTF3_HUMAN,tr|D6RDG3|D6RDG3_HUMAN	1250.6	4430000
0.9996	Seq61421_QE3.10693.10693.2	0.0289	10/18	K.VSSLGKDWHK.F	sp|P52943|CRIP2_HUMAN	1155.6	80900000
1	Seq61421_QE3.11717.11717.2	0.00134	10/18	K.STTTGHLIYK.C	sp|Q05639|EF1A2_HUMAN	1119.59	47500000
0.9999	Seq61421_QE3.11779.11779.2	0.0173	10/18	Y.SNEDSRQTIV.Y	tr|C9JWC3|C9JWC3_HUMAN	1147.55	19300000
1	Seq61421_QE3.11842.11842.2	0.00069	10/18	F.INMNESDAHA.F	sp|P58340|MLF1_HUMAN	1100.46	35500000
0.9991	Seq61421_QE3.12675.12675.2	0.0382	10/18	L.ISQLTRGKLT.Y	sp|P12883|MYH7_HUMAN	1115.67	28900000
0.9991	Seq61421_QE3.13819.13819.2	0.0381	10/18	Y.EAFVKHIM[147.04]SS.-	sp|P08590|MYL3_HUMAN	1163.56	20300000
0.9995	Seq61421_QE3.13821.13821.2	0.0297	10/18	M.MQALLGARAK.E	sp|P19429|TNNI3_HUMAN	1057.61	23500000
1	Seq61421_QE3.14183.14183.2	0.00481	10/18	F.YVGEIIGKRG.L	sp|O75964|ATP5L_HUMAN	1090.61	22900000
0.9999	Seq61421_QE3.14269.14269.2	0.013	10/18	L.VNDPQPEHPL.R	sp|P68036|UB2L3_HUMAN	1144.55	16600000
0.9953	Seq61421_QE3.14555.14555.2	0.085	10/18	R.NLWEKQSVDK.V	sp|Q05682|CALD1_HUMAN	1245.64	6130000
0.9769	Seq61421_QE3.14599.14599.2	0.0708	10/18	A.FTLM[147.04]DQNRDG.F	sp|Q02045|MYL5_HUMAN	1211.52	605000000
0.9986	Seq61421_QE3.14639.14639.2	0.0448	10/18	W.VEGITSEGYH.Y	sp|O75554|WBP4_HUMAN	1090.49	8730000
0.9929	Seq61421_QE3.14937.14937.2	0.0859	10/18	F.ENIDDAKDAM.M	sp|Q14011|CIRBP_HUMAN	1120.47	96800000
0.9977	Seq61421_QE3.15106.15106.2	0.0532	10/18	Y.EAFVKHIM[147.04]SS.-	sp|P08590|MYL3_HUMAN	1163.56	3090000
0.9944	Seq61421_QE3.15311.15311.2	0.0916	10/18	Y.EAFVKHIM[147.04]SS.-	sp|P08590|MYL3_HUMAN	1163.56	22300000
1	Seq61421_QE3.15431.15431.2	0.00542	10/18	F.NM[147.04]IDQNRDGF.L	sp|P24844|MYL9_HUMAN	1224.52	19700000
0.9888	Seq61421_QE3.15673.15673.2	0.0908	10/18	F.TLM[147.04]DQNRDGF.L	sp|Q02045|MYL5_HUMAN	1211.52	5520000
0.9997	Seq61421_QE3.15995.15995.2	0.0219	10/18	Y.SLGSALRPST.S	sp|P08670|VIME_HUMAN	987.535	250000000
0.9616	Seq61421_QE3.16399.16399.2	0.0214	10/18	F.KEAFTLM[147.04]DQN.R	sp|Q02045|MYL5_HUMAN	1211.55	31100000
0.9999	Seq61421_QE3.16539.16539.2	0.0154	10/18	F.TLM[147.04]DQNRDGF.L	sp|Q02045|MYL5_HUMAN	1211.52	3590000
0.9998	Seq61421_QE3.16839.16839.2	0.0189	10/18	Y.LENTQAVRPL.G	sp|Q96L96|ALPK3_HUMAN	1139.63	3320000
1	Seq61421_QE3.17074.17074.2	0.00802	10/18	Y.YVSKGLENID.-	sp|O15239|NDUA1_HUMAN	1136.57	727000000
0.9999	Seq61421_QE3.18007.18007.2	0.0118	10/18	K.TDRPLPENPY.H	sp|P51970|NDUA8_HUMAN	1200.58	8030000
0.9987	Seq61421_QE3.18221.18221.2	0.0394	10/18	V.NPLPTGYEHP.-	sp|Q02221|CX6A2_HUMAN	1123.53	17900000
0.9997	Seq61421_QE3.18596.18596.2	0.0226	10/18	F.SM[147.04]FEQTQIQE.F	sp|P10916|MLRV_HUMAN	1255.54	13500000
1	Seq61421_QE3.18657.18657.2	0.00156	10/18	L.HQDWLNGKEY.K	sp|P01857|IGHG1_HUMAN	1288.58	6970000
1	Seq61421_QE3.18954.18954.2	0.00727	10/18	K.SIHVDSLEPQ.R	tr|E7EVA0|E7EVA0_HUMAN	1123.55	24300000
1	Seq61421_QE3.19154.19154.2	0.00154	10/18	K.QQKYEINVLR.N	sp|P45379|TNNT2_HUMAN	1289.71	280000000
0.9958	Seq61421_QE3.19232.19232.2	0.0735	10/18	Y.QDRYQDLGAY.S	sp|O96000|NDUBA_HUMAN	1227.55	89800000
1	Seq61421_QE3.19400.19400.2	0.00335	10/18	W.QSIYNLEAEK.F	sp|P45379|TNNT2_HUMAN	1193.59	1770000000
0.9996	Seq61421_QE3.19769.19769.2	0.0271	10/18	L.VAALTVACNN.F	sp|P23297|S10A1_HUMAN	974.486	62900000
0.9979	Seq61421_QE3.19790.19790.2	0.0515	10/18	H.LDNLKGTFAT.L	sp|P68871|HBB_HUMAN	1078.57	6950000
0.9989	Seq61421_QE3.19808.19808.2	0.0424	10/18	A.SNYKELGFQG.-	sp|P02144|MYG_HUMAN,tr|Q8WVH6|Q8WVH6_HUMAN,sp|MYG_HUMAN|	1141.54	219000000
0.9995	Seq61421_QE3.19812.19812.2	0.023	10/18	S.ASPVYQAVIK.S	sp|O75112|LDB3_HUMAN	1074.61	17400000
1	Seq61421_QE3.19929.19929.2	0.000156	10/18	F.TLMDQNRDGF.L	sp|Q02045|MYL5_HUMAN	1195.53	3970000000
0.9992	Seq61421_QE3.20295.20295.2	0.0378	10/18	R.ELAEDDSILK.-	sp|P56385|ATP5I_HUMAN	1131.57	26800000
1	Seq61421_QE3.20340.20340.2	0.00863	10/18	F.NMIDQNRDGF.L	sp|P24844|MYL9_HUMAN	1208.52	68000000
0.9962	Seq61421_QE3.20697.20697.2	0.0296	10/18	L.QELNDRFANY.L	sp|P17661|DESM_HUMAN	1268.58	94800000
1	Seq61421_QE3.20880.20880.2	0.0113	10/18	R.ALENVLSGKA.-	sp|O43678|NDUA2_HUMAN	1000.56	53800000
0.9978	Seq61421_QE3.20957.20957.2	0.0305	10/18	G.EATKQPGITF.L	sp|P07339|CATD_HUMAN	1090.57	30100000
0.9999	Seq61421_QE3.20980.20980.2	0.00815	10/18	K.KPAPVPAEPF.D	sp|P56181|NDUV3_HUMAN	1051.57	17400000
0.9998	Seq61421_QE3.21526.21526.2	0.0192	10/18	R.SINQPVAFVR.R	sp|Q9GZT3|SLIRP_HUMAN	1129.62	139000000
1	Seq61421_QE3.21651.21651.2	0.00536	10/18	F.KEAFTLMDQN.R	sp|Q02045|MYL5_HUMAN	1195.55	128000000
0.9951	Seq61421_QE3.22017.22017.2	0.0739	10/18	L.DLAGRDLTDY.L	sp|P68133|ACTS_HUMAN	1137.53	30200000
1	Seq61421_QE3.22334.22334.2	0.000421	10/18	K.SYGANFSWNK.R	sp|O43181|NDUS4_HUMAN	1172.53	664000000
0.9996	Seq61421_QE3.22421.22421.2	0.0267	10/18	F.DASKIKIEFT.P	sp|P08590|MYL3_HUMAN	1150.62	26200000
0.9982	Seq61421_QE3.22532.22532.2	0.0527	10/18	L.FLGVAYGATR.Y	sp|P56385|ATP5I_HUMAN	1053.56	61100000
1	Seq61421_QE3.23326.23326.2	0.00336	10/18	F.SMFEQTQIQE.F	sp|P10916|MLRV_HUMAN	1239.54	2250000000
0.9973	Seq61421_QE3.23376.23376.2	0.0614	10/18	G.SPLSSPVFPR.A	sp|P17661|DESM_HUMAN	1085.59	52700000
0.9996	Seq61421_QE3.24568.24568.2	0.0131	10/18	R.FGLNVSSISR.K	sp|P82979|SARNP_HUMAN	1078.58	17500000
1	Seq61421_QE3.24895.24895.2	0.00346	10/18	Y.QAEWDDYVPK.L	sp|P30086|PEBP1_HUMAN	1249.56	87800000
1	Seq61421_QE3.25418.25418.2	0.000141	10/18	Y.EEFVQMMTAK.-	sp|P0DP24|CALM2_HUMAN,sp|P0DP25|CALM3_HUMAN,sp|P0DP23|CALM1_HUMAN,tr|Q96HY3|Q96HY3_HUMAN,tr|H0Y7A7|H0Y7A7_HUMAN,tr|E7ETZ0|E7ETZ0_HUMAN,tr|E7EMB3|E7EMB3_HUMAN,tr|M0QZ52|M0QZ52_HUMAN	1212.55	14000000
0.9983	Seq61421_QE3.26207.26207.2	0.0409	10/18	P.EQIEEFKEAF.M	sp|P08590|MYL3_HUMAN	1268.59	9170000
0.9999	Seq61421_QE3.26426.26426.2	0.0143	10/18	E.GPIPEVLKNY.M	sp|P07339|CATD_HUMAN	1128.62	48600000
1	Seq61421_QE3.26630.26630.2	0.00306	10/18	Y.SLGWASFPRN.-	sp|P24310|CX7A1_HUMAN,tr|U3KQH8|U3KQH8_HUMAN	1133.56	221000000
1	Seq61421_QE3.27120.27120.2	0.000456	10/18	V.MDLLREAQDV.K	sp|P11047|LAMC1_HUMAN	1188.58	8620000
1	Seq61421_QE3.29018.29018.2	0.00419	10/18	L.NDHFVKLISW.Y	sp|P04406|G3P_HUMAN	1257.65	10600000
1	Seq61421_QE3.29125.29125.2	0.000418	10/18	K.APDFVFYAPR.L	sp|P35241|RADI_HUMAN	1181.59	41400000
1	Seq61421_QE3.33720.33720.2	0.000228	10/18	Y.EDFVEGLRVF.D	sp|P12829|MYL4_HUMAN,tr|I3L532|I3L532_HUMAN	1209.6	354000000
0.9951	Seq61421_QE3.02955.02955.2	0.00804	10/20	R.INDNQKVSKTR.G	sp|P45379|TNNT2_HUMAN	1301.71	57400000
1	Seq61421_QE3.03412.03412.2	0.00553	10/20	R.NRINDNQKVSK.T	sp|P45379|TNNT2_HUMAN	1314.7	104000000
1	Seq61421_QE3.05766.05766.2	0.00914	10/20	W.SEQSAKDKQPY.E	sp|P26583|HMGB2_HUMAN	1279.6	10900000
1	Seq61421_QE3.06085.06085.2	0.000733	10/20	Y.IQHAKEDETRY.H	sp|Q00059|TFAM_HUMAN	1388.67	13400000
1	Seq61421_QE3.06764.06764.2	5.83e-06	10/20	F.EDMAKSDKARY.D	sp|P26583|HMGB2_HUMAN	1312.61	19200000
0.9988	Seq61421_QE3.07209.07209.2	0.044	10/20	Y.EQQRDNLAQQS.F	sp|Q9NZZ3|CHMP5_HUMAN	1315.61	11600000
1	Seq61421_QE3.09494.09494.2	0.00263	10/20	K.VTSTNNMAYNK.A	sp|Q96HC4|PDLI5_HUMAN	1241.57	10700000
0.9934	Seq61421_QE3.09506.09506.2	0.0393	10/20	F.GGYIQKQAQTE.R	sp|P45379|TNNT2_HUMAN	1221.6	14300000
0.9701	Seq61421_QE3.09853.09853.2	0.0548	10/20	T.RDGEVVSEATQ.Q	sp|P17661|DESM_HUMAN	1189.56	7910000
1	Seq61421_QE3.09945.09945.2	0.00554	10/20	K.DSYVGDEAQSK.R	sp|P68133|ACTS_HUMAN	1197.52	9600000
1	Seq61421_QE3.10242.10242.2	0.00322	10/20	L.YDRDPEGKVQP.-	sp|P52943|CRIP2_HUMAN,tr|H0YHD8|H0YHD8_HUMAN,tr|H0YFA4|H0YFA4_HUMAN	1302.62	90100000
0.9985	Seq61421_QE3.11456.11456.2	0.042	10/20	F.RALSTGEKGFG.Y	sp|P62937|PPIA_HUMAN	1121.58	14300000
0.9889	Seq61421_QE3.12646.12646.2	0.092	10/20	L.DIENPNRVAQT.T	sp|Q13442|HAP28_HUMAN	1255.62	10900000
1	Seq61421_QE3.13599.13599.2	0.000181	10/20	L.SEMTEQDQQRL.L	sp|P17540|KCRS_HUMAN	1363.6	17800000
1	Seq61421_QE3.13858.13858.2	0.00378	10/20	R.LATNTSAPDLK.N	sp|P27816|MAP4_HUMAN	1129.6	95500000
0.9981	Seq61421_QE3.14296.14296.2	0.0545	10/20	F.TGIKHEWQVNG.L	sp|Q9Y281|COF2_HUMAN	1267.63	5150000
1	Seq61421_QE3.14613.14613.2	0.00032	10/20	G.IDSSSPEVKGY.W	sp|Q15365|PCBP1_HUMAN	1180.56	5410000
0.9994	Seq61421_QE3.14742.14742.2	0.0322	10/20	L.ASLGKNPTDEY.L	sp|P24844|MYL9_HUMAN	1193.56	11800000
0.9876	Seq61421_QE3.15476.15476.2	0.0521	10/20	L.VDESGYVSGYK.H	sp|O94811|TPPP_HUMAN	1202.55	9800000
0.9999	Seq61421_QE3.15760.15760.2	0.0126	10/20	R.VVPGYGHAVLR.K	sp|O75390|CISY_HUMAN	1166.66	22400000
1	Seq61421_QE3.15877.15877.2	0.0101	10/20	M.PDSAPAMADKM.D	tr|E9PB61|E9PB61_HUMAN	1132.49	6390000
0.9993	Seq61421_QE3.15912.15912.2	0.0344	10/20	S.SQTSLGGTICR.V	sp|P54296|MYOM2_HUMAN	1121.55	13200000
1	Seq61421_QE3.16559.16559.2	8.92e-05	10/20	S.NMM[147.04]HFGGYIQK.Q	sp|P45379|TNNT2_HUMAN	1340.6	12400000
1	Seq61421_QE3.16625.16625.2	0.00128	10/20	F.NALKVPVPEDK.Y	sp|O75947|ATP5H_HUMAN	1208.68	5630000
0.9961	Seq61421_QE3.17357.17357.2	0.0187	10/20	K.SFTPDHVVYAR.S	sp|Q6NZI2|CAVN1_HUMAN	1290.64	12400000
0.9997	Seq61421_QE3.17380.17380.2	0.0245	10/20	L.AGEYDHLPEQA.F	sp|P06576|ATPB_HUMAN	1228.54	68000000
1	Seq61421_QE3.17475.17475.2	0.00568	10/20	N.GTVMGAELRHV.L	sp|P12829|MYL4_HUMAN	1168.6	9930000
0.9996	Seq61421_QE3.17630.17630.2	0.0194	10/20	D.GFIDKNDLRDT.F	sp|P10916|MLRV_HUMAN	1292.64	57100000
1	Seq61421_QE3.17762.17762.2	0.00815	10/20	R.EIVHIQAGQCG.N	sp|Q13885|TBB2A_HUMAN	1153.56	13700000
0.9999	Seq61421_QE3.18278.18278.2	0.0165	10/20	Y.QGPPDTAEIIK.T	sp|P82909|RT36_HUMAN	1167.61	15800000
0.8796	Seq61421_QE3.18962.18962.2	0.0437	10/20	Y.ALGTVGYRVAT.F	sp|Q9P2X0|DPM3_HUMAN	1106.61	17100000
0.9993	Seq61421_QE3.19022.19022.2	0.0357	10/20	T.ADAMNREVSSL.K	sp|P35579|MYH9_HUMAN	1191.56	4170000
1	Seq61421_QE3.19594.19594.2	0.0115	10/20	Y.VVDVSKGIVNA.V	sp|Q16795|NDUA9_HUMAN,tr|H3BRM9|H3BRM9_HUMAN	1099.62	4240000
1	Seq61421_QE3.19743.19743.2	0.00358	10/20	C.TGSLNMTLQRA.S	sp|Q96HC4|PDLI5_HUMAN	1190.61	5410000
1	Seq61421_QE3.19978.19978.2	0.00309	10/20	M.PSQMEHAMETM.M	sp|P60903|S10AA_HUMAN	1290.5	22300000
0.9999	Seq61421_QE3.20508.20508.2	0.0168	10/20	L.NALDVMKHQPY.Q	sp|Q9UMS6|SYNP2_HUMAN	1314.64	42300000
0.9999	Seq61421_QE3.20578.20578.2	0.0158	10/20	M.PSKGPLQSVQV.F	sp|P62249|RS16_HUMAN,tr|M0R3H0|M0R3H0_HUMAN,tr|Q6IPX4|Q6IPX4_HUMAN,tr|M0R210|M0R210_HUMAN	1138.63	69700000
0.9947	Seq61421_QE3.20712.20712.2	0.0884	10/20	L.KTFYEPGEEIT.Y	sp|P02749|APOH_HUMAN	1312.62	10900000
0.971	Seq61421_QE3.21236.21236.2	0.0831	10/20	K.NIDALSGMEGR.K	sp|P19429|TNNI3_HUMAN	1161.54	49000000
1	Seq61421_QE3.21271.21271.2	0.000935	10/20	F.RDGDILGKYVD.-	sp|P61604|CH10_HUMAN,tr|B8ZZ54|B8ZZ54_HUMAN	1249.63	878000000
0.9998	Seq61421_QE3.22219.22219.2	0.0203	10/20	K.KIVITDCGQLS.-	sp|P30405|PPIF_HUMAN	1175.62	52800000
0.9996	Seq61421_QE3.22705.22705.2	0.0106	10/20	A.LGQNPTQAEVL.R	sp|P08590|MYL3_HUMAN	1168.61	34000000
0.9996	Seq61421_QE3.23086.23086.2	0.026	10/20	R.SLYASSPGGVY.A	sp|P08670|VIME_HUMAN	1099.52	11900000
1	Seq61421_QE3.23107.23107.2	0.000706	10/20	M.AGPESDAQYQF.T	sp|Q96IX5|USMG5_HUMAN	1211.51	15000000
1	Seq61421_QE3.23979.23979.2	0.00442	10/20	L.MIEQNTKSPLF.M	sp|P01009|A1AT_HUMAN	1306.66	11000000
1	Seq61421_QE3.24142.24142.2	0.00464	10/20	L.GSPLSSPVFPR.A	sp|P17661|DESM_HUMAN	1142.61	49800000
0.9914	Seq61421_QE3.24830.24830.2	0.0662	10/20	A.SASSTNLKDIL.A	sp|O75390|CISY_HUMAN	1147.61	53100000
0.9999	Seq61421_QE3.26246.26246.2	0.012	10/20	M.LDNFPTNLHPM.S	sp|O75390|CISY_HUMAN	1297.61	11700000
1	Seq61421_QE3.26291.26291.2	0.00386	10/20	W.EQAISNDPELL.E	sp|Q9NPC6|MYOZ2_HUMAN	1227.6	28100000
0.9999	Seq61421_QE3.26492.26492.2	0.0125	10/20	Y.LDHNALESVPL.N	sp|P20774|MIME_HUMAN	1206.62	26400000
0.9996	Seq61421_QE3.27144.27144.2	0.0269	10/20	G.TGSFFPKGEDF.Y	sp|Q13642|FHL1_HUMAN	1230.56	3950000
1	Seq61421_QE3.27333.27333.2	0.000253	10/20	F.AM[147.04]FDQSQIQEF.K	sp|P24844|MYL9_HUMAN	1358.58	47100000
1	Seq61421_QE3.27514.27514.2	0.00168	10/20	F.SM[147.04]FEQTQIQEF.K	sp|P10916|MLRV_HUMAN	1402.61	5570000
0.9946	Seq61421_QE3.27550.27550.2	0.0295	10/20	Y.HEMIESGVINL.K	sp|P06576|ATPB_HUMAN	1240.61	9200000
1	Seq61421_QE3.27884.27884.2	0.00461	10/20	F.SM[147.04]FEQTQIQEF.K	sp|P10916|MLRV_HUMAN	1402.61	6060000
1	Seq61421_QE3.28032.28032.2	0.00049	10/20	Y.LGEFSITYKPV.K	sp|P62841|RS15_HUMAN	1252.67	3790000
0.9998	Seq61421_QE3.28245.28245.2	0.0181	10/20	L.VAQLYKIVPNV.L	sp|O75390|CISY_HUMAN	1242.73	3050000
1	Seq61421_QE3.28564.28564.2	0.000831	10/20	Y.SDNQPGVLIQV.Y	sp|P0DMV8|HS71A_HUMAN	1168.61	22200000
1	Seq61421_QE3.31079.31079.2	0.000786	10/20	F.AMFDQSQIQEF.K	sp|P24844|MYL9_HUMAN	1342.59	98000000
0.9997	Seq61421_QE3.31620.31620.2	0.0242	10/20	Y.FNKPDIDAWEL.R	sp|P20674|COX5A_HUMAN	1346.65	21100000
1	Seq61421_QE3.33015.33015.2	0.000567	10/20	Y.EDFVEGLRVFD.K	sp|P12829|MYL4_HUMAN	1324.63	16900000
0.9999	Seq61421_QE3.35004.35004.2	0.0136	10/20	L.NTKMMDFETFL.P	sp|P08590|MYL3_HUMAN	1375.62	32900000
0.9995	Seq61421_QE3.31032.31032.5	0.0532	10/216	L.AERRKVLAIDHLNEDQLREKAKELWQSI.Y	sp|P45379|TNNT2_HUMAN	3387.84	30400000
1	Seq61421_QE3.03918.03918.2	0.000235	10/22	R.NRINDNQKVSKT.R	sp|P45379|TNNT2_HUMAN,tr|E7EPW4|E7EPW4_HUMAN	1415.75	51200000
1	Seq61421_QE3.07074.07074.2	0.000754	10/22	Y.SEGPAAPAPKPR.V	sp|O75112|LDB3_HUMAN	1176.63	26900000
1	Seq61421_QE3.08358.08358.2	0.000262	10/22	Y.LLHGKYVKEQEQ.-	sp|Q5TGZ0|MIC10_HUMAN,tr|A0A087WU07|A0A087WU07_HUMAN,tr|R4GNA1|R4GNA1_HUMAN,tr|R4GMY4|R4GMY4_HUMAN	1470.78	6490000
1	Seq61421_QE3.08744.08744.2	0.00242	10/22	A.SYTTASTSSRPT.F	sp|Q93052|LPP_HUMAN	1257.58	2300000
0.9996	Seq61421_QE3.08995.08995.2	0.0281	10/22	K.KRAGGANSNVFS.M	sp|P10916|MLRV_HUMAN	1206.61	385000000
1	Seq61421_QE3.09469.09469.2	0.00131	10/22	F.EEVSGNVSPGTR.R	sp|P02671|FIBA_HUMAN	1230.58	70400000
1	Seq61421_QE3.10872.10872.2	0.000577	10/22	L.GLQMGTNRGASQ.A	sp|P37802|TAGL2_HUMAN	1218.58	10900000
1	Seq61421_QE3.10882.10882.2	0.000113	10/22	A.VYTQGSTAYSSR.S	sp|P52179|MYOM1_HUMAN	1318.62	4540000
0.9892	Seq61421_QE3.11891.11891.2	0.0992	10/22	C.ASQVGMTAPGTR.R	sp|Q99439|CNN2_HUMAN	1174.58	1440000
0.9958	Seq61421_QE3.12776.12776.2	0.0311	10/22	Y.NELRVAPEEHPT.L	sp|P68133|ACTS_HUMAN	1390.68	86500000
0.9992	Seq61421_QE3.14118.14118.2	0.0371	10/22	R.SPTPPSIAAKAQ.L	sp|Q8WZ42|TITIN_HUMAN	1166.63	7290000
0.994	Seq61421_QE3.14229.14229.2	0.00693	10/22	K.RSAVYTQGSTAY.S	sp|P52179|MYOM1_HUMAN	1302.62	5060000
0.9997	Seq61421_QE3.14999.14999.2	0.0245	10/22	M.ANAGPNTNGSQF.F	sp|A0A075B759|PAL4E_HUMAN	1176.52	34000000
1	Seq61421_QE3.15327.15327.2	0.000185	10/22	F.DDVVGETVGKTD.Y	sp|P27816|MAP4_HUMAN	1233.57	20300000
0.9997	Seq61421_QE3.15901.15901.2	0.00279	10/22	Y.HAEEIQCNGRSF.H	sp|P50461|CSRP3_HUMAN	1389.61	2850000
0.9995	Seq61421_QE3.16012.16012.2	0.0117	10/22	K.AATDGADTPFGR.S	sp|Q8WUF5|IASPP_HUMAN	1177.54	5240000
0.964	Seq61421_QE3.16172.16172.2	0.0927	10/22	A.SSQTSLGGTICR.V	sp|P54296|MYOM2_HUMAN	1208.58	33400000
0.9972	Seq61421_QE3.16695.16695.2	0.0663	10/22	K.SISNAAPSKEAF.K	sp|Q5BKX8|CAVN4_HUMAN	1220.6	119000000
1	Seq61421_QE3.17773.17773.2	0.000163	10/22	M.AGQEDSNGCINY.E	sp|P08590|MYL3_HUMAN	1269.49	47900000
1	Seq61421_QE3.18005.18005.2	0.00868	10/22	F.NLDDENIRTSDV.-	sp|Q9HB19|PKHA2_HUMAN,tr|A0A087X038|A0A087X038_HUMAN,tr|A0A087WZ32|A0A087WZ32_HUMAN,tr|A8K727|A8K727_HUMAN	1389.64	15100000
0.9995	Seq61421_QE3.18032.18032.2	0.0256	10/22	K.APAPQPPSLPDR.S	sp|Q8N3V7|SYNPO_HUMAN	1244.65	12600000
0.9998	Seq61421_QE3.18083.18083.2	0.0131	10/22	F.FDTASTGKTFPG.F	sp|P02671|FIBA_HUMAN	1227.58	24800000
0.9999	Seq61421_QE3.18141.18141.2	0.00983	10/22	F.QLHTNVNDGTEF.G	sp|P45880|VDAC2_HUMAN	1373.62	10700000
1	Seq61421_QE3.18794.18794.2	3.31e-05	10/22	A.APDQDEIQRLPG.L	sp|P10619|PPGB_HUMAN	1337.66	3270000
0.9992	Seq61421_QE3.18814.18814.2	0.0375	10/22	L.AGQEDANGCINY.E	sp|P12829|MYL4_HUMAN	1253.5	8140000
0.9998	Seq61421_QE3.18865.18865.2	0.0129	10/22	K.SKSYGANFSWNK.R	sp|O43181|NDUS4_HUMAN	1387.65	46800000
0.9997	Seq61421_QE3.18955.18955.2	0.0176	10/22	L.AGQRFTAVEDQY.Y	sp|Q13642|FHL1_HUMAN,tr|Q5JXI3|Q5JXI3_HUMAN	1383.64	23300000
1	Seq61421_QE3.19247.19247.2	0.00279	10/22	R.DGFIDKNDLRDT.F	sp|P10916|MLRV_HUMAN	1407.66	14500000
0.9999	Seq61421_QE3.19742.19742.2	0.00659	10/22	Y.NLEAEKFDLQEK.F	sp|P45379|TNNT2_HUMAN	1462.73	323000000
0.9989	Seq61421_QE3.19891.19891.2	0.0158	10/22	M.YSTDPENGHIFN.C	sp|O14880|MGST3_HUMAN	1392.59	8760000
0.9977	Seq61421_QE3.20076.20076.2	0.0314	10/22	L.SLYSVPEGQSKY.V	sp|Q9BUR5|MIC26_HUMAN	1356.66	8960000
0.9999	Seq61421_QE3.21991.21991.2	0.0115	10/22	R.NAGIEAQVWKPS.F	sp|Q8N3V7|SYNPO_HUMAN	1298.66	120000000
0.9999	Seq61421_QE3.22927.22927.2	0.0166	10/22	R.SLYASSPGGVYA.T	sp|P08670|VIME_HUMAN	1170.56	31300000
1	Seq61421_QE3.23209.23209.2	0.0035	10/22	M.FDQSQIQEFKEA.F	sp|P24844|MYL9_HUMAN	1468.68	184000000
0.9999	Seq61421_QE3.24723.24723.2	0.0115	10/22	R.GLAGLGDVAEVR.K	sp|P11216|PYGB_HUMAN	1155.62	8640000
1	Seq61421_QE3.25224.25224.2	0.000813	10/22	L.MQQKLVDQNIFS.F	sp|P07339|CATD_HUMAN	1449.73	108000000
0.9959	Seq61421_QE3.26230.26230.2	0.0441	10/22	F.GEATKQPGITFI.A	sp|P07339|CATD_HUMAN	1260.67	3970000
1	Seq61421_QE3.27495.27495.2	0.000442	10/22	T.PEQIEEFKEAFM[147.04].L	sp|P08590|MYL3_HUMAN	1512.68	3040000
1	Seq61421_QE3.28739.28739.2	0.000402	10/22	L.SYFVELGTQPAT.Q	sp|P02652|APOA2_HUMAN	1311.63	8950000
0.9967	Seq61421_QE3.28743.28743.2	0.028	10/22	Y.YNAAGFNKLGLM.R	sp|P14927|QCR7_HUMAN	1297.65	44300000
0.9924	Seq61421_QE3.30971.30971.2	0.0221	10/22	L.KIEFTPEQIEEF.K	sp|P08590|MYL3_HUMAN	1508.74	35800000
0.9997	Seq61421_QE3.34378.34378.2	0.0259	10/22	N.LVSLNSLKFTEL.V	sp|Q9HCP6|HHATL_HUMAN	1362.78	9420000
0.9699	Seq61421_QE3.34424.34424.2	0.0309	10/22	N.ITEIADLTQKIF.D	sp|P19429|TNNI3_HUMAN	1390.77	50000000
1	Seq61421_QE3.34599.34599.2	0.00638	10/22	L.NLEPDNVGVVVF.G	sp|P25705|ATPA_HUMAN	1300.67	12800000
1	Seq61421_QE3.07511.07511.2	0.000633	10/24	A.PASAQAPPPAAAK.-	sp|O14558|HSPB6_HUMAN	1175.63	1350000
1	Seq61421_QE3.08330.08330.2	4.98e-07	10/24	L.ADHANSPNKKFYQ.-	sp|P40939|ECHA_HUMAN,tr|A0A2R8Y4F5|A0A2R8Y4F5_HUMAN,tr|H0YFD6|H0YFD6_HUMAN	1518.72	2000000
0.9997	Seq61421_QE3.09353.09353.2	0.00543	10/24	A.SGAPSAGPEPAPR.L	sp|O60240|PLIN1_HUMAN	1192.58	12500000
0.9986	Seq61421_QE3.11662.11662.2	0.0473	10/24	K.AAGKGPLATGGIK.K	sp|Q9Y2S6|TMA7_HUMAN	1139.67	21200000
1	Seq61421_QE3.11787.11787.2	0.0123	10/24	L.ESGGSNPTTSDSY.G	sp|O60237|MYPT2_HUMAN	1300.51	25800000
0.9926	Seq61421_QE3.11951.11951.2	0.0397	10/24	Y.INLDKETKTGTCG.Y	sp|O75380|NDUS6_HUMAN	1378.68	6590000
0.9998	Seq61421_QE3.12704.12704.2	0.00909	10/24	F.ASEASGYQDNIAR.L	sp|P17661|DESM_HUMAN	1380.63	2050000
0.9925	Seq61421_QE3.12779.12779.2	0.0262	10/24	L.IDKGM[147.04]LTSTTEDE.-	sp|O95674|CDS2_HUMAN	1454.64	3930000
1	Seq61421_QE3.13275.13275.2	6.35e-05	10/24	L.SQDLDPHSPGEPA.L	sp|Q5SYE7|NHSL1_HUMAN	1348.59	3950000
0.9999	Seq61421_QE3.13571.13571.2	0.0169	10/24	L.YASSPGGVYATRS.S	sp|P08670|VIME_HUMAN	1314.62	9970000
1	Seq61421_QE3.14570.14570.2	0.00217	10/24	K.KLAGQRFTAVEDQ.Y	sp|Q13642|FHL1_HUMAN	1461.76	3060000
1	Seq61421_QE3.15367.15367.2	2.52e-05	10/24	R.RKVLAIDHLNEDQ.L	sp|P45379|TNNT2_HUMAN	1549.82	7840000
0.9999	Seq61421_QE3.15814.15814.2	0.0175	10/24	F.GADAQGAMNKALE.L	sp|P02144|MYG_HUMAN	1274.59	49000000
0.9943	Seq61421_QE3.15941.15941.2	0.0923	10/24	L.FGPKGVNTGAVGS.Y	sp|P52943|CRIP2_HUMAN	1189.61	386000000
1	Seq61421_QE3.17212.17212.2	0.000279	10/24	N.SHVNPLPTGYEHP.-	sp|Q02221|CX6A2_HUMAN	1446.69	56500000
0.9999	Seq61421_QE3.17749.17749.2	0.0138	10/24	L.DSPTSGRPGVTSL.T	sp|Q96HC4|PDLI5_HUMAN	1272.63	45000000
1	Seq61421_QE3.18006.18006.2	0.00581	10/24	Y.YDSRPGGYGYGYG.R	sp|P98179|RBM3_HUMAN	1410.58	5680000
1	Seq61421_QE3.18076.18076.2	5.19e-05	10/24	Y.SAETLREM[147.04]AQM[147.04]YQ.M	sp|O75112|LDB3_HUMAN	1588.69	10500000
1	Seq61421_QE3.19171.19171.2	0.000215	10/24	M.RMLGQNPTPEELQ.E	sp|P63316|TNNC1_HUMAN,tr|C9JDI3|C9JDI3_HUMAN	1511.74	14600000
0.9992	Seq61421_QE3.20414.20414.2	0.0283	10/24	L.SIDGINAQGM[147.04]THL.E	sp|Q96HC4|PDLI5_HUMAN	1371.65	6320000
1	Seq61421_QE3.21673.21673.2	0.000148	10/24	E.IDEMIKEAPGPIN.F	sp|P10916|MLRV_HUMAN	1425.72	22800000
1	Seq61421_QE3.21709.21709.2	0.00101	10/24	F.LASVSTVLTSKYR.-	sp|P69905|HBA_HUMAN,tr|G3V1N2|G3V1N2_HUMAN,sp|HBA_HUMAN|	1423.8	72800000
1	Seq61421_QE3.23619.23619.2	0.00156	10/24	Y.FGVYDTAKGM[147.04]LPD.P	sp|P12235|ADT1_HUMAN	1428.66	7200000
1	Seq61421_QE3.24604.24604.2	0.000535	10/24	N.IGGAGSYIYEKPL.A	sp|P52943|CRIP2_HUMAN	1366.71	11600000
1	Seq61421_QE3.25305.25305.2	0.011	10/24	R.SGPFAPVLSATSR.G	sp|P47985|UCRI_HUMAN	1288.68	203000000
1	Seq61421_QE3.25358.25358.2	0.00429	10/24	L.SADAMM[147.04]QALLGAR.A	sp|P19429|TNNI3_HUMAN	1349.64	3900000
1	Seq61421_QE3.25724.25724.2	0.000606	10/24	F.SMFEQTQIQEFKE.A	sp|P10916|MLRV_HUMAN	1643.75	21000000
1	Seq61421_QE3.26760.26760.2	7.54e-05	10/24	L.SADAM[147.04]MQALLGAR.A	sp|P19429|TNNI3_HUMAN	1349.64	7370000
0.9985	Seq61421_QE3.28174.28174.2	0.0423	10/24	L.STRCQPLELAGLG.F	sp|P19429|TNNI3_HUMAN	1343.69	71700000
1	Seq61421_QE3.28360.28360.2	0.00408	10/24	L.VASVGLNVPASVC.Y	sp|P47985|UCRI_HUMAN	1214.63	156000000
1	Seq61421_QE3.30321.30321.2	4.44e-06	10/24	F.NNWGGSLSLGHPF.G	sp|P55084|ECHB_HUMAN	1384.65	5410000
1	Seq61421_QE3.33558.33558.2	0.00113	10/24	F.DDPPSAKAAIDWF.D	sp|Q92804|RBP56_HUMAN	1431.67	10900000
0.9996	Seq61421_QE3.33581.33581.2	0.0275	10/24	M.IKEAPGPINFTVF.L	sp|P10916|MLRV_HUMAN	1431.78	35600000
0.9999	Seq61421_QE3.33754.33754.2	0.00335	10/24	T.PEQIEEFKEAFM[147.04]L.F	sp|P08590|MYL3_HUMAN	1625.76	3590000
0.9997	Seq61421_QE3.09680.09680.2	0.0208	10/26	R.VSPTGEKVTHTGQV.Y	sp|O75380|NDUS6_HUMAN	1438.74	25200000
1	Seq61421_QE3.11060.11060.2	0.00179	10/26	V.SPTGEKVTHTGQVY.D	sp|O75380|NDUS6_HUMAN	1502.74	4680000
1	Seq61421_QE3.11235.11235.2	0.00251	10/26	Y.GQESGGFSGPGENR.S	sp|Q01844|EWS_HUMAN	1377.59	7980000
0.9999	Seq61421_QE3.11352.11352.2	0.0103	10/26	K.SAPTSPTATNISSK.T	sp|Q9H792|PEAK1_HUMAN	1360.68	7640000
1	Seq61421_QE3.12039.12039.2	1.12e-06	10/26	L.ENANTNTEVLKNM[147.04]G.S	sp|P59074|CHM4P_HUMAN	1549.7	4470000
1	Seq61421_QE3.13345.13345.2	0.00225	10/26	Y.GELPEHAKINETDT.F	sp|O14602|IF1AY_HUMAN	1552.74	4220000
1	Seq61421_QE3.13423.13423.2	0.00438	10/26	Y.FGKEEPSVAPSSTG.K	sp|Q8N183|NDUF2_HUMAN	1391.66	10000000
1	Seq61421_QE3.15184.15184.2	0.00316	10/26	F.VITGGKSVEDAQDV.S	sp|P12111|CO6A3_HUMAN	1416.71	11000000
1	Seq61421_QE3.15674.15674.2	2.95e-05	10/26	K.EVHGNDVDGMDLGK.K	sp|Q9NPC6|MYOZ2_HUMAN	1484.66	7670000
1	Seq61421_QE3.16662.16662.2	0.000435	10/26	K.GAPTPPAVTPPSPK.G	sp|E9PAV3|NACAM_HUMAN	1315.71	82900000
0.9996	Seq61421_QE3.17227.17227.2	0.0156	10/26	K.SGNFGGSRNMGGPY.G	sp|P22626|ROA2_HUMAN	1399.59	10600000
0.9962	Seq61421_QE3.18211.18211.2	0.0301	10/26	R.SASASPLTPCSVTR.S	sp|Q3KQU3|MA7D1_HUMAN	1375.68	23300000
0.9963	Seq61421_QE3.19520.19520.2	0.0758	10/26	K.WAPTPPAATPPSPK.G	sp|E9PAV3|NACAM_HUMAN	1416.74	42600000
1	Seq61421_QE3.19888.19888.2	0.000897	10/26	K.ALDSTTVAAHESEI.Y	sp|P50461|CSRP3_HUMAN	1442.69	8510000
1	Seq61421_QE3.20566.20566.2	5.88e-06	10/26	V.TTFKNLQTVNVDEN.-	sp|P62899|RL31_HUMAN	1621.79	171000000
0.9983	Seq61421_QE3.21293.21293.2	0.0523	10/26	M.VHLTPEEKSAVTAL.W	sp|P68871|HBB_HUMAN,tr|A0A0J9YWK4|A0A0J9YWK4_HUMAN,tr|F8W6P5|F8W6P5_HUMAN,tr|A0A2R8Y7R2|A0A2R8Y7R2_HUMAN,sp|HBB_HUMAN|	1493.81	2370000000
0.9862	Seq61421_QE3.22286.22286.2	0.0432	10/26	L.NEDQLREKAKELWQ.S	sp|P45379|TNNT2_HUMAN	1785.9	26300000
1	Seq61421_QE3.23998.23998.2	5.93e-07	10/26	F.AM[147.04]FDQSQIQEFKEA.F	sp|P24844|MYL9_HUMAN	1686.76	50800000
1	Seq61421_QE3.26133.26133.2	7.11e-06	10/26	L.AEEISTAISKPVGF.G	sp|Q9H444|CHM4B_HUMAN	1447.76	17900000
1	Seq61421_QE3.26227.26227.2	1.47e-06	10/26	F.SMFEQTQIQEFKEA.F	sp|P10916|MLRV_HUMAN	1714.79	3790000000
1	Seq61421_QE3.26329.26329.2	0.00488	10/26	Y.DYGSSHGLTDSSLL.L	sp|P52179|MYOM1_HUMAN	1450.66	8650000
1	Seq61421_QE3.28495.28495.2	0.0016	10/26	F.AGILENGAVRYTTF.E	sp|P02749|APOH_HUMAN	1510.78	10100000
0.9995	Seq61421_QE3.33145.33145.2	0.0288	10/26	F.EGEPGNKVNLAELF.K	sp|P30044|PRDX5_HUMAN	1515.76	23700000
1	Seq61421_QE3.10824.10824.3	0.000489	10/28	K.KALSNMMH.F	sp|P45379|TNNT2_HUMAN	930.442	56200000
1	Seq61421_QE3.10856.10856.2	0.00106	10/28	R.SGYSSPGSPGTPGSR.S	sp|P10636|TAU_HUMAN	1392.63	16700000
1	Seq61421_QE3.10919.10919.2	0.000579	10/28	N.YPSSSRTPQAPASAN.L	sp|Q9UQ35|SRRM2_HUMAN	1532.72	3940000
1	Seq61421_QE3.13116.13116.2	0.000242	10/28	Y.HVQESLQDEGAEPTG.Y	sp|P15311|EZRI_HUMAN	1595.71	12600000
1	Seq61421_QE3.13822.13822.2	0.00414	10/28	R.GASQAGM[147.04]TGYGMPRQ.L	sp|P37802|TAGL2_HUMAN	1526.66	16200000
1	Seq61421_QE3.15433.15433.2	0.00141	10/28	K.VGAHAGEYGAEALER.M	sp|P69905|HBA_HUMAN	1528.73	42400000
1	Seq61421_QE3.16076.16076.2	1.68e-05	10/28	R.YTEFYHVPTHSDASK.K	sp|Q96HC4|PDLI5_HUMAN	1780.81	14100000
1	Seq61421_QE3.19586.19586.2	0.000485	10/28	L.ADELINAAKGSSNSY.A	sp|P46782|RS5_HUMAN	1538.72	7830000
1	Seq61421_QE3.20162.20162.2	8.75e-05	10/28	V.GGSGGGSFGDNLVTR.S	sp|P02545|LMNA_HUMAN	1379.64	2540000
1	Seq61421_QE3.22389.22389.2	0.00214	10/28	S.SPTAPLSPMSPPGYK.L	sp|P17302|CXA1_HUMAN	1528.76	6910000
1	Seq61421_QE3.22640.22640.2	0.00355	10/28	F.VAESAVAGSAEANAF.S	sp|P22695|QCR2_HUMAN	1392.65	7610000
1	Seq61421_QE3.24388.24388.2	0.000155	10/28	L.VSQEEMEFIQRGGPE.-	sp|P82909|RT36_HUMAN,tr|D6R941|D6R941_HUMAN	1734.79	42200000
1	Seq61421_QE3.25941.25941.2	0.00671	10/28	L.ATLGERLTEDEVEKL.M	sp|P08590|MYL3_HUMAN	1701.88	39500000
1	Seq61421_QE3.27850.27850.2	0.00197	10/28	R.SMGNLLEKENYLTAG.L	sp|Q99959|PKP2_HUMAN	1638.79	7640000
1	Seq61421_QE3.27914.27914.2	0.00257	10/28	K.TAVTTVPSMGIGLVK.G	sp|Q8WUH6|TM263_HUMAN	1472.83	36500000
1	Seq61421_QE3.28452.28452.2	0.00104	10/28	K.SGVTIQVWKPSVVEE.-	sp|Q9UMS6|SYNP2_HUMAN	1656.87	5700000
1	Seq61421_QE3.29985.29985.2	1.06e-07	10/28	Y.DMNAANVGWNNSTFA.-	sp|P14174|MIF_HUMAN	1610.68	100000000
1	Seq61421_QE3.31106.31106.2	3.56e-06	10/28	F.SM[147.04]FEQTQIQEFKEAF.T	sp|P10916|MLRV_HUMAN	1877.85	311000000
1	Seq61421_QE3.32079.32079.2	0.00458	10/28	L.TEEQKNEFKAAFDIF.V	sp|P63316|TNNC1_HUMAN	1815.87	14100000
1	Seq61421_QE3.32290.32290.2	1.5e-07	10/28	F.DDESDPFEVLKAAEN.K	sp|Q8NC51|PAIRB_HUMAN	1677.74	1740000
1	Seq61421_QE3.32388.32388.2	0.00287	10/28	R.RTFGGAPGFPLGSPL.S	sp|P17661|DESM_HUMAN	1472.78	29600000
1	Seq61421_QE3.34150.34150.2	4e-05	10/28	A.SSWWTHVEMGPPDPI.L	sp|P00505|AATM_HUMAN	1737.78	6880000
0.9903	Seq61421_QE3.34534.34534.5	0.0982	10/280	F.SKEEVDQM[147.04]FAAFPPDVTGNLDYKNLVHIITHGEEKD.-	sp|P10916|MLRV_HUMAN,tr|G3V1V8|G3V1V8_HUMAN	4101.96	1070000
1	Seq61421_QE3.09438.09438.2	3.46e-05	10/30	L.QAAPASAQAPPPAAAK.-	sp|O14558|HSPB6_HUMAN	1445.76	34500000
1	Seq61421_QE3.12482.12482.2	0.00272	10/30	L.SGLGGEGPGESEKVQQ.L	sp|Q9Y6C2|EMIL1_HUMAN	1557.73	6440000
1	Seq61421_QE3.12506.12506.2	0.00166	10/30	R.ASAAPKPEPVPVQKPT.K	tr|H0Y929|H0Y929_HUMAN	1615.89	4550000
1	Seq61421_QE3.19455.19455.2	1.23e-06	10/30	L.AQDQTQDTQLITVDEK.L	sp|O43181|NDUS4_HUMAN	1831.88	8800000
1	Seq61421_QE3.21004.21004.2	1.84e-05	10/30	C.SRFDPDGSGSPATWDN.F	sp|Q8N3J5|PPM1K_HUMAN	1707.71	6820000
1	Seq61421_QE3.21860.21860.2	0.000958	10/30	F.VGGLSPDTSEEQIKEY.F	sp|O14979|HNRDL_HUMAN	1750.83	112000000
1	Seq61421_QE3.22835.22835.2	0.00587	10/30	L.TNAVAHVDDMPNALSA.L	sp|P69905|HBA_HUMAN	1624.75	32000000
1	Seq61421_QE3.24204.24204.2	0.00178	10/30	F.SVVPSPKVSDTVVEPY.N	sp|Q13509|TBB3_HUMAN	1701.88	61700000
1	Seq61421_QE3.25930.25930.2	0.000936	10/30	N.AKVAVLGASGGIGQPL.S	sp|P40926|MDHM_HUMAN	1436.84	107000000
0.9999	Seq61421_QE3.26465.26465.2	0.00597	10/30	L.QLRPSLITGIMKDSGN.K	sp|Q9Y2Q3|GSTK1_HUMAN	1728.92	26800000
1	Seq61421_QE3.27700.27700.2	0.000191	10/30	K.GVNIGGAGSYIYEKPL.A	sp|P52943|CRIP2_HUMAN	1636.85	20200000
1	Seq61421_QE3.28510.28510.2	0.000293	10/30	L.ARNLSDIDLMAPQPGV.-	sp|Q96B49|TOM6_HUMAN	1695.86	19500000
1	Seq61421_QE3.30110.30110.2	1.12e-05	10/30	L.VSPSTAITTWMKDGSN.L	sp|Q8WZ42|TITIN_HUMAN	1693.8	17200000
1	Seq61421_QE3.30802.30802.2	7.92e-05	10/30	F.VDLEPTVIDEVRTGTY.R	sp|Q71U36|TBA1A_HUMAN	1805.9	31400000
1	Seq61421_QE3.31923.31923.2	0.000335	10/30	Y.DIEAKVTKNITEIADL.T	sp|P19429|TNNI3_HUMAN	1771.96	164000000
1	Seq61421_QE3.32796.32796.2	0.00135	10/30	Y.DAYLAPNNLKPVVAEF.Y	sp|P02787|TRFE_HUMAN	1759.91	37300000
0.9997	Seq61421_QE3.07690.07690.3	0.0324	10/32	K.KKALSNMMH.F	sp|P45379|TNNT2_HUMAN	1058.54	19200000
1	Seq61421_QE3.08452.08452.2	2.01e-05	10/32	K.SGGGGGGGGSSWGGRSN.S	sp|Q13151|ROA0_HUMAN	1392.58	4220000
1	Seq61421_QE3.10552.10552.2	1.63e-05	10/32	D.PPAENSSAPEAEQGGAE.-	sp|P67809|YBOX1_HUMAN,tr|H0Y449|H0Y449_HUMAN	1639.7	8840000
1	Seq61421_QE3.10607.10607.2	4.56e-05	10/32	Y.AEAAAAPAAASGPNQM[147.04]S.F	sp|P30049|ATPD_HUMAN	1529.68	2520000
1	Seq61421_QE3.11379.11379.2	0.00101	10/32	A.LVSGKPAESSAVAATEK.K	sp|O95182|NDUA7_HUMAN	1643.87	2820000
0.9945	Seq61421_QE3.12514.12514.3	0.0954	10/32	L.VGIGDKIRG.L	sp|P36542|ATPG_HUMAN	913.534	8570000
0.9932	Seq61421_QE3.16833.16833.2	0.0215	10/32	A.LAAAVAQDPAASGAPSS.-	sp|Q8TAE8|G45IP_HUMAN	1482.73	6560000
0.9999	Seq61421_QE3.18906.18906.3	0.0283	10/32	Q.QKYEINVLR.N	sp|P45379|TNNT2_HUMAN	1161.65	222000000
1	Seq61421_QE3.20283.20283.2	0.00269	10/32	F.SDEREFSGPSTPTGTLE.F	sp|Q09666|AHNK_HUMAN	1808.81	25700000
1	Seq61421_QE3.22340.22340.2	0.0019	10/32	F.GESSFNNELPQDSQEVT.C	sp|Q9UJY1|HSPB8_HUMAN	1879.81	93000000
1	Seq61421_QE3.26023.26023.2	2.08e-05	10/32	R.VSEGGPAEIAGLQIGDK.L	sp|O14907|TX1B3_HUMAN	1639.84	5070000
1	Seq61421_QE3.29792.29792.2	1.19e-05	10/32	Y.AGAAVDELGKVLTPTQV.K	sp|P30086|PEBP1_HUMAN	1667.91	6130000
1	Seq61421_QE3.30745.30745.2	0.00023	10/32	F.LLDHQGELFPSPDPSGL.-	sp|Q07960|RHG01_HUMAN	1820.89	121000000
1	Seq61421_QE3.32423.32423.2	0.00155	10/32	L.NEDQLREKAKELWQSIY.N	sp|P45379|TNNT2_HUMAN	2149.08	231000000
1	Seq61421_QE3.32432.32432.2	2.92e-05	10/32	W.FYVGEIIGKRGIIGYDV.-	sp|O75964|ATP5L_HUMAN	1898.03	12100000
1	Seq61421_QE3.32607.32607.2	0.00104	10/32	L.NEDQLREKAKELWQSIY.N	sp|P45379|TNNT2_HUMAN	2149.08	231000000
1	Seq61421_QE3.36226.36226.2	1.15e-05	10/32	Y.LDAMMNEAPGPINFTMF.L	sp|P19105|ML12A_HUMAN	1897.84	1550000
1	Seq61421_QE3.13329.13329.2	0.000489	10/34	F.GVRVSPTGEKVTHTGQVY.D	sp|O75380|NDUS6_HUMAN	1914	38500000
1	Seq61421_QE3.13400.13400.2	2.75e-06	10/34	Y.TEHQVVSSDFNSDTHSST.F	sp|P04406|G3P_HUMAN	1976.83	2500000
1	Seq61421_QE3.31242.31242.2	1.61e-07	10/34	P.MVSAQESQAQAILQQARL.A	sp|P20908|CO5A1_HUMAN	1971.02	6770000
1	Seq61421_QE3.04007.04007.2	3.95e-05	10/36	R.SFHSSSSSSSSSTSSSASR.A	sp|Q9UBY9|HSPB7_HUMAN	1848.77	2030000
0.9977	Seq61421_QE3.04106.04106.3	0.0181	10/36	Y.KNLQHHDYST.Y	sp|P56181|NDUV3_HUMAN	1241.58	62500000
0.9992	Seq61421_QE3.08874.08874.3	0.0516	10/36	A.RVDKVDEERY.D	sp|P19429|TNNI3_HUMAN	1307.65	251000000
1	Seq61421_QE3.10958.10958.2	2.84e-07	10/36	G.GGNYGPGGSGGSGGYGGRS.R	sp|P22626|ROA2_HUMAN	1599.67	6720000
0.9757	Seq61421_QE3.13440.13440.3	0.0111	10/36	P.IHAEPQYPVR.S	sp|P19022|CADH2_HUMAN	1208.63	0
1	Seq61421_QE3.13547.13547.3	0.00499	10/36	L.LGHWEEAAHD.L	sp|Q8IZP2|ST134_HUMAN	1163.5	8590000
1	Seq61421_QE3.18402.18402.3	0.000286	10/36	W.DDMEKIWHHT.F	sp|P0CG38|POTEI_HUMAN	1310.57	72500000
0.999	Seq61421_QE3.21103.21103.3	0.0351	10/36	R.SVETLKEMIK.S	sp|P14618|KPYM_HUMAN	1176.64	16700000
1	Seq61421_QE3.28759.28759.2	0.000824	10/36	Y.GQCGDVLRALGQNPTQAEV.L	sp|P08590|MYL3_HUMAN	1954.95	21200000
1	Seq61421_QE3.11463.11463.2	7.55e-05	10/38	K.SGGGGGGGGSSWGGRSNSGP.Y	sp|Q13151|ROA0_HUMAN	1633.68	4330000
1	Seq61421_QE3.34651.34651.2	5.3e-06	10/38	Y.VIQELRPTLNELGISTPEEL.G	sp|P20674|COX5A_HUMAN	2250.21	21500000
0.9635	Seq61421_QE3.02875.02875.3	0.0702	10/40	A.VAASKERSGVS.L	sp|P16402|H13_HUMAN	1089.58	7740000
1	Seq61421_QE3.19263.19263.2	5.27e-05	10/40	R.ASAAPKPEPVPVQKPTVTSVC.S	tr|H0YBI4|H0YBI4_HUMAN	2105.12	21000000
1	Seq61421_QE3.20425.20425.3	0.0192	10/40	F.FGTFPGNYVKR.L	sp|O94875|SRBS2_HUMAN	1284.66	49300000
1	Seq61421_QE3.35397.35397.2	0.00089	10/40	Y.ISLLPAPPDPEEEEEAAIVEP.-	sp|Q16082|HSPB2_HUMAN,tr|A8KAH6|A8KAH6_HUMAN	2244.1	2520000
1	Seq61421_QE3.36166.36166.2	8.94e-06	10/40	L.VGDIGDTVEDPYTSFVKLLPL.N	sp|Q9Y281|COF2_HUMAN	2277.18	845000
0.9972	Seq61421_QE3.07743.07743.3	0.0831	10/44	L.KTHSTFKNTEIS.F	sp|P05413|FABPH_HUMAN	1391.7	13700000
0.9985	Seq61421_QE3.12591.12591.3	0.0613	10/44	Y.IEARVTKGETLT.-	sp|Q8WUW1|BRK1_HUMAN	1316.73	18200000
0.9979	Seq61421_QE3.12989.12989.3	0.0654	10/44	R.HSGPSSYKVGTM.A	tr|Q5JXI2|Q5JXI2_HUMAN	1249.58	38900000
1	Seq61421_QE3.13086.13086.2	5.64e-07	10/44	R.SQSPAASDCSSSSSSASLPSSGR.S	sp|O95817|BAG3_HUMAN	2141.91	2800000
1	Seq61421_QE3.17229.17229.3	0.0174	10/44	L.SQPKIVKWDRDM.-	sp|P61769|B2MG_HUMAN,tr|H0YLF3|H0YLF3_HUMAN,tr|F5H6I0|F5H6I0_HUMAN,sp|B2MG_HUMAN|	1501.77	39000000
0.997	Seq61421_QE3.18266.18266.3	0.0309	10/44	M.KITYGQCGDVLR.A	sp|P12829|MYL4_HUMAN	1351.69	23200000
0.9997	Seq61421_QE3.19713.19713.3	0.0361	10/44	R.TFIAIKPDGVQR.G	sp|P15531|NDKA_HUMAN	1343.76	25800000
1	Seq61421_QE3.23957.23957.3	0.00177	10/44	L.GEYKFQNALLVR.Y	sp|P02768|ALBU_HUMAN	1436.78	85900000
1	Seq61421_QE3.24149.24149.3	0.000207	10/44	L.GEYKFQNALLVR.Y	sp|P02768|ALBU_HUMAN	1436.78	86100000
0.9993	Seq61421_QE3.25651.25651.3	0.0115	10/44	V.PPKIPDGERVDF.D	sp|P45379|TNNT2_HUMAN	1368.7	832000
0.9975	Seq61421_QE3.07547.07547.3	0.0783	10/48	F.EDMAKADKARYER.E	sp|P09429|HMGB1_HUMAN	1581.76	6740000
1	Seq61421_QE3.11230.11230.3	0.00138	10/48	H.FENRKKEEEELVS.L	sp|P45379|TNNT2_HUMAN	1635.81	123000000
0.9978	Seq61421_QE3.11349.11349.3	0.0749	10/48	L.VNDPQPEHPLRAD.L	sp|P68036|UB2L3_HUMAN	1486.72	11000000
1	Seq61421_QE3.12208.12208.3	0.00934	10/48	L.SSPVTKSFNRGEC.-	sp|P01834|IGKC_HUMAN	1410.66	67700000
0.9978	Seq61421_QE3.12461.12461.3	0.0497	10/48	Y.VIESSSHTPELAR.C	sp|Q8N3V7|SYNPO_HUMAN	1424.73	4140000
0.9952	Seq61421_QE3.13204.13204.3	0.0563	10/48	Y.YYIQQDTKGDYQK.A	sp|A6NMY6|AXA2L_HUMAN	1648.77	2900000
0.9962	Seq61421_QE3.17449.17449.3	0.0863	10/48	M.M[147.04]QALLGARAKESL.D	sp|P19429|TNNI3_HUMAN	1402.76	3980000
1	Seq61421_QE3.20075.20075.3	0.00422	10/48	L.SALEEYTKKLNTQ.-	sp|P02647|APOA1_HUMAN,tr|F8W696|F8W696_HUMAN	1523.78	22400000
1	Seq61421_QE3.24036.24036.3	0.0177	10/48	Y.YTVFDRDNNRVGF.A	sp|P07339|CATD_HUMAN	1601.76	180000000
0.9999	Seq61421_QE3.04508.04508.3	0.0183	10/52	L.TSRVEEDSNRDYKK.L	sp|O60237|MYPT2_HUMAN	1725.83	44100000
0.9979	Seq61421_QE3.06679.06679.3	0.058	10/52	L.SNYQTNKAKHDELT.Y	sp|P04080|CYTB_HUMAN	1647.79	35900000
0.9986	Seq61421_QE3.11211.11211.3	0.0626	10/52	G.GAFGKREQAEEERY.F	sp|Q9UII2|ATIF1_HUMAN	1668.79	6620000
0.9691	Seq61421_QE3.17013.17013.3	0.0996	10/52	K.ALSNM[147.04]M[147.04]HFGGYIQK.Q	sp|P45379|TNNT2_HUMAN	1627.75	70000000
0.9987	Seq61421_QE3.18629.18629.3	0.0533	10/52	L.TFSTKEDAVSFAEK.N	sp|O43181|NDUS4_HUMAN	1558.75	7090000
0.9999	Seq61421_QE3.19518.19518.3	0.0253	10/52	L.MEDLDRNKDQEVNF.Q	sp|P06703|S10A6_HUMAN	1751.78	53200000
1	Seq61421_QE3.19709.19709.3	0.00491	10/52	K.IKGCTGSLNMTLQR.A	sp|Q96HC4|PDLI5_HUMAN	1520.78	91500000
1	Seq61421_QE3.20475.20475.3	0.00781	10/52	L.TGWRPGSGFTNTMR.V	sp|P14618|KPYM_HUMAN	1566.74	31400000
1	Seq61421_QE3.21256.21256.3	0.00574	10/52	M.VHLTPEEKTAVNAL.W	sp|P02042|HBD_HUMAN,tr|C9JRG0|C9JRG0_HUMAN,tr|E9PFT6|E9PFT6_HUMAN,tr|E9PEW8|E9PEW8_HUMAN	1520.82	47400000
1	Seq61421_QE3.22214.22214.3	0.00644	10/52	Y.LAERIPTLQTRGLS.L	sp|P19237|TNNI1_HUMAN	1553.89	5270000
0.9984	Seq61421_QE3.22769.22769.3	0.0632	10/52	F.GDKLCTVATLRETY.G	sp|P02768|ALBU_HUMAN	1568.79	20300000
1	Seq61421_QE3.22952.22952.3	0.000458	10/52	L.RPSLITGIMKDSGN.K	sp|Q9Y2Q3|GSTK1_HUMAN	1487.78	39200000
1	Seq61421_QE3.23130.23130.3	0.00228	10/52	F.SM[147.04]FEQTQIQEFKEA.F	sp|P10916|MLRV_HUMAN	1730.78	35600000
1	Seq61421_QE3.25783.25783.3	0.0095	10/52	K.ALSNMMHFGGYIQK.Q	sp|P45379|TNNT2_HUMAN	1595.76	606000000
1	Seq61421_QE3.26456.26456.3	0.00187	10/52	F.SMFEQTQIQEFKEA.F	sp|P10916|MLRV_HUMAN	1714.79	106000000
1	Seq61421_QE3.28210.28210.3	0.0116	10/52	W.DDYVPKLYEQLSGK.-	sp|P30086|PEBP1_HUMAN	1653.83	121000000
1	Seq61421_QE3.28404.28404.3	9.24e-05	10/52	W.DDYVPKLYEQLSGK.-	sp|P30086|PEBP1_HUMAN	1653.83	121000000
1	Seq61421_QE3.09818.09818.3	9.07e-05	10/56	R.M[147.04]FGGPGTASRPSSSR.S	sp|P08670|VIME_HUMAN	1509.7	93400000
0.9998	Seq61421_QE3.12643.12643.3	0.0283	10/56	Y.DATYETKESKKEDLV.F	sp|P23528|COF1_HUMAN	1754.86	8150000
1	Seq61421_QE3.20367.20367.3	0.00091	10/56	R.KTLTTVQGIADDYDK.K	sp|P41567|EIF1_HUMAN	1666.84	3700000
1	Seq61421_QE3.21541.21541.3	0.000464	10/56	K.KVPQVSTPTLVEVSR.N	sp|P02768|ALBU_HUMAN	1638.93	12500000
0.9967	Seq61421_QE3.23503.23503.3	0.0878	10/56	F.GNAGLLLGEAGKQLR.R	sp|P49748|ACADV_HUMAN	1495.85	10000000
0.9976	Seq61421_QE3.04895.04895.3	0.051	10/60	Y.GPGGSGGSGGYGGRSR.Y	sp|P22626|ROA2_HUMAN	1364.62	4930000
0.9999	Seq61421_QE3.08475.08475.3	0.0212	10/60	N.GHPTLSGGGDQREAQT.L	sp|P27816|MAP4_HUMAN	1609.74	7970000
0.9983	Seq61421_QE3.14782.14782.4	0.0539	10/60	K.AVRDALKTEFK.A	sp|P56381|ATP5E_HUMAN	1276.71	3370000
0.9973	Seq61421_QE3.19419.19419.3	0.0809	10/60	W.VTDWDEQRAEGTFPGK.L	sp|P14854|CX6B1_HUMAN	1834.85	17100000
1	Seq61421_QE3.22813.22813.3	0.00709	10/60	L.WGKVNVDEVGGEALGR.L	sp|P68871|HBB_HUMAN	1684.85	15000000
1	Seq61421_QE3.24651.24651.3	0.0054	10/60	F.NMIDQNRDGFIDKEDL.H	sp|P24844|MYL9_HUMAN	1921.88	57900000
1	Seq61421_QE3.25539.25539.3	0.00965	10/60	L.ATLGERLTEDEVEKLM[147.04].A	sp|P08590|MYL3_HUMAN	1848.91	10100000
1	Seq61421_QE3.26132.26132.3	0.000234	10/60	R.ISADAM[147.04]MQALLGARAK.E	sp|P19429|TNNI3_HUMAN	1661.86	84200000
0.9977	Seq61421_QE3.15198.15198.3	0.0526	10/64	N.SELSNPSETESERKDEL.S	sp|P51114|FXR1_HUMAN	1948.89	2720000
0.9966	Seq61421_QE3.15231.15231.3	0.0621	10/64	R.SGAQASSTPLSPTRITR.L	sp|P02545|LMNA_HUMAN	1728.91	14300000
1	Seq61421_QE3.22807.22807.3	0.00798	10/64	W.YYNAAGFNKLGLM[147.04]RDDT.L	sp|P14927|QCR7_HUMAN	1963.91	4820000
1	Seq61421_QE3.23272.23272.3	0.00239	10/64	L.GQLDSSSLALPSEAKLK.L	sp|Q99959|PKP2_HUMAN	1742.94	23000000
1	Seq61421_QE3.24818.24818.3	0.000881	10/64	K.VERQVFGEATKQPGITF.L	sp|P07339|CATD_HUMAN	1905.99	9810000
0.999	Seq61421_QE3.25213.25213.3	0.0405	10/64	L.MEYLENPKKYIPGTKMI.F	sp|P99999|CYC_HUMAN	2054.06	33200000
1	Seq61421_QE3.25591.25591.3	0.00468	10/64	F.AEEGKKLVAASQAALGL.-	sp|P02768|ALBU_HUMAN,tr|B7WNR0|B7WNR0_HUMAN,tr|H0YA55|H0YA55_HUMAN,tr|A0A087WWT3|A0A087WWT3_HUMAN,tr|D6RHD5|D6RHD5_HUMAN,tr|C9JKR2|C9JKR2_HUMAN,sp|ALBU_HUMAN|	1654.93	136000000
1	Seq61421_QE3.32617.32617.3	0.00834	10/64	F.DASKIKIEFTPEQIEEF.K	sp|P08590|MYL3_HUMAN	2023.02	3840000000
0.9952	Seq61421_QE3.11731.11731.3	0.0628	10/68	K.SVPADLSRPKSTSTSSMK.K	sp|P27816|MAP4_HUMAN	1877.95	8700000
1	Seq61421_QE3.15377.15377.3	5.5e-05	10/68	K.TIETRDGEVVSEATQQQH.E	sp|P17661|DESM_HUMAN	2026.96	10400000
0.9947	Seq61421_QE3.16526.16526.3	0.0538	10/68	M.WISKQEYDEAGPSIVHRK.C	sp|P68032|ACTC_HUMAN	2142.09	6980000
0.9999	Seq61421_QE3.19523.19523.3	0.0122	10/68	N.VKNEEIDEM[147.04]IKEAPGPIN.F	sp|P10916|MLRV_HUMAN	2041	11000000
1	Seq61421_QE3.20388.20388.3	0.000967	10/68	L.HLVENDFVGGRSPVPKTY.D	sp|Q99959|PKP2_HUMAN	2014.03	24100000
0.9986	Seq61421_QE3.22800.22800.3	0.0365	10/68	Y.IVERPLPGYPDAEAPEPS.S	sp|Q6NZI2|CAVN1_HUMAN	1935.96	4870000
1	Seq61421_QE3.25477.25477.3	0.00582	10/68	F.SLKKLGVNNISGIEEVNM.F	sp|P20290|BTF3_HUMAN	1944.04	13100000
1	Seq61421_QE3.28892.28892.3	0.00591	10/68	A.EEGLNFPTYDGKDRVVSL.S	sp|O14958|CASQ2_HUMAN	2038	50300000
1	Seq61421_QE3.30436.30436.3	0.00116	10/68	-.MVPPVQVSPLIKLGRYSA.L	sp|P56385|ATP5I_HUMAN	1954.11	70200000
1	Seq61421_QE3.30749.30749.3	0.0011	10/68	F.NKELDPIQKLFVDKIREY.K	sp|P18859|ATP5J_HUMAN	2247.23	11400000
1	Seq61421_QE3.30837.30837.3	0.00721	10/68	Y.EDFVEGLRVFDKEGNGTV.M	sp|P08590|MYL3_HUMAN	2009.97	10000000
1	Seq61421_QE3.32160.32160.3	1.19e-05	10/68	L.NEDQLREKAKELWQSIYN.L	sp|P45379|TNNT2_HUMAN	2263.12	123000000
0.9997	Seq61421_QE3.06086.06086.3	0.0224	10/72	M.EGADNQGAGEQGRPVRQNM[147.04].Y	sp|P67809|YBOX1_HUMAN	2028.9	10500000
0.9999	Seq61421_QE3.10346.10346.3	0.0255	10/72	W.HERLSRLESGGSNPTTSDS.Y	sp|O60237|MYPT2_HUMAN	2028.95	136000000
0.9997	Seq61421_QE3.19747.19747.3	0.0219	10/72	L.TQLAPHTPHETWSGQVVGS.-	sp|Q9Y534|CSDC2_HUMAN	2030.98	7860000
1	Seq61421_QE3.21853.21853.3	0.000703	10/72	L.SDYVGSGPPKGTGLHRYVW.L	sp|P30086|PEBP1_HUMAN	2075.02	21800000
1	Seq61421_QE3.29545.29545.3	0.0104	10/72	Y.TAANKNKGIIWGEDTLMEY.L	sp|P99999|CYC_HUMAN	2153.05	25300000
1	Seq61421_QE3.31939.31939.3	0.00203	10/72	Y.VIQELRPTLNELGISTPEE.L	sp|P20674|COX5A_HUMAN	2137.13	16300000
1	Seq61421_QE3.32082.32082.3	0.000623	10/72	Y.EDFVEGLRVFDKEGNGTVM.G	sp|P08590|MYL3_HUMAN	2141.01	90400000
0.9999	Seq61421_QE3.32182.32182.3	0.02	10/72	K.KLPGPAVNLSEIQNIKSEL.K	sp|Q9UHP9|SMPX_HUMAN	2049.15	2380000
0.9958	Seq61421_QE3.32283.32283.3	0.0788	10/72	R.RTPITVVKQGFEPPSFVGW.F	sp|P06396|GELS_HUMAN	2144.14	841000
1	Seq61421_QE3.33583.33583.3	0.000666	10/72	L.DDKDYFLFRDGDILGKYVD.-	sp|P61604|CH10_HUMAN,tr|B8ZZ54|B8ZZ54_HUMAN	2293.09	370000000
0.9907	Seq61421_QE3.13130.13130.3	0.0809	10/76	L.SESGWVSGSSSCGGPGNQRK.S	tr|E7EVA0|E7EVA0_HUMAN	1965.86	5620000
1	Seq61421_QE3.23278.23278.3	0.0182	10/76	L.SGQAVRRPLVASVGLNVPAS.V	sp|P47985|UCRI_HUMAN	1977.11	42000000
1	Seq61421_QE3.32284.32284.3	0.0105	10/76	R.IDELPEGAVKPPANKYPIFF.F	sp|Q9Y3E1|HDGR3_HUMAN	2244.18	6490000
0.9823	Seq61421_QE3.02370.02370.4	0.044	10/78	M.GKGDPNKPRGKMSS.Y	sp|P26583|HMGB2_HUMAN,tr|D6R9A6|D6R9A6_HUMAN	1457.74	14400000
0.9971	Seq61421_QE3.11578.11578.3	0.0145	10/80	S.SDEQKQQPPNSFSQQHSETQG.A	sp|O75208|COQ9_HUMAN	2386.04	0
0.9996	Seq61421_QE3.17350.17350.3	0.0147	10/80	R.TSSESIYSRPGSSIPGSPGHT.L	sp|O14639|ABLM1_HUMAN	2102.99	3410000
1	Seq61421_QE3.31375.31375.3	0.00893	10/80	M.SGGTTMYPGIADRMQKEITAL.A	sp|P68133|ACTS_HUMAN	2239.1	17500000
1	Seq61421_QE3.33139.33139.3	0.0101	10/80	L.AIDHLNEDQLREKAKELWQSI.Y	sp|P45379|TNNT2_HUMAN	2535.31	18100000
0.9999	Seq61421_QE3.34783.34783.3	0.00683	10/80	M.DFETFLPMLQHISKNKDTGTY.E	sp|P08590|MYL3_HUMAN	2484.2	2410000
0.9993	Seq61421_QE3.22665.22665.3	0.0275	10/84	R.EGAATPSKGDLTPPAVTPVSLK.K	sp|E9PAV3|NACAM_HUMAN	2135.15	16700000
1	Seq61421_QE3.25794.25794.3	0.0055	10/84	L.FKPEGKAELPDYRSFNRVATPF.G	sp|Q9NPC6|MYOZ2_HUMAN	2568.31	5420000
0.9933	Seq61421_QE3.31772.31772.3	0.0536	10/84	M.IIVPTDTQNIFFMSKVTNPKQA.-	sp|P01011|AACT_HUMAN,tr|G3V3A0|G3V3A0_HUMAN	2491.31	10100000
1	Seq61421_QE3.14098.14098.3	0.000762	10/88	F.SSPTAAGTPNKETAGLKVGVSSR.L	sp|Q05682|CALD1_HUMAN	2214.16	5170000
0.9984	Seq61421_QE3.20597.20597.3	0.0343	10/88	K.GGPATPSPKWAPTPPAATPPSPK.G	sp|E9PAV3|NACAM_HUMAN	2209.15	4340000
0.9999	Seq61421_QE3.20088.20088.4	0.0244	10/90	M.KDFEEMRKAGIFQSVK.-	sp|P09669|COX6C_HUMAN	1911.99	18300000
0.9944	Seq61421_QE3.11608.11608.3	0.0578	10/92	F.VDKIREYKSKRQTSGGPVDASSEY.Q	sp|P18859|ATP5J_HUMAN	2699.35	11600000
1	Seq61421_QE3.30889.30889.3	0.00114	10/92	R.IGDVVLSIDGINAQGMTHLEAQNK.L	sp|Q96HC4|PDLI5_HUMAN	2522.28	55100000
0.9999	Seq61421_QE3.11755.11755.3	0.0204	10/96	R.SFHSSSSSSSSSTSSSASRALPAQD.P	sp|Q9UBY9|HSPB7_HUMAN	2444.07	9740000
1	Seq61421_QE3.31623.31623.3	0.000481	11/100	R.FSTPAPQPTAEPLAPTVLAPRAATTL.D	sp|Q9H987|SYP2L_HUMAN	2617.41	10500000
1	Seq61421_QE3.16692.16692.3	0.0056	11/104	R.NMGGPYGGGNYGPGGSGGSGGYGGRSR.Y	sp|P22626|ROA2_HUMAN	2432.03	0
0.9984	Seq61421_QE3.26334.26334.4	0.0591	11/114	F.TIMDQNRDGFIDKNDLRDTF.A	sp|P10916|MLRV_HUMAN	2413.13	50900000
0.9993	Seq61421_QE3.04277.04277.2	0.0206	11/12	F.VKHIMSS.-	sp|P08590|MYL3_HUMAN	800.422	469000000
1	Seq61421_QE3.04930.04930.4	0.00571	11/120	G.VGTESGSESGSSNAKEPKTRA.G	sp|Q9Y2Q9|RT28_HUMAN	2077.99	865000
0.9961	Seq61421_QE3.19397.19397.5	0.0975	11/120	Y.SVNVDYSKLKKERPDF.-	sp|O00483|NDUA4_HUMAN	1924.01	4670000
1	Seq61421_QE3.29108.29108.4	0.0028	11/126	R.ISADAM[147.04]MQALLGARAKESLDLR.A	sp|P19429|TNNI3_HUMAN	2375.23	10800000
1	Seq61421_QE3.35477.35477.4	0.0194	11/126	Y.DMVPEPKIIDAALRACRRLNDF.A	sp|P20674|COX5A_HUMAN	2542.31	1230000
0.9998	Seq61421_QE3.02819.02819.2	0.00717	11/14	R.HSGPSSYK.V	tr|Q5JXI2|Q5JXI2_HUMAN	861.398	207000000
0.9958	Seq61421_QE3.02951.02951.2	0.0209	11/14	R.HSGPSSYK.V	tr|Q5JXI2|Q5JXI2_HUMAN	861.398	207000000
0.9982	Seq61421_QE3.03446.03446.2	0.0133	11/14	F.SKEEVDQM[147.04].F	sp|P10916|MLRV_HUMAN	980.412	27300000
0.9878	Seq61421_QE3.05151.05151.2	0.0991	11/14	L.KYVPKAEQ.-	sp|Q9UHP9|SMPX_HUMAN	961.523	93000000
0.9994	Seq61421_QE3.08933.08933.2	0.03	11/14	R.SYVTTSTR.T	sp|P08670|VIME_HUMAN	913.451	2770000000
0.996	Seq61421_QE3.12553.12553.2	0.0784	11/14	F.SNKITPIQ.S	sp|P27144|KAD4_HUMAN	899.508	39700000
1	Seq61421_QE3.13293.13293.2	0.00021	11/14	L.YDEIKKYT.-	sp|P05141|ADT2_HUMAN	1058.53	23100000
1	Seq61421_QE3.14981.14981.2	0.00919	11/14	S.TGEKGFGY.K	sp|P62937|PPIA_HUMAN	857.392	11000000
1	Seq61421_QE3.15352.15352.2	0.00539	11/14	F.SDYPPLGR.F	sp|Q5VTE0|EF1A3_HUMAN	903.445	160000000
0.9994	Seq61421_QE3.16108.16108.2	0.033	11/14	V.APIERVKL.L	sp|P12235|ADT1_HUMAN	924.576	27800000
0.9999	Seq61421_QE3.16388.16388.2	0.0138	11/14	V.ASKTPVGF.L	sp|P31937|3HIDH_HUMAN	805.433	12000000
1	Seq61421_QE3.16721.16721.2	0.00412	11/14	R.SSWHQSSF.H	sp|Q99959|PKP2_HUMAN	964.404	56100000
1	Seq61421_QE3.17052.17052.2	6.09e-05	11/14	L.YDEIKKYV.-	sp|P12235|ADT1_HUMAN	1056.55	1480000000
0.9905	Seq61421_QE3.17141.17141.2	0.0708	11/14	K.VGTMAEKF.D	tr|Q5JXI2|Q5JXI2_HUMAN	881.432	632000000
0.9975	Seq61421_QE3.18635.18635.2	0.0628	11/14	L.QDLVDKLQ.A	sp|P12882|MYH1_HUMAN	957.513	154000000
0.9985	Seq61421_QE3.19010.19010.2	0.0493	11/14	-.MLQSIIKN.L	sp|P56378|68MP_HUMAN,tr|A0A0A0MTQ5|A0A0A0MTQ5_HUMAN,tr|G3V556|G3V556_HUMAN	945.532	49000000
0.9883	Seq61421_QE3.19370.19370.2	0.0637	11/14	Y.FAEKVTSL.G	sp|P52943|CRIP2_HUMAN	893.486	12100000
1	Seq61421_QE3.16868.16868.4	0.000402	11/150	L.KATEMVEVGADDDEGGAERGEAGDLR.R	sp|Q6NZI2|CAVN1_HUMAN	2676.19	1960000
0.9858	Seq61421_QE3.02500.02500.2	0.0311	11/16	Y.IQKQAQTER.K	sp|P45379|TNNT2_HUMAN	1100.59	19300000
1	Seq61421_QE3.05416.05416.2	0.00606	11/16	R.AYATEPHAK.K	sp|P19429|TNNI3_HUMAN	986.482	121000000
1	Seq61421_QE3.06063.06063.2	0.000206	11/16	R.NRINDNQKV.S	sp|P45379|TNNT2_HUMAN	1099.57	33800000
0.9986	Seq61421_QE3.07232.07232.2	0.0472	11/16	F.TGEPNTCPR.C	sp|P52943|CRIP2_HUMAN	973.429	614000000
0.9995	Seq61421_QE3.08095.08095.2	0.0235	11/16	Y.IADKKDVYE.-	sp|O14561|ACPM_HUMAN,tr|H3BNK3|H3BNK3_HUMAN	1079.55	188000000
1	Seq61421_QE3.08627.08627.2	0.0112	11/16	A.QITGTEHLK.E	sp|Q96HC4|PDLI5_HUMAN	1025.55	16000000
1	Seq61421_QE3.09229.09229.2	0.0053	11/16	R.ISADAM[147.04]M[147.04]QA.L	sp|P19429|TNNI3_HUMAN	968.394	70200000
0.9986	Seq61421_QE3.09559.09559.2	0.0432	11/16	L.GTKIVSVER.R	sp|O95810|CAVN2_HUMAN	987.571	59400000
1	Seq61421_QE3.09686.09686.2	0.0054	11/16	L.RDWHHEVSA.R	tr|H0YBI4|H0YBI4_HUMAN	1135.52	42100000
1	Seq61421_QE3.10208.10208.2	0.00247	11/16	Y.YDSRPGGYG.Y	sp|P98179|RBM3_HUMAN	970.414	86800000
0.9993	Seq61421_QE3.11624.11624.2	0.0341	11/16	Y.VMNRGSTPY.G	sp|P24752|THIL_HUMAN	1023.48	60500000
0.9997	Seq61421_QE3.12381.12381.2	0.0203	11/16	Y.GIEGRYATA.L	sp|P48047|ATPO_HUMAN	936.466	157000000
1	Seq61421_QE3.12425.12425.2	0.00934	11/16	F.LQEHGSDSF.L	sp|Q00688|FKBP3_HUMAN	1018.44	33100000
0.9997	Seq61421_QE3.13588.13588.2	0.0221	11/16	L.FDRTPKCEM.K	sp|P08590|MYL3_HUMAN	1125.49	108000000
0.9998	Seq61421_QE3.13937.13937.2	0.0191	11/16	R.GVGAKLGLR.E	sp|O43678|NDUA2_HUMAN	869.545	25500000
0.9982	Seq61421_QE3.14583.14583.2	0.054	11/16	L.GVAYGATRY.N	sp|P56385|ATP5I_HUMAN	956.472	37600000
1	Seq61421_QE3.14973.14973.2	0.000966	11/16	S.GDPAEYNLR.S	sp|P02545|LMNA_HUMAN	1033.48	15300000
1	Seq61421_QE3.16211.16211.2	0.00631	11/16	K.DVNQQEFVR.A	sp|P39019|RS19_HUMAN	1133.55	22700000
1	Seq61421_QE3.16479.16479.2	0.00556	11/16	W.AEDVDLRVN.F	sp|P14618|KPYM_HUMAN	1029.51	76700000
0.9989	Seq61421_QE3.16679.16679.2	0.0414	11/16	R.ANIQAVSLK.L	sp|O43633|CHM2A_HUMAN	942.55	23000000
1	Seq61421_QE3.16848.16848.2	0.00152	11/16	F.KEAFTLM[147.04]DQ.N	sp|Q02045|MYL5_HUMAN	1097.51	10400000
1	Seq61421_QE3.16860.16860.2	0.01	11/16	F.NTTAVPKYY.Q	sp|Q9NPC6|MYOZ2_HUMAN	1055.53	53400000
1	Seq61421_QE3.17059.17059.2	0.00177	11/16	M.MHFGGYIQK.Q	sp|P45379|TNNT2_HUMAN	1079.52	118000000
1	Seq61421_QE3.17593.17593.2	4.14e-05	11/16	E.AFVKHIMSS.-	sp|P08590|MYL3_HUMAN	1018.53	4480000
0.9999	Seq61421_QE3.17738.17738.2	0.0126	11/16	Q.EGGIVSKNF.T	sp|Q9UJY1|HSPB8_HUMAN	949.487	61600000
1	Seq61421_QE3.17856.17856.2	0.00423	11/16	L.SNMM[147.04]HFGGY.L	sp|P45379|TNNT2_HUMAN	1058.39	91500000
1	Seq61421_QE3.18100.18100.2	0.00962	11/16	F.QQMWISKQE.Y	sp|P0CG38|POTEI_HUMAN	1176.56	13700000
0.9995	Seq61421_QE3.19072.19072.2	0.0303	11/16	R.FGISSVPTK.G	sp|P82979|SARNP_HUMAN	934.512	72500000
0.9998	Seq61421_QE3.19213.19213.2	0.00931	11/16	G.IEAQVWKPS.F	sp|Q8N3V7|SYNPO_HUMAN	1056.56	37200000
0.9995	Seq61421_QE3.19222.19222.2	0.028	11/16	Y.QDTFGQQWK.-	sp|O60506|HNRPQ_HUMAN	1136.53	21600000
1	Seq61421_QE3.19361.19361.2	0.00673	11/16	V.VGSELIQKY.L	sp|P62191|PRS4_HUMAN	1035.56	19500000
1	Seq61421_QE3.19602.19602.2	0.00259	11/16	R.MPYDVPEPR.K	sp|Q8WZ42|TITIN_HUMAN	1102.51	6940000
0.9986	Seq61421_QE3.21079.21079.2	0.0426	11/16	Q.KHSLPDLPY.D	sp|P04179|SODM_HUMAN	1068.56	83900000
1	Seq61421_QE3.21988.21988.2	0.00844	11/16	S.YGANFSWNK.R	sp|O43181|NDUS4_HUMAN	1085.49	272000000
1	Seq61421_QE3.23351.23351.2	0.00738	11/16	Y.FEVKIPSDT.F	sp|Q14118|DAG1_HUMAN	1034.53	137000000
1	Seq61421_QE3.23844.23844.2	0.00105	11/16	L.SNMMHFGGY.L	sp|P45379|TNNT2_HUMAN	1042.4	678000000
1	Seq61421_QE3.23960.23960.2	0.00903	11/16	L.TGPGPWGFR.L	sp|O75112|LDB3_HUMAN	973.477	22600000
1	Seq61421_QE3.24037.24037.2	0.0108	11/16	Y.NAGLYNPPY.S	sp|O94875|SRBS2_HUMAN	1007.47	32300000
1	Seq61421_QE3.25896.25896.2	0.00369	11/16	Y.FNKPDIDAW.E	sp|P20674|COX5A_HUMAN	1104.52	465000000
1	Seq61421_QE3.23755.23755.5	0.000347	11/176	F.KEAFTIMDQNRDGFIDKNDLRDT.F	sp|P10916|MLRV_HUMAN	2741.31	326000000
1	Seq61421_QE3.04023.04023.2	0.00137	11/18	F.GSDQSENVDR.G	sp|Q9UII2|ATIF1_HUMAN	1105.46	60100000
1	Seq61421_QE3.04773.04773.2	0.000953	11/18	R.NRINDNQKVS.K	sp|P45379|TNNT2_HUMAN	1186.61	68400000
1	Seq61421_QE3.04791.04791.2	0.0117	11/18	G.YIQKQAQTER.K	sp|P45379|TNNT2_HUMAN	1263.66	6560000
0.997	Seq61421_QE3.05794.05794.2	0.0678	11/18	Y.SSSQRVSSYR.R	sp|P17661|DESM_HUMAN	1155.56	17200000
0.9967	Seq61421_QE3.07075.07075.2	0.0642	11/18	K.TSGSNVKIVK.V	sp|P56381|ATP5E_HUMAN	1031.6	29900000
1	Seq61421_QE3.07746.07746.2	0.0013	11/18	Y.THSDYQYSQR.S	sp|Q99959|PKP2_HUMAN	1283.55	6570000
1	Seq61421_QE3.07840.07840.2	0.00678	11/18	R.HSGPSSYKVG.T	tr|Q5JXI2|Q5JXI2_HUMAN	1017.49	71900000
0.9999	Seq61421_QE3.08681.08681.2	0.00766	11/18	Y.MAQTDPETND.-	sp|Q9Y3Y2|CHTOP_HUMAN,tr|X6R700|X6R700_HUMAN	1120.43	35000000
1	Seq61421_QE3.08716.08716.2	0.00115	11/18	Y.MAQTDPETND.-	sp|Q9Y3Y2|CHTOP_HUMAN,tr|X6R700|X6R700_HUMAN	1120.43	35000000
0.9915	Seq61421_QE3.09338.09338.2	0.0804	11/18	K.SVSTTGSLQR.S	sp|Q7Z460|CLAP1_HUMAN	1034.54	26500000
1	Seq61421_QE3.10010.10010.2	0.000731	11/18	K.MGATVPQASK.G	sp|E9PAV3|NACAM_HUMAN	988.501	54200000
1	Seq61421_QE3.10274.10274.2	0.0123	11/18	A.SSPGGVYATR.S	sp|P08670|VIME_HUMAN	993.488	190000000
1	Seq61421_QE3.11525.11525.2	0.00146	11/18	K.SHSDNSPNAF.K	sp|O94875|SRBS2_HUMAN	1074.44	36200000
0.9999	Seq61421_QE3.11581.11581.2	0.016	11/18	K.LVQDVANNTN.E	sp|P10809|CH60_HUMAN	1086.53	25300000
1	Seq61421_QE3.11627.11627.2	0.00436	11/18	K.NLQHHDYSTY.T	sp|P56181|NDUV3_HUMAN	1276.55	15500000
0.9975	Seq61421_QE3.12279.12279.2	0.0475	11/18	Y.EAFVKHIM[147.04]SS.-	sp|P08590|MYL3_HUMAN	1163.56	1940000000
0.998	Seq61421_QE3.12645.12645.2	0.0376	11/18	Y.DYGSSHGLTD.S	sp|P52179|MYOM1_HUMAN	1050.43	16300000
1	Seq61421_QE3.12732.12732.2	0.00732	11/18	N.IDDGTSDRPY.S	sp|P61353|RL27_HUMAN	1137.49	29300000
0.9999	Seq61421_QE3.12854.12854.2	0.016	11/18	R.KTGQAPGYSY.T	sp|P99999|CYC_HUMAN	1070.5	77500000
1	Seq61421_QE3.13078.13078.2	0.00317	11/18	Y.EAFVKHIM[147.04]SS.-	sp|P08590|MYL3_HUMAN	1163.56	22400000
1	Seq61421_QE3.13103.13103.2	0.00965	11/18	R.GGPPGPPISR.G	sp|Q04637|IF4G1_HUMAN	933.503	45900000
0.9975	Seq61421_QE3.13228.13228.2	0.0187	11/18	S.PAVAAPAYSR.A	sp|P04792|HSPB1_HUMAN	1001.53	13300000
0.9997	Seq61421_QE3.13403.13403.2	0.0233	11/18	N.ARPNNPDWGT.F	sp|P02671|FIBA_HUMAN	1126.52	60600000
0.9979	Seq61421_QE3.13624.13624.2	0.0544	11/18	Y.EAFVKHIM[147.04]SS.-	sp|P08590|MYL3_HUMAN	1163.56	14500000
0.991	Seq61421_QE3.14214.14214.2	0.0849	11/18	P.APTTIGGLNK.K	sp|P27816|MAP4_HUMAN	970.545	33100000
1	Seq61421_QE3.15462.15462.2	0.011	11/18	L.TGFGKGSSVV.A	tr|Q5JXI8|Q5JXI8_HUMAN	937.487	29300000
0.9991	Seq61421_QE3.15609.15609.2	0.0344	11/18	L.GGVKVERQVF.G	sp|P07339|CATD_HUMAN	1117.62	29700000
0.9998	Seq61421_QE3.15772.15772.2	0.0196	11/18	L.EVDETYVPKE.F	sp|P02768|ALBU_HUMAN	1207.56	164000000
1	Seq61421_QE3.15850.15850.2	0.000266	11/18	E.YDEAGPSIVH.R	sp|P68133|ACTS_HUMAN	1086.5	12100000
1	Seq61421_QE3.15929.15929.2	0.00851	11/18	Y.PSITHRTIPY.L	sp|P03915|NU5M_HUMAN	1183.63	30300000
1	Seq61421_QE3.16323.16323.2	0.000889	11/18	F.NVWDTAGQEK.F	sp|P62826|RAN_HUMAN	1146.53	36600000
1	Seq61421_QE3.16700.16700.2	3.3e-05	11/18	W.YDNEFGYSNR.V	sp|P04406|G3P_HUMAN	1263.52	19000000
1	Seq61421_QE3.16754.16754.2	0.00211	11/18	H.FDQSYRNIQT.R	sp|P54296|MYOM2_HUMAN	1270.59	12400000
1	Seq61421_QE3.16879.16879.2	0.00344	11/18	Y.YVSKGLENID.-	sp|O15239|NDUA1_HUMAN	1136.57	726000000
0.9987	Seq61421_QE3.16949.16949.2	0.0422	11/18	Y.EAFVKHIM[147.04]SS.-	sp|P08590|MYL3_HUMAN	1163.56	6290000
0.9999	Seq61421_QE3.17144.17144.2	0.0103	11/18	F.FKDGLEMEKC.-	sp|P13693|TCTP_HUMAN,tr|J3KPG2|J3KPG2_HUMAN	1198.54	110000000
1	Seq61421_QE3.17189.17189.2	0.00594	11/18	Y.TEHQVVSSDF.N	sp|P04406|G3P_HUMAN	1147.51	69200000
1	Seq61421_QE3.17834.17834.2	0.000338	11/18	Y.EAFVKHIMSS.-	sp|P08590|MYL3_HUMAN	1147.57	17100000000
0.9998	Seq61421_QE3.18399.18399.2	0.0181	11/18	F.SM[147.04]FEQTQIQE.F	sp|P10916|MLRV_HUMAN	1255.54	732000000
0.9966	Seq61421_QE3.18768.18768.2	0.0719	11/18	N.RDGFIDKNDL.R	sp|P10916|MLRV_HUMAN	1191.59	38300000
0.9986	Seq61421_QE3.18792.18792.2	0.0191	11/18	F.SM[147.04]FEQTQIQE.F	sp|P10916|MLRV_HUMAN	1255.54	7820000
1	Seq61421_QE3.18999.18999.2	0.0044	11/18	Y.YNAAGFNKLG.L	sp|P14927|QCR7_HUMAN	1053.52	310000000
0.9804	Seq61421_QE3.19147.19147.2	0.0485	11/18	H.VDSLEPQRDL.G	tr|E7EVA0|E7EVA0_HUMAN	1170.59	12500000
0.9949	Seq61421_QE3.19205.19205.2	0.0718	11/18	F.IDKNDLRDTF.A	sp|P10916|MLRV_HUMAN	1235.61	842000000
0.9999	Seq61421_QE3.19461.19461.2	0.0103	11/18	F.QQM[147.04]WISKQEY.D	sp|P0CG38|POTEI_HUMAN	1355.62	16600000
1	Seq61421_QE3.19610.19610.2	0.00691	11/18	A.SNYKELGFQG.-	sp|P02144|MYG_HUMAN,tr|Q8WVH6|Q8WVH6_HUMAN,sp|MYG_HUMAN|	1141.54	218000000
1	Seq61421_QE3.20581.20581.2	0.00443	11/18	F.KQQKYEINVL.R	sp|P45379|TNNT2_HUMAN	1261.7	179000000
1	Seq61421_QE3.21158.21158.2	0.00992	11/18	K.ITLDNAYMEK.C	sp|P14618|KPYM_HUMAN,tr|H3BT25|H3BT25_HUMAN	1196.57	72000000
1	Seq61421_QE3.21242.21242.2	0.00179	11/18	M.LGQNPTPEEL.Q	sp|P63316|TNNC1_HUMAN	1096.54	21800000
0.9988	Seq61421_QE3.22090.22090.2	0.0451	11/18	M.VAYWRQAGLS.Y	sp|Q5VTU8|AT5EL_HUMAN,sp|P56381|ATP5E_HUMAN	1149.59	135000000
1	Seq61421_QE3.22524.22524.2	0.000273	11/18	K.SYGANFSWNK.R	sp|O43181|NDUS4_HUMAN	1172.53	670000000
0.998	Seq61421_QE3.22794.22794.2	0.0498	11/18	A.LSNM[147.04]MHFGGY.L	sp|P45379|TNNT2_HUMAN	1171.48	12500000
1	Seq61421_QE3.22795.22795.2	0.00831	11/18	K.NKGIIWGEDT.L	sp|P99999|CYC_HUMAN	1131.56	159000000
1	Seq61421_QE3.22940.22940.2	0.00429	11/18	F.SMFEQTQIQE.F	sp|P10916|MLRV_HUMAN	1239.54	1970000000
0.9962	Seq61421_QE3.23566.23566.2	0.0674	11/18	G.SPLSSPVFPR.A	sp|P17661|DESM_HUMAN	1085.59	53200000
0.9956	Seq61421_QE3.23603.23603.2	0.0781	11/18	Q.FGTFPGNYVK.P	sp|Q9BX66|SRBS1_HUMAN	1128.56	43200000
0.9983	Seq61421_QE3.24069.24069.2	0.0522	11/18	R.VATPFGGFEK.A	sp|Q9NPC6|MYOZ2_HUMAN	1051.53	272000000
1	Seq61421_QE3.24141.24141.2	0.00024	11/18	R.LIEDTEDWRP.R	sp|Q96HC4|PDLI5_HUMAN	1272.6	141000000
1	Seq61421_QE3.24505.24505.2	7.95e-05	11/18	L.PVFDNLMQQK.L	sp|P07339|CATD_HUMAN	1218.61	10200000
1	Seq61421_QE3.25706.25706.2	0.0105	11/18	Y.DFGYDGDFYR.A	sp|P08123|CO1A2_HUMAN	1253.5	35300000
0.9996	Seq61421_QE3.25880.25880.2	0.0229	11/18	K.TAVYKVPPFT.F	sp|Q6NZI2|CAVN1_HUMAN	1121.61	4070000
0.9999	Seq61421_QE3.26084.26084.2	0.0113	11/18	Y.DFGYDGDFYR.A	sp|P08123|CO1A2_HUMAN	1253.5	50700000
1	Seq61421_QE3.26535.26535.2	0.000272	11/18	R.FSKEEVDQMF.A	sp|P10916|MLRV_HUMAN	1258.55	36100000
1	Seq61421_QE3.27379.27379.2	0.00411	11/18	Y.TLVTYVPVTT.F	sp|P62899|RL31_HUMAN	1092.61	48900000
0.9999	Seq61421_QE3.27545.27545.2	0.0164	11/18	K.AKELWQSIYN.L	sp|P45379|TNNT2_HUMAN	1250.63	149000000
1	Seq61421_QE3.29520.29520.2	0.000187	11/18	Y.FEVKIPSDTF.Y	sp|Q14118|DAG1_HUMAN	1181.6	141000000
1	Seq61421_QE3.33808.33808.2	0.000854	11/18	Y.GAEALERMFL.S	sp|P69905|HBA_HUMAN	1135.57	45900000
0.9988	Seq61421_QE3.34476.34476.2	0.0312	11/18	A.FGLPRLPEEW.S	sp|P04792|HSPB1_HUMAN	1242.64	17200000
0.9999	Seq61421_QE3.14635.14635.4	0.0101	11/180	R.SFHSSSSSSSSSTSSSASRALPAQDPPMEKA.L	sp|Q9UBY9|HSPB7_HUMAN	3097.39	7950000
1	Seq61421_QE3.35584.35584.5	0.00425	11/184	L.NEDQLREKAKELWQSIYNLEAEKF.D	sp|P45379|TNNT2_HUMAN	2980.49	784000
0.9999	Seq61421_QE3.05025.05025.2	0.0176	11/20	V.SEKGTVQQADE.-	sp|P32969|RL9_HUMAN,tr|H0Y9R4|H0Y9R4_HUMAN,tr|A0A2R8Y5Y7|A0A2R8Y5Y7_HUMAN,tr|H0Y9V9|H0Y9V9_HUMAN	1190.54	4610000
1	Seq61421_QE3.05478.05478.2	3.43e-05	11/20	R.NNMQSGVNNTK.K	sp|O43181|NDUS4_HUMAN	1205.55	17600000
1	Seq61421_QE3.05886.05886.2	0.00257	11/20	R.TGSQGQCTQVR.V	sp|P62857|RS28_HUMAN	1163.54	20400000
0.9927	Seq61421_QE3.06666.06666.2	0.0915	11/20	R.EAGGAFGKREQ.A	sp|Q9UII2|ATIF1_HUMAN	1148.56	8490000
1	Seq61421_QE3.07300.07300.2	0.00127	11/20	F.YHVPTHSDASK.K	sp|Q96HC4|PDLI5_HUMAN	1240.58	28100000
1	Seq61421_QE3.07356.07356.2	0.0009	11/20	L.VHIITHGEEKD.-	sp|P10916|MLRV_HUMAN,tr|G3V1V8|G3V1V8_HUMAN	1276.64	98700000
1	Seq61421_QE3.07480.07480.2	0.00232	11/20	L.DSTTVAAHESE.L	sp|P50461|CSRP3_HUMAN	1145.48	10700000
1	Seq61421_QE3.08320.08320.2	1.78e-06	11/20	Y.DEAGPSIVHRK.C	sp|P68133|ACTS_HUMAN	1207.63	145000000
1	Seq61421_QE3.08709.08709.2	0.00236	11/20	V.YTQGSTAYSSR.S	sp|P52179|MYOM1_HUMAN	1219.55	6880000
1	Seq61421_QE3.09090.09090.2	0.00047	11/20	W.NNTAADDKQPY.E	sp|P09429|HMGB1_HUMAN	1235.54	12600000
0.9997	Seq61421_QE3.09302.09302.2	0.0162	11/20	R.SGAASMPSSPK.Q	sp|Q86SQ0|PHLB2_HUMAN	1018.48	4960000
0.9998	Seq61421_QE3.09831.09831.2	0.0144	11/20	S.ETSQELAEGQR.R	sp|Q96HC4|PDLI5_HUMAN	1246.58	14600000
0.9989	Seq61421_QE3.09957.09957.2	0.0421	11/20	Y.IYDRDPEGKVQ.P	sp|P52943|CRIP2_HUMAN	1318.65	15300000
0.9332	Seq61421_QE3.10885.10885.2	0.0498	11/20	C.YIITHGDEKEE.-	sp|Q01449|MLRA_HUMAN,tr|H7C482|H7C482_HUMAN,tr|H7BZE4|H7BZE4_HUMAN,tr|C9JEG4|C9JEG4_HUMAN	1332.62	8080000
0.9976	Seq61421_QE3.12133.12133.2	0.0611	11/20	R.AQSREQLAALK.K	sp|Q9UII2|ATIF1_HUMAN	1213.68	68700000
0.9939	Seq61421_QE3.12462.12462.2	0.0971	11/20	M.PEPGKKPVSAF.S	sp|Q14896|MYPC3_HUMAN,tr|F5GZR4|F5GZR4_HUMAN,tr|A0A0A0MQU5|A0A0A0MQU5_HUMAN,tr|A8MXZ9|A8MXZ9_HUMAN	1155.63	63000000
1	Seq61421_QE3.12638.12638.2	0.0014	11/20	Y.SHGSQETDEEF.D	sp|P20674|COX5A_HUMAN	1264.48	152000000
1	Seq61421_QE3.13613.13613.2	0.000727	11/20	A.IVAGDQNVEYK.G	sp|Q13642|FHL1_HUMAN	1234.62	12000000
1	Seq61421_QE3.14219.14219.2	0.00103	11/20	L.GQNPTQAEVLR.V	sp|P08590|MYL3_HUMAN	1211.63	13700000
0.9999	Seq61421_QE3.14264.14264.2	0.0156	11/20	A.YQKVVAGVANA.L	sp|P68871|HBB_HUMAN	1118.61	9440000
1	Seq61421_QE3.14492.14492.2	0.000689	11/20	R.ALPAQDPPMEK.A	sp|Q9UBY9|HSPB7_HUMAN	1195.59	66000000
0.999	Seq61421_QE3.14550.14550.2	0.0408	11/20	M.LAPAPAPAEAT.G	sp|Q14896|MYPC3_HUMAN	1007.53	20600000
1	Seq61421_QE3.15161.15161.2	0.00024	11/20	F.DLQEKFKQQKY.E	sp|P45379|TNNT2_HUMAN	1453.76	806000000
0.9999	Seq61421_QE3.15349.15349.2	0.0159	11/20	A.ATDGADTPFGR.S	sp|Q8WUF5|IASPP_HUMAN	1106.5	127000000
1	Seq61421_QE3.15442.15442.2	0.000174	11/20	F.SNEKTISKLEY.S	sp|P14621|ACYP2_HUMAN	1310.67	14000000
0.9983	Seq61421_QE3.16153.16153.2	0.0427	11/20	K.SLRIQEQVQQT.L	sp|Q99959|PKP2_HUMAN	1328.7	15000000
0.9999	Seq61421_QE3.16838.16838.2	0.0107	11/20	L.AEDVTAALAKQ.G	sp|P11137|MTAP2_HUMAN	1115.58	9210000
1	Seq61421_QE3.16840.16840.2	0.000488	11/20	Q.EYDEAGPSIVH.R	sp|P68133|ACTS_HUMAN	1215.54	8780000
0.9995	Seq61421_QE3.17223.17223.2	0.0309	11/20	F.EDPRDAEDAVY.G	sp|Q07955|SRSF1_HUMAN	1278.54	54600000
1	Seq61421_QE3.17238.17238.2	0.00831	11/20	Y.TEFTPTEKDEY.A	sp|P61769|B2MG_HUMAN	1358.59	71800000
1	Seq61421_QE3.17598.17598.2	0.00609	11/20	F.EQTQIQEFKEA.F	sp|Q02045|MYL5_HUMAN	1349.65	13500000000
1	Seq61421_QE3.18380.18380.2	0.000722	11/20	F.MLFDRTPKCEM[147.04].K	sp|P08590|MYL3_HUMAN	1385.61	26400000
1	Seq61421_QE3.19234.19234.2	0.000624	11/20	F.GFGQGAGALVH.S	sp|P21291|CSRP1_HUMAN	1012.51	18400000
1	Seq61421_QE3.19665.19665.2	0.00011	11/20	D.PVQPAVLQVHQ.T	sp|O95810|CAVN2_HUMAN	1214.68	29000000
0.9955	Seq61421_QE3.20042.20042.2	0.0635	11/20	F.FGTFPGNYVKR.L	sp|O94875|SRBS2_HUMAN	1284.66	42300000
1	Seq61421_QE3.20262.20262.2	0.00176	11/20	H.VNPLPTGYEHP.-	sp|Q02221|CX6A2_HUMAN	1222.6	80900000
1	Seq61421_QE3.21232.21232.2	0.00238	11/20	T.YSLGSALRPST.S	sp|P08670|VIME_HUMAN	1150.6	20800000
1	Seq61421_QE3.21266.21266.2	0.0002	11/20	W.YYNAAGFNKLG.L	sp|P14927|QCR7_HUMAN	1216.59	51000000
1	Seq61421_QE3.21977.21977.2	2.96e-05	11/20	N.YEAFVKHIMSS.-	sp|P08590|MYL3_HUMAN	1310.63	108000000
1	Seq61421_QE3.22102.22102.2	5.52e-06	11/20	C.DNGSGLVKAGF.A	sp|P68133|ACTS_HUMAN	1063.53	113000000
0.9999	Seq61421_QE3.22167.22167.2	0.00943	11/20	F.QSVLVNMPTPK.S	sp|E9PAV3|NACAM_HUMAN	1212.65	36600000
1	Seq61421_QE3.22222.22222.2	0.0115	11/20	K.VAASVLNPYVK.R	sp|P48047|ATPO_HUMAN	1159.66	27300000
1	Seq61421_QE3.22358.22358.2	0.00443	11/20	L.SAEELDAQLDA.Y	sp|Q86V81|THOC4_HUMAN	1160.52	20200000
1	Seq61421_QE3.22414.22414.2	0.0013	11/20	L.FDNTVGAYRSL.-	sp|A0PJW6|TM223_HUMAN	1241.6	10600000
0.9999	Seq61421_QE3.22606.22606.2	0.00909	11/20	K.FQNALLVRYTK.K	sp|P02768|ALBU_HUMAN	1351.76	3450000
1	Seq61421_QE3.24468.24468.2	0.01	11/20	M.VPPVQVSPLIK.L	sp|P56385|ATP5I_HUMAN	1175.73	115000000
0.9982	Seq61421_QE3.24805.24805.2	0.0531	11/20	F.KELFDPIISDR.H	sp|P06732|KCRM_HUMAN	1331.71	7170000
0.9999	Seq61421_QE3.26000.26000.2	0.0105	11/20	L.SNMMHFGGYIQ.K	sp|P45379|TNNT2_HUMAN	1283.54	18900000
1	Seq61421_QE3.26575.26575.2	0.00603	11/20	A.FTLMDQNRDGF.L	sp|Q02045|MYL5_HUMAN	1342.6	10900000
1	Seq61421_QE3.26741.26741.2	0.000642	11/20	W.QSIYNLEAEKF.D	sp|P45379|TNNT2_HUMAN	1340.66	131000000
1	Seq61421_QE3.27019.27019.2	0.000264	11/20	Y.DFGYDGDFYRA.D	sp|P08123|CO1A2_HUMAN	1324.54	4990000
1	Seq61421_QE3.27633.27633.2	9.15e-05	11/20	K.EGMNIVEAMER.F	sp|P62937|PPIA_HUMAN	1277.57	39000000
1	Seq61421_QE3.28000.28000.2	0.00233	11/20	Y.DEFLEFM[147.04]KGVE.-	sp|P63316|TNNC1_HUMAN	1358.61	26800000
1	Seq61421_QE3.28386.28386.2	0.00148	11/20	K.NKGIIWGEDTL.M	sp|P99999|CYC_HUMAN	1244.64	34400000
1	Seq61421_QE3.28466.28466.2	4.05e-05	11/20	T.ADQIEEFKEAF.S	sp|P12829|MYL4_HUMAN	1325.61	49600000
1	Seq61421_QE3.30285.30285.2	0.00416	11/20	M.PVDLSKWSGPL.S	sp|P30086|PEBP1_HUMAN	1197.64	110000000
1	Seq61421_QE3.30864.30864.2	0.0002	11/20	Y.FEVKIPSDTFY.D	sp|Q14118|DAG1_HUMAN	1344.66	85600000
1	Seq61421_QE3.30921.30921.2	4.73e-05	11/20	F.SMFEQTQIQEF.K	sp|P10916|MLRV_HUMAN	1386.61	2450000000
1	Seq61421_QE3.33635.33635.2	0.00159	11/20	F.SLLRGPSWDPF.R	sp|P04792|HSPB1_HUMAN	1273.65	442000000
1	Seq61421_QE3.35873.35873.2	0.00407	11/20	D.FETFLPMLQHI.S	sp|P08590|MYL3_HUMAN	1374.7	1670000
1	Seq61421_QE3.06995.06995.2	0.00104	11/22	L.ISSGKSDDEVDD.P	sp|P12111|CO6A3_HUMAN	1265.53	10400000
1	Seq61421_QE3.08323.08323.2	0.000358	11/22	R.SGSMDPSGAHPS.V	sp|Q07666|KHDR1_HUMAN	1128.45	17800000
0.9998	Seq61421_QE3.09782.09782.2	0.0123	11/22	L.HDALSGSGNPNP.Q	sp|P17931|LEG3_HUMAN	1164.52	3740000
1	Seq61421_QE3.10219.10219.2	0.00628	11/22	L.AVQPGTVGPQGR.R	sp|P08572|CO4A2_HUMAN	1165.62	47400000
1	Seq61421_QE3.10687.10687.2	0.00205	11/22	L.KDVTVTAGETAT.F	sp|Q8WZ42|TITIN_HUMAN	1191.6	50600000
1	Seq61421_QE3.11445.11445.2	0.000639	11/22	D.TPTSAGPNSFNK.G	sp|Q8WW12|PCNP_HUMAN	1219.58	8600000
1	Seq61421_QE3.11464.11464.2	0.00107	11/22	C.TETSGVHGDSPY.G	sp|O95425|SVIL_HUMAN	1248.53	8220000
1	Seq61421_QE3.12000.12000.2	0.00136	11/22	K.STTSISKQTLPR.G	sp|O75112|LDB3_HUMAN	1317.73	14500000
0.9998	Seq61421_QE3.12442.12442.2	0.017	11/22	K.TAVTKVVVAADK.A	sp|Q8WZ42|TITIN_HUMAN	1200.71	1560000
0.9997	Seq61421_QE3.12610.12610.2	0.022	11/22	R.RSTPLGQQQPAP.R	sp|Q14767|LTBP2_HUMAN	1278.67	32200000
0.9983	Seq61421_QE3.12806.12806.2	0.0373	11/22	R.RSTPLGQQQPAP.R	sp|Q14767|LTBP2_HUMAN	1278.67	32000000
0.9999	Seq61421_QE3.14079.14079.2	0.0136	11/22	A.IVAGDQNVEYKG.T	sp|Q13642|FHL1_HUMAN	1291.64	15900000
1	Seq61421_QE3.14310.14310.2	0.000607	11/22	L.NEDQLREKAKEL.W	sp|P45379|TNNT2_HUMAN	1471.76	5270000
1	Seq61421_QE3.14721.14721.2	0.000268	11/22	D.EAGPSIVHRKCF.-	sp|P68133|ACTS_HUMAN,sp|P68032|ACTC_HUMAN,sp|P63267|ACTH_HUMAN,sp|P62736|ACTA_HUMAN,tr|A6NL76|A6NL76_HUMAN	1342.68	10600000
1	Seq61421_QE3.14929.14929.2	8.78e-06	11/22	F.EADENENITVVK.G	sp|Q9NX63|MIC19_HUMAN	1359.65	13100000
1	Seq61421_QE3.15039.15039.2	0.000146	11/22	S.SSGDPAEYNLRS.R	sp|P02545|LMNA_HUMAN	1294.58	63500000
0.9998	Seq61421_QE3.15045.15045.2	0.0175	11/22	P.RSVEVAAGSPAV.F	sp|Q14896|MYPC3_HUMAN	1141.61	10400000
1	Seq61421_QE3.15612.15612.2	9.43e-05	11/22	L.VAGQYSTGKTSF.L	sp|Q9NZN4|EHD2_HUMAN	1244.6	24500000
1	Seq61421_QE3.15961.15961.2	0.000736	11/22	F.NNELPQDSQEVT.C	sp|Q9UJY1|HSPB8_HUMAN	1372.61	85000000
1	Seq61421_QE3.16122.16122.2	0.000537	11/22	K.QPAPTTIGGLNK.K	sp|P27816|MAP4_HUMAN	1195.66	164000000
1	Seq61421_QE3.16317.16317.2	0.00212	11/22	K.QPAPTTIGGLNK.K	sp|P27816|MAP4_HUMAN	1195.66	164000000
0.9865	Seq61421_QE3.16328.16328.2	0.042	11/22	K.GEAEALSRTLDK.V	sp|Q9BRP8|PYM1_HUMAN	1288.66	23200000
1	Seq61421_QE3.16675.16675.2	0.00296	11/22	L.VDYIADKKDVYE.-	sp|O14561|ACPM_HUMAN,tr|H3BNK3|H3BNK3_HUMAN	1456.71	12300000
1	Seq61421_QE3.17840.17840.2	0.00468	11/22	K.APAPQPPSLPDR.S	sp|Q8N3V7|SYNPO_HUMAN	1244.65	13400000
0.9996	Seq61421_QE3.19279.19279.2	0.015	11/22	S.GGGSFGDNLVTR.S	sp|P02545|LMNA_HUMAN	1178.57	10000000
0.9991	Seq61421_QE3.19801.19801.2	0.0385	11/22	L.TGFGKGSSVVAY.E	tr|Q5JXI8|Q5JXI8_HUMAN	1171.59	191000000
0.9888	Seq61421_QE3.20274.20274.2	0.0699	11/22	Q.VSTPTLVEVSRN.L	sp|P02768|ALBU_HUMAN	1300.7	23100000
0.997	Seq61421_QE3.22662.22662.2	0.0671	11/22	Y.ECLRVANEVTLN.-	sp|P51884|LUM_HUMAN	1359.68	54300000
1	Seq61421_QE3.23812.23812.2	0.000784	11/22	H.AGEYGAEALERM.F	sp|P69905|HBA_HUMAN	1295.58	18300000
1	Seq61421_QE3.23981.23981.2	0.00114	11/22	L.GEYKFQNALLVR.Y	sp|P02768|ALBU_HUMAN	1436.78	42000000
0.9998	Seq61421_QE3.25676.25676.2	0.018	11/22	F.RVPTANVSVVDL.T	sp|P04406|G3P_HUMAN	1268.71	36400000
1	Seq61421_QE3.26408.26408.2	0.00272	11/22	C.FDPSKIQLPEDE.-	sp|Q9NX14|NDUBB_HUMAN	1416.68	14700000
1	Seq61421_QE3.27699.27699.2	0.0104	11/22	M.IKEAPGPINFTV.F	sp|P10916|MLRV_HUMAN	1284.71	55000000
1	Seq61421_QE3.29086.29086.2	0.000246	11/22	R.NVVVVDGVRTPF.L	sp|P55084|ECHB_HUMAN	1300.71	27100000
1	Seq61421_QE3.30464.30464.2	0.00191	11/22	L.TDAELARIATSL.D	sp|O60664|PLIN3_HUMAN	1259.67	5540000
0.9999	Seq61421_QE3.30881.30881.2	0.0145	11/22	Y.TGSALDFVRNNL.F	sp|P12111|CO6A3_HUMAN	1305.67	7500000
0.9999	Seq61421_QE3.32013.32013.2	0.0116	11/22	M.VPPVQVSPLIKL.G	sp|P56385|ATP5I_HUMAN	1288.81	15200000
1	Seq61421_QE3.33580.33580.2	0.000209	11/22	L.NDGELQKAIDLF.T	sp|Q8IZP2|ST134_HUMAN	1361.68	44100000
1	Seq61421_QE3.34245.34245.2	0.000912	11/22	F.GMSIQEFDRLPL.W	sp|O14639|ABLM1_HUMAN	1404.71	81300000
0.9567	Seq61421_QE3.27413.27413.5	0.0886	11/232	D.GPMEESKPKPRSFMPNLVPPKIPDGERVDF.D	sp|P45379|TNNT2_HUMAN	3393.72	4950000
1	Seq61421_QE3.07648.07648.2	0.00161	11/24	M.LQHISKNKDTGTY.E	sp|P08590|MYL3_HUMAN	1503.77	20700000
1	Seq61421_QE3.08891.08891.2	0.00506	11/24	Y.TRISTGGGETEET.L	sp|Q15063|POSTN_HUMAN	1336.61	6030000
1	Seq61421_QE3.09462.09462.2	0.000627	11/24	K.HVPGGGNVQIQNK.K	sp|P27816|MAP4_HUMAN	1346.71	82000000
1	Seq61421_QE3.10266.10266.2	1.88e-05	11/24	F.NSEEDAKAAKEAM.E	sp|P19338|NUCL_HUMAN	1392.62	6100000
1	Seq61421_QE3.10540.10540.2	0.00445	11/24	K.GASQAGM[147.04]LAPGTR.R	sp|Q15417|CNN3_HUMAN	1231.6	6630000
1	Seq61421_QE3.13631.13631.2	0.000769	11/24	N.QDSPLSQPRSPAQ.L	sp|P11532|DMD_HUMAN	1409.69	12900000
1	Seq61421_QE3.14450.14450.2	0.000287	11/24	K.GASQAGMLAPGTR.R	sp|Q15417|CNN3_HUMAN	1215.6	12500000
0.9988	Seq61421_QE3.14922.14922.2	0.0165	11/24	K.IAVQPGTVGPQGR.R	sp|P08572|CO4A2_HUMAN	1278.7	249000000
1	Seq61421_QE3.15203.15203.2	0.0035	11/24	F.HSFGGGTGSGFTS.L	sp|Q71U36|TBA1A_HUMAN	1197.51	153000000
1	Seq61421_QE3.15207.15207.2	0.00536	11/24	L.SLEGDHSTPPSAY.G	sp|A6NMY6|AXA2L_HUMAN	1359.59	56800000
0.9998	Seq61421_QE3.15280.15280.2	0.018	11/24	R.IVAPPGGRANITS.L	sp|Q16555|DPYL2_HUMAN	1251.69	45600000
1	Seq61421_QE3.15405.15405.2	0.00374	11/24	F.HSFGGGTGSGFTS.L	sp|Q71U36|TBA1A_HUMAN	1197.51	153000000
0.9985	Seq61421_QE3.15714.15714.2	0.0469	11/24	L.FGPKGVNTGAVGS.Y	sp|P52943|CRIP2_HUMAN	1189.61	455000000
1	Seq61421_QE3.16660.16660.2	0.000611	11/24	M.PVTVTRTTITTTT.T	sp|Q96S97|MYADM_HUMAN,tr|C9JJV6|C9JJV6_HUMAN,tr|C9JZL8|C9JZL8_HUMAN,tr|C9J5M0|C9J5M0_HUMAN,tr|C9JC07|C9JC07_HUMAN	1390.77	33300000
1	Seq61421_QE3.16666.16666.2	0.00473	11/24	L.TNAVAHVDDMPNA.L	sp|P69905|HBA_HUMAN	1353.6	55600000
1	Seq61421_QE3.17163.17163.2	0.00857	11/24	L.IDKGMLTSTTEDE.-	sp|O95674|CDS2_HUMAN	1438.65	44200000
1	Seq61421_QE3.18564.18564.2	0.00305	11/24	L.DSTTVAAHESEIY.C	sp|P50461|CSRP3_HUMAN	1421.63	57300000
1	Seq61421_QE3.19438.19438.2	0.00785	11/24	L.RALGQNPTQAEVL.R	sp|P08590|MYL3_HUMAN	1395.75	81400000
0.9998	Seq61421_QE3.19507.19507.2	0.0195	11/24	F.EDPKFEVIEKPQA.-	sp|P18859|ATP5J_HUMAN	1528.78	184000000
1	Seq61421_QE3.19815.19815.2	0.00151	11/24	R.IGAQSGLGCNSFR.Y	sp|P01160|ANF_HUMAN	1308.62	54600000
1	Seq61421_QE3.19947.19947.2	2.31e-05	11/24	L.SSDDDLPHDEEAL.E	sp|O95810|CAVN2_HUMAN	1441.58	9500000
1	Seq61421_QE3.20253.20253.2	0.000361	11/24	Y.SDTQFPSLQSTAK.H	sp|Q9UKY7|CDV3_HUMAN	1408.68	27700000
1	Seq61421_QE3.21216.21216.2	0.00753	11/24	K.ATPMPSRPSTTPF.L	sp|P27816|MAP4_HUMAN	1388.68	1290000000
1	Seq61421_QE3.23627.23627.2	0.000718	11/24	R.SVLMSLKQTPLSR.-	sp|P09497|CLCB_HUMAN	1458.82	6020000
1	Seq61421_QE3.25617.25617.2	5.06e-05	11/24	L.EDQIIQANPALEA.F	sp|P13533|MYH6_HUMAN	1410.7	47000000
1	Seq61421_QE3.26873.26873.2	0.000818	11/24	F.LFRDGDILGKYVD.-	sp|P61604|CH10_HUMAN,tr|B8ZZ54|B8ZZ54_HUMAN	1509.78	15000000
1	Seq61421_QE3.27203.27203.2	0.0046	11/24	N.GGGGASAMLIQKL.-	sp|P24752|THIL_HUMAN	1201.65	17300000
0.9961	Seq61421_QE3.27306.27306.2	0.0673	11/24	F.EATDNQAIKALLQ.-	sp|P58546|MTPN_HUMAN,tr|C9JL85|C9JL85_HUMAN	1413.75	14700000
1	Seq61421_QE3.27653.27653.2	0.000168	11/24	Y.RILNPAAIPEGQF.L	sp|P12883|MYH7_HUMAN	1424.78	76200000
0.9983	Seq61421_QE3.27824.27824.2	0.0101	11/24	A.PIKVGDAIPAVEV.F	sp|P30044|PRDX5_HUMAN	1306.75	398000000
1	Seq61421_QE3.28198.28198.2	1.32e-05	11/24	K.SQSVGPLNLKGPL.A	tr|E7EVA0|E7EVA0_HUMAN	1308.74	6440000
1	Seq61421_QE3.28967.28967.2	4.97e-05	11/24	R.QINVGNALEYVSR.N	sp|P12111|CO6A3_HUMAN	1461.76	4440000
1	Seq61421_QE3.30488.30488.2	0.000562	11/24	S.LHTDGDKAFVDFL.S	sp|Q07021|C1QBP_HUMAN	1476.72	44100000
1	Seq61421_QE3.30911.30911.2	2.76e-05	11/24	R.EAWDIESTPIMMK.K	tr|E7EVA0|E7EVA0_HUMAN	1549.72	6630000
1	Seq61421_QE3.31574.31574.2	0.00455	11/24	A.IVLYVPGLARASP.-	sp|Q14BN4|SLMAP_HUMAN,tr|B7Z964|B7Z964_HUMAN	1354.8	23800000
1	Seq61421_QE3.31613.31613.2	0.00851	11/24	L.KVLNNMEIGTSLF.D	sp|P00558|PGK1_HUMAN	1464.76	16500000
0.9996	Seq61421_QE3.31648.31648.2	0.024	11/24	L.LDKIIGAVDQIQL.T	sp|Q6NZI2|CAVN1_HUMAN	1424.82	17000000
1	Seq61421_QE3.32137.32137.2	0.000184	11/24	S.VPGVRLLQDSVDF.S	sp|P08670|VIME_HUMAN	1443.77	4590000
1	Seq61421_QE3.32380.32380.2	0.000666	11/24	Y.ADLSDTELTTLLR.R	sp|P50402|EMD_HUMAN	1446.76	3420000
1	Seq61421_QE3.32837.32837.2	8e-06	11/24	F.TPEQIEEFKEAFM.L	sp|P08590|MYL3_HUMAN	1597.73	14200000
1	Seq61421_QE3.35680.35680.2	0.00156	11/24	L.NTKMMDFETFLPM.L	sp|P08590|MYL3_HUMAN	1603.71	4900000
1	Seq61421_QE3.35262.35262.5	0.0003	11/256	R.RKVLAIDHLNEDQLREKAKELWQSIYNLEAEKF.D	sp|P45379|TNNT2_HUMAN	4026.13	4170000
1	Seq61421_QE3.07669.07669.2	0.00339	11/26	S.GPPKGPSRASSVTT.F	sp|P52943|CRIP2_HUMAN	1340.7	19900000
1	Seq61421_QE3.10978.10978.2	0.000113	11/26	K.NENEEADLDEQSSK.R	sp|O60237|MYPT2_HUMAN	1606.66	2470000
1	Seq61421_QE3.11692.11692.2	0.00538	11/26	R.M[147.04]FGGPGTASRPSSS.R	sp|P08670|VIME_HUMAN	1353.6	3410000
1	Seq61421_QE3.11835.11835.2	1.39e-05	11/26	K.QATSALQQEETSEK.K	sp|P52179|MYOM1_HUMAN	1548.73	9790000
1	Seq61421_QE3.12102.12102.2	0.00083	11/26	L.WTSDQQDEEAGEGN.-	sp|Q04917|1433F_HUMAN	1564.59	6380000
1	Seq61421_QE3.13119.13119.2	4.06e-05	11/26	Y.KNLVHIITHGEEKD.-	sp|P10916|MLRV_HUMAN,tr|G3V1V8|G3V1V8_HUMAN	1631.86	3850000
1	Seq61421_QE3.13177.13177.2	0.000453	11/26	F.NNALESKTAASGVE.A	sp|O00151|PDLI1_HUMAN	1389.67	1610000
1	Seq61421_QE3.13364.13364.2	0.000202	11/26	K.RQTSGGPVDASSEY.Q	sp|P18859|ATP5J_HUMAN	1452.65	9800000
1	Seq61421_QE3.14684.14684.2	0.000208	11/26	M.PGPTQTLSPNGENN.N	sp|Q15555|MARE2_HUMAN	1424.65	8500000
1	Seq61421_QE3.15441.15441.2	6.17e-05	11/26	G.YGYGQGAGTLSTDK.G	sp|P21291|CSRP1_HUMAN	1416.65	9920000
0.9722	Seq61421_QE3.16784.16784.2	0.024	11/26	F.AEIIPQNQKAIASS.L	sp|O75947|ATP5H_HUMAN	1468.79	27900000
1	Seq61421_QE3.18095.18095.2	0.00174	11/26	K.GEATVSFDDPPSAK.A	sp|Q92804|RBP56_HUMAN	1419.65	7700000
0.9999	Seq61421_QE3.19348.19348.2	0.0181	11/26	D.PRSPPNPDNIAPGY.S	sp|Q9NPC6|MYOZ2_HUMAN	1493.73	30300000
1	Seq61421_QE3.19648.19648.2	7.22e-05	11/26	W.ASPVYTEADGTFSR.L	tr|E9PMP7|E9PMP7_HUMAN	1499.69	8040000
1	Seq61421_QE3.19771.19771.2	1.07e-05	11/26	R.KVLAIDHLNEDQLR.E	sp|P45379|TNNT2_HUMAN	1662.91	5950000
1	Seq61421_QE3.24838.24838.2	0.000282	11/26	F.KEAFTLMDQNRDGF.L	sp|Q02045|MYL5_HUMAN	1670.77	210000000
0.9999	Seq61421_QE3.27015.27015.2	0.00637	11/26	R.QVFGEATKQPGITF.L	sp|P07339|CATD_HUMAN	1521.78	3660000
1	Seq61421_QE3.28310.28310.2	0.00556	11/26	S.GVTIQVWKPSVVEE.-	sp|Q9UMS6|SYNP2_HUMAN	1569.84	9720000
1	Seq61421_QE3.30102.30102.2	0.000339	11/26	A.KELWQSIYNLEAEK.F	sp|P45379|TNNT2_HUMAN	1749.89	8820000
1	Seq61421_QE3.31105.31105.2	0.00444	11/26	M.AFRVPTANVSVVDL.T	sp|P04406|G3P_HUMAN	1486.81	29500000
1	Seq61421_QE3.31317.31317.2	0.00474	11/26	V.TIAQGGVLPNIQAV.L	sp|Q93077|H2A1C_HUMAN	1379.78	50400000
1	Seq61421_QE3.32116.32116.2	5.1e-05	11/26	Y.DEIFYNLAPADGKL.S	sp|Q9NZN4|EHD2_HUMAN	1564.78	1940000
1	Seq61421_QE3.34269.34269.2	2.38e-05	11/26	L.MQQKLVDQNIFSFY.L	sp|P07339|CATD_HUMAN	1759.86	9520000
0.9861	Seq61421_QE3.03983.03983.3	0.0745	11/28	A.YATEPHAK.K	sp|P19429|TNNI3_HUMAN	915.445	85400000
0.9991	Seq61421_QE3.04805.04805.3	0.0538	11/28	A.NALAHKYH.-	sp|P68871|HBB_HUMAN,sp|P02042|HBD_HUMAN,sp|HBB_HUMAN|	952.488	9530000
0.9967	Seq61421_QE3.06122.06122.3	0.0687	11/28	K.SANFQKPR.N	sp|P12883|MYH7_HUMAN	946.499	21100000
1	Seq61421_QE3.07360.07360.2	3.16e-05	11/28	R.SQAGVSSGAPPGRNS.F	sp|Q14980|NUMA1_HUMAN	1370.65	3500000
0.999	Seq61421_QE3.08365.08365.2	0.0272	11/28	R.GGPGGPGGPGGPM[147.04]GR.M	sp|Q01844|EWS_HUMAN	1222.55	4420000
1	Seq61421_QE3.09849.09849.2	0.00103	11/28	L.ATNTSAPDLKNVRSK.V	sp|P27816|MAP4_HUMAN	1600.85	4290000
1	Seq61421_QE3.10035.10035.2	1.42e-05	11/28	R.ASASSSQQQASQHAL.S	sp|P52179|MYOM1_HUMAN	1499.7	6750000
0.9993	Seq61421_QE3.10691.10691.3	0.0418	11/28	A.SPHFTVSK.L	sp|Q8WZ42|TITIN_HUMAN	901.466	4380000
1	Seq61421_QE3.12856.12856.2	1.21e-05	11/28	R.GASQAGMTGYGM[147.04]PRQ.L	sp|P37802|TAGL2_HUMAN	1526.66	19900000
0.9966	Seq61421_QE3.13008.13008.3	0.0838	11/28	H.YDLSYRNK.D	sp|P52179|MYOM1_HUMAN	1057.52	11600000
1	Seq61421_QE3.15630.15630.2	0.00818	11/28	K.VGAHAGEYGAEALER.M	sp|P69905|HBA_HUMAN	1528.73	42600000
1	Seq61421_QE3.16196.16196.2	0.00116	11/28	K.IKGEHPGLSIGDVAK.K	sp|B2RPK0|HGB1A_HUMAN	1519.84	5650000
0.9981	Seq61421_QE3.16439.16439.3	0.0615	11/28	F.MLFDRTPK.C	sp|P08590|MYL3_HUMAN	1006.53	137000000
0.9976	Seq61421_QE3.16446.16446.3	0.0663	11/28	W.LDYKNICK.V	sp|P14618|KPYM_HUMAN	995.511	6790000
1	Seq61421_QE3.17140.17140.3	0.00446	11/28	L.YDEIKKYV.-	sp|P12235|ADT1_HUMAN	1056.55	629000000
1	Seq61421_QE3.17723.17723.2	0.00232	11/28	F.VGGLSPDTSEEQIKE.Y	sp|O14979|HNRDL_HUMAN	1587.76	40700000
1	Seq61421_QE3.18531.18531.2	7.93e-06	11/28	Y.TAANKNKGIIWGEDT.L	sp|P99999|CYC_HUMAN	1616.82	83800000
1	Seq61421_QE3.22701.22701.2	1.69e-05	11/28	F.DLQEKFKQQKYEINV.L	sp|P45379|TNNT2_HUMAN	1908.99	323000000
1	Seq61421_QE3.25481.25481.2	0.000273	11/28	K.NPITGFGKGSSVVAY.E	tr|Q5JXI8|Q5JXI8_HUMAN	1495.77	9800000
1	Seq61421_QE3.26359.26359.2	1.25e-05	11/28	Y.VELQKEEAQKLLEQY.K	sp|Q00839|HNRPU_HUMAN	1846.97	6460000
1	Seq61421_QE3.29986.29986.2	0.00165	11/28	C.ADLWPRIASNAGSIA.-	sp|P62829|RL23_HUMAN,tr|J3KTJ3|J3KTJ3_HUMAN	1540.8	74500000
1	Seq61421_QE3.30139.30139.2	1.58e-05	11/28	Y.SAETLREMAQMYQMS.L	sp|O75112|LDB3_HUMAN	1774.77	123000000
1	Seq61421_QE3.30420.30420.2	0.000879	11/28	K.AKELWQSIYNLEAEK.F	sp|P45379|TNNT2_HUMAN	1820.93	342000000
1	Seq61421_QE3.31453.31453.2	0.00225	11/28	Y.NIEFNPPKTVGIDDL.T	sp|Q9UIJ7|KAD3_HUMAN	1670.85	4310000
1	Seq61421_QE3.31532.31532.2	3.98e-05	11/28	F.AM[147.04]FDQSQIQEFKEAF.N	sp|P24844|MYL9_HUMAN	1833.82	14500000
1	Seq61421_QE3.31992.31992.2	0.00416	11/28	R.RTFGGAPGFPLGSPL.S	sp|P17661|DESM_HUMAN	1472.78	41900000
1	Seq61421_QE3.32171.32171.2	1.37e-05	11/28	R.GVSM[147.04]PNMLEPKIFPY.E	sp|O14639|ABLM1_HUMAN	1737.85	8950000
1	Seq61421_QE3.32300.32300.2	1.39e-05	11/28	F.NEGLWEIENNPGVKF.T	sp|Q9Y3E1|HDGR3_HUMAN	1744.84	10800000
0.9999	Seq61421_QE3.15818.15818.5	0.0308	11/288	F.RAERSFHSSSSSSSSSTSSSASRALPAQDPPMEKALS.M	sp|Q9UBY9|HSPB7_HUMAN	3809.79	4720000
1	Seq61421_QE3.35613.35613.5	0.00988	11/296	L.ATLGERLTEDEVEKLM[147.04]AGQEDSNGCINYEAFVKHIM[147.04]SS.-	sp|P08590|MYL3_HUMAN	4245.95	5940000
1	Seq61421_QE3.04741.04741.2	1.49e-06	11/30	Y.TRNTKGGDAPAAGEDA.-	sp|P62851|RS25_HUMAN	1529.71	1770000
1	Seq61421_QE3.09254.09254.2	4.85e-07	11/30	L.ESGGSNPTTSDSYGDR.A	sp|O60237|MYPT2_HUMAN	1628.65	4940000
1	Seq61421_QE3.10625.10625.2	2.22e-05	11/30	Y.AEAAAAPAAASGPNQM[147.04].S	sp|P30049|ATPD_HUMAN	1442.65	1710000
1	Seq61421_QE3.11478.11478.2	1.93e-05	11/30	R.LSRLESGGSNPTTSDS.Y	sp|O60237|MYPT2_HUMAN	1606.74	16300000
1	Seq61421_QE3.11489.11489.2	0.000185	11/30	A.VPKEDIYSGGGGGGSR.S	sp|Q13151|ROA0_HUMAN	1534.74	2820000
1	Seq61421_QE3.12067.12067.2	1.65e-05	11/30	T.SDSAGEECDAAEGAEN.-	sp|P27348|1433T_HUMAN	1553.54	8200000
0.9994	Seq61421_QE3.13042.13042.2	0.0163	11/30	F.NNALESKTAASGVEAN.S	sp|O00151|PDLI1_HUMAN	1574.75	16800000
1	Seq61421_QE3.13839.13839.2	1.36e-07	11/30	T.RDGEVVSEATQQQHEV.L	sp|P17661|DESM_HUMAN	1810.84	47900000
1	Seq61421_QE3.15378.15378.2	1.84e-05	11/30	Y.AEAAAAPAAASGPNQM.S	sp|P30049|ATPD_HUMAN	1426.65	8270000
1	Seq61421_QE3.16605.16605.2	2.86e-06	11/30	F.SDTNAAVEGTPLPKAS.Y	sp|O75410|TACC1_HUMAN	1556.77	3090000
1	Seq61421_QE3.17319.17319.2	8.39e-05	11/30	Y.HVQESLQDEGAEPTGY.S	sp|P15311|EZRI_HUMAN	1758.77	41800000
1	Seq61421_QE3.17958.17958.2	0.000427	11/30	F.AEEGKKLVAASQAALG.L	sp|P02768|ALBU_HUMAN	1541.84	305000000
1	Seq61421_QE3.19155.19155.2	9.96e-07	11/30	R.ASSVTTFTGEPNTCPR.C	sp|P52943|CRIP2_HUMAN	1666.76	110000000
1	Seq61421_QE3.26213.26213.2	1.98e-07	11/30	F.EADENENITVVKGIRL.S	sp|Q9NX63|MIC19_HUMAN	1798.94	10700000
1	Seq61421_QE3.28901.28901.2	2.11e-05	11/30	M.SLIDASGNQLVLTVQR.L	sp|Q9H987|SYP2L_HUMAN,tr|U3KQD0|U3KQD0_HUMAN	1712.94	18300000
1	Seq61421_QE3.30673.30673.2	0.000203	11/30	L.NELGISTPEELGLDKV.-	sp|P20674|COX5A_HUMAN,tr|H3BRM5|H3BRM5_HUMAN,tr|H3BV69|H3BV69_HUMAN	1712.88	37500000
1	Seq61421_QE3.30791.30791.2	0.00109	11/30	L.ATLGERLTEDEVEKLM.A	sp|P08590|MYL3_HUMAN	1832.92	65600000
0.936	Seq61421_QE3.36119.36119.2	0.0159	11/30	K.NITEIADLTQKIFDLR.G	sp|P19429|TNNI3_HUMAN	1889.03	0
0.997	Seq61421_QE3.03198.03198.3	0.0309	11/32	R.INDNQKVSK.T	sp|P45379|TNNT2_HUMAN	1044.56	1030000000
0.9988	Seq61421_QE3.05215.05215.3	0.0596	11/32	N.VDRGAGSIR.E	sp|Q9UII2|ATIF1_HUMAN	929.504	173000000
0.9982	Seq61421_QE3.05359.05359.3	0.0663	11/32	S.SVGNGNLHR.T	sp|Q99959|PKP2_HUMAN	952.484	15300000
0.9956	Seq61421_QE3.05603.05603.3	0.0508	11/32	Q.FQQSPKPAR.S	sp|P50461|CSRP3_HUMAN	1057.57	54800000
0.9999	Seq61421_QE3.10930.10930.3	0.0246	11/32	V.PPKIPDGER.V	sp|P45379|TNNT2_HUMAN	1007.54	1330000
0.9964	Seq61421_QE3.11098.11098.3	0.0918	11/32	K.LAKLQAQVR.L	sp|Q96K17|BT3L4_HUMAN	1025.63	26300000
1	Seq61421_QE3.12011.12011.2	0.000167	11/32	L.WTSENQGDEGDAGEGEN.-	sp|P31946|1433B_HUMAN	1793.66	19100000
0.9981	Seq61421_QE3.16242.16242.3	0.0656	11/32	R.MEYKKLLER.R	sp|P12883|MYH7_HUMAN	1208.66	7000000
1	Seq61421_QE3.18480.18480.2	0.000191	11/32	K.TTTLSGTAPAAGVVPSR.V	sp|P27816|MAP4_HUMAN	1584.85	157000000
1	Seq61421_QE3.19352.19352.2	2.02e-07	11/32	F.TASPASSTTARVITNQY.N	sp|O00151|PDLI1_HUMAN	1766.88	31900000
1	Seq61421_QE3.31192.31192.2	1.02e-08	11/32	K.ALDFSEAPSFTQPLVNR.S	sp|Q14896|MYPC3_HUMAN	1890.95	6550000
1	Seq61421_QE3.31957.31957.2	1.99e-06	11/32	A.AVEEQYSCDYGSGRFFI.L	sp|Q00325|MPCP_HUMAN	1969.85	6960000
1	Seq61421_QE3.34715.34715.2	7.33e-05	11/32	F.FDTASTGKTFPGFFSPM.L	sp|P02671|FIBA_HUMAN	1836.84	28000000
1	Seq61421_QE3.30885.30885.5	0.0121	11/328	F.VNPLSGRRSFNRTPKGWISENIPIVITTEPTDDTTVPESEDL.-	sp|Q9NPC6|MYOZ2_HUMAN	4680.37	22800000
1	Seq61421_QE3.10429.10429.2	2.57e-07	11/34	L.AQITGTEHLKESEADNTK.K	sp|Q96HC4|PDLI5_HUMAN	1970.95	16700000
1	Seq61421_QE3.20724.20724.2	2.32e-06	11/34	V.SYHVQESLQDEGAEPTGY.S	sp|P15311|EZRI_HUMAN	2008.87	29000000
1	Seq61421_QE3.21334.21334.2	2.83e-05	11/34	L.SIDGINAQGMTHLEAQNK.L	sp|Q96HC4|PDLI5_HUMAN	1925.93	3200000
1	Seq61421_QE3.24882.24882.2	2.72e-06	11/34	R.SVEVAAGSPAVFEAETER.A	sp|Q14896|MYPC3_HUMAN	1847.89	34600000
1	Seq61421_QE3.31185.31185.2	0.000436	11/34	R.RTFGGAPGFPLGSPLSSP.V	sp|P17661|DESM_HUMAN	1743.89	51900000
0.9995	Seq61421_QE3.02597.02597.3	0.0179	11/36	F.VGRQKEVNEN.F	sp|O75380|NDUS6_HUMAN	1171.59	305000000
0.9643	Seq61421_QE3.02791.02791.3	0.0752	11/36	L.SGMEGRKKKF.E	sp|P19429|TNNI3_HUMAN	1166.62	1020000000
1	Seq61421_QE3.04294.04294.3	0.00692	11/36	L.RVLGKPRQEE.L	sp|P08590|MYL3_HUMAN	1210.68	101000000
0.9977	Seq61421_QE3.08821.08821.3	0.0759	11/36	G.GYIQKAQTER.K	tr|E7EPW4|E7EPW4_HUMAN	1192.62	23300000
0.9981	Seq61421_QE3.09713.09713.3	0.0706	11/36	L.AQITGTEHLK.E	sp|Q96HC4|PDLI5_HUMAN	1096.59	325000000
1	Seq61421_QE3.11621.11621.2	1.82e-06	11/36	R.TYAGGTASATKVSASSGAT.S	tr|H0YA91|H0YA91_HUMAN	1686.81	5970000
0.948	Seq61421_QE3.12055.12055.3	0.0373	11/36	M.KALALLADLH.P	sp|Q96P69|GPR78_HUMAN	1063.64	7840000
0.996	Seq61421_QE3.12328.12328.3	0.0829	11/36	M.VKQIESKTAF.Q	sp|P10599|THIO_HUMAN,sp|THIO_HUMAN|	1149.64	86900000
0.9954	Seq61421_QE3.13515.13515.3	0.0783	11/36	F.GGKFGVQMDR.V	sp|Q14247|SRC8_HUMAN	1093.53	10300000
1	Seq61421_QE3.14107.14107.3	0.0173	11/36	F.AGGLHFSGPK.V	sp|Q09666|AHNK_HUMAN	969.503	2000000
1	Seq61421_QE3.14676.14676.3	0.0065	11/36	F.FEENVLPPKK.-	sp|Q9H4G4|GAPR1_HUMAN,tr|Q5VZR0|Q5VZR0_HUMAN,tr|A0A087WUM5|A0A087WUM5_HUMAN	1199.65	7300000
0.9994	Seq61421_QE3.17299.17299.3	0.0459	11/36	V.TPAPPIKRWE.L	sp|O95182|NDUA7_HUMAN	1193.66	17300000
0.9997	Seq61421_QE3.19452.19452.3	0.0377	11/36	K.SRGLTPLLPK.S	tr|B5MEG9|B5MEG9_HUMAN	1080.67	10100000
1	Seq61421_QE3.29443.29443.2	7.5e-06	11/36	F.KGDSGGPLLCAGVAQGIVS.Y	sp|P23946|CMA1_HUMAN	1727.89	125000000
1	Seq61421_QE3.13664.13664.2	8.59e-05	11/38	P.YGGGNYGPGGSGGSGGYGGR.S	sp|P22626|ROA2_HUMAN	1732.72	18800000
1	Seq61421_QE3.36161.36161.2	0.000247	11/38	R.TFGGAPGFPLGSPLSSPVFP.R	sp|P17661|DESM_HUMAN	1930.98	18400000
0.9999	Seq61421_QE3.02827.02827.3	0.008	11/40	Y.RAYATEPHAKK.K	sp|P19429|TNNI3_HUMAN	1270.68	2170000
0.9562	Seq61421_QE3.02842.02842.3	0.0695	11/40	F.SRQNIEKKMNK.L	sp|O95810|CAVN2_HUMAN	1374.74	9160000
0.9774	Seq61421_QE3.03238.03238.3	0.0364	11/40	L.HDNRNEPTQPR.Q	sp|Q53GG5|PDLI3_HUMAN	1362.64	8330000
0.9997	Seq61421_QE3.07742.07742.3	0.0305	11/40	E.KASAGLLGAHA.A	sp|P0C0L4|CO4A_HUMAN	994.556	19300000
0.9957	Seq61421_QE3.08226.08226.3	0.0982	11/40	L.TEEQKNEFKAA.F	sp|P63316|TNNC1_HUMAN	1293.62	17000000
0.9999	Seq61421_QE3.09015.09015.3	0.0213	11/40	Y.QTEEDRKNILR.L	sp|P12882|MYH1_HUMAN	1400.74	1150000000
1	Seq61421_QE3.11262.11262.3	0.0171	11/40	F.VGRQKEVNENF.A	sp|O75380|NDUS6_HUMAN	1318.66	109000000
1	Seq61421_QE3.13473.13473.2	0.00126	11/40	P.YGGGNYGPGGSGGSGGYGGRS.R	sp|P22626|ROA2_HUMAN	1819.75	14100000
0.9987	Seq61421_QE3.17573.17573.3	0.0482	11/40	D.GFIDKNDLRDT.F	sp|P10916|MLRV_HUMAN	1292.64	67600000
1	Seq61421_QE3.19393.19393.3	0.0121	11/40	K.SYGANFSWNKR.T	sp|O43181|NDUS4_HUMAN	1328.63	9720000
0.9962	Seq61421_QE3.20121.20121.3	0.0668	11/40	Y.TQQLEDLKRQL.E	sp|P12883|MYH7_HUMAN	1370.75	12600000
1	Seq61421_QE3.22615.22615.3	0.00626	11/40	K.FQNALLVRYTK.K	sp|P02768|ALBU_HUMAN	1351.76	12100000
0.9991	Seq61421_QE3.06827.06827.3	0.054	11/44	L.KM[147.04]QSM[147.04]QTPLGKT.R	sp|Q13029|PRDM2_HUMAN	1380.67	22600000
0.9973	Seq61421_QE3.07654.07654.3	0.0773	11/44	F.GEKLKGADPEET.L	sp|P10916|MLRV_HUMAN	1272.62	64800000
1	Seq61421_QE3.10143.10143.3	0.0068	11/44	K.SRDIGTKGLNEE.-	sp|P12883|MYH7_HUMAN	1317.65	195000000
0.9979	Seq61421_QE3.11584.11584.3	0.0625	11/44	K.SVPADLSRPKST.S	sp|P27816|MAP4_HUMAN	1256.67	6110000
0.8629	Seq61421_QE3.11943.11943.3	0.0519	11/44	Q.HGLVGGASNWIS.N	sp|Q5VYY2|LIPM_HUMAN	1196.59	145000000
0.9912	Seq61421_QE3.12195.12195.3	0.0941	11/44	H.FENRKKEEEELV.S	sp|P45379|TNNT2_HUMAN	1548.78	18500000
1	Seq61421_QE3.13260.13260.3	0.00347	11/44	M.TLNMKNYKGYEK.K	sp|Q14847|LASP1_HUMAN,tr|C9J9W2|C9J9W2_HUMAN	1487.74	8250000
1	Seq61421_QE3.13330.13330.3	0.00406	11/44	T.SERVQLLHSQNT.S	sp|P13533|MYH6_HUMAN	1410.72	30200000
1	Seq61421_QE3.16800.16800.3	0.00177	11/44	L.SNMM[147.04]HFGGYIQK.Q	sp|P45379|TNNT2_HUMAN	1427.63	363000000
0.9999	Seq61421_QE3.17381.17381.3	0.0282	11/44	F.HNPHVNPLPTGY.E	sp|P12074|CX6A1_HUMAN	1344.66	47000000
1	Seq61421_QE3.18329.18329.3	0.00885	11/44	L.SNM[147.04]MHFGGYIQK.Q	sp|P45379|TNNT2_HUMAN	1427.63	291000000
1	Seq61421_QE3.20166.20166.3	0.0012	11/44	R.DMRQTVAVGVIK.N	sp|Q05639|EF1A2_HUMAN	1315.73	5940000
0.9996	Seq61421_QE3.07523.07523.3	0.0406	11/48	F.SETGAGKHVPRAV.F	sp|Q71U36|TBA1A_HUMAN	1307.69	33900000
0.9853	Seq61421_QE3.08472.08472.3	0.0596	11/48	K.RTHNDIIHNENMR.Q	sp|P15311|EZRI_HUMAN	1648.79	1010000
0.9994	Seq61421_QE3.09666.09666.3	0.0443	11/48	K.FKDPNAPKRPPSA.F	sp|B2RPK0|HGB1A_HUMAN	1423.76	22100000
1	Seq61421_QE3.11378.11378.3	0.00309	11/48	Y.GLPDSSHVGKHEY.F	sp|Q14118|DAG1_HUMAN	1424.67	15100000
0.9999	Seq61421_QE3.12403.12403.3	0.0273	11/48	L.TYQTEEDRKNILR.L	sp|P12882|MYH1_HUMAN	1664.85	40100000
0.9986	Seq61421_QE3.13205.13205.3	0.0623	11/48	C.DALQAKVRESYQK.-	sp|Q13423|NNTM_HUMAN,tr|E9PCX7|E9PCX7_HUMAN	1534.81	13700000
1	Seq61421_QE3.13824.13824.3	0.00103	11/48	K.KGSSFQTVSALHR.E	sp|P13533|MYH6_HUMAN	1416.75	5070000
1	Seq61421_QE3.18449.18449.3	0.00394	11/48	R.KASGPPVSELITK.A	sp|P16402|H13_HUMAN	1325.76	7840000
1	Seq61421_QE3.18697.18697.3	0.00886	11/48	F.ENRKKEEEELVSL.K	sp|P45379|TNNT2_HUMAN	1601.83	487000000
1	Seq61421_QE3.18938.18938.3	0.0112	11/48	F.SDGLAHLDNLKGT.F	sp|P68871|HBB_HUMAN	1339.67	244000000
1	Seq61421_QE3.19764.19764.3	0.00827	11/48	F.EDPKFEVIEKPQA.-	sp|P18859|ATP5J_HUMAN	1528.78	611000000
1	Seq61421_QE3.22068.22068.3	0.00491	11/48	L.VPPKIPDGERVDF.D	sp|P45379|TNNT2_HUMAN	1467.77	1400000000
0.9999	Seq61421_QE3.22273.22273.3	0.0215	11/48	L.NEDQLREKAKELW.Q	sp|P45379|TNNT2_HUMAN	1657.84	855000000
1	Seq61421_QE3.04891.04891.3	0.00301	11/52	H.HEEEIVHHKKEIER.L	sp|Q9UII2|ATIF1_HUMAN	1811.93	3770000
0.9995	Seq61421_QE3.08174.08174.3	0.0218	11/52	Y.HAETIKNVRTATES.F	sp|P14618|KPYM_HUMAN	1555.8	53700000
0.9959	Seq61421_QE3.17318.17318.3	0.0436	11/52	H.NSHVNPLPTGYEHP.-	sp|Q02221|CX6A2_HUMAN	1560.73	81600000
1	Seq61421_QE3.19061.19061.3	0.0098	11/52	R.TYSLGSALRPSTSR.S	sp|P08670|VIME_HUMAN	1494.78	962000000
1	Seq61421_QE3.22718.22718.3	0.00191	11/52	K.KVEEDEAGGRFVAF.S	sp|Q92890|UFD1_HUMAN	1552.75	12400000
0.9988	Seq61421_QE3.23411.23411.3	0.0549	11/52	Y.NELRVAPEEHPTLL.T	sp|P68133|ACTS_HUMAN	1616.85	312000000
1	Seq61421_QE3.24274.24274.3	0.000942	11/52	Y.TDEEPVKKLLESRY.H	sp|O14979|HNRDL_HUMAN	1705.89	9260000
0.9945	Seq61421_QE3.25626.25626.3	0.0759	11/52	Y.NSIMKCDIDIRKDL.Y	sp|P68133|ACTS_HUMAN	1662.84	7150000
0.9993	Seq61421_QE3.25963.25963.3	0.0158	11/52	N.LVPPKIPDGERVDF.D	sp|P45379|TNNT2_HUMAN	1580.86	479000000
0.9966	Seq61421_QE3.03529.03529.4	0.0295	11/54	R.STVSHYQREK.K	sp|P52179|MYOM1_HUMAN	1233.61	111000000
0.9686	Seq61421_QE3.03655.03655.4	0.0591	11/54	R.STVSHYQREK.K	sp|P52179|MYOM1_HUMAN	1233.61	111000000
0.9991	Seq61421_QE3.14149.14149.3	0.0523	11/56	Y.VVEGTPGPGLGPRPR.S	sp|Q9H987|SYP2L_HUMAN	1487.82	22400000
1	Seq61421_QE3.14615.14615.3	0.00111	11/56	K.GSSSSVTSRVYQVSR.T	sp|P17661|DESM_HUMAN	1598.8	117000000
1	Seq61421_QE3.17186.17186.3	0.00583	11/56	L.SNMM[147.04]HFGGYIQKQAQ.T	sp|P45379|TNNT2_HUMAN	1754.79	3100000
0.9997	Seq61421_QE3.18494.18494.3	0.0339	11/56	F.TIMDQNRDGFIDKND.L	sp|P10916|MLRV_HUMAN	1780.81	32500000
0.9999	Seq61421_QE3.18917.18917.3	0.0201	11/56	R.TYSLGSALRPSTSRS.L	sp|P08670|VIME_HUMAN	1581.81	46800000
0.9835	Seq61421_QE3.19363.19363.3	0.0478	11/56	L.SDLHAHKLRVDPVNF.K	sp|P69905|HBA_HUMAN	1746.92	16100000
1	Seq61421_QE3.19485.19485.3	0.0134	11/56	F.KVFDPEGKGVLKADY.V	sp|P10916|MLRV_HUMAN	1664.88	6630000
0.9995	Seq61421_QE3.19644.19644.3	0.0402	11/56	H.LVENDFVGGRSPVPK.T	sp|Q99959|PKP2_HUMAN	1612.86	44000000
1	Seq61421_QE3.20447.20447.3	0.0112	11/56	T.GEVIPPMKEFPDQHH.-	sp|O95139|NDUB6_HUMAN,tr|A0A087WZX2|A0A087WZX2_HUMAN	1759.84	38800000
1	Seq61421_QE3.22196.22196.3	0.00275	11/56	L.SADAMM[147.04]QALLGARAK.E	sp|P19429|TNNI3_HUMAN	1548.78	40300000
0.9993	Seq61421_QE3.22319.22319.3	0.0246	11/56	Y.NLEAEKFDLQEKFKQ.Q	sp|P45379|TNNT2_HUMAN	1865.95	3240000
0.9993	Seq61421_QE3.22468.22468.3	0.0473	11/56	K.KALSNMMHFGGYIQK.Q	sp|P45379|TNNT2_HUMAN	1723.85	16400000
0.9999	Seq61421_QE3.22492.22492.3	0.0239	11/56	F.DLQEKFKQQKYEINV.L	sp|P45379|TNNT2_HUMAN	1908.99	1430000000
1	Seq61421_QE3.23073.23073.3	0.0191	11/56	T.GIGFGGLTQQVEKKE.-	sp|P50461|CSRP3_HUMAN	1589.84	15500000
1	Seq61421_QE3.24992.24992.3	0.00104	11/56	F.YNELRVAPEEHPTLL.T	sp|P68133|ACTS_HUMAN	1779.92	71700000
1	Seq61421_QE3.26124.26124.3	0.00295	11/56	F.KEAFMLFDRTPKCEM.K	sp|P08590|MYL3_HUMAN	1844.86	13900000
1	Seq61421_QE3.28960.28960.3	0.000358	11/56	M.VPPVQVSPLIKLGRY.S	sp|P56385|ATP5I_HUMAN	1665	66700000
1	Seq61421_QE3.29919.29919.3	0.000133	11/56	L.SADAMMQALLGARAK.E	sp|P19429|TNNI3_HUMAN	1532.78	352000000
0.9988	Seq61421_QE3.06132.06132.3	0.0516	11/60	L.VELVKHKPKATKEQLK.A	sp|P02768|ALBU_HUMAN	1875.13	3610000
1	Seq61421_QE3.07793.07793.3	0.00441	11/60	L.HETPTTGNHYPSNHQP.-	sp|O14494|PLPP1_HUMAN	1815.79	3520000
0.9999	Seq61421_QE3.08232.08232.3	0.0209	11/60	K.EGAAGSPGGPRAAVQR.S	sp|P53814|SMTN_HUMAN	1479.75	60200000
1	Seq61421_QE3.08846.08846.3	0.00971	11/60	R.EAGPSVAVDSSGRRAH.L	sp|Q99959|PKP2_HUMAN	1594.78	28900000
0.9999	Seq61421_QE3.09102.09102.3	0.0269	11/60	L.LVAGRSSDRVDGPASN.L	sp|P12111|CO6A3_HUMAN	1599.8	22600000
0.9979	Seq61421_QE3.10413.10413.3	0.0156	11/60	F.GSDQSENVDRGAGSIR.E	sp|Q9UII2|ATIF1_HUMAN	1646.76	19600000
0.9991	Seq61421_QE3.11484.11484.4	0.0475	11/60	R.SEQLPKKDIIK.F	sp|Q00688|FKBP3_HUMAN	1297.76	5110000
1	Seq61421_QE3.13907.13907.3	0.00154	11/60	K.VTSMSTQTKVMNSQMK.M	sp|Q9UQN3|CHM2B_HUMAN	1799.86	7340000
0.9888	Seq61421_QE3.14046.14046.3	0.0591	11/60	M.AEPSNEPSPALFHKKQ.-	sp|Q8NB12|SMYD1_HUMAN,tr|E9PHG3|E9PHG3_HUMAN	1778.9	1300000
1	Seq61421_QE3.18452.18452.3	0.00181	11/60	H.MVHKPDDDTDMYNTPY.T	sp|O94875|SRBS2_HUMAN	1940.79	4150000
1	Seq61421_QE3.19767.19767.3	0.0115	11/60	R.LIEDTEDWRPRTGTTQ.S	sp|Q96HC4|PDLI5_HUMAN	1916.92	89300000
1	Seq61421_QE3.20571.20571.3	0.00293	11/60	F.VGGLKGDVAEGDLIEH.F	sp|Q13151|ROA0_HUMAN	1607.82	15400000
1	Seq61421_QE3.22733.22733.3	0.00413	11/60	L.MEYLENPKKYIPGTKM.L	sp|P99999|CYC_HUMAN	1940.97	59600000
1	Seq61421_QE3.24269.24269.3	0.00684	11/60	K.TYFPHFDLSHGSAQVK.G	sp|P69905|HBA_HUMAN	1832.88	6740000
1	Seq61421_QE3.25145.25145.3	0.00197	11/60	R.AHESVVKSEDFSLPAY.M	sp|P13073|COX41_HUMAN	1777.85	89600000
0.9987	Seq61421_QE3.26135.26135.3	0.0391	11/60	Y.EDEDVKEAIRRLPENL.Y	sp|P14927|QCR7_HUMAN	1924.99	126000000
0.9954	Seq61421_QE3.06257.06257.3	0.0943	11/64	R.KASGPPKGPSRASSVTT.F	sp|P52943|CRIP2_HUMAN	1626.87	375000000
0.9981	Seq61421_QE3.08657.08657.3	0.0705	11/64	N.YGPGGSGGSGGYGGRSR.Y	sp|P22626|ROA2_HUMAN	1527.68	30300000
1	Seq61421_QE3.27456.27456.3	0.0119	11/64	Y.VRLAPDYDALDVANKIG.L	sp|P62750|RL23A_HUMAN	1828.97	3320000
0.9996	Seq61421_QE3.27955.27955.3	0.0225	11/64	F.IDKNDLRDTFAALGRVN.V	sp|P10916|MLRV_HUMAN	1917.01	1620000
1	Seq61421_QE3.30181.30181.3	0.00916	11/64	-.MVPPVQVSPLIKLGRYS.A	sp|P56385|ATP5I_HUMAN	1883.07	14500000
1	Seq61421_QE3.31531.31531.3	0.00875	11/64	L.ATLGERLTEDEVEKLMA.G	sp|P08590|MYL3_HUMAN	1903.96	5760000
0.9993	Seq61421_QE3.03699.03699.4	0.0209	11/66	L.SGMEGRKKKFES.-	sp|P19429|TNNI3_HUMAN,tr|K7EN02|K7EN02_HUMAN	1382.7	2590000000
1	Seq61421_QE3.19608.19608.4	0.00223	11/66	K.IPLHVFSPKYTK.L	tr|H0YBI4|H0YBI4_HUMAN	1428.81	69800000
1	Seq61421_QE3.13507.13507.3	0.00294	11/68	W.ITKQEYDEAGPSIVHRKC.F	sp|P68133|ACTS_HUMAN	2073.03	13300000
0.9986	Seq61421_QE3.15557.15557.3	0.034	11/68	L.LIKTVETRDGQVINETSQ.H	sp|P08670|VIME_HUMAN	2030.06	13800000
0.9999	Seq61421_QE3.16831.16831.3	0.0135	11/68	L.SDYVGSGPPKGTGLHRYV.W	sp|P30086|PEBP1_HUMAN	1888.94	2910000
0.9943	Seq61421_QE3.17614.17614.3	0.0583	11/68	R.LIEDTEDWRPRTGTTQSR.S	sp|Q96HC4|PDLI5_HUMAN	2160.06	35800000
0.9992	Seq61421_QE3.22324.22324.3	0.0177	11/68	L.AAHLPAEFTPAVHASLDK.F	sp|P69905|HBA_HUMAN	1873.97	30400000
0.9999	Seq61421_QE3.27082.27082.3	0.0205	11/68	F.AEIIPQNQKAIASSLKSW.N	sp|O75947|ATP5H_HUMAN	1983.08	35100000
0.9962	Seq61421_QE3.27266.27266.3	0.066	11/68	F.AEIIPQNQKAIASSLKSW.N	sp|O75947|ATP5H_HUMAN	1983.08	35100000
0.9998	Seq61421_QE3.29573.29573.3	0.0231	11/68	S.FM[147.04]PNLVPPKIPDGERVDF.D	sp|P45379|TNNT2_HUMAN	2086.06	5310000
1	Seq61421_QE3.32055.32055.3	0.00211	11/68	S.FMPNLVPPKIPDGERVDF.D	sp|P45379|TNNT2_HUMAN	2070.06	3490000
1	Seq61421_QE3.32854.32854.3	0.000475	11/68	M.PMFIVNTNVPRASVPDGF.L	sp|P14174|MIF_HUMAN	1959.99	27000000
1	Seq61421_QE3.05848.05848.4	0.0125	11/72	K.KSQSTKLSVVHEK.K	sp|P20810|ICAL_HUMAN	1469.82	9620000
0.9999	Seq61421_QE3.08517.08517.3	0.0229	11/72	K.APKPDGPGGGPGGSHMGGN.Y	sp|P35637|FUS_HUMAN	1645.73	2920000
1	Seq61421_QE3.18208.18208.3	0.000139	11/72	W.ITKQEYDEAGPSIVHRKCF.-	sp|P68133|ACTS_HUMAN,tr|A6NL76|A6NL76_HUMAN	2220.1	4880000
1	Seq61421_QE3.21171.21171.3	0.000579	11/72	F.TIMDQNRDGFIDKNDLRDT.F	sp|P10916|MLRV_HUMAN	2266.06	10400000
1	Seq61421_QE3.28789.28789.3	0.0062	11/72	Y.GQCGDVLRALGQNPTQAEV.L	sp|P08590|MYL3_HUMAN	1954.95	9430000
1	Seq61421_QE3.29584.29584.3	0.0144	11/72	F.LVGGASLKPEFVDIINAKQ.-	sp|P60174|TPIS_HUMAN	1998.12	4270000
1	Seq61421_QE3.29718.29718.3	0.0135	11/72	Y.SAETLREMAQMYQMSLRGK.A	sp|O75112|LDB3_HUMAN	2229.07	10000000
0.9968	Seq61421_QE3.35776.35776.3	0.0127	11/72	F.DFTGAVEDISKIPEQSVLL.L	sp|P00505|AATM_HUMAN	2060.07	1540000
1	Seq61421_QE3.35910.35910.3	0.000756	11/72	N.SNVFSMFEQTQIQEFKEAF.T	sp|P10916|MLRV_HUMAN	2309.07	3820000
0.9999	Seq61421_QE3.11315.11315.3	0.0208	11/76	F.DLSHGSAQVKGHGKKVADAL.T	sp|P69905|HBA_HUMAN	2017.07	3690000
1	Seq61421_QE3.13684.13684.3	0.00704	11/76	L.SSDGVLTVNGPRKQVSGPER.T	sp|P02511|CRYAB_HUMAN	2082.08	2860000
1	Seq61421_QE3.19077.19077.3	0.000933	11/76	K.TQPTSLPKQPAPTTIGGLNK.K	sp|P27816|MAP4_HUMAN	2048.13	202000000
0.998	Seq61421_QE3.35463.35463.3	0.0299	11/76	-.MVPPVQVSPLIKLGRYSALF.L	sp|P56385|ATP5I_HUMAN	2214.26	3500000
0.9996	Seq61421_QE3.35966.35966.3	0.0392	11/76	R.AGGANSNVFSMFEQTQIQEF.K	sp|P10916|MLRV_HUMAN	2203.98	1960000
0.9651	Seq61421_QE3.17846.17846.3	0.095	11/80	R.DQQNLPYGVTPASPSGHSQGR.R	sp|Q7KZI7|MARK2_HUMAN	2195.04	1980000
1	Seq61421_QE3.24572.24572.3	0.00269	11/84	Y.IYEKPLAEGPQVTGPIEVPAAR.A	sp|P52943|CRIP2_HUMAN	2334.26	7660000
1	Seq61421_QE3.24795.24795.3	0.00886	11/84	Y.AKNFGPTGIGFGGLTQQVEKKE.-	sp|P50461|CSRP3_HUMAN	2305.21	7020000
0.9976	Seq61421_QE3.27005.27005.3	0.0767	11/84	L.SGQAVRRPLVASVGLNVPASVC.Y	sp|P47985|UCRI_HUMAN	2179.19	49200000
0.9998	Seq61421_QE3.28353.28353.3	0.0128	11/84	R.LGSPDYGNSALLSLPGYRPTTR.S	sp|Q14980|NUMA1_HUMAN	2334.2	3820000
1	Seq61421_QE3.33661.33661.3	0.000989	11/84	M.M[147.04]DFETFLPMLQHISKNKDTGTY.E	sp|P08590|MYL3_HUMAN	2631.23	8660000
1	Seq61421_QE3.35258.35258.3	0.0058	11/84	L.FQEDNDIPLYLKGGIVDNILYR.V	sp|P24310|CX7A1_HUMAN	2594.34	11600000
0.9999	Seq61421_QE3.08875.08875.3	0.0141	11/88	F.VDKIREYKSKRQTSGGPVDASSE.Y	sp|P18859|ATP5J_HUMAN	2536.29	3080000
0.9999	Seq61421_QE3.16581.16581.3	0.0136	11/88	K.GIPASPSPKGAPTPPAATPPSPK.G	sp|E9PAV3|NACAM_HUMAN	2122.14	17700000
1	Seq61421_QE3.28778.28778.3	0.000434	11/88	L.SGQAVRRPLVASVGLNVPASVCY.S	sp|P47985|UCRI_HUMAN	2342.25	6280000
0.9601	Seq61421_QE3.35812.35812.3	0.0446	11/88	Y.YTVPLIQEMESRIMIPLKTSPLQ.-	sp|O75323|NIPS2_HUMAN	2686.44	684000
0.9895	Seq61421_QE3.34524.34524.3	0.043	11/92	M.ASGGGVPTDEEQATGLEREIMLAA.K	sp|P10606|COX5B_HUMAN	2401.14	8680000
1	Seq61421_QE3.05533.05533.4	0.00107	11/96	Q.KEIERHKQKIKMLKHDD.-	sp|Q9UII2|ATIF1_HUMAN	2175.19	4680000
1	Seq61421_QE3.19136.19136.3	0.00114	11/96	N.GHPTLSGGGDQREAQTLDSQIQETN.-	tr|H7C4C5|H7C4C5_HUMAN	2638.22	15800000
1	Seq61421_QE3.17731.17731.3	8.06e-06	12/100	F.DVVEGEKGAEAANVTGPGGVPVQGSK.Y	sp|P67809|YBOX1_HUMAN	2451.22	4440000
1	Seq61421_QE3.35450.35450.3	0.00388	12/100	L.AAHLPAEFTPAVHASLDKFLASVSTV.L	sp|P69905|HBA_HUMAN	2678.41	1870000
0.999	Seq61421_QE3.03620.03620.4	0.0197	12/102	Y.ATEPHAKKKSKISASRKL.Q	sp|P19429|TNNI3_HUMAN	1979.16	4800000
0.9985	Seq61421_QE3.07469.07469.4	0.0277	12/102	A.SVPAQAPKRTQAPTKASE.-	sp|P47914|RL29_HUMAN	1866	12400000
1	Seq61421_QE3.34352.34352.3	3.47e-07	12/108	L.ATLGERLTEDEVEKLMAGQEDSNGCINY.E	sp|P08590|MYL3_HUMAN	3084.4	30900000
1	Seq61421_QE3.24057.24057.4	0.00167	12/114	F.TIM[147.04]DQNRDGFIDKNDLRDTF.A	sp|P10916|MLRV_HUMAN	2429.13	934000000
1	Seq61421_QE3.13238.13238.2	0.00217	12/12	L.HVFSPKY.T	tr|H0YBI4|H0YBI4_HUMAN	876.449	115000000
0.9976	Seq61421_QE3.17485.17485.2	0.0614	12/12	M.WITKQEY.D	sp|P68133|ACTS_HUMAN	966.481	232000000
1	Seq61421_QE3.25637.25637.4	0.00389	12/120	R.LQGGKDFNMPLTISRITPGSK.A	sp|O75112|LDB3_HUMAN	2259.2	17700000
1	Seq61421_QE3.23310.23310.4	0.00281	12/126	L.HLVENDFVGGRSPVPKTYDMLK.A	sp|Q99959|PKP2_HUMAN	2501.27	11900000
0.9985	Seq61421_QE3.08843.08843.4	0.0542	12/132	F.VDKIREYKSKRQTSGGPVDASSE.Y	sp|P18859|ATP5J_HUMAN	2536.29	39500000
1	Seq61421_QE3.09706.09706.4	0.0018	12/132	R.RASASSSQQQASQHALSSEVSRK.A	sp|P52179|MYOM1_HUMAN	2429.2	1030000
0.999	Seq61421_QE3.10724.10724.4	0.0336	12/132	R.EQLAALKKHHEEEIVHHKKEIER.L	sp|Q9UII2|ATIF1_HUMAN	2830.52	3110000
1	Seq61421_QE3.11443.11443.4	0.00553	12/132	S.ASSSSSSPGSPAHGGGGGGSRFE.F	sp|Q8IY26|PLPP6_HUMAN	2018.87	91800000
1	Seq61421_QE3.11983.11983.4	0.0149	12/132	W.HERLSRLESGGSNPTTSDSYGDR.A	sp|O60237|MYPT2_HUMAN	2520.16	8280000
1	Seq61421_QE3.27382.27382.4	0.0115	12/138	F.KEAFTIMDQNRDGFIDKNDLRDTF.A	sp|P10916|MLRV_HUMAN	2888.38	438000000
1	Seq61421_QE3.27857.27857.4	0.0158	12/138	F.KEAFTIMDQNRDGFIDKNDLRDTF.A	sp|P10916|MLRV_HUMAN	2888.38	3920000
1	Seq61421_QE3.35130.35130.4	0.00291	12/138	K.VLAIDHLNEDQLREKAKELWQSIY.N	sp|P45379|TNNT2_HUMAN	2910.52	15400000
0.9999	Seq61421_QE3.08171.08171.2	0.0158	12/14	F.GGYIQKQA.Q	sp|P45379|TNNT2_HUMAN	863.45	33300000
1	Seq61421_QE3.11961.11961.2	0.0016	12/14	M.HFGGYIQK.Q	sp|P45379|TNNT2_HUMAN	948.482	958000000
1	Seq61421_QE3.12168.12168.2	0.000461	12/14	Y.EAFVKHIM[147.04].S	sp|P12829|MYL4_HUMAN	989.5	217000000
0.9999	Seq61421_QE3.12334.12334.2	0.0159	12/14	M.TGYGMPRQ.L	sp|P37802|TAGL2_HUMAN	908.417	33100000
0.9999	Seq61421_QE3.12382.12382.2	0.0125	12/14	K.VGTM[147.04]AEKF.D	tr|Q5JXI2|Q5JXI2_HUMAN	897.427	126000000
0.9978	Seq61421_QE3.12526.12526.2	0.0507	12/14	F.DLQEKFKQ.Q	sp|P45379|TNNT2_HUMAN	1034.54	83900000
1	Seq61421_QE3.14405.14405.2	0.00351	12/14	H.FGGYIQKQ.A	sp|P45379|TNNT2_HUMAN	939.481	36200000
0.9962	Seq61421_QE3.16361.16361.2	0.0766	12/14	R.SPSTLLPK.K	sp|P27816|MAP4_HUMAN	841.491	524000000
0.9981	Seq61421_QE3.16563.16563.2	0.0549	12/14	R.SPSTLLPK.K	sp|P27816|MAP4_HUMAN	841.491	533000000
0.993	Seq61421_QE3.17516.17516.2	0.0949	12/14	Y.KLVPQQLA.H	sp|P10606|COX5B_HUMAN	895.549	58100000
0.9964	Seq61421_QE3.19828.19828.2	0.0741	12/14	R.KVLAIDHL.N	sp|P45379|TNNT2_HUMAN	907.549	494000000
0.998	Seq61421_QE3.20028.20028.2	0.0567	12/14	R.KVLAIDHL.N	sp|P45379|TNNT2_HUMAN	907.549	501000000
1	Seq61421_QE3.20110.20110.2	0.000744	12/14	S.NM[147.04]MHFGGY.L	sp|P45379|TNNT2_HUMAN	971.363	8260000
1	Seq61421_QE3.32208.32208.4	0.000756	12/156	M.FGNADMNTFPTFKFEDPKFEVIEKPQA.-	sp|P18859|ATP5J_HUMAN	3146.51	5550000
1	Seq61421_QE3.03081.03081.2	0.00205	12/16	R.INDNQKVSK.T	sp|P45379|TNNT2_HUMAN	1044.56	116000000
1	Seq61421_QE3.03211.03211.2	0.0025	12/16	R.INDNQKVSK.T	sp|P45379|TNNT2_HUMAN	1044.56	116000000
0.9999	Seq61421_QE3.06659.06659.2	0.0122	12/16	F.GGYIQKTER.K	tr|Q7Z554|Q7Z554_HUMAN	1050.55	100000000
0.9983	Seq61421_QE3.07024.07024.2	0.0524	12/16	Y.KANVAKAGL.V	sp|O75947|ATP5H_HUMAN	870.529	12000000
1	Seq61421_QE3.07807.07807.2	0.00277	12/16	F.GGYIQKQAQ.T	sp|P45379|TNNT2_HUMAN	991.509	5590000000
1	Seq61421_QE3.09052.09052.2	0.000349	12/16	L.HVFSPKYTK.L	tr|H0YBI4|H0YBI4_HUMAN	1105.59	152000000
0.9975	Seq61421_QE3.09407.09407.2	0.0486	12/16	F.TLMDQNRDG.F	sp|Q02045|MYL5_HUMAN	1048.46	495000000
1	Seq61421_QE3.09426.09426.2	0.00242	12/16	R.ISADAM[147.04]M[147.04]QA.L	sp|P19429|TNNI3_HUMAN	968.394	53800000
0.9988	Seq61421_QE3.10299.10299.2	0.0447	12/16	K.GSSLKIEER.A	sp|Q05682|CALD1_HUMAN	1017.55	20900000
0.9999	Seq61421_QE3.10924.10924.2	0.016	12/16	A.TPMPSRPST.T	sp|P27816|MAP4_HUMAN	972.47	157000000
0.9952	Seq61421_QE3.11918.11918.2	0.0859	12/16	G.VAYGATRYN.Y	sp|P56385|ATP5I_HUMAN	1013.49	22600000
1	Seq61421_QE3.12305.12305.2	0.0105	12/16	R.VNVKNEEID.E	sp|P10916|MLRV_HUMAN	1058.52	30300000
0.9999	Seq61421_QE3.13173.13173.2	0.0154	12/16	L.TDYISKVKE.-	sp|O75915|PRAF3_HUMAN	1081.57	33700000
1	Seq61421_QE3.13436.13436.2	0.000161	12/16	E.AFVKHIMSS.-	sp|P08590|MYL3_HUMAN	1018.53	52900000
0.9995	Seq61421_QE3.13719.13719.2	0.0262	12/16	M.EFIQRGGPE.-	sp|P82909|RT36_HUMAN,tr|D6R941|D6R941_HUMAN	1031.5	240000000
1	Seq61421_QE3.14125.14125.2	0.00401	12/16	W.VARNPPGFA.F	sp|P84103|SRSF3_HUMAN	927.493	23300000
0.9927	Seq61421_QE3.14448.14448.2	0.0988	12/16	Y.TEVLKTHGL.L	sp|P40429|RL13A_HUMAN	996.56	50400000
1	Seq61421_QE3.14479.14479.2	0.000303	12/16	K.LSNNYYCTR.D	sp|O95182|NDUA7_HUMAN	1132.5	209000000
1	Seq61421_QE3.14513.14513.2	0.00516	12/16	Y.NQRTIQNDI.M	sp|P08311|CATG_HUMAN	1100.56	51200000
0.9941	Seq61421_QE3.14793.14793.2	0.096	12/16	Y.NAAGFNKLG.L	sp|P14927|QCR7_HUMAN	890.461	240000000
1	Seq61421_QE3.14815.14815.2	0.000542	12/16	L.SNM[147.04]M[147.04]HFGGY.L	sp|P45379|TNNT2_HUMAN	1074.39	223000000
1	Seq61421_QE3.15502.15502.2	0.0121	12/16	L.ALRGPAGPM.G	sp|P20908|CO5A1_HUMAN	868.459	38600000
0.9996	Seq61421_QE3.15882.15882.2	0.0266	12/16	R.ISADAMM[147.04]QA.L	sp|P19429|TNNI3_HUMAN	952.399	63500000
1	Seq61421_QE3.16314.16314.2	0.00102	12/16	R.FSKEEVDQM.F	sp|P10916|MLRV_HUMAN	1111.49	52300000
1	Seq61421_QE3.16676.16676.2	0.0117	12/16	T.LMDQNRDGF.L	sp|Q02045|MYL5_HUMAN	1094.48	56900000
0.9993	Seq61421_QE3.16822.16822.2	0.0345	12/16	R.RKVLAIDHL.N	sp|P45379|TNNT2_HUMAN	1063.65	226000000
1	Seq61421_QE3.16858.16858.2	0.00142	12/16	Y.EAFVKHIMS.G	sp|P12829|MYL4_HUMAN,tr|A0A1C7CYY4|A0A1C7CYY4_HUMAN	1060.54	68100000
1	Seq61421_QE3.16969.16969.2	0.00645	12/16	F.GLNVSSISR.K	sp|P82979|SARNP_HUMAN	931.509	39600000
1	Seq61421_QE3.16981.16981.2	0.00877	12/16	L.SQRFPKAEF.A	sp|P02768|ALBU_HUMAN	1108.57	830000000
0.9999	Seq61421_QE3.17168.17168.2	0.0123	12/16	L.SQRFPKAEF.A	sp|P02768|ALBU_HUMAN	1108.57	833000000
1	Seq61421_QE3.19161.19161.2	0.00523	12/16	W.LVYEQDRPL.K	sp|P30086|PEBP1_HUMAN	1131.59	29900000
0.9912	Seq61421_QE3.20967.20967.2	0.0901	12/16	Y.GAEALERM[147.04]F.L	sp|P69905|HBA_HUMAN	1038.48	45500000
0.9992	Seq61421_QE3.23701.23701.2	0.0322	12/16	C.DIDIRKDLY.A	sp|P68133|ACTS_HUMAN	1149.6	55100000
1	Seq61421_QE3.23558.23558.5	0.0117	12/176	F.KEAFTIMDQNRDGFIDKNDLRDT.F	sp|P10916|MLRV_HUMAN	2741.31	326000000
0.9877	Seq61421_QE3.02482.02482.2	0.0391	12/18	R.EKKKKILAER.R	sp|P45379|TNNT2_HUMAN	1241.78	8220000
0.9998	Seq61421_QE3.04176.04176.2	0.0121	12/18	F.GSDQSENVDR.G	sp|Q9UII2|ATIF1_HUMAN	1105.46	60100000
0.9999	Seq61421_QE3.04928.04928.2	0.0104	12/18	W.TAASSQLKEH.F	sp|Q9GZT3|SLIRP_HUMAN	1070.54	12500000
1	Seq61421_QE3.05155.05155.2	0.000306	12/18	F.MSKVTNPKQA.-	sp|P01011|AACT_HUMAN,tr|G3V3A0|G3V3A0_HUMAN	1102.58	15400000
0.9972	Seq61421_QE3.05952.05952.2	0.0631	12/18	S.ISNAAPSKEA.F	sp|Q5BKX8|CAVN4_HUMAN	986.503	26100000
1	Seq61421_QE3.06079.06079.2	0.00128	12/18	W.KTDASDVKPC.-	sp|P02749|APOH_HUMAN,tr|J3KS17|J3KS17_HUMAN	1062.5	9330000
0.9995	Seq61421_QE3.08121.08121.2	0.0115	12/18	F.TQALDRQTAT.Q	sp|P62424|RL7A_HUMAN	1103.56	15000000
1	Seq61421_QE3.08195.08195.2	0.0111	12/18	Y.DRDPEGKVQP.-	sp|P52943|CRIP2_HUMAN,tr|H0YHD8|H0YHD8_HUMAN,tr|H0YFA4|H0YFA4_HUMAN	1139.56	77000000
1	Seq61421_QE3.08522.08522.2	0.000309	12/18	R.QEMQEVQSSR.S	sp|P22626|ROA2_HUMAN	1220.55	32200000
0.9998	Seq61421_QE3.08678.08678.2	0.0207	12/18	F.ENIDDAKDAM[147.04].M	sp|Q14011|CIRBP_HUMAN	1136.47	35700000
1	Seq61421_QE3.08819.08819.2	0.0092	12/18	L.LLQVQHASKQ.L	sp|P12235|ADT1_HUMAN	1150.65	3970000
1	Seq61421_QE3.09784.09784.2	0.00687	12/18	L.AQITGTEHLK.E	sp|Q96HC4|PDLI5_HUMAN	1096.59	99900000
1	Seq61421_QE3.09817.09817.2	0.00494	12/18	L.TASEGPQQKI.-	sp|Q14714|SSPN_HUMAN	1057.54	491000000
1	Seq61421_QE3.11337.11337.2	0.00403	12/18	M.FGGPGTASRP.S	sp|P08670|VIME_HUMAN	945.467	412000000
1	Seq61421_QE3.11340.11340.2	0.00989	12/18	K.SVPADLSRPK.S	sp|P27816|MAP4_HUMAN	1068.59	281000000
0.9958	Seq61421_QE3.11650.11650.2	0.0808	12/18	L.IAYLKKATNE.-	sp|P99999|CYC_HUMAN,sp|CYC_HUMAN|,sp|CYC_HORSE|	1149.64	40900000
1	Seq61421_QE3.12296.12296.2	0.00215	12/18	G.PSSTQPALPK.A	sp|O75251|NDUS7_HUMAN	1024.56	22100000
1	Seq61421_QE3.12326.12326.2	0.00105	12/18	K.GSPAATPLPK.G	sp|E9PAV3|NACAM_HUMAN	937.523	63200000
1	Seq61421_QE3.12671.12671.2	0.00227	12/18	H.FGGYIQKTER.K	tr|Q7Z554|Q7Z554_HUMAN	1197.61	10000000
0.9993	Seq61421_QE3.12752.12752.2	0.0345	12/18	A.LPAQDPPMEK.A	sp|Q9UBY9|HSPB7_HUMAN	1124.55	38700000
1	Seq61421_QE3.13026.13026.2	0.0053	12/18	R.VNVKNEEIDE.M	sp|P10916|MLRV_HUMAN	1187.57	91300000
0.9943	Seq61421_QE3.13036.13036.2	0.0935	12/18	R.SPTPPSIAAK.A	sp|Q8WZ42|TITIN_HUMAN	967.534	150000000
1	Seq61421_QE3.13047.13047.2	0.00196	12/18	T.FTGEPNTCPR.C	sp|P52943|CRIP2_HUMAN	1120.5	133000000
0.9959	Seq61421_QE3.13124.13124.2	0.0776	12/18	M.LAAKKGLDPY.N	sp|P10606|COX5B_HUMAN	1074.61	107000000
0.9931	Seq61421_QE3.13290.13290.2	0.0963	12/18	R.SVTTSNPSKF.T	sp|P50461|CSRP3_HUMAN	1066.53	1250000000
1	Seq61421_QE3.13373.13373.2	0.00369	12/18	Y.EAFVKHIM[147.04]SS.-	sp|P08590|MYL3_HUMAN	1163.56	20900000
0.9997	Seq61421_QE3.14557.14557.2	0.0232	12/18	G.FIDKNDLRDT.F	sp|P10916|MLRV_HUMAN	1235.61	54800000
1	Seq61421_QE3.14911.14911.2	0.00123	12/18	S.GDPAEYNLRS.R	sp|P02545|LMNA_HUMAN	1120.51	32300000
0.9994	Seq61421_QE3.14916.14916.2	0.0334	12/18	M.GAELRHVLAT.L	sp|P12829|MYL4_HUMAN	1065.59	28300000
1	Seq61421_QE3.14985.14985.2	0.0012	12/18	F.TLM[147.04]DQNRDGF.L	sp|Q02045|MYL5_HUMAN	1211.52	797000000
1	Seq61421_QE3.15116.15116.2	0.00139	12/18	S.SGDPAEYNLR.S	sp|P02545|LMNA_HUMAN	1120.51	36000000
0.9988	Seq61421_QE3.15419.15419.2	0.0445	12/18	L.KSWNETLTSR.L	sp|O75947|ATP5H_HUMAN	1220.61	9270000
0.9999	Seq61421_QE3.15988.15988.2	0.014	12/18	L.IEDTEDWRPR.T	sp|Q96HC4|PDLI5_HUMAN	1315.62	66300000
0.9975	Seq61421_QE3.16454.16454.2	0.0608	12/18	E.VGDWRKNIDA.L	sp|P19429|TNNI3_HUMAN	1172.59	16700000
1	Seq61421_QE3.16574.16574.2	0.00058	12/18	Y.ELRAPVAGTC.Y	sp|P30086|PEBP1_HUMAN	1015.51	1230000000
0.9978	Seq61421_QE3.16654.16654.2	0.0576	12/18	F.AGILENGAVR.Y	sp|P02749|APOH_HUMAN	998.551	64600000
0.9968	Seq61421_QE3.16803.16803.2	0.0705	12/18	L.ATLGERLTED.E	sp|P08590|MYL3_HUMAN	1103.55	37300000
1	Seq61421_QE3.16888.16888.2	0.00888	12/18	E.QTQIQEFKEA.F	sp|Q02045|MYL5_HUMAN	1220.6	61500000
1	Seq61421_QE3.17120.17120.2	0.00032	12/18	K.DGANIVIAAK.T	sp|Q6YN16|HSDL2_HUMAN	970.545	11100000
1	Seq61421_QE3.17461.17461.2	0.000541	12/18	Y.EAFVKHIMSS.-	sp|P08590|MYL3_HUMAN	1147.57	19600000000
0.994	Seq61421_QE3.17494.17494.2	0.0602	12/18	Y.TGKLEDGTEF.D	sp|P26885|FKBP2_HUMAN	1095.51	46300000
1	Seq61421_QE3.17649.17649.2	7.35e-05	12/18	Y.EAFVKHIMSS.-	sp|P08590|MYL3_HUMAN	1147.57	20300000000
0.9996	Seq61421_QE3.18013.18013.2	0.0254	12/18	F.SM[147.04]FEQTQIQE.F	sp|P10916|MLRV_HUMAN	1255.54	688000000
1	Seq61421_QE3.18036.18036.2	0.000435	12/18	Y.EAFVKHIMSS.-	sp|P08590|MYL3_HUMAN	1147.57	32300000
0.9998	Seq61421_QE3.18207.18207.2	0.00955	12/18	F.SM[147.04]FEQTQIQE.F	sp|P10916|MLRV_HUMAN	1255.54	730000000
1	Seq61421_QE3.18210.18210.2	0.0002	12/18	Y.EAFVKHIMSG.-	sp|P12829|MYL4_HUMAN,tr|I3L4B1|I3L4B1_HUMAN	1117.56	574000000
1	Seq61421_QE3.18787.18787.2	0.00449	12/18	K.AVRDALKTEF.K	sp|P56381|ATP5E_HUMAN	1148.62	696000000
0.9998	Seq61421_QE3.19265.19265.2	0.0181	12/18	F.LGVAYGATRY.N	sp|P56385|ATP5I_HUMAN	1069.56	139000000
1	Seq61421_QE3.19933.19933.2	0.00125	12/18	R.FSKEEVDQM[147.04]F.A	sp|P10916|MLRV_HUMAN	1274.55	25700000
1	Seq61421_QE3.20128.20128.2	0.0047	12/18	F.TLMDQNRDGF.L	sp|Q02045|MYL5_HUMAN	1195.53	3250000000
1	Seq61421_QE3.20526.20526.2	0.00368	12/18	Y.KTLVSTVGSM.V	sp|Q9P2E9|RRBP1_HUMAN	1021.55	27200000
0.9902	Seq61421_QE3.20569.20569.2	0.0697	12/18	Y.GIEGRYATAL.Y	sp|P48047|ATPO_HUMAN	1049.55	129000000
0.999	Seq61421_QE3.20854.20854.2	0.0409	12/18	K.TGILEESMAR.R	sp|Q8N3V7|SYNPO_HUMAN	1105.54	109000000
1	Seq61421_QE3.21089.21089.2	0.00374	12/18	L.LDYVGLDTTK.F	sp|Q16836|HCDH_HUMAN	1123.58	26300000
1	Seq61421_QE3.21151.21151.2	0.00343	12/18	F.KEQLTPSQIM.S	sp|Q00059|TFAM_HUMAN	1173.61	240000000
1	Seq61421_QE3.21156.21156.2	0.00207	12/18	V.KEAPGPINFT.V	sp|Q9BUA6|MYL10_HUMAN	1072.56	52800000
1	Seq61421_QE3.21197.21197.2	0.00494	12/18	L.ENVIRDAVTY.T	sp|P62805|H4_HUMAN	1178.59	39000000
0.9999	Seq61421_QE3.21340.21340.2	0.00963	12/18	R.SINQPVAFVR.R	sp|Q9GZT3|SLIRP_HUMAN	1129.62	106000000
0.9988	Seq61421_QE3.22583.22583.2	0.0438	12/18	K.NKGIIWGEDT.L	sp|P99999|CYC_HUMAN	1131.56	162000000
1	Seq61421_QE3.22938.22938.2	4.87e-05	12/18	K.NGWSYDIEER.K	sp|O43181|NDUS4_HUMAN	1267.55	47000000
1	Seq61421_QE3.23120.23120.2	0.00737	12/18	K.AVDSLVPIGR.G	sp|P25705|ATPA_HUMAN	1025.59	4370000
1	Seq61421_QE3.23136.23136.2	0.000249	12/18	F.SMFEQTQIQE.F	sp|P10916|MLRV_HUMAN	1239.54	2240000000
1	Seq61421_QE3.23658.23658.2	0.000217	12/18	F.EDLADKPYTF.E	sp|Q16595|FRDA_HUMAN	1197.56	36600000
1	Seq61421_QE3.24226.24226.2	0.00477	12/18	M.IKEAPGPINF.T	sp|P10916|MLRV_HUMAN	1084.59	27400000
1	Seq61421_QE3.25806.25806.2	0.000282	12/18	Y.QDQPWHADCF.V	sp|Q13642|FHL1_HUMAN	1245.49	61100000
1	Seq61421_QE3.26444.26444.2	0.00676	12/18	Y.SLGWASFPRN.-	sp|P24310|CX7A1_HUMAN,tr|U3KQH8|U3KQH8_HUMAN	1133.56	346000000
1	Seq61421_QE3.26469.26469.2	9.26e-05	12/18	L.DYVGLDTTKF.L	sp|Q16836|HCDH_HUMAN	1157.56	46200000
1	Seq61421_QE3.27925.27925.2	0.000629	12/18	L.VLYDEIKKYV.-	sp|P12235|ADT1_HUMAN	1268.7	215000000
1	Seq61421_QE3.28964.28964.2	0.0015	12/18	A.DLTQKIFDLR.G	sp|P19429|TNNI3_HUMAN	1247.69	8420000
0.9999	Seq61421_QE3.35698.35698.2	0.0121	12/18	L.EEFKEAFMLF.D	sp|P08590|MYL3_HUMAN	1289.6	3990000
0.9996	Seq61421_QE3.03714.03714.5	0.0201	12/192	A.DEAGSEADHEGTHSTKRGHAKSRPV.R	sp|P02671|FIBA_HUMAN	2658.25	5960000
0.9947	Seq61421_QE3.07989.07989.2	0.05	12/20	G.GYIQKQAQTER.K	sp|P45379|TNNT2_HUMAN	1320.68	51100000
1	Seq61421_QE3.08582.08582.2	0.00122	12/20	R.SLERPM[147.04]SSASM[147.04].A	sp|O94875|SRBS2_HUMAN	1226.53	9570000
0.9997	Seq61421_QE3.09030.09030.2	0.0229	12/20	F.TNPEHASVAMR.A	sp|P98179|RBM3_HUMAN	1211.57	15400000
1	Seq61421_QE3.09210.09210.2	0.00348	12/20	T.TRTPSSYGAGE.L	sp|P17661|DESM_HUMAN	1124.51	9070000
1	Seq61421_QE3.09367.09367.2	0.000597	12/20	K.VGNEYVTKGQN.V	sp|Q9UKX3|MYH13_HUMAN	1207.58	5800000
0.9999	Seq61421_QE3.09535.09535.2	0.0158	12/20	R.SAEEGELAESK.S	sp|Q9C0C2|TB182_HUMAN	1148.52	7830000
0.9999	Seq61421_QE3.09743.09743.2	0.0096	12/20	K.GAVQGGLDTTK.S	sp|Q96Q06|PLIN4_HUMAN	1045.54	14800000
1	Seq61421_QE3.10437.10437.2	0.00282	12/20	L.YDRDPEGKVQP.-	sp|P52943|CRIP2_HUMAN,tr|H0YHD8|H0YHD8_HUMAN,tr|H0YFA4|H0YFA4_HUMAN	1302.62	91600000
1	Seq61421_QE3.11005.11005.2	0.00178	12/20	S.LAEASDPGPPR.A	sp|O75112|LDB3_HUMAN	1108.55	11800000
1	Seq61421_QE3.11310.11310.2	0.00065	12/20	F.VGRQKEVNENF.A	sp|O75380|NDUS6_HUMAN	1318.66	29600000
0.9997	Seq61421_QE3.11469.11469.2	0.0168	12/20	V.GMGQKDSYVGD.E	sp|P68133|ACTS_HUMAN	1155.49	12400000
1	Seq61421_QE3.11917.11917.2	0.00614	12/20	L.RDNIQGITKPA.L	sp|P62805|H4_HUMAN	1211.66	104000000
1	Seq61421_QE3.12359.12359.2	0.00153	12/20	Y.QASTSNTVSKL.L	sp|O95810|CAVN2_HUMAN	1134.59	348000000
1	Seq61421_QE3.12736.12736.2	0.00365	12/20	Y.SGPLKEIPPEK.F	sp|Q9NPC6|MYOZ2_HUMAN	1193.67	7040000
1	Seq61421_QE3.12828.12828.2	0.000325	12/20	Y.SHGSQETDEEF.D	sp|P20674|COX5A_HUMAN	1264.48	155000000
1	Seq61421_QE3.13404.13404.2	0.002	12/20	K.TANKDHLVTAY.N	sp|Q00688|FKBP3_HUMAN	1231.62	22900000
1	Seq61421_QE3.13672.13672.2	0.000137	12/20	R.LATNTSAPDLK.N	sp|P27816|MAP4_HUMAN	1129.6	95500000
1	Seq61421_QE3.13690.13690.2	5.83e-05	12/20	R.AHESVVKSEDF.S	sp|P13073|COX41_HUMAN	1246.58	668000000
1	Seq61421_QE3.13771.13771.2	3.59e-05	12/20	R.DGPPLRGSNMD.F	sp|Q15056|IF4H_HUMAN	1157.51	33800000
1	Seq61421_QE3.13982.13982.2	0.00606	12/20	K.SELKYVPKAEQ.-	sp|Q9UHP9|SMPX_HUMAN	1290.68	9030000
0.9998	Seq61421_QE3.14273.14273.2	0.0209	12/20	R.GASQAGMTGYG.M	sp|P37802|TAGL2_HUMAN	998.413	14300000
0.9999	Seq61421_QE3.14507.14507.2	0.00948	12/20	L.TGTKDTVTTGL.V	sp|Q96Q06|PLIN4_HUMAN	1092.57	16100000
1	Seq61421_QE3.14616.14616.2	0.00369	12/20	W.TAASSQLKEHF.A	sp|Q9GZT3|SLIRP_HUMAN	1217.6	17400000
0.9943	Seq61421_QE3.14702.14702.2	0.0903	12/20	F.LIKGSVAGGAV.Y	sp|Q5XKP0|MIC13_HUMAN	970.581	267000000
0.9998	Seq61421_QE3.14741.14741.2	0.02	12/20	K.IHSLPPEGKLG.L	sp|P10176|COX8A_HUMAN	1146.64	15200000
1	Seq61421_QE3.15097.15097.2	8.61e-05	12/20	H.FGGYIQKQAQT.E	sp|P45379|TNNT2_HUMAN	1239.62	9800000
1	Seq61421_QE3.15336.15336.2	0.00191	12/20	R.IQEQVQQTLAR.K	sp|Q99959|PKP2_HUMAN	1312.71	323000000
1	Seq61421_QE3.15358.15358.2	2.38e-05	12/20	F.DLQEKFKQQKY.E	sp|P45379|TNNT2_HUMAN	1453.76	807000000
1	Seq61421_QE3.15430.15430.2	0.000704	12/20	K.TVYHAEEIQCN.G	sp|P50461|CSRP3_HUMAN	1305.57	25600000
0.9993	Seq61421_QE3.15782.15782.2	0.0278	12/20	L.VSAAPGKVICE.M	sp|Q9NPJ3|ACO13_HUMAN	1072.56	16200000
1	Seq61421_QE3.15975.15975.2	0.00376	12/20	K.VGTMAEKFDCH.Y	tr|Q5JXI2|Q5JXI2_HUMAN	1236.53	5880000
1	Seq61421_QE3.16041.16041.2	0.00298	12/20	R.LEISPDSSPER.A	sp|Q99959|PKP2_HUMAN	1228.59	66400000
1	Seq61421_QE3.16452.16452.2	0.00322	12/20	F.IGMESAGIHET.T	sp|P68133|ACTS_HUMAN	1143.52	27000000
1	Seq61421_QE3.17441.17441.2	0.000346	12/20	W.MEEQAQSLIDK.T	sp|P09234|RU1C_HUMAN,tr|Q5TAL2|Q5TAL2_HUMAN	1290.61	10700000
0.9529	Seq61421_QE3.17709.17709.2	0.099	12/20	Y.ADYNKSLAEGY.F	sp|O43813|LANC1_HUMAN	1229.56	4620000
0.9998	Seq61421_QE3.17780.17780.2	0.0198	12/20	F.EQTQIQEFKEA.F	sp|Q02045|MYL5_HUMAN	1349.65	13600000000
0.9971	Seq61421_QE3.17965.17965.2	0.0518	12/20	F.EQTQIQEFKEA.F	sp|Q02045|MYL5_HUMAN	1349.65	13600000000
1	Seq61421_QE3.18045.18045.2	1.64e-05	12/20	S.NM[147.04]MHFGGYIQK.Q	sp|P45379|TNNT2_HUMAN	1340.6	17800000
1	Seq61421_QE3.18251.18251.2	0.00237	12/20	R.GPAYGLSAEVK.N	sp|P51911|CNN1_HUMAN	1090.57	13600000
1	Seq61421_QE3.19148.19148.2	0.000922	12/20	Y.THLVDQDTTSF.D	sp|P55081|MFAP1_HUMAN	1262.58	5230000
1	Seq61421_QE3.19186.19186.2	0.000788	12/20	M.SYYQRPFSPSA.Y	sp|O94875|SRBS2_HUMAN,tr|C9JL62|C9JL62_HUMAN,tr|C9J7Q5|C9J7Q5_HUMAN,tr|C9J4K2|C9J4K2_HUMAN,tr|C9JBR8|C9JBR8_HUMAN,tr|C9J8E3|C9J8E3_HUMAN,tr|C9IZ89|C9IZ89_HUMAN,tr|C9J3W4|C9J3W4_HUMAN	1301.6	16300000
1	Seq61421_QE3.19542.19542.2	0.000163	12/20	M.AAATLTSKLYS.L	sp|Q9UDW1|QCR9_HUMAN	1124.61	29600000
1	Seq61421_QE3.19575.19575.2	0.0041	12/20	E.FMQDPDEEALR.R	sp|O75112|LDB3_HUMAN	1349.59	14200000
1	Seq61421_QE3.20298.20298.2	0.00595	12/20	F.SELTGDVNPLH.L	sp|P86397|HTD2_HUMAN	1180.57	13800000
0.9995	Seq61421_QE3.20949.20949.2	0.0242	12/20	R.ALLEAPLKQST.F	sp|Q14767|LTBP2_HUMAN	1169.67	12400000
1	Seq61421_QE3.21124.21124.2	4.64e-05	12/20	R.ELQPSEEVTWK.-	sp|O75438|NDUB1_HUMAN	1344.66	104000000
1	Seq61421_QE3.22971.22971.2	0.000121	12/20	F.MLFDRTPKCEM.K	sp|P08590|MYL3_HUMAN	1369.62	104000000
1	Seq61421_QE3.23757.23757.2	0.000562	12/20	C.DIQMTQSPSSL.S	sp|A0A075B6S5|KV127_HUMAN,tr|A0A2Q2TTZ9|A0A2Q2TTZ9_HUMAN	1205.56	48400000
1	Seq61421_QE3.24758.24758.2	7.7e-07	12/20	K.YTFENFQYQSR.A	sp|Q9NPC6|MYOZ2_HUMAN	1481.66	24000000
1	Seq61421_QE3.26438.26438.2	0.00118	12/20	V.KEAPGPINFTV.F	sp|Q9BUA6|MYL10_HUMAN	1171.62	18900000
0.9995	Seq61421_QE3.26480.26480.2	0.028	12/20	K.QVIGTGSFFPK.G	sp|Q13642|FHL1_HUMAN	1179.63	5450000
1	Seq61421_QE3.26788.26788.2	3.58e-05	12/20	F.SM[147.04]FEQTQIQEF.K	sp|P10916|MLRV_HUMAN	1402.61	1080000000
1	Seq61421_QE3.26980.26980.2	0.000132	12/20	F.SM[147.04]FEQTQIQEF.K	sp|P10916|MLRV_HUMAN	1402.61	1100000000
1	Seq61421_QE3.28181.28181.2	0.00299	12/20	Y.DEFLEFM[147.04]KGVE.-	sp|P63316|TNNC1_HUMAN	1358.61	23900000
1	Seq61421_QE3.28866.28866.2	4.04e-05	12/20	F.NKELDPIQKLF.V	sp|P18859|ATP5J_HUMAN	1343.74	653000000
1	Seq61421_QE3.29222.29222.2	0.000773	12/20	V.FLENVIRDAVT.Y	sp|P62805|H4_HUMAN	1275.68	14300000
1	Seq61421_QE3.29264.29264.2	7.85e-05	12/20	L.YSLGWASFPRN.-	sp|P24310|CX7A1_HUMAN,tr|U3KQH8|U3KQH8_HUMAN	1296.63	311000000
1	Seq61421_QE3.29454.29454.2	3.22e-05	12/20	L.YSLGWASFPRN.-	sp|P24310|CX7A1_HUMAN,tr|U3KQH8|U3KQH8_HUMAN	1296.63	243000000
1	Seq61421_QE3.30731.30731.2	8.32e-05	12/20	F.SMFEQTQIQEF.K	sp|P10916|MLRV_HUMAN	1386.61	4650000000
1	Seq61421_QE3.31752.31752.2	4.9e-07	12/20	F.DDYMKSLGVGF.A	sp|P05413|FABPH_HUMAN	1230.56	62200000
1	Seq61421_QE3.31819.31819.2	2.79e-06	12/20	A.DAMMQALLGAR.A	sp|P19429|TNNI3_HUMAN	1175.58	99800000
0.9986	Seq61421_QE3.31182.31182.5	0.0557	12/216	A.FTIM[147.04]DQNRDGFIDKNDLRDTFAALGRVN.V	sp|P10916|MLRV_HUMAN	3257.59	7600000
0.955	Seq61421_QE3.03652.03652.2	0.038	12/22	L.SGMEGRKKKFES.-	sp|P19429|TNNI3_HUMAN,tr|K7EN02|K7EN02_HUMAN	1382.7	55900000
1	Seq61421_QE3.04087.04087.2	0.000708	12/22	K.GAAAATSSKTPS.-	sp|Q9UNZ5|L10K_HUMAN,tr|K7ESE5|K7ESE5_HUMAN,tr|A0A0A0MQS3|A0A0A0MQS3_HUMAN	1047.52	12100000
0.9715	Seq61421_QE3.08004.08004.2	0.0835	12/22	L.AEASDPGPPRAS.L	sp|O75112|LDB3_HUMAN	1153.54	18100000
1	Seq61421_QE3.08534.08534.2	0.00882	12/22	F.GPKGVNTGAVGS.Y	sp|P52943|CRIP2_HUMAN	1042.54	51700000
1	Seq61421_QE3.09312.09312.2	1.07e-06	12/22	Y.KNLQHHDYSTYT.F	sp|P56181|NDUV3_HUMAN	1505.69	6380000
1	Seq61421_QE3.09717.09717.2	0.000706	12/22	L.M[147.04]AGQEDSNGCIN.Y	sp|P08590|MYL3_HUMAN	1253.47	23200000
1	Seq61421_QE3.09995.09995.2	0.00451	12/22	K.SFTSSSPSSPSR.A	sp|O94875|SRBS2_HUMAN	1225.56	37100000
1	Seq61421_QE3.10165.10165.2	0.000436	12/22	N.TPDPRSPPNPDN.L	sp|Q9NPC6|MYOZ2_HUMAN	1305.59	5490000
1	Seq61421_QE3.10324.10324.2	0.001	12/22	C.SETSQELAEGQR.R	sp|Q96HC4|PDLI5_HUMAN	1333.61	334000000
1	Seq61421_QE3.10648.10648.2	0.000799	12/22	R.GGSDISASNKYG.L	sp|Q14896|MYPC3_HUMAN	1154.52	21000000
0.9927	Seq61421_QE3.10671.10671.2	0.0894	12/22	K.ATPM[147.04]PSRPSTTP.F	sp|P27816|MAP4_HUMAN	1257.6	19000000
1	Seq61421_QE3.11229.11229.2	0.00292	12/22	S.VGGSGGGSFGDN.L	sp|P02545|LMNA_HUMAN	1009.41	31700000
1	Seq61421_QE3.11316.11316.2	0.000431	12/22	L.GRVNVKNEEIDE.M	sp|P10916|MLRV_HUMAN	1400.69	32700000
0.9879	Seq61421_QE3.11365.11365.2	0.0424	12/22	F.RKDMASNYKELG.F	sp|P02144|MYG_HUMAN	1410.69	37800000
0.9953	Seq61421_QE3.11950.11950.2	0.0847	12/22	Y.VAVAPVKSSPTT.S	tr|H0YDG5|H0YDG5_HUMAN	1155.65	18100000
1	Seq61421_QE3.12146.12146.2	0.000651	12/22	L.MAGQEDSNGCIN.Y	sp|P08590|MYL3_HUMAN	1237.47	127000000
1	Seq61421_QE3.12509.12509.2	0.00922	12/22	Y.IYDRDPEGKVQP.-	sp|P52943|CRIP2_HUMAN,tr|H0YHD8|H0YHD8_HUMAN,tr|H0YFA4|H0YFA4_HUMAN	1415.7	778000000
1	Seq61421_QE3.12606.12606.2	0.000685	12/22	A.IDHLNEDQLREK.A	sp|P45379|TNNT2_HUMAN	1508.76	59100000
1	Seq61421_QE3.12706.12706.2	0.000922	12/22	Y.IYDRDPEGKVQP.-	sp|P52943|CRIP2_HUMAN,tr|H0YHD8|H0YHD8_HUMAN,tr|H0YFA4|H0YFA4_HUMAN	1415.7	727000000
1	Seq61421_QE3.12766.12766.2	0.00159	12/22	S.GTAPAAGVVPSR.V	sp|P27816|MAP4_HUMAN	1081.59	46900000
1	Seq61421_QE3.12797.12797.2	6.7e-05	12/22	A.IDHLNEDQLREK.A	sp|P45379|TNNT2_HUMAN	1508.76	59100000
1	Seq61421_QE3.12964.12964.2	0.0057	12/22	S.GTAPAAGVVPSR.V	sp|P27816|MAP4_HUMAN	1081.59	39100000
1	Seq61421_QE3.13060.13060.2	0.00541	12/22	P.KAAPAPAPPPEP.E	sp|P08590|MYL3_HUMAN	1141.61	10400000
0.9946	Seq61421_QE3.13257.13257.2	0.0876	12/22	K.VATTPGSPSLGR.H	sp|Q9HBL0|TENS1_HUMAN	1141.61	25500000
1	Seq61421_QE3.13394.13394.2	0.00166	12/22	T.SERVQLLHSQNT.S	sp|P13533|MYH6_HUMAN	1410.72	6630000
1	Seq61421_QE3.13737.13737.2	0.00491	12/22	L.YASSPGGVYATR.S	sp|P08670|VIME_HUMAN	1227.59	196000000
1	Seq61421_QE3.14008.14008.2	0.00292	12/22	K.TTTAAAVASTGP.S	sp|P27816|MAP4_HUMAN	1046.52	11600000
1	Seq61421_QE3.14651.14651.2	0.00111	12/22	N.HYTQKSLSLSPG.K	sp|P01857|IGHG1_HUMAN	1316.67	19200000
1	Seq61421_QE3.14708.14708.2	0.00278	12/22	R.SVTTSNPSKFTA.K	sp|P50461|CSRP3_HUMAN	1238.61	18700000
1	Seq61421_QE3.14814.14814.2	0.00146	12/22	Y.DASNLETGVPSR.F	sp|P01594|KV133_HUMAN	1244.6	3660000
1	Seq61421_QE3.15421.15421.2	0.00137	12/22	F.SSSPESQARAQF.S	sp|Q9HBL0|TENS1_HUMAN	1293.59	7180000
1	Seq61421_QE3.16331.16331.2	9.21e-05	12/22	F.HNSHVNPLPTGY.E	sp|Q02221|CX6A2_HUMAN	1334.64	231000000
1	Seq61421_QE3.16419.16419.2	6.79e-05	12/22	Y.TEFYHVPTHSDA.S	sp|Q96HC4|PDLI5_HUMAN	1402.62	48200000
1	Seq61421_QE3.16601.16601.2	8.15e-05	12/22	L.GMESAGIHETTY.N	sp|P68133|ACTS_HUMAN	1294.55	12600000
1	Seq61421_QE3.16801.16801.2	6.92e-05	12/22	S.QAGMTGYGMPRQ.L	sp|P37802|TAGL2_HUMAN	1295.58	11300000
0.9633	Seq61421_QE3.17134.17134.2	0.0132	12/22	R.GAGSIREAGGAF.G	sp|Q9UII2|ATIF1_HUMAN	1091.54	36300000
1	Seq61421_QE3.17147.17147.2	0.000626	12/22	L.SSVLKDPDSNPY.S	sp|P51114|FXR1_HUMAN	1320.62	27100000
0.9998	Seq61421_QE3.17179.17179.2	0.0105	12/22	A.LGQNPTQAEVLR.V	sp|P08590|MYL3_HUMAN	1324.71	80300000
0.9999	Seq61421_QE3.17869.17869.2	0.00372	12/22	R.LEQYTSAIEGTK.S	sp|Q05682|CALD1_HUMAN	1338.67	31200000
1	Seq61421_QE3.18339.18339.2	0.00027	12/22	L.SNM[147.04]MHFGGYIQK.Q	sp|P45379|TNNT2_HUMAN	1427.63	94300000
1	Seq61421_QE3.18522.18522.2	0.000193	12/22	F.KEAFTLMDQNRD.G	sp|Q02045|MYL5_HUMAN	1466.68	9100000
0.9982	Seq61421_QE3.19359.19359.2	0.054	12/22	Y.LSQDTVSVPCQS.A	sp|P07339|CATD_HUMAN	1262.58	65500000
0.9852	Seq61421_QE3.20197.20197.2	0.0337	12/22	H.LVENDFVGGRSP.V	sp|Q99959|PKP2_HUMAN	1288.64	18200000
1	Seq61421_QE3.20743.20743.2	0.00082	12/22	F.NESQYRGDYDAF.F	sp|O75368|SH3L1_HUMAN	1463.6	53400000
1	Seq61421_QE3.20947.20947.2	0.000923	12/22	M.EDGEIDGNKVTL.D	sp|P19338|NUCL_HUMAN	1288.61	70800000
1	Seq61421_QE3.20966.20966.2	0.000495	12/22	Y.SGPLKEIPPEKF.N	sp|Q9NPC6|MYOZ2_HUMAN	1340.73	27800000
0.9988	Seq61421_QE3.21037.21037.2	0.0218	12/22	A.TPMPSRPSTTPF.L	sp|P27816|MAP4_HUMAN	1317.64	436000000
1	Seq61421_QE3.21057.21057.2	0.000178	12/22	V.ENDFVGGRSPVP.K	sp|Q99959|PKP2_HUMAN	1272.61	14300000
1	Seq61421_QE3.21144.21144.2	0.000406	12/22	K.AAQANVRIGDVV.L	sp|Q96HC4|PDLI5_HUMAN	1211.66	14400000
1	Seq61421_QE3.22182.22182.2	5.15e-05	12/22	R.TYSLGSALRPST.S	sp|P08670|VIME_HUMAN	1251.65	140000000
1	Seq61421_QE3.24526.24526.2	8.99e-06	12/22	K.SASYNLSLTLQK.S	sp|O75112|LDB3_HUMAN	1323.7	135000000
1	Seq61421_QE3.24722.24722.2	4.25e-06	12/22	F.GNADMNTFPTFK.F	sp|P18859|ATP5J_HUMAN	1341.6	82800000
1	Seq61421_QE3.25058.25058.2	0.000716	12/22	H.ASASSTNLKDIL.A	sp|O75390|CISY_HUMAN	1218.65	161000000
1	Seq61421_QE3.27632.27632.2	0.000737	12/22	Y.SAETLREMAQMY.Q	sp|O75112|LDB3_HUMAN	1428.64	195000000
1	Seq61421_QE3.27814.27814.2	0.00266	12/22	Y.VIQELRPTLNEL.G	sp|P20674|COX5A_HUMAN	1423.8	12500000
1	Seq61421_QE3.31060.31060.2	0.00444	12/22	K.NLDKEYLPIGGL.A	sp|P00505|AATM_HUMAN	1330.71	6870000
1	Seq61421_QE3.31152.31152.2	0.000166	12/22	L.KIEFTPEQIEEF.K	sp|P08590|MYL3_HUMAN	1508.74	36500000
0.9999	Seq61421_QE3.32203.32203.2	0.00573	12/22	Y.VVTDQIPVFVTM[147.04].F	sp|Q14956|GPNMB_HUMAN	1363.71	14000000
1	Seq61421_QE3.32387.32387.2	0.000118	12/22	L.TLAVGTLPFPSQ.F	sp|P23946|CMA1_HUMAN	1229.67	21300000
1	Seq61421_QE3.34270.34270.2	0.00018	12/22	R.DIMLEELSHLSN.R	sp|Q9NPC6|MYOZ2_HUMAN	1399.67	3290000
1	Seq61421_QE3.34437.34437.2	0.0019	12/22	F.VLVLYDEIKKYV.-	sp|P12235|ADT1_HUMAN	1480.85	22300000
1	Seq61421_QE3.35690.35690.2	0.000629	12/22	L.KDELLFPSWEAL.F	sp|P39060|COIA1_HUMAN	1446.74	1240000
1	Seq61421_QE3.35802.35802.2	0.00622	12/22	Y.VVTDQIPVFVTM.F	sp|Q14956|GPNMB_HUMAN	1347.71	5500000
1	Seq61421_QE3.04788.04788.2	4.88e-06	12/24	K.SSHLKGQAVPASK.T	sp|Q8N3V7|SYNPO_HUMAN	1308.71	4290000
0.9998	Seq61421_QE3.07776.07776.3	0.0283	12/24	K.LRDWHHE.V	tr|H0YBI4|H0YBI4_HUMAN	991.462	54400000
0.9987	Seq61421_QE3.10351.10351.2	0.00885	12/24	V.ETRDGQVINETSQ.H	sp|P08670|VIME_HUMAN	1475.69	4920000
0.9999	Seq61421_QE3.10445.10445.2	0.00383	12/24	F.NVVVESGAGEASK.F	sp|Q13423|NNTM_HUMAN	1245.62	9180000
0.9999	Seq61421_QE3.10701.10701.2	0.0149	12/24	M.VLSPADKTNVKAA.W	sp|P69905|HBA_HUMAN,sp|HBA_HUMAN|	1312.74	12500000
1	Seq61421_QE3.13505.13505.2	7.26e-05	12/24	H.FGGYIQKQAQTER.K	sp|P45379|TNNT2_HUMAN	1524.77	103000000
1	Seq61421_QE3.13614.13614.2	0.00202	12/24	L.AIDHLNEDQLREK.A	sp|P45379|TNNT2_HUMAN	1579.8	72500000
1	Seq61421_QE3.13803.13803.2	0.00194	12/24	L.AIDHLNEDQLREK.A	sp|P45379|TNNT2_HUMAN	1579.8	72500000
0.9999	Seq61421_QE3.13807.13807.2	0.0045	12/24	M.VHLTPEEKSAVTA.L	sp|P68871|HBB_HUMAN,tr|A0A0J9YWK4|A0A0J9YWK4_HUMAN,tr|F8W6P5|F8W6P5_HUMAN,tr|A0A2R8Y7R2|A0A2R8Y7R2_HUMAN,sp|HBB_HUMAN|	1380.72	102000000
1	Seq61421_QE3.14441.14441.2	1.32e-05	12/24	Y.SYSTTAVVTNPKE.-	sp|P02766|TTHY_HUMAN,tr|A0A087WT59|A0A087WT59_HUMAN,tr|A0A087WV45|A0A087WV45_HUMAN	1395.69	30200000
1	Seq61421_QE3.15002.15002.2	0.00202	12/24	K.GTPTLPATTPSSK.G	sp|E9PAV3|NACAM_HUMAN	1256.66	97600000
1	Seq61421_QE3.15404.15404.2	0.00225	12/24	L.SLEGDHSTPPSAY.G	sp|A6NMY6|AXA2L_HUMAN	1359.59	61900000
0.992	Seq61421_QE3.15765.15765.2	0.0859	12/24	R.GTVQGQLQGPISK.V	sp|P07311|ACYP1_HUMAN	1311.71	5400000
0.9999	Seq61421_QE3.15861.15861.2	0.0125	12/24	F.GATGKLASADIET.Y	sp|Q9UKX3|MYH13_HUMAN	1232.62	140000000
1	Seq61421_QE3.16240.16240.2	0.000215	12/24	K.TSPEGARDLLGPK.A	sp|O75112|LDB3_HUMAN	1339.71	53600000
0.9962	Seq61421_QE3.16303.16303.2	0.00533	12/24	F.SDNQLQEGKNVIG.L	sp|P37802|TAGL2_HUMAN	1400.69	24700000
1	Seq61421_QE3.17602.17602.2	0.00202	12/24	F.GLGQPGRIPGSVN.A	sp|Q7Z460|CLAP1_HUMAN	1250.67	6440000
1	Seq61421_QE3.17658.17658.2	5.93e-05	12/24	R.ASNAMMNNNDLVR.K	sp|P28289|TMOD1_HUMAN	1448.65	6150000
1	Seq61421_QE3.18497.18497.2	0.000236	12/24	Y.SAETLREM[147.04]AQM[147.04]YQ.M	sp|O75112|LDB3_HUMAN	1588.69	22000000
1	Seq61421_QE3.18820.18820.2	1.65e-05	12/24	M.SGGTTMYPGIADR.M	sp|P68133|ACTS_HUMAN	1324.61	22500000
1	Seq61421_QE3.19757.19757.2	0.0102	12/24	R.AGSLPNYATINGK.V	sp|Q9HBL0|TENS1_HUMAN	1304.67	14200000
1	Seq61421_QE3.20056.20056.2	0.000455	12/24	R.QTVAVGVIKAVDK.K	sp|Q5VTE0|EF1A3_HUMAN	1326.79	28100000
0.9923	Seq61421_QE3.20066.20066.2	0.0894	12/24	F.VTVQTISGTGALR.L	sp|P00505|AATM_HUMAN	1301.73	10800000
1	Seq61421_QE3.20083.20083.2	1.81e-07	12/24	L.MAGQEDSNGCINY.E	sp|P08590|MYL3_HUMAN	1400.53	215000000
1	Seq61421_QE3.20132.20132.2	1.23e-05	12/24	F.DEWVKPKDMLGPK.-	sp|P07954|FUMH_HUMAN	1541.79	11100000
1	Seq61421_QE3.21348.21348.2	3.8e-07	12/24	R.SHYEEGPGKNLPF.S	sp|P15954|COX7C_HUMAN	1473.69	160000000
1	Seq61421_QE3.22296.22296.2	0.000225	12/24	L.NEDQLREKAKELW.Q	sp|P45379|TNNT2_HUMAN	1657.84	174000000
1	Seq61421_QE3.22367.22367.2	1.33e-05	12/24	L.VDDGGWNTVPISK.G	sp|Q04637|IF4G1_HUMAN	1386.68	7810000
1	Seq61421_QE3.26481.26481.2	0.00104	12/24	R.DGFIDKNDLRDTF.A	sp|P10916|MLRV_HUMAN	1554.73	15400000
1	Seq61421_QE3.26524.26524.2	2.28e-05	12/24	L.YQALADM[147.04]LETPEP.-	sp|P23327|SRCH_HUMAN,tr|M0QZ43|M0QZ43_HUMAN	1492.68	48500000
0.9293	Seq61421_QE3.26564.26564.2	0.0106	12/24	L.GISTPEELGLDKV.-	sp|P20674|COX5A_HUMAN,tr|H3BRM5|H3BRM5_HUMAN,tr|H3BV69|H3BV69_HUMAN	1356.71	57000000
0.9999	Seq61421_QE3.27486.27486.2	0.00693	12/24	F.EATDNQAIKALLQ.-	sp|P58546|MTPN_HUMAN,tr|C9JL85|C9JL85_HUMAN	1413.75	20900000
0.9999	Seq61421_QE3.31566.31566.2	0.00778	12/24	Y.VEFDEVDSLKEAL.T	sp|Q15056|IF4H_HUMAN	1492.73	9510000
1	Seq61421_QE3.31638.31638.2	5.97e-05	12/24	A.HSLLPVDDAINGL.S	sp|P26440|IVD_HUMAN	1362.71	5540000
0.9912	Seq61421_QE3.31991.31991.2	0.0785	12/24	Y.SVSLVGPAPWGFR.L	sp|Q96HC4|PDLI5_HUMAN	1371.73	19900000
1	Seq61421_QE3.32025.32025.2	0.00698	12/24	K.TLLLQIAKQELER.E	sp|P19429|TNNI3_HUMAN	1553.91	45000000
1	Seq61421_QE3.33430.33430.2	3.4e-05	12/24	K.ELWQSIYNLEAEK.F	sp|P45379|TNNT2_HUMAN	1621.8	105000000
1	Seq61421_QE3.33659.33659.2	3.23e-05	12/24	R.TIQNDIMLLQLSR.R	sp|P08311|CATG_HUMAN	1543.84	3450000
1	Seq61421_QE3.36210.36210.2	5.9e-08	12/24	M.MDFETFLPMLQHI.S	sp|P08590|MYL3_HUMAN	1620.77	10700000
0.9983	Seq61421_QE3.07267.07267.2	0.04	12/26	R.SQAGVSSGAPPGRN.S	sp|Q14980|NUMA1_HUMAN	1283.62	3240000
1	Seq61421_QE3.07687.07687.2	0.0014	12/26	A.GFGSKGSSSSVTSR.V	sp|P17661|DESM_HUMAN	1342.65	8290000
0.9969	Seq61421_QE3.08704.08704.2	0.0653	12/26	R.DASTLQSQKAEGTG.D	sp|O00479|HMGN4_HUMAN	1391.65	5820000
1	Seq61421_QE3.09225.09225.2	0.00156	12/26	L.PMLQHISKNKDTGT.Y	sp|P08590|MYL3_HUMAN	1568.8	2350000
1	Seq61421_QE3.09380.09380.2	3.44e-06	12/26	Q.ITGTEHLKESEADN.T	sp|Q96HC4|PDLI5_HUMAN	1542.72	36500000
0.9999	Seq61421_QE3.11298.11298.2	0.0159	12/26	K.GASTPPAATPPSPK.G	sp|E9PAV3|NACAM_HUMAN	1277.66	52600000
0.9998	Seq61421_QE3.11759.11759.2	0.022	12/26	T.VETRDGQVINETSQ.H	sp|P08670|VIME_HUMAN	1574.75	11400000
1	Seq61421_QE3.13156.13156.2	0.00952	12/26	K.KPRSVEVAAGSPAV.F	sp|Q14896|MYPC3_HUMAN	1366.76	13200000
1	Seq61421_QE3.13331.13331.2	0.00269	12/26	N.ATSGETLEENEAGD.-	sp|Q9UQ80|PA2G4_HUMAN	1421.58	10000000
1	Seq61421_QE3.14309.14309.2	1.29e-05	12/26	R.STSQGSINSPVYSR.H	sp|O14639|ABLM1_HUMAN	1481.71	3830000
0.9999	Seq61421_QE3.14432.14432.2	0.00683	12/26	T.IETRDGEVVSEATQ.Q	sp|P17661|DESM_HUMAN	1532.73	11400000
1	Seq61421_QE3.16160.16160.2	0.000137	12/26	L.VSTASGTQTVFPSK.-	sp|Q8TEC5|SH3R2_HUMAN	1408.72	28500000
1	Seq61421_QE3.16351.16351.2	2.81e-05	12/26	F.SLATNEM[147.04]WRSGDSE.V	sp|Q04837|SSBP_HUMAN	1597.67	10300000
1	Seq61421_QE3.17391.17391.2	0.000485	12/26	K.GAPTTPAATLPSPK.G	sp|E9PAV3|NACAM_HUMAN	1307.71	59300000
1	Seq61421_QE3.18233.18233.2	0.000218	12/26	L.ENANTNTEVLKNMG.S	sp|P59074|CHM4P_HUMAN	1533.71	14600000
1	Seq61421_QE3.18849.18849.2	0.000964	12/26	F.GLGQPGRIPGSVNA.M	sp|Q7Z460|CLAP1_HUMAN	1321.71	21900000
1	Seq61421_QE3.19191.19191.2	8.31e-05	12/26	R.SLYASSPGGVYATR.S	sp|P08670|VIME_HUMAN	1427.7	1220000000
1	Seq61421_QE3.19529.19529.2	0.000312	12/26	K.IKGCTGSLNMTLQR.A	sp|Q96HC4|PDLI5_HUMAN	1520.78	21500000
1	Seq61421_QE3.20737.20737.2	0.00248	12/26	L.GLKSLVSKGTLVQT.K	sp|P16402|H13_HUMAN	1429.85	26200000
0.9999	Seq61421_QE3.22432.22432.2	0.0115	12/26	Y.NLEAEKFDLQEKFK.Q	sp|P45379|TNNT2_HUMAN	1737.89	9300000
1	Seq61421_QE3.22748.22748.2	3.63e-06	12/26	K.GDPTSPAVIPLSPK.K	sp|E9PAV3|NACAM_HUMAN	1377.75	32400000
1	Seq61421_QE3.24544.24544.2	0.000121	12/26	F.SLFDRTPTGEMKIT.Y	sp|P12829|MYL4_HUMAN	1594.8	60200000
1	Seq61421_QE3.28287.28287.2	0.000507	12/26	F.VALGAGVTALSHPL.L	sp|Q9NZJ7|MTCH1_HUMAN	1304.75	18400000
1	Seq61421_QE3.28382.28382.2	1.96e-05	12/26	W.DDYVPKLYEQLSGK.-	sp|P30086|PEBP1_HUMAN	1653.83	123000000
1	Seq61421_QE3.29468.29468.2	1.27e-05	12/26	Y.STEAEFEEPRVIDL.W	sp|P30533|AMRP_HUMAN	1633.78	16400000
1	Seq61421_QE3.29879.29879.2	2.51e-05	12/26	F.NSGKVDIVAINDPF.L	sp|P04406|G3P_HUMAN	1487.76	116000000
1	Seq61421_QE3.31446.31446.2	1.01e-05	12/26	M.VNFTVDQIRAIMDK.K	sp|P13639|EF2_HUMAN	1648.86	13400000
1	Seq61421_QE3.32269.32269.2	7.3e-07	12/26	A.NSWNTDWGDNGFFK.L	sp|P07858|CATB_HUMAN	1686.71	12300000
1	Seq61421_QE3.32865.32865.2	1.6e-07	12/26	K.NKGIIWGEDTLMEY.L	sp|P99999|CYC_HUMAN	1667.79	20200000
0.9999	Seq61421_QE3.33027.33027.2	0.0136	12/26	A.PIKVGDAIPAVEVF.E	sp|P30044|PRDX5_HUMAN	1453.82	306000000
1	Seq61421_QE3.33818.33818.2	0.00307	12/26	F.VDEPLIHATTYIPL.M	sp|Q86UP2|KTN1_HUMAN	1580.85	58100000
0.997	Seq61421_QE3.04815.04815.3	0.0645	12/28	K.GKFEDM[147.04]AK.A	sp|P23497|SP100_HUMAN	940.432	16100000
1	Seq61421_QE3.06172.06172.2	0.000103	12/28	Y.GPGGSGGSGGYGGRS.R	sp|P22626|ROA2_HUMAN	1208.52	5810000
0.9998	Seq61421_QE3.07355.07355.3	0.0278	12/28	F.RQYAKDIG.F	sp|P62273|RS29_HUMAN	949.498	7350000
1	Seq61421_QE3.08791.08791.2	2.04e-06	12/28	G.GYGGSSSSSSYGSGR.R	sp|P09651|ROA1_HUMAN	1394.57	2560000
0.9996	Seq61421_QE3.10136.10136.3	0.0299	12/28	K.GKFEDMAK.A	sp|P23497|SP100_HUMAN	924.438	45100000
1	Seq61421_QE3.10223.10223.3	0.0145	12/28	F.VRDM[147.04]IREV.C	sp|Q9Y3U8|RL36_HUMAN	1032.54	31500000
0.9995	Seq61421_QE3.10440.10440.3	0.0377	12/28	L.IEAHFENR.K	sp|P45379|TNNT2_HUMAN	1014.49	438000000
1	Seq61421_QE3.10933.10933.2	0.00184	12/28	K.TTTAAAVASTGPSSR.S	sp|P27816|MAP4_HUMAN	1376.69	1710000
1	Seq61421_QE3.11879.11879.2	0.00205	12/28	R.APGAAGPPSGQIGNR.A	sp|Q5XKK7|F219B_HUMAN	1348.68	10000000
0.9999	Seq61421_QE3.12120.12120.3	0.0164	12/28	Y.EAFVKHIM[147.04].S	sp|P12829|MYL4_HUMAN	989.5	189000000
1	Seq61421_QE3.12323.12323.3	0.00702	12/28	Y.EAFVKHIM[147.04].S	sp|P12829|MYL4_HUMAN	989.5	91300000
1	Seq61421_QE3.12480.12480.2	1.8e-06	12/28	S.RLESGGSNPTTSDSY.G	sp|O60237|MYPT2_HUMAN	1569.69	15300000
1	Seq61421_QE3.12612.12612.2	4.96e-07	12/28	F.DNTTYKNLQHHDYST.Y	sp|P56181|NDUV3_HUMAN	1835.81	39700000
1	Seq61421_QE3.13221.13221.3	0.00415	12/28	L.YDEIKKYT.-	sp|P05141|ADT2_HUMAN	1058.53	18500000
0.9998	Seq61421_QE3.13813.13813.3	0.0181	12/28	R.SGFGKFER.G	sp|O00571|DDX3X_HUMAN	926.461	2990000
1	Seq61421_QE3.14200.14200.2	0.00242	12/28	L.AENGRLSNTQGVVSA.F	sp|P48047|ATPO_HUMAN	1501.75	136000000
1	Seq61421_QE3.16988.16988.2	9.92e-07	12/28	R.GASQAGMTGYGMPRQ.L	sp|P37802|TAGL2_HUMAN	1510.67	225000000
1	Seq61421_QE3.17258.17258.3	0.0161	12/28	F.GERAFKAW.A	sp|P02768|ALBU_HUMAN	963.493	10600000
1	Seq61421_QE3.18566.18566.3	0.0083	12/28	M.PFLDIQKR.F	sp|O43920|NDUS5_HUMAN	1015.58	11100000
0.9983	Seq61421_QE3.20892.20892.2	0.0141	12/28	T.SLPKQPAPTTIGGLN.K	sp|P27816|MAP4_HUMAN	1492.82	6900000
1	Seq61421_QE3.21152.21152.2	9.03e-07	12/28	L.DDVIQTGVDNPGHPY.L	sp|P12277|KCRB_HUMAN	1625.73	2330000
1	Seq61421_QE3.22553.22553.2	2.31e-05	12/28	R.NAVTQEFGPVPDTAR.Y	sp|Q99798|ACON_HUMAN	1600.78	41100000
1	Seq61421_QE3.27133.27133.2	4.49e-05	12/28	K.SQSVGPLNLKGPLAE.V	tr|E7EVA0|E7EVA0_HUMAN	1508.82	27400000
1	Seq61421_QE3.30734.30734.2	2.3e-08	12/28	F.SM[147.04]FEQTQIQEFKEAF.T	sp|P10916|MLRV_HUMAN	1877.85	429000000
1	Seq61421_QE3.30773.30773.2	0.000123	12/28	N.ELGISTPEELGLDKV.-	sp|P20674|COX5A_HUMAN,tr|H3BRM5|H3BRM5_HUMAN,tr|H3BV69|H3BV69_HUMAN	1598.84	170000000
1	Seq61421_QE3.31454.31454.2	0.000644	12/28	K.QVIGTGSFFPKGEDF.Y	sp|Q13642|FHL1_HUMAN	1627.79	55800000
1	Seq61421_QE3.31615.31615.2	2.96e-05	12/28	N.LPTAEDNLEYVRTLY.D	sp|P46109|CRKL_HUMAN	1795.9	3080000
1	Seq61421_QE3.31723.31723.2	1.54e-08	12/28	F.EDYVQSMDVAAFNKI.-	sp|P24534|EF1B_HUMAN	1728.8	90300000
1	Seq61421_QE3.32266.32266.2	1.91e-06	12/28	Q.VIGTGSFFPKGEDFY.C	sp|Q13642|FHL1_HUMAN	1662.79	28900000
1	Seq61421_QE3.33762.33762.2	2.46e-05	12/28	F.GADAQGAMNKALELF.R	sp|P02144|MYG_HUMAN	1534.74	14700000
1	Seq61421_QE3.34081.34081.2	2.1e-05	12/28	E.GPIPEVLKNYMDAQY.Y	sp|P07339|CATD_HUMAN	1736.84	86000000
1	Seq61421_QE3.34317.34317.2	4.43e-05	12/28	L.NEEQTQFLKELVEPV.S	sp|P49748|ACADV_HUMAN	1801.91	8680000
1	Seq61421_QE3.35037.35037.2	5.48e-07	12/28	D.EMIKEAPGPINFTVF.L	sp|P10916|MLRV_HUMAN	1691.86	10300000
1	Seq61421_QE3.35924.35924.2	0.000292	12/28	F.ESELSDPVELLVAES.-	sp|P04217|A1BG_HUMAN	1615.78	6570000
0.9998	Seq61421_QE3.09005.09005.2	0.0128	12/30	Y.GGGYGSGGGSGGYGSR.R	sp|P51991|ROA3_HUMAN	1331.55	3980000
1	Seq61421_QE3.12980.12980.2	1.17e-06	12/30	L.SRLESGGSNPTTSDSY.G	sp|O60237|MYPT2_HUMAN	1656.72	161000000
0.9994	Seq61421_QE3.14786.14786.2	0.0331	12/30	F.AADTQKSGVLPSQPTT.M	tr|E7EVA0|E7EVA0_HUMAN	1599.81	50200000
1	Seq61421_QE3.14828.14828.2	2.78e-06	12/30	A.SSYSPAVAASSAPATH.T	sp|O75112|LDB3_HUMAN	1502.7	5820000
1	Seq61421_QE3.17932.17932.2	5.38e-06	12/30	F.GDLSTPDAVMGNPKVK.A	sp|P68871|HBB_HUMAN	1627.82	11900000
1	Seq61421_QE3.25385.25385.2	9.92e-06	12/30	L.DSGDGVTHNVPIYEGY.A	sp|P68133|ACTS_HUMAN	1721.75	37100000
1	Seq61421_QE3.25612.25612.2	0.000225	12/30	F.DLQEKFKQQKYEINVL.R	sp|P45379|TNNT2_HUMAN	2022.08	26200000
1	Seq61421_QE3.25797.25797.2	3.27e-06	12/30	E.AEAFDDVVGETVGKTD.Y	sp|P27816|MAP4_HUMAN	1651.76	39600000
1	Seq61421_QE3.26886.26886.2	4.63e-05	12/30	F.DASKIKIEFTPEQIEE.F	sp|P08590|MYL3_HUMAN	1875.95	493000000
1	Seq61421_QE3.30766.30766.2	4.64e-07	12/30	Y.YDMNAANVGWNNSTFA.-	sp|P14174|MIF_HUMAN	1773.74	130000000
1	Seq61421_QE3.34210.34210.2	1.65e-08	12/30	F.SMFEQTQIQEFKEAFT.L	sp|P10916|MLRV_HUMAN	1962.9	11700000
1	Seq61421_QE3.34901.34901.2	0.000624	12/30	K.AISEELDHALNDMTSI.-	sp|P06753|TPM3_HUMAN,sp|P09493|TPM1_HUMAN,tr|H0YK48|H0YK48_HUMAN,tr|A0A2R8YH90|A0A2R8YH90_HUMAN,tr|A0A2R8Y5V9|A0A2R8Y5V9_HUMAN	1757.81	8920000
1	Seq61421_QE3.35124.35124.2	0.00047	12/30	T.FGGAPGFPLGSPLSSP.V	sp|P17661|DESM_HUMAN	1486.75	14700000
1	Seq61421_QE3.35183.35183.2	0.00385	12/30	T.EGPIPEVLKNYMDAQY.Y	sp|P07339|CATD_HUMAN	1865.89	3950000
0.9512	Seq61421_QE3.04074.04074.3	0.0975	12/32	P.KVIVKEVKK.V	sp|Q92817|EVPL_HUMAN	1069.72	15700000
1	Seq61421_QE3.05235.05235.3	0.00705	12/32	D.PNAPKRPPS.G	sp|O15347|HMGB3_HUMAN	962.53	9220000
0.9999	Seq61421_QE3.07357.07357.3	0.0244	12/32	K.AKMQASIEK.G	sp|P06748|NPM_HUMAN	1004.53	10500000
0.9996	Seq61421_QE3.07752.07752.3	0.0308	12/32	L.LGEAGKQLR.R	sp|P49748|ACADV_HUMAN	970.556	11000000
1	Seq61421_QE3.07898.07898.3	0.0162	12/32	K.VSYSHIQSK.C	sp|P27816|MAP4_HUMAN	1047.53	68100000
0.997	Seq61421_QE3.09347.09347.3	0.0851	12/32	L.LGNIKNVAK.T	sp|Q00688|FKBP3_HUMAN	955.582	10900000
0.9995	Seq61421_QE3.09653.09653.3	0.0441	12/32	L.RDWHHEVSA.R	tr|H0YBI4|H0YBI4_HUMAN	1135.52	212000000
0.9998	Seq61421_QE3.09996.09996.3	0.0325	12/32	R.VDKVDEERY.D	sp|P19429|TNNI3_HUMAN	1151.55	31100000
1	Seq61421_QE3.11197.11197.3	0.000206	12/32	L.DHLNEDQLR.E	sp|P45379|TNNT2_HUMAN	1138.54	43600000
0.9994	Seq61421_QE3.11768.11768.3	0.0451	12/32	K.DVKFGADAR.A	sp|P10809|CH60_HUMAN	977.493	7130000
0.9985	Seq61421_QE3.12012.12012.3	0.0307	12/32	H.YCRDPLQGK.K	sp|Q13642|FHL1_HUMAN	1078.52	9770000
0.9997	Seq61421_QE3.13160.13160.3	0.0337	12/32	M.GREFGNLTR.M	sp|O14949|QCR8_HUMAN	1048.54	88200000
1	Seq61421_QE3.15361.15361.3	0.0189	12/32	Y.NHLFETKRF.K	sp|Q00688|FKBP3_HUMAN	1190.62	32200000
1	Seq61421_QE3.15992.15992.3	0.0163	12/32	D.DMEKIWHHT.F	sp|P0CG38|POTEI_HUMAN	1195.54	8230000
0.9987	Seq61421_QE3.17277.17277.3	0.0509	12/32	F.GERAFKAWA.V	sp|P02768|ALBU_HUMAN	1034.53	9070000
1	Seq61421_QE3.29593.29593.2	1.33e-07	12/32	L.FQPSFIGMESAGIHETT.Y	sp|P68133|ACTS_HUMAN	1850.85	49400000
1	Seq61421_QE3.36162.36162.2	3.69e-05	12/32	Y.VGNLPFNTVQGDIDAIF.K	sp|Q15056|IF4H_HUMAN	1818.92	3420000
1	Seq61421_QE3.09178.09178.2	3.18e-05	12/34	V.IYTRNTKGGDAPAAGEDA.-	sp|P62851|RS25_HUMAN	1805.85	7260000
1	Seq61421_QE3.35718.35718.2	6.15e-07	12/34	A.SSWWTHVEMGPPDPILGV.T	sp|P00505|AATM_HUMAN	2006.96	1460000
1	Seq61421_QE3.03555.03555.3	0.00506	12/36	R.INDNQKVSKT.R	sp|P45379|TNNT2_HUMAN,tr|E7EPW4|E7EPW4_HUMAN	1145.6	486000000
0.9998	Seq61421_QE3.03678.03678.3	0.0134	12/36	R.INDNQKVSKT.R	sp|P45379|TNNT2_HUMAN,tr|E7EPW4|E7EPW4_HUMAN	1145.6	486000000
0.9998	Seq61421_QE3.04505.04505.3	0.0151	12/36	L.EAKVKEMNER.L	sp|P13533|MYH6_HUMAN	1232.62	32100000
0.996	Seq61421_QE3.05380.05380.3	0.0961	12/36	F.SEFSKKCSER.W	sp|P09429|HMGB1_HUMAN	1199.56	56200000
0.9979	Seq61421_QE3.05479.05479.3	0.0702	12/36	Y.IITHGDEKEE.-	sp|Q01449|MLRA_HUMAN,tr|H7C482|H7C482_HUMAN,tr|H7BZE4|H7BZE4_HUMAN,tr|C9JEG4|C9JEG4_HUMAN	1169.56	29100000
0.9999	Seq61421_QE3.05762.05762.3	0.0202	12/36	Y.SSSQRVSSYR.R	sp|P17661|DESM_HUMAN	1155.56	83600000
0.9987	Seq61421_QE3.06341.06341.3	0.0438	12/36	Y.TEDYEQPRGK.G	sp|Q86VF7|NRAP_HUMAN	1221.56	6200000
0.9677	Seq61421_QE3.06601.06601.3	0.0404	12/36	F.DEMAKADKVR.Y	sp|O15347|HMGB3_HUMAN	1161.58	10100000
1	Seq61421_QE3.06835.06835.3	9.89e-05	12/36	Y.HAEEIQCNGR.S	sp|P50461|CSRP3_HUMAN	1155.51	40400000
0.9999	Seq61421_QE3.07803.07803.3	0.0238	12/36	K.AKTQPTSLPK.Q	sp|P27816|MAP4_HUMAN	1069.61	36900000
0.9999	Seq61421_QE3.08118.08118.3	0.021	12/36	W.NKLGPNDQYK.F	sp|O00483|NDUA4_HUMAN	1175.59	82700000
0.9999	Seq61421_QE3.08677.08677.3	0.0245	12/36	A.RVDKVDEERY.D	sp|P19429|TNNI3_HUMAN	1307.65	252000000
1	Seq61421_QE3.08812.08812.3	0.0129	12/36	L.LLQVQHASKQ.L	sp|P12235|ADT1_HUMAN	1150.65	28900000
0.99	Seq61421_QE3.09195.09195.3	0.0634	12/36	G.GLTQQVEKKE.-	sp|P50461|CSRP3_HUMAN	1158.62	44000000
0.9984	Seq61421_QE3.09529.09529.3	0.0624	12/36	L.INKLQPGSVK.K	sp|Q15417|CNN3_HUMAN	1082.64	11900000
0.9989	Seq61421_QE3.10232.10232.3	0.0431	12/36	M.SGMEGRKKMF.D	sp|P19237|TNNI1_HUMAN	1169.57	8180000
1	Seq61421_QE3.10627.10627.3	0.00549	12/36	K.VSSLGKDWHK.F	sp|P52943|CRIP2_HUMAN	1155.6	550000000
1	Seq61421_QE3.11018.11018.2	1.46e-05	12/36	Q.TVAKTTTAAAVASTGPSSR.S	sp|P27816|MAP4_HUMAN	1775.94	9130000
0.997	Seq61421_QE3.11877.11877.3	0.0809	12/36	M.DQNRDGFIDK.E	sp|Q02045|MYL5_HUMAN,tr|D6RB15|D6RB15_HUMAN	1206.56	9120000
0.9966	Seq61421_QE3.12251.12251.3	0.0896	12/36	R.LENNHAQLLR.R	sp|O95810|CAVN2_HUMAN	1206.65	21800000
0.9999	Seq61421_QE3.13521.13521.3	0.026	12/36	L.DLDGPKELSR.R	sp|Q13442|HAP28_HUMAN	1128.58	40200000
1	Seq61421_QE3.14104.14104.3	0.00267	12/36	K.LGTKIVSVER.R	sp|O95810|CAVN2_HUMAN	1100.66	66700000
1	Seq61421_QE3.14132.14132.3	0.00245	12/36	R.VDDFKKAFSK.E	sp|Q6NZI2|CAVN1_HUMAN	1183.62	7760000
0.9993	Seq61421_QE3.14307.14307.3	0.0488	12/36	L.EAEKFDLQEK.F	sp|P45379|TNNT2_HUMAN	1235.6	4670000
1	Seq61421_QE3.15719.15719.3	0.0144	12/36	S.FTPDHVVYAR.S	sp|Q6NZI2|CAVN1_HUMAN	1203.6	7110000
1	Seq61421_QE3.11037.11037.2	5.12e-07	12/38	Y.GGGNYGPGGSGGSGGYGGRS.R	sp|P22626|ROA2_HUMAN	1656.69	6780000
1	Seq61421_QE3.35726.35726.2	2.2e-05	12/38	L.SLAENQLLKLPVLPPKLTLF.N	sp|P20774|MIME_HUMAN	2233.34	831000
1	Seq61421_QE3.07980.07980.3	0.00477	12/40	S.ENVDRGAGSIR.E	sp|Q9UII2|ATIF1_HUMAN	1172.59	21900000
0.9999	Seq61421_QE3.08521.08521.3	0.0155	12/40	R.HSGPSSYKVGT.M	tr|Q5JXI2|Q5JXI2_HUMAN	1118.54	17800000
0.9912	Seq61421_QE3.08856.08856.3	0.0903	12/40	Y.SSDRIHSLSSN.K	sp|O94875|SRBS2_HUMAN	1201.57	14000000
1	Seq61421_QE3.08877.08877.3	0.00827	12/40	K.DIGKPIEKGPR.A	sp|O60869|EDF1_HUMAN	1208.69	33800000
0.9997	Seq61421_QE3.09272.09272.3	0.0274	12/40	Y.ENPRNVGSLDK.T	sp|Q9H1K1|ISCU_HUMAN	1227.62	75200000
0.9988	Seq61421_QE3.09829.09829.3	0.0461	12/40	M.QALLGARAKES.L	sp|P19429|TNNI3_HUMAN	1142.64	118000000
0.9994	Seq61421_QE3.11843.11843.3	0.0401	12/40	S.IITSTQKGMIK.L	sp|P03915|NU5M_HUMAN	1218.7	9450000
0.9999	Seq61421_QE3.12576.12576.3	0.0222	12/40	L.TM[147.04]FGEKLKGAD.P	sp|P10916|MLRV_HUMAN	1211.59	5920000
0.9981	Seq61421_QE3.12911.12911.3	0.0674	12/40	F.TLAKPPSVVNR.T	sp|Q8N3V7|SYNPO_HUMAN	1180.69	4830000
1	Seq61421_QE3.16423.16423.3	0.000629	12/40	F.SQVCTHLDALK.-	sp|P00568|KAD1_HUMAN,tr|Q5T9B7|Q5T9B7_HUMAN	1213.61	21000000
1	Seq61421_QE3.17270.17270.3	0.00646	12/40	K.SFTPDHVVYAR.S	sp|Q6NZI2|CAVN1_HUMAN	1290.64	51500000
0.9999	Seq61421_QE3.17814.17814.3	0.0269	12/40	R.TGLQAHVWRPG.A	sp|Q9H987|SYP2L_HUMAN	1220.64	12600000
1	Seq61421_QE3.35627.35627.2	3.91e-07	12/40	R.RTFGGAPGFPLGSPLSSPVFP.R	sp|P17661|DESM_HUMAN	2087.08	3620000
1	Seq61421_QE3.02735.02735.3	0.0013	12/44	F.GDLTSGKSEAKK.-	sp|Q49B96|COX19_HUMAN	1219.64	17400000
0.9997	Seq61421_QE3.05717.05717.3	0.0286	12/44	K.ENMQKTRQNLDK.K	sp|Q5BKX8|CAVN4_HUMAN	1503.75	35000000
1	Seq61421_QE3.05927.05927.3	0.00113	12/44	K.ALKASAPAPGHH.-	sp|P56378|68MP_HUMAN	1155.61	14600000
0.9968	Seq61421_QE3.08799.08799.3	0.0799	12/44	Y.GGYSTPEDRRPT.L	sp|Q9HBL0|TENS1_HUMAN	1334.62	21400000
1	Seq61421_QE3.12214.12214.3	0.00278	12/44	D.SRPGGYGYGYGR.S	sp|P98179|RBM3_HUMAN	1288.59	7850000
0.94	Seq61421_QE3.13753.13753.3	0.0158	12/44	A.RQGRSGPVSAPK.P	tr|H7C3L6|H7C3L6_HUMAN	1238.68	0
0.9965	Seq61421_QE3.13909.13909.3	0.0901	12/44	L.GETGKEKLPRYY.K	sp|P62280|RS11_HUMAN	1439.74	7040000
1	Seq61421_QE3.14231.14231.3	0.0186	12/44	T.IGSKLQDAEIAR.L	sp|P06703|S10A6_HUMAN	1299.71	12400000
0.8561	Seq61421_QE3.14953.14953.3	0.0808	12/44	N.RDGFIDKNDLRD.T	sp|P10916|MLRV_HUMAN	1462.72	6550000
0.9998	Seq61421_QE3.15546.15546.3	0.028	12/44	F.KNGMLHGDKVSF.F	sp|P02749|APOH_HUMAN	1331.67	11400000
1	Seq61421_QE3.16386.16386.3	0.00302	12/44	Y.QSSIDRSLERPM.S	sp|O94875|SRBS2_HUMAN	1417.7	91200000
1	Seq61421_QE3.17435.17435.3	0.0173	12/44	R.LAKADGIVSKNF.-	sp|P63220|RS21_HUMAN	1261.7	28700000
1	Seq61421_QE3.17486.17486.3	0.00874	12/44	R.KVLAIDHLNEDQ.L	sp|P45379|TNNT2_HUMAN	1393.72	11200000
0.9996	Seq61421_QE3.19513.19513.3	0.0407	12/44	K.AVTPAPPIKRWE.L	sp|O95182|NDUA7_HUMAN	1363.76	18600000
0.9999	Seq61421_QE3.21274.21274.3	0.0254	12/44	W.ELRKGINTLVTY.D	sp|P20674|COX5A_HUMAN	1405.79	77400000
0.9949	Seq61421_QE3.03015.03015.3	0.0399	12/48	L.RNRINDNQKVSKT.R	sp|P45379|TNNT2_HUMAN,tr|E7EPW4|E7EPW4_HUMAN	1571.85	530000000
0.9999	Seq61421_QE3.03679.03679.3	0.0146	12/48	K.TEAAATTRKPESN.A	sp|P27816|MAP4_HUMAN	1374.67	25000000
0.9965	Seq61421_QE3.06184.06184.3	0.0883	12/48	F.TVTRQTHQPPAPN.S	sp|P02747|C1QC_HUMAN	1445.74	15100000
0.9994	Seq61421_QE3.07023.07023.3	0.0446	12/48	K.DIGKPIEKGPRAK.-	sp|O60869|EDF1_HUMAN	1407.82	13300000
1	Seq61421_QE3.07712.07712.3	0.00162	12/48	L.SASTASELSPKSK.A	sp|Q3KQU3|MA7D1_HUMAN	1291.66	48200000
0.9979	Seq61421_QE3.09869.09869.3	0.0272	12/48	R.SLSRSMSQEAQRG.-	sp|O15273|TELT_HUMAN,tr|J3KT40|J3KT40_HUMAN	1435.68	4800000
1	Seq61421_QE3.11290.11290.3	0.00404	12/48	R.SGMVPRGPTATAR.F	sp|Q9UJY1|HSPB8_HUMAN	1299.67	18200000
1	Seq61421_QE3.11866.11866.3	0.00474	12/48	Y.INLDKETKTGTCG.Y	sp|O75380|NDUS6_HUMAN	1378.68	22100000
0.9994	Seq61421_QE3.13936.13936.3	0.0378	12/48	K.YTKLRDWHHEVSA.R	tr|H0YBI4|H0YBI4_HUMAN	1640.81	7760000
1	Seq61421_QE3.15697.15697.3	0.0129	12/48	L.GRVNVKNEEIDEM.L	sp|P10916|MLRV_HUMAN	1531.73	6930000
0.9964	Seq61421_QE3.15886.15886.3	0.0912	12/48	L.EGLKGDLAGRYYK.L	sp|P17540|KCRS_HUMAN	1468.77	20600000
0.9974	Seq61421_QE3.16077.16077.3	0.0802	12/48	F.HNSHVNPLPTGYE.H	sp|Q02221|CX6A2_HUMAN	1463.68	7180000
0.9999	Seq61421_QE3.16668.16668.3	0.0167	12/48	F.DRTPKCEMKITYG.Q	sp|P08590|MYL3_HUMAN	1540.74	25000000
0.9994	Seq61421_QE3.17071.17071.3	0.0226	12/48	L.RGGAGVGSMTKIY.G	sp|P39019|RS19_HUMAN	1295.67	4460000
1	Seq61421_QE3.17200.17200.3	0.000228	12/48	L.KGCTGSLNMTLQR.A	sp|Q96HC4|PDLI5_HUMAN	1407.7	42400000
1	Seq61421_QE3.19564.19564.3	0.00465	12/48	F.EDPKFEVIEKPQA.-	sp|P18859|ATP5J_HUMAN	1528.78	612000000
0.9953	Seq61421_QE3.21385.21385.3	0.0917	12/48	F.DLKVIEAEKAEPM.L	sp|Q14896|MYPC3_HUMAN	1471.76	21800000
1	Seq61421_QE3.23918.23918.3	0.00265	12/48	A.LSNMMHFGGYIQK.Q	sp|P45379|TNNT2_HUMAN	1524.72	71700000
1	Seq61421_QE3.02533.02533.3	0.000428	12/52	R.INDNQKVSKTRGKA.K	sp|P45379|TNNT2_HUMAN	1557.86	18500000
1	Seq61421_QE3.02662.02662.3	0.00672	12/52	L.QERKAAKEAAAATS.-	sp|O96000|NDUBA_HUMAN,tr|H3BPJ9|H3BPJ9_HUMAN	1430.75	90100000
1	Seq61421_QE3.03298.03298.3	0.000321	12/52	Y.LKKKDESQEGKQQY.L	sp|P21912|SDHB_HUMAN	1707.88	1960000
1	Seq61421_QE3.04337.04337.3	0.00911	12/52	L.SAKPAPPKPEPKPK.K	sp|P05204|HMGN2_HUMAN	1470.86	200000000
0.9998	Seq61421_QE3.08198.08198.3	0.0289	12/52	M.FGGPGTASRPSSSR.S	sp|P08670|VIME_HUMAN	1362.66	791000000
0.9975	Seq61421_QE3.08924.08924.3	0.0772	12/52	R.YDSNSGGEREIQRT.M	sp|P62191|PRS4_HUMAN	1610.73	9350000
1	Seq61421_QE3.10369.10369.3	0.00628	12/52	R.GASQAGMTGYGRPR.Q	sp|Q01995|TAGL_HUMAN	1407.67	176000000
0.9978	Seq61421_QE3.10407.10407.3	0.0753	12/52	S.DQSENVDRGAGSIR.E	sp|Q9UII2|ATIF1_HUMAN	1502.71	168000000
0.9755	Seq61421_QE3.11363.11363.3	0.0391	12/52	G.TAPPGTPALPAPAP.R	sp|C9J069|AJM1_HUMAN	1256.68	3130000
1	Seq61421_QE3.12034.12034.3	0.0037	12/52	F.DNTTYKNLQHHDYS.T	sp|P56181|NDUV3_HUMAN	1734.76	17400000
0.9999	Seq61421_QE3.12648.12648.3	0.0148	12/52	M.MTKEELEEEQRTEE.-	tr|K7EQX8|K7EQX8_HUMAN,tr|Q6ZR64|Q6ZR64_HUMAN	1779.78	5310000
1	Seq61421_QE3.13559.13559.3	0.00377	12/52	Y.LSPRDDGYSTKDSY.S	sp|P38159|RBMX_HUMAN	1602.72	40200000
1	Seq61421_QE3.17875.17875.3	9.69e-05	12/52	L.QKGYFDSGDYNMAK.A	tr|A0A1W2PRU0|A0A1W2PRU0_HUMAN	1622.7	5650000
1	Seq61421_QE3.19038.19038.3	0.00784	12/52	L.SATSRGVAGALRPL.V	sp|P47985|UCRI_HUMAN	1354.77	12000000
1	Seq61421_QE3.19251.19251.3	0.00757	12/52	R.TYSLGSALRPSTSR.S	sp|P08670|VIME_HUMAN	1494.78	969000000
0.9996	Seq61421_QE3.19956.19956.3	0.0275	12/52	Y.TVFDRDNNRVGFAE.A	sp|P07339|CATD_HUMAN	1638.78	12800000
1	Seq61421_QE3.20882.20882.3	0.0167	12/52	R.VGIPKETPALTINR.L	sp|P42765|THIM_HUMAN	1507.87	3460000
0.9984	Seq61421_QE3.20968.20968.3	0.064	12/52	L.RSPDNPMNQRAVPF.N	sp|Q96CT7|CC124_HUMAN	1627.79	15400000
1	Seq61421_QE3.22263.22263.3	0.000898	12/52	K.VTKNITEIADLTQK.L	sp|P19429|TNNI3_HUMAN	1572.87	161000000
1	Seq61421_QE3.22399.22399.3	0.00138	12/52	Y.NLEAEKFDLQEKFK.Q	sp|P45379|TNNT2_HUMAN	1737.89	98500000
1	Seq61421_QE3.22401.22401.3	0.00562	12/52	K.KAVTPAPPIKRWEL.S	sp|O95182|NDUA7_HUMAN	1604.94	3600000
0.9996	Seq61421_QE3.22439.22439.3	0.0407	12/52	L.NEDQLREKAKELWQ.S	sp|P45379|TNNT2_HUMAN	1785.9	157000000
0.9999	Seq61421_QE3.23943.23943.3	0.0238	12/52	F.WAPESAPLKSKMIY.A	sp|P23528|COF1_HUMAN	1619.84	8910000
1	Seq61421_QE3.31421.31421.3	5.25e-05	12/52	M.VNFTVDQIRAIMDK.K	sp|P13639|EF2_HUMAN	1648.86	27200000
0.9857	Seq61421_QE3.04545.04545.3	0.0879	12/56	K.VSSAEGAAKEEPKRR.S	sp|P05114|HMGN1_HUMAN	1613.85	8170000
1	Seq61421_QE3.05281.05281.3	0.0103	12/56	R.SSVQGASSREGSPAR.S	sp|O95817|BAG3_HUMAN	1474.71	37200000
1	Seq61421_QE3.13535.13535.3	0.0119	12/56	F.DETTADDRKVKSIVT.L	sp|P05413|FABPH_HUMAN	1676.86	29700000
1	Seq61421_QE3.17208.17208.3	0.00436	12/56	L.VENDFVGGRSPVPKT.Y	sp|Q99959|PKP2_HUMAN	1600.82	21000000
1	Seq61421_QE3.20009.20009.3	0.00429	12/56	L.NDITAKERFSPLTTN.L	sp|P48047|ATPO_HUMAN	1705.86	18300000
1	Seq61421_QE3.20245.20245.3	0.000339	12/56	T.GEVIPPMKEFPDQHH.-	sp|O95139|NDUB6_HUMAN,tr|A0A087WZX2|A0A087WZX2_HUMAN	1759.84	37700000
1	Seq61421_QE3.22690.22690.3	0.00127	12/56	F.DLQEKFKQQKYEINV.L	sp|P45379|TNNT2_HUMAN	1908.99	1430000000
1	Seq61421_QE3.23054.23054.3	0.00569	12/56	L.SADAM[147.04]MQALLGARAK.E	sp|P19429|TNNI3_HUMAN	1548.78	37400000
0.9956	Seq61421_QE3.24262.24262.3	0.0862	12/56	L.VSQEEMEFIQRGGPE.-	sp|P82909|RT36_HUMAN,tr|D6R941|D6R941_HUMAN	1734.79	12500000
0.9438	Seq61421_QE3.02431.02431.4	0.0784	12/60	F.VGIKKKEERAD.L	sp|P99999|CYC_HUMAN	1271.72	15600000
0.9279	Seq61421_QE3.03494.03494.4	0.0881	12/60	L.SGMEGRKKKFE.S	sp|P19429|TNNI3_HUMAN	1295.67	45100000
0.9977	Seq61421_QE3.09184.09184.4	0.0665	12/60	R.SGLRRVDDFKK.A	sp|Q6NZI2|CAVN1_HUMAN	1319.73	50800000
0.9979	Seq61421_QE3.09696.09696.3	0.0423	12/60	K.RQAEEAEEQANTNLSK.F	sp|P13533|MYH6_HUMAN	1816.86	3490000
1	Seq61421_QE3.11651.11651.3	0.00578	12/60	Y.ASSPGGVYATRSSAVR.L	sp|P08670|VIME_HUMAN	1564.8	141000000
1	Seq61421_QE3.13239.13239.3	0.00115	12/60	A.RNAEEKAKKAITDAAM.M	sp|P12882|MYH1_HUMAN	1745.91	18200000
0.9974	Seq61421_QE3.14147.14147.3	0.0426	12/60	R.HSGPSSYKVGTM[147.04]AEKF.D	tr|Q5JXI2|Q5JXI2_HUMAN	1740.81	4220000
1	Seq61421_QE3.17882.17882.3	0.01	12/60	R.YVVEGTPGPGLGPRPR.S	sp|Q9H987|SYP2L_HUMAN	1650.88	24400000
0.9998	Seq61421_QE3.19125.19125.3	0.0245	12/60	R.ASSVTTFTGEPNTCPR.C	sp|P52943|CRIP2_HUMAN	1666.76	7650000
1	Seq61421_QE3.19534.19534.3	0.00174	12/60	R.SAAETVTKGGIMLPEK.S	sp|P61604|CH10_HUMAN	1630.86	6940000
0.9997	Seq61421_QE3.24230.24230.3	0.0235	12/60	L.SEIQNIKSELKYVPKA.E	sp|Q9UHP9|SMPX_HUMAN	1846.02	22900000
1	Seq61421_QE3.25733.25733.3	0.00167	12/60	Y.FGVYDTAKGMLPDPKN.V	sp|P12235|ADT1_HUMAN	1751.86	9520000
1	Seq61421_QE3.26323.26323.3	0.0096	12/60	Y.EDEDVKEAIRRLPENL.Y	sp|P14927|QCR7_HUMAN	1924.99	126000000
1	Seq61421_QE3.27494.27494.3	0.00199	12/60	M.PNLVPPKIPDGERVDF.D	sp|P45379|TNNT2_HUMAN	1791.95	12300000
0.9999	Seq61421_QE3.28162.28162.3	0.0179	12/60	M.VPPVQVSPLIKLGRYS.A	sp|P56385|ATP5I_HUMAN	1752.03	114000000
1	Seq61421_QE3.28361.28361.3	0.000181	12/60	M.VPPVQVSPLIKLGRYS.A	sp|P56385|ATP5I_HUMAN	1752.03	113000000
1	Seq61421_QE3.28514.28514.3	1.01e-05	12/60	F.GEATKQPGITFIAAKF.D	sp|P07339|CATD_HUMAN	1677.91	9280000
1	Seq61421_QE3.29640.29640.3	0.00137	12/60	L.RSSVPGVRLLQDSVDF.S	sp|P08670|VIME_HUMAN	1773.94	18500000
1	Seq61421_QE3.34359.34359.3	0.000158	12/60	A.EWDDYVPKLYEQLSGK.-	sp|P30086|PEBP1_HUMAN	1968.95	3910000
1	Seq61421_QE3.35804.35804.3	2.75e-06	12/60	F.VEAVEQNTLQEFLKLA.-	sp|Q9H299|SH3L3_HUMAN	1830.97	3200000
1	Seq61421_QE3.04737.04737.3	0.0121	12/64	M.GHAGAIIAGGKGGAKEK.L	sp|P53597|SUCA_HUMAN	1520.84	2100000
1	Seq61421_QE3.06812.06812.3	0.0033	12/64	R.KASGPPKGPSRASSVTT.F	sp|P52943|CRIP2_HUMAN	1626.87	151000000
1	Seq61421_QE3.09033.09033.3	0.0116	12/64	Y.KSKRQTSGGPVDASSEY.Q	sp|P18859|ATP5J_HUMAN	1795.87	144000000
0.9998	Seq61421_QE3.10050.10050.3	0.0302	12/64	R.SAPPTRGPPPSYGGSSR.Y	sp|P38159|RBMX_HUMAN	1669.82	25500000
0.9971	Seq61421_QE3.10729.10729.3	0.0835	12/64	L.TTTTAGTVSSTTEVRER.R	sp|O14974|MYPT1_HUMAN	1795.89	8980000
1	Seq61421_QE3.14469.14469.3	0.00941	12/64	Y.EINVLRNRINDNQKVSK.T	sp|P45379|TNNT2_HUMAN	2039.12	18600000
1	Seq61421_QE3.20273.20273.3	0.00339	12/64	Y.SYTAANKNKGIIWGEDT.L	sp|P99999|CYC_HUMAN	1866.91	117000000
0.9998	Seq61421_QE3.20653.20653.3	0.0225	12/64	L.SLQEVDEQPQHPLHVTY.A	sp|P30086|PEBP1_HUMAN	2018.97	28700000
1	Seq61421_QE3.22271.22271.3	0.018	12/64	K.SGRFVTVQTISGTGALR.L	sp|P00505|AATM_HUMAN	1748.95	22000000
1	Seq61421_QE3.28498.28498.3	0.00819	12/64	M.VPPVQVSPLIKLGRYSA.L	sp|P56385|ATP5I_HUMAN	1823.07	314000000
1	Seq61421_QE3.30253.30253.3	8.81e-05	12/64	Y.NVETPLDIRLKEGCSPF.L	tr|E7EVA0|E7EVA0_HUMAN	1916.97	41500000
1	Seq61421_QE3.34301.34301.3	1.93e-05	12/64	K.AKELWQSIYNLEAEKFD.L	sp|P45379|TNNT2_HUMAN	2083.03	3090000
0.998	Seq61421_QE3.16176.16176.3	0.0719	12/68	L.IDIENPNRVAQTTKKVTQ.L	sp|Q13442|HAP28_HUMAN	2054.11	12100000
0.9989	Seq61421_QE3.17358.17358.3	0.0567	12/68	Y.NNQSSNFGPMKGGNFGGR.S	sp|Q32P51|RA1L2_HUMAN	1867.84	16800000
0.9914	Seq61421_QE3.17938.17938.3	0.0626	12/68	R.TSPGRVDLPGSSTTLTKS.F	sp|O94875|SRBS2_HUMAN	1802.94	13700000
1	Seq61421_QE3.23517.23517.3	1.36e-05	12/68	L.TVGQVRPLVPLQPVTQNR.A	sp|Q99959|PKP2_HUMAN	2001.15	19900000
0.999	Seq61421_QE3.23760.23760.3	0.0507	12/68	L.GRVNVKNEEIDEMIKEAP.G	sp|P10916|MLRV_HUMAN	2070.04	13600000
1	Seq61421_QE3.28747.28747.3	0.00178	12/68	Y.YNAAGFNKLGLMRDDTIY.E	sp|P14927|QCR7_HUMAN	2061	135000000
1	Seq61421_QE3.08333.08333.3	0.000183	12/72	M.PGPTPSGTNVGSSGRSPSK.A	sp|P60468|SC61B_HUMAN	1768.87	5140000
1	Seq61421_QE3.08830.08830.4	0.00939	12/72	R.AHYTHSDYQYSQR.S	sp|Q99959|PKP2_HUMAN	1654.71	6360000
0.9999	Seq61421_QE3.09621.09621.4	0.024	12/72	L.MGKEGVHGGLINK.K	sp|P07737|PROF1_HUMAN	1338.71	6340000
1	Seq61421_QE3.10531.10531.3	0.00101	12/72	W.HERLSRLESGGSNPTTSDS.Y	sp|O60237|MYPT2_HUMAN	2028.95	137000000
1	Seq61421_QE3.14298.14298.3	0.00616	12/72	F.SSPTAAGTPNKETAGLKVG.V	sp|Q05682|CALD1_HUMAN	1784.93	2920000
1	Seq61421_QE3.15143.15143.4	0.00729	12/72	V.VAGVANALAHKYH.-	sp|P68871|HBB_HUMAN,sp|P02042|HBD_HUMAN,sp|HBB_HUMAN|	1349.72	6310000
0.9817	Seq61421_QE3.21116.21116.3	0.0899	12/72	F.DLQEKFKQQKYEINVLRNR.L	sp|P45379|TNNT2_HUMAN	2448.32	96000000
1	Seq61421_QE3.25033.25033.3	0.000751	12/72	F.GPKGVNIGGAGSYIYEKPL.A	sp|P52943|CRIP2_HUMAN	1919.02	6270000
1	Seq61421_QE3.25412.25412.3	1.9e-05	12/72	F.VEFEDPRDAEDAVYGRDGY.D	sp|Q07955|SRSF1_HUMAN	2201.95	2060000
1	Seq61421_QE3.30041.30041.3	7.49e-05	12/72	R.SFM[147.04]PNLVPPKIPDGERVDF.D	sp|P45379|TNNT2_HUMAN	2173.09	12000000
1	Seq61421_QE3.33764.33764.3	0.000146	12/72	Y.LDLQRILENEKDLEEAEEY.K	sp|O75347|TBCA_HUMAN	2348.14	9860000
1	Seq61421_QE3.24238.24238.3	0.000592	12/76	F.TIM[147.04]DQNRDGFIDKNDLRDTF.A	sp|P10916|MLRV_HUMAN	2429.13	563000000
1	Seq61421_QE3.34308.34308.3	0.00571	12/76	F.DTRERWENPLM[147.04]GWASTADPL.S	sp|O43181|NDUS4_HUMAN	2360.09	11000000
0.9914	Seq61421_QE3.34985.34985.3	0.0286	12/76	E.AEAFDDVVGETVGKTDYIPL.L	sp|P27816|MAP4_HUMAN	2138.04	4390000
1	Seq61421_QE3.28515.28515.3	0.00694	12/80	N.VKNEEIDEM[147.04]IKEAPGPINFTV.F	sp|P10916|MLRV_HUMAN	2388.19	17200000
0.9999	Seq61421_QE3.32389.32389.3	0.00765	12/80	M.MDFETFLPM[147.04]LQHISKNKDTGT.Y	sp|P08590|MYL3_HUMAN	2468.17	10100000
0.9997	Seq61421_QE3.36120.36120.3	0.0127	12/80	Y.SDMPPLTLEGIQDRVLYVLKL.Y	sp|O14561|ACPM_HUMAN	2399.31	1150000
0.9984	Seq61421_QE3.05991.05991.4	0.0585	12/84	K.TKENLEKTRHTLEKR.M	sp|Q6NZI2|CAVN1_HUMAN	1882.04	7810000
0.9996	Seq61421_QE3.06774.06774.4	0.0326	12/84	F.GGARPREEVVQKEQE.-	sp|Q15056|IF4H_HUMAN	1710.86	45500000
1	Seq61421_QE3.07150.07150.4	0.00649	12/84	R.TLPKAQSQGPRATPK.Q	sp|Q9H987|SYP2L_HUMAN	1578.88	12800000
1	Seq61421_QE3.09524.09524.3	9.55e-05	12/84	F.KLKQREEQAEPDGTEEADKSAY.L	sp|P12883|MYH7_HUMAN	2521.19	2610000
1	Seq61421_QE3.16813.16813.3	0.00195	12/84	K.AKTQPTSLPKQPAPTTIGGLNK.K	sp|P27816|MAP4_HUMAN	2247.26	3500000
1	Seq61421_QE3.22693.22693.4	0.00292	12/84	Q.NRDGFIDKNDLRDTF.A	sp|P10916|MLRV_HUMAN	1824.88	8920000
1	Seq61421_QE3.20026.20026.3	0.00186	12/88	K.TTTAAAVASTGPSSRSPSTLLPK.K	sp|P27816|MAP4_HUMAN	2200.17	28800000
1	Seq61421_QE3.34486.34486.3	4.59e-05	12/88	Y.EDFVEGLRVFDKEGNGTVMGAEL.R	sp|P08590|MYL3_HUMAN	2511.2	18100000
1	Seq61421_QE3.10661.10661.4	0.0144	12/90	Y.HAEEIQCNGRSFHKTC.F	sp|P50461|CSRP3_HUMAN	1858.82	26900000
0.9951	Seq61421_QE3.11347.11347.4	0.0796	12/90	L.VAENKFGKKTGEGFYK.Y	sp|Q16836|HCDH_HUMAN	1801.94	5390000
1	Seq61421_QE3.22723.22723.4	0.00728	12/90	L.MEYLENPKKYIPGTKM.L	sp|P99999|CYC_HUMAN	1940.97	63400000
1	Seq61421_QE3.31931.31931.3	4.78e-05	12/92	F.DVSNADRLGSSEVEQVQLVVDGVK.L	sp|P06732|KCRM_HUMAN	2542.29	875000
0.9908	Seq61421_QE3.03010.03010.4	0.0311	12/96	R.KAEDEARKKKALSNM[147.04]M[147.04]H.F	sp|P45379|TNNT2_HUMAN	2018	11600000
0.9894	Seq61421_QE3.04664.04664.4	0.0943	12/96	R.HAESVGDGERVSRSREK.H	sp|P30533|AMRP_HUMAN	1897.94	25700000
1	Seq61421_QE3.14332.14332.4	0.0123	12/96	Y.MGEWKNDKRSGFGVSER.S	sp|Q9BR39|JPH2_HUMAN	1981.94	2340000
0.9957	Seq61421_QE3.16961.16961.4	0.0309	12/96	A.RNAEEKAKKAITDAAMM.A	sp|P12882|MYH1_HUMAN	1876.95	5220000
0.9995	Seq61421_QE3.20899.20899.4	0.0284	12/96	A.YQKVVAGVANALAHKYH.-	sp|P68871|HBB_HUMAN,sp|P02042|HBD_HUMAN,sp|HBB_HUMAN|	1868.01	11700000
1	Seq61421_QE3.29955.29955.3	0.00051	12/96	F.STPAPQPTAEPLAPTVLAPRAATTL.D	sp|Q9H987|SYP2L_HUMAN	2470.34	9340000
1	Seq61421_QE3.35067.35067.3	0.000255	12/96	L.AAHLPAEFTPAVHASLDKFLASVST.V	sp|P69905|HBA_HUMAN	2579.34	2560000
1	Seq61421_QE3.30900.30900.3	1.04e-08	13/100	Y.EDFVEGLRVFDKEGNGTVMGAELRHV.L	sp|P08590|MYL3_HUMAN	2903.42	45700000
1	Seq61421_QE3.35008.35008.3	6.75e-05	13/100	L.TTFNIQDGPDFQDRVVNSETPVVVDF.H	sp|Q99757|THIOM_HUMAN	2938.4	1020000
0.9999	Seq61421_QE3.06235.06235.4	0.0166	13/102	L.QKEIERHKQKIKMLKHDD.-	sp|Q9UII2|ATIF1_HUMAN	2303.25	15900000
1	Seq61421_QE3.12495.12495.4	0.00345	13/102	W.ISKQEYDESGPSIVHRKC.F	sp|P0CG38|POTEI_HUMAN	2075.01	17800000
0.9996	Seq61421_QE3.16698.16698.4	0.0379	13/102	K.KRLIEDTEDWRPRTGTTQ.S	sp|Q96HC4|PDLI5_HUMAN	2201.12	45400000
1	Seq61421_QE3.18170.18170.4	0.00956	13/102	Y.TKKVPQVSTPTLVEVSRN.L	sp|P02768|ALBU_HUMAN	1982.12	6370000
1	Seq61421_QE3.04896.04896.4	0.016	13/108	R.KQRREGGDGEEQDVGDAGR.L	sp|Q8N1G4|LRC47_HUMAN	2057.95	3960000
0.996	Seq61421_QE3.09046.09046.4	0.0824	13/108	L.QFQQSPKPARSVTTSNPSK.F	sp|P50461|CSRP3_HUMAN	2087.08	156000000
1	Seq61421_QE3.34918.34918.3	4.82e-08	13/112	Y.EDFVEGLRVFDKEGNGTVMGAELRHVLAT.L	sp|P08590|MYL3_HUMAN	3188.59	1570000
1	Seq61421_QE3.04929.04929.4	0.00376	13/114	K.VGSTENIKHQPGGGRAKVEK.K	sp|P27816|MAP4_HUMAN	2091.12	46600000
0.9944	Seq61421_QE3.06916.06916.4	0.015	13/126	N.PAENGDAKTDQAQKAEGAGDAK.-	sp|P05204|HMGN2_HUMAN	2171.01	0
1	Seq61421_QE3.26983.26983.4	0.0142	13/126	A.LGQNPTQAEVLRVLGKPRQEEL.N	sp|P08590|MYL3_HUMAN	2474.36	39500000
1	Seq61421_QE3.27191.27191.4	0.00506	13/126	A.LGQNPTQAEVLRVLGKPRQEEL.N	sp|P08590|MYL3_HUMAN	2474.36	39500000
1	Seq61421_QE3.35654.35654.4	0.000158	13/126	Y.GAEALERMFLSFPTTKTYFPHF.D	sp|P69905|HBA_HUMAN	2589.27	806000
0.9971	Seq61421_QE3.14240.14240.5	0.0894	13/128	K.TVYHAEEIQCNGRSFHK.T	sp|P50461|CSRP3_HUMAN	2017.94	6420000
1	Seq61421_QE3.05861.05861.5	0.0114	13/136	L.QKEIERHKQKIKMLKHDD.-	sp|Q9UII2|ATIF1_HUMAN	2303.25	263000000
1	Seq61421_QE3.09873.09873.5	0.0109	13/136	R.SSTEKHDWDPPDRKVDTR.K	sp|O94875|SRBS2_HUMAN	2168.02	18200000
1	Seq61421_QE3.03436.03436.2	0.00146	13/14	L.NDNQKVSK.T	sp|P45379|TNNT2_HUMAN	931.472	28500000
0.9957	Seq61421_QE3.08422.08422.2	0.0813	13/14	R.RKVLAIDH.L	sp|P45379|TNNT2_HUMAN	950.566	765000000
1	Seq61421_QE3.10419.10419.2	0.000542	13/14	A.FVKHIMSS.-	sp|P08590|MYL3_HUMAN	947.49	152000000
1	Seq61421_QE3.10819.10819.2	0.00181	13/14	K.KALSNMMH.F	sp|P45379|TNNT2_HUMAN	930.442	175000000
1	Seq61421_QE3.11761.11761.2	0.000966	13/14	M.HFGGYIQK.Q	sp|P45379|TNNT2_HUMAN	948.482	950000000
1	Seq61421_QE3.03767.03767.5	0.00604	13/144	M.PDPAKSAPAPKKGSKKAVT.K	sp|P23527|H2B1O_HUMAN,sp|Q5QNW6|H2B2F_HUMAN,sp|Q93079|H2B1H_HUMAN	1877.07	2930000
1	Seq61421_QE3.08412.08412.5	0.00207	13/144	R.SSTEKHDWDPPDRKVDTRK.F	sp|O94875|SRBS2_HUMAN	2296.12	8970000
0.9976	Seq61421_QE3.11017.11017.4	0.022	13/144	K.AQAAAPASVPAQAPKRTQAPTKASE.-	sp|P47914|RL29_HUMAN	2446.29	2190000
0.9923	Seq61421_QE3.31911.31911.4	0.0948	13/144	R.RKVLAIDHLNEDQLREKAKELWQSI.Y	sp|P45379|TNNT2_HUMAN	3031.66	51000000
1	Seq61421_QE3.11223.11223.5	0.00296	13/152	H.FDLSHGSAQVKGHGKKVADA.L	sp|P69905|HBA_HUMAN	2051.05	7290000
1	Seq61421_QE3.07926.07926.2	0.00289	13/16	Y.SSSQRVSSY.R	sp|P17661|DESM_HUMAN	999.462	64500000
1	Seq61421_QE3.09185.09185.2	0.00739	13/16	A.APDQDEIQR.L	sp|P10619|PPGB_HUMAN	1070.5	21600000
1	Seq61421_QE3.09191.09191.2	0.000793	13/16	K.TQTYRPLSK.S	sp|O94875|SRBS2_HUMAN	1092.59	108000000
1	Seq61421_QE3.09247.09247.2	0.00084	13/16	L.HVFSPKYTK.L	tr|H0YBI4|H0YBI4_HUMAN	1105.59	152000000
1	Seq61421_QE3.10857.10857.2	0.00902	13/16	D.IGTKGLNEE.-	sp|P12883|MYH7_HUMAN	959.492	74300000
1	Seq61421_QE3.12730.12730.2	0.00115	13/16	A.PAVTQHAPY.F	sp|P30048|PRDX3_HUMAN	982.487	99200000
1	Seq61421_QE3.13371.13371.2	0.00881	13/16	Y.KLVPQQLAH.-	sp|P10606|COX5B_HUMAN	1032.61	107000000
0.998	Seq61421_QE3.13873.13873.2	0.0472	13/16	F.SDGLAHLDN.L	sp|P68871|HBB_HUMAN	940.425	17500000
1	Seq61421_QE3.13934.13934.2	0.00065	13/16	W.VARNPPGFA.F	sp|P84103|SRSF3_HUMAN	927.493	15200000
1	Seq61421_QE3.14272.14272.2	0.0057	13/16	K.TGEGFYKYK.-	sp|Q16836|HCDH_HUMAN,tr|A0A1W2PQ78|A0A1W2PQ78_HUMAN,tr|A0A0A0MSE2|A0A0A0MSE2_HUMAN,tr|A0A0D9SFP2|A0A0D9SFP2_HUMAN,tr|E9PF18|E9PF18_HUMAN,tr|A0A1W2PNM1|A0A1W2PNM1_HUMAN	1091.53	18600000
0.9986	Seq61421_QE3.14995.14995.2	0.0376	13/16	Y.NAAGFNKLG.L	sp|P14927|QCR7_HUMAN	890.461	244000000
1	Seq61421_QE3.15460.15460.2	0.000664	13/16	F.KQQKYEINV.L	sp|P45379|TNNT2_HUMAN	1148.62	849000000
0.9998	Seq61421_QE3.15864.15864.2	0.0105	13/16	L.ENVIRDAVT.Y	sp|P62805|H4_HUMAN	1015.53	59800000
0.9979	Seq61421_QE3.16138.16138.2	0.0577	13/16	Y.SAETLREMA.Q	sp|O75112|LDB3_HUMAN	1006.48	31100000
1	Seq61421_QE3.16770.16770.2	0.000648	13/16	Y.TEFYHVPTH.S	sp|Q96HC4|PDLI5_HUMAN	1129.52	74000000
0.9955	Seq61421_QE3.20299.20299.2	0.0788	13/16	D.PPMEKALSM.F	sp|Q9UBY9|HSPB7_HUMAN	1002.49	11200000
0.9975	Seq61421_QE3.20715.20715.2	0.0496	13/16	K.IPLHVFSPK.Y	tr|H0YBI4|H0YBI4_HUMAN	1036.61	89200000
1	Seq61421_QE3.24035.24035.2	0.00119	13/16	L.SNMMHFGGY.L	sp|P45379|TNNT2_HUMAN	1042.4	679000000
1	Seq61421_QE3.32556.32556.4	0.00769	13/162	A.FTIMDQNRDGFIDKNDLRDTFAALGRVN.V	sp|P10916|MLRV_HUMAN	3241.59	22000000
1	Seq61421_QE3.35837.35837.4	0.00187	13/162	A.NPM[147.04]YNAVSNADLM[147.04]DFKNLLDHLEEKMPL.E	sp|P01160|ANF_HUMAN	3293.54	1830000
1	Seq61421_QE3.03694.03694.2	0.00132	13/18	R.INDNQKVSKT.R	sp|P45379|TNNT2_HUMAN,tr|E7EPW4|E7EPW4_HUMAN	1145.6	55800000
1	Seq61421_QE3.04974.04974.2	0.000317	13/18	K.SAVGHEYQSK.L	sp|Q14247|SRC8_HUMAN	1104.52	3900000
0.9928	Seq61421_QE3.06778.06778.2	0.0683	13/18	R.ASPSKPASAP.A	sp|P27816|MAP4_HUMAN	911.471	36800000
0.9999	Seq61421_QE3.08116.08116.2	0.00939	13/18	W.NKLGPNDQYK.F	sp|O00483|NDUA4_HUMAN	1175.59	51700000
1	Seq61421_QE3.08767.08767.2	0.000828	13/18	F.GGYIQKQAQT.E	sp|P45379|TNNT2_HUMAN	1092.56	24500000
1	Seq61421_QE3.11046.11046.2	0.0111	13/18	R.ILEAHQNVAQ.M	sp|Q9BQL6|FERM1_HUMAN	1121.58	21800000
1	Seq61421_QE3.11335.11335.2	0.0122	13/18	C.NKAITSGGIT.Y	sp|Q13642|FHL1_HUMAN,tr|A0A0D9SFZ9|A0A0D9SFZ9_HUMAN	960.524	44100000
1	Seq61421_QE3.11931.11931.2	0.00429	13/18	L.QEQVQQTLAR.K	sp|Q99959|PKP2_HUMAN	1199.63	84300000
0.9997	Seq61421_QE3.11942.11942.2	0.026	13/18	K.KLEPAYQVSK.G	sp|Q14896|MYPC3_HUMAN	1161.64	16000000
0.9999	Seq61421_QE3.12428.12428.2	0.00524	13/18	Y.VNNLNVTEEK.Y	sp|P04179|SODM_HUMAN	1158.59	11300000
1	Seq61421_QE3.12477.12477.2	0.00179	13/18	Y.EAFVKHIM[147.04]SS.-	sp|P08590|MYL3_HUMAN	1163.56	1670000000
0.9999	Seq61421_QE3.12689.12689.2	0.0114	13/18	Y.SAELDRPDIK.M	sp|O76041|NEBL_HUMAN	1142.59	14000000
1	Seq61421_QE3.12785.12785.2	0.00256	13/18	Y.EAFVKHIM[147.04]SG.-	sp|P12829|MYL4_HUMAN,tr|I3L4B1|I3L4B1_HUMAN	1133.55	79900000
1	Seq61421_QE3.13439.13439.2	0.00319	13/18	A.SIGNAQKLPM[147.04].C	sp|O00151|PDLI1_HUMAN	1073.55	9940000
1	Seq61421_QE3.14251.14251.2	0.000144	13/18	R.DAGM[147.04]QLQGYR.Y	sp|P00505|AATM_HUMAN	1153.52	18300000
0.9965	Seq61421_QE3.14628.14628.2	0.0666	13/18	L.FGGNFAHQAS.V	sp|O14773|TPP1_HUMAN	1034.46	7110000
1	Seq61421_QE3.14797.14797.2	0.000653	13/18	F.TLM[147.04]DQNRDGF.L	sp|Q02045|MYL5_HUMAN	1211.52	604000000
1	Seq61421_QE3.14844.14844.2	0.00679	13/18	F.KEQLTPSQIM[147.04].S	sp|Q00059|TFAM_HUMAN	1189.6	112000000
0.9994	Seq61421_QE3.15044.15044.2	0.0324	13/18	M.LEELSHLSNR.G	sp|Q9NPC6|MYOZ2_HUMAN	1196.61	57200000
1	Seq61421_QE3.15073.15073.2	8.81e-05	13/18	K.SPDEAYAIAK.K	sp|Q9P2R7|SUCB1_HUMAN	1063.52	7760000
0.998	Seq61421_QE3.15711.15711.2	0.0561	13/18	K.TGILEESM[147.04]AR.R	sp|Q8N3V7|SYNPO_HUMAN	1121.54	25400000
1	Seq61421_QE3.15795.15795.2	0.00235	13/18	Y.SLGSALRPST.S	sp|P08670|VIME_HUMAN	987.535	250000000
1	Seq61421_QE3.16141.16141.2	0.0034	13/18	Y.SAETLREMAQ.M	sp|O75112|LDB3_HUMAN	1134.53	251000000
1	Seq61421_QE3.16375.16375.2	0.00149	13/18	Y.ELRAPVAGTC.Y	sp|P30086|PEBP1_HUMAN	1015.51	1200000000
1	Seq61421_QE3.16421.16421.2	0.00239	13/18	F.EDHVKLVNEV.T	sp|P02768|ALBU_HUMAN	1180.61	64700000
0.9957	Seq61421_QE3.16556.16556.2	0.0817	13/18	K.ESLDLRAHLK.Q	sp|P19429|TNNI3_HUMAN	1180.66	42100000
0.995	Seq61421_QE3.16646.16646.2	0.0396	13/18	F.EQTQIQEFKE.A	sp|Q02045|MYL5_HUMAN	1278.61	204000000
0.9993	Seq61421_QE3.16845.16845.2	0.0318	13/18	F.EQTQIQEFKE.A	sp|Q02045|MYL5_HUMAN	1278.61	204000000
1	Seq61421_QE3.16995.16995.2	0.0101	13/18	Y.TEHQVVSSDF.N	sp|P04406|G3P_HUMAN	1147.51	69200000
1	Seq61421_QE3.17326.17326.2	0.00182	13/18	Y.DDLSKQAVAY.R	sp|P25705|ATPA_HUMAN	1108.54	46300000
1	Seq61421_QE3.17413.17413.2	0.0104	13/18	F.AKLVRPPVQV.Y	sp|P48047|ATPO_HUMAN	1105.7	53700000
1	Seq61421_QE3.18017.18017.2	0.00144	13/18	L.SSLDIDHNQY.K	sp|P13533|MYH6_HUMAN	1190.52	11800000
1	Seq61421_QE3.18146.18146.2	0.000318	13/18	D.PSKIQLPEDE.-	sp|Q9NX14|NDUBB_HUMAN	1154.58	12400000
1	Seq61421_QE3.18199.18199.2	0.00174	13/18	K.FKQQKYEINV.L	sp|P45379|TNNT2_HUMAN	1295.69	106000000
1	Seq61421_QE3.18254.18254.2	3.25e-05	13/18	R.DAGMQLQGYR.Y	sp|P00505|AATM_HUMAN	1137.52	114000000
1	Seq61421_QE3.19208.19208.2	0.00224	13/18	W.QSIYNLEAEK.F	sp|P45379|TNNT2_HUMAN	1193.59	1770000000
1	Seq61421_QE3.19256.19256.2	0.000269	13/18	F.DMEDLGDKAV.Y	sp|Q9NZ45|CISD1_HUMAN	1091.48	54200000
1	Seq61421_QE3.19611.19611.2	0.00159	13/18	F.NKELDPIQKL.F	sp|P18859|ATP5J_HUMAN	1196.68	82200000
1	Seq61421_QE3.20109.20109.2	0.00895	13/18	K.VEAKFINYVK.N	sp|P06748|NPM_HUMAN	1209.68	10200000
0.997	Seq61421_QE3.20552.20552.2	0.0654	13/18	Y.VIQELRPTLN.E	sp|P20674|COX5A_HUMAN	1181.68	63800000
0.9971	Seq61421_QE3.20660.20660.2	0.0665	13/18	K.TGILEESMAR.R	sp|Q8N3V7|SYNPO_HUMAN	1105.54	109000000
1	Seq61421_QE3.20812.20812.2	0.00677	13/18	M.AAATLTSKLY.S	sp|Q9UDW1|QCR9_HUMAN	1037.58	7600000
1	Seq61421_QE3.21001.21001.2	0.00441	13/18	F.LENVIRDAVT.Y	sp|P62805|H4_HUMAN	1128.61	62400000
0.9999	Seq61421_QE3.27362.27362.2	0.0156	13/18	K.AKELWQSIYN.L	sp|P45379|TNNT2_HUMAN	1250.63	148000000
1	Seq61421_QE3.28112.28112.2	0.000299	13/18	L.VLYDEIKKYV.-	sp|P12235|ADT1_HUMAN	1268.7	215000000
1	Seq61421_QE3.29008.29008.2	0.000407	13/18	L.WDIQKDLKDL.-	sp|P07195|LDHB_HUMAN	1272.67	17000000
1	Seq61421_QE3.34388.34388.2	3.81e-05	13/18	L.VFDVELLKLE.-	sp|P62942|FKB1A_HUMAN,tr|Q5W0X3|Q5W0X3_HUMAN,tr|Q1JUQ5|Q1JUQ5_HUMAN,tr|Q5VVH2|Q5VVH2_HUMAN	1203.68	21000000
1	Seq61421_QE3.07754.07754.2	6.17e-06	13/20	Y.DESGPSIVHRK.C	sp|P0CG38|POTEI_HUMAN	1223.63	12400000
1	Seq61421_QE3.08303.08303.2	0.00411	13/20	K.GGPAM[147.04]TPPSPK.R	sp|E9PAV3|NACAM_HUMAN	1054.51	21500000
1	Seq61421_QE3.08638.08638.2	0.000273	13/20	K.TASTNNIAQAR.R	sp|Q9UBI6|GBG12_HUMAN	1145.58	220000000
1	Seq61421_QE3.08913.08913.2	0.0113	13/20	V.HLTPEEKSAVT.A	sp|P68871|HBB_HUMAN	1210.62	27100000
1	Seq61421_QE3.09111.09111.2	0.000379	13/20	L.ATNTSAPDLKN.V	sp|P27816|MAP4_HUMAN	1130.56	285000000
1	Seq61421_QE3.09651.09651.2	0.000784	13/20	Y.TKKVPQVSTPT.L	sp|P02768|ALBU_HUMAN	1184.68	157000000
1	Seq61421_QE3.09745.09745.2	0.00286	13/20	L.DHLNEDQLREK.A	sp|P45379|TNNT2_HUMAN	1395.67	69000000
1	Seq61421_QE3.09954.09954.2	0.00157	13/20	G.IEEDEDVSDGH.H	sp|P23327|SRCH_HUMAN	1243.48	5070000
1	Seq61421_QE3.10076.10076.2	0.000837	13/20	M.FGGPGTASRPS.S	sp|P08670|VIME_HUMAN	1032.5	407000000
1	Seq61421_QE3.10185.10185.2	0.00371	13/20	A.TPM[147.04]PSRPSTTP.F	sp|P27816|MAP4_HUMAN	1186.57	63700000
1	Seq61421_QE3.10974.10974.2	0.000497	13/20	Y.ASSPGGVYATR.S	sp|P08670|VIME_HUMAN	1064.53	537000000
1	Seq61421_QE3.11610.11610.2	0.000753	13/20	F.KAIVAGDQNVE.Y	sp|Q13642|FHL1_HUMAN	1142.59	148000000
1	Seq61421_QE3.12127.12127.2	0.000165	13/20	F.NLSKEDDVRQY.V	sp|P62753|RS6_HUMAN	1365.65	12600000
1	Seq61421_QE3.12148.12148.2	0.00577	13/20	H.HEVSARALNVQ.-	tr|H0YBI4|H0YBI4_HUMAN	1222.64	15500000
1	Seq61421_QE3.12257.12257.2	0.00289	13/20	G.LQFQQSPKPAR.S	sp|P50461|CSRP3_HUMAN	1298.71	8840000
1	Seq61421_QE3.12274.12274.2	0.000767	13/20	Y.NSYGDVSGGVR.D	sp|O14639|ABLM1_HUMAN	1109.51	13200000
1	Seq61421_QE3.12341.12341.2	0.00505	13/20	Y.SNTGDGAPKVY.Q	sp|Q15773|MLF2_HUMAN,tr|F5H800|F5H800_HUMAN	1107.52	34300000
0.9976	Seq61421_QE3.12662.12662.2	0.0605	13/20	M.PEPGKKPVSAF.S	sp|Q14896|MYPC3_HUMAN,tr|F5GZR4|F5GZR4_HUMAN,tr|A0A0A0MQU5|A0A0A0MQU5_HUMAN,tr|A8MXZ9|A8MXZ9_HUMAN	1155.63	63000000
0.9988	Seq61421_QE3.12920.12920.2	0.0452	13/20	K.GGPAMTPPSPK.R	sp|E9PAV3|NACAM_HUMAN	1038.52	55400000
1	Seq61421_QE3.13370.13370.2	0.00497	13/20	A.TPMPSRPSTTP.F	sp|P27816|MAP4_HUMAN	1170.57	277000000
1	Seq61421_QE3.13481.13481.2	8.79e-05	13/20	R.DSYDSYATHNE.-	sp|Q14011|CIRBP_HUMAN	1300.48	28100000
0.9956	Seq61421_QE3.13602.13602.2	0.0772	13/20	F.LAGGVAAAVSK.T	sp|P12235|ADT1_HUMAN	942.55	6210000
0.9986	Seq61421_QE3.13777.13777.2	0.0477	13/20	L.QEILESEEKGD.P	sp|O00151|PDLI1_HUMAN	1275.58	15400000
1	Seq61421_QE3.14206.14206.2	0.00249	13/20	Y.SGPLKEIPPEK.F	sp|Q9NPC6|MYOZ2_HUMAN	1193.67	4580000
1	Seq61421_QE3.14542.14542.2	8.78e-05	13/20	Y.YDSRPGGYGYG.Y	sp|P98179|RBM3_HUMAN	1190.5	26600000
0.9997	Seq61421_QE3.14853.14853.2	0.00862	13/20	R.SGGYGGSRDYY.S	sp|Q14011|CIRBP_HUMAN	1180.48	13200000
1	Seq61421_QE3.15521.15521.2	0.00107	13/20	Y.SAETLREM[147.04]AQM.Y	sp|O75112|LDB3_HUMAN	1281.57	15100000
1	Seq61421_QE3.16287.16287.2	0.000429	13/20	M.PVTVTRTTITT.T	sp|Q96S97|MYADM_HUMAN,tr|C9JJV6|C9JJV6_HUMAN,tr|C9JZL8|C9JZL8_HUMAN,tr|C9J5M0|C9J5M0_HUMAN,tr|C9JC07|C9JC07_HUMAN	1188.67	235000000
1	Seq61421_QE3.16400.16400.2	0.000351	13/20	H.AGEYGAEALER.M	sp|P69905|HBA_HUMAN	1164.54	15400000
1	Seq61421_QE3.17236.17236.2	0.00189	13/20	D.PKFEVIEKPQA.-	sp|P18859|ATP5J_HUMAN	1284.71	62400000
0.9999	Seq61421_QE3.17509.17509.2	0.0132	13/20	R.ALGQNPTQAEV.L	sp|P08590|MYL3_HUMAN	1126.56	31900000
0.9991	Seq61421_QE3.17582.17582.2	0.0332	13/20	R.SLGTADVHFER.K	sp|Q86V81|THOC4_HUMAN	1230.6	12900000
0.9999	Seq61421_QE3.17874.17874.2	0.0072	13/20	R.TGLQAHVWRPG.A	sp|Q9H987|SYP2L_HUMAN	1220.64	6380000
1	Seq61421_QE3.17925.17925.2	6.12e-05	13/20	Y.VNNLNVTEEKY.Q	sp|P04179|SODM_HUMAN	1321.65	116000000
1	Seq61421_QE3.18624.18624.2	0.000222	13/20	F.DQSQIQEFKEA.F	sp|P24844|MYL9_HUMAN	1321.62	486000000
0.9997	Seq61421_QE3.19290.19290.2	0.0216	13/20	F.YGSKEDPQTFY.Y	sp|P02787|TRFE_HUMAN	1333.58	120000000
1	Seq61421_QE3.19690.19690.2	0.00106	13/20	Y.QKVVAGVANAL.A	sp|P68871|HBB_HUMAN	1068.63	37600000
1	Seq61421_QE3.19811.19811.2	0.000106	13/20	M.ASNYKELGFQG.-	sp|P02144|MYG_HUMAN,tr|Q8WVH6|Q8WVH6_HUMAN,sp|MYG_HUMAN|	1212.58	357000000
1	Seq61421_QE3.20006.20006.2	1.74e-05	13/20	M.ASNYKELGFQG.-	sp|P02144|MYG_HUMAN,tr|Q8WVH6|Q8WVH6_HUMAN,sp|MYG_HUMAN|	1212.58	357000000
1	Seq61421_QE3.20650.20650.2	0.00433	13/20	M.GLETEKADVQL.F	sp|P51636|CAV2_HUMAN,tr|E9PCT3|E9PCT3_HUMAN	1201.62	148000000
1	Seq61421_QE3.21077.21077.2	0.00415	13/20	F.RDGDILGKYVD.-	sp|P61604|CH10_HUMAN,tr|B8ZZ54|B8ZZ54_HUMAN	1249.63	878000000
1	Seq61421_QE3.21665.21665.2	0.000205	13/20	F.LEDLKSFVKSQ.-	sp|Q07021|C1QBP_HUMAN,tr|I3L3B0|I3L3B0_HUMAN	1292.7	24000000
1	Seq61421_QE3.22093.22093.2	0.00056	13/20	F.LMIEQNTKSPL.F	sp|P01009|A1AT_HUMAN	1272.67	48600000
1	Seq61421_QE3.22495.22495.2	0.00562	13/20	F.AGILENGAVRY.T	sp|P02749|APOH_HUMAN	1161.61	29100000
1	Seq61421_QE3.24339.24339.2	0.00244	13/20	L.ALRGPAGPMGL.T	sp|P20908|CO5A1_HUMAN	1038.56	76900000
1	Seq61421_QE3.24342.24342.2	0.00276	13/20	K.NITEIADLTQK.L	sp|P19429|TNNI3_HUMAN	1244.66	873000000
1	Seq61421_QE3.24534.24534.2	0.00924	13/20	K.NITEIADLTQK.L	sp|P19429|TNNI3_HUMAN	1244.66	884000000
1	Seq61421_QE3.26029.26029.2	0.00644	13/20	Y.TYNAGLYNPPY.S	sp|O94875|SRBS2_HUMAN	1271.58	94500000
1	Seq61421_QE3.26502.26502.2	5.67e-05	13/20	F.DEVVQIFDKEG.-	sp|P30085|KCY_HUMAN	1277.61	17600000
0.9989	Seq61421_QE3.26548.26548.2	0.0429	13/20	L.SGLGGTKYISF.E	sp|Q14192|FHL2_HUMAN	1128.58	19600000
1	Seq61421_QE3.27454.27454.2	1.48e-06	13/20	K.DDLVTVKTPAF.A	sp|P36957|ODO2_HUMAN	1204.63	128000000
1	Seq61421_QE3.28813.28813.2	0.000674	13/20	L.NDFASTVRILE.V	sp|P20674|COX5A_HUMAN	1263.65	7870000
1	Seq61421_QE3.31102.31102.2	0.000108	13/20	F.SMFEQTQIQEF.K	sp|P10916|MLRV_HUMAN	1386.61	2640000000
1	Seq61421_QE3.31634.31634.2	8.45e-06	13/20	A.DAMMQALLGAR.A	sp|P19429|TNNI3_HUMAN	1175.58	99900000
1	Seq61421_QE3.35131.35131.2	9.11e-05	13/20	Y.DEFLEFMKGVE.-	sp|P63316|TNNC1_HUMAN	1342.61	132000000
1	Seq61421_QE3.05847.05847.6	0.000852	13/200	Y.ATEPHAKKKSKISASRKLQLK.T	sp|P19429|TNNI3_HUMAN	2348.4	122000000
1	Seq61421_QE3.30875.30875.5	6.14e-06	13/200	Y.EDFVEGLRVFDKEGNGTVMGAELRHV.L	sp|P08590|MYL3_HUMAN	2903.42	90100000
1	Seq61421_QE3.33840.33840.5	0.000385	13/208	F.AAFPPDVTGNLDYKNLVHIITHGEEKD.-	sp|P10916|MLRV_HUMAN,tr|G3V1V8|G3V1V8_HUMAN	2992.49	20200000
0.9983	Seq61421_QE3.06126.06126.2	0.0289	13/22	T.AAAVASTGPSSR.S	sp|P27816|MAP4_HUMAN	1073.55	26100000
0.9965	Seq61421_QE3.06952.06952.2	0.0727	13/22	F.VGIKKKEERADL.L	sp|P99999|CYC_HUMAN	1384.8	16800000
1	Seq61421_QE3.08466.08466.2	0.000125	13/22	L.SSEVSRKAASAY.D	sp|P52179|MYOM1_HUMAN	1254.62	6860000
1	Seq61421_QE3.08628.08628.2	0.0028	13/22	K.PAESSAVAATEK.K	sp|O95182|NDUA7_HUMAN	1159.57	4130000
1	Seq61421_QE3.09573.09573.2	9.66e-06	13/22	R.AADGSAVSTVTK.T	sp|P53814|SMTN_HUMAN	1105.56	2900000
1	Seq61421_QE3.09630.09630.2	0.00365	13/22	Y.SGGPAEPASRPP.W	sp|O75112|LDB3_HUMAN	1121.55	18100000
1	Seq61421_QE3.09661.09661.2	4.38e-05	13/22	F.EEVSGNVSPGTR.R	sp|P02671|FIBA_HUMAN	1230.58	70400000
1	Seq61421_QE3.09804.09804.2	0.00612	13/22	M.YEQQRDNLAQQS.F	sp|Q9NZZ3|CHMP5_HUMAN	1478.67	13200000
0.9999	Seq61421_QE3.09977.09977.2	0.00601	13/22	L.LAENGRLSNTQG.V	sp|P48047|ATPO_HUMAN	1258.63	5960000
1	Seq61421_QE3.10150.10150.2	0.00587	13/22	K.SRDIGTKGLNEE.-	sp|P12883|MYH7_HUMAN	1317.65	92200000
1	Seq61421_QE3.10395.10395.2	0.00149	13/22	R.KSGIPTSEPGSQ.-	sp|Q9H7D0|DOCK5_HUMAN	1186.58	16800000
1	Seq61421_QE3.10798.10798.2	0.000563	13/22	L.VQTKGTGASGSF.K	sp|P16402|H13_HUMAN	1138.56	23100000
1	Seq61421_QE3.10867.10867.2	0.0112	13/22	L.KDVTVTAGETAT.F	sp|Q8WZ42|TITIN_HUMAN	1191.6	50700000
1	Seq61421_QE3.11102.11102.2	0.00184	13/22	W.ISKQEYDEAGPS.L	sp|P68032|ACTC_HUMAN	1322.6	58200000
1	Seq61421_QE3.11202.11202.2	2.36e-05	13/22	N.LVHIITHGEEKD.-	sp|P10916|MLRV_HUMAN,tr|G3V1V8|G3V1V8_HUMAN	1389.73	6890000
1	Seq61421_QE3.11370.11370.2	0.000377	13/22	K.TGSSGALGPPER.R	sp|Q9BZL4|PP12C_HUMAN	1127.56	36800000
1	Seq61421_QE3.11435.11435.2	0.000917	13/22	K.QVENAGAIGPSR.F	sp|Q9UHD8|SEPT9_HUMAN	1197.61	9180000
1	Seq61421_QE3.12069.12069.2	0.000918	13/22	R.INENTGSVSVTR.T	sp|P55290|CAD13_HUMAN	1275.64	37300000
1	Seq61421_QE3.13573.13573.2	0.000224	13/22	F.ANYAGADAPIEK.G	sp|P12883|MYH7_HUMAN	1218.59	16000000
1	Seq61421_QE3.14543.14543.2	0.0043	13/22	R.GGSDGYGSGRGF.G	sp|P22626|ROA2_HUMAN	1115.46	5520000
0.9989	Seq61421_QE3.14904.14904.2	0.0343	13/22	R.SAPSMPSQGLAK.K	sp|Q86TC9|MYPN_HUMAN	1172.59	25900000
1	Seq61421_QE3.15047.15047.2	0.00504	13/22	L.TNAVAHVDDMPN.A	sp|P69905|HBA_HUMAN	1282.56	13300000
1	Seq61421_QE3.15183.15183.2	0.001	13/22	L.TDAPNPNSKGVL.M	sp|Q9UMS6|SYNP2_HUMAN	1211.61	34900000
1	Seq61421_QE3.15238.15238.2	0.000423	13/22	L.DSGIYPPGSPGK.-	sp|O95295|SNAPN_HUMAN	1173.57	53100000
1	Seq61421_QE3.15366.15366.2	0.00401	13/22	L.DSTTVAAHESEI.Y	sp|P50461|CSRP3_HUMAN	1258.57	46500000
0.9978	Seq61421_QE3.16252.16252.2	0.0504	13/22	K.VVAGVANALAHK.Y	sp|P68871|HBB_HUMAN	1148.67	24200000
1	Seq61421_QE3.16530.16530.2	0.00104	13/22	F.HNSHVNPLPTGY.E	sp|Q02221|CX6A2_HUMAN	1334.64	231000000
1	Seq61421_QE3.16682.16682.2	0.00275	13/22	F.IGMESAGIHETT.Y	sp|P68133|ACTS_HUMAN	1244.57	65700000
1	Seq61421_QE3.16817.16817.2	0.00013	13/22	N.GGGGASAMLIQK.L	sp|P24752|THIL_HUMAN	1088.56	9490000
1	Seq61421_QE3.17041.17041.2	9.23e-05	13/22	L.NDMEPSKAVPLN.A	sp|Q9P0L0|VAPA_HUMAN	1313.63	11100000
1	Seq61421_QE3.17093.17093.2	0.000786	13/22	R.EIVHIQAGQCGN.Q	sp|Q13885|TBB2A_HUMAN	1267.6	9660000
1	Seq61421_QE3.17133.17133.2	0.000125	13/22	F.KAIVAGDQNVEY.K	sp|Q13642|FHL1_HUMAN	1305.66	462000000
1	Seq61421_QE3.17317.17317.2	2.33e-05	13/22	F.KAIVAGDQNVEY.K	sp|Q13642|FHL1_HUMAN	1305.66	463000000
0.9976	Seq61421_QE3.18122.18122.2	0.0369	13/22	A.TPM[147.04]PSRPSTTPF.L	sp|P27816|MAP4_HUMAN	1333.63	73700000
1	Seq61421_QE3.18309.18309.2	1.81e-05	13/22	L.TEEQKNEFKAAF.D	sp|P63316|TNNC1_HUMAN	1440.69	66900000
1	Seq61421_QE3.19001.19001.2	0.00132	13/22	Q.DAPVAGLQPVER.A	sp|Q14767|LTBP2_HUMAN	1250.66	14700000
1	Seq61421_QE3.19025.19025.2	0.000162	13/22	F.FGTHETAFLGPK.D	sp|O75475|PSIP1_HUMAN	1303.66	14400000
1	Seq61421_QE3.19218.19218.2	1.81e-05	13/22	K.TYDMLKAGTTAT.Y	sp|Q99959|PKP2_HUMAN	1271.61	17500000
1	Seq61421_QE3.19995.19995.2	0.00152	13/22	L.TGFGKGSSVVAY.E	tr|Q5JXI8|Q5JXI8_HUMAN	1171.59	191000000
1	Seq61421_QE3.20570.20570.2	0.000247	13/22	Y.SGPLKEIPPEKF.N	sp|Q9NPC6|MYOZ2_HUMAN	1340.73	89100000
1	Seq61421_QE3.21926.21926.2	3.36e-05	13/22	N.FEQTQIQEFKEA.F	sp|Q02045|MYL5_HUMAN	1496.71	792000000
1	Seq61421_QE3.22409.22409.2	9.49e-05	13/22	K.ASGPPVSELITK.A	sp|P16402|H13_HUMAN	1197.66	33200000
1	Seq61421_QE3.22653.22653.2	0.00543	13/22	F.IAAEGIHTGQFV.Y	sp|P62917|RL8_HUMAN	1241.64	12200000
1	Seq61421_QE3.23365.23365.2	0.00311	13/22	Y.LEIVTSNGPSKF.C	sp|P23946|CMA1_HUMAN	1290.68	31400000
1	Seq61421_QE3.24562.24562.2	7.52e-06	13/22	L.EDQIIQANPALE.A	sp|P13533|MYH6_HUMAN	1339.66	47300000
1	Seq61421_QE3.24718.24718.2	1.39e-06	13/22	K.SASYNLSLTLQK.S	sp|O75112|LDB3_HUMAN	1323.7	136000000
1	Seq61421_QE3.24914.24914.2	1.43e-06	13/22	F.GNADMNTFPTFK.F	sp|P18859|ATP5J_HUMAN	1341.6	82900000
1	Seq61421_QE3.25108.25108.2	5.83e-05	13/22	E.MIKEAPGPINFT.V	sp|P10916|MLRV_HUMAN	1316.68	38200000
1	Seq61421_QE3.25361.25361.2	4.28e-05	13/22	F.MDEPIAIPNKPY.T	sp|O14958|CASQ2_HUMAN	1386.69	7350000
0.9986	Seq61421_QE3.27038.27038.2	0.0472	13/22	F.FDIAVDGEPLGR.V	sp|P62937|PPIA_HUMAN	1287.65	14000000
1	Seq61421_QE3.27359.27359.2	0.00366	13/22	F.EQTQIQEFKEAF.T	sp|Q02045|MYL5_HUMAN	1496.71	4680000000
1	Seq61421_QE3.35573.35573.2	0.00419	13/22	L.GFAELQDLCRQL.H	sp|P19429|TNNI3_HUMAN	1391.69	962000
0.9997	Seq61421_QE3.35975.35975.2	0.025	13/22	M.PGIVELPTLEEL.K	sp|P51970|NDUA8_HUMAN	1308.72	29500000
1	Seq61421_QE3.06060.06060.2	0.0026	13/24	F.GGYIQKQAQTERK.S	sp|P45379|TNNT2_HUMAN	1505.8	3410000
0.9922	Seq61421_QE3.07513.07513.3	0.0889	13/24	M.RLEKDRF.S	sp|P02511|CRYAB_HUMAN,tr|A0A024R3B9|A0A024R3B9_HUMAN,tr|E9PNH7|E9PNH7_HUMAN	962.53	48900000
1	Seq61421_QE3.08998.08998.2	0.00141	13/24	F.GADAQGAM[147.04]NKALE.L	sp|P02144|MYG_HUMAN	1290.59	6680000
1	Seq61421_QE3.09369.09369.2	0.000764	13/24	A.SGAPSAGPEPAPR.L	sp|O60240|PLIN1_HUMAN	1192.58	12500000
1	Seq61421_QE3.09654.09654.2	0.000285	13/24	K.HVPGGGNVQIQNK.K	sp|P27816|MAP4_HUMAN	1346.71	82000000
1	Seq61421_QE3.09742.09742.2	0.000126	13/24	R.GASQAGM[147.04]TGYGRP.R	sp|Q01995|TAGL_HUMAN	1267.56	47600000
1	Seq61421_QE3.09801.09801.2	0.00012	13/24	M.FGGPGTASRPSSS.R	sp|P08670|VIME_HUMAN	1206.56	292000000
1	Seq61421_QE3.11206.11206.2	0.000354	13/24	K.ELSATSSAQKITK.S	sp|Q8WZ42|TITIN_HUMAN	1362.74	6530000
1	Seq61421_QE3.12084.12084.2	0.000131	13/24	R.DGEVVSEATQQQH.E	sp|P17661|DESM_HUMAN	1426.63	8600000
1	Seq61421_QE3.12260.12260.2	0.000668	13/24	L.SSPVTKSFNRGEC.-	sp|P01834|IGKC_HUMAN	1410.66	34900000
1	Seq61421_QE3.13416.13416.2	0.000108	13/24	C.KLEPGGGAEAQAV.R	sp|Q14315|FLNC_HUMAN	1225.63	32500000
1	Seq61421_QE3.14491.14491.2	1.19e-05	13/24	R.MFGGPGTASRPSS.S	sp|P08670|VIME_HUMAN	1250.57	305000000
1	Seq61421_QE3.14672.14672.2	0.000362	13/24	F.GPKGVNTGAVGSY.L	sp|P52943|CRIP2_HUMAN	1205.6	24100000
1	Seq61421_QE3.15732.15732.2	0.000103	13/24	K.AKEVSELQEEGMN.A	sp|Q9NVD7|PARVA_HUMAN	1462.66	6710000
1	Seq61421_QE3.15987.15987.2	8.22e-05	13/24	K.QAPALSMTSSSPK.K	sp|E9PAV3|NACAM_HUMAN	1303.64	153000000
1	Seq61421_QE3.16060.16060.2	0.0055	13/24	F.GATGKLASADIET.Y	sp|Q9UKX3|MYH13_HUMAN	1232.62	140000000
1	Seq61421_QE3.16414.16414.2	0.000382	13/24	M.GVQVETISPGDGR.T	sp|P62942|FKB1A_HUMAN,tr|A0A087WV48|A0A087WV48_HUMAN,tr|A0A087WZM5|A0A087WZM5_HUMAN,tr|A0A087WTS4|A0A087WTS4_HUMAN,tr|Q1JUQ3|Q1JUQ3_HUMAN	1313.66	10300000
0.995	Seq61421_QE3.16645.16645.2	0.0476	13/24	K.AEILLSSSKPVPK.T	sp|Q0ZGT2|NEXN_HUMAN	1367.8	21300000
1	Seq61421_QE3.16652.16652.2	8.73e-05	13/24	A.SQAGMTGYGMPRQ.L	sp|P37802|TAGL2_HUMAN	1382.61	20400000
0.9994	Seq61421_QE3.16855.16855.2	0.00237	13/24	K.VAASIGNAQKLPM[147.04].C	sp|O00151|PDLI1_HUMAN	1314.7	30300000
1	Seq61421_QE3.17572.17572.2	0.000306	13/24	L.GFGGLTQQVEKKE.-	sp|P50461|CSRP3_HUMAN	1419.74	12900000
1	Seq61421_QE3.17675.17675.2	1.75e-06	13/24	L.SADAM[147.04]M[147.04]QALLGAR.A	sp|P19429|TNNI3_HUMAN	1365.64	14900000
1	Seq61421_QE3.18949.18949.2	0.000536	13/24	F.GDKLCTVATLRET.Y	sp|P02768|ALBU_HUMAN	1405.72	56200000
1	Seq61421_QE3.18985.18985.2	6.42e-05	13/24	D.PVQPAVLQVHQTS.-	sp|O95810|CAVN2_HUMAN	1402.76	25200000
1	Seq61421_QE3.19960.19960.2	0.000226	13/24	K.AGNLGGGVVTIER.S	sp|P35268|RL22_HUMAN	1241.67	10500000
1	Seq61421_QE3.21025.21025.2	0.000697	13/24	K.ATPMPSRPSTTPF.L	sp|P27816|MAP4_HUMAN	1388.68	1290000000
1	Seq61421_QE3.21031.21031.2	8.52e-08	13/24	L.SNMMHFGGYIQKQ.A	sp|P45379|TNNT2_HUMAN	1539.7	6930000
1	Seq61421_QE3.25499.25499.2	3.33e-05	13/24	R.SGPFAPVLSATSR.G	sp|P47985|UCRI_HUMAN	1288.68	242000000
1	Seq61421_QE3.25647.25647.2	2.37e-05	13/24	F.ASDPILYRPVAVA.L	sp|P14618|KPYM_HUMAN	1370.76	14300000
1	Seq61421_QE3.25697.25697.2	0.000169	13/24	R.SGPFAPVLSATSR.G	sp|P47985|UCRI_HUMAN	1288.68	216000000
1	Seq61421_QE3.28135.28135.2	1.38e-07	13/24	Y.DNEFGYSNRVVDL.M	sp|P04406|G3P_HUMAN	1526.7	18200000
1	Seq61421_QE3.28349.28349.2	3.43e-05	13/24	F.EQTQIQEFKEAFT.L	sp|Q02045|MYL5_HUMAN	1597.76	63100000
1	Seq61421_QE3.29120.29120.2	6.16e-06	13/24	H.AFDMEDLGDKAVY.C	sp|Q9NZ45|CISD1_HUMAN	1472.65	7940000
1	Seq61421_QE3.31612.31612.2	0.00013	13/24	W.ASTADPLSNMVLT.F	sp|O43181|NDUS4_HUMAN	1318.64	104000000
1	Seq61421_QE3.32302.32302.2	0.00017	13/24	F.LSYFVELGTQPAT.Q	sp|P02652|APOA2_HUMAN	1424.72	11900000
1	Seq61421_QE3.33028.33028.2	7.33e-06	13/24	L.YQALADMLETPEP.-	sp|P23327|SRCH_HUMAN,tr|M0QZ43|M0QZ43_HUMAN	1476.68	257000000
1	Seq61421_QE3.33181.33181.2	0.000715	13/24	L.KGADPEETILNAF.K	sp|P10916|MLRV_HUMAN	1403.69	50800000
1	Seq61421_QE3.34383.34383.2	8.24e-05	13/24	M.PQTVILPGPAPWG.F	sp|Q53GG5|PDLI3_HUMAN,tr|A0A2U3TZH4|A0A2U3TZH4_HUMAN,tr|A0A087WYF8|A0A087WYF8_HUMAN,tr|D6RAF1|D6RAF1_HUMAN	1331.72	19700000
1	Seq61421_QE3.34544.34544.2	7.78e-05	13/24	L.LLTDPRFMSFVNP.L	sp|Q9NPC6|MYOZ2_HUMAN	1535.78	33600000
1	Seq61421_QE3.34903.34903.2	0.000258	13/24	L.KEIVTNFLAGFEA.-	sp|P25705|ATPA_HUMAN	1437.75	3090000
0.9891	Seq61421_QE3.35412.35412.2	0.0992	13/24	F.DQAFGLPRLPEEW.S	sp|P04792|HSPB1_HUMAN	1556.76	3810000
0.9998	Seq61421_QE3.13164.13164.2	0.0225	13/26	K.GAPTPPAATPPSPK.G	sp|E9PAV3|NACAM_HUMAN	1287.68	179000000
1	Seq61421_QE3.13732.13732.2	1.23e-06	13/26	Y.TEFYHVPTHSDASK.K	sp|Q96HC4|PDLI5_HUMAN	1617.74	93500000
1	Seq61421_QE3.13905.13905.2	1.86e-05	13/26	R.DPVGRYEPAGGDAN.R	sp|Q14767|LTBP2_HUMAN	1416.63	32100000
1	Seq61421_QE3.14311.14311.2	0.000172	13/26	R.MFGGPGTASRPSSS.R	sp|P08670|VIME_HUMAN	1337.6	1660000
1	Seq61421_QE3.14489.14489.2	1.75e-06	13/26	D.GEVVSEATQQQHEV.L	sp|P17661|DESM_HUMAN	1539.72	6850000
1	Seq61421_QE3.14504.14504.2	2.56e-06	13/26	R.MFGGPGTASRPSSS.R	sp|P08670|VIME_HUMAN	1337.6	21200000
1	Seq61421_QE3.15789.15789.2	1.88e-06	13/26	S.AEAPGHYPAEDSTY.D	sp|Q14247|SRC8_HUMAN	1506.63	6940000
1	Seq61421_QE3.15963.15963.2	0.00429	13/26	K.GAPMPPAATPPSPK.G	sp|E9PAV3|NACAM_HUMAN	1317.68	20200000
1	Seq61421_QE3.15968.15968.2	0.00196	13/26	T.LSGTAPAAGVVPSR.V	sp|P27816|MAP4_HUMAN	1281.7	24500000
1	Seq61421_QE3.17660.17660.2	9.55e-06	13/26	R.GASQAGMTGYGMPR.Q	sp|P37802|TAGL2_HUMAN	1382.61	5950000
1	Seq61421_QE3.20270.20270.2	0.000417	13/26	L.FGPKGVNTGAVGSY.L	sp|P52943|CRIP2_HUMAN	1352.67	91800000
1	Seq61421_QE3.20363.20363.2	5.99e-05	13/26	F.ANGVVTSIQDRYGS.-	sp|Q9NP61|ARFG3_HUMAN	1465.72	15200000
1	Seq61421_QE3.20964.20964.2	7.56e-05	13/26	F.KEAFTLM[147.04]DQNRDGF.L	sp|Q02045|MYL5_HUMAN	1686.77	54600000
1	Seq61421_QE3.22887.22887.2	7.11e-06	13/26	R.TGSQGQCTQVRVEF.M	sp|P62857|RS28_HUMAN	1538.71	72900000
1	Seq61421_QE3.23410.23410.2	1.25e-08	13/26	F.SM[147.04]FEQTQIQEFKEA.F	sp|P10916|MLRV_HUMAN	1730.78	542000000
1	Seq61421_QE3.23761.23761.2	6.12e-06	13/26	L.IDASGNQLVLTVQR.L	sp|Q9H987|SYP2L_HUMAN	1512.83	23300000
1	Seq61421_QE3.26204.26204.2	1.28e-05	13/26	F.DGKEFSGNPIKVSF.A	sp|P35637|FUS_HUMAN	1523.76	16900000
1	Seq61421_QE3.30947.30947.2	5.66e-05	13/26	W.ISENIPIVITTEPT.D	sp|Q9NPC6|MYOZ2_HUMAN	1525.82	19800000
1	Seq61421_QE3.31295.31295.2	0.00647	13/26	M.AFRVPTANVSVVDL.T	sp|P04406|G3P_HUMAN	1486.81	36000000
1	Seq61421_QE3.35875.35875.2	2.55e-05	13/26	W.ENPLMGWASTADPL.S	sp|O43181|NDUS4_HUMAN	1500.69	6830000
0.988	Seq61421_QE3.03674.03674.3	0.0517	13/28	Y.FRAQSREQ.L	sp|Q9UII2|ATIF1_HUMAN	1020.51	318000000
0.9999	Seq61421_QE3.04851.04851.3	0.0157	13/28	K.HHEEEIVH.H	sp|Q9UII2|ATIF1_HUMAN	1028.47	8370000
1	Seq61421_QE3.05903.05903.2	0.000412	13/28	L.ITKAVAASKERSGVS.L	sp|P16402|H13_HUMAN	1502.84	5250000
0.9997	Seq61421_QE3.06697.06697.3	0.0287	13/28	V.VRHQLLKT.-	sp|P15954|COX7C_HUMAN	993.608	28200000
1	Seq61421_QE3.08240.08240.2	2.47e-05	13/28	R.AGFGSKGSSSSVTSR.V	sp|P17661|DESM_HUMAN	1413.68	133000000
1	Seq61421_QE3.08562.08562.3	0.00942	13/28	K.HVVFGKVK.E	sp|P62937|PPIA_HUMAN	912.554	14300000
1	Seq61421_QE3.09124.09124.2	0.000247	13/28	Q.LGGPEAAKSDETAAK.-	sp|P04792|HSPB1_HUMAN,tr|C9J3N8|C9J3N8_HUMAN	1443.72	248000
0.9952	Seq61421_QE3.11356.11356.3	0.0918	13/28	N.TVSKLLEK.V	sp|Q6NZI2|CAVN1_HUMAN	916.559	1590000
1	Seq61421_QE3.12846.12846.2	0.000572	13/28	L.SGTAPAAGVVPSRVK.A	sp|P27816|MAP4_HUMAN	1395.78	74400000
0.9983	Seq61421_QE3.14045.14045.3	0.0683	13/28	L.SNRGARLF.K	sp|Q9NPC6|MYOZ2_HUMAN	919.499	18100000
0.9991	Seq61421_QE3.14395.14395.3	0.0284	13/28	L.VLYDEIKK.Y	sp|P12235|ADT1_HUMAN	1006.57	22700000
1	Seq61421_QE3.14763.14763.2	5.58e-08	13/28	F.HNSHVNPLPTGYEHP.-	sp|Q02221|CX6A2_HUMAN	1697.79	209000000
1	Seq61421_QE3.15072.15072.3	0.0192	13/28	F.VRDMIREV.C	sp|Q9Y3U8|RL36_HUMAN	1016.54	138000000
0.9973	Seq61421_QE3.16235.16235.3	0.0765	13/28	F.MLFDRTPK.C	sp|P08590|MYL3_HUMAN	1006.53	137000000
1	Seq61421_QE3.16253.16253.2	1.52e-05	13/28	W.ISKQEYDEAGPSIVH.R	sp|P68032|ACTC_HUMAN	1671.81	7650000
1	Seq61421_QE3.16512.16512.2	0.00797	13/28	R.KALDSTTVAAHESEI.Y	sp|P50461|CSRP3_HUMAN	1570.78	17600000
1	Seq61421_QE3.17254.17254.2	8.48e-05	13/28	T.TLSGTAPAAGVVPSR.V	sp|P27816|MAP4_HUMAN	1382.75	76500000
1	Seq61421_QE3.18721.18721.2	5.14e-06	13/28	Y.TAANKNKGIIWGEDT.L	sp|P99999|CYC_HUMAN	1616.82	84000000
1	Seq61421_QE3.19298.19298.2	1.04e-05	13/28	V.GGSGGGSFGDNLVTR.S	sp|P02545|LMNA_HUMAN	1379.64	65400000
1	Seq61421_QE3.20255.20255.2	2.16e-05	13/28	R.SSGPYGGGGQYFAKP.Q	sp|Q32P51|RA1L2_HUMAN	1471.67	27900000
1	Seq61421_QE3.22287.22287.2	0.000144	13/28	Y.NAAGFNKLGLMRDDT.L	sp|P14927|QCR7_HUMAN	1621.79	29600000
1	Seq61421_QE3.23712.23712.2	1.1e-06	13/28	D.SGDGVTHNVPIYEGY.A	sp|P68133|ACTS_HUMAN	1606.73	20600000
1	Seq61421_QE3.27889.27889.2	9.54e-06	13/28	Y.SAETLREMAQMYQM[147.04]S.L	sp|O75112|LDB3_HUMAN	1790.76	38900000
1	Seq61421_QE3.32015.32015.2	4.9e-05	13/28	F.DGILGMAYPRISVNN.V	sp|P07339|CATD_HUMAN	1618.81	7560000
1	Seq61421_QE3.32317.32317.2	0.000154	13/28	L.FVALGAGVTALSHPL.L	sp|Q9NZJ7|MTCH1_HUMAN	1451.81	4770000
1	Seq61421_QE3.33029.33029.2	4.36e-05	13/28	M.APIKVGDAIPAVEVF.E	sp|P30044|PRDX5_HUMAN	1524.86	120000000
1	Seq61421_QE3.33599.33599.2	0.00977	13/28	M.PQTVILPGPAPWGFR.L	sp|Q53GG5|PDLI3_HUMAN,tr|A0A2U3TZH4|A0A2U3TZH4_HUMAN,tr|A0A087WYF8|A0A087WYF8_HUMAN,tr|D6RAF1|D6RAF1_HUMAN	1634.89	91500000
1	Seq61421_QE3.34502.34502.2	0.000256	13/28	F.GAYGGLLKDFTATDL.S	sp|P42765|THIM_HUMAN	1540.78	10000000
1	Seq61421_QE3.34886.34886.2	0.000334	13/28	L.FSGQGSLLQPFIYYR.F	sp|P57088|TMM33_HUMAN	1774.9	2270000
1	Seq61421_QE3.35009.35009.2	0.00145	13/28	A.IYDIERPDLITYEPF.Y	sp|O14639|ABLM1_HUMAN	1882.94	1440000
1	Seq61421_QE3.35786.35786.2	2.42e-05	13/28	L.KNNSNDIVNAIMELT.V	sp|Q9H009|NACA2_HUMAN	1674.82	4690000
1	Seq61421_QE3.35832.35832.2	4.42e-07	13/28	K.AMGIMNSFVNDIFER.L	sp|P58876|H2B1D_HUMAN	1742.81	2660000
0.9998	Seq61421_QE3.10323.10323.2	0.0107	13/30	N.YGPGGSGGSGGYGGRS.R	sp|P22626|ROA2_HUMAN	1371.58	40700000
1	Seq61421_QE3.10516.10516.2	7.52e-05	13/30	N.YGPGGSGGSGGYGGRS.R	sp|P22626|ROA2_HUMAN	1371.58	40700000
1	Seq61421_QE3.11180.11180.2	0.000542	13/30	F.SKKPRSVEVAAGSPAV.F	sp|Q14896|MYPC3_HUMAN	1581.88	6770000
1	Seq61421_QE3.18152.18152.2	2.1e-05	13/30	F.AEEGKKLVAASQAALG.L	sp|P02768|ALBU_HUMAN	1541.84	305000000
1	Seq61421_QE3.25738.25738.2	0.00148	13/30	N.AKVAVLGASGGIGQPL.S	sp|P40926|MDHM_HUMAN	1436.84	107000000
1	Seq61421_QE3.34221.34221.2	0.00503	13/30	F.DGILGMAYPRISVNNV.L	sp|P07339|CATD_HUMAN	1717.88	33600000
1	Seq61421_QE3.35040.35040.2	7.9e-07	13/30	Y.SAETLREMAQMYQMSL.R	sp|O75112|LDB3_HUMAN	1887.85	17700000
1	Seq61421_QE3.35874.35874.2	2.62e-06	13/30	L.MGWASTADPLSNMVLT.F	sp|O43181|NDUS4_HUMAN	1692.79	7190000
0.998	Seq61421_QE3.03032.03032.3	0.028	13/32	K.ENLEKTRHT.L	sp|Q6NZI2|CAVN1_HUMAN	1126.57	30800000
1	Seq61421_QE3.03069.03069.3	0.00119	13/32	R.INDNQKVSK.T	sp|P45379|TNNT2_HUMAN	1044.56	1030000000
0.9999	Seq61421_QE3.04680.04680.3	0.0189	13/32	R.GGAESHTFK.-	sp|P50238|CRIP1_HUMAN,tr|H3BRQ4|H3BRQ4_HUMAN,tr|K4DIB9|K4DIB9_HUMAN	932.435	41500000
1	Seq61421_QE3.04716.04716.3	0.00695	13/32	Y.HAETIKNVR.T	sp|P14618|KPYM_HUMAN	1066.59	5860000
1	Seq61421_QE3.05438.05438.3	0.0128	13/32	R.AYATEPHAK.K	sp|P19429|TNNI3_HUMAN	986.482	784000000
0.9999	Seq61421_QE3.05502.05502.3	0.0205	13/32	R.HQTHGSLLR.L	sp|P98160|PGBM_HUMAN	1047.56	17100000
1	Seq61421_QE3.06064.06064.3	0.0112	13/32	Y.LTHDSPSVR.K	sp|P09234|RU1C_HUMAN	1010.51	19400000
0.9997	Seq61421_QE3.06706.06706.3	0.036	13/32	T.VVNPKYEGK.-	sp|P05556|ITB1_HUMAN	1032.56	25300000
0.9958	Seq61421_QE3.06776.06776.3	0.0841	13/32	R.WKTMSAKEK.S	sp|P26583|HMGB2_HUMAN	1107.57	70500000
0.9989	Seq61421_QE3.08332.08332.3	0.0575	13/32	L.KRPFLSRES.L	sp|P47985|UCRI_HUMAN	1118.62	16800000
0.9987	Seq61421_QE3.08545.08545.3	0.0521	13/32	Q.ITGTEHLKE.S	sp|Q96HC4|PDLI5_HUMAN	1026.53	16600000
1	Seq61421_QE3.09027.09027.2	3.01e-06	13/32	Y.QAIQQQSSSETEGEGGN.T	sp|Q9Y3E1|HDGR3_HUMAN	1748.74	3600000
0.9999	Seq61421_QE3.09136.09136.3	0.0211	13/32	K.TQTYRPLSK.S	sp|O94875|SRBS2_HUMAN	1092.59	298000000
1	Seq61421_QE3.09571.09571.3	0.00759	13/32	K.VDISKVSSK.C	sp|P27816|MAP4_HUMAN	961.544	145000000
1	Seq61421_QE3.10421.10421.3	0.00446	13/32	L.PMLQHISKN.K	sp|P08590|MYL3_HUMAN	1066.56	20000000
0.9997	Seq61421_QE3.10466.10466.3	0.0289	13/32	K.LVAENKFGK.K	sp|Q16836|HCDH_HUMAN	1004.57	43100000
0.9997	Seq61421_QE3.10987.10987.3	0.0379	13/32	R.TQLVSNLKK.E	sp|P00505|AATM_HUMAN	1029.62	24500000
0.9999	Seq61421_QE3.13162.13162.3	0.0215	13/32	L.TDYISKVKE.-	sp|O75915|PRAF3_HUMAN	1081.57	42300000
1	Seq61421_QE3.13363.13363.3	0.0104	13/32	Y.KLVPQQLAH.-	sp|P10606|COX5B_HUMAN	1032.61	48300000
1	Seq61421_QE3.13548.13548.3	0.00351	13/32	L.FDRTPKCEM.K	sp|P08590|MYL3_HUMAN	1125.49	211000000
1	Seq61421_QE3.14300.14300.2	3.66e-06	13/32	F.LAEDGGTGGGSTYVSKP.V	sp|P23588|IF4B_HUMAN	1594.75	2490000
1	Seq61421_QE3.17231.17231.3	0.00394	13/32	M.MHFGGYIQK.Q	sp|P45379|TNNT2_HUMAN	1079.52	122000000
1	Seq61421_QE3.20361.20361.2	2.62e-07	13/32	Y.SYTAANKNKGIIWGEDT.L	sp|P99999|CYC_HUMAN	1866.91	34200000
1	Seq61421_QE3.20372.20372.2	9.33e-07	13/32	R.SVGGSGGGSFGDNLVTR.S	sp|P02545|LMNA_HUMAN	1565.74	6780000
1	Seq61421_QE3.28883.28883.2	3.63e-06	13/32	Y.ATLFGPKGVNIGGAGSY.L	sp|P52943|CRIP2_HUMAN	1607.83	111000000
1	Seq61421_QE3.30150.30150.2	5.35e-06	13/32	L.TNAVAHVDDMPNALSAL.S	sp|P69905|HBA_HUMAN	1737.84	244000000
1	Seq61421_QE3.30571.30571.2	0.000198	13/32	F.SDGLAHLDNLKGTFATL.S	sp|P68871|HBB_HUMAN	1771.91	88700000
1	Seq61421_QE3.31187.31187.2	2.83e-05	13/32	F.GEKLKGADPEETILNAF.K	sp|P10916|MLRV_HUMAN	1830.94	10200000
1	Seq61421_QE3.32196.32196.2	1.49e-09	13/32	F.VGGLNFNTDEQALEDHF.S	sp|P98179|RBM3_HUMAN	1904.85	3570000
1	Seq61421_QE3.28760.28760.2	2.6e-08	13/34	L.NVWGKVEADIPGHGQEVL.L	sp|P02144|MYG_HUMAN	1946.98	7790000
0.9999	Seq61421_QE3.02659.02659.3	0.0109	13/36	L.HGKYVKEQEQ.-	sp|Q5TGZ0|MIC10_HUMAN,tr|A0A087WU07|A0A087WU07_HUMAN,tr|R4GNA1|R4GNA1_HUMAN,tr|R4GMY4|R4GMY4_HUMAN	1244.61	61700000
0.9998	Seq61421_QE3.05058.05058.3	0.0224	13/36	L.FVGIKKKEER.A	sp|P99999|CYC_HUMAN	1232.72	18800000
1	Seq61421_QE3.05242.05242.3	0.0157	13/36	R.GKDIGKPIEK.G	sp|O60869|EDF1_HUMAN	1083.63	31200000
1	Seq61421_QE3.06519.06519.3	0.000871	13/36	R.AHENEITKVR.K	sp|P07585|PGS2_HUMAN	1195.63	9830000
1	Seq61421_QE3.06866.06866.3	0.00162	13/36	T.TSNPSKFTAK.F	sp|P50461|CSRP3_HUMAN	1079.56	35600000
1	Seq61421_QE3.07056.07056.3	0.012	13/36	K.TSGSNVKIVK.V	sp|P56381|ATP5E_HUMAN	1031.6	128000000
1	Seq61421_QE3.07244.07244.3	0.00492	13/36	K.TSGSNVKIVK.V	sp|P56381|ATP5E_HUMAN	1031.6	128000000
1	Seq61421_QE3.07733.07733.3	0.00129	13/36	Y.THSDYQYSQR.S	sp|Q99959|PKP2_HUMAN	1283.55	16800000
1	Seq61421_QE3.09641.09641.3	0.00199	13/36	L.FDRTPKCEMK.L	sp|P08590|MYL3_HUMAN	1253.59	11300000
0.9988	Seq61421_QE3.11045.11045.3	0.0584	13/36	K.SVPADLSRPK.S	sp|P27816|MAP4_HUMAN	1068.59	360000000
0.9999	Seq61421_QE3.11237.11237.3	0.0198	13/36	K.SVPADLSRPK.S	sp|P27816|MAP4_HUMAN	1068.59	449000000
1	Seq61421_QE3.11249.11249.3	0.00227	13/36	Y.EDEDVKEAIR.R	sp|P14927|QCR7_HUMAN	1202.58	25800000
1	Seq61421_QE3.11784.11784.3	0.00443	13/36	K.STTTGHLIYK.C	sp|Q05639|EF1A2_HUMAN	1119.59	49900000
1	Seq61421_QE3.12075.12075.3	0.00928	13/36	R.TASPHFTVSK.L	sp|Q8WZ42|TITIN_HUMAN	1073.55	13400000
0.9981	Seq61421_QE3.12690.12690.3	0.0706	13/36	F.DLQEKFKQQK.Y	sp|P45379|TNNT2_HUMAN	1290.69	14200000
0.9998	Seq61421_QE3.13776.13776.3	0.0289	13/36	M.PKPINVRVTT.M	sp|P35241|RADI_HUMAN,sp|P15311|EZRI_HUMAN,tr|E9PNP4|E9PNP4_HUMAN,tr|A0A2R8Y7M3|A0A2R8Y7M3_HUMAN,tr|A0A2R8Y5S7|A0A2R8Y5S7_HUMAN	1123.67	78500000
0.9999	Seq61421_QE3.14530.14530.3	0.0171	13/36	R.NLWEKQSVDK.V	sp|Q05682|CALD1_HUMAN	1245.64	6110000
1	Seq61421_QE3.16635.16635.3	0.00658	13/36	R.SVVALKTPIK.V	sp|P0C7P0|CISD3_HUMAN	1054.67	3540000
1	Seq61421_QE3.17061.17061.3	0.00566	13/36	M.DEKVELYRIK.F	sp|P13073|COX41_HUMAN	1291.71	4140000
1	Seq61421_QE3.18594.18594.3	2.31e-05	13/36	W.DDMEKIWHHT.F	sp|P0CG38|POTEI_HUMAN	1310.57	73000000
1	Seq61421_QE3.18773.18773.3	0.000966	13/36	K.AVRDALKTEF.K	sp|P56381|ATP5E_HUMAN	1148.62	750000000
1	Seq61421_QE3.18960.18960.3	0.00353	13/36	K.AVRDALKTEF.K	sp|P56381|ATP5E_HUMAN	1148.62	728000000
1	Seq61421_QE3.19589.19589.3	0.0198	13/36	K.LEQVEKELLR.V	sp|P48047|ATPO_HUMAN	1255.71	11500000
1	Seq61421_QE3.22264.22264.2	8.43e-06	13/36	K.TQPTSLPKQPAPTTIGGLN.K	sp|P27816|MAP4_HUMAN	1920.03	69600000
1	Seq61421_QE3.26471.26471.2	1.2e-09	13/36	K.GPMVSAQESQAQAILQQAR.L	sp|P20908|CO5A1_HUMAN	2012.01	7100000
1	Seq61421_QE3.28609.28609.2	2.76e-07	13/36	Y.SGGPAEPASRPPWVTDDSF.S	sp|O75112|LDB3_HUMAN	1971.9	86600000
1	Seq61421_QE3.33205.33205.2	1.13e-06	13/36	R.SLTLGPSLSLGSISGVSVK.S	sp|O75128|COBL_HUMAN	1801.02	12500000
1	Seq61421_QE3.34411.34411.2	1.18e-06	13/36	F.GGAPGFPLGSPLSSPVFPR.A	sp|P17661|DESM_HUMAN	1838.97	442000000
1	Seq61421_QE3.03021.03021.3	5.4e-05	13/40	R.INDNQKVSKTR.G	sp|P45379|TNNT2_HUMAN	1301.71	2660000000
0.992	Seq61421_QE3.04601.04601.3	0.0138	13/40	T.KSRTWAGEKSK.R	sp|P30304|MPIP1_HUMAN	1276.69	0
0.9999	Seq61421_QE3.04651.04651.3	0.0229	13/40	A.GTTSRQRHFDT.Y	sp|Q99959|PKP2_HUMAN	1304.62	12800000
1	Seq61421_QE3.04863.04863.3	5.32e-05	13/40	F.EDM[147.04]AKADKARY.E	sp|P09429|HMGB1_HUMAN	1312.61	22400000
1	Seq61421_QE3.06698.06698.3	0.00127	13/40	F.EDMAKSDKARY.D	sp|P26583|HMGB2_HUMAN	1312.61	158000000
1	Seq61421_QE3.07376.07376.3	0.00624	13/40	R.NLVANAHSSAR.A	sp|Q96Q06|PLIN4_HUMAN	1138.58	10400000
0.9966	Seq61421_QE3.07477.07477.3	0.0685	13/40	Y.VGDEAQSKRGI.L	sp|P68133|ACTS_HUMAN	1158.6	12200000
0.9955	Seq61421_QE3.07811.07811.3	0.0859	13/40	R.HIM[147.04]SRSPMVER.R	sp|Q8N3V7|SYNPO_HUMAN	1357.66	9280000
0.9999	Seq61421_QE3.07878.07878.3	0.026	13/40	K.DPNAPKRPPSA.F	sp|P26583|HMGB2_HUMAN	1148.59	50500000
1	Seq61421_QE3.08372.08372.3	0.00981	13/40	F.ISEAKYKGTIK.A	sp|O76041|NEBL_HUMAN	1236.71	12600000
0.9975	Seq61421_QE3.08766.08766.3	0.067	13/40	R.LAKADGIVSKN.F	sp|P63220|RS21_HUMAN	1114.63	21000000
1	Seq61421_QE3.09459.09459.3	0.000704	13/40	R.DPLQGKKYVQK.D	sp|Q13642|FHL1_HUMAN	1302.73	184000000
1	Seq61421_QE3.09593.09593.3	0.00193	13/40	W.ASGHDLQGKLQ.L	sp|O95182|NDUA7_HUMAN	1152.59	49500000
0.9974	Seq61421_QE3.10290.10290.3	0.0465	13/40	L.GRVNVKNEEID.E	sp|P10916|MLRV_HUMAN	1271.65	22700000
0.9996	Seq61421_QE3.10869.10869.3	0.0381	13/40	G.RVNVKNEEIDE.M	sp|P10916|MLRV_HUMAN	1343.67	14700000
1	Seq61421_QE3.11301.11301.3	0.0129	13/40	Y.VDMSVKTKIQK.L	sp|P48047|ATPO_HUMAN	1275.72	7860000
0.9997	Seq61421_QE3.11820.11820.3	0.029	13/40	N.TSAPDLKNVRS.K	sp|P27816|MAP4_HUMAN	1186.63	19500000
1	Seq61421_QE3.11932.11932.3	0.00183	13/40	Y.VREMLTTQAER.F	sp|P10916|MLRV_HUMAN	1332.68	63200000
1	Seq61421_QE3.12033.12033.3	0.005	13/40	F.RKDMASNYKEL.G	sp|P02144|MYG_HUMAN	1353.67	21800000
1	Seq61421_QE3.12216.12216.3	0.00651	13/40	G.LQFQQSPKPAR.S	sp|P50461|CSRP3_HUMAN	1298.71	54000000
1	Seq61421_QE3.12855.12855.3	0.00565	13/40	L.SLRKTLEETET.Y	sp|P52179|MYOM1_HUMAN	1305.68	10800000
1	Seq61421_QE3.13372.13372.3	0.00477	13/40	K.TANKDHLVTAY.N	sp|Q00688|FKBP3_HUMAN	1231.62	27100000
0.9998	Seq61421_QE3.13722.13722.3	0.0306	13/40	R.AHESVVKSEDF.S	sp|P13073|COX41_HUMAN	1246.58	561000000
1	Seq61421_QE3.13912.13912.3	0.00211	13/40	R.AHESVVKSEDF.S	sp|P13073|COX41_HUMAN	1246.58	626000000
0.992	Seq61421_QE3.16504.16504.3	0.0577	13/40	A.SVSTVLTSKYR.-	sp|P69905|HBA_HUMAN,tr|G3V1N2|G3V1N2_HUMAN,sp|HBA_HUMAN|	1239.68	14800000
1	Seq61421_QE3.16757.16757.3	7.19e-06	13/40	R.AASNMALGKFR.A	sp|P53041|PPP5_HUMAN	1164.61	6890000
1	Seq61421_QE3.16882.16882.3	0.000575	13/40	Y.HEEFNPPKEPM.K	sp|P54819|KAD2_HUMAN	1353.6	12100000
1	Seq61421_QE3.18216.18216.3	0.00132	13/40	F.KEAFTLMDQNR.D	sp|Q02045|MYL5_HUMAN	1351.66	7770000
1	Seq61421_QE3.21195.21195.3	0.0108	13/40	Y.GEIFEKFHPIR.-	sp|O95298|NDUC2_HUMAN,tr|E9PRJ5|E9PRJ5_HUMAN	1371.73	14700000
1	Seq61421_QE3.27629.27629.2	4.12e-09	13/40	M.ASGGGVPTDEEQATGLEREIM.L	sp|P10606|COX5B_HUMAN	2145.98	179000000
1	Seq61421_QE3.35386.35386.2	2.27e-05	13/42	T.FGGAPGFPLGSPLSSPVFPRAG.F	sp|P17661|DESM_HUMAN	2114.09	2210000
1	Seq61421_QE3.02973.02973.3	0.000478	13/44	R.INDNQKVSKTRG.K	sp|P45379|TNNT2_HUMAN	1358.73	30700000
1	Seq61421_QE3.04709.04709.3	0.00614	13/44	Y.SRHPAENGKSNF.L	sp|P61769|B2MG_HUMAN	1342.64	3530000
1	Seq61421_QE3.05812.05812.3	0.00783	13/44	F.YHVPTHSDASKK.R	sp|Q96HC4|PDLI5_HUMAN	1368.68	40500000
1	Seq61421_QE3.06777.06777.3	0.00543	13/44	R.ASRLGTTRTPSS.Y	sp|P17661|DESM_HUMAN	1232.65	13800000
0.9987	Seq61421_QE3.07488.07488.3	0.0494	13/44	K.ENLEKTRHTLEK.R	sp|Q6NZI2|CAVN1_HUMAN	1496.79	156000000
1	Seq61421_QE3.07772.07772.3	0.0178	13/44	Y.GLPDSSHVGKHE.Y	sp|Q14118|DAG1_HUMAN	1261.61	10100000
1	Seq61421_QE3.08251.08251.3	0.0108	13/44	A.HYTHSDYQYSQR.S	sp|Q99959|PKP2_HUMAN	1583.68	14300000
0.9981	Seq61421_QE3.08428.08428.3	0.0714	13/44	L.SSEVSRKAASAY.D	sp|P52179|MYOM1_HUMAN	1254.62	22200000
1	Seq61421_QE3.09177.09177.3	0.00853	13/44	K.KRAGGANSNVFS.M	sp|P10916|MLRV_HUMAN	1206.61	524000000
0.9999	Seq61421_QE3.09721.09721.3	0.0222	13/44	A.SQAGMTGYGRPR.Q	sp|Q01995|TAGL_HUMAN	1279.61	15300000
1	Seq61421_QE3.09860.09860.3	0.00041	13/44	Y.DEAGPSIVHRKC.F	sp|P68133|ACTS_HUMAN	1310.64	924000000
1	Seq61421_QE3.10218.10218.3	0.00781	13/44	L.SGQAVRRPLVAS.V	sp|P47985|UCRI_HUMAN	1239.7	39000000
1	Seq61421_QE3.12284.12284.3	0.0101	13/44	Y.IYDRDPEGKVQP.-	sp|P52943|CRIP2_HUMAN,tr|H0YHD8|H0YHD8_HUMAN,tr|H0YFA4|H0YFA4_HUMAN	1415.7	2410000000
0.9999	Seq61421_QE3.13061.13061.3	0.02	13/44	Y.VGDEAQSKRGIL.T	sp|P68133|ACTS_HUMAN	1271.68	91800000
0.9958	Seq61421_QE3.14335.14335.3	0.0891	13/44	M.MQALLGARAKES.L	sp|P19429|TNNI3_HUMAN	1273.68	67700000
0.9964	Seq61421_QE3.14547.14547.3	0.0915	13/44	L.RVFDKEGNGTVM.G	sp|P60660|MYL6_HUMAN	1351.66	7820000
1	Seq61421_QE3.16204.16204.3	0.00261	13/44	K.DSGNKPPGLLPR.K	sp|Q9Y2Q3|GSTK1_HUMAN	1249.68	8040000
0.9967	Seq61421_QE3.16304.16304.3	0.0587	13/44	Y.AAEKVMGGGKPW.H	sp|P50461|CSRP3_HUMAN	1229.62	9990000
1	Seq61421_QE3.16794.16794.3	0.00289	13/44	F.EDHVKLVNEVTE.F	sp|P02768|ALBU_HUMAN	1410.7	18200000
0.9764	Seq61421_QE3.17359.17359.3	0.0698	13/44	L.ARELAEDDSILK.-	sp|P56385|ATP5I_HUMAN	1358.7	11800000
1	Seq61421_QE3.18518.18518.3	0.000869	13/44	L.SNM[147.04]MHFGGYIQK.Q	sp|P45379|TNNT2_HUMAN	1427.63	9600000
0.9987	Seq61421_QE3.18894.18894.3	0.0591	13/44	K.SKSYGANFSWNK.R	sp|O43181|NDUS4_HUMAN	1387.65	79400000
0.9999	Seq61421_QE3.20021.20021.3	0.0231	13/44	Y.VREMLTTQAERF.S	sp|P10916|MLRV_HUMAN	1479.75	10800000
[truncated: 4,267 more rows]

## Sheet: Failure4
probability	spectrum	expect	ions	peptide	protein	calc_neutral_pep_mass	peak_area
1	Seq61420_QE3.18538.18538.3	0.00127	10/100	F.DVVEGEKGAEAANVTGPDGVPVEGSR.Y	sp|P16989|YBOX3_HUMAN	2538.22	7380000
0.9874	Seq61420_QE3.34699.34699.3	0.08	10/100	V.SLVGPAPWGFRLQGGKDFNMPLTISS.L	sp|Q96HC4|PDLI5_HUMAN	2774.42	2450000
0.9998	Seq61420_QE3.02637.02637.4	0.015	10/108	Y.ATEPHAKKKSKISASRKLQ.L	sp|P19429|TNNI3_HUMAN	2107.22	9410000
0.9995	Seq61420_QE3.02832.02832.4	0.0179	10/108	Y.ATEPHAKKKSKISASRKLQ.L	sp|P19429|TNNI3_HUMAN	2107.22	17400000
0.9999	Seq61420_QE3.20209.20209.4	0.0255	10/108	F.TIMDQNRDGFIDKNDLRDT.F	sp|P10916|MLRV_HUMAN	2266.06	6310000000
0.9968	Seq61420_QE3.20984.20984.4	0.0588	10/108	K.RALDLNLKHQILPKEQWTK.Y	sp|P14927|QCR7_HUMAN	2330.32	8030000
0.9962	Seq61420_QE3.23921.23921.4	0.0525	10/114	F.TIM[147.04]DQNRDGFIDKNDLRDTF.A	sp|P10916|MLRV_HUMAN	2429.13	17300000
0.9299	Seq61420_QE3.03786.03786.2	0.0828	10/12	F.VKHIMSS.-	sp|P08590|MYL3_HUMAN	800.422	1110000000
0.9956	Seq61420_QE3.12891.12891.2	0.0733	10/12	Y.EAFVKHI.M	sp|P12829|MYL4_HUMAN	842.465	999000000
0.9942	Seq61420_QE3.13312.13312.2	0.0855	10/12	Y.DEIKKYV.-	sp|P12235|ADT1_HUMAN	893.486	521000000
0.9946	Seq61420_QE3.15332.15332.2	0.0696	10/12	L.DNLKGTF.A	sp|P68871|HBB_HUMAN	793.397	253000000
0.9943	Seq61420_QE3.17946.17946.2	0.0702	10/12	D.HDIMLIK.L	sp|Q8IYP2|PRS58_HUMAN	868.484	35600000
0.9943	Seq61420_QE3.20133.20133.2	0.0826	10/12	L.ENVKEMW.T	sp|P62316|SMD2_HUMAN	934.422	46000000
0.9997	Seq61420_QE3.04707.04707.4	0.0263	10/120	K.SPENTEGKDGSKVTKQEPTRR.S	sp|Q15651|HMGN3_HUMAN	2343.18	3180000
1	Seq61420_QE3.17006.17006.5	0.0148	10/120	Y.QKVVAGVANALAHKYH.-	sp|P68871|HBB_HUMAN,sp|P02042|HBD_HUMAN,sp|HBB_HUMAN|	1704.94	26000000
0.9992	Seq61420_QE3.24353.24353.4	0.0486	10/120	Y.SGAYGASVSDEELKRRVAEEL.A	sp|Q9NX63|MIC19_HUMAN	2265.12	11100000
0.9868	Seq61420_QE3.29389.29389.4	0.0802	10/120	F.HDNEETFLKKYLYEIARRHPY.F	sp|P02768|ALBU_HUMAN	2721.37	4620000
0.9994	Seq61420_QE3.34863.34863.4	0.0331	10/120	Y.GAEALERMFLSFPTTKTYFPH.F	sp|P69905|HBA_HUMAN	2442.2	53300000
1	Seq61420_QE3.32509.32509.3	7.1e-05	10/128	L.SLVQNLDEKPRAGGAESGPEEDALSLGAEACNF.M	sp|Q9H987|SYP2L_HUMAN	3373.57	23900000
1	Seq61420_QE3.06859.06859.2	0.00313	10/14	L.SNM[147.04]M[147.04]HFGG.Y	sp|P45379|TNNT2_HUMAN	911.327	221000000
0.9992	Seq61420_QE3.08322.08322.2	0.0315	10/14	R.SYVTTSTR.T	sp|P08670|VIME_HUMAN	913.451	1750000000
0.981	Seq61420_QE3.10007.10007.2	0.0806	10/14	F.VYQATKTY.G	sp|P15088|CBPA3_HUMAN	972.492	11600000
0.999	Seq61420_QE3.10558.10558.2	0.0364	10/14	L.SNNYYCTR.D	sp|O95182|NDUA7_HUMAN	1019.41	75900000
1	Seq61420_QE3.10949.10949.2	0.00243	10/14	F.ANYIEKVR.F	sp|P17661|DESM_HUMAN	991.545	23900000
1	Seq61420_QE3.11046.11046.2	0.00956	10/14	L.SNMM[147.04]HFGG.Y	sp|P45379|TNNT2_HUMAN	895.332	90400000
1	Seq61420_QE3.11217.11217.2	0.00929	10/14	M.HFGGYIQK.Q	sp|P45379|TNNT2_HUMAN	948.482	544000000
0.9982	Seq61420_QE3.11673.11673.2	0.0458	10/14	K.VGTM[147.04]AEKF.D	tr|Q5JXI2|Q5JXI2_HUMAN	897.427	27800000
0.9984	Seq61420_QE3.11951.11951.2	0.0445	10/14	F.DLQEKFKQ.Q	sp|P45379|TNNT2_HUMAN	1034.54	94600000
0.9978	Seq61420_QE3.12032.12032.2	0.0476	10/14	H.HEAEIKPL.A	sp|P02144|MYG_HUMAN	935.508	35900000
0.9997	Seq61420_QE3.12759.12759.2	0.0197	10/14	R.DYDDMSPR.R	sp|P61978|HNRPK_HUMAN	997.381	128000000
0.9992	Seq61420_QE3.13001.13001.2	0.0237	10/14	Y.QDQPWHAD.C	sp|Q13642|FHL1_HUMAN	995.41	179000000
0.9998	Seq61420_QE3.13703.13703.2	0.017	10/14	L.AEDDSILK.-	sp|P56385|ATP5I_HUMAN	889.439	87500000
1	Seq61420_QE3.14936.14936.2	0.00413	10/14	F.SDYPPLGR.F	sp|Q5VTE0|EF1A3_HUMAN	903.445	484000000
0.993	Seq61420_QE3.15263.15263.2	0.07	10/14	F.TEEELARY.G	sp|Q9UMX5|NENF_HUMAN	1009.47	15700000
0.9999	Seq61420_QE3.15690.15690.2	0.011	10/14	R.GYDDRDYY.S	sp|P62995|TRA2B_HUMAN	1065.4	21800000
0.9987	Seq61420_QE3.16087.16087.2	0.0407	10/14	L.TEDIPLER.L	sp|P39059|COFA1_HUMAN	971.492	112000000
1	Seq61420_QE3.16255.16255.2	8.86e-05	10/14	L.YDEIKKYV.-	sp|P12235|ADT1_HUMAN	1056.55	384000000
0.9939	Seq61420_QE3.16436.16436.2	0.0873	10/14	R.FTARDDFA.Y	sp|Q14192|FHL2_HUMAN	941.424	42900000
1	Seq61420_QE3.16561.16561.2	0.00526	10/14	K.NPITGFGK.G	tr|Q5JXI8|Q5JXI8_HUMAN	832.444	83200000
1	Seq61420_QE3.16594.16594.2	0.000237	10/14	Y.EAFVKHIM.S	sp|P12829|MYL4_HUMAN	973.505	3880000000
0.9997	Seq61420_QE3.16696.16696.2	0.0199	10/14	R.QAGLSYIR.Y	sp|Q5VTU8|AT5EL_HUMAN	906.492	1280000000
0.9958	Seq61420_QE3.17723.17723.2	0.0722	10/14	L.QDLVDKLQ.A	sp|P12882|MYH1_HUMAN	957.513	486000000
0.9995	Seq61420_QE3.19417.19417.2	0.0243	10/14	L.FDKPVSPL.L	sp|P12532|KCRU_HUMAN	901.491	109000000
0.9936	Seq61420_QE3.19546.19546.2	0.0896	10/14	K.LVRPPVQV.Y	sp|P48047|ATPO_HUMAN	906.565	32200000
0.9999	Seq61420_QE3.19956.19956.2	0.0133	10/14	K.NQAVNFLR.M	sp|Q7LBR1|CHM1B_HUMAN	960.514	48300000
0.9999	Seq61420_QE3.26637.26637.2	0.0111	10/14	W.TQRFFESF.G	sp|P68871|HBB_HUMAN	1060.5	191000000
1	Seq61420_QE3.03772.03772.5	0.0132	10/144	R.REEEENRRKAEDEARKKKA.L	sp|P45379|TNNT2_HUMAN	2371.23	74900000
0.9978	Seq61420_QE3.03059.03059.2	0.0156	10/16	R.SVTTSNPSK.F	sp|P50461|CSRP3_HUMAN	919.461	53200000
0.9751	Seq61420_QE3.03964.03964.2	0.0465	10/16	F.TLM[147.04]DQNRDG.F	sp|Q02045|MYL5_HUMAN	1064.46	62500000
0.9977	Seq61420_QE3.05404.05404.2	0.0361	10/16	F.YGSKEDPQT.F	sp|P02787|TRFE_HUMAN	1023.45	16400000
0.9985	Seq61420_QE3.06293.06293.2	0.038	10/16	Y.KANVAKAGL.V	sp|O75947|ATP5H_HUMAN	870.529	16700000
1	Seq61420_QE3.07734.07734.2	0.00558	10/16	G.IVGGQEAPR.S	sp|Q15661|TRYB1_HUMAN	925.498	322000000
0.9966	Seq61420_QE3.07984.07984.2	0.0534	10/16	L.FDRTPKCEM[147.04].K	sp|P08590|MYL3_HUMAN	1141.49	55100000
1	Seq61420_QE3.08301.08301.2	0.00224	10/16	L.HVDSLEPQR.D	tr|E7EVA0|E7EVA0_HUMAN	1079.54	10000000
0.9986	Seq61420_QE3.09157.09157.2	0.0234	10/16	R.SYVTTSTRT.Y	sp|P08670|VIME_HUMAN	1014.5	427000000
0.9959	Seq61420_QE3.10049.10049.2	0.0348	10/16	A.TPMPSRPST.T	sp|P27816|MAP4_HUMAN	972.47	220000000
0.9994	Seq61420_QE3.11318.11318.2	0.015	10/16	S.YVTTSTRTY.S	sp|P08670|VIME_HUMAN	1090.53	38900000
0.9973	Seq61420_QE3.11620.11620.2	0.0364	10/16	K.KVPQVSTPT.L	sp|P02768|ALBU_HUMAN	955.534	168000000
1	Seq61420_QE3.11740.11740.2	0.00329	10/16	F.LQEHGSDSF.L	sp|Q00688|FKBP3_HUMAN	1018.44	53100000
0.9998	Seq61420_QE3.11886.11886.2	0.016	10/16	Y.NNEVTTEIR.F	sp|P12111|CO6A3_HUMAN	1074.53	49300000
0.998	Seq61420_QE3.12163.12163.2	0.0374	10/16	L.SADAM[147.04]M[147.04]QAL.L	sp|P19429|TNNI3_HUMAN	968.394	47700000
0.9992	Seq61420_QE3.12782.12782.2	0.0332	10/16	Y.ACEVTHQGL.S	sp|P01834|IGKC_HUMAN	956.439	75400000
0.9983	Seq61420_QE3.13236.13236.2	0.0462	10/16	G.FIDKNDLRD.T	sp|P10916|MLRV_HUMAN	1134.57	12200000
0.9999	Seq61420_QE3.13367.13367.2	0.0125	10/16	F.EDLADKPYT.F	sp|Q16595|FRDA_HUMAN	1050.49	65000000
0.9963	Seq61420_QE3.13877.13877.2	0.0619	10/16	R.KSFTPDHVV.Y	sp|Q6NZI2|CAVN1_HUMAN	1028.53	13600000
1	Seq61420_QE3.13899.13899.2	0.00334	10/16	Y.VDGDFQCHT.F	sp|P24593|IBP5_HUMAN	1020.4	111000000
0.9949	Seq61420_QE3.14067.14067.2	0.0691	10/16	K.QAVSASGKW.L	sp|P14927|QCR7_HUMAN	932.472	111000000
1	Seq61420_QE3.14113.14113.2	0.00333	10/16	Y.QDTYGQQWK.-	sp|O43390|HNRPR_HUMAN,tr|B4DT28|B4DT28_HUMAN	1152.52	43500000
1	Seq61420_QE3.15338.15338.2	0.00537	10/16	Y.M[147.04]DAWNTVSR.A	sp|Q9Y5L4|TIM13_HUMAN	1094.48	11900000
1	Seq61420_QE3.15490.15490.2	0.00284	10/16	L.DNLKGTFAT.L	sp|P68871|HBB_HUMAN	965.482	1240000000
0.9998	Seq61420_QE3.15928.15928.2	0.0162	10/16	Y.QDQPWHADC.F	sp|Q13642|FHL1_HUMAN	1098.42	504000000
0.9945	Seq61420_QE3.16130.16130.2	0.0724	10/16	Y.QDQPWHADC.F	sp|Q13642|FHL1_HUMAN	1098.42	437000000
0.9967	Seq61420_QE3.18188.18188.2	0.0567	10/16	Q.QKYEINVLR.N	sp|P45379|TNNT2_HUMAN	1161.65	92800000
0.9938	Seq61420_QE3.18196.18196.2	0.0883	10/16	H.SLSPSPKPF.T	tr|E9PCK9|E9PCK9_HUMAN	958.512	45600000
1	Seq61420_QE3.18202.18202.2	0.000438	10/16	Y.MDAWNTVSR.A	sp|Q9Y5L4|TIM13_HUMAN	1078.49	164000000
1	Seq61420_QE3.18751.18751.2	0.01	10/16	Y.DTVTLYPKA.-	sp|Q53GG5|PDLI3_HUMAN,tr|A0A2U3TZH4|A0A2U3TZH4_HUMAN,tr|A0A087WYF8|A0A087WYF8_HUMAN	1006.53	525000000
0.9964	Seq61420_QE3.19207.19207.2	0.0501	10/16	K.NSPLVSRLT.L	sp|P40926|MDHM_HUMAN	985.556	55100000
0.9811	Seq61420_QE3.19255.19255.2	0.0894	10/16	K.LGLM[147.04]RDDTI.Y	sp|P14927|QCR7_HUMAN	1048.52	12300000
1	Seq61420_QE3.19431.19431.2	0.00392	10/16	L.KAVMDDFAA.F	sp|P02768|ALBU_HUMAN	966.448	127000000
0.9984	Seq61420_QE3.19746.19746.2	0.0375	10/16	F.AELQDLCRQ.L	sp|P19429|TNNI3_HUMAN	1074.51	244000000
0.9975	Seq61420_QE3.20040.20040.2	0.0544	10/16	R.SGVSLAALK.K	sp|P16402|H13_HUMAN	844.502	70800000
0.9927	Seq61420_QE3.20201.20201.2	0.0958	10/16	Q.KHSLPDLPY.D	sp|P04179|SODM_HUMAN	1068.56	206000000
0.9999	Seq61420_QE3.21835.21835.2	0.00763	10/16	M.ASNYKELGF.Q	sp|P02144|MYG_HUMAN	1027.5	59800000
0.9916	Seq61420_QE3.22001.22001.2	0.0835	10/16	L.TEDEVEKLM.A	sp|P08590|MYL3_HUMAN	1092.5	30000000
0.9985	Seq61420_QE3.22019.22019.2	0.0438	10/16	Y.RIPADVDPL.T	sp|P02511|CRYAB_HUMAN	994.545	102000000
0.9999	Seq61420_QE3.22234.22234.2	0.015	10/16	L.SGGAPWGFR.L	sp|Q9H987|SYP2L_HUMAN	933.446	73100000
0.9999	Seq61420_QE3.22302.22302.2	0.0132	10/16	Y.VIQELRPTL.N	sp|P20674|COX5A_HUMAN	1067.63	30300000
0.9991	Seq61420_QE3.22552.22552.2	0.0339	10/16	R.QAGLSYIRY.S	sp|Q5VTU8|AT5EL_HUMAN	1069.56	30200000
0.9931	Seq61420_QE3.23102.23102.2	0.094	10/16	M.GPLPRTVEL.F	sp|Q9Y2Q3|GSTK1_HUMAN,tr|E9PFN5|E9PFN5_HUMAN	980.566	181000000
1	Seq61420_QE3.23991.23991.2	0.00801	10/16	Y.WEMQPATFR.C	sp|Q9BXN1|ASPN_HUMAN	1164.54	31400000
0.9999	Seq61420_QE3.24187.24187.2	0.0148	10/16	F.GKMYFPDVE.F	sp|Q09666|AHNK_HUMAN	1084.49	14200000
0.9924	Seq61420_QE3.24844.24844.2	0.0925	10/16	Q.SNEITIPVT.F	sp|P04792|HSPB1_HUMAN	972.513	174000000
0.9997	Seq61420_QE3.25066.25066.2	0.0201	10/16	L.VGPAPWGFR.L	sp|Q96HC4|PDLI5_HUMAN	985.513	96900000
1	Seq61420_QE3.25265.25265.2	0.00648	10/16	N.FEQTQIQEF.K	sp|Q02045|MYL5_HUMAN	1168.54	908000000
1	Seq61420_QE3.28567.28567.2	4.14e-05	10/16	A.NPDLPILIR.E	sp|O43678|NDUA2_HUMAN	1049.62	16400000
0.995	Seq61420_QE3.27566.27566.4	0.0527	10/162	F.AALGRVNVKNEEIDEM[147.04]IKEAPGPINFTV.F	sp|P10916|MLRV_HUMAN	3069.58	61400000
0.9977	Seq61420_QE3.31083.31083.4	0.046	10/168	F.AALGRVNVKNEEIDEM[147.04]IKEAPGPINFTVF.L	sp|P10916|MLRV_HUMAN	3216.65	57400000
0.9651	Seq61420_QE3.28519.28519.4	0.0689	10/174	S.SLVPTPAQTLSLAPGPPLGPTQTLSLAPAP.P	sp|Q6ZRS2|SRCAP_HUMAN	2891.6	3440000
1	Seq61420_QE3.04191.04191.2	0.00134	10/18	R.NRINDNQKVS.K	sp|P45379|TNNT2_HUMAN	1186.61	29800000
0.9962	Seq61420_QE3.04195.04195.2	0.0394	10/18	G.YIQKQAQTER.K	sp|P45379|TNNT2_HUMAN	1263.66	3220000
0.9886	Seq61420_QE3.05081.05081.2	0.0818	10/18	Y.SSSQRVSSYR.R	sp|P17661|DESM_HUMAN	1155.56	44600000
1	Seq61420_QE3.05408.05408.2	0.00654	10/18	W.KTDASDVKPC.-	sp|P02749|APOH_HUMAN,tr|J3KS17|J3KS17_HUMAN	1062.5	5080000
0.9932	Seq61420_QE3.05707.05707.2	0.0844	10/18	L.QFQQSPKPAR.S	sp|P50461|CSRP3_HUMAN	1185.63	13300000
0.9987	Seq61420_QE3.06505.06505.2	0.0295	10/18	K.SSSMNPTETK.A	tr|H0YA91|H0YA91_HUMAN	1080.48	22800000
0.9925	Seq61420_QE3.07014.07014.2	0.0654	10/18	L.TPEEKSAVTA.L	sp|P68871|HBB_HUMAN	1031.51	106000000
0.9961	Seq61420_QE3.08761.08761.2	0.0541	10/18	K.SVSTTGSLQR.S	sp|Q7Z460|CLAP1_HUMAN	1034.54	16500000
0.9981	Seq61420_QE3.10409.10409.2	0.0484	10/18	K.SVPADLSRPK.S	sp|P27816|MAP4_HUMAN	1068.59	107000000
1	Seq61420_QE3.10758.10758.2	0.00216	10/18	L.SDYNIQKEST.L	sp|P62979|RS27A_HUMAN	1183.54	17300000
0.9973	Seq61420_QE3.10798.10798.2	0.0576	10/18	K.ATPMPSRPST.T	sp|P27816|MAP4_HUMAN	1043.51	170000000
0.9999	Seq61420_QE3.11574.11574.2	0.00955	10/18	K.GSPAATPLPK.G	sp|E9PAV3|NACAM_HUMAN	937.523	23200000
1	Seq61420_QE3.11780.11780.2	0.00133	10/18	M.YSNPPLNGAR.L	sp|P00505|AATM_HUMAN	1087.54	135000000
0.9996	Seq61420_QE3.12110.12110.2	0.0189	10/18	M.ESAGIHETTY.N	sp|P68133|ACTS_HUMAN	1106.49	84100000
1	Seq61420_QE3.12174.12174.2	0.00617	10/18	R.KTGQAPGYSY.T	sp|P99999|CYC_HUMAN	1070.5	64600000
0.9999	Seq61420_QE3.12299.12299.2	0.0126	10/18	M.ESAGIHETTY.N	sp|P68133|ACTS_HUMAN	1106.49	84200000
0.9941	Seq61420_QE3.12412.12412.2	0.0786	10/18	R.VNVKNEEIDE.M	sp|P10916|MLRV_HUMAN	1187.57	28500000
0.9997	Seq61420_QE3.12603.12603.2	0.0221	10/18	R.VNVKNEEIDE.M	sp|P10916|MLRV_HUMAN	1187.57	28500000
0.9994	Seq61420_QE3.12618.12618.2	0.0251	10/18	R.SVTTSNPSKF.T	sp|P50461|CSRP3_HUMAN	1066.53	225000000
0.9982	Seq61420_QE3.13092.13092.2	0.0466	10/18	F.GQETNVPLNN.F	sp|O43678|NDUA2_HUMAN	1084.51	174000000
0.9921	Seq61420_QE3.13378.13378.2	0.0995	10/18	C.ADDRADLAKY.L	sp|P02768|ALBU_HUMAN	1136.55	24400000
1	Seq61420_QE3.13421.13421.2	0.00289	10/18	F.HNVKPEYLDA.Y	sp|Q9BPW8|NIPS1_HUMAN	1184.58	5040000
0.9981	Seq61420_QE3.13520.13520.2	0.0485	10/18	F.YVGEIIGKRG.L	sp|O75964|ATP5L_HUMAN	1090.61	5030000
0.997	Seq61420_QE3.14087.14087.2	0.0606	10/18	Y.TQKSLSLSPG.K	sp|P01857|IGHG1_HUMAN	1016.55	79600000
1	Seq61420_QE3.14412.14412.2	0.00229	10/18	F.MQDPDEEALR.R	sp|O75112|LDB3_HUMAN	1202.52	79400000
0.9998	Seq61420_QE3.14508.14508.2	0.0149	10/18	S.LRIQEQVQQT.L	sp|Q99959|PKP2_HUMAN	1241.67	13800000
0.9972	Seq61420_QE3.14705.14705.2	0.0582	10/18	Y.EAFVKHIM[147.04]SS.-	sp|P08590|MYL3_HUMAN	1163.56	25500000
1	Seq61420_QE3.14738.14738.2	0.00747	10/18	Y.TDHQFTELTR.L	sp|O75390|CISY_HUMAN	1246.59	6350000
1	Seq61420_QE3.15317.15317.2	0.000674	10/18	L.MIEQNTKSPL.F	sp|P01009|A1AT_HUMAN	1159.59	181000000
0.9992	Seq61420_QE3.15345.15345.2	0.0315	10/18	L.IEDTEDWRPR.T	sp|Q96HC4|PDLI5_HUMAN	1315.62	55500000
0.997	Seq61420_QE3.15651.15651.2	0.0597	10/18	Y.ELRAPVAGTC.Y	sp|P30086|PEBP1_HUMAN	1015.51	2720000000
1	Seq61420_QE3.15849.15849.2	0.00291	10/18	Y.ELRAPVAGTC.Y	sp|P30086|PEBP1_HUMAN	1015.51	2760000000
0.9994	Seq61420_QE3.15912.15912.2	0.0289	10/18	F.EQTQIQEFKE.A	sp|Q02045|MYL5_HUMAN	1278.61	88200000
0.9353	Seq61420_QE3.16068.16068.2	0.043	10/18	L.ATLGERLTED.E	sp|P08590|MYL3_HUMAN	1103.55	23900000
0.9997	Seq61420_QE3.16084.16084.2	0.0193	10/18	Y.LENTQAVRPL.G	sp|Q96L96|ALPK3_HUMAN	1139.63	5480000
0.9989	Seq61420_QE3.16221.16221.2	0.0366	10/18	Y.SHEGTFEAIQ.L	sp|P12110|CO6A2_HUMAN	1117.5	50300000
0.9998	Seq61420_QE3.16348.16348.2	0.0167	10/18	P.FAKLVRPPVQ.V	sp|P48047|ATPO_HUMAN	1153.7	10700000
1	Seq61420_QE3.16394.16394.2	0.00439	10/18	L.VDQTEDILAK.S	sp|Q16836|HCDH_HUMAN	1130.58	15400000
0.999	Seq61420_QE3.16573.16573.2	0.0364	10/18	Y.GSKEDPQTFY.Y	sp|P02787|TRFE_HUMAN	1170.52	146000000
0.9842	Seq61420_QE3.17129.17129.2	0.0395	10/18	Y.NQRTIQNDIM.L	sp|P08311|CATG_HUMAN	1231.6	9180000
0.9993	Seq61420_QE3.17922.17922.2	0.0282	10/18	F.SM[147.04]FEQTQIQE.F	sp|P10916|MLRV_HUMAN	1255.54	602000000
1	Seq61420_QE3.18075.18075.2	0.000581	10/18	K.DPNVVGQLAK.Q	sp|Q96I99|SUCB2_HUMAN	1039.57	3700000
1	Seq61420_QE3.18078.18078.2	0.0028	10/18	K.DDLVTVKTPA.F	sp|P36957|ODO2_HUMAN	1057.57	176000000
0.9967	Seq61420_QE3.18372.18372.2	0.0632	10/18	K.VSMDLRANLK.S	sp|P19237|TNNI1_HUMAN	1145.62	64800000
1	Seq61420_QE3.18571.18571.2	0.00314	10/18	W.QSIYNLEAEK.F	sp|P45379|TNNT2_HUMAN	1193.59	2360000000
0.9998	Seq61420_QE3.18960.18960.2	0.0187	10/18	L.IDVTKGQFET.Y	sp|Q13510|ASAH1_HUMAN	1136.57	12200000
1	Seq61420_QE3.19399.19399.2	0.00198	10/18	K.GVNIGGAGSY.L	sp|P52943|CRIP2_HUMAN	893.424	26100000
1	Seq61420_QE3.19488.19488.2	0.0033	10/18	F.YAQYKSIEPY.L	sp|P21912|SDHB_HUMAN	1260.6	7210000
1	Seq61420_QE3.19602.19602.2	0.00546	10/18	M.LGNGRLEAMC.F	sp|P47813|IF1AX_HUMAN	1062.49	13400000
1	Seq61420_QE3.19753.19753.2	0.0043	10/18	Y.KTLVSTVGSM.V	sp|Q9P2E9|RRBP1_HUMAN	1021.55	22500000
0.9924	Seq61420_QE3.20472.20472.2	0.0989	10/18	M.LGQNPTPEEL.Q	sp|P63316|TNNC1_HUMAN	1096.54	14000000
0.9992	Seq61420_QE3.20952.20952.2	0.0225	10/18	F.WEALGGKAAY.R	sp|P06396|GELS_HUMAN	1064.53	43000000
0.9999	Seq61420_QE3.21670.21670.2	0.0123	10/18	L.DHALNDMTSI.-	sp|P06753|TPM3_HUMAN,sp|P09493|TPM1_HUMAN,tr|H0YK48|H0YK48_HUMAN,tr|A0A2R8YH90|A0A2R8YH90_HUMAN,tr|A0A2R8Y5V9|A0A2R8Y5V9_HUMAN	1115.49	19700000
0.9996	Seq61420_QE3.21984.21984.2	0.0232	10/18	W.DIESTPIMMK.K	tr|E7EVA0|E7EVA0_HUMAN	1163.56	114000000
1	Seq61420_QE3.22113.22113.2	0.00321	10/18	H.VDDMPNALSA.L	sp|P69905|HBA_HUMAN	1031.46	841000000
0.9827	Seq61420_QE3.22240.22240.2	0.0359	10/18	F.SMFEQTQIQE.F	sp|P10916|MLRV_HUMAN	1239.54	4240000000
0.9991	Seq61420_QE3.22440.22440.2	0.0338	10/18	G.SPLSSPVFPR.A	sp|P17661|DESM_HUMAN	1085.59	82900000
1	Seq61420_QE3.22782.22782.2	0.0053	10/18	F.SMFEQTQIQE.F	sp|P10916|MLRV_HUMAN	1239.54	1530000000
0.9984	Seq61420_QE3.23171.23171.2	0.0307	10/18	L.KDTIARALPF.W	sp|P18669|PGAM1_HUMAN	1130.64	143000000
0.9925	Seq61420_QE3.24102.24102.2	0.0985	10/18	R.AIQANINIPM[147.04].G	sp|Q9UHP9|SMPX_HUMAN	1099.57	42200000
1	Seq61420_QE3.24239.24239.2	0.00272	10/18	Y.QAEWDDYVPK.L	sp|P30086|PEBP1_HUMAN	1249.56	215000000
1	Seq61420_QE3.24351.24351.2	0.0027	10/18	H.SDLSFSKDWS.F	sp|P61769|B2MG_HUMAN	1170.52	168000000
0.9984	Seq61420_QE3.25132.25132.2	0.0415	10/18	Y.NFNADTNVEL.S	sp|O94875|SRBS2_HUMAN	1135.51	37600000
0.9997	Seq61420_QE3.25602.25602.2	0.0193	10/18	F.DEVDSLKEAL.T	sp|Q15056|IF4H_HUMAN	1117.55	34100000
1	Seq61420_QE3.25889.25889.2	0.0012	10/18	E.FKEAFTLMDQ.N	sp|Q02045|MYL5_HUMAN	1228.58	17200000
1	Seq61420_QE3.25920.25920.2	0.00123	10/18	L.DYVGLDTTKF.L	sp|Q16836|HCDH_HUMAN	1157.56	11500000
0.9996	Seq61420_QE3.25992.25992.2	0.0232	10/18	Y.SLGWASFPRN.-	sp|P24310|CX7A1_HUMAN,tr|U3KQH8|U3KQH8_HUMAN	1133.56	353000000
1	Seq61420_QE3.28956.28956.2	0.000251	10/18	Y.FEVKIPSDTF.Y	sp|Q14118|DAG1_HUMAN	1181.6	148000000
0.9981	Seq61420_QE3.29223.29223.2	0.0453	10/18	R.AIQANINIPM.G	sp|Q9UHP9|SMPX_HUMAN	1083.57	87100000
0.9998	Seq61420_QE3.31854.31854.2	0.00609	10/18	L.WELVTREVPF.A	sp|Q13418|ILK_HUMAN	1274.67	3660000
1	Seq61420_QE3.33797.33797.2	0.00347	10/18	L.VFDVELLKLE.-	sp|P62942|FKB1A_HUMAN,tr|Q5W0X3|Q5W0X3_HUMAN,tr|Q1JUQ5|Q1JUQ5_HUMAN,tr|Q5VVH2|Q5VVH2_HUMAN	1203.68	49000000
0.9846	Seq61420_QE3.04063.04063.5	0.0549	10/192	F.AVSSEGTEQGEDPRSEKDHSRPHKH.R	sp|Q9UMS6|SYNP2_HUMAN	2799.29	3950000
1	Seq61420_QE3.05473.05473.2	0.00286	10/20	Y.IQHAKEDETRY.H	sp|Q00059|TFAM_HUMAN	1388.67	2250000
0.9992	Seq61420_QE3.07861.07861.2	0.0235	10/20	C.SLTASEGPQQK.L	sp|Q14714|SSPN_HUMAN	1144.57	19300000
1	Seq61420_QE3.09233.09233.2	0.000319	10/20	Y.ICENQDSISSK.L	sp|P02768|ALBU_HUMAN	1222.55	10900000
1	Seq61420_QE3.10087.10087.2	0.00191	10/20	K.MDSTEPAYSEK.R	sp|Q05639|EF1A2_HUMAN	1256.52	3900000
0.999	Seq61420_QE3.10337.10337.2	0.0358	10/20	L.EGDHSTPPSAY.G	sp|A6NMY6|AXA2L_HUMAN	1159.48	25300000
0.9937	Seq61420_QE3.11120.11120.2	0.0894	10/20	L.RDNIQGITKPA.L	sp|P62805|H4_HUMAN	1211.66	26300000
1	Seq61420_QE3.11320.11320.2	0.00111	10/20	L.RGVQPVSCPAN.-	sp|P24043|LAMA2_HUMAN,tr|A0A087WYF1|A0A087WYF1_HUMAN,tr|A0A087WX80|A0A087WX80_HUMAN	1126.56	7210000
0.986	Seq61420_QE3.11321.11321.2	0.0958	10/20	N.RGASQAGMTGY.G	sp|P37802|TAGL2_HUMAN	1097.49	7950000
0.9872	Seq61420_QE3.11910.11910.2	0.0619	10/20	M.VHLTPEEKSAV.T	sp|P68871|HBB_HUMAN,tr|A0A0J9YWK4|A0A0J9YWK4_HUMAN,tr|F8W6P5|F8W6P5_HUMAN,tr|A0A2R8Y7R2|A0A2R8Y7R2_HUMAN,sp|HBB_HUMAN|	1208.64	77100000
1	Seq61420_QE3.12118.12118.2	0.00289	10/20	K.EGM[147.04]NIVEAM[147.04]ER.F	sp|P62937|PPIA_HUMAN	1309.56	2990000
1	Seq61420_QE3.13682.13682.2	0.000284	10/20	F.TGIKHEWQVNG.L	sp|Q9Y281|COF2_HUMAN	1267.63	56300000
0.9967	Seq61420_QE3.13706.13706.2	0.0519	10/20	Y.NYTPRNEDELE.L	sp|O94875|SRBS2_HUMAN	1378.6	21800000
0.9971	Seq61420_QE3.13934.13934.2	0.0211	10/20	A.ASIGNAQKLPM[147.04].C	sp|O00151|PDLI1_HUMAN	1144.59	8320000
1	Seq61420_QE3.14545.14545.2	0.00159	10/20	H.FGGYIQKQAQT.E	sp|P45379|TNNT2_HUMAN	1239.62	12200000
0.998	Seq61420_QE3.14633.14633.2	0.0495	10/20	N.AVAHVDDMPNA.L	sp|P69905|HBA_HUMAN	1138.51	23800000
1	Seq61420_QE3.15159.15159.2	0.000328	10/20	R.VVPGYGHAVLR.K	sp|O75390|CISY_HUMAN	1166.66	36100000
0.9997	Seq61420_QE3.15593.15593.2	0.0209	10/20	L.KEAQNTCAMLT.T	sp|P36957|ODO2_HUMAN	1208.55	33000000
0.9977	Seq61420_QE3.15652.15652.2	0.0526	10/20	Y.DFVARNNSELS.V	sp|Q12929|EPS8_HUMAN	1250.59	10600000
1	Seq61420_QE3.15998.15998.2	0.0034	10/20	F.RVPTANVSVVD.L	sp|P04406|G3P_HUMAN	1155.62	43000000
0.9953	Seq61420_QE3.16500.16500.2	0.0758	10/20	L.DAAQPRVTGVV.L	sp|P08294|SODE_HUMAN	1111.6	9310000
0.999	Seq61420_QE3.16542.16542.2	0.0332	10/20	F.EDPRDAEDAVY.G	sp|Q07955|SRSF1_HUMAN	1278.54	59600000
0.9909	Seq61420_QE3.16657.16657.2	0.0363	10/20	R.ALGQNPTQAEV.L	sp|P08590|MYL3_HUMAN	1126.56	154000000
0.9999	Seq61420_QE3.16703.16703.2	0.00501	10/20	W.MEEQAQSLIDK.T	sp|P09234|RU1C_HUMAN,tr|Q5TAL2|Q5TAL2_HUMAN	1290.61	11900000
1	Seq61420_QE3.17120.17120.2	0.00109	10/20	T.YDMLKAGTTAT.Y	sp|Q99959|PKP2_HUMAN	1170.56	538000
0.9999	Seq61420_QE3.17463.17463.2	0.00523	10/20	R.GPAYGLSAEVK.N	sp|P51911|CNN1_HUMAN	1090.57	20000000
0.9997	Seq61420_QE3.18264.18264.2	0.018	10/20	Y.ALGTVGYRVAT.F	sp|Q9P2X0|DPM3_HUMAN	1106.61	10100000
1	Seq61420_QE3.18561.18561.2	0.00158	10/20	M.SYYQRPFSPSA.Y	sp|O94875|SRBS2_HUMAN,tr|C9JL62|C9JL62_HUMAN,tr|C9J7Q5|C9J7Q5_HUMAN,tr|C9J4K2|C9J4K2_HUMAN,tr|C9JBR8|C9JBR8_HUMAN,tr|C9J8E3|C9J8E3_HUMAN,tr|C9IZ89|C9IZ89_HUMAN,tr|C9J3W4|C9J3W4_HUMAN	1301.6	86300000
0.9995	Seq61420_QE3.18850.18850.2	0.0164	10/20	F.YGSKEDPQTFY.Y	sp|P02787|TRFE_HUMAN	1333.58	516000000
0.9996	Seq61420_QE3.18865.18865.2	0.0234	10/20	K.IGGIGTVPVGR.V	sp|Q05639|EF1A2_HUMAN	1024.6	71300000
0.9998	Seq61420_QE3.18876.18876.2	0.0187	10/20	R.ALSTGEKGFGY.K	sp|P62937|PPIA_HUMAN	1128.55	69100000
0.9985	Seq61420_QE3.19200.19200.2	0.04	10/20	F.KVFDPEGKGVL.K	sp|P10916|MLRV_HUMAN	1187.65	3980000
1	Seq61420_QE3.19597.19597.2	0.00138	10/20	H.VNPLPTGYEHP.-	sp|Q02221|CX6A2_HUMAN	1222.6	38900000
1	Seq61420_QE3.19979.19979.2	0.00326	10/20	L.SFPTTKTYFPH.F	sp|P69905|HBA_HUMAN	1324.65	204000000
1	Seq61420_QE3.20799.20799.2	0.000111	10/20	F.LEDLKSFVKSQ.-	sp|Q07021|C1QBP_HUMAN,tr|I3L3B0|I3L3B0_HUMAN	1292.7	60600000
0.999	Seq61420_QE3.21666.21666.2	0.0354	10/20	F.AGILENGAVRY.T	sp|P02749|APOH_HUMAN	1161.61	33200000
0.99	Seq61420_QE3.21778.21778.2	0.0533	10/20	L.TFSTKEDAVSF.A	sp|O43181|NDUS4_HUMAN	1230.58	109000000
1	Seq61420_QE3.21873.21873.2	0.000378	10/20	Y.DM[147.04]VPEPKIIDA.A	sp|P20674|COX5A_HUMAN	1242.62	13700000
1	Seq61420_QE3.22574.22574.2	0.00331	10/20	K.KITIADCGQLE.-	sp|P62937|PPIA_HUMAN,sp|PPIA_HUMAN|	1189.6	187000000
1	Seq61420_QE3.23007.23007.2	0.000439	10/20	N.WDDMEKIWHHT.F	sp|P0CG38|POTEI_HUMAN	1496.65	23300000
1	Seq61420_QE3.23073.23073.2	0.00833	10/20	R.NAGIEAQVWKP.S	sp|Q8N3V7|SYNPO_HUMAN	1211.63	16200000
1	Seq61420_QE3.23269.23269.2	0.00943	10/20	L.GSPLSSPVFPR.A	sp|P17661|DESM_HUMAN	1142.61	51200000
0.9996	Seq61420_QE3.23578.23578.2	0.0227	10/20	L.AAMQDPEVMVA.F	sp|Q8NFI4|F10A5_HUMAN	1160.52	21400000
0.9992	Seq61420_QE3.23624.23624.2	0.032	10/20	W.SSLSMDEKVEL.Y	sp|P13073|COX41_HUMAN	1236.59	42900000
1	Seq61420_QE3.23860.23860.2	0.00892	10/20	M.VPPVQVSPLIK.L	sp|P56385|ATP5I_HUMAN	1175.73	18300000
1	Seq61420_QE3.23932.23932.2	0.000327	10/20	L.EVDETYVPKEF.N	sp|P02768|ALBU_HUMAN	1354.63	669000000
1	Seq61420_QE3.24152.24152.2	0.000112	10/20	W.GNWVDEERASL.L	sp|Q86UE4|LYRIC_HUMAN	1274.59	20200000
0.9995	Seq61420_QE3.24186.24186.2	0.0236	10/20	F.TARDDFAYCLN.C	sp|Q14192|FHL2_HUMAN	1287.56	19900000
0.9999	Seq61420_QE3.24483.24483.2	0.0155	10/20	F.SGTETNKIWPY.V	sp|Q9UIJ7|KAD3_HUMAN	1294.62	91800000
0.9998	Seq61420_QE3.24530.24530.2	0.0162	10/20	L.EGKVLPGVDAL.S	sp|P00558|PGK1_HUMAN	1096.61	24500000
0.9994	Seq61420_QE3.24775.24775.2	0.0281	10/20	F.ISDKDASIVGF.F	sp|P30101|PDIA3_HUMAN	1150.59	17500000
1	Seq61420_QE3.25099.25099.2	0.0018	10/20	Y.QDAYRAEWQVY.K	sp|Q00059|TFAM_HUMAN	1427.65	20100000
0.9968	Seq61420_QE3.25562.25562.2	0.0625	10/20	K.EERADLIAYLK.K	sp|P99999|CYC_HUMAN	1319.71	1920000
0.9996	Seq61420_QE3.25697.25697.2	0.0238	10/20	W.EQAISNDPELL.E	sp|Q9NPC6|MYOZ2_HUMAN	1227.6	54400000
0.9999	Seq61420_QE3.25872.25872.2	0.0114	10/20	K.QVIGTGSFFPK.G	sp|Q13642|FHL1_HUMAN	1179.63	29200000
1	Seq61420_QE3.26365.26365.2	0.000548	10/20	Y.DFGYDGDFYRA.D	sp|P08123|CO1A2_HUMAN	1324.54	3740000
1	Seq61420_QE3.26891.26891.2	0.000337	10/20	F.SM[147.04]FEQTQIQEF.K	sp|P10916|MLRV_HUMAN	1402.61	699000
1	Seq61420_QE3.27734.27734.2	0.0038	10/20	R.AIQANINIPMG.A	sp|Q9UHP9|SMPX_HUMAN	1140.6	20200000
1	Seq61420_QE3.28293.28293.2	0.000387	10/20	L.NDFASTVRILE.V	sp|P20674|COX5A_HUMAN	1263.65	24300000
1	Seq61420_QE3.30754.30754.2	0.00055	10/20	F.SMFEQTQIQEF.K	sp|P10916|MLRV_HUMAN	1386.61	371000000
0.999	Seq61420_QE3.30989.30989.2	0.0273	10/20	Y.FNKPDIDAWEL.R	sp|P20674|COX5A_HUMAN	1346.65	16000000
1	Seq61420_QE3.31250.31250.2	5.93e-05	10/20	A.DAMMQALLGAR.A	sp|P19429|TNNI3_HUMAN	1175.58	123000000
1	Seq61420_QE3.31801.31801.2	0.000999	10/20	H.SDLSFSKDWSF.Y	sp|P61769|B2MG_HUMAN	1317.59	12900000
0.999	Seq61420_QE3.33689.33689.2	0.0355	10/20	K.AKELWQSIYNL.E	sp|P45379|TNNT2_HUMAN	1363.71	41100000
1	Seq61420_QE3.35426.35426.2	0.00236	10/20	D.FETFLPMLQHI.S	sp|P08590|MYL3_HUMAN	1374.7	1170000
0.9971	Seq61420_QE3.08332.08332.2	0.0525	10/22	L.FGRKTGQAPGYS.Y	sp|P99999|CYC_HUMAN	1267.63	348000000
0.9979	Seq61420_QE3.08362.08362.2	0.0502	10/22	K.KRAGGANSNVFS.M	sp|P10916|MLRV_HUMAN	1206.61	349000000
1	Seq61420_QE3.09049.09049.2	3.26e-05	10/22	L.M[147.04]AGQEDSNGCIN.Y	sp|P08590|MYL3_HUMAN	1253.47	135000000
1	Seq61420_QE3.10135.10135.2	0.00127	10/22	F.ENLANKADRDQY.E	sp|P02787|TRFE_HUMAN	1435.67	34000000
0.9997	Seq61420_QE3.10301.10301.2	0.0218	10/22	L.SLEGDHSTPPSA.Y	sp|A6NMY6|AXA2L_HUMAN	1196.53	103000000
0.9999	Seq61420_QE3.10369.10369.2	0.00846	10/22	K.QSVDKVTSPTKV.-	sp|Q05682|CALD1_HUMAN,tr|E7EX44|E7EX44_HUMAN	1287.7	21500000
1	Seq61420_QE3.11177.11177.2	0.000781	10/22	K.STTSISKQTLPR.G	sp|O75112|LDB3_HUMAN	1317.73	21400000
0.9849	Seq61420_QE3.11588.11588.2	0.0789	10/22	T.IDEKGTEAAGAM.F	sp|P01009|A1AT_HUMAN	1191.54	23000000
1	Seq61420_QE3.13829.13829.2	0.00112	10/22	L.NEDQLREKAKEL.W	sp|P45379|TNNT2_HUMAN	1471.76	257000000
0.9978	Seq61420_QE3.13909.13909.2	0.0513	10/22	L.TSKQQSLETAMS.F	sp|P12111|CO6A3_HUMAN	1309.62	8910000
1	Seq61420_QE3.14511.14511.2	0.000783	10/22	S.SSGDPAEYNLRS.R	sp|P02545|LMNA_HUMAN	1294.58	36300000
1	Seq61420_QE3.14582.14582.2	0.000398	10/22	Y.NMSHEDPGNVSY.S	sp|P62333|PRS10_HUMAN	1348.54	10600000
0.9999	Seq61420_QE3.14609.14609.2	0.0123	10/22	L.TDAPNPNSKGVL.M	sp|Q9UMS6|SYNP2_HUMAN	1211.61	29200000
0.9989	Seq61420_QE3.14679.14679.2	0.0264	10/22	C.SLTASEGPQQKI.-	sp|Q14714|SSPN_HUMAN	1257.66	7210000
1	Seq61420_QE3.14914.14914.2	0.000453	10/22	L.FDRTPKCEMKIT.Y	sp|P08590|MYL3_HUMAN	1467.72	318000000
1	Seq61420_QE3.15736.15736.2	0.00242	10/22	F.TQALDRQTATQL.L	sp|P62424|RL7A_HUMAN	1344.7	11900000
1	Seq61420_QE3.16270.16270.2	0.000193	10/22	L.NDMEPSKAVPLN.A	sp|Q9P0L0|VAPA_HUMAN	1313.63	16100000
1	Seq61420_QE3.16323.16323.2	0.00111	10/22	F.KAIVAGDQNVEY.K	sp|Q13642|FHL1_HUMAN	1305.66	1210000000
0.998	Seq61420_QE3.16329.16329.2	0.0497	10/22	Y.AAMLAAQDVAQR.C	sp|P62263|RS14_HUMAN	1243.63	3340000
0.9765	Seq61420_QE3.16568.16568.2	0.0477	10/22	H.IGSAHNRSAMPF.T	sp|O00151|PDLI1_HUMAN	1286.62	16900000
0.9929	Seq61420_QE3.16980.16980.2	0.0949	10/22	F.AEIIPQNQKAIA.S	sp|O75947|ATP5H_HUMAN	1294.72	30400000
0.9748	Seq61420_QE3.17334.17334.2	0.0446	10/22	R.APIIAVTRNPQT.A	sp|P14618|KPYM_HUMAN	1279.72	9060000
1	Seq61420_QE3.17804.17804.2	0.000623	10/22	F.KEAFTLMDQNRD.G	sp|Q02045|MYL5_HUMAN	1466.68	11600000
0.9999	Seq61420_QE3.18277.18277.2	0.0121	10/22	L.AGQRFTAVEDQY.Y	sp|Q13642|FHL1_HUMAN,tr|Q5JXI3|Q5JXI3_HUMAN	1383.64	108000000
0.9992	Seq61420_QE3.18856.18856.2	0.0157	10/22	M.PSQMEHAMETM[147.04]M.F	sp|P60903|S10AA_HUMAN	1437.54	7050000
0.9992	Seq61420_QE3.18862.18862.2	0.032	10/22	F.DRTPTGEMKITY.G	sp|P12829|MYL4_HUMAN	1410.68	42900000
1	Seq61420_QE3.19197.19197.2	5.05e-05	10/22	Y.AMVYGYNAAYNR.Y	sp|P08493|MGP_HUMAN	1391.63	14600000
1	Seq61420_QE3.19238.19238.2	0.0032	10/22	F.ENIDDAKDAMMA.M	sp|Q14011|CIRBP_HUMAN	1322.55	14700000
1	Seq61420_QE3.20199.20199.2	0.00386	10/22	Y.SGPLKEIPPEKF.N	sp|Q9NPC6|MYOZ2_HUMAN	1340.73	3090000
0.9984	Seq61420_QE3.20247.20247.2	0.0286	10/22	Y.AFGQETNVPLNN.F	sp|O43678|NDUA2_HUMAN	1302.62	48200000
0.9995	Seq61420_QE3.21999.21999.2	0.0262	10/22	Y.EDPPTAKAAVEW.F	sp|Q01844|EWS_HUMAN	1312.63	63600000
1	Seq61420_QE3.22177.22177.2	0.000717	10/22	F.TLMDQNRDGFID.K	sp|Q02045|MYL5_HUMAN	1423.64	24100000
0.9989	Seq61420_QE3.22888.22888.2	0.0152	10/22	F.DASKIKIEFTPE.Q	sp|P08590|MYL3_HUMAN	1376.72	23500000
1	Seq61420_QE3.23094.23094.2	0.000832	10/22	L.M[147.04]QQKLVDQNIFS.F	sp|P07339|CATD_HUMAN	1465.72	18600000
1	Seq61420_QE3.23256.23256.2	0.00251	10/22	S.LHTDGDKAFVDF.L	sp|Q07021|C1QBP_HUMAN	1363.64	55500000
1	Seq61420_QE3.23752.23752.2	0.00248	10/22	F.KDLGEENFKALV.L	sp|P02768|ALBU_HUMAN	1361.72	20900000
1	Seq61420_QE3.24146.24146.2	0.000395	10/22	R.AIEINPDSAQPY.K	sp|Q8IZP2|ST134_HUMAN	1316.62	42100000
1	Seq61420_QE3.24240.24240.2	0.00138	10/22	L.AGEYDHLPEQAF.Y	sp|P06576|ATPB_HUMAN	1375.6	39300000
0.9995	Seq61420_QE3.25023.25023.2	0.0269	10/22	F.RVPTANVSVVDL.T	sp|P04406|G3P_HUMAN	1268.71	131000000
1	Seq61420_QE3.25121.25121.2	0.00176	10/22	F.LSFPTTKTYFPH.F	sp|P69905|HBA_HUMAN	1437.73	212000000
1	Seq61420_QE3.25512.25512.2	0.00278	10/22	F.DFDEYQPEMLEK.F	sp|P12111|CO6A3_HUMAN	1542.65	4450000
0.9985	Seq61420_QE3.26184.26184.2	0.0402	10/22	F.KELVTQQLPHLL.K	sp|Q99584|S10AD_HUMAN	1417.83	11400000
1	Seq61420_QE3.26191.26191.2	0.000711	10/22	L.FDAHKLDISDEF.S	sp|Q9NZN3|EHD3_HUMAN	1435.66	4470000
1	Seq61420_QE3.26385.26385.2	0.00561	10/22	H.AFDMEDLGDKAV.Y	sp|Q9NZ45|CISD1_HUMAN	1309.59	52000000
0.9999	Seq61420_QE3.26754.26754.2	0.00816	10/22	Y.SAETLREMAQMY.Q	sp|O75112|LDB3_HUMAN	1428.64	312000000
1	Seq61420_QE3.26818.26818.2	0.000455	10/22	T.PEQIEEFKEAFM[147.04].L	sp|P08590|MYL3_HUMAN	1512.68	1690000
1	Seq61420_QE3.27101.27101.2	5.06e-05	10/22	W.DDMEKIWHHTFY.N	sp|P0CG38|POTEI_HUMAN	1620.7	43600000
1	Seq61420_QE3.27452.27452.2	0.00101	10/22	K.EDAVSFAEKNGW.S	sp|O43181|NDUS4_HUMAN	1351.6	12200000
1	Seq61420_QE3.28703.28703.2	0.000509	10/22	E.LWQSIYNLEAEK.F	sp|P45379|TNNT2_HUMAN	1492.76	28100000
1	Seq61420_QE3.29992.29992.2	0.000833	10/22	K.NKGIIWGEDTLM.E	sp|P99999|CYC_HUMAN	1375.68	12800000
1	Seq61420_QE3.32120.32120.2	0.00273	10/22	Y.QAEWDDYVPKLY.E	sp|P30086|PEBP1_HUMAN	1525.71	66400000
1	Seq61420_QE3.32740.32740.2	0.00685	10/22	F.HSYSQMLLFPYG.Y	sp|P15088|CBPA3_HUMAN	1441.67	34000000
1	Seq61420_QE3.34244.34244.2	0.01	10/22	R.GLSLSALQDLCR.E	sp|P19237|TNNI1_HUMAN	1274.67	5190000
1	Seq61420_QE3.35458.35458.2	0.000119	10/22	N.FLAPELPAVSEF.S	sp|P55084|ECHB_HUMAN	1318.68	1130000
1	Seq61420_QE3.07101.07101.2	0.000422	10/24	V.SPTGEKVTHTGQV.Y	sp|O75380|NDUS6_HUMAN	1339.67	1980000
1	Seq61420_QE3.10340.10340.2	0.00136	10/24	A.SSPGGVYATRSSA.V	sp|P08670|VIME_HUMAN	1238.59	8910000
1	Seq61420_QE3.10531.10531.2	0.000201	10/24	H.FENRKKEEEELVS.L	sp|P45379|TNNT2_HUMAN	1635.81	84300000
1	Seq61420_QE3.10751.10751.2	0.000584	10/24	Y.ELNKELKPTKPMQ.F	sp|P15259|PGAM2_HUMAN	1554.84	5560000
0.9999	Seq61420_QE3.10932.10932.2	0.00759	10/24	M.RECEQAGSAAPSV.F	sp|Q8IVN3|MSTN1_HUMAN	1303.58	21000000
0.9992	Seq61420_QE3.10959.10959.2	0.0281	10/24	K.AAGKGPLATGGIK.K	sp|Q9Y2S6|TMA7_HUMAN	1139.67	6970000
1	Seq61420_QE3.13673.13673.2	0.00643	10/24	R.NVKGPVREGDVLT.L	sp|P62857|RS28_HUMAN	1382.75	7600000
1	Seq61420_QE3.14423.14423.2	0.00789	10/24	K.GTPTLPATTPSSK.G	sp|E9PAV3|NACAM_HUMAN	1256.66	23200000
1	Seq61420_QE3.15930.15930.2	4.92e-05	10/24	M.PVTVTRTTITTTT.T	sp|Q96S97|MYADM_HUMAN,tr|C9JJV6|C9JJV6_HUMAN,tr|C9JZL8|C9JZL8_HUMAN,tr|C9J5M0|C9J5M0_HUMAN,tr|C9JC07|C9JC07_HUMAN	1390.77	13500000
1	Seq61420_QE3.16304.16304.2	9.57e-05	10/24	S.LYASSPGGVYATR.S	sp|P08670|VIME_HUMAN	1340.67	17700000
0.9995	Seq61420_QE3.16305.16305.2	0.0272	10/24	F.RAAVPSGASTGIY.E	sp|P06733|ENOA_HUMAN	1248.65	10600000
0.9996	Seq61420_QE3.17236.17236.2	0.0238	10/24	V.HLTPEEKSAVTAL.W	sp|P68871|HBB_HUMAN	1394.74	22800000
1	Seq61420_QE3.17945.17945.2	0.00184	10/24	F.GDKLCTVATLRET.Y	sp|P02768|ALBU_HUMAN	1405.72	371000000
0.9942	Seq61420_QE3.18495.18495.2	0.079	10/24	M.RMLGQNPTPEELQ.E	sp|P63316|TNNC1_HUMAN,tr|C9JDI3|C9JDI3_HUMAN	1511.74	26400000
1	Seq61420_QE3.19065.19065.2	0.00508	10/24	G.LHTKGALPLDTVT.F	sp|P30040|ERP29_HUMAN	1364.77	19400000
1	Seq61420_QE3.19335.19335.2	0.00106	10/24	R.QTVAVGVIKAVDK.K	sp|Q5VTE0|EF1A3_HUMAN	1326.79	14200000
0.9892	Seq61420_QE3.19489.19489.2	0.0676	10/24	M.MQALLGARAKESL.D	sp|P19429|TNNI3_HUMAN	1386.77	9680000
0.9778	Seq61420_QE3.20337.20337.2	0.096	10/24	A.AGFNKLGLMRDDT.L	sp|P14927|QCR7_HUMAN	1436.71	8840000
1	Seq61420_QE3.21003.21003.2	2.82e-05	10/24	F.LASVSTVLTSKYR.-	sp|P69905|HBA_HUMAN,tr|G3V1N2|G3V1N2_HUMAN,sp|HBA_HUMAN|	1423.8	458000000
1	Seq61420_QE3.21131.21131.2	0.000876	10/24	R.TYSLGSALRPSTS.R	sp|P08670|VIME_HUMAN	1338.68	5690000
1	Seq61420_QE3.21831.21831.2	0.00194	10/24	Y.SEALKDAQEKLEL.A	sp|P06753|TPM3_HUMAN	1472.77	121000000
1	Seq61420_QE3.21833.21833.2	0.00169	10/24	Y.STEAEFEEPRVID.L	sp|P30533|AMRP_HUMAN	1520.7	8120000
1	Seq61420_QE3.21995.21995.2	0.00355	10/24	R.MVIPNQPPLTATK.K	sp|Q93052|LPP_HUMAN,tr|C9JXK9|C9JXK9_HUMAN	1408.77	11300000
0.9739	Seq61420_QE3.22259.22259.2	0.0598	10/24	K.SSYKAFAAIPTNT.L	sp|Q5VWP3|MLIP_HUMAN	1369.69	9830000
1	Seq61420_QE3.22498.22498.2	0.00207	10/24	R.NTGIICTIGPASR.S	sp|P14618|KPYM_HUMAN	1301.68	107000000
1	Seq61420_QE3.24578.24578.2	0.000988	10/24	Y.SAETLREMAQM[147.04]YQ.M	sp|O75112|LDB3_HUMAN	1572.69	8180000
0.9999	Seq61420_QE3.25081.25081.2	0.00981	10/24	L.YDIAHTPGVAADL.S	sp|P40926|MDHM_HUMAN	1341.66	14700000
1	Seq61420_QE3.25124.25124.2	0.00335	10/24	W.ARYAFGQETNVPL.N	sp|O43678|NDUA2_HUMAN	1464.74	8270000
1	Seq61420_QE3.25701.25701.2	5.97e-05	10/24	M.VNGVSMDNVEHAF.A	sp|Q07157|ZO1_HUMAN	1417.63	4220000
1	Seq61420_QE3.27393.27393.2	0.00734	10/24	L.STRCQPLELAGLG.F	sp|P19429|TNNI3_HUMAN	1343.69	149000000
0.9997	Seq61420_QE3.27644.27644.2	0.00911	10/24	L.VASVGLNVPASVC.Y	sp|P47985|UCRI_HUMAN	1214.63	330000000
1	Seq61420_QE3.27866.27866.2	9.57e-05	10/24	K.EAFTLMDQNRDGF.L	sp|Q02045|MYL5_HUMAN	1542.68	14500000
0.9998	Seq61420_QE3.28514.28514.2	0.0193	10/24	M.FLSFPTTKTYFPH.F	sp|P69905|HBA_HUMAN,tr|G3V1N2|G3V1N2_HUMAN	1584.8	150000000
0.9989	Seq61420_QE3.28769.28769.2	0.0195	10/24	L.ADIAPSTDDLASL.S	sp|Q13361|MFAP5_HUMAN	1287.62	15200000
1	Seq61420_QE3.30049.30049.2	2.49e-05	10/24	F.IGENMNPDGMVAL.L	sp|P13693|TCTP_HUMAN	1359.62	7030000
1	Seq61420_QE3.31631.31631.2	0.00283	10/24	F.LSYFVELGTQPAT.Q	sp|P02652|APOA2_HUMAN	1424.72	14600000
1	Seq61420_QE3.32397.32397.2	0.000132	10/24	T.EIADLTQKIFDLR.G	sp|P19429|TNNI3_HUMAN	1560.85	2570000
0.9994	Seq61420_QE3.32531.32531.2	0.0258	10/24	L.KGADPEETILNAF.K	sp|P10916|MLRV_HUMAN	1403.69	13300000
1	Seq61420_QE3.09638.09638.6	0.00484	10/240	R.REEEENRRKAEDEARKKKALSNMMH.F	sp|P45379|TNNT2_HUMAN	3084.53	11100000
1	Seq61420_QE3.30743.30743.5	0.00407	10/256	M.VLSPADKTNVKAAWGKVGAHAGEYGAEALERMF.L	sp|P69905|HBA_HUMAN,sp|HBA_HUMAN|	3472.76	81500000
1	Seq61420_QE3.06445.06445.2	8.77e-05	10/26	N.SQESVTEQDSKDST.Y	sp|P01834|IGKC_HUMAN	1539.65	1870000
1	Seq61420_QE3.10413.10413.2	0.00644	10/26	Y.GQESGGFSGPGENR.S	sp|Q01844|EWS_HUMAN	1377.59	10200000
1	Seq61420_QE3.10535.10535.2	0.00141	10/26	F.TSQTARPQAPATVG.L	sp|Q15370|ELOB_HUMAN	1383.71	4230000
1	Seq61420_QE3.10854.10854.2	0.0013	10/26	Y.ASSPGGVYATRSSA.V	sp|P08670|VIME_HUMAN	1309.63	13800000
1	Seq61420_QE3.11015.11015.2	4.7e-05	10/26	Y.TQVQTRSADEPMTT.F	sp|P23193|TCEA1_HUMAN	1563.72	8770000
1	Seq61420_QE3.11232.11232.2	6.45e-07	10/26	Y.DQQHDSYSQNQQSY.H	sp|Q92804|RBP56_HUMAN	1726.68	2670000
1	Seq61420_QE3.13404.13404.2	0.00199	10/26	R.DPVGRYEPAGGDAN.R	sp|Q14767|LTBP2_HUMAN	1416.63	6210000
0.9993	Seq61420_QE3.14054.14054.2	0.0215	10/26	F.SSLAEASDPGPPRA.S	sp|O75112|LDB3_HUMAN	1353.65	11300000
1	Seq61420_QE3.14717.14717.2	0.000397	10/26	K.SNNSMAQAMKGVTK.A	sp|O43633|CHM2A_HUMAN	1465.7	4510000
1	Seq61420_QE3.15657.15657.2	0.000831	10/26	K.GSSSSVTSRVYQVS.R	sp|P17661|DESM_HUMAN	1442.7	9560000
1	Seq61420_QE3.17557.17557.2	0.000251	10/26	L.ENANTNTEVLKNMG.S	sp|P59074|CHM4P_HUMAN	1533.71	19800000
1	Seq61420_QE3.18488.18488.2	0.000614	10/26	R.SLYASSPGGVYATR.S	sp|P08670|VIME_HUMAN	1427.7	1640000000
1	Seq61420_QE3.18918.18918.2	0.00705	10/26	K.WAPTPPAATPPSPK.G	sp|E9PAV3|NACAM_HUMAN	1416.74	22400000
1	Seq61420_QE3.19101.19101.2	0.000413	10/26	F.GEKLKGADPEETIL.N	sp|P10916|MLRV_HUMAN	1498.79	397000000
1	Seq61420_QE3.19164.19164.2	9.83e-05	10/26	F.SLFDRTPTGEM[147.04]KIT.Y	sp|P12829|MYL4_HUMAN	1610.8	54900000
0.9976	Seq61420_QE3.19896.19896.2	0.0213	10/26	L.WSPQVSEDGKAHPF.K	sp|Q53GG5|PDLI3_HUMAN	1583.74	8670000
1	Seq61420_QE3.20036.20036.2	0.000158	10/26	K.ALSNMM[147.04]HFGGYIQK.Q	sp|P45379|TNNT2_HUMAN	1611.75	10200000
0.9995	Seq61420_QE3.20541.20541.2	0.0239	10/26	M.VHLTPEEKTAVNAL.W	sp|P02042|HBD_HUMAN,tr|C9JRG0|C9JRG0_HUMAN,tr|E9PFT6|E9PFT6_HUMAN,tr|E9PEW8|E9PEW8_HUMAN	1520.82	130000000
0.9924	Seq61420_QE3.20632.20632.2	0.0986	10/26	M.VHLTPEEKSAVTAL.W	sp|P68871|HBB_HUMAN,tr|A0A0J9YWK4|A0A0J9YWK4_HUMAN,tr|F8W6P5|F8W6P5_HUMAN,tr|A0A2R8Y7R2|A0A2R8Y7R2_HUMAN,sp|HBB_HUMAN|	1493.81	1200000000
1	Seq61420_QE3.23434.23434.2	0.000472	10/26	Y.ELPDGQVITIGNER.F	sp|Q6S8J3|POTEE_HUMAN	1539.79	108000000
1	Seq61420_QE3.23631.23631.2	0.000119	10/26	Y.ELPDGQVITIGNER.F	sp|Q6S8J3|POTEE_HUMAN	1539.79	108000000
1	Seq61420_QE3.24197.24197.2	3.91e-05	10/26	E.EIDEMIKEAPGPIN.F	sp|P10916|MLRV_HUMAN	1554.76	18400000
1	Seq61420_QE3.26138.26138.2	0.000367	10/26	L.VEEPQNLIKQNCEL.F	sp|P02768|ALBU_HUMAN	1655.82	204000000
0.998	Seq61420_QE3.26890.26890.2	0.0305	10/26	R.RTFGGAPGFPLGSP.L	sp|P17661|DESM_HUMAN	1359.69	37900000
1	Seq61420_QE3.30469.30469.2	0.00264	10/26	M.AFRVPTANVSVVDL.T	sp|P04406|G3P_HUMAN	1486.81	171000000
1	Seq61420_QE3.31851.31851.2	0.00102	10/26	K.FNNWGGSLSLGHPF.G	sp|P55084|ECHB_HUMAN	1531.72	6000000
1	Seq61420_QE3.32131.32131.2	2.12e-05	10/26	K.NKGIIWGEDTLMEY.L	sp|P99999|CYC_HUMAN	1667.79	29800000
0.9997	Seq61420_QE3.32507.32507.2	0.0205	10/26	F.EGEPGNKVNLAELF.K	sp|P30044|PRDX5_HUMAN	1515.76	28300000
0.9978	Seq61420_QE3.07552.07552.3	0.0593	10/28	K.YHNVGLSK.C	sp|Q14103|HNRPD_HUMAN	916.477	9510000
1	Seq61420_QE3.09456.09456.2	0.000419	10/28	R.ASASSSQQQASQHAL.S	sp|P52179|MYOM1_HUMAN	1499.7	7310000
1	Seq61420_QE3.10125.10125.3	0.00118	10/28	K.KALSNMMH.F	sp|P45379|TNNT2_HUMAN	930.442	47400000
1	Seq61420_QE3.10285.10285.2	2.35e-05	10/28	R.QAEEAEEQANTNLSK.F	sp|P13533|MYH6_HUMAN	1660.75	2330000
1	Seq61420_QE3.10479.10479.3	0.00694	10/28	F.RDWYPHSR.L	sp|P04792|HSPB1_HUMAN	1115.53	155000000
1	Seq61420_QE3.13304.13304.2	0.000211	10/28	F.DSGFGGGAGVETGGK.L	sp|Q86V81|THOC4_HUMAN	1294.58	16700000
1	Seq61420_QE3.15092.15092.2	0.000426	10/28	K.VGAHAGEYGAEALER.M	sp|P69905|HBA_HUMAN	1528.73	108000000
0.9987	Seq61420_QE3.15718.15718.3	0.0597	10/28	W.LDYKNICK.V	sp|P14618|KPYM_HUMAN	995.511	15500000
1	Seq61420_QE3.16400.16400.3	0.00901	10/28	L.YDEIKKYV.-	sp|P12235|ADT1_HUMAN	1056.55	225000000
0.9999	Seq61420_QE3.17179.17179.2	0.00906	10/28	F.VGGLSPDTSEEQIKE.Y	sp|O14979|HNRDL_HUMAN	1587.76	64400000
0.9975	Seq61420_QE3.17713.17713.3	0.0863	10/28	M.PFLDIQKR.F	sp|O43920|NDUS5_HUMAN	1015.58	26200000
1	Seq61420_QE3.19244.19244.2	6.05e-05	10/28	F.DVTSGKEFYGRGAPY.N	sp|Q9UMX5|NENF_HUMAN	1645.77	9470000
1	Seq61420_QE3.19883.19883.2	5.31e-06	10/28	R.NWASGHDLQGKLQLR.Y	sp|O95182|NDUA7_HUMAN	1721.9	12600000
0.9912	Seq61420_QE3.20184.20184.2	0.0372	10/28	K.TAVNVPRQPTVTSVC.S	sp|Q96HC4|PDLI5_HUMAN	1570.81	5940000
1	Seq61420_QE3.21239.21239.2	0.00144	10/28	D.ALTNAVAHVDDMPNA.L	sp|P69905|HBA_HUMAN	1537.72	14200000
1	Seq61420_QE3.21582.21582.2	0.00107	10/28	Y.NAAGFNKLGLMRDDT.L	sp|P14927|QCR7_HUMAN	1621.79	270000000
1	Seq61420_QE3.21948.21948.2	2.05e-05	10/28	R.NAVTQEFGPVPDTAR.Y	sp|Q99798|ACON_HUMAN	1600.78	81200000
1	Seq61420_QE3.24378.24378.2	0.000119	10/28	Y.VDVLKDSGRDYVSQF.E	sp|P02647|APOA1_HUMAN	1726.85	46300000
1	Seq61420_QE3.24720.24720.2	0.00112	10/28	F.MLFDRTPKCEMKITY.G	sp|P08590|MYL3_HUMAN	1874.91	119000000
1	Seq61420_QE3.24909.24909.2	0.00203	10/28	F.SDGLAHLDNLKGTFA.T	sp|P68871|HBB_HUMAN	1557.78	786000000
1	Seq61420_QE3.24911.24911.2	0.00345	10/28	M.VGRNSAIAAGVCGAL.F	sp|Q15388|TOM20_HUMAN	1357.71	4570000
1	Seq61420_QE3.27239.27239.2	0.00195	10/28	Y.GPGLKGGLVGTPAPF.S	sp|Q14315|FLNC_HUMAN	1366.76	6020000
1	Seq61420_QE3.28676.28676.2	5.68e-05	10/28	R.VTPPEGYEVVTVFPK.-	sp|O00151|PDLI1_HUMAN	1660.87	67700000
1	Seq61420_QE3.29422.29422.2	0.000747	10/28	L.SADAMMQALLGARAK.E	sp|P19429|TNNI3_HUMAN	1532.78	100000000
1	Seq61420_QE3.32952.32952.2	9.29e-07	10/28	F.SMFEQTQIQEFKEAF.T	sp|P10916|MLRV_HUMAN	1861.86	890000000
1	Seq61420_QE3.33695.33695.2	0.00547	10/28	F.FDIAVDGEPLGRVSF.E	sp|P62937|PPIA_HUMAN	1620.81	41800000
1	Seq61420_QE3.15570.15570.2	0.000157	10/30	R.VDQSAVGFEYQGKTEK.H	sp|Q14247|SRC8_HUMAN	1784.86	9340000
1	Seq61420_QE3.17224.17224.2	9.61e-06	10/30	F.GDLSTPDAVMGNPKVK.A	sp|P68871|HBB_HUMAN	1627.82	109000000
1	Seq61420_QE3.17235.17235.2	0.000389	10/30	L.TNAVAHVDDM[147.04]PNALSA.L	sp|P69905|HBA_HUMAN	1640.75	87200000
1	Seq61420_QE3.17363.17363.2	0.00239	10/30	F.AEEGKKLVAASQAALG.L	sp|P02768|ALBU_HUMAN	1541.84	1120000000
1	Seq61420_QE3.20663.20663.2	0.008	10/30	F.GEKLKGADPEETILNA.F	sp|P10916|MLRV_HUMAN	1683.87	39500000
1	Seq61420_QE3.21928.21928.2	0.00155	10/30	L.TNAVAHVDDMPNALSA.L	sp|P69905|HBA_HUMAN	1624.75	706000000
0.9999	Seq61420_QE3.26270.26270.2	0.0109	10/30	D.ALTNAVAHVDDMPNAL.S	sp|P69905|HBA_HUMAN	1650.8	21000000
1	Seq61420_QE3.29080.29080.2	3.15e-05	10/30	R.ILNPAAIPEGQFIDSR.K	sp|P12883|MYH7_HUMAN	1739.92	12700000
1	Seq61420_QE3.31004.31004.2	0.000127	10/30	F.DEEATGTIQEDYLREL.L	sp|P19105|ML12A_HUMAN	1880.86	3190000
1	Seq61420_QE3.33841.33841.2	7.92e-06	10/30	F.NQIARLPSGLPVSLLT.L	sp|P51884|LUM_HUMAN	1677.98	20200000
1	Seq61420_QE3.35199.35199.2	0.000152	10/30	F.FLTPDSFEQKVLNVSF.A	sp|Q9NVD7|PARVA_HUMAN	1869.95	2400000
0.9999	Seq61420_QE3.08140.08140.3	0.0193	10/32	K.AVRDALKTE.F	sp|P56381|ATP5E_HUMAN	1001.55	114000000
1	Seq61420_QE3.09619.09619.2	0.00425	10/32	F.SSPTAAGTPNKETAGLK.V	sp|Q05682|CALD1_HUMAN	1628.84	4450000
0.9996	Seq61420_QE3.10451.10451.3	0.0329	10/32	H.AHVNLGYTK.L	sp|Q9UFN0|NPS3A_HUMAN	1001.53	2840000
1	Seq61420_QE3.11294.11294.3	0.0133	10/32	K.GMHISSQIK.K	sp|Q8WZ42|TITIN_HUMAN	999.517	1530000
0.9998	Seq61420_QE3.14276.14276.3	0.0296	10/32	L.KDFTPGKPL.K	sp|Q99798|ACON_HUMAN	1001.55	18700000
0.9998	Seq61420_QE3.15506.15506.3	0.0355	10/32	F.RDWYPHSRL.F	sp|P04792|HSPB1_HUMAN	1228.61	18800000
0.9978	Seq61420_QE3.17886.17886.3	0.0769	10/32	R.AFKAWAVAR.L	sp|P02768|ALBU_HUMAN	1018.57	15900000
0.9164	Seq61420_QE3.19691.19691.2	0.0419	10/32	R.SVGGSGGGSFGDNLVTR.S	sp|P02545|LMNA_HUMAN	1565.74	5270000
1	Seq61420_QE3.24709.24709.2	0.00696	10/32	Y.SLPASLNSSIVMQHGTS.L	sp|O94875|SRBS2_HUMAN,tr|C9JDX2|C9JDX2_HUMAN	1727.85	4780000
0.9987	Seq61420_QE3.26287.26287.2	0.0164	10/32	Y.NAAGFNKLGLMRDDTIY.E	sp|P14927|QCR7_HUMAN	1897.94	6550000
1	Seq61420_QE3.28559.28559.2	0.000291	10/32	F.DTGFTSFGSLGHGGLTS.F	sp|O75190|DNJB6_HUMAN	1639.75	9510000
1	Seq61420_QE3.31536.31536.2	0.00296	10/32	T.LNELGISTPEELGLDKV.-	sp|P20674|COX5A_HUMAN,tr|H3BRM5|H3BRM5_HUMAN,tr|H3BV69|H3BV69_HUMAN	1825.97	7070000
1	Seq61420_QE3.31666.31666.2	0.000236	10/32	Y.LDCIRAIAANEADAVTL.D	sp|P02787|TRFE_HUMAN	1757.9	2240000
1	Seq61420_QE3.35005.35005.2	0.000418	10/32	T.EGPIPEVLKNYMDAQYY.G	sp|P07339|CATD_HUMAN	2028.95	2340000
1	Seq61420_QE3.09924.09924.2	0.000115	10/34	L.LASQKTDAEATDTEATET.-	sp|Q9Y3D3|RT16_HUMAN	1880.85	9870000
1	Seq61420_QE3.13756.13756.2	0.00278	10/34	K.AAPAPAPPPEPERPKEVE.F	sp|P08590|MYL3_HUMAN	1880.96	16200000
1	Seq61420_QE3.22026.22026.2	1.42e-05	10/34	Y.IVERPLPGYPDAEAPEPS.S	sp|Q6NZI2|CAVN1_HUMAN	1935.96	25300000
1	Seq61420_QE3.24196.24196.2	0.000271	10/34	R.SVEVAAGSPAVFEAETER.A	sp|Q14896|MYPC3_HUMAN	1847.89	9160000
1	Seq61420_QE3.25485.25485.2	7.78e-05	10/34	Y.SHGSQETDEEFDARWVTY.F	sp|P20674|COX5A_HUMAN	2155.91	41700000
1	Seq61420_QE3.25776.25776.2	3.3e-09	10/34	L.DFENEMATAASSSSLEKS.Y	sp|P68133|ACTS_HUMAN	1902.82	5350000
1	Seq61420_QE3.31667.31667.2	9.19e-07	10/34	Y.IDNLMADGTCQDAAIVGY.K	sp|P07737|PROF1_HUMAN	1868.83	6250000
1	Seq61420_QE3.33306.33306.2	3.46e-06	10/34	Q.DEPPQSPWDRVKDLATVY.V	sp|P02647|APOA1_HUMAN	2115.03	43300000
0.9909	Seq61420_QE3.34635.34635.5	0.0931	10/352	R.SFLQRYWVNDQHWVGQDGPIFLHLGGEGSLGPGSVMRDCLAQPGP.E	tr|B4DZV2|B4DZV2_HUMAN	4920.37	33500000
1	Seq61420_QE3.10192.10192.2	0.000299	10/36	G.GGNYGPGGSGGSGGYGGRS.R	sp|P22626|ROA2_HUMAN	1599.67	2840000
0.9878	Seq61420_QE3.16051.16051.3	0.0831	10/36	N.SEVAQWRTKY.E	sp|P12882|MYH1_HUMAN	1266.64	9400000
0.9997	Seq61420_QE3.18494.18494.3	0.0412	10/36	K.VSMDLRANLK.S	sp|P19237|TNNI1_HUMAN	1145.62	76200000
1	Seq61420_QE3.19502.19502.3	0.00431	10/36	N.MMHFGGYIQK.Q	sp|P45379|TNNT2_HUMAN	1210.56	23500000
1	Seq61420_QE3.27111.27111.2	1.8e-08	10/36	S.GGGVPTDEEQATGLEREIM.L	sp|P10606|COX5B_HUMAN	1987.92	53700000
1	Seq61420_QE3.28191.28191.2	3.61e-06	10/36	Y.SGGPAEPASRPPWVTDDSF.S	sp|O75112|LDB3_HUMAN	1971.9	90500000
1	Seq61420_QE3.28352.28352.2	0.000491	10/36	K.SGDAAIVDMVPGKPMCVES.F	sp|Q5VTE0|EF1A3_HUMAN	1904.87	14200000
1	Seq61420_QE3.10234.10234.2	0.000118	10/38	Y.GGGNYGPGGSGGSGGYGGRS.R	sp|P22626|ROA2_HUMAN	1656.69	5000000
1	Seq61420_QE3.31570.31570.2	5.17e-06	10/38	Y.AEAAAAPAAASGPNQMSFTF.A	sp|P30049|ATPD_HUMAN	1908.87	5240000
1	Seq61420_QE3.35727.35727.2	0.00344	10/38	R.TFGGAPGFPLGSPLSSPVFP.R	sp|P17661|DESM_HUMAN	1930.98	28100000
1	Seq61420_QE3.03186.03186.3	0.00964	10/40	L.SGMEGRKKKFE.S	sp|P19429|TNNI3_HUMAN	1295.67	39300000
1	Seq61420_QE3.07728.07728.3	0.00198	10/40	F.DRTPTGEM[147.04]KIT.Y	sp|P12829|MYL4_HUMAN	1263.61	19500000
0.9994	Seq61420_QE3.09059.09059.3	0.0427	10/40	F.SAPRDYSGYQR.D	sp|Q14444|CAPR1_HUMAN	1298.6	5290000
1	Seq61420_QE3.18731.18731.3	0.0074	10/40	F.TDAIKLNPRLA.L	sp|Q8IZP2|ST134_HUMAN	1210.7	88200000
1	Seq61420_QE3.19430.19430.3	0.00786	10/40	Y.AAMFGPKGFGR.G	sp|P50238|CRIP1_HUMAN	1137.58	12100000
1	Seq61420_QE3.31160.31160.2	1.43e-07	10/42	M.ASGGGVPTDEEQATGLEREIML.A	sp|P10606|COX5B_HUMAN	2259.07	77600000
0.989	Seq61420_QE3.10448.10448.3	0.0541	10/44	L.LDPAWEKQQRKT.F	sp|O43707|ACTN4_HUMAN	1498.79	8290000
0.9929	Seq61420_QE3.11144.11144.3	0.0231	10/44	Q.HGLVGGASNWIS.N	sp|Q5VYY2|LIPM_HUMAN	1196.59	43700000
0.9997	Seq61420_QE3.17735.17735.3	0.042	10/44	L.SNM[147.04]MHFGGYIQK.Q	sp|P45379|TNNT2_HUMAN	1427.63	7970000
1	Seq61420_QE3.23177.23177.3	0.000251	10/44	L.GEYKFQNALLVR.Y	sp|P02768|ALBU_HUMAN	1436.78	485000000
0.9992	Seq61420_QE3.24870.24870.3	0.0385	10/44	F.LSFPTTKTYFPH.F	sp|P69905|HBA_HUMAN	1437.73	565000000
0.9712	Seq61420_QE3.03459.03459.3	0.0784	10/48	R.LQKEIERHKQKIK.M	sp|Q9UII2|ATIF1_HUMAN	1677.01	93300000
1	Seq61420_QE3.08802.08802.3	0.00977	10/48	M.TKEELEEEQRTEE.-	tr|K7EQX8|K7EQX8_HUMAN,tr|Q6ZR64|Q6ZR64_HUMAN	1648.74	2260000
1	Seq61420_QE3.11717.11717.3	0.0166	10/48	L.TYQTEEDRKNILR.L	sp|P12882|MYH1_HUMAN	1664.85	49500000
1	Seq61420_QE3.12185.12185.3	3.82e-05	10/48	F.DNTTYKNLQHHDY.S	sp|P56181|NDUV3_HUMAN	1647.73	146000000
0.9999	Seq61420_QE3.17170.17170.3	0.0245	10/48	R.TGLQAHVWRPGAG.H	sp|Q9H987|SYP2L_HUMAN	1348.7	44900000
0.9994	Seq61420_QE3.21517.21517.3	0.0497	10/48	R.ALDLNLKHQILPK.E	sp|P14927|QCR7_HUMAN	1501.9	12300000
1	Seq61420_QE3.24486.24486.3	0.000283	10/48	M.VAYWRQAGLSYIR.Y	sp|Q5VTU8|AT5EL_HUMAN,sp|P56381|ATP5E_HUMAN	1581.84	87200000
1	Seq61420_QE3.26135.26135.3	0.00759	10/48	Y.SAETLREMAQMYQ.M	sp|O75112|LDB3_HUMAN	1556.7	11700000
1	Seq61420_QE3.28686.28686.3	0.00223	10/48	M.FLSFPTTKTYFPH.F	sp|P69905|HBA_HUMAN,tr|G3V1N2|G3V1N2_HUMAN	1584.8	296000000
0.9997	Seq61420_QE3.05338.05338.3	0.0407	10/52	K.TSGSNVKIVKVKKE.-	sp|P56381|ATP5E_HUMAN	1515.9	72800000
0.9969	Seq61420_QE3.08772.08772.3	0.0766	10/52	Q.ITGTEHLKESEADN.T	sp|Q96HC4|PDLI5_HUMAN	1542.72	50000000
0.9955	Seq61420_QE3.08784.08784.3	0.0938	10/52	F.NRRKVMDSDEDDDY.-	sp|O14737|PDCD5_HUMAN,tr|K7EQA1|K7EQA1_HUMAN	1756.73	17500000
1	Seq61420_QE3.20676.20676.3	0.00698	10/52	M.VHLTPEEKTAVNAL.W	sp|P02042|HBD_HUMAN,tr|C9JRG0|C9JRG0_HUMAN,tr|E9PFT6|E9PFT6_HUMAN,tr|E9PEW8|E9PEW8_HUMAN	1520.82	112000000
1	Seq61420_QE3.21339.21339.3	0.0158	10/52	G.IGFGGLTQQVEKKE.-	sp|P50461|CSRP3_HUMAN	1532.82	48900000
0.9979	Seq61420_QE3.25857.25857.3	0.081	10/52	F.SMFEQTQIQEFKEA.F	sp|P10916|MLRV_HUMAN	1714.79	171000000
1	Seq61420_QE3.25974.25974.3	0.000376	10/52	K.FLASVSTVLTSKYR.-	sp|P69905|HBA_HUMAN,tr|G3V1N2|G3V1N2_HUMAN,sp|HBA_HUMAN|	1570.87	11400000
1	Seq61420_QE3.27764.27764.3	6.27e-05	10/52	W.DDYVPKLYEQLSGK.-	sp|P30086|PEBP1_HUMAN	1653.83	127000000
0.9999	Seq61420_QE3.11397.11397.3	0.0306	10/56	H.FELGGDKKRKGQVIQ.F	sp|Q969Q0|RL36L_HUMAN	1701.95	22700000
0.9999	Seq61420_QE3.17550.17550.3	0.0257	10/56	F.DSRFPNQNQTRNCWQ.N	sp|P14854|CX6B1_HUMAN	1892.83	6950000
0.9995	Seq61420_QE3.17771.17771.3	0.0336	10/56	L.SSGRVQLVVGDGRMG.Y	sp|P22061|PIMT_HUMAN	1516.78	12700000
1	Seq61420_QE3.18549.18549.3	0.00996	10/56	L.SDLHAHKLRVDPVNF.K	sp|P69905|HBA_HUMAN	1746.92	79800000
1	Seq61420_QE3.20493.20493.3	0.000635	10/56	L.MEYLENPKKYIPGTK.M	sp|P99999|CYC_HUMAN	1809.93	182000000
1	Seq61420_QE3.20948.20948.3	0.00169	10/56	M.PYQYPALTPEQKKEL.S	sp|P04075|ALDOA_HUMAN,tr|H3BQN4|H3BQN4_HUMAN,tr|H3BUH7|H3BUH7_HUMAN,tr|H3BR04|H3BR04_HUMAN,tr|H3BMQ8|H3BMQ8_HUMAN,tr|J3KPS3|J3KPS3_HUMAN	1803.94	127000000
0.9995	Seq61420_QE3.22860.22860.3	0.0474	10/56	L.SEIQNIKSELKYVPK.A	sp|Q9UHP9|SMPX_HUMAN	1774.98	36400000
1	Seq61420_QE3.23754.23754.3	0.00978	10/56	R.LQGGKDFNMPLTISR.L	sp|O75112|LDB3_HUMAN	1675.87	23300000
1	Seq61420_QE3.24387.24387.3	0.000566	10/56	Y.LDVDANGKPLGRVVL.E	sp|P30405|PPIF_HUMAN	1564.89	33900000
1	Seq61420_QE3.25823.25823.3	0.00621	10/56	F.YMVGPIEEAVAKADK.L	sp|P06576|ATPB_HUMAN	1619.82	9840000
1	Seq61420_QE3.27666.27666.3	0.0107	10/56	M.VHLTPEEKSAVTALW.G	sp|P68871|HBB_HUMAN,tr|A0A0J9YWK4|A0A0J9YWK4_HUMAN,tr|F8W6P5|F8W6P5_HUMAN,tr|A0A2R8Y7R2|A0A2R8Y7R2_HUMAN,sp|HBB_HUMAN|	1679.89	29400000
0.9988	Seq61420_QE3.16328.16328.4	0.0492	10/60	R.SVPHLQKVFDR.Y	sp|A6NMY6|AXA2L_HUMAN	1324.73	3090000
1	Seq61420_QE3.21872.21872.3	0.0132	10/60	L.MEYLENPKKYIPGTKM.L	sp|P99999|CYC_HUMAN	1940.97	76200000
0.9986	Seq61420_QE3.23265.23265.3	0.0698	10/60	F.TIMDQNRDGFIDKNDL.R	sp|P10916|MLRV_HUMAN	1893.89	179000000
0.9989	Seq61420_QE3.23477.23477.3	0.0602	10/60	Y.VEGLRVFDKEGNGTVM.G	sp|P60660|MYL6_HUMAN	1749.87	67600000
1	Seq61420_QE3.23669.23669.3	0.00055	10/60	Y.VEGLRVFDKEGNGTVM.G	sp|P60660|MYL6_HUMAN	1749.87	67500000
0.9998	Seq61420_QE3.24055.24055.3	0.0297	10/60	F.NMIDQNRDGFIDKEDL.H	sp|P24844|MYL9_HUMAN	1921.88	113000000
0.9994	Seq61420_QE3.24354.24354.3	0.0488	10/60	F.KLKQMFGNADMNTFPT.F	sp|P18859|ATP5J_HUMAN	1841.88	17900000
0.9972	Seq61420_QE3.25420.25420.3	0.0914	10/60	R.ISADAM[147.04]MQALLGARAK.E	sp|P19429|TNNI3_HUMAN	1661.86	124000000
1	Seq61420_QE3.26787.26787.3	0.000246	10/60	M.PNLVPPKIPDGERVDF.D	sp|P45379|TNNT2_HUMAN	1791.95	47600000
1	Seq61420_QE3.34584.34584.3	0.0075	10/60	Y.GAEALERMFLSFPTTK.T	sp|P69905|HBA_HUMAN	1796.91	2040000
1	Seq61420_QE3.34683.34683.3	0.000774	10/60	M.M[147.04]DFETFLPMLQHISKN.K	sp|P08590|MYL3_HUMAN	1965.93	1680000
0.9997	Seq61420_QE3.05971.05971.3	0.0372	10/64	L.YTRNTKGGDAPAAGEDA.-	sp|P62851|RS25_HUMAN	1692.77	7400000
0.9985	Seq61420_QE3.06122.06122.3	0.0401	10/64	Y.HATSGALSPAKDCGSQK.Y	sp|P17302|CXA1_HUMAN	1656.79	2260000
1	Seq61420_QE3.12811.12811.3	0.00671	10/64	Y.GEMADCCAKQEPERNEC.F	sp|P02768|ALBU_HUMAN	1911.72	49000000
0.9996	Seq61420_QE3.17391.17391.3	0.0204	10/64	L.HLVENDFVGGRSPVPKT.Y	sp|Q99959|PKP2_HUMAN	1850.96	32600000
1	Seq61420_QE3.18199.18199.3	0.018	10/64	R.HLGGSGSVVPGSPCLDR.H	sp|Q9HBL0|TENS1_HUMAN	1636.8	34900000
1	Seq61420_QE3.22664.22664.3	0.00465	10/64	R.GGPAYTPAGPQVPPLAR.G	sp|O75112|LDB3_HUMAN	1647.87	23000000
0.9996	Seq61420_QE3.23400.23400.3	0.044	10/64	P.M[147.04]VSAQESQAQAILQQAR.L	sp|P20908|CO5A1_HUMAN	1873.93	12400000
0.9989	Seq61420_QE3.23852.23852.3	0.0482	10/64	R.TYSLGSALRPSTSRSLY.A	sp|P08670|VIME_HUMAN	1857.96	12900000
1	Seq61420_QE3.25036.25036.3	0.000241	10/64	L.FQPSFIGM[147.04]ESAGIHETT.Y	sp|P68133|ACTS_HUMAN	1866.85	4580000
1	Seq61420_QE3.29136.29136.3	0.000628	10/64	L.FQPSFIGMESAGIHETT.Y	sp|P68133|ACTS_HUMAN	1850.85	22400000
1	Seq61420_QE3.31346.31346.3	7.88e-05	10/64	F.FGTHETAFLGPKDIFPY.S	sp|O75475|PSIP1_HUMAN	1938.95	17800000
1	Seq61420_QE3.32508.32508.3	0.00492	10/64	F.DASKIKIEFTPEQIEEF.K	sp|P08590|MYL3_HUMAN	2023.02	4020000
1	Seq61420_QE3.07040.07040.3	0.00244	10/68	F.ANYAGADAPIEKGKGKAK.K	sp|P12883|MYH7_HUMAN	1787.95	3230000
1	Seq61420_QE3.08134.08134.3	0.0182	10/68	R.KQMFRPGKEETKNSPNPE.L	sp|Q9H987|SYP2L_HUMAN	2116.04	5170000
0.9943	Seq61420_QE3.17939.17939.3	0.0827	10/68	H.ELDEAEERADIAESQVNK.L	sp|P13533|MYH6_HUMAN	2044.95	18400000
0.9921	Seq61420_QE3.24502.24502.3	0.0912	10/68	Y.ANNVLSGGTTMYPGIADR.M	sp|P68032|ACTC_HUMAN	1835.88	4610000
1	Seq61420_QE3.28144.28144.3	0.00824	10/68	L.NVWGKVEADIPGHGQEVL.L	sp|P02144|MYG_HUMAN	1946.98	10100000
1	Seq61420_QE3.29901.29901.3	0.000466	10/68	M.PM[147.04]FIVNTNVPRASVPDGF.L	sp|P14174|MIF_HUMAN	1975.98	48700000
1	Seq61420_QE3.30779.30779.3	0.00169	10/68	L.FQPSFIGMESAGIHETTY.N	sp|P68133|ACTS_HUMAN	2013.91	8170000
0.9979	Seq61420_QE3.31010.31010.3	0.0813	10/68	M.VPPVQVSPLIKLGRYSAL.F	sp|P56385|ATP5I_HUMAN	1936.15	8930000
1	Seq61420_QE3.31890.31890.3	0.00171	10/68	M.PMFIVNTNVPRASVPDGF.L	sp|P14174|MIF_HUMAN	1959.99	120000000
1	Seq61420_QE3.32070.32070.3	0.000251	10/68	M.PMFIVNTNVPRASVPDGF.L	sp|P14174|MIF_HUMAN	1959.99	113000000
1	Seq61420_QE3.32260.32260.3	0.000395	10/68	M.PMFIVNTNVPRASVPDGF.L	sp|P14174|MIF_HUMAN	1959.99	43100000
1	Seq61420_QE3.32832.32832.3	0.000933	10/68	L.SLAENQLLKLPVLPPKLT.L	sp|P20774|MIME_HUMAN	1973.19	4750000
0.9999	Seq61420_QE3.33772.33772.3	0.0242	10/68	R.ISADAMMQALLGARAKES.L	sp|P19429|TNNI3_HUMAN	1861.94	101000000
0.9999	Seq61420_QE3.05457.05457.3	0.00989	10/72	M.EGADNQGAGEQGRPVRQNM[147.04].Y	sp|P67809|YBOX1_HUMAN	2028.9	6520000
0.9999	Seq61420_QE3.20517.20517.3	0.0114	10/72	F.TIMDQNRDGFIDKNDLRDT.F	sp|P10916|MLRV_HUMAN	2266.06	20600000
0.9989	Seq61420_QE3.21017.21017.3	0.0384	10/72	L.SDYVGSGPPKGTGLHRYVW.L	sp|P30086|PEBP1_HUMAN	2075.02	84800000
1	Seq61420_QE3.24139.24139.3	0.000934	10/72	R.AHESVVKSEDFSLPAYMDR.R	sp|P13073|COX41_HUMAN	2180.02	9200000
1	Seq61420_QE3.29511.29511.3	0.0109	10/72	Y.EDFVEGLRVFDKEGNGTVM[147.04].G	sp|P08590|MYL3_HUMAN	2157	59900000
0.9998	Seq61420_QE3.33793.33793.3	0.0339	10/72	F.GGAPGFPLGSPLSSPVFPR.A	sp|P17661|DESM_HUMAN	1838.97	70000000
1	Seq61420_QE3.08391.08391.3	0.00209	10/76	C.ADNYRGSAPESEKETKAVTN.F	sp|P15088|CBPA3_HUMAN	2166.02	4940000
1	Seq61420_QE3.10815.10815.3	0.00941	10/76	W.SYDIEERKVPKPKSKSYGAN.F	sp|O43181|NDUS4_HUMAN	2295.19	2770000
1	Seq61420_QE3.22235.22235.3	0.0132	10/76	L.SGQAVRRPLVASVGLNVPAS.V	sp|P47985|UCRI_HUMAN	1977.11	78200000
1	Seq61420_QE3.22437.22437.3	0.00186	10/76	L.SGQAVRRPLVASVGLNVPAS.V	sp|P47985|UCRI_HUMAN	1977.11	83400000
1	Seq61420_QE3.25134.25134.3	0.000752	10/76	M.SGGTTMYPGIADRMQKEITA.L	sp|P68133|ACTS_HUMAN	2126.01	8230000
1	Seq61420_QE3.29323.29323.3	0.012	10/76	F.DASKIKIEFTPEQIEEFKEA.F	sp|P08590|MYL3_HUMAN	2351.19	18200000
0.9984	Seq61420_QE3.29378.29378.3	0.066	10/76	Y.FNKPDIDAWELRKGINTLVT.Y	sp|P20674|COX5A_HUMAN	2329.24	425000000
0.9996	Seq61420_QE3.14618.14618.3	0.0318	10/80	L.GDQSASRTSPGRVDLPGSSTT.L	sp|O94875|SRBS2_HUMAN	2074.99	4880000
1	Seq61420_QE3.15881.15881.3	0.000527	10/80	F.QDVAQNPANMSKYQSNPKVMN.L	sp|Q8NFI4|F10A5_HUMAN	2363.1	8640000
0.9999	Seq61420_QE3.18801.18801.3	0.0156	10/80	Y.AGGAAQLALDKSDSHPSDALT.R	sp|P49748|ACADV_HUMAN	2023.98	10800000
0.9976	Seq61420_QE3.22885.22885.3	0.0618	10/80	K.ASAPAADPPRYTFAPSVSLNK.T	sp|Q9NR12|PDLI7_HUMAN	2159.1	4920000
1	Seq61420_QE3.32864.32864.3	0.00474	10/80	Y.DNEFGYSNRVVDLMAHMASKE.-	sp|P04406|G3P_HUMAN,tr|E7EUT5|E7EUT5_HUMAN	2412.08	113000000
1	Seq61420_QE3.09248.09248.3	0.000332	10/84	A.VGEAEDKENQQATSGPNQPSVR.R	sp|P16989|YBOX3_HUMAN	2340.09	1550000
1	Seq61420_QE3.11071.11071.3	0.000528	10/84	L.KVKAYKRQAEEAEEQANTNLSK.F	sp|P13533|MYH6_HUMAN	2534.31	3490000
1	Seq61420_QE3.25238.25238.3	0.00314	10/84	L.IGTLNAAKVPADTEVVCAPPTA.Y	sp|P60174|TPIS_HUMAN	2137.11	3280000
1	Seq61420_QE3.29556.29556.3	0.000291	10/88	L.M[147.04]AGQEDSNGCINYEAFVKHIM[147.04]SS.-	sp|P08590|MYL3_HUMAN	2562.08	6100000
0.9544	Seq61420_QE3.06707.06707.4	0.0519	10/90	G.EGFGRPASASRSPACL.P	tr|K7ELK1|K7ELK1_HUMAN	1604.77	3600000
0.9596	Seq61420_QE3.21671.21671.4	0.0741	10/90	L.MEYLENPKKYIPGTKM.L	sp|P99999|CYC_HUMAN	1940.97	58000000
1	Seq61420_QE3.23384.23384.4	0.0102	10/96	M.DQNRDGFIDKNDLRDTF.A	sp|P10916|MLRV_HUMAN	2067.96	120000000
1	Seq61420_QE3.25203.25203.3	0.00462	10/96	A.M[147.04]RSMASGGGVPTDEEQATGLEREIM.L	sp|P10606|COX5B_HUMAN	2667.19	3960000
1	Seq61420_QE3.30416.30416.3	0.000877	11/100	F.GNADMNTFPTFKFEDPKFEVIEKPQA.-	sp|P18859|ATP5J_HUMAN	2999.44	27700000
1	Seq61420_QE3.31032.31032.3	0.000346	11/100	R.FSTPAPQPTAEPLAPTVLAPRAATTL.D	sp|Q9H987|SYP2L_HUMAN	2617.41	10400000
0.9999	Seq61420_QE3.17399.17399.4	0.0232	11/102	Y.TKKVPQVSTPTLVEVSRN.L	sp|P02768|ALBU_HUMAN	1982.12	73400000
0.9998	Seq61420_QE3.15967.15967.3	0.0118	11/104	R.NMGGPYGGGNYGPGGSGGSGGYGGRSR.Y	sp|P22626|ROA2_HUMAN	2432.03	0
0.9985	Seq61420_QE3.17582.17582.4	0.0598	11/108	K.DYSSGFGGKYGVQADRVDK.S	sp|Q14247|SRC8_HUMAN	2047.96	4320000
1	Seq61420_QE3.05816.05816.4	0.00407	11/114	R.REEEENRRKAEDEARKKKAL.S	sp|P45379|TNNT2_HUMAN	2484.32	3770000
1	Seq61420_QE3.23350.23350.4	0.00591	11/114	F.TIM[147.04]DQNRDGFIDKNDLRDTF.A	sp|P10916|MLRV_HUMAN	2429.13	769000000
1	Seq61420_QE3.28690.28690.4	6.67e-05	11/114	F.DASKIKIEFTPEQIEEFKEA.F	sp|P08590|MYL3_HUMAN	2351.19	1010000000
0.9469	Seq61420_QE3.03569.03569.2	0.053	11/12	V.HLTPEEK.S	sp|P68871|HBB_HUMAN	852.434	44700000
0.9937	Seq61420_QE3.09452.09452.2	0.0885	11/12	F.KAWAVAR.G	sp|Q92985|IRF7_HUMAN	800.466	1150000000
0.9974	Seq61420_QE3.09640.09640.2	0.0315	11/12	F.KAWAVAR.G	sp|Q92985|IRF7_HUMAN	800.466	1150000000
0.9999	Seq61420_QE3.16661.16661.2	0.0109	11/12	T.HDIITKF.L	sp|P01009|A1AT_HUMAN	872.476	13600000
1	Seq61420_QE3.22836.22836.4	0.00404	11/120	F.LQHKDDNPNLPRLVRPEVDVM.C	sp|P02768|ALBU_HUMAN	2484.29	50200000
1	Seq61420_QE3.24678.24678.4	0.00211	11/120	P.FAKLVRPPVQVYGIEGRYATA.L	sp|P48047|ATPO_HUMAN	2334.28	2430000
1	Seq61420_QE3.35288.35288.4	0.000405	11/120	Y.DIEAKVTKNITEIADLTQKIF.D	sp|P19429|TNNI3_HUMAN	2389.31	14500000
1	Seq61420_QE3.29251.29251.4	0.000236	11/132	M.RDDTIYEDEDVKEAIRRLPENLY.N	sp|P14927|QCR7_HUMAN,tr|E5RHG9|E5RHG9_HUMAN	2851.4	6750000
0.9937	Seq61420_QE3.02558.02558.2	0.026	11/14	R.HSGPSSYK.V	tr|Q5JXI2|Q5JXI2_HUMAN	861.398	91600000
0.9998	Seq61420_QE3.04267.04267.2	0.00736	11/14	K.KALSNM[147.04]MH.F	sp|P45379|TNNT2_HUMAN	946.436	25100000
1	Seq61420_QE3.06664.06664.2	0.00313	11/14	L.SNM[147.04]M[147.04]HFGG.Y	sp|P45379|TNNT2_HUMAN	911.327	208000000
1	Seq61420_QE3.07081.07081.2	0.00298	11/14	R.ISADAM[147.04]M[147.04]Q.A	sp|P19429|TNNI3_HUMAN	897.357	146000000
0.9941	Seq61420_QE3.07433.07433.2	0.0433	11/14	Y.NHLFETKR.F	sp|Q00688|FKBP3_HUMAN	1043.55	13800000
1	Seq61420_QE3.10039.10039.2	0.0024	11/14	K.KALSNMMH.F	sp|P45379|TNNT2_HUMAN	930.442	189000000
1	Seq61420_QE3.11546.11546.2	0.000411	11/14	Y.EAFVKHIM[147.04].S	sp|P12829|MYL4_HUMAN	989.5	476000000
0.9975	Seq61420_QE3.12043.12043.2	0.051	11/14	R.SGFGVSER.S	sp|Q9BR39|JPH2_HUMAN	837.398	2480000
0.996	Seq61420_QE3.12223.12223.2	0.0705	11/14	R.DWHHEVSA.R	tr|H0YBI4|H0YBI4_HUMAN	979.415	169000000
0.9972	Seq61420_QE3.12417.12417.2	0.0586	11/14	R.DWHHEVSA.R	tr|H0YBI4|H0YBI4_HUMAN	979.415	170000000
1	Seq61420_QE3.12806.12806.2	0.00903	11/14	Y.QDQPWHAD.C	sp|Q13642|FHL1_HUMAN	995.41	179000000
0.9992	Seq61420_QE3.13056.13056.2	0.0321	11/14	F.VPDDKQEF.V	sp|P12883|MYH7_HUMAN	976.45	91200000
0.9999	Seq61420_QE3.14393.14393.2	0.00752	11/14	S.TGEKGFGY.K	sp|P62937|PPIA_HUMAN	857.392	34300000
0.9978	Seq61420_QE3.15602.15602.2	0.052	11/14	M.PGHLQEGF.G	sp|Q8NC51|PAIRB_HUMAN	883.419	131000000
0.9964	Seq61420_QE3.15750.15750.2	0.0665	11/14	R.SPSTLLPK.K	sp|P27816|MAP4_HUMAN	841.491	475000000
0.9956	Seq61420_QE3.15952.15952.2	0.074	11/14	R.SPSTLLPK.K	sp|P27816|MAP4_HUMAN	841.491	401000000
0.9903	Seq61420_QE3.16246.16246.2	0.0816	11/14	K.VGTMAEKF.D	tr|Q5JXI2|Q5JXI2_HUMAN	881.432	130000000
0.9996	Seq61420_QE3.17299.17299.2	0.0234	11/14	L.EDTEDWRP.R	sp|Q96HC4|PDLI5_HUMAN	1046.43	130000000
1	Seq61420_QE3.18449.18449.2	0.0031	11/14	M.MDAQLRLQ.L	sp|P17568|NDUB7_HUMAN	973.501	19000000
0.9999	Seq61420_QE3.19109.19109.2	0.012	11/14	K.FDLQEKFK.Q	sp|P45379|TNNT2_HUMAN	1053.55	59100000
0.9915	Seq61420_QE3.19186.19186.2	0.0872	11/14	L.MSLKQTPL.S	sp|P09497|CLCB_HUMAN	916.505	81500000
1	Seq61420_QE3.19817.19817.2	0.00118	11/14	F.NAETFTFH.A	sp|P02768|ALBU_HUMAN	965.424	86900000
0.9997	Seq61420_QE3.19930.19930.2	0.019	11/14	L.VGVFHTEY.G	sp|Q9UFN0|NPS3A_HUMAN	950.45	27500000
1	Seq61420_QE3.29820.29820.4	0.00132	11/144	F.LQHKDDNPNLPRLVRPEVDVMCTAF.H	sp|P02768|ALBU_HUMAN	2906.45	49800000
1	Seq61420_QE3.03342.03342.5	0.00704	11/152	R.ARREEEENRRKAEDEARKKK.A	sp|P45379|TNNT2_HUMAN	2527.33	796000000
0.9571	Seq61420_QE3.02348.02348.2	0.0434	11/16	Y.IQKQAQTER.K	sp|P45379|TNNT2_HUMAN	1100.59	10000000
1	Seq61420_QE3.02818.02818.2	0.000872	11/16	R.INDNQKVSK.T	sp|P45379|TNNT2_HUMAN	1044.56	54800000
1	Seq61420_QE3.06143.06143.2	0.00615	11/16	K.NLQHHDYST.Y	sp|P56181|NDUV3_HUMAN	1113.48	38900000
0.9991	Seq61420_QE3.06305.06305.2	0.0294	11/16	F.TGEPNTCPR.C	sp|P52943|CRIP2_HUMAN	973.429	444000000
0.9996	Seq61420_QE3.06487.06487.2	0.0185	11/16	F.TGEPNTCPR.C	sp|P52943|CRIP2_HUMAN	973.429	434000000
1	Seq61420_QE3.07581.07581.2	0.00357	11/16	Y.IADKKDVYE.-	sp|O14561|ACPM_HUMAN,tr|H3BNK3|H3BNK3_HUMAN	1079.55	398000000
1	Seq61420_QE3.08549.08549.2	0.00693	11/16	L.VYEQDRPLK.C	sp|P30086|PEBP1_HUMAN	1146.6	13200000
0.9977	Seq61420_QE3.09079.09079.2	0.053	11/16	F.IDKNDLRDT.F	sp|P10916|MLRV_HUMAN	1088.55	1740000000
0.9987	Seq61420_QE3.09272.09272.2	0.0402	11/16	F.IDKNDLRDT.F	sp|P10916|MLRV_HUMAN	1088.55	1740000000
0.9999	Seq61420_QE3.10334.10334.2	0.0131	11/16	F.FEARENNAV.Y	sp|O75368|SH3L1_HUMAN	1048.49	38500000
0.9947	Seq61420_QE3.10746.10746.2	0.0457	11/16	M.VGMGQKDSY.V	sp|P68133|ACTS_HUMAN	983.438	38700000
0.9888	Seq61420_QE3.10823.10823.2	0.1	11/16	M.LGQNPTPEE.L	sp|P63316|TNNC1_HUMAN	983.456	44500000
0.9999	Seq61420_QE3.10878.10878.2	0.0128	11/16	Y.VMNRGSTPY.G	sp|P24752|THIL_HUMAN	1023.48	78100000
1	Seq61420_QE3.11495.11495.2	0.000338	11/16	W.NKLGPNDQY.K	sp|O00483|NDUA4_HUMAN	1047.5	37500000
1	Seq61420_QE3.11791.11791.2	0.00576	11/16	Y.GIEGRYATA.L	sp|P48047|ATPO_HUMAN	936.466	165000000
0.9977	Seq61420_QE3.11798.11798.2	0.0534	11/16	M.IEQNTKSPL.F	sp|P01009|A1AT_HUMAN	1028.55	18000000
0.9966	Seq61420_QE3.13082.13082.2	0.0487	11/16	M.EFIQRGGPE.-	sp|P82909|RT36_HUMAN,tr|D6R941|D6R941_HUMAN	1031.5	238000000
1	Seq61420_QE3.14611.14611.2	0.00135	11/16	L.HELKNLTQY.S	sp|Q9UIJ7|KAD3_HUMAN	1144.59	18100000
0.9989	Seq61420_QE3.14643.14643.2	0.0373	11/16	F.DEVDSLKEA.L	sp|Q15056|IF4H_HUMAN	1004.47	15600000
0.9999	Seq61420_QE3.14928.14928.2	0.0136	11/16	F.KQQKYEINV.L	sp|P45379|TNNT2_HUMAN	1148.62	812000000
0.9988	Seq61420_QE3.15105.15105.2	0.0368	11/16	F.TYRGVDLDQ.L	sp|P62841|RS15_HUMAN	1065.51	19900000
0.9963	Seq61420_QE3.15248.15248.2	0.0613	11/16	R.ISADAMM[147.04]QA.L	sp|P19429|TNNI3_HUMAN	952.399	211000000
0.9995	Seq61420_QE3.15456.15456.2	0.0268	11/16	L.SSPVFPRAG.F	sp|P17661|DESM_HUMAN	916.477	348000000
0.9997	Seq61420_QE3.15533.15533.2	0.0216	11/16	Q.TQIQEFKEA.F	sp|Q02045|MYL5_HUMAN	1092.55	50400000
0.9954	Seq61420_QE3.15688.15688.2	0.0604	11/16	L.ATLGERLTE.D	sp|P08590|MYL3_HUMAN	988.519	39200000
0.9925	Seq61420_QE3.16155.16155.2	0.0982	11/16	F.STKEDAVSF.A	sp|O43181|NDUS4_HUMAN	982.461	809000000
1	Seq61420_QE3.16208.16208.2	0.00133	11/16	M.MHFGGYIQK.Q	sp|P45379|TNNT2_HUMAN	1079.52	65900000
0.9946	Seq61420_QE3.16370.16370.2	0.0705	11/16	F.WEALGGKAA.Y	sp|P06396|GELS_HUMAN	901.466	29300000
1	Seq61420_QE3.16621.16621.2	0.00528	11/16	K.IGTDVLSTR.Y	sp|P15088|CBPA3_HUMAN	960.524	7960000
0.9961	Seq61420_QE3.16770.16770.2	0.0669	11/16	K.ADGIVSKNF.-	sp|P63220|RS21_HUMAN	949.487	43600000
1	Seq61420_QE3.17297.17297.2	0.00219	11/16	F.QQMWISKQE.Y	sp|P0CG38|POTEI_HUMAN	1176.56	45300000
0.9964	Seq61420_QE3.17690.17690.2	0.0667	11/16	A.FDPKSVKID.F	sp|P12829|MYL4_HUMAN	1047.56	64600000
1	Seq61420_QE3.18226.18226.2	0.0101	11/16	K.VVEVGSKIY.V	sp|P14618|KPYM_HUMAN	992.554	51400000
1	Seq61420_QE3.18480.18480.2	0.00639	11/16	W.LVYEQDRPL.K	sp|P30086|PEBP1_HUMAN	1131.59	31800000
0.9995	Seq61420_QE3.18522.18522.2	0.0164	11/16	Y.DNSLKIISN.A	sp|P04406|G3P_HUMAN	1002.53	22400000
0.9999	Seq61420_QE3.18920.18920.2	0.00845	11/16	F.QQMWITKQE.Y	sp|P68133|ACTS_HUMAN	1190.58	24700000
0.9996	Seq61420_QE3.19867.19867.2	0.0229	11/16	L.IEDTEDWRP.R	sp|Q96HC4|PDLI5_HUMAN	1159.51	1170000000
0.9589	Seq61420_QE3.20977.20977.2	0.0695	11/16	K.ESLDLRAHL.K	sp|P19429|TNNI3_HUMAN	1052.56	48900000
0.9993	Seq61420_QE3.21007.21007.2	0.0233	11/16	S.YGANFSWNK.R	sp|O43181|NDUS4_HUMAN	1085.49	133000000
1	Seq61420_QE3.21740.21740.2	0.00158	11/16	L.TGWRPGSGF.T	sp|P14618|KPYM_HUMAN	963.456	35000000
0.9944	Seq61420_QE3.21902.21902.2	0.0836	11/16	R.SIFEYEPGK.S	sp|O94875|SRBS2_HUMAN	1068.51	155000000
1	Seq61420_QE3.22103.22103.2	0.00175	11/16	R.VGAFTMVCK.D	sp|P00505|AATM_HUMAN	954.467	25500000
0.9979	Seq61420_QE3.23018.23018.2	0.0504	11/16	C.DIDIRKDLY.A	sp|P68133|ACTS_HUMAN	1149.6	38500000
1	Seq61420_QE3.23266.23266.2	0.00744	11/16	L.TGPGPWGFR.L	sp|O75112|LDB3_HUMAN	973.477	70200000
1	Seq61420_QE3.23304.23304.2	0.0061	11/16	Y.NAGLYNPPY.S	sp|O94875|SRBS2_HUMAN	1007.47	166000000
0.9998	Seq61420_QE3.25879.25879.2	0.0167	11/16	R.M[147.04]FLSFPTTK.T	sp|P69905|HBA_HUMAN,tr|G3V1N2|G3V1N2_HUMAN	1086.54	50500000
0.9964	Seq61420_QE3.25986.25986.2	0.0642	11/16	F.LDLNLELSK.F	sp|P56181|NDUV3_HUMAN	1043.59	182000000
0.9951	Seq61420_QE3.22071.22071.4	0.0784	11/162	F.FESFGDLSTPDAVMGNPKVKAHGKKVLG.A	sp|P68871|HBB_HUMAN	2928.52	39700000
1	Seq61420_QE3.22508.22508.4	0.00401	11/168	F.FESFGDLSTPDAVMGNPKVKAHGKKVLGA.F	sp|P68871|HBB_HUMAN	2999.55	65800000
1	Seq61420_QE3.23212.23212.5	0.00347	11/176	F.KEAFTIMDQNRDGFIDKNDLRDT.F	sp|P10916|MLRV_HUMAN	2741.31	26300000
0.9663	Seq61420_QE3.02445.02445.2	0.0416	11/18	F.VGRQKEVNEN.F	sp|O75380|NDUS6_HUMAN	1171.59	11600000
1	Seq61420_QE3.03630.03630.2	0.00231	11/18	F.GSDQSENVDR.G	sp|Q9UII2|ATIF1_HUMAN	1105.46	9920000
1	Seq61420_QE3.06258.06258.2	0.00348	11/18	F.KEPKVSPNPE.L	sp|Q9UMS6|SYNP2_HUMAN	1123.59	18700000
1	Seq61420_QE3.06776.06776.2	0.00764	11/18	L.KEKYEKDIAA.Y	sp|P26583|HMGB2_HUMAN	1193.63	19200000
0.9995	Seq61420_QE3.07141.07141.2	0.019	11/18	K.TANKDHLVTA.Y	sp|Q00688|FKBP3_HUMAN	1068.56	26700000
0.9965	Seq61420_QE3.07475.07475.2	0.065	11/18	Y.DRDPEGKVQP.-	sp|P52943|CRIP2_HUMAN,tr|H0YHD8|H0YHD8_HUMAN,tr|H0YFA4|H0YFA4_HUMAN	1139.56	43900000
0.9998	Seq61420_QE3.07549.07549.2	0.012	11/18	F.GEATKQPGIT.F	sp|P07339|CATD_HUMAN	1000.52	510000000
1	Seq61420_QE3.07655.07655.2	0.00912	11/18	Y.DM[147.04]LKAGTTAT.Y	sp|Q99959|PKP2_HUMAN	1023.49	52700000
0.9971	Seq61420_QE3.07698.07698.2	0.059	11/18	L.TGIKHELQAN.C	sp|P23528|COF1_HUMAN	1109.58	78500000
0.9998	Seq61420_QE3.07993.07993.2	0.018	11/18	R.QEMQEVQSSR.S	sp|P22626|ROA2_HUMAN	1220.55	25100000
0.998	Seq61420_QE3.08289.08289.2	0.0493	11/18	G.GYIQKAQTER.K	tr|E7EPW4|E7EPW4_HUMAN	1192.62	4840000
1	Seq61420_QE3.08695.08695.2	0.000994	11/18	L.AAAGYDVEKN.N	sp|P16402|H13_HUMAN	1036.48	14800000
1	Seq61420_QE3.09399.09399.2	0.000898	11/18	L.ALRGPAGPM[147.04]G.L	sp|P20908|CO5A1_HUMAN	941.475	167000000
1	Seq61420_QE3.10269.10269.2	0.0019	11/18	K.ALDSTTVAAH.E	sp|P50461|CSRP3_HUMAN	984.488	67600000
0.996	Seq61420_QE3.10604.10604.2	0.0695	11/18	Y.EDEDVKEAIR.R	sp|P14927|QCR7_HUMAN	1202.58	18800000
1	Seq61420_QE3.11004.11004.2	0.0012	11/18	Y.SNEDSRQTIV.Y	tr|C9JWC3|C9JWC3_HUMAN	1147.55	59000000
0.9935	Seq61420_QE3.11141.11141.2	0.0909	11/18	M.LNEDKPSDDY.S	sp|Q86TD4|SRCA_HUMAN	1194.5	14300000
1	Seq61420_QE3.11275.11275.2	0.00135	11/18	K.AGFAGDDAPR.A	sp|P0CG38|POTEI_HUMAN	975.441	14600000
0.993	Seq61420_QE3.11492.11492.2	0.0559	11/18	R.DWHHEVSARA.L	tr|H0YBI4|H0YBI4_HUMAN	1206.55	49500000
1	Seq61420_QE3.11583.11583.2	0.00442	11/18	Y.EAFVKHIM[147.04]SG.-	sp|P12829|MYL4_HUMAN,tr|I3L4B1|I3L4B1_HUMAN	1133.55	152000000
0.9986	Seq61420_QE3.11857.11857.2	0.033	11/18	Y.VNNLNVTEEK.Y	sp|P04179|SODM_HUMAN	1158.59	51800000
0.9953	Seq61420_QE3.12176.12176.2	0.0565	11/18	S.QAGMTGYGRP.R	sp|Q01995|TAGL_HUMAN	1036.48	13400000
1	Seq61420_QE3.12815.12815.2	0.00825	11/18	N.ARPNNPDWGT.F	sp|P02671|FIBA_HUMAN	1126.52	51200000
0.9975	Seq61420_QE3.12866.12866.2	0.0201	11/18	R.YYDSRPGGYG.Y	sp|P98179|RBM3_HUMAN	1133.48	10800000
0.9922	Seq61420_QE3.13661.13661.2	0.0422	11/18	L.VNDPQPEHPL.R	sp|P68036|UB2L3_HUMAN	1144.55	18100000
1	Seq61420_QE3.13672.13672.2	0.007	11/18	F.EGEPGNKVNL.A	sp|P30044|PRDX5_HUMAN	1055.52	72800000
1	Seq61420_QE3.13863.13863.2	0.0104	11/18	F.EGEPGNKVNL.A	sp|P30044|PRDX5_HUMAN	1055.52	702000000
0.9963	Seq61420_QE3.13896.13896.2	0.0606	11/18	Y.EAFVKHIM[147.04]SS.-	sp|P08590|MYL3_HUMAN	1163.56	32900000
1	Seq61420_QE3.13993.13993.2	0.00327	11/18	W.VEGITSEGYH.Y	sp|O75554|WBP4_HUMAN	1090.49	10300000
1	Seq61420_QE3.14507.14507.2	0.00172	11/18	F.AVSRLEQDEY.A	sp|P55084|ECHB_HUMAN	1208.57	54300000
1	Seq61420_QE3.14509.14509.2	0.00451	11/18	Y.EAFVKHIM[147.04]SS.-	sp|P08590|MYL3_HUMAN	1163.56	23900000
1	Seq61420_QE3.14628.14628.2	0.00194	11/18	L.ALRGPAGPMG.L	sp|P20908|CO5A1_HUMAN	925.48	434000000
0.9994	Seq61420_QE3.14907.14907.2	0.0176	11/18	Y.EAFVKHIM[147.04]SS.-	sp|P08590|MYL3_HUMAN	1163.56	21000000
1	Seq61420_QE3.15302.15302.2	0.00302	11/18	Y.FDSGDYNMAK.A	sp|P56211|ARP19_HUMAN	1146.47	62900000
0.9984	Seq61420_QE3.15390.15390.2	0.044	11/18	Y.SLGSALRPST.S	sp|P08670|VIME_HUMAN	987.535	180000000
1	Seq61420_QE3.15558.15558.2	0.00698	11/18	R.RLPENLYNDR.M	sp|P14927|QCR7_HUMAN	1288.65	62600000
0.9993	Seq61420_QE3.16257.16257.2	0.0287	11/18	Y.ELRAPVAGTC.Y	sp|P30086|PEBP1_HUMAN	1015.51	39800000
0.9989	Seq61420_QE3.16321.16321.2	0.0381	11/18	Y.EAFVKHIM[147.04]SS.-	sp|P08590|MYL3_HUMAN	1163.56	7210000
1	Seq61420_QE3.16519.16519.2	0.00407	11/18	L.EGKVLPGVDA.L	sp|P00558|PGK1_HUMAN	983.529	88400000
0.9999	Seq61420_QE3.16631.16631.2	0.0108	11/18	F.SKYLEDNSDL.F	sp|Q5VWP3|MLIP_HUMAN	1182.54	143000000
0.9988	Seq61420_QE3.16652.16652.2	0.016	11/18	Y.TGKLEDGTEF.D	sp|P26885|FKBP2_HUMAN	1095.51	100000000
1	Seq61420_QE3.16760.16760.2	0.000226	11/18	Y.EAFVKHIMSS.-	sp|P08590|MYL3_HUMAN	1147.57	30700000000
0.9994	Seq61420_QE3.16792.16792.2	0.0287	11/18	R.MGESDDSILR.L	sp|P63220|RS21_HUMAN	1121.5	51000000
1	Seq61420_QE3.17125.17125.2	0.000426	11/18	Y.EAFVKHIMSS.-	sp|P08590|MYL3_HUMAN	1147.57	14700000000
1	Seq61420_QE3.17250.17250.2	0.000882	11/18	L.SSLDIDHNQY.K	sp|P13533|MYH6_HUMAN	1190.52	37000000
0.9999	Seq61420_QE3.17480.17480.2	0.00992	11/18	D.PSKIQLPEDE.-	sp|Q9NX14|NDUBB_HUMAN	1154.58	4480000
1	Seq61420_QE3.17577.17577.2	7.93e-05	11/18	Y.EAFVKHIMSG.-	sp|P12829|MYL4_HUMAN,tr|I3L4B1|I3L4B1_HUMAN	1117.56	1050000000
1	Seq61420_QE3.17732.17732.2	0.00372	11/18	F.SM[147.04]FEQTQIQE.F	sp|P10916|MLRV_HUMAN	1255.54	1060000000
1	Seq61420_QE3.17742.17742.2	0.000709	11/18	R.DAGMQLQGYR.Y	sp|P00505|AATM_HUMAN	1137.52	280000000
0.9994	Seq61420_QE3.18368.18368.2	0.0259	11/18	F.SM[147.04]FEQTQIQE.F	sp|P10916|MLRV_HUMAN	1255.54	7450000
0.9998	Seq61420_QE3.18585.18585.2	0.0157	11/18	F.DMEDLGDKAV.Y	sp|Q9NZ45|CISD1_HUMAN	1091.48	231000000
0.9783	Seq61420_QE3.18605.18605.2	0.0472	11/18	F.LGVAYGATRY.N	sp|P56385|ATP5I_HUMAN	1069.56	91800000
0.9898	Seq61420_QE3.18617.18617.2	0.0892	11/18	Y.QDRYQDLGAY.S	sp|O96000|NDUBA_HUMAN	1227.55	90500000
1	Seq61420_QE3.18762.18762.2	0.00298	11/18	W.QSIYNLEAEK.F	sp|P45379|TNNT2_HUMAN	1193.59	2380000000
1	Seq61420_QE3.18829.18829.2	0.00237	11/18	F.QQM[147.04]WISKQEY.D	sp|P0CG38|POTEI_HUMAN	1355.62	23400000
1	Seq61420_QE3.18976.18976.2	0.00165	11/18	L.WEIENNPGVK.F	sp|Q9Y3E1|HDGR3_HUMAN	1184.58	86500000
0.9996	Seq61420_QE3.19193.19193.2	0.0227	11/18	R.SLYASSPGGV.Y	sp|P08670|VIME_HUMAN	936.455	12400000
1	Seq61420_QE3.19318.19318.2	1.53e-05	11/18	F.TLMDQNRDGF.L	sp|Q02045|MYL5_HUMAN	1195.53	5900000000
1	Seq61420_QE3.19534.19534.2	0.000852	11/18	F.QQM[147.04]WITKQEY.D	sp|P68133|ACTS_HUMAN	1369.63	11700000
1	Seq61420_QE3.19935.19935.2	0.00694	11/18	M.AAATLTSKLY.S	sp|Q9UDW1|QCR9_HUMAN	1037.58	7430000
1	Seq61420_QE3.19955.19955.2	0.00657	11/18	L.QELNDRFANY.L	sp|P17661|DESM_HUMAN	1268.58	237000000
0.9948	Seq61420_QE3.20110.20110.2	0.0801	11/18	F.DDKHIPGSPF.T	sp|Q14315|FLNC_HUMAN	1111.53	45200000
1	Seq61420_QE3.20190.20190.2	0.000146	11/18	Y.MDAWNTVSRA.Y	sp|Q9Y5L4|TIM13_HUMAN	1149.52	46600000
1	Seq61420_QE3.20301.20301.2	0.000558	11/18	V.KEAPGPINFT.V	sp|Q9BUA6|MYL10_HUMAN	1072.56	40500000
1	Seq61420_QE3.20344.20344.2	0.00214	11/18	K.ITLDNAYMEK.C	sp|P14618|KPYM_HUMAN,tr|H3BT25|H3BT25_HUMAN	1196.57	85000000
0.9998	Seq61420_QE3.21712.21712.2	0.0194	11/18	L.FLGVAYGATR.Y	sp|P56385|ATP5I_HUMAN	1053.56	43500000
0.9957	Seq61420_QE3.21970.21970.2	0.0486	11/18	K.ALDFMRHQPY.Q	sp|Q9H987|SYP2L_HUMAN	1276.6	13900000
1	Seq61420_QE3.22199.22199.2	1.66e-05	11/18	K.NGWSYDIEER.K	sp|O43181|NDUS4_HUMAN	1267.55	49400000
1	Seq61420_QE3.22573.22573.2	0.00575	11/18	F.SMFEQTQIQE.F	sp|P10916|MLRV_HUMAN	1239.54	4930000000
1	Seq61420_QE3.23637.23637.2	0.000347	11/18	F.SDGLAHLDNL.K	sp|P68871|HBB_HUMAN	1053.51	401000000
1	Seq61420_QE3.23817.23817.2	0.00192	11/18	R.FGLNVSSISR.K	sp|P82979|SARNP_HUMAN	1078.58	30900000
1	Seq61420_QE3.24428.24428.2	9.07e-06	11/18	Y.QAEWDDYVPK.L	sp|P30086|PEBP1_HUMAN	1249.56	214000000
1	Seq61420_QE3.24771.24771.2	0.00702	11/18	L.GYHGEKLQPF.G	sp|Q96I76|GPTC3_HUMAN	1174.58	26800000
0.9991	Seq61420_QE3.24807.24807.2	0.0324	11/18	L.AAMQDPEVMV.A	sp|Q8NFI4|F10A5_HUMAN	1089.48	79900000
1	Seq61420_QE3.24865.24865.2	0.00402	11/18	K.TAVYKVPPFT.F	sp|Q6NZI2|CAVN1_HUMAN	1121.61	46000000
1	Seq61420_QE3.24921.24921.2	0.00514	11/18	Y.EEFVQMMTAK.-	sp|P0DP24|CALM2_HUMAN,sp|P0DP25|CALM3_HUMAN,sp|P0DP23|CALM1_HUMAN,tr|Q96HY3|Q96HY3_HUMAN,tr|H0Y7A7|H0Y7A7_HUMAN,tr|E7ETZ0|E7ETZ0_HUMAN,tr|E7EMB3|E7EMB3_HUMAN,tr|M0QZ52|M0QZ52_HUMAN	1212.55	238000000
0.9993	Seq61420_QE3.25055.25055.2	0.0149	11/18	Y.TGTLQDGTVF.D	sp|Q00688|FKBP3_HUMAN	1037.5	120000000
1	Seq61420_QE3.25110.25110.2	0.00112	11/18	Y.DFGYDGDFYR.A	sp|P08123|CO1A2_HUMAN	1253.5	204000000
0.9999	Seq61420_QE3.25306.25306.2	0.0126	11/18	Y.DFGYDGDFYR.A	sp|P08123|CO1A2_HUMAN	1253.5	206000000
1	Seq61420_QE3.25362.25362.2	0.00167	11/18	Y.QDQPWHADCF.V	sp|Q13642|FHL1_HUMAN	1245.49	128000000
1	Seq61420_QE3.25962.25962.2	0.000477	11/18	A.LSNMMHFGGY.L	sp|P45379|TNNT2_HUMAN	1155.48	23600000
1	Seq61420_QE3.26303.26303.2	0.000167	11/18	W.AEDVDLRVNF.A	sp|P14618|KPYM_HUMAN	1176.58	136000000
1	Seq61420_QE3.27346.27346.2	0.00227	11/18	L.VLYDEIKKYV.-	sp|P12235|ADT1_HUMAN	1268.7	20400000
1	Seq61420_QE3.34468.34468.2	0.00262	11/18	D.FETFLPMLQH.L	sp|P08590|MYL3_HUMAN	1261.62	615000
1	Seq61420_QE3.06140.06140.5	0.00188	11/184	L.AEERARREEEENRRKAEDEARKKK.A	sp|P45379|TNNT2_HUMAN	3012.56	1140000000
0.9999	Seq61420_QE3.34708.34708.4	0.0147	11/192	M.FEQTQIQEFKEAFTIMDQNRDGFIDKNDLRDTF.A	sp|P10916|MLRV_HUMAN	4038.91	1180000
0.9699	Seq61420_QE3.04154.04154.2	0.0633	11/20	F.GRKTGQAPGYS.Y	sp|P99999|CYC_HUMAN	1120.56	13100000
1	Seq61420_QE3.06015.06015.2	0.000484	11/20	K.QSVDKVTSPTK.V	sp|Q05682|CALD1_HUMAN	1188.63	15900000
1	Seq61420_QE3.06686.06686.2	0.00375	11/20	Y.VGDEAQSKRGI.L	sp|P68133|ACTS_HUMAN	1158.6	11500000
1	Seq61420_QE3.07364.07364.2	2.25e-05	11/20	F.EDMAKADKARY.E	sp|P09429|HMGB1_HUMAN	1296.61	17200000
1	Seq61420_QE3.07388.07388.2	1.58e-05	11/20	Y.DEAGPSIVHRK.C	sp|P68133|ACTS_HUMAN	1207.63	94400000
1	Seq61420_QE3.07473.07473.2	0.00776	11/20	L.TEEQKNEFKAA.F	sp|P63316|TNNC1_HUMAN	1293.62	27000000
0.9998	Seq61420_QE3.08459.08459.2	0.0191	11/20	F.DSRFPNQNQTR.N	sp|P14854|CX6B1_HUMAN	1361.64	110000000
1	Seq61420_QE3.08558.08558.2	0.00287	11/20	Y.TYDSGIHSGAN.T	sp|P14923|PLAK_HUMAN	1120.48	8260000
0.9993	Seq61420_QE3.08742.08742.2	0.0297	11/20	F.HSQQALEYGTK.L	sp|P53597|SUCA_HUMAN	1260.61	2060000
1	Seq61420_QE3.08891.08891.2	0.000212	11/20	K.VTSTNNMAYNK.A	sp|Q96HC4|PDLI5_HUMAN	1241.57	6220000
1	Seq61420_QE3.09931.09931.2	0.000159	11/20	L.AAETTSQQERL.Q	sp|O75781|PALM_HUMAN	1232.6	9890000
0.9992	Seq61420_QE3.10036.10036.2	0.022	11/20	G.RVNVKNEEIDE.M	sp|P10916|MLRV_HUMAN	1343.67	3880000
1	Seq61420_QE3.10276.10276.2	0.000766	11/20	K.ASTEVGEMAKQ.Y	sp|P27144|KAD4_HUMAN	1149.53	3410000
1	Seq61420_QE3.10845.10845.2	0.000117	11/20	L.TGIKHELQANC.Y	sp|P23528|COF1_HUMAN,tr|E9PQB7|E9PQB7_HUMAN	1212.59	186000000
0.9939	Seq61420_QE3.11065.11065.2	0.0747	11/20	R.QYQHGSVSDTV.F	sp|Q99959|PKP2_HUMAN	1219.55	16900000
1	Seq61420_QE3.11945.11945.2	0.00301	11/20	Y.SHGSQETDEEF.D	sp|P20674|COX5A_HUMAN	1264.48	319000000
1	Seq61420_QE3.12138.12138.2	0.000452	11/20	Y.SHGSQETDEEF.D	sp|P20674|COX5A_HUMAN	1264.48	325000000
0.994	Seq61420_QE3.12395.12395.2	0.0344	11/20	D.STTVAAHESEI.Y	sp|P50461|CSRP3_HUMAN	1143.54	13100000
1	Seq61420_QE3.13030.13030.2	0.000236	11/20	R.DSYDSYATHNE.-	sp|Q14011|CIRBP_HUMAN	1300.48	13600000
1	Seq61420_QE3.13134.13134.2	0.000198	11/20	A.IVAGDQNVEYK.G	sp|Q13642|FHL1_HUMAN	1234.62	9280000
0.999	Seq61420_QE3.13265.13265.2	0.0358	11/20	L.AGQRFTAVEDQ.Y	sp|Q13642|FHL1_HUMAN	1220.58	236000000
0.9985	Seq61420_QE3.13371.13371.2	0.0194	11/20	F.TSGSPEETAFR.A	sp|O60313|OPA1_HUMAN	1180.54	14200000
0.9997	Seq61420_QE3.13652.13652.2	0.0189	11/20	R.ALPAQDPPMEK.A	sp|Q9UBY9|HSPB7_HUMAN	1195.59	166000000
0.9982	Seq61420_QE3.13685.13685.2	0.0469	11/20	L.GQNPTQAEVLR.V	sp|P08590|MYL3_HUMAN	1211.63	6100000
1	Seq61420_QE3.13841.13841.2	0.000927	11/20	R.ALPAQDPPMEK.A	sp|Q9UBY9|HSPB7_HUMAN	1195.59	167000000
0.9998	Seq61420_QE3.13910.13910.2	0.0194	11/20	K.IHSLPPEGKLG.L	sp|P10176|COX8A_HUMAN	1146.64	10500000
0.9998	Seq61420_QE3.14130.14130.2	0.0162	11/20	K.IHSLPPEGKLG.L	sp|P10176|COX8A_HUMAN	1146.64	12700000
1	Seq61420_QE3.14261.14261.2	0.00109	11/20	F.KEQLTPSQIM[147.04]S.L	sp|Q00059|TFAM_HUMAN	1276.63	18300000
1	Seq61420_QE3.14271.14271.2	0.000241	11/20	R.SGGYGGSRDYY.S	sp|Q14011|CIRBP_HUMAN	1180.48	9230000
1	Seq61420_QE3.14652.14652.2	0.00114	11/20	F.DLQEKFKQQKY.E	sp|P45379|TNNT2_HUMAN	1453.76	293000000
0.9995	Seq61420_QE3.14779.14779.2	0.0186	11/20	T.VQTISGTGALR.L	sp|P00505|AATM_HUMAN	1101.61	7570000
1	Seq61420_QE3.14867.14867.2	0.000645	11/20	F.SNEKTISKLEY.S	sp|P14621|ACYP2_HUMAN	1310.67	23300000
0.9997	Seq61420_QE3.15173.15173.2	0.0113	11/20	F.KQQKYEINVLR.N	sp|P45379|TNNT2_HUMAN	1417.8	40600000
1	Seq61420_QE3.15748.15748.2	0.00331	11/20	F.NALKVPVPEDK.Y	sp|O75947|ATP5H_HUMAN	1208.68	57700000
1	Seq61420_QE3.15812.15812.2	0.000133	11/20	S.NMM[147.04]HFGGYIQK.Q	sp|P45379|TNNT2_HUMAN	1340.6	6730000
1	Seq61420_QE3.15955.15955.2	0.000361	11/20	F.NALKVPVPEDK.Y	sp|O75947|ATP5H_HUMAN	1208.68	57700000
0.9993	Seq61420_QE3.16362.16362.2	0.0146	11/20	F.TMVADTPENLR.L	sp|Q14847|LASP1_HUMAN	1245.6	24600000
1	Seq61420_QE3.16414.16414.2	0.00163	11/20	Y.TEFTPTEKDEY.A	sp|P61769|B2MG_HUMAN	1358.59	230000000
1	Seq61420_QE3.16629.16629.2	0.00111	11/20	L.ENELTHDIITK.F	sp|P01009|A1AT_HUMAN	1311.67	7710000
0.9991	Seq61420_QE3.16655.16655.2	0.0294	11/20	M.KGNDISSGTVL.S	sp|P30086|PEBP1_HUMAN	1089.57	122000000
0.9995	Seq61420_QE3.16773.16773.2	0.0248	11/20	D.GFIDKNDLRDT.F	sp|P10916|MLRV_HUMAN	1292.64	61900000
0.9881	Seq61420_QE3.16926.16926.2	0.0558	11/20	F.EQTQIQEFKEA.F	sp|Q02045|MYL5_HUMAN	1349.65	21500000000
0.9941	Seq61420_QE3.17041.17041.2	0.0353	11/20	F.EQAQIQEFKEA.F	sp|Q01449|MLRA_HUMAN	1319.64	63400000
0.9954	Seq61420_QE3.17238.17238.2	0.0558	11/20	L.KVLNNMEIGTS.L	sp|P00558|PGK1_HUMAN	1204.61	32600000
1	Seq61420_QE3.17983.17983.2	0.00383	11/20	F.PVLCKDPVQEA.W	sp|P14618|KPYM_HUMAN	1197.61	14600000
0.996	Seq61420_QE3.18441.18441.2	0.0444	11/20	K.ICSLHSLPPQS.-	sp|P03928|ATP8_HUMAN	1180.59	37200000
1	Seq61420_QE3.18615.18615.2	8.9e-05	11/20	F.ENIDDAKDAMM.A	sp|Q14011|CIRBP_HUMAN	1251.51	16500000
1	Seq61420_QE3.18843.18843.2	0.000146	11/20	Y.HNEMKSWEEQM.L	sp|Q00059|TFAM_HUMAN	1447.59	54700000
1	Seq61420_QE3.18950.18950.2	0.00201	11/20	D.PVQPAVLQVHQ.T	sp|O95810|CAVN2_HUMAN	1214.68	21000000
1	Seq61420_QE3.19313.19313.2	0.000111	11/20	M.PSQMEHAMETM.M	sp|P60903|S10AA_HUMAN	1290.5	25000000
1	Seq61420_QE3.19351.19351.2	2.67e-05	11/20	M.ASNYKELGFQG.-	sp|P02144|MYG_HUMAN,tr|Q8WVH6|Q8WVH6_HUMAN,sp|MYG_HUMAN|	1212.58	297000000
1	Seq61420_QE3.19517.19517.2	0.00628	11/20	F.FGTFPGNYVKR.L	sp|O94875|SRBS2_HUMAN	1284.66	29900000
0.9946	Seq61420_QE3.19727.19727.2	0.0824	11/20	M.PSKGPLQSVQV.F	sp|P62249|RS16_HUMAN,tr|M0R3H0|M0R3H0_HUMAN,tr|Q6IPX4|Q6IPX4_HUMAN,tr|M0R210|M0R210_HUMAN	1138.63	39400000
1	Seq61420_QE3.21270.21270.2	0.00323	11/20	F.LMIEQNTKSPL.F	sp|P01009|A1AT_HUMAN	1272.67	81800000
1	Seq61420_QE3.21722.21722.2	0.000101	11/20	Y.M[147.04]DAWNTVSRAY.N	sp|Q9Y5L4|TIM13_HUMAN	1328.58	14000000
1	Seq61420_QE3.22160.22160.2	0.00108	11/20	K.IPLHVFSPKYT.K	tr|H0YBI4|H0YBI4_HUMAN	1300.72	13300000
0.9987	Seq61420_QE3.22287.22287.2	0.0398	11/20	F.KELVTQQLPHL.L	sp|Q99584|S10AD_HUMAN	1304.75	14300000
1	Seq61420_QE3.22731.22731.2	0.00621	11/20	K.KEEEVYEPNPF.S	sp|Q5VWP3|MLIP_HUMAN	1379.62	28300000
1	Seq61420_QE3.22996.22996.2	0.00279	11/20	C.DIQMTQSPSSL.S	sp|A0A075B6S5|KV127_HUMAN,tr|A0A2Q2TTZ9|A0A2Q2TTZ9_HUMAN	1205.56	202000000
1	Seq61420_QE3.24071.24071.2	5.63e-05	11/20	A.DAMM[147.04]QALLGAR.A	sp|P19429|TNNI3_HUMAN	1191.57	18800000
1	Seq61420_QE3.24249.24249.2	3.5e-06	11/20	K.YTFENFQYQSR.A	sp|Q9NPC6|MYOZ2_HUMAN	1481.66	24600000
0.9998	Seq61420_QE3.24601.24601.2	0.0146	11/20	F.AELQDLCRQLH.A	sp|P19429|TNNI3_HUMAN	1324.66	35900000
1	Seq61420_QE3.25016.25016.2	0.00214	11/20	F.SLGTGQVIKGW.D	sp|P26885|FKBP2_HUMAN	1144.62	7660000
1	Seq61420_QE3.25097.25097.2	0.00037	11/20	L.WQSIYNLEAEK.F	sp|P45379|TNNT2_HUMAN	1379.67	183000000
0.983	Seq61420_QE3.25122.25122.2	0.0941	11/20	R.MEKDLNELQAL.L	sp|P45379|TNNT2_HUMAN	1302.65	24100000
1	Seq61420_QE3.25424.25424.2	0.00434	11/20	L.SNMMHFGGYIQ.K	sp|P45379|TNNT2_HUMAN	1283.54	6310000
1	Seq61420_QE3.26657.26657.2	0.00384	11/20	F.DEVDSLKEALT.Y	sp|Q15056|IF4H_HUMAN	1218.6	200000000
1	Seq61420_QE3.28799.28799.2	0.00431	11/20	F.DDYMKEVGVGF.A	sp|P15090|FABP4_HUMAN	1258.55	58100000
1	Seq61420_QE3.28909.28909.2	6.04e-05	11/20	L.YSLGWASFPRN.-	sp|P24310|CX7A1_HUMAN,tr|U3KQH8|U3KQH8_HUMAN	1296.63	364000000
1	Seq61420_QE3.29498.29498.2	0.00211	11/20	W.DDYVPKLYEQL.S	sp|P30086|PEBP1_HUMAN	1381.68	20900000
1	Seq61420_QE3.30557.30557.2	0.000163	11/20	F.SMFEQTQIQEF.K	sp|P10916|MLRV_HUMAN	1386.61	715000000
1	Seq61420_QE3.30955.30955.2	0.00172	11/20	F.SMFEQTQIQEF.K	sp|P10916|MLRV_HUMAN	1386.61	20200000
1	Seq61420_QE3.33604.33604.2	0.00014	11/20	F.HSYSQMLLFPY.G	sp|P15088|CBPA3_HUMAN	1384.65	69600000
1	Seq61420_QE3.33951.33951.2	7.57e-05	11/20	R.VSSFLPWIRTT.M	sp|P08311|CATG_HUMAN	1305.71	13300000
0.9899	Seq61420_QE3.34408.34408.5	0.0971	11/200	L.AGLGFAELQDLCRQLHARVDKVDEER.Y	sp|P19429|TNNI3_HUMAN	2967.5	3100000
1	Seq61420_QE3.07848.07848.2	2.42e-05	11/22	L.QDTTVSSDSVAK.F	sp|Q8WZ42|TITIN_HUMAN	1236.58	9760000
1	Seq61420_QE3.09099.09099.2	0.000856	11/22	M.YEQQRDNLAQQS.F	sp|Q9NZZ3|CHMP5_HUMAN	1478.67	17200000
1	Seq61420_QE3.10073.10073.2	0.0064	11/22	Y.ASSPGGVYATRS.S	sp|P08670|VIME_HUMAN	1151.56	48500000
0.9999	Seq61420_QE3.10458.10458.2	0.0127	11/22	E.AGPSVAVDSSGR.R	sp|Q99959|PKP2_HUMAN	1101.54	17300000
0.9999	Seq61420_QE3.10683.10683.2	0.0119	11/22	L.SLEGDHSTPPSA.Y	sp|A6NMY6|AXA2L_HUMAN	1196.53	27000000
1	Seq61420_QE3.12080.12080.2	0.00503	11/22	S.GTAPAAGVVPSR.V	sp|P27816|MAP4_HUMAN	1081.59	20300000
1	Seq61420_QE3.12150.12150.2	0.000298	11/22	A.IDHLNEDQLREK.A	sp|P45379|TNNT2_HUMAN	1508.76	63700000
0.9967	Seq61420_QE3.13388.13388.2	0.0479	11/22	K.SLVSKGTLVQTK.G	sp|P16402|H13_HUMAN	1259.74	12500000
0.9971	Seq61420_QE3.14333.14333.2	0.0597	11/22	L.TNAVAHVDDMPN.A	sp|P69905|HBA_HUMAN	1282.56	115000000
1	Seq61420_QE3.14343.14343.2	3.75e-05	11/22	F.EADENENITVVK.G	sp|Q9NX63|MIC19_HUMAN	1359.65	19800000
0.9976	Seq61420_QE3.14530.14530.2	0.0343	11/22	P.RSVEVAAGSPAV.F	sp|Q14896|MYPC3_HUMAN	1141.61	11800000
1	Seq61420_QE3.14579.14579.2	0.00102	11/22	V.AASIGNAQKLPM[147.04].C	sp|O00151|PDLI1_HUMAN	1215.63	11200000
1	Seq61420_QE3.15383.15383.2	0.000488	11/22	K.QPAPTTIGGLNK.K	sp|P27816|MAP4_HUMAN	1195.66	176000000
1	Seq61420_QE3.15585.15585.2	0.000527	11/22	K.QPAPTTIGGLNK.K	sp|P27816|MAP4_HUMAN	1195.66	176000000
1	Seq61420_QE3.15685.15685.2	0.00036	11/22	Y.TEFYHVPTHSDA.S	sp|Q96HC4|PDLI5_HUMAN	1402.62	27200000
1	Seq61420_QE3.16194.16194.2	0.00271	11/22	L.DDDLEHQGGHVL.D	sp|P01042|KNG1_HUMAN	1333.59	9890000
1	Seq61420_QE3.16335.16335.2	0.00161	11/22	F.HNPHVNPLPTGY.E	sp|P12074|CX6A1_HUMAN	1344.66	97100000
1	Seq61420_QE3.16361.16361.2	4.56e-06	11/22	M.VNGVSMDNVEHA.F	sp|Q07157|ZO1_HUMAN	1270.56	17400000
0.9999	Seq61420_QE3.16529.16529.2	0.0124	11/22	F.HNPHVNPLPTGY.E	sp|P12074|CX6A1_HUMAN	1344.66	98800000
0.9801	Seq61420_QE3.17212.17212.2	0.0887	11/22	K.APAPQPPSLPDR.S	sp|Q8N3V7|SYNPO_HUMAN	1244.65	36800000
0.9998	Seq61420_QE3.17229.17229.2	0.015	11/22	L.ASVSTVLTSKYR.-	sp|P69905|HBA_HUMAN,tr|G3V1N2|G3V1N2_HUMAN,sp|HBA_HUMAN|	1310.72	25700000
1	Seq61420_QE3.17248.17248.2	9.94e-05	11/22	M.AGQEDSNGCINY.E	sp|P08590|MYL3_HUMAN	1269.49	102000000
0.9999	Seq61420_QE3.17420.17420.2	0.0127	11/22	A.TPM[147.04]PSRPSTTPF.L	sp|P27816|MAP4_HUMAN	1333.63	44600000
0.9999	Seq61420_QE3.17594.17594.2	0.0125	11/22	F.TDSLVKEGIAAS.F	sp|Q9Y6E2|BZW2_HUMAN	1189.62	8360000
1	Seq61420_QE3.17617.17617.2	0.001	11/22	Y.SAETLREM[147.04]AQM[147.04]Y.Q	sp|O75112|LDB3_HUMAN	1460.63	5090000
1	Seq61420_QE3.17976.17976.2	0.00553	11/22	K.SKSYGANFSWNK.R	sp|O43181|NDUS4_HUMAN	1387.65	25000000
0.9978	Seq61420_QE3.18200.18200.2	0.052	11/22	R.VDLPGSSTTLTK.S	sp|O94875|SRBS2_HUMAN	1217.65	31700000
0.9964	Seq61420_QE3.18416.18416.2	0.00255	11/22	Y.SEAAELRSTASL.L	sp|Q9Y2D5|AKAP2_HUMAN	1233.62	7090000
1	Seq61420_QE3.18463.18463.2	0.00183	11/22	L.AGQRFTAVEDQY.Y	sp|Q13642|FHL1_HUMAN,tr|Q5JXI3|Q5JXI3_HUMAN	1383.64	108000000
0.9932	Seq61420_QE3.18817.18817.2	0.0888	11/22	L.DSGDGVTHNVPI.Y	sp|P68133|ACTS_HUMAN	1209.56	350000000
1	Seq61420_QE3.19040.19040.2	0.00174	11/22	R.ATTLSVTPEMER.V	sp|O76041|NEBL_HUMAN	1333.65	18200000
1	Seq61420_QE3.19525.19525.2	0.0012	11/22	L.KKEEEVYEPNPF.S	sp|Q5VWP3|MLIP_HUMAN	1507.72	19600000
0.9999	Seq61420_QE3.19667.19667.2	0.00937	11/22	K.EFTPPVQAAYQK.V	sp|P68871|HBB_HUMAN	1377.69	6730000
1	Seq61420_QE3.19776.19776.2	0.00561	11/22	F.SAQGMGTFNPAD.Y	sp|Q14157|UBP2L_HUMAN	1194.5	38700000
1	Seq61420_QE3.20071.20071.2	0.00443	11/22	K.VSSLGKDWHKFC.L	sp|P52943|CRIP2_HUMAN	1405.68	4930000
0.8759	Seq61420_QE3.20495.20495.2	0.0287	11/22	K.TALSTIAVATAK.A	sp|Q8WZ42|TITIN_HUMAN	1145.67	7510000
1	Seq61420_QE3.21629.21629.2	2.48e-05	11/22	K.ASGPPVSELITK.A	sp|P16402|H13_HUMAN	1197.66	42900000
0.9997	Seq61420_QE3.22102.22102.2	0.0173	11/22	F.LRSVGDGETVEF.D	sp|Q9Y2T7|YBOX2_HUMAN	1307.64	120000000
1	Seq61420_QE3.22266.22266.2	0.00116	11/22	R.SLYASSPGGVYA.T	sp|P08670|VIME_HUMAN	1170.56	20100000
1	Seq61420_QE3.22689.22689.2	0.000467	11/22	E.DEVEKLMAGQED.S	sp|P08590|MYL3_HUMAN	1362.6	8370000
0.9992	Seq61420_QE3.23764.23764.2	0.0299	11/22	L.FLGVAYGATRYN.Y	sp|P56385|ATP5I_HUMAN	1330.67	11400000
1	Seq61420_QE3.23823.23823.2	0.000163	11/22	K.SASYNLSLTLQK.S	sp|O75112|LDB3_HUMAN	1323.7	224000000
1	Seq61420_QE3.23901.23901.2	9.11e-05	11/22	L.EDQIIQANPALE.A	sp|P13533|MYH6_HUMAN	1339.66	224000000
1	Seq61420_QE3.24474.24474.2	0.00048	11/22	F.SADQVTRALENV.L	sp|O43678|NDUA2_HUMAN	1301.66	23000000
1	Seq61420_QE3.24688.24688.2	0.0037	11/22	D.GFIDKNDLRDTF.A	sp|P10916|MLRV_HUMAN	1439.7	24200000
0.9999	Seq61420_QE3.25769.25769.2	0.00504	11/22	L.SNEERNLLSVAY.K	sp|P61981|1433G_HUMAN	1393.68	13900000
1	Seq61420_QE3.26136.26136.2	6.73e-05	11/22	K.GGDISVCEWYQR.V	sp|P14854|CX6B1_HUMAN	1411.62	11300000
1	Seq61420_QE3.27643.27643.2	0.000214	11/22	K.SEDFSLPAYMDR.R	sp|P13073|COX41_HUMAN	1429.62	52700000
1	Seq61420_QE3.28102.28102.2	0.00363	11/22	F.DQSQIQEFKEAF.N	sp|P24844|MYL9_HUMAN	1468.68	192000000
1	Seq61420_QE3.33532.33532.2	8.75e-05	11/22	M.ADSDFLALMTGK.M	sp|P22307|NLTP_HUMAN	1267.61	11800000
1	Seq61420_QE3.33866.33866.2	0.00638	11/22	F.LSLLEAADLKEL.L	sp|Q15063|POSTN_HUMAN	1313.74	14800000
1	Seq61420_QE3.33904.33904.2	7.72e-06	11/22	K.WDAWNALGSLPK.E	sp|O75521|ECI2_HUMAN	1356.68	2320000
1	Seq61420_QE3.34132.34132.2	0.00103	11/22	A.GLGFAELQDLCR.Q	sp|P19429|TNNI3_HUMAN	1320.65	8180000
1	Seq61420_QE3.08630.08630.2	0.00141	11/24	F.AEEGKKLVAASQA.A	sp|P02768|ALBU_HUMAN	1300.7	14000000
1	Seq61420_QE3.10360.10360.2	0.00214	11/24	K.ELSATSSAQKITK.S	sp|Q8WZ42|TITIN_HUMAN	1362.74	7280000
0.9992	Seq61420_QE3.10395.10395.2	0.0134	11/24	F.QINQDEEEEEDED.-	sp|P35268|RL22_HUMAN,tr|K7ERI7|K7ERI7_HUMAN	1620.59	6330000
1	Seq61420_QE3.10831.10831.2	0.000978	11/24	L.TAAHCAGRSITVT.L	sp|P23946|CMA1_HUMAN	1286.64	5040000
0.9968	Seq61420_QE3.12689.12689.2	0.0614	11/24	L.TGTKDAVSTGLTG.A	sp|Q96Q06|PLIN4_HUMAN	1206.61	9870000
0.9999	Seq61420_QE3.12920.12920.2	0.0149	11/24	C.KLEPGGGAEAQAV.R	sp|Q14315|FLNC_HUMAN	1225.63	12600000
1	Seq61420_QE3.12988.12988.2	0.000991	11/24	H.FGGYIQKQAQTER.K	sp|P45379|TNNT2_HUMAN	1524.77	141000000
1	Seq61420_QE3.13212.13212.2	0.00621	11/24	D.PPGQVAASPDPTT.-	sp|O43598|DNPH1_HUMAN,tr|H0Y8X4|H0Y8X4_HUMAN	1236.6	5260000
1	Seq61420_QE3.13280.13280.2	0.00494	11/24	L.TDAPNPNSKGVLM[147.04].F	sp|Q9UMS6|SYNP2_HUMAN	1358.65	13800000
0.9965	Seq61420_QE3.13328.13328.3	0.0754	11/24	E.FYHVPTH.S	sp|Q96HC4|PDLI5_HUMAN	899.429	2400000
0.9944	Seq61420_QE3.13869.13869.2	0.0283	11/24	K.KLAGQRFTAVEDQ.Y	sp|Q13642|FHL1_HUMAN	1461.76	7870000
1	Seq61420_QE3.14138.14138.2	0.00788	11/24	F.GPKGVNTGAVGSY.L	sp|P52943|CRIP2_HUMAN	1205.6	12000000
1	Seq61420_QE3.14791.14791.2	1.01e-05	11/24	R.RKVLAIDHLNEDQ.L	sp|P45379|TNNT2_HUMAN	1549.82	12300000
1	Seq61420_QE3.15101.15101.2	0.00624	11/24	L.FGPKGVNTGAVGS.Y	sp|P52943|CRIP2_HUMAN	1189.61	1420000000
1	Seq61420_QE3.15140.15140.2	0.00289	11/24	Y.SKLNKDDPIGNIN.L	sp|P35609|ACTN2_HUMAN	1426.74	5970000
0.9987	Seq61420_QE3.15351.15351.2	0.0162	11/24	R.SLGSAGPSGTLPR.S	sp|Q8WUF5|IASPP_HUMAN	1198.63	42700000
1	Seq61420_QE3.15950.15950.2	1.6e-05	11/24	L.TNAVAHVDDMPNA.L	sp|P69905|HBA_HUMAN	1353.6	952000000
0.9982	Seq61420_QE3.16089.16089.2	0.0468	11/24	L.SDVDRDGMLDDEE.F	sp|Q9NZN4|EHD2_HUMAN	1494.58	15700000
1	Seq61420_QE3.16283.16283.2	0.0056	11/24	L.IDKGMLTSTTEDE.-	sp|O95674|CDS2_HUMAN	1438.65	15700000
0.9992	Seq61420_QE3.16303.16303.2	0.0278	11/24	L.KGCTGSLNMTLQR.A	sp|Q96HC4|PDLI5_HUMAN	1407.7	16400000
1	Seq61420_QE3.16584.16584.2	0.00103	11/24	L.SSVEIENPETSDQ.-	sp|P02724|GLPA_HUMAN,tr|E7EQF3|E7EQF3_HUMAN,tr|Q13030|Q13030_HUMAN,tr|E9PD10|E9PD10_HUMAN,tr|E9PH25|E9PH25_HUMAN,tr|A0A087WU29|A0A087WU29_HUMAN,tr|A0A0C4DFT7|A0A0C4DFT7_HUMAN,tr|K9JIK7|K9JIK7_HUMAN	1433.62	10500000
1	Seq61420_QE3.16768.16768.2	5.12e-07	11/24	L.SADAM[147.04]M[147.04]QALLGAR.A	sp|P19429|TNNI3_HUMAN	1365.64	19200000
1	Seq61420_QE3.17072.17072.2	0.00214	11/24	L.DSPTSGRPGVTSL.T	sp|Q96HC4|PDLI5_HUMAN	1272.63	83700000
1	Seq61420_QE3.17670.17670.2	0.00142	11/24	R.KASGPPVSELITK.A	sp|P16402|H13_HUMAN	1325.76	10000000
0.9996	Seq61420_QE3.18082.18082.2	0.0195	11/24	L.DSTTVAAHESEIY.C	sp|P50461|CSRP3_HUMAN	1421.63	205000000
1	Seq61420_QE3.18322.18322.2	0.000592	11/24	F.GDKLCTVATLRET.Y	sp|P02768|ALBU_HUMAN	1405.72	392000000
0.9996	Seq61420_QE3.18634.18634.2	0.0226	11/24	L.FGPKGVNIGGAGS.Y	sp|P52943|CRIP2_HUMAN	1159.6	910000000
1	Seq61420_QE3.19066.19066.2	0.00209	11/24	Y.PGIADRMQKEITA.L	sp|P68133|ACTS_HUMAN	1428.74	7940000
1	Seq61420_QE3.19177.19177.2	0.000286	11/24	L.ANETFVAKDNKIL.C	sp|Q13642|FHL1_HUMAN	1461.78	19200000
1	Seq61420_QE3.19321.19321.2	9.18e-07	11/24	L.MAGQEDSNGCINY.E	sp|P08590|MYL3_HUMAN	1400.53	836000000
1	Seq61420_QE3.19551.19551.2	0.000299	11/24	Y.SDTQFPSLQSTAK.H	sp|Q9UKY7|CDV3_HUMAN	1408.68	37800000
1	Seq61420_QE3.19911.19911.2	2.15e-05	11/24	L.MAGQEDSNGCINY.E	sp|P08590|MYL3_HUMAN	1400.53	18000000
1	Seq61420_QE3.20104.20104.2	0.00831	11/24	N.PITGFGKGSSVVA.Y	tr|Q5JXI8|Q5JXI8_HUMAN	1218.66	12000000
0.9991	Seq61420_QE3.20303.20303.2	0.0337	11/24	A.VAHVDDMPNALSA.L	sp|P69905|HBA_HUMAN	1338.62	18700000
0.9951	Seq61420_QE3.20552.20552.2	0.077	11/24	F.DLKVIEAEKAEPM.L	sp|Q14896|MYPC3_HUMAN	1471.76	17600000
1	Seq61420_QE3.21135.21135.2	0.000406	11/24	L.DSGDGVTHNVPIY.E	sp|P68133|ACTS_HUMAN	1372.63	60900000
1	Seq61420_QE3.21680.21680.2	0.00729	11/24	L.ADPTGAFGKETDL.L	sp|P30044|PRDX5_HUMAN	1320.62	82000000
1	Seq61420_QE3.21830.21830.2	0.000848	11/24	F.SALEVDETYVPKE.F	sp|P02768|ALBU_HUMAN	1478.71	237000000
1	Seq61420_QE3.22214.22214.2	0.000122	11/24	K.TYDMLKAGTTATY.E	sp|Q99959|PKP2_HUMAN	1434.67	8970000
1	Seq61420_QE3.22328.22328.2	0.000213	11/24	Y.DMNAANVGWNNST.F	sp|P14174|MIF_HUMAN	1392.57	78000000
1	Seq61420_QE3.24287.24287.2	0.00111	11/24	F.FERAFDQGADAIY.D	sp|Q9UDW1|QCR9_HUMAN	1501.68	46200000
0.9972	Seq61420_QE3.24362.24362.2	0.0585	11/24	W.ASTADPLSNM[147.04]VLT.F	sp|O43181|NDUS4_HUMAN	1334.64	59400000
1	Seq61420_QE3.26173.26173.2	0.00462	11/24	L.AGEYDHLPEQAFY.M	sp|P06576|ATPB_HUMAN	1538.67	7920000
0.9975	Seq61420_QE3.26317.26317.2	0.0235	11/24	Q.AKEPCVESLVSQY.F	sp|P02652|APOA2_HUMAN	1451.7	9160000
0.9967	Seq61420_QE3.26328.26328.2	0.0486	11/24	N.PLPAASSTDPAPF.A	tr|C9JWC3|C9JWC3_HUMAN	1269.62	82600000
1	Seq61420_QE3.26977.26977.2	0.000263	11/24	Y.RILNPAAIPEGQF.L	sp|P12883|MYH7_HUMAN	1424.78	114000000
0.9999	Seq61420_QE3.27947.27947.2	0.0151	11/24	Y.FGVYDTAKGMLPD.P	sp|P12235|ADT1_HUMAN	1412.66	20800000
1	Seq61420_QE3.28640.28640.2	0.000715	11/24	L.QLKTLLLQIAKQE.L	sp|P19429|TNNI3_HUMAN	1524.92	7460000
1	Seq61420_QE3.29160.29160.2	5.52e-05	11/24	N.FEQTQIQEFKEAF.T	sp|Q02045|MYL5_HUMAN	1643.78	223000000
1	Seq61420_QE3.29228.29228.2	0.000724	11/24	F.KNTEISFKLGVEF.D	sp|P05413|FABPH_HUMAN	1510.8	3860000
1	Seq61420_QE3.30021.30021.2	0.000424	11/24	N.VDEVGGEALGRLL.V	sp|P68871|HBB_HUMAN	1326.71	5860000
1	Seq61420_QE3.30862.30862.2	2.33e-05	11/24	K.ALMTVGKEPFPTI.Y	sp|O43776|SYNC_HUMAN	1402.75	3800000
1	Seq61420_QE3.31149.31149.2	0.00053	11/24	W.ASTADPLSNMVLT.F	sp|O43181|NDUS4_HUMAN	1318.64	188000000
1	Seq61420_QE3.31569.31569.2	0.00139	11/24	E.GPIPEVLKNYMDA.Q	sp|P07339|CATD_HUMAN	1445.72	7370000
1	Seq61420_QE3.33328.33328.2	0.00116	11/24	L.VEEPPADQWKWPI.-	sp|Q16718|NDUA5_HUMAN,tr|H7BYD0|H7BYD0_HUMAN,tr|A0A087WXR5|A0A087WXR5_HUMAN,tr|A0A087X1G1|A0A087X1G1_HUMAN	1593.78	268000000
0.9992	Seq61420_QE3.34634.34634.2	0.0315	11/24	W.AGKGLLGCNIIPL.Q	sp|O00233|PSMD9_HUMAN	1267.73	6810000
1	Seq61420_QE3.35232.35232.2	0.00179	11/24	L.NTKMMDFETFLPM.L	sp|P08590|MYL3_HUMAN	1603.71	11900000
1	Seq61420_QE3.35349.35349.2	0.00592	11/24	L.ISDFYPGAVTVAW.K	sp|P0DOY2|IGLC2_HUMAN	1424.7	3640000
1	Seq61420_QE3.33756.33756.5	0.0022	11/240	F.SKEEVDQM[147.04]FAAFPPDVTGNLDYKNLVHIITH.G	sp|P10916|MLRV_HUMAN	3543.73	6300000
1	Seq61420_QE3.33975.33975.5	0.00172	11/240	F.SKEEVDQM[147.04]FAAFPPDVTGNLDYKNLVHIITH.G	sp|P10916|MLRV_HUMAN	3543.73	4200000
1	Seq61420_QE3.34162.34162.5	0.0166	11/240	F.SKEEVDQM[147.04]FAAFPPDVTGNLDYKNLVHIITH.G	sp|P10916|MLRV_HUMAN	3543.73	6320000
1	Seq61420_QE3.27712.27712.5	0.000659	11/256	F.SDDFGSFMRPHSEPLAFPARPGGAGNIKTLGDA.Y	sp|Q9UBY9|HSPB7_HUMAN	3414.64	9700000
1	Seq61420_QE3.05855.05855.2	0.00027	11/26	S.SPKAEDGATPSPSN.E	sp|P29966|MARCS_HUMAN	1356.62	1920000
1	Seq61420_QE3.06927.06927.2	0.00016	11/26	S.GPPKGPSRASSVTT.F	sp|P52943|CRIP2_HUMAN	1340.7	5800000
0.9993	Seq61420_QE3.07172.07172.2	0.0312	11/26	K.SAASSTTSLGGGKG.-	sp|Q7Z7B0|FLIP1_HUMAN,tr|A0A075B6G6|A0A075B6G6_HUMAN	1179.57	12500000
1	Seq61420_QE3.08519.08519.2	0.00015	11/26	L.PMLQHISKNKDTGT.Y	sp|P08590|MYL3_HUMAN	1568.8	7830000
1	Seq61420_QE3.11258.11258.2	0.00261	11/26	K.VGNEYVTKGQNVQQ.V	sp|Q9UKX3|MYH13_HUMAN	1562.77	6310000
0.9992	Seq61420_QE3.13577.13577.2	0.0208	11/26	T.TEPTDDTTVPESED.L	sp|Q9NPC6|MYOZ2_HUMAN	1534.62	35800000
1	Seq61420_QE3.13766.13766.2	0.000284	11/26	R.LESGGSNPTTSDSY.G	sp|O60237|MYPT2_HUMAN	1413.59	24600000
1	Seq61420_QE3.13786.13786.2	0.00515	11/26	Y.DSPINSASHIPSSK.T	sp|O14639|ABLM1_HUMAN	1438.71	19000000
0.9998	Seq61420_QE3.13791.13791.2	0.0101	11/26	T.IETRDGEVVSEATQ.Q	sp|P17661|DESM_HUMAN	1532.73	11500000
1	Seq61420_QE3.14834.14834.2	8.08e-05	11/26	F.VHRDTPENNPDTPF.D	sp|P19404|NDUV2_HUMAN	1637.74	11100000
1	Seq61420_QE3.15451.15451.2	0.000995	11/26	L.RQEELESTEVGVQG.G	sp|Q9NZN4|EHD2_HUMAN	1559.74	7530000
1	Seq61420_QE3.15493.15493.2	0.000171	11/26	Y.FAEKVSSLGKDWHK.F	sp|P52943|CRIP2_HUMAN	1630.85	7170000
1	Seq61420_QE3.15524.15524.2	0.00734	11/26	F.AALGRVNVKNEEID.E	sp|P10916|MLRV_HUMAN	1526.81	13700000
1	Seq61420_QE3.17140.17140.2	3.59e-06	11/26	L.TNAVAHVDDM[147.04]PNAL.S	sp|P69905|HBA_HUMAN	1482.68	207000000
1	Seq61420_QE3.18890.18890.2	0.000141	11/26	Y.QASTSNTVSKLLEK.S	sp|O95810|CAVN2_HUMAN	1504.81	11400000
1	Seq61420_QE3.19069.19069.2	7.26e-05	11/26	W.ASPVYTEADGTFSR.L	tr|E9PMP7|E9PMP7_HUMAN	1499.69	5220000
0.9995	Seq61420_QE3.19434.19434.2	0.027	11/26	F.GATGKLASADIETY.L	sp|Q9UKX3|MYH13_HUMAN	1395.69	30100000
0.9578	Seq61420_QE3.19455.19455.2	0.0851	11/26	L.FGPKGVNTGAVGSY.L	sp|P52943|CRIP2_HUMAN	1352.67	161000000
1	Seq61420_QE3.19567.19567.2	0.00219	11/26	Y.LDVDANGKPLGRVV.L	sp|P30405|PPIF_HUMAN	1451.81	11600000
1	Seq61420_QE3.19698.19698.2	7.55e-06	11/26	V.TTFKNLQTVNVDEN.-	sp|P62899|RL31_HUMAN	1621.79	37400000
1	Seq61420_QE3.19869.19869.2	0.00345	11/26	K.STGGAPTFNVTVTK.T	sp|P07737|PROF1_HUMAN	1378.71	25700000
1	Seq61420_QE3.21361.21361.2	0.00331	11/26	L.KDFLAGGVAAAVSK.T	sp|P12235|ADT1_HUMAN	1332.74	3630000
1	Seq61420_QE3.21962.21962.2	4.04e-06	11/26	K.GDPTSPAVIPLSPK.K	sp|E9PAV3|NACAM_HUMAN	1377.75	18900000
1	Seq61420_QE3.22158.22158.2	1.4e-05	11/26	R.TGSQGQCTQVRVEF.M	sp|P62857|RS28_HUMAN	1538.71	55200000
1	Seq61420_QE3.23051.23051.2	5.49e-05	11/26	L.IDASGNQLVLTVQR.L	sp|Q9H987|SYP2L_HUMAN	1512.83	28500000
1	Seq61420_QE3.23320.23320.2	1.14e-06	11/26	F.AM[147.04]FDQSQIQEFKEA.F	sp|P24844|MYL9_HUMAN	1686.76	50600000
1	Seq61420_QE3.24026.24026.2	0.000152	11/26	F.KEAFTLMDQNRDGF.L	sp|Q02045|MYL5_HUMAN	1670.77	308000000
0.9999	Seq61420_QE3.24498.24498.2	0.0115	11/26	Y.YDMNAANVGWNNST.F	sp|P14174|MIF_HUMAN	1555.64	134000000
1	Seq61420_QE3.24824.24824.2	2.81e-05	11/26	L.DSGAPIKIPVGPET.L	sp|P06576|ATPB_HUMAN	1379.73	18500000
1	Seq61420_QE3.25612.25612.2	4.63e-07	11/26	F.SMFEQTQIQEFKEA.F	sp|P10916|MLRV_HUMAN	1714.79	575000
1	Seq61420_QE3.25650.25650.2	0.00044	11/26	M.IDEVDEDGSGTVDF.D	sp|P63316|TNNC1_HUMAN	1496.62	14600000
1	Seq61420_QE3.26298.26298.2	0.000128	11/26	R.SSFYVNGLTLGGQK.C	sp|P07737|PROF1_HUMAN	1469.75	22100000
0.9953	Seq61420_QE3.27240.27240.2	0.0713	11/26	L.ADPTGAFGKETDLL.L	sp|P30044|PRDX5_HUMAN	1433.7	15200000
0.9924	Seq61420_QE3.28599.28599.2	0.0305	11/26	Y.YLRAPSVALPVAQV.P	sp|O14558|HSPB6_HUMAN	1482.86	9890000
1	Seq61420_QE3.28859.28859.2	3.88e-05	11/26	Y.STEAEFEEPRVIDL.W	sp|P30533|AMRP_HUMAN	1633.78	37100000
1	Seq61420_QE3.29190.29190.2	1.62e-05	11/26	K.NKGIIWGEDTLM[147.04]EY.L	sp|P99999|CYC_HUMAN	1683.78	14500000
1	Seq61420_QE3.29491.29491.2	2.02e-05	11/26	R.IIPGFMCQGGDFTR.P	sp|A0A075B759|PAL4E_HUMAN	1540.72	16500000
1	Seq61420_QE3.29654.29654.2	6.66e-05	11/26	F.SFEDDTVPLSPLKY.M	sp|Q9UEY8|ADDG_HUMAN	1609.79	22800000
1	Seq61420_QE3.30260.30260.2	0.000568	11/26	W.ISENIPIVITTEPT.D	sp|Q9NPC6|MYOZ2_HUMAN	1525.82	31500000
1	Seq61420_QE3.33752.33752.2	2.67e-05	11/26	L.EFTPEQIEEFKEAF.M	sp|P08590|MYL3_HUMAN	1742.8	45200000
0.9985	Seq61420_QE3.33822.33822.2	0.03	11/26	L.STRCQPLELAGLGF.A	sp|P19429|TNNI3_HUMAN	1490.76	111000000
0.9999	Seq61420_QE3.34009.34009.2	0.00713	11/26	L.STRCQPLELAGLGF.A	sp|P19429|TNNI3_HUMAN	1490.76	112000000
1	Seq61420_QE3.34373.34373.5	0.000144	11/272	L.QSKHPGDFGADAQGAMNKALELFRKDMASNYKELG.F	sp|P02144|MYG_HUMAN	3823.84	2090000
0.9918	Seq61420_QE3.04161.04161.3	0.0529	11/28	K.GKFEDM[147.04]AK.A	sp|P23497|SP100_HUMAN	940.432	21600000
0.9999	Seq61420_QE3.04199.04199.3	0.0146	11/28	A.NALAHKYH.-	sp|P68871|HBB_HUMAN,sp|P02042|HBD_HUMAN,sp|HBB_HUMAN|	952.488	21800000
0.9973	Seq61420_QE3.05763.05763.3	0.0571	11/28	R.STHPHFVR.C	sp|P12882|MYH1_HUMAN	979.499	72900000
1	Seq61420_QE3.07416.07416.2	0.000258	11/28	M.LQHISKNKDTGTYED.F	sp|P08590|MYL3_HUMAN	1747.84	8380000
1	Seq61420_QE3.07487.07487.2	0.00141	11/28	L.SRLESGGSNPTTSDS.Y	sp|O60237|MYPT2_HUMAN	1493.66	157000000
0.999	Seq61420_QE3.09057.09057.3	0.0547	11/28	F.DRTPKCEM.K	sp|P08590|MYL3_HUMAN	978.426	27200000
1	Seq61420_QE3.09071.09071.2	0.000164	11/28	L.AAAGYDVEKNNSRIK.L	sp|P16402|H13_HUMAN	1634.84	5040000
1	Seq61420_QE3.09946.09946.2	0.000123	11/28	H.TSYSEGPAAPAPKPR.V	sp|O75112|LDB3_HUMAN	1527.77	5320000
0.9991	Seq61420_QE3.10980.10980.3	0.0532	11/28	F.DASKIKIE.F	sp|P08590|MYL3_HUMAN	902.507	7030000
0.9987	Seq61420_QE3.11009.11009.3	0.0542	11/28	T.PKCEMKIT.Y	sp|P08590|MYL3_HUMAN	948.477	16900000
1	Seq61420_QE3.11016.11016.2	5.73e-06	11/28	N.SQESVTEQDSKDSTY.S	sp|P01834|IGKC_HUMAN	1702.72	6050000
1	Seq61420_QE3.11286.11286.3	0.00304	11/28	Y.EAFVKHIM[147.04].S	sp|P12829|MYL4_HUMAN	989.5	343000000
0.997	Seq61420_QE3.11773.11773.3	0.0849	11/28	F.DLQEKFKQ.Q	sp|P45379|TNNT2_HUMAN	1034.54	51400000
1	Seq61420_QE3.12000.12000.2	3.36e-06	11/28	F.DNTTYKNLQHHDYST.Y	sp|P56181|NDUV3_HUMAN	1835.81	52200000
1	Seq61420_QE3.12026.12026.2	0.0011	11/28	K.TVETRDGQVINETSQ.H	sp|P08670|VIME_HUMAN	1675.8	7340000
1	Seq61420_QE3.13206.13206.2	0.00194	11/28	F.VITGGKSVEDAQDVS.L	sp|P12111|CO6A3_HUMAN	1503.74	10200000
1	Seq61420_QE3.15609.15609.2	1.58e-05	11/28	L.AHHFGKEFTPPVQAA.Y	sp|P68871|HBB_HUMAN	1635.82	21200000
0.9999	Seq61420_QE3.15673.15673.3	0.0222	11/28	F.MLFDRTPK.C	sp|P08590|MYL3_HUMAN	1006.53	549000000
1	Seq61420_QE3.15711.15711.2	1.67e-05	11/28	K.GNVFSSPTAAGTPNK.E	sp|Q05682|CALD1_HUMAN	1446.71	14900000
0.9999	Seq61420_QE3.16612.16612.3	0.0269	11/28	L.FKAWAVAR.G	sp|Q92985|IRF7_HUMAN	947.534	2080000
1	Seq61420_QE3.16984.16984.2	0.00133	11/28	F.VGGLSPDTSEEQIKE.Y	sp|O14979|HNRDL_HUMAN	1587.76	64400000
1	Seq61420_QE3.18501.18501.2	0.000206	11/28	V.GGSGGGSFGDNLVTR.S	sp|P02545|LMNA_HUMAN	1379.64	19400000
1	Seq61420_QE3.18980.18980.2	0.00128	11/28	L.ADELINAAKGSSNSY.A	sp|P46782|RS5_HUMAN	1538.72	12600000
1	Seq61420_QE3.19289.19289.2	9.63e-06	11/28	L.MAGQEDSNGCINYEA.F	sp|P08590|MYL3_HUMAN	1600.61	32800000
1	Seq61420_QE3.19656.19656.2	0.000404	11/28	K.DGRISVAGVTSSNVG.Y	sp|P00505|AATM_HUMAN	1417.72	25400000
1	Seq61420_QE3.21364.21364.2	7.73e-07	11/28	W.MEEQAQSLIDKTTAA.F	sp|P09234|RU1C_HUMAN,tr|Q5TAL2|Q5TAL2_HUMAN	1634.78	11800000
1	Seq61420_QE3.21756.21756.2	5.88e-06	11/28	R.NAVTQEFGPVPDTAR.Y	sp|Q99798|ACON_HUMAN	1600.78	81200000
1	Seq61420_QE3.26314.26314.2	1.09e-05	11/28	F.SLFDRTPTGEMKITY.G	sp|P12829|MYL4_HUMAN	1757.87	18100000
1	Seq61420_QE3.27724.27724.2	1.13e-06	11/28	F.VDLEPTVIDEVRTGT.Y	sp|Q71U36|TBA1A_HUMAN	1642.84	9470000
1	Seq61420_QE3.30998.30998.2	2.93e-06	11/28	L.NNFSADQVTRALENV.L	sp|O43678|NDUA2_HUMAN	1676.81	3250000
1	Seq61420_QE3.31554.31554.2	0.000251	11/28	F.KDLGEENFKALVLIA.F	sp|P02768|ALBU_HUMAN	1658.92	15000000
1	Seq61420_QE3.31562.31562.2	0.000132	11/28	Q.VIGTGSFFPKGEDFY.C	sp|Q13642|FHL1_HUMAN	1662.79	28200000
1	Seq61420_QE3.32927.32927.2	0.0026	11/28	M.PQTVILPGPAPWGFR.L	sp|Q53GG5|PDLI3_HUMAN,tr|A0A2U3TZH4|A0A2U3TZH4_HUMAN,tr|A0A087WYF8|A0A087WYF8_HUMAN,tr|D6RAF1|D6RAF1_HUMAN	1634.89	78100000
1	Seq61420_QE3.08125.08125.2	8.98e-06	11/30	F.GVRVSPTGEKVTHTGQ.V	sp|O75380|NDUS6_HUMAN	1651.86	20700000
1	Seq61420_QE3.08167.08167.2	8.09e-05	11/30	Q.ITGTEHLKESEADNTK.K	sp|Q96HC4|PDLI5_HUMAN	1771.86	6230000
1	Seq61420_QE3.08707.08707.2	4.93e-06	11/30	L.ESGGSNPTTSDSYGDR.A	sp|O60237|MYPT2_HUMAN	1628.65	1750000
0.9997	Seq61420_QE3.08740.08740.2	0.0188	11/30	R.ATPAPAPGSTQSPGDR.T	tr|A0A0U1RQK4|A0A0U1RQK4_HUMAN	1508.72	11000000
1	Seq61420_QE3.11398.11398.2	0.000186	11/30	Y.SEGPAAPAPKPRVVTT.A	sp|O75112|LDB3_HUMAN	1576.86	17500000
1	Seq61420_QE3.15241.15241.2	6.59e-08	11/30	F.DNTTYKNLQHHDYSTY.T	sp|P56181|NDUV3_HUMAN	1998.87	6330000
0.9984	Seq61420_QE3.15520.15520.2	0.0385	11/30	C.RSGSAADTQAVADAVT.Y	sp|P28072|PSB6_HUMAN	1518.73	8680000
1	Seq61420_QE3.16599.16599.2	0.000993	11/30	Y.HVQESLQDEGAEPTGY.S	sp|P15311|EZRI_HUMAN	1758.77	75500000
1	Seq61420_QE3.17165.17165.2	0.000744	11/30	F.AEEGKKLVAASQAALG.L	sp|P02768|ALBU_HUMAN	1541.84	1110000000
1	Seq61420_QE3.18819.18819.2	8.32e-06	11/30	L.AQDQTQDTQLITVDEK.L	sp|O43181|NDUS4_HUMAN	1831.88	10200000
0.9041	Seq61420_QE3.18944.18944.2	0.0428	11/30	Y.GPGIEPQGNTVLQPAH.F	sp|Q14315|FLNC_HUMAN	1613.82	16400000
1	Seq61420_QE3.19312.19312.2	0.000125	11/30	F.SSLAEASDPGPPRASL.R	sp|O75112|LDB3_HUMAN	1553.77	223000000
1	Seq61420_QE3.19366.19366.2	5.45e-05	11/30	F.VMRPQDGEVTVGGSIT.F	sp|Q14896|MYPC3_HUMAN	1644.81	10300000
1	Seq61420_QE3.20748.20748.2	0.000503	11/30	F.GEKLNGTDPEDVIRNA.F	sp|P24844|MYL9_HUMAN	1726.85	2890000
1	Seq61420_QE3.21091.21091.2	0.000755	11/30	L.GTTRTPSSYGAGELLD.F	sp|P17661|DESM_HUMAN	1623.77	50400000
1	Seq61420_QE3.21549.21549.2	0.000661	11/30	L.AEGPQVTGPIEVPAAR.A	sp|P52943|CRIP2_HUMAN	1590.84	4840000
1	Seq61420_QE3.22085.22085.2	0.000294	11/30	L.WGKVNVDEVGGEALGR.L	sp|P68871|HBB_HUMAN	1684.85	14300000
1	Seq61420_QE3.22109.22109.2	1.28e-05	11/30	L.TNAVAHVDDMPNALSA.L	sp|P69905|HBA_HUMAN	1624.75	706000000
1	Seq61420_QE3.27003.27003.2	0.000799	11/30	K.GVNIGGAGSYIYEKPL.A	sp|P52943|CRIP2_HUMAN	1636.85	44200000
1	Seq61420_QE3.28149.28149.2	0.00466	11/30	K.GAVGATIGGVAWIGGK.S	sp|Q8WUH6|TM263_HUMAN	1412.78	10600000
1	Seq61420_QE3.29367.29367.2	0.000489	11/30	T.NAVAHVDDMPNALSAL.S	sp|P69905|HBA_HUMAN	1636.79	10800000
1	Seq61420_QE3.31291.31291.2	1.07e-05	11/30	Y.DIEAKVTKNITEIADL.T	sp|P19429|TNNI3_HUMAN	1771.96	498000000
1	Seq61420_QE3.34623.34623.2	0.000463	11/30	T.EGPIPEVLKNYMDAQY.Y	sp|P07339|CATD_HUMAN	1865.89	17200000
0.9889	Seq61420_QE3.02426.02426.3	0.0511	11/32	M.SGMEGRKKM.F	sp|P19237|TNNI1_HUMAN	1022.5	8630000
0.996	Seq61420_QE3.02872.02872.3	0.0391	11/32	R.INDNQKVSK.T	sp|P45379|TNNT2_HUMAN	1044.56	491000000
0.9999	Seq61420_QE3.03997.03997.3	0.00948	11/32	L.YHKKVVDHY.E	sp|Q9H1K1|ISCU_HUMAN	1187.61	2730000
0.9999	Seq61420_QE3.04778.04778.3	0.0134	11/32	P.IGADSKEVH.Y	sp|Q13642|FHL1_HUMAN	954.477	6580000
0.9978	Seq61420_QE3.06190.06190.3	0.0563	11/32	Y.DDKDYRRIR.F	sp|O75380|NDUS6_HUMAN	1235.64	961000000
1	Seq61420_QE3.07930.07930.3	0.0104	11/32	Y.DIEAKVTKN.L	sp|P19429|TNNI3_HUMAN	1016.55	193000000
1	Seq61420_QE3.08000.08000.2	0.000637	11/32	L.VSKGTLVQTKGTGASGS.F	sp|P16402|H13_HUMAN	1576.84	3280000
1	Seq61420_QE3.08455.08455.2	0.000148	11/32	L.GGILKKKGHHEAEIKPL.A	sp|P02144|MYG_HUMAN	1854.08	67900000
0.9969	Seq61420_QE3.08773.08773.3	0.0926	11/32	A.ERFSKEEVD.Q	sp|P10916|MLRV_HUMAN	1137.53	6930000
0.9998	Seq61420_QE3.09150.09150.3	0.0259	11/32	L.TGVPEEHIK.T	sp|O43181|NDUS4_HUMAN	1008.52	13700000
0.9992	Seq61420_QE3.09721.09721.3	0.0435	11/32	L.AAKKGLDPY.N	sp|P10606|COX5B_HUMAN	961.523	110000000
0.9994	Seq61420_QE3.10098.10098.3	0.0438	11/32	T.AALRDIRAQ.Y	sp|P41219|PERI_HUMAN	1012.58	13000000
0.9969	Seq61420_QE3.10919.10919.3	0.0615	11/32	Q.KVTIAKIPR.A	sp|O43583|DENR_HUMAN	1024.68	1490000
0.9963	Seq61420_QE3.11048.11048.3	0.0897	11/32	K.DVKFGADAR.A	sp|P10809|CH60_HUMAN	977.493	5910000
0.9987	Seq61420_QE3.12548.12548.3	0.0664	11/32	L.SALSDLHAH.K	sp|P69905|HBA_HUMAN	949.462	1430000
0.9996	Seq61420_QE3.13226.13226.3	0.0325	11/32	G.FIDKNDLRD.T	sp|P10916|MLRV_HUMAN	1134.57	24700000
1	Seq61420_QE3.19853.19853.2	1.05e-05	11/32	L.SLQEVDEQPQHPLHVTY.A	sp|P30086|PEBP1_HUMAN	2018.97	6600000
1	Seq61420_QE3.23163.23163.2	0.000287	11/32	F.ADASKGDDLLPAGTEDY.L	sp|P41567|EIF1_HUMAN	1736.77	25800000
1	Seq61420_QE3.23566.23566.2	0.00069	11/32	N.AKVAVLGASGGIGQPLS.L	sp|P40926|MDHM_HUMAN	1523.87	26200000
1	Seq61420_QE3.24946.24946.2	0.000503	11/32	F.RAAVPSGASTGIYEALE.L	sp|P06733|ENOA_HUMAN	1690.85	24200000
1	Seq61420_QE3.25208.25208.2	3.11e-09	11/32	W.YYNAAGFNKLGLMRDDT.L	sp|P14927|QCR7_HUMAN	1947.91	27700000
1	Seq61420_QE3.25739.25739.2	0.00096	11/32	F.WTNLSPNGGGEPKGELL.E	sp|P04179|SODM_HUMAN	1767.88	44700000
1	Seq61420_QE3.25820.25820.2	2.84e-07	11/32	L.DFENEMATAASSSSLEK.S	sp|P68133|ACTS_HUMAN	1815.78	6660000
1	Seq61420_QE3.34732.34732.2	0.00196	11/32	Y.DESKPFTCLDGSATIPF.D	sp|P14314|GLU2B_HUMAN	1826.84	3160000
0.9987	Seq61420_QE3.34889.34889.6	0.0754	11/320	Y.LDLQRILENEKDLEEAEEYKEARLVLDSVKLEA.-	sp|O75347|TBCA_HUMAN,tr|E5RJD8|E5RJD8_HUMAN,tr|E5RHG6|E5RHG6_HUMAN,tr|E5RIW3|E5RIW3_HUMAN	3900.04	1140000
0.9991	Seq61420_QE3.11212.11212.6	0.0294	11/330	K.EPNVARVGSVAIKLCNLLKIAPPAVCQSIVHLFE.D	sp|P17405|ASM_HUMAN	3628	44300000
1	Seq61420_QE3.12169.12169.2	4.01e-06	11/34	M.GGASGGARGGSGGFGDEC.-	sp|P50895|BCAM_HUMAN	1497.59	23700000
1	Seq61420_QE3.21941.21941.2	6.52e-06	11/34	Y.GQGAGCLSTDTGEHLGLQ.F	sp|P50461|CSRP3_HUMAN	1742.79	65000000
1	Seq61420_QE3.34245.34245.2	0.000121	11/34	F.NSGKVDIVAINDPFIDLN.Y	sp|P04406|G3P_HUMAN	1943	5620000
0.98	Seq61420_QE3.02452.02452.3	0.0585	11/36	L.HGKYVKEQEQ.-	sp|Q5TGZ0|MIC10_HUMAN,tr|A0A087WU07|A0A087WU07_HUMAN,tr|R4GNA1|R4GNA1_HUMAN,tr|R4GMY4|R4GMY4_HUMAN	1244.61	26800000
0.9621	Seq61420_QE3.03707.03707.3	0.0926	11/36	Y.KNLQHHDYST.Y	sp|P56181|NDUV3_HUMAN	1241.58	72700000
0.9472	Seq61420_QE3.04627.04627.3	0.0639	11/36	K.SGKEHIDNIK.K	sp|Q5BKX8|CAVN4_HUMAN	1139.59	9510000
1	Seq61420_QE3.06811.06811.3	0.0106	11/36	V.SEGTKAVTKY.T	sp|P58876|H2B1D_HUMAN	1082.56	3750000
1	Seq61420_QE3.06954.06954.3	0.00212	11/36	Y.THSDYQYSQR.S	sp|Q99959|PKP2_HUMAN	1283.55	24800000
0.9994	Seq61420_QE3.08471.08471.3	0.0291	11/36	K.ALKEKEKASW.S	sp|P13073|COX41_HUMAN	1188.65	8190000
0.9985	Seq61420_QE3.08518.08518.3	0.0651	11/36	K.NYKGYEKKPY.C	sp|Q14847|LASP1_HUMAN	1288.65	28900000
1	Seq61420_QE3.08951.08951.2	4.89e-05	11/36	F.QTSPGGKAEGGGATTSTQV.M	sp|P51608|MECP2_HUMAN	1732.82	4070000
0.9989	Seq61420_QE3.09013.09013.3	0.0598	11/36	L.AQITGTEHLK.E	sp|Q96HC4|PDLI5_HUMAN	1096.59	265000000
0.9953	Seq61420_QE3.11125.11125.3	0.0477	11/36	P.IGADSKEVHY.K	sp|Q13642|FHL1_HUMAN	1117.54	19000000
1	Seq61420_QE3.12905.12905.3	0.000833	11/36	L.LGHWEEAAHD.L	sp|Q8IZP2|ST134_HUMAN	1163.5	50700000
1	Seq61420_QE3.21316.21316.2	3.55e-05	11/36	K.TQPTSLPKQPAPTTIGGLN.K	sp|P27816|MAP4_HUMAN	1920.03	29000000
1	Seq61420_QE3.25732.25732.2	1.73e-05	11/36	L.INLLAENGRLSNTQGVVSA.F	sp|P48047|ATPO_HUMAN	1955.04	8530000
0.9993	Seq61420_QE3.31415.31415.2	0.0287	11/36	Y.EDFVEGLRVFDKEGNGTVM.G	sp|P08590|MYL3_HUMAN	2141.01	47400000
1	Seq61420_QE3.31779.31779.2	0.000227	11/38	N.SGALTSGVHTFPAVLQSSGL.Y	sp|P01857|IGHG1_HUMAN	1928	2180000
1	Seq61420_QE3.35294.35294.2	6.87e-08	11/38	L.SLAENQLLKLPVLPPKLTLF.N	sp|P20774|MIME_HUMAN	2233.34	2180000
0.9975	Seq61420_QE3.06824.06824.3	0.0379	11/40	R.VLVNSASAQKR.S	sp|O75122|CLAP2_HUMAN	1171.67	4630000
1	Seq61420_QE3.08617.08617.3	0.0128	11/40	Y.ENPRNVGSLDK.T	sp|Q9H1K1|ISCU_HUMAN	1227.62	125000000
0.9998	Seq61420_QE3.13102.13102.3	0.032	11/40	F.KVLMTQQPRPV.L	sp|Q9NPE3|NOP10_HUMAN	1295.74	5560000
0.9868	Seq61420_QE3.13849.13849.3	0.0867	11/40	K.IHSLPPEGKLG.L	sp|P10176|COX8A_HUMAN	1146.64	20600000
1	Seq61420_QE3.14453.14453.3	0.000599	11/40	K.HQILPKEQWTK.Y	sp|P14927|QCR7_HUMAN	1406.77	192000000
1	Seq61420_QE3.18364.18364.3	0.00327	11/40	K.GIQNDLTKLSK.Y	sp|O95810|CAVN2_HUMAN	1215.68	8060000
0.9902	Seq61420_QE3.22012.22012.3	0.0684	11/40	G.FIDKNDLRDTF.A	sp|P10916|MLRV_HUMAN	1382.68	18500000
0.9233	Seq61420_QE3.04259.04259.3	0.0778	11/44	R.SGDHRGKFKVAS.F	sp|P30086|PEBP1_HUMAN	1287.67	9940000
0.998	Seq61420_QE3.05320.05320.3	0.0559	11/44	L.HIQKDNPKIVHA.F	sp|Q9NZ45|CISD1_HUMAN	1398.77	34500000
0.9971	Seq61420_QE3.17515.17515.3	0.0424	11/44	M.KITYGQCGDVLR.A	sp|P12829|MYL4_HUMAN	1351.69	12800000
1	Seq61420_QE3.17710.17710.3	0.00268	11/44	M.KITYGQCGDVLR.A	sp|P12829|MYL4_HUMAN	1351.69	14000000
1	Seq61420_QE3.18422.18422.3	0.00147	11/44	F.FGTHETAFLGPK.D	sp|O75475|PSIP1_HUMAN	1303.66	40800000
0.9964	Seq61420_QE3.19470.19470.3	0.0965	11/44	Y.LDWIHHYVPKKP.-	sp|Q15661|TRYB1_HUMAN,sp|P20231|TRYB2_HUMAN,tr|J3QTS8|J3QTS8_HUMAN,tr|A0A087WUI4|A0A087WUI4_HUMAN,tr|A0A0C4DGM1|A0A0C4DGM1_HUMAN	1531.83	6750000
0.9993	Seq61420_QE3.21350.21350.3	0.0517	11/44	F.LTMFGEKLKGAD.P	sp|P10916|MLRV_HUMAN	1308.67	76900000
0.9024	Seq61420_QE3.07832.07832.3	0.0936	11/48	N.TVTPSSALGTTHT.P	sp|Q9HC84|MUC5B_HUMAN	1271.64	6420000
0.9884	Seq61420_QE3.09385.09385.3	0.0633	11/48	N.SSASADKPLSNMK.L	sp|P09874|PARP1_HUMAN	1334.65	5880000
0.9952	Seq61420_QE3.09727.09727.3	0.0547	11/48	L.MEDLDRNKDQEVN.F	sp|P06703|S10A6_HUMAN	1604.71	20600000
0.9995	Seq61420_QE3.10357.10357.3	0.0399	11/48	R.SGMVPRGPTATAR.F	sp|Q9UJY1|HSPB8_HUMAN	1299.67	32900000
1	Seq61420_QE3.10457.10457.3	0.00193	11/48	H.FENRKKEEEELVS.L	sp|P45379|TNNT2_HUMAN	1635.81	755000000
1	Seq61420_QE3.10513.10513.3	0.00521	11/48	L.VNDPQPEHPLRAD.L	sp|P68036|UB2L3_HUMAN	1486.72	25600000
0.9975	Seq61420_QE3.11676.11676.3	0.0613	11/48	K.KGTVEGFEPADNK.C	sp|P37108|SRP14_HUMAN	1390.67	848000000
1	Seq61420_QE3.13087.13087.3	0.0192	11/48	M.VHLTPEEKTAVNA.L	sp|P02042|HBD_HUMAN,tr|C9JRG0|C9JRG0_HUMAN,tr|E9PFT6|E9PFT6_HUMAN,tr|E9PEW8|E9PEW8_HUMAN	1407.74	77400000
0.9978	Seq61420_QE3.13335.13335.3	0.0832	11/48	F.HDKRDAEDAMDAM.D	sp|Q01130|SRSF2_HUMAN	1503.61	9310000
1	Seq61420_QE3.13383.13383.3	0.000139	11/48	L.ASKWDYEKNEWKK.-	sp|P13073|COX41_HUMAN	1710.84	4250000
1	Seq61420_QE3.15035.15035.3	0.00973	11/48	R.QDSAAVGFDYKEK.L	sp|Q14247|SRC8_HUMAN	1456.68	8450000
1	Seq61420_QE3.17604.17604.3	0.0118	11/48	F.GDKLCTVATLRET.Y	sp|P02768|ALBU_HUMAN	1405.72	4440000
1	Seq61420_QE3.18476.18476.3	0.00161	11/48	R.SYHEEFNPPKEPM.K	sp|P54819|KAD2_HUMAN	1603.7	18900000
0.9941	Seq61420_QE3.03324.03324.3	0.0415	11/52	K.AVTTPGKKGATPGK.A	sp|P19338|NUCL_HUMAN	1311.75	5330000
0.9998	Seq61420_QE3.03467.03467.3	0.0162	11/52	K.VAAGASESTRSNER.T	sp|O15061|SYNEM_HUMAN	1433.69	40700000
1	Seq61420_QE3.03640.03640.3	0.00961	11/52	L.AALKKHHEEEIVHH.K	sp|Q9UII2|ATIF1_HUMAN	1676.87	8490000
1	Seq61420_QE3.03755.03755.3	0.00112	11/52	L.SAKPAPPKPEPKPK.K	sp|P05204|HMGN2_HUMAN	1470.86	132000000
0.9861	Seq61420_QE3.03760.03760.3	0.0655	11/52	F.EAGISKNGQTREHA.L	sp|Q05639|EF1A2_HUMAN	1496.73	16000000
0.9996	Seq61420_QE3.05508.05508.3	0.0462	11/52	K.TSGSNVKIVKVKKE.-	sp|P56381|ATP5E_HUMAN	1515.9	72800000
0.9999	Seq61420_QE3.12483.12483.3	0.0167	11/52	F.SDVRPNQQEYKISS.F	sp|Q86TC9|MYPN_HUMAN	1649.8	3480000
0.9997	Seq61420_QE3.18521.18521.3	0.038	11/52	R.TYSLGSALRPSTSR.S	sp|P08670|VIME_HUMAN	1494.78	1060000000
1	Seq61420_QE3.19285.19285.3	0.0104	11/52	H.FENRKKEEEELVSL.K	sp|P45379|TNNT2_HUMAN	1748.89	1320000000
0.9995	Seq61420_QE3.19804.19804.3	0.0479	11/52	L.EGNPIVLGKHPNSF.L	sp|P20774|MIME_HUMAN	1507.78	18500000
1	Seq61420_QE3.20449.20449.3	0.0017	11/52	M.VHLTPEEKSAVTAL.W	sp|P68871|HBB_HUMAN,tr|A0A0J9YWK4|A0A0J9YWK4_HUMAN,tr|F8W6P5|F8W6P5_HUMAN,tr|A0A2R8Y7R2|A0A2R8Y7R2_HUMAN,sp|HBB_HUMAN|	1493.81	9370000000
1	Seq61420_QE3.20825.20825.3	0.018	11/52	M.VHLTPEEKSAVTAL.W	sp|P68871|HBB_HUMAN,tr|A0A0J9YWK4|A0A0J9YWK4_HUMAN,tr|F8W6P5|F8W6P5_HUMAN,tr|A0A2R8Y7R2|A0A2R8Y7R2_HUMAN,sp|HBB_HUMAN|	1493.81	2030000000
0.9989	Seq61420_QE3.21355.21355.3	0.0634	11/52	F.DAGAGIALNDHFVK.L	sp|P04406|G3P_HUMAN	1426.72	8740000
0.9977	Seq61420_QE3.21491.21491.3	0.0806	11/52	Y.NLEAEKFDLQEKFK.Q	sp|P45379|TNNT2_HUMAN	1737.89	164000000
1	Seq61420_QE3.25185.25185.3	0.00512	11/52	N.LVPPKIPDGERVDF.D	sp|P45379|TNNT2_HUMAN	1580.86	635000000
1	Seq61420_QE3.25827.25827.3	0.000265	11/52	M.VPPVQVSPLIKLGR.Y	sp|P56385|ATP5I_HUMAN	1501.93	165000000
0.998	Seq61420_QE3.05076.05076.3	0.0613	11/56	Y.AAEKVM[147.04]GGGKPWHKT.C	sp|P50461|CSRP3_HUMAN	1611.82	1540000
1	Seq61420_QE3.06405.06405.3	0.0131	11/56	R.TLPKAQSQGPRATPK.Q	sp|Q9H987|SYP2L_HUMAN	1578.88	6650000
0.9987	Seq61420_QE3.12801.12801.3	0.0619	11/56	L.IDIENPNRVAQTTKK.V	sp|Q13442|HAP28_HUMAN	1725.94	14100000
1	Seq61420_QE3.16450.16450.3	0.0112	11/56	F.HNPHVNPLPTGYEDE.-	sp|P12074|CX6A1_HUMAN	1717.77	81600000
0.9997	Seq61420_QE3.19387.19387.3	0.0259	11/56	L.NDITAKERFSPLTTN.L	sp|P48047|ATPO_HUMAN	1705.86	16700000
1	Seq61420_QE3.19590.19590.3	0.000476	11/56	R.KTLTTVQGIADDYDK.K	sp|P41567|EIF1_HUMAN	1666.84	10400000
1	Seq61420_QE3.21397.21397.3	0.000348	11/56	Y.NAAGFNKLGLMRDDT.L	sp|P14927|QCR7_HUMAN	1621.79	613000000
0.9981	Seq61420_QE3.21713.21713.3	0.0648	11/56	L.SELHCDKLHVDPENF.R	sp|P68871|HBB_HUMAN,tr|E9PEW8|E9PEW8_HUMAN	1781.8	4420000
1	Seq61420_QE3.21828.21828.3	0.0134	11/56	F.DLQEKFKQQKYEINV.L	sp|P45379|TNNT2_HUMAN	1908.99	1820000000
0.9976	Seq61420_QE3.23353.23353.3	0.0821	11/56	F.NDVTTRLRENELTYY.C	sp|P13987|CD59_HUMAN	1885.92	19900000
1	Seq61420_QE3.23936.23936.3	0.000596	11/56	R.LQGGKDFNMPLTISR.L	sp|O75112|LDB3_HUMAN	1675.87	23400000
1	Seq61420_QE3.24920.24920.3	0.000621	11/56	F.SDGLAHLDNLKGTFA.T	sp|P68871|HBB_HUMAN	1557.78	819000000
1	Seq61420_QE3.26418.26418.3	0.00488	11/56	F.EQLGEYKFQNALLVR.Y	sp|P02768|ALBU_HUMAN	1806.96	227000000
1	Seq61420_QE3.29944.29944.3	2.66e-05	11/56	K.AKELWQSIYNLEAEK.F	sp|P45379|TNNT2_HUMAN	1820.93	802000000
0.9784	Seq61420_QE3.03787.03787.3	0.0407	11/60	F.IDKKPTSAKPSSTTPR.L	sp|P27816|MAP4_HUMAN	1712.94	24400000
1	Seq61420_QE3.04005.04005.3	0.00676	11/60	K.SSQPLASKQEKDGTEK.R	sp|P17096|HMGA1_HUMAN	1731.86	2060000
1	Seq61420_QE3.13340.13340.3	0.000757	11/60	K.VTSMSTQTKVMNSQMK.M	sp|Q9UQN3|CHM2B_HUMAN	1799.86	6330000
1	Seq61420_QE3.17071.17071.3	0.00423	11/60	R.YVVEGTPGPGLGPRPR.S	sp|Q9H987|SYP2L_HUMAN	1650.88	40900000
1	Seq61420_QE3.24274.24274.3	9.69e-06	11/60	R.ISMSEVDLNVAAPKVK.G	sp|Q09666|AHNK_HUMAN	1699.92	12900000
0.9933	Seq61420_QE3.24352.24352.3	0.077	11/60	L.DQEIIEVDPDTKEMLK.L	sp|P08708|RS17_HUMAN	1901.93	2840000
1	Seq61420_QE3.29138.29138.3	0.00723	11/60	L.QELNDRFANYIDKVRF.L	sp|P08670|VIME_HUMAN	2027.02	4540000
0.9999	Seq61420_QE3.12317.12317.3	0.0276	11/64	Y.GRRYGPKGIGYGQGAGC.L	sp|P50461|CSRP3_HUMAN	1695.83	8780000
1	Seq61420_QE3.21850.21850.3	6.94e-05	11/64	F.DLQEKFKQQKYEINVLR.N	sp|P45379|TNNT2_HUMAN	2178.18	190000000
1	Seq61420_QE3.26465.26465.3	0.00328	11/64	Y.EDEDVKEAIRRLPENLY.N	sp|P14927|QCR7_HUMAN	2088.05	300000000
1	Seq61420_QE3.28967.28967.3	0.000481	11/64	F.MPNLVPPKIPDGERVDF.D	sp|P45379|TNNT2_HUMAN	1922.99	17600000
1	Seq61420_QE3.29595.29595.3	0.00898	11/64	E.FDASKIKIEFTPEQIEE.F	sp|P08590|MYL3_HUMAN	2023.02	15200000
1	Seq61420_QE3.32128.32128.3	0.00131	11/64	F.DASKIKIEFTPEQIEEF.K	sp|P08590|MYL3_HUMAN	2023.02	4760000000
1	Seq61420_QE3.16128.16128.4	0.000564	11/66	L.SQPKIVKWDRDM.-	sp|P61769|B2MG_HUMAN,tr|H0YLF3|H0YLF3_HUMAN,tr|F5H6I0|F5H6I0_HUMAN,sp|B2MG_HUMAN|	1501.77	15900000
1	Seq61420_QE3.24512.24512.3	0.00132	11/68	F.SMPGFKAEGPEVDVNLPK.A	sp|Q09666|AHNK_HUMAN	1913.96	5960000
0.9956	Seq61420_QE3.25275.25275.3	0.0581	11/68	W.GFRLQGGKDFNM[147.04]PLTISS.L	sp|Q96HC4|PDLI5_HUMAN	1982.99	2770000
1	Seq61420_QE3.25689.25689.3	0.0034	11/68	L.TMFGEKLKGADPEETILN.A	sp|P10916|MLRV_HUMAN	1991.99	65000000
1	Seq61420_QE3.29169.29169.3	0.00117	11/68	S.FM[147.04]PNLVPPKIPDGERVDF.D	sp|P45379|TNNT2_HUMAN	2086.06	2820000
1	Seq61420_QE3.29510.29510.3	0.000605	11/68	F.LTMFGEKLKGADPEETIL.N	sp|P10916|MLRV_HUMAN	1991.03	150000000
1	Seq61420_QE3.33692.33692.3	0.000252	11/68	E.VGGEALGRLLVVYPWTQR.F	sp|P68871|HBB_HUMAN	2013.12	4600000
1	Seq61420_QE3.28461.28461.3	3.46e-05	11/72	L.MYQGPPDTAEIIKTLPQKY.R	sp|P82909|RT36_HUMAN,tr|D6R941|D6R941_HUMAN	2192.12	6230000
1	Seq61420_QE3.28989.28989.3	0.000467	11/72	Y.TAANKNKGIIWGEDTLMEY.L	sp|P99999|CYC_HUMAN	2153.05	41300000
0.9999	Seq61420_QE3.09438.09438.3	0.0161	11/76	M.EGADNQGAGEQGRPVRQNM[147.04]Y.R	sp|P67809|YBOX1_HUMAN	2191.97	2350000
1	Seq61420_QE3.17549.17549.3	0.00182	11/76	Y.TYNAGLYNPPYSAQSHPAAK.T	sp|O94875|SRBS2_HUMAN	2149.02	53000000
0.9974	Seq61420_QE3.20066.20066.3	0.0699	11/76	R.ASRLGTTRTPSSYGAGELLD.F	sp|P17661|DESM_HUMAN	2051.03	27700000
0.998	Seq61420_QE3.25652.25652.3	0.0137	11/76	L.AIDHLNEDQLREKAKELWQS.L	sp|P45379|TNNT2_HUMAN	2422.22	50500000
0.9999	Seq61420_QE3.26084.26084.3	0.0116	11/76	Y.YLRAPSVALPVAQVPTDPGH.F	sp|O14558|HSPB6_HUMAN	2087.12	4250000
1	Seq61420_QE3.30373.30373.3	0.000594	11/76	N.VKNEEIDEMIKEAPGPINFT.V	sp|P10916|MLRV_HUMAN	2273.12	135000000
1	Seq61420_QE3.31213.31213.3	0.00944	11/76	Y.GQCGDVLRALGQNPTQAEVL.R	sp|P08590|MYL3_HUMAN	2068.04	22300000
1	Seq61420_QE3.03080.03080.4	0.00178	11/78	M.GNPKVKAHGKKVLG.A	sp|P68871|HBB_HUMAN	1431.87	26000000
1	Seq61420_QE3.10658.10658.4	0.0187	11/78	R.QLHARVDKVDEERY.D	sp|P19429|TNNI3_HUMAN	1756.89	14300000
1	Seq61420_QE3.31656.31656.3	0.000356	11/80	M.MDFETFLPM[147.04]LQHISKNKDTGT.Y	sp|P08590|MYL3_HUMAN	2468.17	3480000
1	Seq61420_QE3.02807.02807.4	0.00349	11/84	L.AALKKHHEEEIVHHK.K	sp|Q9UII2|ATIF1_HUMAN	1804.97	10200000
0.9997	Seq61420_QE3.17232.17232.4	0.0378	11/84	K.MIFVGIKKKEERADL.L	sp|P99999|CYC_HUMAN	1776	3210000
1	Seq61420_QE3.18916.18916.3	0.00219	11/84	F.TASPASSTTARVITNQYNNPAG.L	sp|O00151|PDLI1_HUMAN	2220.08	59900000
1	Seq61420_QE3.22850.22850.3	0.00989	11/84	Y.AFLGLTAPPGSKEAEVQAKQQA.-	sp|O75368|SH3L1_HUMAN	2240.18	11900000
1	Seq61420_QE3.24288.24288.3	4.13e-06	11/84	Y.AKNFGPTGIGFGGLTQQVEKKE.-	sp|P50461|CSRP3_HUMAN	2305.21	29600000
1	Seq61420_QE3.31171.31171.3	0.00102	11/84	M.ASGGGVPTDEEQATGLEREIML.A	sp|P10606|COX5B_HUMAN	2259.07	61100000
0.9997	Seq61420_QE3.34379.34379.3	0.0246	11/84	F.AAFPPDVTGNLDYKNLVHIITH.G	sp|P10916|MLRV_HUMAN	2434.26	10200000
1	Seq61420_QE3.35001.35001.3	0.00556	11/84	Y.DMVPEPKIIDAALRACRRLNDF.A	sp|P20674|COX5A_HUMAN	2542.31	13400000
0.9992	Seq61420_QE3.15853.15853.3	0.0491	11/88	K.GIPASPSPKGAPTPPAATPPSPK.G	sp|E9PAV3|NACAM_HUMAN	2122.14	5620000
1	Seq61420_QE3.25780.25780.3	0.00912	11/88	L.SALLDGKNVNAGGHKLGLGLEFQ.A	sp|P21796|VDAC1_HUMAN	2337.24	8610000
1	Seq61420_QE3.34062.34062.3	0.000485	11/88	Y.LDHNALESVPLNLPESLRVIHLQ.F	sp|P20774|MIME_HUMAN	2606.42	9710000
0.9997	Seq61420_QE3.02176.02176.4	0.013	11/90	Y.ATEPHAKKKSKISASR.K	sp|P19429|TNNI3_HUMAN	1737.98	75100000
0.9998	Seq61420_QE3.05061.05061.4	0.0333	11/90	F.NAKYNKIKSRGIKANA.F	sp|P20774|MIME_HUMAN	1775.02	11400000
0.998	Seq61420_QE3.10780.10780.3	0.0798	11/92	F.VDKIREYKSKRQTSGGPVDASSEY.Q	sp|P18859|ATP5J_HUMAN	2699.35	25200000
1	Seq61420_QE3.04408.04408.5	0.0145	11/96	F.YHVPTHSDASKKR.L	sp|Q96HC4|PDLI5_HUMAN	1524.78	6710000
1	Seq61420_QE3.29400.29400.3	7.49e-06	12/100	F.GNADM[147.04]NTFPTFKFEDPKFEVIEKPQA.-	sp|P18859|ATP5J_HUMAN	3015.43	5990000
1	Seq61420_QE3.35491.35491.3	0.000586	12/100	F.DTRERWENPLMGWASTADPLSNMVLT.F	sp|O43181|NDUS4_HUMAN	2989.41	1280000
0.9989	Seq61420_QE3.06989.06989.4	0.0552	12/108	L.AGNAARDNKKTRIIPRHLQ.L	sp|Q93077|H2A1C_HUMAN	2158.22	5360000
0.9336	Seq61420_QE3.15487.15487.4	0.0291	12/108	Q.AEGKKKLRKIGNVEVPKDA.F	sp|Q8N442|GUF1_HUMAN	2079.22	0
1	Seq61420_QE3.17980.17980.4	0.011	12/108	F.TIM[147.04]DQNRDGFIDKNDLRDT.F	sp|P10916|MLRV_HUMAN	2282.06	24800000
1	Seq61420_QE3.12396.12396.5	0.00882	12/112	A.IDHLNEDQLREKAKE.L	sp|P45379|TNNT2_HUMAN	1836.93	26600000
0.9995	Seq61420_QE3.13129.13129.4	0.0394	12/114	W.HERLSRLESGGSNPTTSDSY.G	sp|O60237|MYPT2_HUMAN	2192.01	86500000
1	Seq61420_QE3.24183.24183.4	0.000527	12/114	A.FTIMDQNRDGFIDKNDLRDT.F	sp|P10916|MLRV_HUMAN	2413.13	37200000
0.9973	Seq61420_QE3.10499.10499.5	0.0782	12/120	L.AQSHATKHKIPVKYLE.F	sp|P02144|MYG_HUMAN,tr|F2Z2F1|F2Z2F1_HUMAN	1849.02	193000000
1	Seq61420_QE3.24615.24615.4	0.00501	12/120	K.ENREVGDWRKNIDALSGMEGR.K	sp|P19429|TNNI3_HUMAN	2431.17	6430000
1	Seq61420_QE3.29436.29436.4	0.00148	12/132	L.NAFKVFDPEGKGVLKADYVREML.T	sp|P10916|MLRV_HUMAN	2625.36	13600000
0.9974	Seq61420_QE3.10114.10114.2	0.0525	12/14	S.SVTSRVYQ.V	sp|P17661|DESM_HUMAN	938.482	16300000
1	Seq61420_QE3.11340.11340.2	0.00105	12/14	Y.EAFVKHIM[147.04].S	sp|P12829|MYL4_HUMAN	989.5	485000000
0.9987	Seq61420_QE3.12664.12664.2	0.0357	12/14	F.VPDDKQEF.V	sp|P12883|MYH7_HUMAN	976.45	92500000
1	Seq61420_QE3.13692.13692.2	0.00575	12/14	H.FGGYIQKQ.A	sp|P45379|TNNT2_HUMAN	939.481	44900000
0.9999	Seq61420_QE3.16268.16268.2	0.0151	12/14	S.FGDNLVTR.S	sp|P02545|LMNA_HUMAN	920.472	90100000
1	Seq61420_QE3.16392.16392.2	0.0069	12/14	Y.EAFVKHIM.S	sp|P12829|MYL4_HUMAN	973.505	3880000000
0.9931	Seq61420_QE3.19231.19231.2	0.0939	12/14	A.TPFGGFEK.A	sp|Q9NPC6|MYOZ2_HUMAN	881.428	22400000
1	Seq61420_QE3.33823.33823.4	0.00194	12/144	L.NTKMMDFETFLPMLQHISKNKDTGT.Y	sp|P08590|MYL3_HUMAN	2926.4	40500000
1	Seq61420_QE3.22149.22149.4	0.0132	12/150	Y.IYEKPLAEGPQVTGPIEVPAARAEER.K	sp|P52943|CRIP2_HUMAN	2819.48	16300000
0.9978	Seq61420_QE3.02487.02487.5	0.0274	12/152	K.AEGDAKGDKAKVKDEPQRRS.A	sp|P05204|HMGN2_HUMAN	2184.12	2990000
1	Seq61420_QE3.33563.33563.4	0.0088	12/156	F.AAFPPDVTGNLDYKNLVHIITHGEEKD.-	sp|P10916|MLRV_HUMAN,tr|G3V1V8|G3V1V8_HUMAN	2992.49	14600000
0.9995	Seq61420_QE3.04913.04913.2	0.00532	12/16	R.AYATEPHAK.K	sp|P19429|TNNI3_HUMAN	986.482	84200000
0.9998	Seq61420_QE3.07404.07404.2	0.0114	12/16	Y.IADKKDVYE.-	sp|O14561|ACPM_HUMAN,tr|H3BNK3|H3BNK3_HUMAN	1079.55	398000000
0.9995	Seq61420_QE3.07429.07429.2	0.00657	12/16	Y.IQKQAQTER.K	sp|P45379|TNNT2_HUMAN	1100.59	10200000
1	Seq61420_QE3.08388.08388.2	0.00122	12/16	L.HVFSPKYTK.L	tr|H0YBI4|H0YBI4_HUMAN	1105.59	152000000
1	Seq61420_QE3.08593.08593.2	0.00453	12/16	R.ISADAM[147.04]M[147.04]QA.L	sp|P19429|TNNI3_HUMAN	968.394	446000000
0.9732	Seq61420_QE3.08664.08664.2	0.0886	12/16	G.LTQQVEKKE.-	sp|P50461|CSRP3_HUMAN	1101.6	6140000
1	Seq61420_QE3.08790.08790.2	0.000299	12/16	R.ISADAM[147.04]M[147.04]QA.L	sp|P19429|TNNI3_HUMAN	968.394	465000000
1	Seq61420_QE3.09822.09822.2	0.00353	12/16	R.FSKEEVDQM[147.04].F	sp|P10916|MLRV_HUMAN	1127.48	18400000
0.9998	Seq61420_QE3.09836.09836.2	0.0158	12/16	F.RDDTVCLAK.L	sp|P02787|TRFE_HUMAN	1019.51	25100000
0.9996	Seq61420_QE3.10140.10140.2	0.0236	12/16	K.LRDWHHEVS.A	tr|H0YBI4|H0YBI4_HUMAN	1177.56	14200000
0.9998	Seq61420_QE3.10248.10248.2	0.0165	12/16	F.NKELDPIQK.L	sp|P18859|ATP5J_HUMAN	1083.59	801000000
0.9983	Seq61420_QE3.11271.11271.2	0.0203	12/16	K.FKQQKYEIN.V	sp|P45379|TNNT2_HUMAN	1196.62	44500000
1	Seq61420_QE3.11487.11487.2	0.0024	12/16	Y.EAFVKHIM[147.04]S.G	sp|P12829|MYL4_HUMAN,tr|A0A1C7CYY4|A0A1C7CYY4_HUMAN	1076.53	28400000
0.9999	Seq61420_QE3.12586.12586.2	0.0103	12/16	L.TDYISKVKE.-	sp|O75915|PRAF3_HUMAN	1081.57	32500000
0.9937	Seq61420_QE3.12847.12847.2	0.0791	12/16	Y.KLVPQQLAH.-	sp|P10606|COX5B_HUMAN	1032.61	380000000
1	Seq61420_QE3.13287.13287.2	0.000216	12/16	W.VARNPPGFA.F	sp|P84103|SRSF3_HUMAN	927.493	33300000
1	Seq61420_QE3.13820.13820.2	0.00106	12/16	Y.NQRTIQNDI.M	sp|P08311|CATG_HUMAN	1100.56	124000000
1	Seq61420_QE3.13854.13854.2	0.000282	12/16	K.LSNNYYCTR.D	sp|O95182|NDUA7_HUMAN	1132.5	169000000
0.9998	Seq61420_QE3.14150.14150.2	0.0182	12/16	Y.NAAGFNKLG.L	sp|P14927|QCR7_HUMAN	890.461	537000000
1	Seq61420_QE3.14252.14252.2	0.00452	12/16	K.QAVSASGKW.L	sp|P14927|QCR7_HUMAN	932.472	109000000
0.9991	Seq61420_QE3.14340.14340.2	0.0295	12/16	Y.NAAGFNKLG.L	sp|P14927|QCR7_HUMAN	890.461	542000000
0.9981	Seq61420_QE3.14648.14648.2	0.0483	12/16	Y.SLGSALRPS.T	sp|P08670|VIME_HUMAN	886.487	9610000
0.9994	Seq61420_QE3.14950.14950.2	0.0194	12/16	L.ASWVRSPPS.Y	sp|Q8N3V7|SYNPO_HUMAN	985.498	67900000
0.9987	Seq61420_QE3.14987.14987.2	0.037	12/16	Y.LLQNSVKQY.S	sp|P61978|HNRPK_HUMAN	1091.6	14800000
0.9994	Seq61420_QE3.14989.14989.2	0.01	12/16	L.ALRGPAGPM.G	sp|P20908|CO5A1_HUMAN	868.459	146000000
1	Seq61420_QE3.15644.15644.2	0.000416	12/16	R.FSKEEVDQM.F	sp|P10916|MLRV_HUMAN	1111.49	50900000
0.9999	Seq61420_QE3.15742.15742.2	0.0126	12/16	W.AEDVDLRVN.F	sp|P14618|KPYM_HUMAN	1029.51	289000000
0.9992	Seq61420_QE3.15830.15830.2	0.0316	12/16	K.TTLTAAITK.L	sp|P49411|EFTU_HUMAN	918.539	102000000
0.9947	Seq61420_QE3.15954.15954.2	0.0568	12/16	F.STKEDAVSF.A	sp|O43181|NDUS4_HUMAN	982.461	807000000
0.9973	Seq61420_QE3.15973.15973.2	0.054	12/16	H.ESVVKSEDF.S	sp|P13073|COX41_HUMAN	1038.49	34900000
1	Seq61420_QE3.16180.16180.2	0.00545	12/16	F.GLNVSSISR.K	sp|P82979|SARNP_HUMAN	931.509	41100000
0.9996	Seq61420_QE3.16531.16531.2	0.0227	12/16	Y.QDAYRAEWQ.V	sp|Q00059|TFAM_HUMAN	1165.52	92100000
1	Seq61420_QE3.17682.17682.2	0.000368	12/16	K.GDVDVSLPK.L	sp|Q09666|AHNK_HUMAN	928.487	15400000
0.9876	Seq61420_QE3.18606.18606.2	0.056	12/16	L.AEDAIKAAL.A	sp|Q9H1K1|ISCU_HUMAN	900.492	75600000
0.9963	Seq61420_QE3.19150.19150.2	0.0669	12/16	R.KNIDALSGM.E	sp|P19429|TNNI3_HUMAN	947.475	8160000
0.9935	Seq61420_QE3.21856.21856.2	0.0713	12/16	D.PEDVIRNAF.A	sp|P24844|MYL9_HUMAN	1059.53	13200000
1	Seq61420_QE3.22642.22642.2	0.00436	12/16	Y.FEVKIPSDT.F	sp|Q14118|DAG1_HUMAN	1034.53	387000000
0.9997	Seq61420_QE3.23149.23149.2	0.0211	12/16	L.SNMMHFGGY.L	sp|P45379|TNNT2_HUMAN	1042.4	320000000
0.9999	Seq61420_QE3.23634.23634.2	0.014	12/16	F.DASKIKIEF.T	sp|P08590|MYL3_HUMAN,tr|E9PGV7|E9PGV7_HUMAN	1049.58	854000000
1	Seq61420_QE3.24751.24751.2	0.0015	12/16	Y.GMKLPGMEY.V	sp|P24593|IBP5_HUMAN	1024.47	24900000
1	Seq61420_QE3.24796.24796.2	0.00118	12/16	K.TAVYKVPPF.T	sp|Q6NZI2|CAVN1_HUMAN	1020.56	20400000
0.9329	Seq61420_QE3.31802.31802.4	0.0728	12/162	F.AALGRVNVKNEEIDEMIKEAPGPINFTV.F	sp|P10916|MLRV_HUMAN	3053.59	1090000000
1	Seq61420_QE3.06043.06043.2	0.00466	12/18	Y.HAEEIQCNGR.S	sp|P50461|CSRP3_HUMAN	1155.51	187000000
1	Seq61420_QE3.06073.06073.2	0.000128	12/18	M.PSQMEHAM[147.04]ET.M	sp|P60903|S10AA_HUMAN	1175.46	13000000
0.9986	Seq61420_QE3.06988.06988.2	0.0251	12/18	Y.VTKGQNVQQV.T	sp|Q9UKX3|MYH13_HUMAN	1099.6	24900000
0.9999	Seq61420_QE3.07026.07026.2	0.00922	12/18	R.HSGPSSYKVG.T	tr|Q5JXI2|Q5JXI2_HUMAN	1017.49	114000000
1	Seq61420_QE3.07238.07238.2	0.000389	12/18	F.MGKVVNPTQK.-	sp|P01009|A1AT_HUMAN,tr|A0A024R6I7|A0A024R6I7_HUMAN	1100.6	13200000
1	Seq61420_QE3.07902.07902.2	0.00701	12/18	Y.VVDSDTVQAH.A	sp|Q9UMS6|SYNP2_HUMAN	1069.5	18100000
1	Seq61420_QE3.08246.08246.2	0.00292	12/18	F.ENIDDAKDAM[147.04].M	sp|Q14011|CIRBP_HUMAN	1136.47	40500000
1	Seq61420_QE3.08594.08594.2	0.00129	12/18	M.VHLTPEEKSA.V	sp|P68871|HBB_HUMAN,tr|A0A0J9YWK4|A0A0J9YWK4_HUMAN,tr|F8W6P5|F8W6P5_HUMAN,tr|A0A2R8Y7R2|A0A2R8Y7R2_HUMAN,sp|HBB_HUMAN|	1109.57	21200000
1	Seq61420_QE3.09069.09069.2	0.00629	12/18	F.VGGIKEDTEE.H	sp|Q32P51|RA1L2_HUMAN	1075.5	14500000
0.9937	Seq61420_QE3.09432.09432.2	0.0626	12/18	M.KGNDISSGTV.L	sp|P30086|PEBP1_HUMAN	976.482	29600000
1	Seq61420_QE3.09487.09487.2	0.00061	12/18	K.MGATVPQASK.G	sp|E9PAV3|NACAM_HUMAN	988.501	13300000
1	Seq61420_QE3.09737.09737.2	0.005	12/18	A.SSPGGVYATR.S	sp|P08670|VIME_HUMAN	993.488	33800000
1	Seq61420_QE3.10332.10332.2	0.00355	12/18	S.YVTTSTRTYS.L	sp|P08670|VIME_HUMAN	1177.56	40800000
1	Seq61420_QE3.10428.10428.2	0.00276	12/18	R.SSLGSHQLPR.G	sp|O95817|BAG3_HUMAN	1080.57	15700000
0.9993	Seq61420_QE3.10492.10492.2	0.0281	12/18	C.NKAITSGGIT.Y	sp|Q13642|FHL1_HUMAN,tr|A0A0D9SFZ9|A0A0D9SFZ9_HUMAN	960.524	101000000
0.9996	Seq61420_QE3.10876.10876.2	0.00747	12/18	K.LVQDVANNTN.E	sp|P10809|CH60_HUMAN	1086.53	29900000
1	Seq61420_QE3.11241.11241.2	0.00208	12/18	Y.EAFVKHIM[147.04]SS.-	sp|P08590|MYL3_HUMAN	1163.56	2830000000
0.9995	Seq61420_QE3.11274.11274.2	0.0253	12/18	A.YQKVVAGVAN.A	sp|P68871|HBB_HUMAN	1047.57	27000000
1	Seq61420_QE3.11404.11404.2	0.00375	12/18	Y.LDSEEERQEY.V	sp|P21980|TGM2_HUMAN,tr|A2A2A0|A2A2A0_HUMAN	1296.55	2570000
1	Seq61420_QE3.11444.11444.2	0.000982	12/18	Y.EEFVQM[147.04]M[147.04]TAK.-	sp|P0DP24|CALM2_HUMAN,sp|P0DP25|CALM3_HUMAN,sp|P0DP23|CALM1_HUMAN,tr|Q96HY3|Q96HY3_HUMAN,tr|H0Y7A7|H0Y7A7_HUMAN,tr|E7ETZ0|E7ETZ0_HUMAN,tr|E7EMB3|E7EMB3_HUMAN,tr|M0QZ52|M0QZ52_HUMAN	1244.54	24900000
1	Seq61420_QE3.11447.11447.2	0.000611	12/18	Y.EAFVKHIM[147.04]SS.-	sp|P08590|MYL3_HUMAN	1163.56	2830000000
0.982	Seq61420_QE3.11511.11511.2	0.0468	12/18	W.DDM[147.04]EKIWHHT.F	sp|P0CG38|POTEI_HUMAN	1326.57	19700000
0.9975	Seq61420_QE3.11584.11584.2	0.0435	12/18	L.VYEQDRPLKC.D	sp|P30086|PEBP1_HUMAN	1249.61	43400000
0.9999	Seq61420_QE3.11782.11782.2	0.0124	12/18	L.VYEQDRPLKC.D	sp|P30086|PEBP1_HUMAN	1249.61	44200000
1	Seq61420_QE3.11836.11836.2	0.000266	12/18	Y.EAFVKHIM[147.04]SS.-	sp|P08590|MYL3_HUMAN	1163.56	2810000000
1	Seq61420_QE3.12024.12024.2	0.00325	12/18	A.LPAQDPPMEK.A	sp|Q9UBY9|HSPB7_HUMAN	1124.55	9250000
1	Seq61420_QE3.12142.12142.2	0.000587	12/18	Y.EAFVKHIM[147.04]SS.-	sp|P08590|MYL3_HUMAN	1163.56	102000000
1	Seq61420_QE3.12409.12409.2	0.00625	12/18	T.FTGEPNTCPR.C	sp|P52943|CRIP2_HUMAN	1120.5	89100000
0.9995	Seq61420_QE3.12531.12531.2	0.0262	12/18	M.LAAKKGLDPY.N	sp|P10606|COX5B_HUMAN	1074.61	542000000
1	Seq61420_QE3.12535.12535.2	0.00068	12/18	Y.EAFVKHIM[147.04]SS.-	sp|P08590|MYL3_HUMAN	1163.56	15500000
0.9999	Seq61420_QE3.12728.12728.2	0.0103	12/18	Y.EAFVKHIM[147.04]SS.-	sp|P08590|MYL3_HUMAN	1163.56	5530000
0.9993	Seq61420_QE3.13060.13060.2	0.027	12/18	Y.EAFVKHIM[147.04]SS.-	sp|P08590|MYL3_HUMAN	1163.56	49000000
1	Seq61420_QE3.13283.13283.2	0.000354	12/18	F.KDLGEENFKA.L	sp|P02768|ALBU_HUMAN	1149.57	4750000
1	Seq61420_QE3.13696.13696.2	0.00381	12/18	Y.EAFVKHIM[147.04]SS.-	sp|P08590|MYL3_HUMAN	1163.56	31300000
1	Seq61420_QE3.13751.13751.2	0.00844	12/18	M.LGLDAAGKTT.L	sp|P62330|ARF6_HUMAN	945.513	9620000
1	Seq61420_QE3.14034.14034.2	0.00359	12/18	F.TLM[147.04]DQNRDGF.L	sp|Q02045|MYL5_HUMAN	1211.52	726000000
0.9945	Seq61420_QE3.14720.14720.2	0.083	12/18	L.LQIAKQELER.E	sp|P19429|TNNI3_HUMAN	1226.7	18500000
0.9977	Seq61420_QE3.15126.15126.2	0.0529	12/18	L.MSLKQTPLSR.-	sp|P09497|CLCB_HUMAN	1159.64	18900000
0.9999	Seq61420_QE3.15181.15181.2	0.0108	12/18	Y.SLGSALRPST.S	sp|P08670|VIME_HUMAN	987.535	180000000
0.9995	Seq61420_QE3.15442.15442.2	0.0131	12/18	A.LGQNPTQAEV.L	sp|P08590|MYL3_HUMAN	1055.52	65300000
0.9996	Seq61420_QE3.16049.16049.2	0.0243	12/18	Y.ELRAPVAGTC.Y	sp|P30086|PEBP1_HUMAN	1015.51	2190000000
1	Seq61420_QE3.16181.16181.2	0.00873	12/18	Y.TEHQVVSSDF.N	sp|P04406|G3P_HUMAN	1147.51	123000000
1	Seq61420_QE3.16247.16247.2	0.00829	12/18	Q.SAVGFEYQGK.T	sp|Q14247|SRC8_HUMAN	1084.52	56500000
1	Seq61420_QE3.16530.16530.2	0.00585	12/18	Y.DDLSKQAVAY.R	sp|P25705|ATPA_HUMAN	1108.54	78000000
1	Seq61420_QE3.16547.16547.2	0.000926	12/18	K.SAVGFDYQGK.T	sp|Q14247|SRC8_HUMAN	1070.5	33400000
0.9999	Seq61420_QE3.16727.16727.2	0.013	12/18	Y.DDLSKQAVAY.R	sp|P25705|ATPA_HUMAN	1108.54	78000000
0.9999	Seq61420_QE3.17533.17533.2	0.00757	12/18	F.SM[147.04]FEQTQIQE.F	sp|P10916|MLRV_HUMAN	1255.54	1120000000
1	Seq61420_QE3.17822.17822.2	0.000179	12/18	Y.KAFAAIPTNT.L	sp|Q5VWP3|MLIP_HUMAN	1032.56	64100000
0.9983	Seq61420_QE3.17936.17936.2	0.0464	12/18	F.MLFDRTPKCE.M	sp|P08590|MYL3_HUMAN	1238.58	17300000
0.9997	Seq61420_QE3.17971.17971.2	0.0204	12/18	T.ADQIEEFKEA.F	sp|P12829|MYL4_HUMAN	1178.55	86800000
0.9965	Seq61420_QE3.18139.18139.2	0.0579	12/18	K.ITGNMGLAMK.L	sp|P22307|NLTP_HUMAN	1034.53	31900000
0.9998	Seq61420_QE3.18159.18159.2	0.0177	12/18	T.ADQIEEFKEA.F	sp|P12829|MYL4_HUMAN	1178.55	75000000
1	Seq61420_QE3.18250.18250.2	0.00126	12/18	Y.YNAAGFNKLG.L	sp|P14927|QCR7_HUMAN	1053.52	1360000000
0.9993	Seq61420_QE3.18797.18797.2	0.0259	12/18	F.LGVAYGATRY.N	sp|P56385|ATP5I_HUMAN	1069.56	92000000
1	Seq61420_QE3.18908.18908.2	0.00878	12/18	F.TLMDQNRDGF.L	sp|Q02045|MYL5_HUMAN	1195.53	52600000
1	Seq61420_QE3.18954.18954.2	0.00154	12/18	F.NKELDPIQKL.F	sp|P18859|ATP5J_HUMAN	1196.68	142000000
1	Seq61420_QE3.19088.19088.2	0.000209	12/18	H.LDNLKGTFAT.L	sp|P68871|HBB_HUMAN	1078.57	61900000
1	Seq61420_QE3.19116.19116.2	3.94e-05	12/18	F.TLMDQNRDGF.L	sp|Q02045|MYL5_HUMAN	1195.53	5860000000
1	Seq61420_QE3.19695.19695.2	0.00277	12/18	F.NMIDQNRDGF.L	sp|P24844|MYL9_HUMAN	1208.52	81000000
1	Seq61420_QE3.19829.19829.2	0.00632	12/18	Y.ADFYRNYDVM[147.04].K	sp|P09669|COX6C_HUMAN	1308.54	8840000
0.9999	Seq61420_QE3.20004.20004.2	0.0123	12/18	Y.ADQEVPRSPF.K	sp|Q14315|FLNC_HUMAN	1144.55	35000000
0.9999	Seq61420_QE3.20006.20006.2	0.0113	12/18	R.ALENVLSGKA.-	sp|O43678|NDUA2_HUMAN	1000.56	81300000
1	Seq61420_QE3.20271.20271.2	0.000627	12/18	F.KEQLTPSQIM.S	sp|Q00059|TFAM_HUMAN	1173.61	323000000
1	Seq61420_QE3.20333.20333.2	0.000984	12/18	L.LDYVGLDTTK.F	sp|Q16836|HCDH_HUMAN	1123.58	38100000
1	Seq61420_QE3.20636.20636.2	0.000977	12/18	R.SINQPVAFVR.R	sp|Q9GZT3|SLIRP_HUMAN	1129.62	90900000
1	Seq61420_QE3.20949.20949.2	0.000236	12/18	F.KEAFTLMDQN.R	sp|Q02045|MYL5_HUMAN	1195.55	78000000
1	Seq61420_QE3.21718.21718.2	5.77e-05	12/18	K.SYGANFSWNK.R	sp|O43181|NDUS4_HUMAN	1172.53	917000000
1	Seq61420_QE3.24160.24160.2	0.00136	12/18	H.SDLSFSKDWS.F	sp|P61769|B2MG_HUMAN	1170.52	168000000
1	Seq61420_QE3.24462.24462.2	7.77e-05	12/18	K.TAVYKVPPFT.F	sp|Q6NZI2|CAVN1_HUMAN	1121.61	31100000
1	Seq61420_QE3.24730.24730.2	0.00249	12/18	Y.EEFVQMMTAK.-	sp|P0DP24|CALM2_HUMAN,sp|P0DP25|CALM3_HUMAN,sp|P0DP23|CALM1_HUMAN,tr|Q96HY3|Q96HY3_HUMAN,tr|H0Y7A7|H0Y7A7_HUMAN,tr|E7ETZ0|E7ETZ0_HUMAN,tr|E7EMB3|E7EMB3_HUMAN,tr|M0QZ52|M0QZ52_HUMAN	1212.55	237000000
1	Seq61420_QE3.24802.24802.2	0.000124	12/18	R.ALQASALKAW.G	sp|P04075|ALDOA_HUMAN	1057.59	57900000
1	Seq61420_QE3.25067.25067.2	0.0099	12/18	K.TAVYKVPPFT.F	sp|Q6NZI2|CAVN1_HUMAN	1121.61	7030000
0.9998	Seq61420_QE3.25281.25281.2	0.0163	12/18	K.TAVYKVPPFT.F	sp|Q6NZI2|CAVN1_HUMAN	1121.61	2920000
1	Seq61420_QE3.25502.25502.2	0.00166	12/18	Y.DFGYDGDFYR.A	sp|P08123|CO1A2_HUMAN	1253.5	53900000
1	Seq61420_QE3.25796.25796.2	0.00759	12/18	Y.SLGWASFPRN.-	sp|P24310|CX7A1_HUMAN,tr|U3KQH8|U3KQH8_HUMAN	1133.56	349000000
1	Seq61420_QE3.25987.25987.2	0.000926	12/18	F.DLDYDFQRDY.Y	sp|P07910|HNRPC_HUMAN	1348.56	5050000
1	Seq61420_QE3.26171.26171.2	0.00132	12/18	A.FDPKSVKIDF.T	sp|P12829|MYL4_HUMAN	1194.63	66500000
1	Seq61420_QE3.27396.27396.2	0.00126	12/18	N.KELDPIQKLF.V	sp|P18859|ATP5J_HUMAN	1229.7	181000000
1	Seq61420_QE3.28381.28381.2	0.000819	12/18	L.NDHFVKLISW.Y	sp|P04406|G3P_HUMAN	1257.65	39600000
1	Seq61420_QE3.28543.28543.2	0.000145	12/18	K.APDFVFYAPR.L	sp|P35241|RADI_HUMAN	1181.59	55300000
0.9677	Seq61420_QE3.02632.02632.6	0.0755	12/180	Y.ATEPHAKKKSKISASRKLQ.L	sp|P19429|TNNI3_HUMAN	2107.22	30400000
0.9998	Seq61420_QE3.02734.02734.6	0.0242	12/180	Y.ATEPHAKKKSKISASRKLQ.L	sp|P19429|TNNI3_HUMAN	2107.22	13800000
1	Seq61420_QE3.04890.04890.2	6.92e-06	12/20	R.NNMQSGVNNTK.K	sp|O43181|NDUS4_HUMAN	1205.55	10700000
1	Seq61420_QE3.05040.05040.2	0.00209	12/20	R.TYAGGTASATK.V	tr|H0YA91|H0YA91_HUMAN	1026.5	9530000
1	Seq61420_QE3.05261.05261.2	0.00518	12/20	R.TGSQGQCTQVR.V	sp|P62857|RS28_HUMAN	1163.54	10900000
0.9999	Seq61420_QE3.07132.07132.2	0.0132	12/20	K.SISNAAPSKEA.F	sp|Q5BKX8|CAVN4_HUMAN	1073.54	248000000
1	Seq61420_QE3.07508.07508.2	0.000272	12/20	F.TQALDRQTATQ.L	sp|P62424|RL7A_HUMAN	1231.62	10600000
1	Seq61420_QE3.07780.07780.2	0.00852	12/20	R.SSAAGEGTLAR.A	sp|Q14767|LTBP2_HUMAN	1018.5	36400000
1	Seq61420_QE3.08078.08078.2	0.000532	12/20	R.SLERPM[147.04]SSASM[147.04].A	sp|O94875|SRBS2_HUMAN	1226.53	11300000
0.9997	Seq61420_QE3.08591.08591.2	0.0184	12/20	T.TRTPSSYGAGE.L	sp|P17661|DESM_HUMAN	1124.51	10700000
1	Seq61420_QE3.08711.08711.2	0.000434	12/20	F.DAATLHTSTAM[147.04].A	sp|P06396|GELS_HUMAN	1133.5	8340000
1	Seq61420_QE3.08774.08774.2	0.00257	12/20	Y.TKKVPQVSTPT.L	sp|P02768|ALBU_HUMAN	1184.68	672000000
0.9993	Seq61420_QE3.09038.09038.2	0.0296	12/20	L.RALGQNPTQAE.V	sp|P08590|MYL3_HUMAN	1183.59	48400000
0.99	Seq61420_QE3.09615.09615.2	0.0473	12/20	A.TPM[147.04]PSRPSTTP.F	sp|P27816|MAP4_HUMAN	1186.57	12200000
1	Seq61420_QE3.09804.09804.2	0.0034	12/20	L.YDRDPEGKVQP.-	sp|P52943|CRIP2_HUMAN,tr|H0YHD8|H0YHD8_HUMAN,tr|H0YFA4|H0YFA4_HUMAN	1302.62	58500000
1	Seq61420_QE3.09961.09961.2	0.000239	12/20	L.ENPKKYIPGTK.M	sp|P99999|CYC_HUMAN	1273.7	12000000
1	Seq61420_QE3.10150.10150.2	0.000993	12/20	Y.ASSPGGVYATR.S	sp|P08670|VIME_HUMAN	1064.53	701000000
1	Seq61420_QE3.10619.10619.2	0.00218	12/20	F.KAIVAGDQNVE.Y	sp|Q13642|FHL1_HUMAN	1142.59	675000000
1	Seq61420_QE3.10629.10629.2	0.00301	12/20	F.RALSTGEKGFG.Y	sp|P62937|PPIA_HUMAN	1121.58	87500000
0.9995	Seq61420_QE3.11411.11411.2	0.00228	12/20	G.SSSSVTSRVYQ.V	sp|P17661|DESM_HUMAN	1199.58	5120000
1	Seq61420_QE3.11507.11507.2	0.000207	12/20	Y.NSYGDVSGGVR.D	sp|O14639|ABLM1_HUMAN	1109.51	14400000
0.9999	Seq61420_QE3.12105.12105.2	0.0105	12/20	M.VHLTPEEKSAV.T	sp|P68871|HBB_HUMAN,tr|A0A0J9YWK4|A0A0J9YWK4_HUMAN,tr|F8W6P5|F8W6P5_HUMAN,tr|A0A2R8Y7R2|A0A2R8Y7R2_HUMAN,sp|HBB_HUMAN|	1208.64	78200000
1	Seq61420_QE3.12795.12795.2	0.000171	12/20	R.SYVTTSTRTYS.L	sp|P08670|VIME_HUMAN	1264.59	94700000
1	Seq61420_QE3.12991.12991.2	0.000646	12/20	R.SYVTTSTRTYS.L	sp|P08670|VIME_HUMAN	1264.59	94700000
1	Seq61420_QE3.13112.13112.2	0.000281	12/20	R.LATNTSAPDLK.N	sp|P27816|MAP4_HUMAN	1129.6	74400000
0.9998	Seq61420_QE3.13832.13832.2	0.0165	12/20	L.TGTKDTVTTGL.V	sp|Q96Q06|PLIN4_HUMAN	1092.57	32100000
1	Seq61420_QE3.13995.13995.2	0.00216	12/20	G.IDSSSPEVKGY.W	sp|Q15365|PCBP1_HUMAN	1180.56	9250000
1	Seq61420_QE3.14092.14092.2	0.000458	12/20	R.IGAQSGLGCNS.F	sp|P01160|ANF_HUMAN	1005.45	166000000
1	Seq61420_QE3.14110.14110.2	0.000419	12/20	L.ASLGKNPTDEY.L	sp|P24844|MYL9_HUMAN	1193.56	18600000
0.9998	Seq61420_QE3.14549.14549.2	0.00747	12/20	R.IQEQVQQTLAR.K	sp|Q99959|PKP2_HUMAN	1312.71	382000000
0.9999	Seq61420_QE3.14749.14749.2	0.0109	12/20	R.IQEQVQQTLAR.K	sp|Q99959|PKP2_HUMAN	1312.71	382000000
0.9999	Seq61420_QE3.14933.14933.2	0.011	12/20	K.TVYHAEEIQCN.G	sp|P50461|CSRP3_HUMAN	1305.57	6570000
1	Seq61420_QE3.15472.15472.2	0.00283	12/20	K.SLRIQEQVQQT.L	sp|Q99959|PKP2_HUMAN	1328.7	60300000
1	Seq61420_QE3.15497.15497.2	0.00092	12/20	Y.WLEKREEGSPY.W	sp|Q8WZ42|TITIN_HUMAN	1392.67	6550000
1	Seq61420_QE3.15592.15592.2	0.00223	12/20	W.LTIQSGEQPYK.M	sp|O43920|NDUS5_HUMAN	1262.65	15500000
1	Seq61420_QE3.15600.15600.2	0.000322	12/20	M.PVTVTRTTITT.T	sp|Q96S97|MYADM_HUMAN,tr|C9JJV6|C9JJV6_HUMAN,tr|C9JZL8|C9JZL8_HUMAN,tr|C9J5M0|C9J5M0_HUMAN,tr|C9JC07|C9JC07_HUMAN	1188.67	107000000
0.9976	Seq61420_QE3.15852.15852.2	0.0284	12/20	W.SEIRNISFNDK.K	sp|P35241|RADI_HUMAN	1321.66	11800000
0.9966	Seq61420_QE3.16060.16060.2	0.0609	12/20	L.TPEEKSAVTAL.W	sp|P68871|HBB_HUMAN	1144.6	249000000
1	Seq61420_QE3.16506.16506.2	0.00286	12/20	D.PKFEVIEKPQA.-	sp|P18859|ATP5J_HUMAN	1284.71	61500000
1	Seq61420_QE3.16618.16618.2	0.000663	12/20	Y.TEFTPTEKDEY.A	sp|P61769|B2MG_HUMAN	1358.59	230000000
1	Seq61420_QE3.16944.16944.2	0.00225	12/20	D.GFIDKNDLRDT.F	sp|P10916|MLRV_HUMAN	1292.64	63000000
1	Seq61420_QE3.17031.17031.2	0.000299	12/20	A.DAM[147.04]M[147.04]QALLGAR.A	sp|P19429|TNNI3_HUMAN	1207.57	19700000
0.999	Seq61420_QE3.17124.17124.2	0.0319	12/20	F.EQTQIQEFKEA.F	sp|Q02045|MYL5_HUMAN	1349.65	21800000000
1	Seq61420_QE3.17808.17808.2	4.46e-05	12/20	F.MLFDRTPKCEM[147.04].K	sp|P08590|MYL3_HUMAN	1385.61	64300000
0.9997	Seq61420_QE3.18004.18004.2	0.0211	12/20	Y.SGPGSVPGALD.Y	sp|P35609|ACTN2_HUMAN	955.461	27000000
1	Seq61420_QE3.18036.18036.2	0.000132	12/20	F.DQSQIQEFKEA.F	sp|P24844|MYL9_HUMAN	1321.62	613000000
1	Seq61420_QE3.18363.18363.2	0.00122	12/20	M.SYYQRPFSPSA.Y	sp|O94875|SRBS2_HUMAN,tr|C9JL62|C9JL62_HUMAN,tr|C9J7Q5|C9J7Q5_HUMAN,tr|C9J4K2|C9J4K2_HUMAN,tr|C9JBR8|C9JBR8_HUMAN,tr|C9J8E3|C9J8E3_HUMAN,tr|C9IZ89|C9IZ89_HUMAN,tr|C9J3W4|C9J3W4_HUMAN	1301.6	85700000
1	Seq61420_QE3.18941.18941.2	0.0072	12/20	Y.QKVVAGVANAL.A	sp|P68871|HBB_HUMAN	1068.63	304000000
1	Seq61420_QE3.18970.18970.2	0.00201	12/20	E.FMQDPDEEALR.R	sp|O75112|LDB3_HUMAN	1349.59	18100000
0.9992	Seq61420_QE3.19573.19573.2	0.00401	12/20	F.M[147.04]LFDRTPKCEM.K	sp|P08590|MYL3_HUMAN	1385.61	36200000
1	Seq61420_QE3.20118.20118.2	7.3e-06	12/20	Y.ELRAPVAGTCY.Q	sp|P30086|PEBP1_HUMAN	1178.58	234000000
1	Seq61420_QE3.20200.20200.2	0.002	12/20	F.RDGDILGKYVD.-	sp|P61604|CH10_HUMAN,tr|B8ZZ54|B8ZZ54_HUMAN	1249.63	1040000000
1	Seq61420_QE3.20289.20289.2	0.00136	12/20	F.LASVSTVLTSK.Y	sp|P69905|HBA_HUMAN	1104.64	107000000
1	Seq61420_QE3.20376.20376.2	0.000257	12/20	W.YYNAAGFNKLG.L	sp|P14927|QCR7_HUMAN	1216.59	243000000
1	Seq61420_QE3.20396.20396.2	0.000695	12/20	F.RDGDILGKYVD.-	sp|P61604|CH10_HUMAN,tr|B8ZZ54|B8ZZ54_HUMAN	1249.63	1050000000
1	Seq61420_QE3.21094.21094.2	0.000131	12/20	A.SGPPVSELITK.A	sp|P16402|H13_HUMAN	1126.62	52700000
0.9967	Seq61420_QE3.21733.21733.2	0.0486	12/20	L.AAAILNTPDLR.K	sp|P00505|AATM_HUMAN	1153.65	37300000
1	Seq61420_QE3.21969.21969.2	0.00937	12/20	L.TFSTKEDAVSF.A	sp|O43181|NDUS4_HUMAN	1230.58	111000000
1	Seq61420_QE3.23190.23190.2	0.000136	12/20	C.DIQMTQSPSSL.S	sp|A0A075B6S5|KV127_HUMAN,tr|A0A2Q2TTZ9|A0A2Q2TTZ9_HUMAN	1205.56	203000000
0.9984	Seq61420_QE3.24285.24285.2	0.0446	12/20	F.SGTETNKIWPY.V	sp|Q9UIJ7|KAD3_HUMAN	1294.62	42000000
1	Seq61420_QE3.25188.25188.2	0.000765	12/20	F.GQETNVPLNNF.S	sp|O43678|NDUA2_HUMAN	1231.58	65600000
1	Seq61420_QE3.25466.25466.2	0.000228	12/20	Y.VDDGLISLQVK.Q	sp|P14618|KPYM_HUMAN	1185.66	14400000
1	Seq61420_QE3.25599.25599.2	0.00162	12/20	M.LDNFPTNLHPM.S	sp|O75390|CISY_HUMAN	1297.61	14200000
1	Seq61420_QE3.26163.26163.2	0.000189	12/20	F.SM[147.04]FEQTQIQEF.K	sp|P10916|MLRV_HUMAN	1402.61	1730000000
1	Seq61420_QE3.26358.26358.2	9.31e-06	12/20	F.SM[147.04]FEQTQIQEF.K	sp|P10916|MLRV_HUMAN	1402.61	1750000000
1	Seq61420_QE3.26383.26383.2	0.0058	12/20	G.TGSFFPKGEDF.Y	sp|Q13642|FHL1_HUMAN	1230.56	3440000
1	Seq61420_QE3.26616.26616.2	9.4e-05	12/20	F.AM[147.04]FDQSQIQEF.K	sp|P24844|MYL9_HUMAN	1358.58	15100000
1	Seq61420_QE3.26893.26893.2	3.96e-06	12/20	K.DDLVTVKTPAF.A	sp|P36957|ODO2_HUMAN	1204.63	212000000
1	Seq61420_QE3.26955.26955.2	6.93e-06	12/20	K.EGMNIVEAMER.F	sp|P62937|PPIA_HUMAN	1277.57	117000000
1	Seq61420_QE3.27136.27136.2	1.9e-05	12/20	K.EGMNIVEAMER.F	sp|P62937|PPIA_HUMAN	1277.57	117000000
1	Seq61420_QE3.27217.27217.2	0.00109	12/20	R.SVLMSLKQTPL.S	sp|P09497|CLCB_HUMAN	1215.69	20300000
1	Seq61420_QE3.28715.28715.2	7.07e-05	12/20	L.YSLGWASFPRN.-	sp|P24310|CX7A1_HUMAN,tr|U3KQH8|U3KQH8_HUMAN	1296.63	333000000
1	Seq61420_QE3.30283.30283.2	1.77e-05	12/20	Y.FEVKIPSDTFY.D	sp|Q14118|DAG1_HUMAN	1344.66	39600000
1	Seq61420_QE3.30467.30467.2	0.000139	12/20	Y.FEVKIPSDTFY.D	sp|Q14118|DAG1_HUMAN	1344.66	40900000
1	Seq61420_QE3.31390.31390.2	0.00148	12/20	L.PAGWILSHLET.Y	sp|P10176|COX8A_HUMAN	1222.63	16000000
1	Seq61420_QE3.32850.32850.2	0.00273	12/20	Y.TFLDLNLELSK.F	sp|P56181|NDUV3_HUMAN	1291.7	71100000
1	Seq61420_QE3.32949.32949.2	0.00106	12/20	F.SLLRGPSWDPF.R	sp|P04792|HSPB1_HUMAN	1273.65	1630000000
1	Seq61420_QE3.34802.34802.2	0.000175	12/20	F.DHWQILPGDPF.D	sp|P13639|EF2_HUMAN	1323.62	6990000
1	Seq61420_QE3.35213.35213.2	0.0005	12/20	A.AIFYETQPSLW.A	sp|P04217|A1BG_HUMAN	1353.66	3840000
1	Seq61420_QE3.04965.04965.6	0.00682	12/200	Y.ATEPHAKKKSKISASRKLQLK.T	sp|P19429|TNNI3_HUMAN	2348.4	8860000
0.9999	Seq61420_QE3.08214.08214.6	0.0297	12/210	L.AALKKHHEEEIVHHKKEIERLQ.K	sp|Q9UII2|ATIF1_HUMAN	2701.48	3560000
1	Seq61420_QE3.03366.03366.2	0.000282	12/22	R.NRINDNQKVSKT.R	sp|P45379|TNNT2_HUMAN,tr|E7EPW4|E7EPW4_HUMAN	1415.75	32700000
1	Seq61420_QE3.06327.06327.2	8.38e-07	12/22	Y.SEGPAAPAPKPR.V	sp|O75112|LDB3_HUMAN	1176.63	24100000
1	Seq61420_QE3.06463.06463.2	0.00513	12/22	F.QDVAQNPANM[147.04]SK.Y	sp|Q8NFI4|F10A5_HUMAN	1317.6	18600000
1	Seq61420_QE3.07036.07036.2	0.00101	12/22	F.AEEGKKLVAASQ.A	sp|P02768|ALBU_HUMAN	1229.66	8470000
1	Seq61420_QE3.07333.07333.2	0.00109	12/22	L.AEASDPGPPRAS.L	sp|O75112|LDB3_HUMAN	1153.54	25500000
1	Seq61420_QE3.07873.07873.2	3.83e-05	12/22	Y.LLHGKYVKEQEQ.-	sp|Q5TGZ0|MIC10_HUMAN,tr|A0A087WU07|A0A087WU07_HUMAN,tr|R4GNA1|R4GNA1_HUMAN,tr|R4GMY4|R4GMY4_HUMAN	1470.78	16000000
1	Seq61420_QE3.08115.08115.2	0.0034	12/22	L.DSPTSGRPGVTS.L	sp|Q96HC4|PDLI5_HUMAN	1159.55	59400000
1	Seq61420_QE3.08155.08155.2	0.000339	12/22	R.YEVTSGGGGTSR.M	sp|P15924|DESP_HUMAN	1169.53	5990000
1	Seq61420_QE3.10122.10122.2	0.0048	12/22	Y.AASSLQSGVPSK.F	sp|P04430|KV116_HUMAN	1130.59	10900000
1	Seq61420_QE3.10533.10533.2	0.00268	12/22	R.STPLGQQQPAPR.T	sp|Q14767|LTBP2_HUMAN	1278.67	251000000
1	Seq61420_QE3.10550.10550.2	5.18e-05	12/22	L.GRVNVKNEEIDE.M	sp|P10916|MLRV_HUMAN	1400.69	11200000
1	Seq61420_QE3.11342.11342.2	0.00429	12/22	R.INENTGSVSVTR.T	sp|P55290|CAD13_HUMAN	1275.64	17100000
0.9998	Seq61420_QE3.11488.11488.2	0.0148	12/22	Y.DYGSSHGLTDSS.L	sp|P52179|MYOM1_HUMAN	1224.49	76100000
0.9998	Seq61420_QE3.11996.11996.2	0.0167	12/22	R.RSTPLGQQQPAP.R	sp|Q14767|LTBP2_HUMAN	1278.67	48600000
1	Seq61420_QE3.12823.12823.2	0.000115	12/22	F.VGGLSPDTPEEK.L	sp|Q14103|HNRPD_HUMAN	1227.6	19900000
1	Seq61420_QE3.13062.13062.2	0.000338	12/22	F.ANYAGADAPIEK.G	sp|P12883|MYH7_HUMAN	1218.59	18700000
0.9996	Seq61420_QE3.13812.13812.2	0.00869	12/22	F.RAAVPSGASTGI.Y	sp|P06733|ENOA_HUMAN	1085.58	29700000
1	Seq61420_QE3.14199.14199.2	0.000426	12/22	Y.DASNLETGVPSR.F	sp|P01594|KV133_HUMAN	1244.6	40900000
0.9747	Seq61420_QE3.14301.14301.2	0.0902	12/22	R.SAPSMPSQGLAK.K	sp|Q86TC9|MYPN_HUMAN	1172.59	15600000
1	Seq61420_QE3.14519.14519.2	0.00114	12/22	L.TNAVAHVDDMPN.A	sp|P69905|HBA_HUMAN	1282.56	116000000
0.9998	Seq61420_QE3.14937.14937.2	0.0171	12/22	Y.SEALKDAQEKLE.L	sp|P06753|TPM3_HUMAN	1359.69	54100000
0.9995	Seq61420_QE3.15349.15349.2	0.0232	12/22	K.AGAVMHSGMQIN.M	tr|D4Q8H0|D4Q8H0_HUMAN	1214.55	7080000
1	Seq61420_QE3.15969.15969.2	0.000168	12/22	F.EDHVKLVNEVTE.F	sp|P02768|ALBU_HUMAN	1410.7	108000000
1	Seq61420_QE3.15995.15995.2	3.15e-05	12/22	Y.LDNEEEENDGHW.F	sp|O15061|SYNEM_HUMAN	1485.56	15400000
1	Seq61420_QE3.16093.16093.2	0.000165	12/22	R.SLERPMSSASMA.S	sp|O94875|SRBS2_HUMAN	1265.57	30300000
1	Seq61420_QE3.16164.16164.2	0.00222	12/22	Y.TKKVPQVSTPTL.V	sp|P02768|ALBU_HUMAN	1297.76	6890000
1	Seq61420_QE3.16369.16369.2	0.000497	12/22	A.LGQNPTQAEVLR.V	sp|P08590|MYL3_HUMAN	1324.71	68700000
1	Seq61420_QE3.16610.16610.2	0.000583	12/22	K.LQNLQLQPGNAK.L	sp|P22307|NLTP_HUMAN	1322.73	44900000
1	Seq61420_QE3.17286.17286.2	9.57e-05	12/22	Y.SAETLREM[147.04]AQM[147.04]Y.Q	sp|O75112|LDB3_HUMAN	1460.63	20800000
1	Seq61420_QE3.17324.17324.2	0.000476	12/22	F.FDTASTGKTFPG.F	sp|P02671|FIBA_HUMAN	1227.58	48300000
1	Seq61420_QE3.17393.17393.2	0.000293	12/22	F.QLHTNVNDGTEF.G	sp|P45880|VDAC2_HUMAN	1373.62	41100000
1	Seq61420_QE3.17512.17512.2	0.000229	12/22	F.FDTASTGKTFPG.F	sp|P02671|FIBA_HUMAN	1227.58	53300000
1	Seq61420_QE3.18175.18175.2	0.000161	12/22	L.AGQEDANGCINY.E	sp|P12829|MYL4_HUMAN	1253.5	45500000
1	Seq61420_QE3.18259.18259.2	0.000509	12/22	L.SVAQCTQRPVDI.V	sp|P12110|CO6A2_HUMAN	1315.66	13900000
1	Seq61420_QE3.18303.18303.2	0.00137	12/22	F.FGTHETAFLGPK.D	sp|O75475|PSIP1_HUMAN	1303.66	7090000
1	Seq61420_QE3.18492.18492.2	0.00291	12/22	Y.TGPEVSDPMSST.Y	sp|P20810|ICAL_HUMAN	1206.51	39800000
1	Seq61420_QE3.18513.18513.2	1.01e-05	12/22	K.TYDMLKAGTTAT.Y	sp|Q99959|PKP2_HUMAN	1271.61	88600000
0.9968	Seq61420_QE3.18729.18729.2	0.0629	12/22	Y.LSQDTVSVPCQS.A	sp|P07339|CATD_HUMAN	1262.58	203000000
1	Seq61420_QE3.19033.19033.2	0.00265	12/22	R.TFIAIKPDGVQR.G	sp|P15531|NDKA_HUMAN	1343.76	8820000
1	Seq61420_QE3.19252.19252.2	2.5e-05	12/22	Y.YTEFTPTEKDEY.A	sp|P61769|B2MG_HUMAN	1521.65	53200000
0.9938	Seq61420_QE3.19414.19414.2	0.0286	12/22	L.SLYSVPEGQSKY.V	sp|Q9BUR5|MIC26_HUMAN	1356.66	13500000
1	Seq61420_QE3.19523.19523.2	6.51e-05	12/22	K.NPITGFGKGSSV.V	tr|Q5JXI8|Q5JXI8_HUMAN	1162.6	32500000
1	Seq61420_QE3.19713.19713.2	5.68e-05	12/22	Y.RILNPAAIPEGQ.F	sp|P12883|MYH7_HUMAN	1277.71	326000000
0.9999	Seq61420_QE3.19870.19870.2	0.00616	12/22	L.TVEAPMPKLATQ.S	sp|P04792|HSPB1_HUMAN	1284.67	15400000
1	Seq61420_QE3.21205.21205.2	0.000177	12/22	R.NAGIEAQVWKPS.F	sp|Q8N3V7|SYNPO_HUMAN	1298.66	52400000
1	Seq61420_QE3.21215.21215.2	1.83e-06	12/22	F.GNADM[147.04]NTFPTFK.F	sp|P18859|ATP5J_HUMAN	1357.6	85200000
1	Seq61420_QE3.21334.21334.2	7.11e-05	12/22	N.FEQTQIQEFKEA.F	sp|Q02045|MYL5_HUMAN	1496.71	729000000
0.9761	Seq61420_QE3.21765.21765.2	0.0424	12/22	K.LGSIAIQGAIEK.A	sp|P24752|THIL_HUMAN	1198.69	18600000
0.9984	Seq61420_QE3.21846.21846.2	0.0431	12/22	Y.ECLRVANEVTLN.-	sp|P51884|LUM_HUMAN	1359.68	380000000
0.9999	Seq61420_QE3.22033.22033.2	0.0132	12/22	Y.ECLRVANEVTLN.-	sp|P51884|LUM_HUMAN	1359.68	407000000
1	Seq61420_QE3.22598.22598.2	0.00189	12/22	Y.LEIVTSNGPSKF.C	sp|P23946|CMA1_HUMAN	1290.68	51200000
1	Seq61420_QE3.23648.23648.2	0.000393	12/22	L.VGDIGDTVEDPY.T	sp|Q9Y281|COF2_HUMAN	1278.56	12200000
1	Seq61420_QE3.24292.24292.2	0.000111	12/22	H.ASASSTNLKDIL.A	sp|O75390|CISY_HUMAN	1218.65	64500000
0.9992	Seq61420_QE3.25763.25763.2	0.0332	12/22	F.EQLGEYKFQNAL.L	sp|P02768|ALBU_HUMAN	1438.71	120000000
0.9996	Seq61420_QE3.25837.25837.2	0.00769	12/22	F.ELFDRVGDGKIL.Y	sp|P14649|MYL6B_HUMAN	1360.74	4400000
0.9997	Seq61420_QE3.26052.26052.2	0.0165	12/22	P.LGSPLSSPVFPR.A	sp|P17661|DESM_HUMAN	1255.69	11400000
1	Seq61420_QE3.27347.27347.2	6.95e-05	12/22	L.SFPTTKTYFPHF.D	sp|P69905|HBA_HUMAN	1471.71	3770000
1	Seq61420_QE3.29218.29218.2	5.1e-05	12/22	F.TLTISRLEPEDF.A	sp|A0A0C4DH25|KVD20_HUMAN	1419.72	7300000
0.9993	Seq61420_QE3.31813.31813.2	0.0185	12/22	K.GLLGCNIIPLQR.-	sp|O00233|PSMD9_HUMAN,tr|J3KN29|J3KN29_HUMAN	1295.74	23400000
1	Seq61420_QE3.35595.35595.2	0.000306	12/22	L.IAFAQYLQQCPF.E	sp|P02768|ALBU_HUMAN	1427.69	12100000
1	Seq61420_QE3.35165.35165.4	0.000107	12/222	L.ATLGERLTEDEVEKLM[147.04]AGQEDSNGCINYEAFVKHIM[147.04]SS.-	sp|P08590|MYL3_HUMAN	4245.95	4390000
1	Seq61420_QE3.06231.06231.3	0.00932	12/24	R.HFDTYHR.Q	sp|Q99959|PKP2_HUMAN	974.436	5090000
1	Seq61420_QE3.06925.06925.2	0.00544	12/24	T.TAAAVASTGPSSR.S	sp|P27816|MAP4_HUMAN	1174.59	8720000
0.9998	Seq61420_QE3.07023.07023.3	0.025	12/24	K.LRDWHHE.V	tr|H0YBI4|H0YBI4_HUMAN	991.462	40700000
1	Seq61420_QE3.09484.09484.2	0.000671	12/24	L.TSSSAAPQRPIST.Q	sp|Q15691|MARE1_HUMAN	1301.66	11300000
1	Seq61420_QE3.11018.11018.2	0.000147	12/24	R.TGSQGQCTQVRVE.F	sp|P62857|RS28_HUMAN	1391.65	25400000
1	Seq61420_QE3.11066.11066.2	0.00931	12/24	L.ESGGSNPTTSDSY.G	sp|O60237|MYPT2_HUMAN	1300.51	27000000
1	Seq61420_QE3.11330.11330.2	0.00616	12/24	Y.VGDEAQSKRGILT.L	sp|P68133|ACTS_HUMAN	1372.73	186000000
1	Seq61420_QE3.11372.11372.2	6.59e-05	12/24	R.DGEVVSEATQQQH.E	sp|P17661|DESM_HUMAN	1426.63	13200000
1	Seq61420_QE3.12674.12674.2	0.000419	12/24	F.NNPKVQASLSANT.F	sp|Q96K17|BT3L4_HUMAN	1342.68	40200000
0.9995	Seq61420_QE3.13291.13291.2	0.024	12/24	M.FGEKLKGADPEET.L	sp|P10916|MLRV_HUMAN	1419.69	9950000
1	Seq61420_QE3.13768.13768.2	2.57e-07	12/24	Y.SYSTTAVVTNPKE.-	sp|P02766|TTHY_HUMAN,tr|A0A087WT59|A0A087WT59_HUMAN,tr|A0A087WV45|A0A087WV45_HUMAN	1395.69	42600000
0.9958	Seq61420_QE3.14344.14344.2	0.0472	12/24	K.IAVQPGTVGPQGR.R	sp|P08572|CO4A2_HUMAN	1278.7	266000000
0.9965	Seq61420_QE3.14619.14619.3	0.099	12/24	F.WHDTCFR.C	sp|Q13642|FHL1_HUMAN	963.402	25500000
1	Seq61420_QE3.15990.15990.2	0.000151	12/24	F.AGIDSSSPEVKGY.W	sp|Q15365|PCBP1_HUMAN	1308.62	7830000
0.9948	Seq61420_QE3.16406.16406.2	0.0457	12/24	Y.SSPGLYSKTMTPT.Y	sp|Q96AC1|FERM2_HUMAN	1368.66	15200000
1	Seq61420_QE3.18136.18136.2	0.000408	12/24	F.GDKLCTVATLRET.Y	sp|P02768|ALBU_HUMAN	1405.72	409000000
1	Seq61420_QE3.19051.19051.2	0.00177	12/24	F.EDPKFEVIEKPQA.-	sp|P18859|ATP5J_HUMAN	1528.78	503000000
1	Seq61420_QE3.19714.19714.2	2.97e-07	12/24	L.MAGQEDSNGCINY.E	sp|P08590|MYL3_HUMAN	1400.53	718000000
1	Seq61420_QE3.19996.19996.2	9.44e-06	12/24	L.WGKVNVDEVGGEA.L	sp|P68871|HBB_HUMAN	1358.65	28700000
1	Seq61420_QE3.21476.21476.2	0.00213	12/24	L.NEDQLREKAKELW.Q	sp|P45379|TNNT2_HUMAN	1657.84	420000000
1	Seq61420_QE3.21632.21632.2	1.36e-05	12/24	F.SALEVDETYVPKE.F	sp|P02768|ALBU_HUMAN	1478.71	237000000
0.9998	Seq61420_QE3.24752.24752.2	0.00403	12/24	L.SADAMM[147.04]QALLGAR.A	sp|P19429|TNNI3_HUMAN	1349.64	12400000
0.9973	Seq61420_QE3.24795.24795.2	0.0477	12/24	M.NLGGLAVARDDGL.F	sp|P37802|TAGL2_HUMAN	1269.67	35400000
1	Seq61420_QE3.25054.25054.2	3.47e-05	12/24	R.SGPFAPVLSATSR.G	sp|P47985|UCRI_HUMAN	1288.68	669000000
1	Seq61420_QE3.26149.26149.2	0.000589	12/24	L.GISTPEELGLDKV.-	sp|P20674|COX5A_HUMAN,tr|H3BRM5|H3BRM5_HUMAN,tr|H3BV69|H3BV69_HUMAN	1356.71	166000000
0.9996	Seq61420_QE3.26315.26315.2	0.017	12/24	Y.SAETLREMAQMYQ.M	sp|O75112|LDB3_HUMAN	1556.7	172000000
1	Seq61420_QE3.27455.27455.2	8.75e-06	12/24	M.FGNADMNTFPTFK.F	sp|P18859|ATP5J_HUMAN	1488.67	61000000
1	Seq61420_QE3.31088.31088.2	1.85e-06	12/24	M.FDQSQIQEFKEAF.N	sp|P24844|MYL9_HUMAN	1615.75	27100000
1	Seq61420_QE3.31882.31882.2	4.88e-06	12/24	M.PSQMEHAMETMMF.T	sp|P60903|S10AA_HUMAN	1568.61	31900000
1	Seq61420_QE3.33843.33843.2	0.000321	12/24	F.ELLDYVGLDTTKF.L	sp|Q16836|HCDH_HUMAN	1512.77	8670000
1	Seq61420_QE3.07312.07312.2	1.85e-05	12/26	R.LAAESSSSQPPQQR.S	sp|Q9Y4J8|DTNA_HUMAN	1484.72	1900000
1	Seq61420_QE3.08787.08787.2	1.95e-05	12/26	Q.ITGTEHLKESEADN.T	sp|Q96HC4|PDLI5_HUMAN	1542.72	8770000
1	Seq61420_QE3.09241.09241.2	4.78e-06	12/26	R.SGSMDPSGAHPSVR.Q	sp|Q07666|KHDR1_HUMAN	1383.62	11700000
1	Seq61420_QE3.09430.09430.2	0.00483	12/26	F.ITGGGTGLGKGM[147.04]TT.L	sp|Q16698|DECR_HUMAN	1265.63	45600000
1	Seq61420_QE3.09774.09774.2	0.000239	12/26	F.AGNLASGGAAGATS.L	sp|P12235|ADT1_HUMAN	1103.52	26900000
1	Seq61420_QE3.09842.09842.2	0.00102	12/26	R.GASQAGMTGYGRPR.Q	sp|Q01995|TAGL_HUMAN	1407.67	9670000
1	Seq61420_QE3.11267.11267.2	0.000118	12/26	M.PNWGGGAKCGACEK.T	sp|P50461|CSRP3_HUMAN	1376.6	20600000
1	Seq61420_QE3.12341.12341.2	0.00174	12/26	K.TGQAPGYSYTAANK.N	sp|P99999|CYC_HUMAN	1427.67	183000000
1	Seq61420_QE3.12677.12677.2	6.94e-05	12/26	S.SLAEASDPGPPRAS.L	sp|O75112|LDB3_HUMAN	1353.65	7560000
1	Seq61420_QE3.14938.14938.2	0.00158	12/26	K.GAPMPPAATPPSPK.G	sp|E9PAV3|NACAM_HUMAN	1317.68	30000000
1	Seq61420_QE3.15154.15154.2	0.0062	12/26	Y.GGYKEPAAPVSIQR.S	sp|Q14847|LASP1_HUMAN	1471.78	26400000
1	Seq61420_QE3.15484.15484.2	1.53e-06	12/26	R.HQGVMVGMGQKDSY.V	sp|P68133|ACTS_HUMAN	1535.69	8500000
1	Seq61420_QE3.15607.15607.2	6.13e-05	12/26	L.VSTASGTQTVFPSK.-	sp|Q8TEC5|SH3R2_HUMAN	1408.72	18400000
1	Seq61420_QE3.17340.17340.2	5.82e-07	12/26	L.TNAVAHVDDM[147.04]PNAL.S	sp|P69905|HBA_HUMAN	1482.68	208000000
1	Seq61420_QE3.18985.18985.2	0.00187	12/26	Y.ASAVGIGTTQVQPE.-	sp|Q16891|MIC60_HUMAN,tr|A0A087WYS0|A0A087WYS0_HUMAN,tr|H7C463|H7C463_HUMAN,tr|B9A067|B9A067_HUMAN,tr|C9J406|C9J406_HUMAN	1356.69	26500000
1	Seq61420_QE3.19296.19296.2	9.02e-05	12/26	F.GEKLKGADPEETIL.N	sp|P10916|MLRV_HUMAN	1498.79	398000000
1	Seq61420_QE3.19814.19814.2	0.000213	12/26	L.LTDAPNPNSKGVLM.F	sp|Q9UMS6|SYNP2_HUMAN	1455.74	6950000
1	Seq61420_QE3.20030.20030.2	0.000312	12/26	Y.YDM[147.04]NAANVGWNNST.F	sp|P14174|MIF_HUMAN	1571.63	13600000
0.9999	Seq61420_QE3.20183.20183.2	0.0108	12/26	W.DAPLDNGGSEITHY.V	sp|Q8WZ42|TITIN_HUMAN	1487.65	13100000
1	Seq61420_QE3.23805.23805.2	0.000227	12/26	F.SLFDRTPTGEMKIT.Y	sp|P12829|MYL4_HUMAN	1594.8	372000000
0.9988	Seq61420_QE3.25678.25678.2	0.0216	12/26	L.QGGKDFNMPLTISS.L	sp|Q96HC4|PDLI5_HUMAN	1493.72	31900000
0.9997	Seq61420_QE3.26231.26231.2	0.0206	12/26	Y.RIPADVDPLTITSS.L	sp|P02511|CRYAB_HUMAN	1483.79	16000000
1	Seq61420_QE3.29047.29047.2	2.5e-06	12/26	Y.STEAEFEEPRVIDL.W	sp|P30533|AMRP_HUMAN	1633.78	37100000
1	Seq61420_QE3.30013.30013.2	9.15e-05	12/26	Y.TETLSTAPLASWVR.S	sp|Q8N3V7|SYNPO_HUMAN	1530.8	17100000
1	Seq61420_QE3.30655.30655.2	0.00582	12/26	M.AFRVPTANVSVVDL.T	sp|P04406|G3P_HUMAN	1486.81	172000000
1	Seq61420_QE3.31174.31174.2	0.000403	12/26	M.GFGDLKSPAGLQVL.N	sp|P24534|EF1B_HUMAN,tr|C9JZW3|C9JZW3_HUMAN,tr|F8WF65|F8WF65_HUMAN,tr|F2Z2G2|F2Z2G2_HUMAN	1400.77	35100000
1	Seq61420_QE3.31182.31182.2	0.00318	12/26	F.GADARALMLQGVDL.L	sp|P10809|CH60_HUMAN	1428.74	29000000
1	Seq61420_QE3.31587.31587.2	7.8e-07	12/26	A.NSWNTDWGDNGFFK.L	sp|P07858|CATB_HUMAN	1686.71	14200000
1	Seq61420_QE3.33122.33122.2	4.21e-05	12/26	L.EDQIIQANPALEAF.G	sp|P13533|MYH6_HUMAN	1557.77	64500000
1	Seq61420_QE3.33453.33453.2	0.000421	12/26	F.RFNFLAPELPAVSE.F	sp|P55084|ECHB_HUMAN	1588.82	12000000
1	Seq61420_QE3.33574.33574.2	6.5e-05	12/26	M.FLSFPTTKTYFPHF.D	sp|P69905|HBA_HUMAN,tr|G3V1N2|G3V1N2_HUMAN	1731.87	12300000
1	Seq61420_QE3.34176.34176.2	2.81e-05	12/26	L.QLKTLLLQIAKQEL.E	sp|P19429|TNNI3_HUMAN	1638.01	9090000
1	Seq61420_QE3.04716.04716.6	0.0129	12/260	K.MADEAGSEADHEGTHSTKRGHAKSRPV.R	sp|P02671|FIBA_HUMAN	2860.33	1770000
1	Seq61420_QE3.10994.10994.5	0.006	12/264	F.RAERSFHSSSSSSSSSTSSSASRALPAQDPPMEK.A	sp|Q9UBY9|HSPB7_HUMAN	3538.63	894000
1	Seq61420_QE3.05472.05472.3	0.00204	12/28	K.SANFQKPR.N	sp|P12883|MYH7_HUMAN	946.499	14600000
1	Seq61420_QE3.07306.07306.2	0.00205	12/28	L.SRLESGGSNPTTSDS.Y	sp|O60237|MYPT2_HUMAN	1493.66	157000000
0.9977	Seq61420_QE3.07835.07835.3	0.0676	12/28	K.SRPGQYIR.S	sp|Q15599|NHRF2_HUMAN	975.525	20400000
1	Seq61420_QE3.08079.08079.3	0.0034	12/28	R.KGDVLHMH.Y	sp|P26885|FKBP2_HUMAN	935.465	4800000
0.9993	Seq61420_QE3.09502.09502.3	0.043	12/28	K.GKFEDMAK.A	sp|P23497|SP100_HUMAN	924.438	28900000
0.9998	Seq61420_QE3.09796.09796.3	0.0338	12/28	L.IEAHFENR.K	sp|P45379|TNNT2_HUMAN	1014.49	525000000
0.9999	Seq61420_QE3.10070.10070.3	0.0309	12/28	Y.VVEKVLDR.R	sp|P83916|CBX1_HUMAN	956.566	3030000
1	Seq61420_QE3.11387.11387.2	0.00261	12/28	K.TLTPGGHAEHDGQPY.C	sp|P52943|CRIP2_HUMAN	1578.71	18700000
1	Seq61420_QE3.11898.11898.2	0.000149	12/28	R.VSPTGEKVTHTGQVY.D	sp|O75380|NDUS6_HUMAN	1601.8	45300000
1	Seq61420_QE3.12283.12283.2	4.14e-06	12/28	R.GASQAGMTGYGM[147.04]PRQ.L	sp|P37802|TAGL2_HUMAN	1526.66	3630000
1	Seq61420_QE3.13391.13391.2	0.000627	12/28	L.AENGRLSNTQGVVSA.F	sp|P48047|ATPO_HUMAN	1501.75	135000000
1	Seq61420_QE3.15293.15293.2	0.000189	12/28	F.RKDM[147.04]ASNYKELGFQG.-	sp|P02144|MYG_HUMAN,tr|Q8WVH6|Q8WVH6_HUMAN,sp|MYG_HUMAN|	1758.84	10700000
1	Seq61420_QE3.15486.15486.2	0.000351	12/28	K.TVQQHAGETDPVTTM.R	sp|Q16775|GLO2_HUMAN	1613.74	8760000
1	Seq61420_QE3.16183.16183.3	0.00114	12/28	F.GERAFKAW.A	sp|P02768|ALBU_HUMAN	963.493	99100000
1	Seq61420_QE3.16467.16467.2	0.000287	12/28	W.GKVNVDEVGGEALGR.L	sp|P68871|HBB_HUMAN	1498.77	3120000
1	Seq61420_QE3.20579.20579.2	0.00119	12/28	R.TGVVTDGVKHSMNPF.C	sp|P38117|ETFB_HUMAN	1587.77	31600000
1	Seq61420_QE3.23019.23019.2	1.53e-06	12/28	D.SGDGVTHNVPIYEGY.A	sp|P68133|ACTS_HUMAN	1606.73	22800000
1	Seq61420_QE3.23529.23529.2	4.33e-07	12/28	F.SLATNEMWRSGDSEV.Y	sp|Q04837|SSBP_HUMAN	1680.74	102000000
1	Seq61420_QE3.24793.24793.2	0.000981	12/28	K.NPITGFGKGSSVVAY.E	tr|Q5JXI8|Q5JXI8_HUMAN	1495.77	14800000
1	Seq61420_QE3.26096.26096.2	1.64e-08	12/28	F.SDDFGSFMRPHSEPL.A	sp|Q9UBY9|HSPB7_HUMAN	1720.75	20300000
1	Seq61420_QE3.26211.26211.2	4.71e-05	12/28	G.VNIGGAGSYIYEKPL.A	sp|P52943|CRIP2_HUMAN	1579.82	6370000
1	Seq61420_QE3.27161.27161.2	0.00392	12/28	K.TAVTTVPSMGIGLVK.G	sp|Q8WUH6|TM263_HUMAN	1472.83	37900000
1	Seq61420_QE3.29292.29292.2	1.29e-06	12/28	Y.DMNAANVGWNNSTFA.-	sp|P14174|MIF_HUMAN	1610.68	367000000
1	Seq61420_QE3.30211.30211.2	6.49e-08	12/28	F.SM[147.04]FEQTQIQEFKEAF.T	sp|P10916|MLRV_HUMAN	1877.85	310000000
1	Seq61420_QE3.30404.30404.2	1.39e-07	12/28	F.SM[147.04]FEQTQIQEFKEAF.T	sp|P10916|MLRV_HUMAN	1877.85	312000000
1	Seq61420_QE3.31163.31163.2	7.65e-09	12/28	F.EDYVQSMDVAAFNKI.-	sp|P24534|EF1B_HUMAN	1728.8	130000000
1	Seq61420_QE3.31486.31486.2	3.59e-05	12/28	F.DGILGMAYPRISVNN.V	sp|P07339|CATD_HUMAN	1618.81	16700000
1	Seq61420_QE3.31575.31575.2	0.00451	12/28	R.RTFGGAPGFPLGSPL.S	sp|P17661|DESM_HUMAN	1472.78	587000000
1	Seq61420_QE3.32486.32486.2	1.37e-05	12/28	R.SSVPGVRLLQDSVDF.S	sp|P08670|VIME_HUMAN	1617.84	39200000
1	Seq61420_QE3.35113.35113.2	3.85e-05	12/28	L.EFTPEQIEEFKEAFM.L	sp|P08590|MYL3_HUMAN	1873.84	2680000
1	Seq61420_QE3.35607.35607.2	0.0018	12/28	L.LLLTDPRFMSFVNPL.S	sp|Q9NPC6|MYOZ2_HUMAN	1761.95	1870000
1	Seq61420_QE3.09910.09910.2	9.54e-07	12/30	Y.HAEEIQCNGRSFHKTC.F	sp|P50461|CSRP3_HUMAN	1858.82	4160000
1	Seq61420_QE3.10692.10692.2	4.31e-06	12/30	R.LSRLESGGSNPTTSDS.Y	sp|O60237|MYPT2_HUMAN	1606.74	72900000
1	Seq61420_QE3.21190.21190.2	0.000592	12/30	F.VGGLSPDTSEEQIKEY.F	sp|O14979|HNRDL_HUMAN	1750.83	161000000
1	Seq61420_QE3.25131.25131.2	0.00374	12/30	N.AKVAVLGASGGIGQPL.S	sp|P40926|MDHM_HUMAN	1436.84	116000000
1	Seq61420_QE3.29777.29777.2	4.86e-06	12/30	F.IGGLSFETTEESLRNY.Y	sp|P22626|ROA2_HUMAN	1814.87	14900000
1	Seq61420_QE3.30046.30046.2	0.000496	12/30	L.NELGISTPEELGLDKV.-	sp|P20674|COX5A_HUMAN,tr|H3BRM5|H3BRM5_HUMAN,tr|H3BV69|H3BV69_HUMAN	1712.88	28700000
1	Seq61420_QE3.33542.33542.2	8.36e-05	12/30	F.DGILGMAYPRISVNNV.L	sp|P07339|CATD_HUMAN	1717.88	64900000
1	Seq61420_QE3.34485.34485.2	1.37e-05	12/30	E.GPIPEVLKNYMDAQYY.G	sp|P07339|CATD_HUMAN	1899.91	24500000
1	Seq61420_QE3.35423.35423.2	4.98e-06	12/30	L.MGWASTADPLSNMVLT.F	sp|O43181|NDUS4_HUMAN	1692.79	16100000
1	Seq61420_QE3.34557.34557.5	3.43e-07	12/304	Y.SHGSQETDEEFDARWVTYFNKPDIDAWELRKGINTLVTY.D	sp|P20674|COX5A_HUMAN	4630.2	19700000
1	Seq61420_QE3.02298.02298.3	0.0035	12/32	K.AKVKDEPQR.R	sp|O00479|HMGN4_HUMAN	1069.59	2290000
1	Seq61420_QE3.02779.02779.3	0.00738	12/32	R.INDNQKVSK.T	sp|P45379|TNNT2_HUMAN	1044.56	491000000
0.9625	Seq61420_QE3.04029.04029.3	0.0867	12/32	Y.ALPKEERDR.Y	sp|P08572|CO4A2_HUMAN	1112.59	24900000
0.9903	Seq61420_QE3.05023.05023.3	0.0757	12/32	F.WLHKGEAQR.C	sp|P10606|COX5B_HUMAN	1123.59	14200000
0.9983	Seq61420_QE3.06608.06608.3	0.0572	12/32	Y.QILSNKKPE.L	sp|P11055|MYH3_HUMAN	1055.6	5780000
0.9999	Seq61420_QE3.07975.07975.3	0.0294	12/32	Q.ITGTEHLKE.S	sp|Q96HC4|PDLI5_HUMAN	1026.53	7520000
1	Seq61420_QE3.08384.08384.2	3.27e-05	12/32	Y.KSKRQTSGGPVDASSEY.Q	sp|P18859|ATP5J_HUMAN	1795.87	122000000
1	Seq61420_QE3.08477.08477.3	0.0165	12/32	K.FGESEKCPR.C	sp|P50461|CSRP3_HUMAN	1051.48	10800000
0.9999	Seq61420_QE3.08970.08970.3	0.0311	12/32	L.RDWHHEVSA.R	tr|H0YBI4|H0YBI4_HUMAN	1135.52	124000000
0.999	Seq61420_QE3.09214.09214.3	0.0619	12/32	F.IDKNDLRDT.F	sp|P10916|MLRV_HUMAN	1088.55	3890000000
0.9996	Seq61420_QE3.12495.12495.3	0.0428	12/32	M.GREFGNLTR.M	sp|O14949|QCR8_HUMAN	1048.54	98500000
0.997	Seq61420_QE3.14991.14991.3	0.0843	12/32	F.KQQKYEINV.L	sp|P45379|TNNT2_HUMAN	1148.62	518000000
1	Seq61420_QE3.16389.16389.3	0.00199	12/32	M.MHFGGYIQK.Q	sp|P45379|TNNT2_HUMAN	1079.52	92900000
1	Seq61420_QE3.19004.19004.3	0.0168	12/32	F.SVNLDVKHF.S	sp|P02511|CRYAB_HUMAN	1057.56	14900000
1	Seq61420_QE3.19535.19535.2	1.71e-06	12/32	Y.SYTAANKNKGIIWGEDT.L	sp|P99999|CYC_HUMAN	1866.91	113000000
1	Seq61420_QE3.20599.20599.2	9.28e-08	12/32	R.SVGGSGGGSFGDNLVTR.S	sp|P02545|LMNA_HUMAN	1565.74	5510000
1	Seq61420_QE3.20893.20893.2	0.0012	12/32	K.KLGEMWNNTAADDKQPY.E	sp|P09429|HMGB1_HUMAN	1979.9	5730000
1	Seq61420_QE3.25013.25013.2	0.00042	12/32	L.TNAVAHVDDM[147.04]PNALSAL.S	sp|P69905|HBA_HUMAN	1753.83	202000000
1	Seq61420_QE3.25471.25471.2	2.64e-06	12/32	R.TAGIQRIPLPPPPAPET.Y	sp|Q07666|KHDR1_HUMAN	1753.97	16000000
1	Seq61420_QE3.27276.27276.2	4.62e-06	12/32	M.PMFIVNTNVPRASVPDG.F	sp|P14174|MIF_HUMAN	1812.92	47800000
1	Seq61420_QE3.29243.29243.2	0.000174	12/32	Y.AGAAVDELGKVLTPTQV.K	sp|P30086|PEBP1_HUMAN	1667.91	3750000
1	Seq61420_QE3.34558.34558.2	6.13e-05	12/32	L.DLSFNQIARLPSGLPVS.L	sp|P51884|LUM_HUMAN	1812.97	1750000
1	Seq61420_QE3.34691.34691.2	8e-05	12/32	F.NDEHIPDSPFVVPVASL.S	sp|Q14315|FLNC_HUMAN	1834.91	6970000
1	Seq61420_QE3.35504.35504.2	0.000512	12/32	Q.VLTAGSLMGLGDIISQQ.L	sp|P39210|MPV17_HUMAN	1701.9	1770000
1	Seq61420_QE3.35745.35745.2	3.45e-05	12/32	Y.VGNLPFNTVQGDIDAIF.K	sp|Q15056|IF4H_HUMAN	1818.92	4010000
1	Seq61420_QE3.13772.13772.2	0.00184	12/34	L.WTSDTQGDEAEAGEGGEN.-	sp|P63104|1433Z_HUMAN,tr|H0YB80|H0YB80_HUMAN,tr|B0AZS6|B0AZS6_HUMAN,tr|B7Z2E6|B7Z2E6_HUMAN	1851.7	6530000
1	Seq61420_QE3.18590.18590.2	1.78e-08	12/34	L.QEILESEEKGDPNKPSGF.R	sp|O00151|PDLI1_HUMAN	2002.95	109000000
1	Seq61420_QE3.20615.20615.2	3.42e-06	12/34	L.SIDGINAQGMTHLEAQNK.L	sp|Q96HC4|PDLI5_HUMAN	1925.93	4950000
1	Seq61420_QE3.02786.02786.3	0.00189	12/36	F.EDMAKADKAR.Y	sp|P09429|HMGB1_HUMAN	1133.55	70700000
0.9974	Seq61420_QE3.03685.03685.3	0.034	12/36	K.ASGPPKGPSR.A	sp|P52943|CRIP2_HUMAN	952.509	18700000
0.9998	Seq61420_QE3.05649.05649.3	0.0302	12/36	K.TEQAKADLAR.L	sp|Q13442|HAP28_HUMAN	1101.58	21800000
1	Seq61420_QE3.08189.08189.3	0.016	12/36	L.LLQVQHASKQ.L	sp|P12235|ADT1_HUMAN	1150.65	34000000
0.9998	Seq61420_QE3.08560.08560.3	0.0266	12/36	D.AVMGNPKVKA.H	sp|P68871|HBB_HUMAN	1013.57	5840000
1	Seq61420_QE3.09416.09416.3	0.000348	12/36	F.VESKDVCKNY.A	sp|P02768|ALBU_HUMAN	1183.55	133000000
0.9967	Seq61420_QE3.09888.09888.3	0.0412	12/36	K.VSSLGKDWHK.F	sp|P52943|CRIP2_HUMAN	1155.6	456000000
0.9995	Seq61420_QE3.10001.10001.3	0.0363	12/36	R.LPDAHSDYAR.Y	sp|Q96PK6|RBM14_HUMAN	1143.53	3590000
0.9993	Seq61420_QE3.10361.10361.3	0.0482	12/36	N.LQHHDYSTYT.F	sp|P56181|NDUV3_HUMAN	1263.55	19300000
0.9992	Seq61420_QE3.10397.10397.3	0.052	12/36	K.SVPADLSRPK.S	sp|P27816|MAP4_HUMAN	1068.59	171000000
0.9975	Seq61420_QE3.10465.10465.3	0.0868	12/36	K.QAPRPSFSTR.N	sp|Q8N3V7|SYNPO_HUMAN	1145.59	85100000
1	Seq61420_QE3.10749.10749.3	0.00389	12/36	K.LRKSFTPDHV.V	sp|Q6NZI2|CAVN1_HUMAN	1198.65	5230000
0.8661	Seq61420_QE3.10782.10782.3	0.0589	12/36	M.KALALLADLH.P	sp|Q96P69|GPR78_HUMAN	1063.64	6570000
0.9995	Seq61420_QE3.11277.11277.3	0.0483	12/36	F.SRQLDEKEAL.V	sp|Q9UKX2|MYH2_HUMAN	1187.61	4950000
0.9999	Seq61420_QE3.11465.11465.3	0.0189	12/36	F.VGGNWKMNGR.K	sp|P60174|TPIS_HUMAN	1117.55	13800000
0.998	Seq61420_QE3.11715.11715.3	0.0762	12/36	M.VKQIESKTAF.Q	sp|P10599|THIO_HUMAN,sp|THIO_HUMAN|	1149.64	223000000
0.9976	Seq61420_QE3.12314.12314.3	0.0862	12/36	Y.MFQYDSTHGK.F	sp|P04406|G3P_HUMAN	1212.52	12300000
1	Seq61420_QE3.12423.12423.3	0.00349	12/36	L.TYCFNKPEDK.-	sp|P62979|RS27A_HUMAN,tr|A0A2R8Y422|A0A2R8Y422_HUMAN,sp|RS27A_HUMAN|	1243.55	6220000
1	Seq61420_QE3.12694.12694.3	0.00159	12/36	K.DVKFGADARA.L	sp|P10809|CH60_HUMAN	1048.53	3750000
1	Seq61420_QE3.13713.13713.3	0.0107	12/36	Y.FAEKVTSLGK.D	sp|P52943|CRIP2_HUMAN	1078.6	6120000
1	Seq61420_QE3.14694.14694.3	0.0195	12/36	Y.TDHQFTELTR.L	sp|O75390|CISY_HUMAN	1246.59	10200000
0.9983	Seq61420_QE3.14783.14783.3	0.0745	12/36	L.LQIAKQELER.E	sp|P19429|TNNI3_HUMAN	1226.7	45200000
0.9999	Seq61420_QE3.16145.16145.3	0.0282	12/36	K.MPEMNIKAPK.L	sp|Q09666|AHNK_HUMAN	1157.59	24100000
1	Seq61420_QE3.17701.17701.3	0.0228	12/36	W.DDMEKIWHHT.F	sp|P0CG38|POTEI_HUMAN	1310.57	357000000
0.9997	Seq61420_QE3.18563.18563.3	0.036	12/36	F.IDKNDLRDTF.A	sp|P10916|MLRV_HUMAN	1235.61	915000000
0.9986	Seq61420_QE3.20212.20212.3	0.0693	12/36	R.SVETLKEMIK.S	sp|P14618|KPYM_HUMAN	1176.64	17600000
1	Seq61420_QE3.24099.24099.2	8.5e-07	12/38	M.ASGGGVPTDEEQATGLEREI.M	sp|P10606|COX5B_HUMAN	2014.94	45900000
1	Seq61420_QE3.02550.02550.3	1.77e-06	12/40	R.INDNQKVSKTR.G	sp|P45379|TNNT2_HUMAN	1301.71	1390000000
0.9988	Seq61420_QE3.04258.04258.3	0.0297	12/40	L.VELVKHKPKAT.K	sp|P02768|ALBU_HUMAN	1248.76	20000000
1	Seq61420_QE3.04944.04944.3	5.45e-05	12/40	Y.DHEDTTTDKLK.L	sp|Q14118|DAG1_HUMAN	1301.61	6030000
0.9994	Seq61420_QE3.05128.05128.3	0.0259	12/40	S.TRPKPARVPPE.L	tr|E7EVA0|E7EVA0_HUMAN	1246.71	9760000
1	Seq61420_QE3.07199.07199.3	0.00293	12/40	F.DRTPKCEM[147.04]KIT.Y	sp|P08590|MYL3_HUMAN	1336.65	171000000
1	Seq61420_QE3.07489.07489.3	0.00704	12/40	L.TEEQKNEFKAA.F	sp|P63316|TNNC1_HUMAN	1293.62	133000000
1	Seq61420_QE3.07664.07664.3	0.013	12/40	L.TEEQKNEFKAA.F	sp|P63316|TNNC1_HUMAN	1293.62	133000000
1	Seq61420_QE3.08124.08124.3	0.00818	12/40	L.LNHPDKGGSPY.L	sp|Q96DA6|TIM14_HUMAN	1183.56	51000000
0.9998	Seq61420_QE3.08927.08927.3	0.0189	12/40	W.ASGHDLQGKLQ.L	sp|O95182|NDUA7_HUMAN	1152.59	31900000
1	Seq61420_QE3.09010.09010.3	0.0129	12/40	Y.TKKVPQVSTPT.L	sp|P02768|ALBU_HUMAN	1184.68	763000000
1	Seq61420_QE3.09323.09323.3	0.0209	12/40	Y.IYDRDPEGKVQ.P	sp|P52943|CRIP2_HUMAN	1318.65	77700000
1	Seq61420_QE3.10442.10442.3	0.0201	12/40	F.VGRQKEVNENF.A	sp|O75380|NDUS6_HUMAN	1318.66	45300000
0.9998	Seq61420_QE3.10812.10812.3	0.0362	12/40	L.TGIKHELQANC.Y	sp|P23528|COF1_HUMAN,tr|E9PQB7|E9PQB7_HUMAN	1212.59	224000000
0.9989	Seq61420_QE3.12721.12721.3	0.0647	12/40	K.TANKDHLVTAY.N	sp|Q00688|FKBP3_HUMAN	1231.62	20100000
0.9999	Seq61420_QE3.12756.12756.3	0.0198	12/40	Y.DERPGPSPLPH.R	sp|P08621|RU17_HUMAN	1200.59	12800000
0.9946	Seq61420_QE3.14780.14780.3	0.0934	12/40	Y.SGPLKEIPPEK.F	sp|Q9NPC6|MYOZ2_HUMAN	1193.67	2630000
1	Seq61420_QE3.15107.15107.3	0.000121	12/40	K.AAQEEYVKRAL.A	sp|P04075|ALDOA_HUMAN	1276.68	25300000
1	Seq61420_QE3.15118.15118.3	1.75e-05	12/40	F.KQQKYEINVLR.N	sp|P45379|TNNT2_HUMAN	1417.8	339000000
1	Seq61420_QE3.15725.15725.3	0.00189	12/40	A.SVSTVLTSKYR.-	sp|P69905|HBA_HUMAN,tr|G3V1N2|G3V1N2_HUMAN,sp|HBA_HUMAN|	1239.68	24500000
1	Seq61420_QE3.15978.15978.3	0.00435	12/40	R.AASNMALGKFR.A	sp|P53041|PPP5_HUMAN	1164.61	7390000
0.9745	Seq61420_QE3.16241.16241.3	0.0954	12/40	K.TVDGPSGKLWR.D	sp|P04406|G3P_HUMAN	1214.64	3950000
0.9999	Seq61420_QE3.16315.16315.3	0.0304	12/40	K.VFDPEGKGVLK.A	sp|P10916|MLRV_HUMAN	1187.65	8870000
0.9997	Seq61420_QE3.17705.17705.3	0.0394	12/40	L.SEIQNIKSELK.Y	sp|Q9UHP9|SMPX_HUMAN	1287.7	29600000
1	Seq61420_QE3.27010.27010.2	6.21e-10	12/40	M.ASGGGVPTDEEQATGLEREIM.L	sp|P10606|COX5B_HUMAN	2145.98	485000000
1	Seq61420_QE3.33652.33652.2	1.43e-06	12/40	F.GGAPGFPLGSPLSSPVFPRAG.F	sp|P17661|DESM_HUMAN	1967.03	39100000
0.9992	Seq61420_QE3.35363.35363.6	0.0465	12/410	Y.EDFVEGLRVFDKEGNGTVMGAELRHVLATLGERLTEDEVEKL.M	sp|P08590|MYL3_HUMAN	4700.38	12000000
1	Seq61420_QE3.13784.13784.2	2.65e-08	12/42	R.SSGSPYGGGYGSGGGSGGYGSR.R	sp|P51991|ROA3_HUMAN	1909.78	4260000
0.9941	Seq61420_QE3.05319.05319.3	0.0719	12/44	R.STRPKPARVPPE.L	tr|E7EVA0|E7EVA0_HUMAN	1333.75	24800000
1	Seq61420_QE3.05425.05425.3	0.00478	12/44	F.AGKIDASQTCKQ.L	sp|Q4VC31|CCD58_HUMAN	1248.61	41400000
0.9994	Seq61420_QE3.05438.05438.3	0.0344	12/44	L.LATLKKTGKTVS.Y	sp|O00244|ATOX1_HUMAN	1245.77	11200000
0.9999	Seq61420_QE3.05947.05947.3	0.0217	12/44	L.SSELSQARDENK.R	sp|P15311|EZRI_HUMAN	1362.64	34800000
1	Seq61420_QE3.06789.06789.3	0.0056	12/44	R.DYNGRNQGGYDR.Y	sp|P98179|RBM3_HUMAN	1413.6	9040000
1	Seq61420_QE3.08409.08409.3	0.00647	12/44	Y.LRGGAGVGSMTK.L	sp|P39019|RS19_HUMAN	1132.6	36900000
1	Seq61420_QE3.09530.09530.3	0.00526	12/44	Y.GDFNKEVHKSGY.L	sp|P26038|MOES_HUMAN	1379.65	7890000
1	Seq61420_QE3.12273.12273.3	0.0128	12/44	L.ITPAPSSLPHSR.R	sp|Q9BX66|SRBS1_HUMAN	1261.68	4530000
0.9999	Seq61420_QE3.13466.13466.3	0.0226	12/44	K.SLVSKGTLVQTK.G	sp|P16402|H13_HUMAN	1259.74	26200000
1	Seq61420_QE3.15396.15396.2	5.81e-08	12/44	L.ANSLACQGKYTPSGQAGAAASES.L	sp|P04075|ALDOA_HUMAN	2167.98	10200000
1	Seq61420_QE3.15856.15856.3	1.58e-05	12/44	L.SNMM[147.04]HFGGYIQK.Q	sp|P45379|TNNT2_HUMAN	1427.63	240000000
1	Seq61420_QE3.17958.17958.3	0.00379	12/44	K.SKSYGANFSWNK.R	sp|O43181|NDUS4_HUMAN	1387.65	44200000
0.9965	Seq61420_QE3.19533.19533.3	0.0992	12/44	L.KKEEEVYEPNPF.S	sp|Q5VWP3|MLIP_HUMAN	1507.72	13700000
1	Seq61420_QE3.23361.23361.3	2.64e-05	12/44	L.GEYKFQNALLVR.Y	sp|P02768|ALBU_HUMAN	1436.78	486000000
1	Seq61420_QE3.25358.25358.2	1.79e-06	12/46	F.STPAPQPTAEPLAPTVLAPRAATT.L	sp|Q9H987|SYP2L_HUMAN	2357.26	12100000
1	Seq61420_QE3.03817.03817.3	0.00109	12/48	M.AEELKKEQDTSAH.L	sp|P12882|MYH1_HUMAN	1484.71	33400000
0.9996	Seq61420_QE3.04211.04211.3	0.019	12/48	L.VAENKFGKKTGEG.F	sp|Q16836|HCDH_HUMAN	1363.71	5270000
0.9998	Seq61420_QE3.05235.05235.3	0.0344	12/48	L.SSELSQARDENKR.T	sp|P15311|EZRI_HUMAN	1518.74	15300000
0.9999	Seq61420_QE3.06278.06278.3	0.0319	12/48	L.ALVKPEKTKAVEN.Y	sp|O14737|PDCD5_HUMAN	1425.82	11800000
1	Seq61420_QE3.06687.06687.3	0.00132	12/48	F.EDMAKADKARYER.E	sp|P09429|HMGB1_HUMAN	1581.76	9320000
1	Seq61420_QE3.07268.07268.3	0.00389	12/48	L.AAAGYDVEKNNSR.L	sp|P16402|H13_HUMAN	1393.66	15100000
1	Seq61420_QE3.08651.08651.3	0.000661	12/48	F.AEEGKKLVAASQA.A	sp|P02768|ALBU_HUMAN	1300.7	56800000
0.9997	Seq61420_QE3.10077.10077.3	0.0392	12/48	N.IDALSGMEGRKKK.F	sp|P19429|TNNI3_HUMAN	1431.79	11400000
1	Seq61420_QE3.10524.10524.3	0.0152	12/48	Y.GLPDSSHVGKHEY.F	sp|Q14118|DAG1_HUMAN	1424.67	24900000
1	Seq61420_QE3.11023.11023.3	0.00164	12/48	Y.INLDKETKTGTCG.Y	sp|O75380|NDUS6_HUMAN	1378.68	72700000
1	Seq61420_QE3.12085.12085.3	0.00692	12/48	L.RTKPYPWGDGNHT.L	sp|Q02221|CX6A2_HUMAN	1527.72	21900000
1	Seq61420_QE3.12372.12372.3	0.000518	12/48	L.RDWHHEVSARALN.V	tr|H0YBI4|H0YBI4_HUMAN	1589.78	34400000
0.9992	Seq61420_QE3.13459.13459.3	0.0406	12/48	L.LQVDDERRNAEQY.K	sp|P35579|MYH9_HUMAN	1634.76	5750000
0.9987	Seq61420_QE3.13758.13758.3	0.0677	12/48	L.EELSHLSNRGARL.F	sp|Q9NPC6|MYOZ2_HUMAN	1480.77	16800000
0.9999	Seq61420_QE3.14742.14742.3	0.0194	12/48	F.DEWVKPKDM[147.04]LGPK.-	sp|P07954|FUMH_HUMAN	1557.79	11900000
1	Seq61420_QE3.16425.16425.3	0.0128	12/48	N.SHVNPLPTGYEHP.-	sp|Q02221|CX6A2_HUMAN	1446.69	81600000
0.9994	Seq61420_QE3.17252.17252.3	0.0455	12/48	V.HLTPEEKSAVTAL.W	sp|P68871|HBB_HUMAN	1394.74	18300000
0.9993	Seq61420_QE3.18821.18821.3	0.0501	12/48	F.EDPKFEVIEKPQA.-	sp|P18859|ATP5J_HUMAN	1528.78	1530000000
1	Seq61420_QE3.19017.19017.3	0.00456	12/48	F.EDPKFEVIEKPQA.-	sp|P18859|ATP5J_HUMAN	1528.78	1540000000
1	Seq61420_QE3.19026.19026.3	0.0141	12/48	Y.INKVEELKKKYGI.-	sp|P07108|ACBP_HUMAN,tr|A0A0A0MTI5|A0A0A0MTI5_HUMAN,tr|B8ZWD1|B8ZWD1_HUMAN	1560.92	8150000
1	Seq61420_QE3.21146.21146.3	0.000574	12/48	F.LASVSTVLTSKYR.-	sp|P69905|HBA_HUMAN,tr|G3V1N2|G3V1N2_HUMAN,sp|HBA_HUMAN|	1423.8	1460000000
1	Seq61420_QE3.21652.21652.3	0.000649	12/48	L.VPPKIPDGERVDF.D	sp|P45379|TNNT2_HUMAN	1467.77	526000000
1	Seq61420_QE3.21998.21998.3	0.00806	12/48	K.VLAIDHLNEDQLR.E	sp|P45379|TNNT2_HUMAN	1534.81	83800000
1	Seq61420_QE3.25024.25024.3	0.000189	12/48	K.DFENSMNQVKLLK.K	sp|O75521|ECI2_HUMAN	1564.79	5600000
0.9995	Seq61420_QE3.06454.06454.3	0.048	12/52	L.TEAPLNPKANREKM[147.04].T	sp|P0CG38|POTEI_HUMAN	1613.82	24000000
1	Seq61420_QE3.06570.06570.3	0.00362	12/52	L.NEDKPKETKSEETL.D	sp|Q00688|FKBP3_HUMAN	1646.8	14600000
0.9987	Seq61420_QE3.07798.07798.3	0.0568	12/52	M.FGGPGTASRPSSSR.S	sp|P08670|VIME_HUMAN	1362.66	311000000
1	Seq61420_QE3.08545.08545.3	0.00378	12/52	Y.NVLAPKGASGTRED.P	sp|P10606|COX5B_HUMAN	1413.72	37500000
0.9997	Seq61420_QE3.10657.10657.3	0.0298	12/52	F.ESQDVPTNKKGSPL.T	sp|Q8N3K9|CMYA5_HUMAN	1498.76	9760000
1	Seq61420_QE3.11751.11751.3	0.0179	12/52	R.TQPPPKLPVGPSHK.L	sp|O95182|NDUA7_HUMAN	1481.84	9000000
0.9952	Seq61420_QE3.13305.13305.3	0.0922	12/52	Q.YGGLNSGRPVTPPR.T	sp|P62140|PP1B_HUMAN	1469.77	74300000
0.9999	Seq61420_QE3.13727.13727.3	0.0257	12/52	L.EDTEDWRPRTGTTQ.S	sp|Q96HC4|PDLI5_HUMAN	1690.75	40000000
0.999	Seq61420_QE3.16800.16800.3	0.0621	12/52	Y.VDVLKDSGRDYVSQ.F	sp|P02647|APOA1_HUMAN	1579.78	13600000
0.9971	Seq61420_QE3.17615.17615.3	0.0918	12/52	F.MLFDRTPKCEM[147.04]KIT.Y	sp|P08590|MYL3_HUMAN	1727.84	184000000
1	Seq61420_QE3.17979.17979.3	0.00413	12/52	F.DLQEKFKQQKYEIN.V	sp|P45379|TNNT2_HUMAN	1809.93	418000000
1	Seq61420_QE3.18717.18717.3	0.00264	12/52	L.MEDLDRNKDQEVNF.Q	sp|P06703|S10A6_HUMAN	1751.78	95500000
0.9997	Seq61420_QE3.19100.19100.3	0.0324	12/52	K.TSKKITIADCGQLE.-	sp|P62937|PPIA_HUMAN,sp|PPIA_HUMAN|	1505.78	7780000
1	Seq61420_QE3.22327.22327.3	0.000647	12/52	Y.NELRVAPEEHPTLL.T	sp|P68133|ACTS_HUMAN	1616.85	965000000
0.9995	Seq61420_QE3.24080.24080.3	0.0483	12/52	M.GAELRHVLATLGER.L	sp|P08590|MYL3_HUMAN	1520.84	17100000
1	Seq61420_QE3.24281.24281.3	4.02e-05	12/52	F.KEAFTLMDQNRDGF.L	sp|Q02045|MYL5_HUMAN	1670.77	389000000
1	Seq61420_QE3.25258.25258.3	0.00151	12/52	K.VAMSHFEPNEYIHY.D	sp|Q99798|ACON_HUMAN	1735.77	4120000
0.9999	Seq61420_QE3.09784.09784.4	0.0216	12/54	F.DLRGKFKRPT.L	sp|P19429|TNNI3_HUMAN	1216.7	52500000
1	Seq61420_QE3.07344.07344.3	0.00707	12/56	M.LQHISKNKDTGTYED.F	sp|P08590|MYL3_HUMAN	1747.84	154000000
0.9997	Seq61420_QE3.08150.08150.3	0.0169	12/56	R.AGFGSKGSSSSVTSR.V	sp|P17661|DESM_HUMAN	1413.68	179000000
1	Seq61420_QE3.11376.11376.3	0.0143	12/56	Y.SSTLTDMGRSAPRER.R	sp|O94875|SRBS2_HUMAN	1662.81	31900000
0.9993	Seq61420_QE3.12458.12458.3	0.0495	12/56	P.APAPPPEPERPKEVE.F	sp|P08590|MYL3_HUMAN	1641.84	5550000
0.9989	Seq61420_QE3.12971.12971.3	0.0577	12/56	F.DETTADDRKVKSIVT.L	sp|P05413|FABPH_HUMAN	1676.86	195000000
1	Seq61420_QE3.13953.13953.3	0.00375	12/56	K.GSSSSVTSRVYQVSR.T	sp|P17661|DESM_HUMAN	1598.8	113000000
0.9999	Seq61420_QE3.15795.15795.3	0.0272	12/56	L.AHHFGKEFTPPVQAA.Y	sp|P68871|HBB_HUMAN	1635.82	139000000
1	Seq61420_QE3.18639.18639.3	0.000376	12/56	F.EADENENITVVKGIR.L	sp|Q9NX63|MIC19_HUMAN	1685.86	0
0.9999	Seq61420_QE3.19147.19147.3	0.0221	12/56	F.M[147.04]LFDRTPKCEM[147.04]KITY.G	sp|P08590|MYL3_HUMAN	1906.9	28400000
1	Seq61420_QE3.19640.19640.3	0.000705	12/56	F.SGSEGPLKPGARIFS.F	sp|P39060|COIA1_HUMAN	1501.79	22100000
1	Seq61420_QE3.23603.23603.3	0.000865	12/56	L.VSQEEMEFIQRGGPE.-	sp|P82909|RT36_HUMAN,tr|D6R941|D6R941_HUMAN	1734.79	28100000
1	Seq61420_QE3.24567.24567.3	0.00506	12/56	F.VGRQKEVNENFAIDL.L	sp|O75380|NDUS6_HUMAN	1730.9	30100000
0.9996	Seq61420_QE3.02845.02845.4	0.0154	12/60	R.YGRPPDSHHSR.R	sp|Q01130|SRSF2_HUMAN	1307.61	20800000
1	Seq61420_QE3.03412.03412.3	0.0101	12/60	Y.KSKRQTSGGPVDASSE.Y	sp|P18859|ATP5J_HUMAN	1632.81	1790000000
1	Seq61420_QE3.03544.03544.3	0.0034	12/60	Y.KSKRQTSGGPVDASSE.Y	sp|P18859|ATP5J_HUMAN	1632.81	1790000000
1	Seq61420_QE3.04367.04367.3	0.00526	12/60	Y.RGSAPESEKETKAVTN.F	sp|P15088|CBPA3_HUMAN	1702.85	503000000
0.9999	Seq61420_QE3.05522.05522.4	0.019	12/60	Y.IQHAKEDETRY.H	sp|Q00059|TFAM_HUMAN	1388.67	39000000
1	Seq61420_QE3.05553.05553.3	0.00257	12/60	F.SQEVSREQQPSSASER.Q	sp|P12270|TPR_HUMAN	1803.83	1230000
0.9989	Seq61420_QE3.07512.07512.3	0.0639	12/60	K.EGAAGSPGGPRAAVQR.S	sp|P53814|SMTN_HUMAN	1479.75	11400000
0.9997	Seq61420_QE3.08699.08699.4	0.0364	12/60	-.MIARRNPEPLR.F	sp|E9PQ53|NDUCR_HUMAN,sp|O95298|NDUC2_HUMAN,tr|A0A087WY27|A0A087WY27_HUMAN,tr|E9PRQ4|E9PRQ4_HUMAN,tr|A0A087WUM3|A0A087WUM3_HUMAN,tr|E9PRJ5|E9PRJ5_HUMAN,tr|E9PM14|E9PM14_HUMAN	1351.75	3800000
1	Seq61420_QE3.10857.10857.3	0.00967	12/60	L.AQITGTEHLKESEADN.T	sp|Q96HC4|PDLI5_HUMAN	1741.81	30200000
1	Seq61420_QE3.14289.14289.3	0.0133	12/60	M.LQHISKNKDTGTYEDF.V	sp|P08590|MYL3_HUMAN	1894.91	12600000
0.9978	Seq61420_QE3.18597.18597.3	0.0308	12/60	W.VTDWDEQRAEGTFPGK.L	sp|P14854|CX6B1_HUMAN	1834.85	78500000
1	Seq61420_QE3.21697.21697.3	0.000283	12/60	D.QNRDGFIDKNDLRDTF.A	sp|P10916|MLRV_HUMAN	1952.93	5420000
1	Seq61420_QE3.22897.22897.3	0.0196	12/60	L.TMFGEKLKGADPEETI.L	sp|P10916|MLRV_HUMAN	1764.86	13200000
0.9993	Seq61420_QE3.23577.23577.3	0.0529	12/60	L.SEIQNIKSELKYVPKA.E	sp|Q9UHP9|SMPX_HUMAN	1846.02	13000000
1	Seq61420_QE3.24431.24431.3	0.000249	12/60	R.AHESVVKSEDFSLPAY.M	sp|P13073|COX41_HUMAN	1777.85	175000000
1	Seq61420_QE3.24749.24749.3	0.000324	12/60	Y.FMHATDKGGLSAVDAF.E	sp|Q14118|DAG1_HUMAN	1665.78	102000000
1	Seq61420_QE3.28590.28590.3	0.00563	12/60	R.DIMLEELSHLSNRGAR.L	sp|Q9NPC6|MYOZ2_HUMAN	1839.93	18900000
1	Seq61420_QE3.33849.33849.3	2.35e-05	12/60	R.ISADAMMQALLGARAK.E	sp|P19429|TNNI3_HUMAN	1645.86	2980000000
1	Seq61420_QE3.05280.05280.3	0.00426	12/64	M.EGADNQGAGEQGRPVRQ.N	sp|P67809|YBOX1_HUMAN	1767.82	2820000
1	Seq61420_QE3.08555.08555.3	0.001	12/64	Y.KSKRQTSGGPVDASSEY.Q	sp|P18859|ATP5J_HUMAN	1795.87	682000000
1	Seq61420_QE3.15412.15412.3	0.0018	12/64	F.DNTTYKNLQHHDYSTYT.F	sp|P56181|NDUV3_HUMAN	2099.92	232000000
0.9985	Seq61420_QE3.17569.17569.3	0.071	12/64	M.PNWGGGAKCGACEKTVY.H	sp|P50461|CSRP3_HUMAN	1739.78	40500000
1	Seq61420_QE3.21656.21656.3	2.91e-06	12/64	F.DLQEKFKQQKYEINVLR.N	sp|P45379|TNNT2_HUMAN	2178.18	329000000
1	Seq61420_QE3.21694.21694.3	4.61e-05	12/64	S.FGDLSTPDAVMGNPKVK.A	sp|P68871|HBB_HUMAN	1774.89	11700000
1	Seq61420_QE3.24704.24704.3	0.00175	12/64	M.YQGPPDTAEIIKTLPQK.Y	sp|P82909|RT36_HUMAN,tr|D6R941|D6R941_HUMAN	1898.01	4510000
0.9999	Seq61420_QE3.25676.25676.3	0.0247	12/64	Y.LAERIPTLQTRGLSLSA.L	sp|P19237|TNNI1_HUMAN	1825.04	82500000
1	Seq61420_QE3.28447.28447.3	0.000121	12/64	F.GEKLNGTDPEDVIRNAF.A	sp|P24844|MYL9_HUMAN	1873.92	55200000
1	Seq61420_QE3.29356.29356.3	0.00181	12/64	F.MPNLVPPKIPDGERVDF.D	sp|P45379|TNNT2_HUMAN	1922.99	28700000
1	Seq61420_QE3.02462.02462.3	0.000765	12/68	F.VQTCREEHKKKHPDASVN.F	sp|P09429|HMGB1_HUMAN	2105.04	2690000
0.998	Seq61420_QE3.06968.06968.3	0.0531	12/68	N.QGGYGGSSSSSSYGSGRR.F	sp|P09651|ROA1_HUMAN	1735.75	10300000
1	Seq61420_QE3.12784.12784.3	0.00076	12/68	Y.TEHQVVSSDFNSDTHSST.F	sp|P04406|G3P_HUMAN	1976.83	60900000
0.9999	Seq61420_QE3.16000.16000.3	0.0207	12/68	K.KIDPNMKAGATSEGVLAN.F	sp|Q9Y6G9|DC1L1_HUMAN	1814.92	4460000
1	Seq61420_QE3.21011.21011.3	0.000488	12/68	L.SMQDEELMKRVQQSSGPA.-	sp|P62072|TIM10_HUMAN	2019.94	34300000
1	Seq61420_QE3.22070.22070.3	0.00296	12/68	Y.IVERPLPGYPDAEAPEPS.S	sp|Q6NZI2|CAVN1_HUMAN	1935.96	9910000
1	Seq61420_QE3.22690.22690.3	2.12e-05	12/68	L.TVGQVRPLVPLQPVTQNR.A	sp|Q99959|PKP2_HUMAN	2001.15	3620000
0.9998	Seq61420_QE3.25814.25814.3	0.0113	12/68	K.IFVGGLSPDTPEEKIREY.F	sp|Q14103|HNRPD_HUMAN	2049.04	2690000
0.9994	Seq61420_QE3.25894.25894.3	0.0514	12/68	K.ADLSNSLYKRMPATIDSV.F	sp|O76041|NEBL_HUMAN	1980	24000000
1	Seq61420_QE3.27297.27297.3	0.000801	12/68	Q.ATVPATPEQPVLDLKRPF.L	sp|P47985|UCRI_HUMAN	1978.09	35700000
1	Seq61420_QE3.30846.30846.3	0.00445	12/68	M.FGEKLNGTDPEDVIRNAF.A	sp|P24844|MYL9_HUMAN	2020.99	8910000
1	Seq61420_QE3.34713.34713.3	0.00579	12/68	M.ADSDFLALMTGKMNPQSA.F	sp|P22307|NLTP_HUMAN	1895.88	6650000
1	Seq61420_QE3.35101.35101.3	0.000284	12/68	L.VEEPQNLIKQNCELFEQL.G	sp|P02768|ALBU_HUMAN	2173.07	2840000
0.9997	Seq61420_QE3.05015.05015.4	0.0184	12/72	K.KMEDSSRPSTPQR.S	sp|Q6P5Q4|LMOD2_HUMAN	1517.73	3080000
1	Seq61420_QE3.08020.08020.3	0.000558	12/72	N.GETKAEEAQKTESVDNEGE.-	sp|Q15651|HMGN3_HUMAN	2049.9	3240000
0.9956	Seq61420_QE3.19083.19083.4	0.0907	12/72	L.FDRTPKCEMKITY.G	sp|P08590|MYL3_HUMAN	1630.78	358000000
1	Seq61420_QE3.20543.20543.3	0.00116	12/72	F.TIMDQNRDGFIDKNDLRDT.F	sp|P10916|MLRV_HUMAN	2266.06	20600000
1	Seq61420_QE3.24798.24798.3	0.000623	12/72	F.VEFEDPRDAEDAVYGRDGY.D	sp|Q07955|SRSF1_HUMAN	2201.95	12500000
1	Seq61420_QE3.28180.28180.3	4.64e-06	12/72	L.DFENEMATAASSSSLEKSY.E	sp|P68133|ACTS_HUMAN	2065.88	18500000
1	Seq61420_QE3.28312.28312.3	0.014	12/72	Y.GQCGDVLRALGQNPTQAEV.L	sp|P08590|MYL3_HUMAN	1954.95	93300000
0.9938	Seq61420_QE3.16338.16338.3	0.061	12/76	F.LGLTAPPGSKEAEVQAKQQA.-	sp|O75368|SH3L1_HUMAN	2022.07	23100000
1	Seq61420_QE3.19554.19554.3	0.00825	12/76	Y.ESALTENQKLKTKLQEAQLE.L	sp|O60237|MYPT2_HUMAN	2300.22	71200000
1	Seq61420_QE3.23530.23530.3	0.0168	12/76	F.TIM[147.04]DQNRDGFIDKNDLRDTF.A	sp|P10916|MLRV_HUMAN	2429.13	428000000
1	Seq61420_QE3.25350.25350.3	0.000854	12/76	K.APHYPGIGPVDESGIPTAIR.T	sp|O94875|SRBS2_HUMAN	2046.05	3920000
1	Seq61420_QE3.29125.29125.3	0.000118	12/76	F.DASKIKIEFTPEQIEEFKEA.F	sp|P08590|MYL3_HUMAN	2351.19	6990000
1	Seq61420_QE3.21503.21503.4	0.00976	12/78	Y.NLEAEKFDLQEKFK.Q	sp|P45379|TNNT2_HUMAN	1737.89	95100000
0.9987	Seq61420_QE3.08914.08914.3	0.0326	12/80	G.GGGGAGGGGGGGSSSSPAATS.A	sp|Q9HCJ5|ZSWM6_HUMAN	1491.62	38800000
0.8759	Seq61420_QE3.19731.19731.3	0.0341	12/80	F.GEVVDCTIKTDPVTGRSRGFG.F	sp|O14979|HNRDL_HUMAN	2193.08	2700000
1	Seq61420_QE3.24066.24066.3	8.93e-05	12/80	N.GAGGALFVHRDTPENNPDTPF.D	sp|P19404|NDUV2_HUMAN	2211.03	234000000
1	Seq61420_QE3.28304.28304.3	0.0023	12/80	A.FTIMDQNRDGFIDKNDLRDTF.A	sp|P10916|MLRV_HUMAN	2560.2	2440000
1	Seq61420_QE3.05091.05091.3	2.11e-06	12/84	L.YIKRAQTTNSNSSSSSDVSTHS.-	sp|Q7Z460|CLAP1_HUMAN,tr|H0Y5T1|H0Y5T1_HUMAN,tr|F8WA11|F8WA11_HUMAN	2356.09	1530000
0.9993	Seq61420_QE3.05965.05965.4	0.0477	12/84	F.GGARPREEVVQKEQE.-	sp|Q15056|IF4H_HUMAN	1710.86	49000000
0.9992	Seq61420_QE3.17103.17103.4	0.0446	12/84	L.LQIAKQELEREAEER.R	sp|P19429|TNNI3_HUMAN	1840.96	8850000
1	Seq61420_QE3.27687.27687.3	0.00449	12/84	L.GQQILGQLDSSSLALPSEAKLK.L	sp|Q99959|PKP2_HUMAN	2282.25	9680000
1	Seq61420_QE3.34577.34577.3	0.000126	12/84	F.AAFPPDVTGNLDYKNLVHIITH.G	sp|P10916|MLRV_HUMAN	2434.26	10200000
1	Seq61420_QE3.35136.35136.3	0.000276	12/84	K.IHSLPPEGKLGIMELAVGLTSC.F	sp|P10176|COX8A_HUMAN	2264.19	1590000
1	Seq61420_QE3.14899.14899.3	0.000257	12/88	K.GGLATPPPKGAPTTPAATPPSPK.G	sp|E9PAV3|NACAM_HUMAN	2110.14	36800000
0.997	Seq61420_QE3.24674.24674.3	0.0611	12/88	R.ASPGTPGTPELRPTFSPAFSRPS.A	sp|O75112|LDB3_HUMAN	2356.18	7380000
0.8766	Seq61420_QE3.03584.03584.4	0.0761	12/96	K.VGSTENIKHQPGGGRAK.V	sp|P27816|MAP4_HUMAN	1734.91	33300000
0.9968	Seq61420_QE3.19497.19497.4	0.0467	12/96	L.AIDHLNEDQLREKAKEL.W	sp|P45379|TNNT2_HUMAN	2021.05	44700000
0.999	Seq61420_QE3.08782.08782.4	0.0523	13/102	F.YEKRGIVRKVNAEGSVDS.V	sp|P00568|KAD1_HUMAN	2006.05	22400000
1	Seq61420_QE3.13243.13243.3	0.000451	13/104	R.NM[147.04]GGPYGGGNYGPGGSGGSGGYGGRSR.Y	sp|P22626|ROA2_HUMAN	2448.03	10600000
1	Seq61420_QE3.30477.30477.3	7.04e-06	13/104	F.AALGRVNVKNEEIDEMIKEAPGPINFT.V	sp|P10916|MLRV_HUMAN	2954.52	114000000
1	Seq61420_QE3.34871.34871.3	3.36e-06	13/104	F.DQANLTVKLPDGYEFKFPNRLNLEAIN.Y	sp|P09382|LEG1_HUMAN	3118.61	407000
0.9783	Seq61420_QE3.13763.13763.4	0.0737	13/108	K.ESLDLRAHLKQVKKEDTEK.E	sp|P19429|TNNI3_HUMAN	2266.23	5520000
1	Seq61420_QE3.16057.16057.3	0.00341	13/108	K.KDDAKAAPKAAPAPAPPPEPERPKEVEF.D	sp|P08590|MYL3_HUMAN	2952.53	9980000
0.9993	Seq61420_QE3.18361.18361.4	0.0474	13/108	F.TIM[147.04]DQNRDGFIDKNDLRDT.F	sp|P10916|MLRV_HUMAN	2282.06	13900000
1	Seq61420_QE3.18652.18652.4	0.00679	13/108	A.AWGKVGAHAGEYGAEALER.M	sp|P69905|HBA_HUMAN	1970.96	2760000
0.9915	Seq61420_QE3.18752.18752.4	0.0694	13/108	F.TIM[147.04]DQNRDGFIDKNDLRDT.F	sp|P10916|MLRV_HUMAN	2282.06	6840000
1	Seq61420_QE3.29249.29249.4	0.000141	13/108	Y.SAETLREMAQMYQMSLRGK.A	sp|O75112|LDB3_HUMAN	2229.07	14900000
1	Seq61420_QE3.23814.23814.4	0.00738	13/114	K.ALSNMMHFGGYIQKQAQTER.K	sp|P45379|TNNT2_HUMAN	2309.1	61100000
1	Seq61420_QE3.25853.25853.4	0.00823	13/114	L.AIDHLNEDQLREKAKELWQS.L	sp|P45379|TNNT2_HUMAN	2422.22	57500000
1	Seq61420_QE3.02175.02175.5	0.000338	13/120	Y.ATEPHAKKKSKISASR.K	sp|P19429|TNNI3_HUMAN	1737.98	1290000
0.9999	Seq61420_QE3.07325.07325.4	0.0219	13/120	K.SSSKVTSVPGKASDPGAASTK.S	sp|Q86VM9|ZCH18_HUMAN	1961.01	1420000
1	Seq61420_QE3.24673.24673.4	0.00736	13/120	F.LGDEETVRKAMEAVAAQGKAK.K	sp|P18669|PGAM1_HUMAN,sp|P15259|PGAM2_HUMAN	2201.15	41600000
1	Seq61420_QE3.28273.28273.4	0.000258	13/120	A.FTIMDQNRDGFIDKNDLRDTF.A	sp|P10916|MLRV_HUMAN	2560.2	11200000
1	Seq61420_QE3.34865.34865.4	0.00194	13/120	M.MDFETFLPMLQHISKNKDTGT.Y	sp|P08590|MYL3_HUMAN	2452.18	603000000
1	Seq61420_QE3.33838.33838.4	0.00247	13/126	F.AAFPPDVTGNLDYKNLVHIITH.G	sp|P10916|MLRV_HUMAN	2434.26	31300000
1	Seq61420_QE3.33941.33941.4	0.000159	13/126	R.ISADAMMQALLGARAKESLDLR.A	sp|P19429|TNNI3_HUMAN	2359.24	65600000
1	Seq61420_QE3.13540.13540.5	0.0244	13/128	K.TVYHAEEIQCNGRSFHK.T	sp|P50461|CSRP3_HUMAN	2017.94	3150000
1	Seq61420_QE3.12401.12401.4	0.0114	13/138	Y.QEISKRTQPPPKLPVGPSHKLSNN.Y	sp|O95182|NDUA7_HUMAN	2651.45	13000000
0.9963	Seq61420_QE3.15530.15530.4	0.0282	13/138	L.LIKTVETRDGQVINETSQHHDDLE.-	sp|P08670|VIME_HUMAN	2776.36	17400000
1	Seq61420_QE3.32499.32499.4	0.001	13/138	Y.VIQELRPTLNELGISTPEELGLDK.V	sp|P20674|COX5A_HUMAN	2663.44	51500000
0.9994	Seq61420_QE3.04999.04999.2	0.0143	13/14	K.KALSNMM[147.04]H.F	sp|P45379|TNNT2_HUMAN	946.436	18700000
1	Seq61420_QE3.11021.11021.2	0.000723	13/14	M.HFGGYIQK.Q	sp|P45379|TNNT2_HUMAN	948.482	538000000
1	Seq61420_QE3.11650.11650.2	0.00199	13/14	L.HVFSPKYT.K	tr|H0YBI4|H0YBI4_HUMAN	977.497	345000000
0.9981	Seq61420_QE3.15545.15545.2	0.034	13/14	R.SPSTLLPK.K	sp|P27816|MAP4_HUMAN	841.491	397000000
0.9998	Seq61420_QE3.16382.16382.2	0.0191	13/14	L.DEWKAIQN.K	sp|Q8NC51|PAIRB_HUMAN	1002.48	25400000
0.9998	Seq61420_QE3.19174.19174.2	0.0166	13/14	R.KVLAIDHL.N	sp|P45379|TNNT2_HUMAN	907.549	330000000
1	Seq61420_QE3.02968.02968.5	0.00371	13/144	Y.ATEPHAKKKSKISASRKLQ.L	sp|P19429|TNNI3_HUMAN	2107.22	60900000
1	Seq61420_QE3.30661.30661.4	0.000523	13/144	R.DAEDAMDAMDGAVLDGRELRVQMAR.Y	sp|Q01130|SRSF2_HUMAN	2734.25	5600000
1	Seq61420_QE3.34596.34596.4	0.000267	13/144	M.M[147.04]DFETFLPMLQHISKNKDTGTYEDF.V	sp|P08590|MYL3_HUMAN	3022.37	2610000
[truncated: 5,092 more rows]

## Sheet: Failure3
probability	spectrum	expect	ions	peptide	protein	calc_neutral_pep_mass	peak_area
[truncated: 6,196 more rows]

## Sheet: Failure2
probability	spectrum	expect	ions	peptide	protein	calc_neutral_pep_mass	peak_area
[truncated: 7,836 more rows]

[truncated: 6 more sheets: Failure1, Control5, Control4, Control3, Control2, Control1]
